# Supplementary material for: Transcriptomic Analysis Reveals Molecular Mechanisms of Fleeing, Adhesion, and Thanatosis Patterns in Sea Cucumber Apostichopus japonicus
Source: Biology (Basel). 2026 Jun 22;15(12):975. doi: 10.3390/biology15120975 (PMC13295820; doi:10.3390/biology15120975)
Supplement: Supplementary file 1 [file biology-15-00975-s001.zip]

Archive with 535 entries (532 files):
- Supplementary Materials S1.csv
- Supplementary Materials S2/
- Supplementary Materials S2/evm.TU.Chr1.1138.txt
- Supplementary Materials S2/evm.TU.Chr1.1162.txt
- Supplementary Materials S2/evm.TU.Chr1.3.txt
- Supplementary Materials S2/evm.TU.Chr1.328.txt
- Supplementary Materials S2/evm.TU.Chr1.338.txt
- Supplementary Materials S2/evm.TU.Chr1.403.txt
- Supplementary Materials S2/evm.TU.Chr1.657.txt
- Supplementary Materials S2/evm.TU.Chr1.673.txt
- Supplementary Materials S2/evm.TU.Chr10.258.txt
- Supplementary Materials S2/evm.TU.Chr10.505.txt
- Supplementary Materials S2/evm.TU.Chr10.581.txt
- Supplementary Materials S2/evm.TU.Chr10.77.txt
- Supplementary Materials S2/evm.TU.Chr10.824.txt
- Supplementary Materials S2/evm.TU.Chr10.83.txt
- Supplementary Materials S2/evm.TU.Chr10.86.txt
- Supplementary Materials S2/evm.TU.Chr11.108.txt
- Supplementary Materials S2/evm.TU.Chr11.271.txt
- Supplementary Materials S2/evm.TU.Chr11.37.txt
- Supplementary Materials S2/evm.TU.Chr11.407.txt
- Supplementary Materials S2/evm.TU.Chr11.419.txt
- Supplementary Materials S2/evm.TU.Chr11.445.txt
- Supplementary Materials S2/evm.TU.Chr11.45.txt
- Supplementary Materials S2/evm.TU.Chr11.583.txt
- Supplementary Materials S2/evm.TU.Chr11.599.txt
- Supplementary Materials S2/evm.TU.Chr11.654.txt
- Supplementary Materials S2/evm.TU.Chr11.684.txt
- Supplementary Materials S2/evm.TU.Chr11.697.txt
- Supplementary Materials S2/evm.TU.Chr11.757.txt
- Supplementary Materials S2/evm.TU.Chr11.834.txt
- Supplementary Materials S2/evm.TU.Chr11.878.txt
- Supplementary Materials S2/evm.TU.Chr12.229.txt
- Supplementary Materials S2/evm.TU.Chr12.27.txt
- Supplementary Materials S2/evm.TU.Chr12.29.txt
- Supplementary Materials S2/evm.TU.Chr12.33.txt
- Supplementary Materials S2/evm.TU.Chr12.60.txt
- Supplementary Materials S2/evm.TU.Chr12.64.txt
- Supplementary Materials S2/evm.TU.Chr12.703.txt
- Supplementary Materials S2/evm.TU.Chr12.768.txt
- Supplementary Materials S2/evm.TU.Chr12.78.txt
- Supplementary Materials S2/evm.TU.Chr12.97.txt
- Supplementary Materials S2/evm.TU.Chr13.112.txt
- Supplementary Materials S2/evm.TU.Chr13.120.txt
- Supplementary Materials S2/evm.TU.Chr13.231.txt
- Supplementary Materials S2/evm.TU.Chr13.289.txt
- Supplementary Materials S2/evm.TU.Chr13.33.txt
- Supplementary Materials S2/evm.TU.Chr13.37.txt
- Supplementary Materials S2/evm.TU.Chr13.380.txt
- Supplementary Materials S2/evm.TU.Chr13.42.txt
- Supplementary Materials S2/evm.TU.Chr13.504.txt
- Supplementary Materials S2/evm.TU.Chr13.747.txt
- Supplementary Materials S2/evm.TU.Chr13.79.txt
- Supplementary Materials S2/evm.TU.Chr14.10.txt
- Supplementary Materials S2/evm.TU.Chr14.189.txt
- Supplementary Materials S2/evm.TU.Chr14.203.txt
- Supplementary Materials S2/evm.TU.Chr14.209.txt
- Supplementary Materials S2/evm.TU.Chr14.373.txt
- Supplementary Materials S2/evm.TU.Chr14.421.txt
- Supplementary Materials S2/evm.TU.Chr14.434.txt
- Supplementary Materials S2/evm.TU.Chr14.45.txt
- Supplementary Materials S2/evm.TU.Chr14.51.txt
- Supplementary Materials S2/evm.TU.Chr14.64.txt
- Supplementary Materials S2/evm.TU.Chr14.86.txt
- Supplementary Materials S2/evm.TU.Chr15.139.txt
- Supplementary Materials S2/evm.TU.Chr15.227.txt
- Supplementary Materials S2/evm.TU.Chr15.232.txt
- Supplementary Materials S2/evm.TU.Chr15.299.txt
- Supplementary Materials S2/evm.TU.Chr15.351.txt
- Supplementary Materials S2/evm.TU.Chr15.361.txt
- Supplementary Materials S2/evm.TU.Chr15.367.txt
- Supplementary Materials S2/evm.TU.Chr15.372.txt
- Supplementary Materials S2/evm.TU.Chr15.400.txt
- Supplementary Materials S2/evm.TU.Chr15.454.txt
- Supplementary Materials S2/evm.TU.Chr15.462.txt
- Supplementary Materials S2/evm.TU.Chr15.470.txt
- Supplementary Materials S2/evm.TU.Chr15.505.txt
- Supplementary Materials S2/evm.TU.Chr15.51.txt
- Supplementary Materials S2/evm.TU.Chr15.528.txt
- Supplementary Materials S2/evm.TU.Chr15.594.txt
- Supplementary Materials S2/evm.TU.Chr15.771.txt
- Supplementary Materials S2/evm.TU.Chr15.89.txt
- Supplementary Materials S2/evm.TU.Chr16.297.txt
- Supplementary Materials S2/evm.TU.Chr16.479.txt
- Supplementary Materials S2/evm.TU.Chr16.568.txt
- Supplementary Materials S2/evm.TU.Chr16.656.txt
- Supplementary Materials S2/evm.TU.Chr16.681.txt
- Supplementary Materials S2/evm.TU.Chr16.742.txt
- Supplementary Materials S2/evm.TU.Chr17.139.txt
- Supplementary Materials S2/evm.TU.Chr17.144.txt
- Supplementary Materials S2/evm.TU.Chr17.21.txt
- Supplementary Materials S2/evm.TU.Chr17.266.txt
- Supplementary Materials S2/evm.TU.Chr17.279.txt
- Supplementary Materials S2/evm.TU.Chr17.297.txt
- Supplementary Materials S2/evm.TU.Chr17.317.txt
- Supplementary Materials S2/evm.TU.Chr17.362.txt
- Supplementary Materials S2/evm.TU.Chr17.616.txt
- Supplementary Materials S2/evm.TU.Chr17.617.txt
- Supplementary Materials S2/evm.TU.Chr17.732.txt
- Supplementary Materials S2/evm.TU.Chr17.9.txt
- Supplementary Materials S2/evm.TU.Chr18.150.txt
- Supplementary Materials S2/evm.TU.Chr18.195.txt
- Supplementary Materials S2/evm.TU.Chr18.296.txt
- Supplementary Materials S2/evm.TU.Chr18.31.txt
- Supplementary Materials S2/evm.TU.Chr18.586.txt
- Supplementary Materials S2/evm.TU.Chr18.620.txt
- Supplementary Materials S2/evm.TU.Chr18.636.txt
- Supplementary Materials S2/evm.TU.Chr19.305.txt
- Supplementary Materials S2/evm.TU.Chr19.325.txt
- Supplementary Materials S2/evm.TU.Chr19.326.txt
- Supplementary Materials S2/evm.TU.Chr19.389.txt
- Supplementary Materials S2/evm.TU.Chr19.549.txt
- Supplementary Materials S2/evm.TU.Chr19.642.txt
- Supplementary Materials S2/evm.TU.Chr2.1094.txt
- Supplementary Materials S2/evm.TU.Chr2.1095.txt
- Supplementary Materials S2/evm.TU.Chr2.1244.txt
- Supplementary Materials S2/evm.TU.Chr2.129.txt
- Supplementary Materials S2/evm.TU.Chr2.148.txt
- Supplementary Materials S2/evm.TU.Chr2.267.txt
- Supplementary Materials S2/evm.TU.Chr2.272.txt
- Supplementary Materials S2/evm.TU.Chr2.3.txt
- Supplementary Materials S2/evm.TU.Chr2.30.txt
- Supplementary Materials S2/evm.TU.Chr2.317.txt
- Supplementary Materials S2/evm.TU.Chr2.470.txt
- Supplementary Materials S2/evm.TU.Chr2.505.txt
- Supplementary Materials S2/evm.TU.Chr2.580.txt
- Supplementary Materials S2/evm.TU.Chr2.606.txt
- Supplementary Materials S2/evm.TU.Chr2.673.txt
- Supplementary Materials S2/evm.TU.Chr2.889.txt
- Supplementary Materials S2/evm.TU.Chr2.964.txt
- Supplementary Materials S2/evm.TU.Chr2.965.txt
- Supplementary Materials S2/evm.TU.Chr2.998.txt
- Supplementary Materials S2/evm.TU.Chr2.999.txt
- Supplementary Materials S2/evm.TU.Chr20.104.txt
- Supplementary Materials S2/evm.TU.Chr20.198.txt
- Supplementary Materials S2/evm.TU.Chr20.224.txt
- Supplementary Materials S2/evm.TU.Chr20.258.txt
- Supplementary Materials S2/evm.TU.Chr20.282.txt
- Supplementary Materials S2/evm.TU.Chr20.29.txt
- Supplementary Materials S2/evm.TU.Chr20.397.txt
- Supplementary Materials S2/evm.TU.Chr20.417.txt
- Supplementary Materials S2/evm.TU.Chr20.423.txt
- Supplementary Materials S2/evm.TU.Chr20.454.txt
- Supplementary Materials S2/evm.TU.Chr20.87.txt
- Supplementary Materials S2/evm.TU.Chr20.92.txt
- Supplementary Materials S2/evm.TU.Chr20.94.txt
- Supplementary Materials S2/evm.TU.Chr21.357.txt
- Supplementary Materials S2/evm.TU.Chr21.369.txt
- Supplementary Materials S2/evm.TU.Chr21.525.txt
- Supplementary Materials S2/evm.TU.Chr21.660.txt
- Supplementary Materials S2/evm.TU.Chr22.121.txt
- Supplementary Materials S2/evm.TU.Chr22.125.txt
- Supplementary Materials S2/evm.TU.Chr22.183.txt
- Supplementary Materials S2/evm.TU.Chr22.285.txt
- Supplementary Materials S2/evm.TU.Chr22.353.txt
- Supplementary Materials S2/evm.TU.Chr22.362.txt
- Supplementary Materials S2/evm.TU.Chr22.435.txt
- Supplementary Materials S2/evm.TU.Chr22.552.txt
- Supplementary Materials S2/evm.TU.Chr22.555.txt
- Supplementary Materials S2/evm.TU.Chr22.562.txt
- Supplementary Materials S2/evm.TU.Chr23.154.txt
- Supplementary Materials S2/evm.TU.Chr23.266.txt
- Supplementary Materials S2/evm.TU.Chr23.327.txt
- Supplementary Materials S2/evm.TU.Chr3.153.txt
- Supplementary Materials S2/evm.TU.Chr3.427.txt
- Supplementary Materials S2/evm.TU.Chr3.493.txt
- Supplementary Materials S2/evm.TU.Chr3.513.txt
- Supplementary Materials S2/evm.TU.Chr3.604.txt
- Supplementary Materials S2/evm.TU.Chr3.62.txt
- Supplementary Materials S2/evm.TU.Chr3.638.txt
- Supplementary Materials S2/evm.TU.Chr3.646.txt
- Supplementary Materials S2/evm.TU.Chr3.7.txt
- Supplementary Materials S2/evm.TU.Chr3.722.txt
- Supplementary Materials S2/evm.TU.Chr3.723.txt
- Supplementary Materials S2/evm.TU.Chr3.735.txt
- Supplementary Materials S2/evm.TU.Chr3.770.txt
- Supplementary Materials S2/evm.TU.Chr4.1034.txt
- Supplementary Materials S2/evm.TU.Chr4.1217.txt
- Supplementary Materials S2/evm.TU.Chr4.1221.txt
- Supplementary Materials S2/evm.TU.Chr4.1226.txt
- Supplementary Materials S2/evm.TU.Chr4.123.txt
- Supplementary Materials S2/evm.TU.Chr4.1272.txt
- Supplementary Materials S2/evm.TU.Chr4.1281.txt
- Supplementary Materials S2/evm.TU.Chr4.1312.txt
- Supplementary Materials S2/evm.TU.Chr4.167.txt
- Supplementary Materials S2/evm.TU.Chr4.201.txt
- Supplementary Materials S2/evm.TU.Chr4.321.txt
- Supplementary Materials S2/evm.TU.Chr4.328.txt
- Supplementary Materials S2/evm.TU.Chr4.35.txt
- Supplementary Materials S2/evm.TU.Chr4.377.txt
- Supplementary Materials S2/evm.TU.Chr4.436.txt
- Supplementary Materials S2/evm.TU.Chr4.56.txt
- Supplementary Materials S2/evm.TU.Chr4.655.txt
- Supplementary Materials S2/evm.TU.Chr4.862.txt
- Supplementary Materials S2/evm.TU.Chr4.986.txt
- Supplementary Materials S2/evm.TU.Chr5.1082.txt
- Supplementary Materials S2/evm.TU.Chr5.114.txt
- Supplementary Materials S2/evm.TU.Chr5.147_evm.TU.Chr5.148.txt
- Supplementary Materials S2/evm.TU.Chr5.189.txt
- Supplementary Materials S2/evm.TU.Chr5.196.txt
- Supplementary Materials S2/evm.TU.Chr5.197.txt
- Supplementary Materials S2/evm.TU.Chr5.198.txt
- Supplementary Materials S2/evm.TU.Chr5.24.txt
- Supplementary Materials S2/evm.TU.Chr5.245.txt
- Supplementary Materials S2/evm.TU.Chr5.27.txt
- Supplementary Materials S2/evm.TU.Chr5.278.txt
- Supplementary Materials S2/evm.TU.Chr5.342.txt
- Supplementary Materials S2/evm.TU.Chr5.387.txt
- Supplementary Materials S2/evm.TU.Chr5.443.txt
- Supplementary Materials S2/evm.TU.Chr5.609.txt
- Supplementary Materials S2/evm.TU.Chr5.648.txt
- Supplementary Materials S2/evm.TU.Chr5.654.txt
- Supplementary Materials S2/evm.TU.Chr5.869.txt
- Supplementary Materials S2/evm.TU.Chr6.109.txt
- Supplementary Materials S2/evm.TU.Chr6.395.txt
- Supplementary Materials S2/evm.TU.Chr6.428.txt
- Supplementary Materials S2/evm.TU.Chr6.647.txt
- Supplementary Materials S2/evm.TU.Chr6.690.txt
- Supplementary Materials S2/evm.TU.Chr6.704.txt
- Supplementary Materials S2/evm.TU.Chr6.748.txt
- Supplementary Materials S2/evm.TU.Chr7.110.txt
- Supplementary Materials S2/evm.TU.Chr7.154.txt
- Supplementary Materials S2/evm.TU.Chr7.188.txt
- Supplementary Materials S2/evm.TU.Chr7.235.txt
- Supplementary Materials S2/evm.TU.Chr7.315.txt
- Supplementary Materials S2/evm.TU.Chr7.338.txt
- Supplementary Materials S2/evm.TU.Chr7.348.txt
- Supplementary Materials S2/evm.TU.Chr7.408.txt
- Supplementary Materials S2/evm.TU.Chr7.489.txt
- Supplementary Materials S2/evm.TU.Chr7.495.txt
- Supplementary Materials S2/evm.TU.Chr7.655.txt
- Supplementary Materials S2/evm.TU.Chr7.819.txt
- Supplementary Materials S2/evm.TU.Chr7.920.txt
- Supplementary Materials S2/evm.TU.Chr7.97.txt
- Supplementary Materials S2/evm.TU.Chr8.180.txt
- Supplementary Materials S2/evm.TU.Chr8.301.txt
- Supplementary Materials S2/evm.TU.Chr8.348.txt
- Supplementary Materials S2/evm.TU.Chr8.351.txt
- Supplementary Materials S2/evm.TU.Chr8.355.txt
- Supplementary Materials S2/evm.TU.Chr8.423.txt
- Supplementary Materials S2/evm.TU.Chr8.567.txt
- Supplementary Materials S2/evm.TU.Chr8.633.txt
- Supplementary Materials S2/evm.TU.Chr8.753.txt
- Supplementary Materials S2/evm.TU.Chr8.770.txt
- Supplementary Materials S2/evm.TU.Chr8.775.txt
- Supplementary Materials S2/evm.TU.Chr9.11.txt
- Supplementary Materials S2/evm.TU.Chr9.208.txt
- Supplementary Materials S2/evm.TU.Chr9.221.txt
- Supplementary Materials S2/evm.TU.Chr9.252.txt
- Supplementary Materials S2/evm.TU.Chr9.267.txt
- Supplementary Materials S2/evm.TU.Chr9.279.txt
- Supplementary Materials S2/evm.TU.Chr9.309.txt
- Supplementary Materials S2/evm.TU.Chr9.614.txt
- Supplementary Materials S2/evm.TU.Chr9.770.txt
- Supplementary Materials S2/XLOC_000047.txt
- Supplementary Materials S2/XLOC_000304.txt
- Supplementary Materials S2/XLOC_000618.txt
- Supplementary Materials S2/XLOC_001037.txt
- Supplementary Materials S2/XLOC_001379.txt
- Supplementary Materials S2/XLOC_001481.txt
- Supplementary Materials S2/XLOC_001946.txt
- Supplementary Materials S2/XLOC_002099.txt
- Supplementary Materials S2/XLOC_002276.txt
- Supplementary Materials S2/XLOC_002948.txt
- Supplementary Materials S2/XLOC_003340.txt
- Supplementary Materials S2/XLOC_004067.txt
- Supplementary Materials S2/XLOC_004852.txt
- Supplementary Materials S2/XLOC_005379.txt
- Supplementary Materials S2/XLOC_006051.txt
- Supplementary Materials S2/XLOC_006080.txt
- Supplementary Materials S2/XLOC_006118.txt
- Supplementary Materials S2/XLOC_006707.txt
- Supplementary Materials S2/XLOC_007313.txt
- Supplementary Materials S2/XLOC_007513.txt
- Supplementary Materials S2/XLOC_007704.txt
- Supplementary Materials S2/XLOC_007931.txt
- Supplementary Materials S2/XLOC_008004.txt
- Supplementary Materials S2/XLOC_008041.txt
- Supplementary Materials S2/XLOC_008126.txt
- Supplementary Materials S2/XLOC_008425.txt
- Supplementary Materials S2/XLOC_008513.txt
- Supplementary Materials S2/XLOC_008766.txt
- Supplementary Materials S2/XLOC_009093.txt
- Supplementary Materials S2/XLOC_009530.txt
- Supplementary Materials S2/XLOC_009618.txt
- Supplementary Materials S2/XLOC_009620.txt
- Supplementary Materials S2/XLOC_009660.txt
- Supplementary Materials S2/XLOC_009670.txt
- Supplementary Materials S2/XLOC_009694.txt
- Supplementary Materials S2/XLOC_009730.txt
- Supplementary Materials S2/XLOC_010061.txt
- Supplementary Materials S2/XLOC_010082.txt
- Supplementary Materials S2/XLOC_010942.txt
- Supplementary Materials S2/XLOC_010958.txt
- Supplementary Materials S2/XLOC_011097.txt
- Supplementary Materials S2/XLOC_011210.txt
- Supplementary Materials S2/XLOC_011213.txt
- Supplementary Materials S2/XLOC_011810.txt
- Supplementary Materials S2/XLOC_012037.txt
- Supplementary Materials S2/XLOC_012432.txt
[truncated: 235 more entries]
