# Supplementary material for: Transcriptomic Analysis Reveals Molecular Mechanisms of Fleeing, Adhesion, and Thanatosis Patterns in Sea Cucumber Apostichopus japonicus
Source: Biology (Basel). 2026 Jun 22;15(12):975. doi: 10.3390/biology15120975 (PMC13295820; doi:10.3390/biology15120975)
Supplement: Supplementary file 1 [file biology-15-00975-s001.zip › Supplementary Materials S1.csv]

Custom gene identifier	C FPKM	F FPKM	log2(F/C)	Qvalue(C-vs-F)	diffexp_deseq2_pvalue_C-vs-F	Transcripts	Start	End
XLOC_000047	30.90666667	6.91	-2.015503872	0.04362431	0.000852159	TCONS_00000133|TCONS_00000137|TCONS_00000135|TCONS_00000139	2011051	2268920
XLOC_000304	7.973333333	48.55333333	2.870321841	0.004079726	2.63E-05	TCONS_00000769	12432264	12466417
XLOC_000618	1.103333333	42.56666667	5.5046222	0.005418388	4.56E-05	TCONS_00001434|TCONS_00001436|TCONS_00001431|TCONS_00001433	27451696	27628509
XLOC_001037	9.943333333	2.74	-1.692561135	0.012908173	0.000155195	TCONS_00002272	1321727	1388443
XLOC_001379	0.043333333	3.03	6.400452335	4.34E-05	9.57E-08	TCONS_00003085	15863154	15867584
XLOC_001481	0	1.11	20.84983501	3.46E-09	1.00E-12	TCONS_00003276	22451748	22454974
XLOC_001946	1.006666667	0.006666667	-6.901983577	0.005418388	4.48E-05	TCONS_00004358	575088	607168
XLOC_002099	1.926666667	6.273333333	1.886986098	0.005374011	4.40E-05	TCONS_00004696|TCONS_00004695	7693550	7744393
XLOC_002276	6.973333333	1.136666667	-2.456486243	8.74E-05	2.08E-07	TCONS_00005112	18508793	18539872
XLOC_002948	0.02	2.08	7.000843316	0.004317144	3.08E-05	TCONS_00006680	24352750	24373980
XLOC_003340	1.963333333	11.42333333	2.750498252	0.004310941	3.05E-05	TCONS_00007699|TCONS_00007701|TCONS_00007698|TCONS_00007700	14186746	14239796
XLOC_004067	14.48333333	411.52	5.069001122	3.50E-05	7.11E-08	TCONS_00009307	15678064	15686671
XLOC_004852	12.48333333	42.95333333	2.897087831	0.013258916	0.000161848	TCONS_00011182|TCONS_00011175|TCONS_00011174|TCONS_00011179	26386809	26526782
XLOC_005379	4.846666667	0.1	-5.196412833	0.004352646	3.18E-05	TCONS_00012318|TCONS_00012316|TCONS_00012315	25212714	25240469
XLOC_006051	1.966666667	9.636666667	2.48532593	0.012205067	0.000145324	TCONS_00013947	6119567	6137667
XLOC_006080	67.57666667	34.24666667	-1.369867902	0.005280379	4.26E-05	TCONS_00014025|TCONS_00014023|TCONS_00014024	7465869	7535333
XLOC_006118	0.02	0.733333333	5.521163878	0.035591609	0.000613969	TCONS_00014120	9253696	9261251
XLOC_006707	0.546666667	2.85	3.182185048	0.041905796	0.000806838	TCONS_00015437|TCONS_00015438|TCONS_00015436	12335710	12343710
XLOC_007313	0	7.056666667	22.66228046	5.63E-06	6.65E-09	TCONS_00016783|TCONS_00016784	18775755	18802025
XLOC_007513	32.46	1.833333333	-3.984321651	0.026312954	0.000418758	TCONS_00017321|TCONS_00017322|TCONS_00017320	485748	495275
XLOC_007704	0.376666667	2.416666667	2.917584143	0.001674193	7.68E-06	TCONS_00017791	9929402	10008472
XLOC_007931	2.186666667	0.08	-4.653899234	0.046781573	0.000948293	TCONS_00018335	21858318	21865168
XLOC_008004	3.723333333	0.71	-2.223056556	0.000181646	4.85E-07	TCONS_00018527|TCONS_00018526	24953448	25015873
XLOC_008041	8.873333333	39.81	2.405612647	0.013537143	0.000167502	TCONS_00018606	36244	145414
XLOC_008126	3.9	0.4	-3.098991458	4.18E-06	4.23E-09	TCONS_00018832	4655546	4690287
XLOC_008425	10.42333333	38.24666667	2.655504515	0.004276528	2.95E-05	TCONS_00019507|TCONS_00019508|TCONS_00019506|TCONS_00019509	18505880	18599089
XLOC_008513	29.45	8.64	-1.747135093	0.007794943	7.92E-05	TCONS_00019723|TCONS_00019722|TCONS_00019721|TCONS_00019719|TCONS_00019720|TCONS_00019725	23153939	23182286
XLOC_008766	0.38	7.833333333	4.619792407	0.013751279	0.000174916	TCONS_00020334	9398473	9406381
XLOC_009093	0.66	6.283333333	3.457397227	0.024394627	0.00037831	TCONS_00021049|TCONS_00021048|TCONS_00021051|TCONS_00021047	24956189	24993359
XLOC_009530	29.76	8.61	-1.619453113	0.009463353	0.000101686	TCONS_00022112|TCONS_00022113|TCONS_00022111|TCONS_00022114	21738767	21756927
XLOC_009618	0.233333333	9.126666667	5.510840612	1.56E-05	2.45E-08	TCONS_00022348|TCONS_00022349	24974757	24997440
XLOC_009620	2.433333333	14.3	2.797129528	0.001015474	4.13E-06	TCONS_00022351	25067984	25120617
XLOC_009660	0.053333333	1.353333333	5.008138857	0.018679025	0.000265805	TCONS_00022454	26480743	26546039
XLOC_009670	30.46	1058.016667	5.166921294	0.015284824	0.000197974	TCONS_00022471	254079	269241
XLOC_009694	111.8066667	2713.043333	4.649942569	0.02089833	0.000302241	TCONS_00022503	1007428	1064900
XLOC_009730	0.14	3.15	4.541730553	0.009562589	0.000103863	TCONS_00022568	2952392	2970987
XLOC_010061	8.97	26.11666667	1.775666852	0.015577147	0.000202932	TCONS_00023307|TCONS_00023312|TCONS_00023310|TCONS_00023313|TCONS_00023309|TCONS_00023308	19002172	19130284
XLOC_010082	2.94	11.13333333	2.142532498	0.006215763	5.44E-05	TCONS_00023363	20427017	20495943
XLOC_010942	1151.746667	572.17	-1.252580151	0.007771419	7.85E-05	TCONS_00025376|TCONS_00025367|TCONS_00025371|TCONS_00025370|TCONS_00025375|TCONS_00025369|TCONS_00025372|TCONS_00025368|TCONS_00025374|TCONS_00025373	11627857	11682149
XLOC_010958	0.126666667	1.246666667	3.607075903	0.00053029	1.82E-06	TCONS_00025407	12851387	12866963
XLOC_011097	6.24	24.56333333	2.41748547	0.005874567	5.05E-05	TCONS_00025756|TCONS_00025768|TCONS_00025744|TCONS_00025749|TCONS_00025753|TCONS_00025752|TCONS_00025755|TCONS_00025745|TCONS_00025769|TCONS_00025766|TCONS_00025742|TCONS_00025750|TCONS_00025757|TCONS_00025746|TCONS_00025767|TCONS_00025751|TCONS_00025747	20468461	20615801
XLOC_011210	1.503333333	11.1	3.194800402	0.003793261	2.32E-05	TCONS_00026057	3341284	3381627
XLOC_011213	9.573333333	99.10666667	3.586288111	0.013537143	0.000171109	TCONS_00026070	3571284	3610776
XLOC_011810	9.533333333	2.693333333	-1.620018283	0.021764828	0.000319829	TCONS_00027392|TCONS_00027391	11408296	11442541
XLOC_012037	5.803333333	138.6833333	4.803818715	0.004528053	3.39E-05	TCONS_00027993|TCONS_00027992	1171604	1185931
XLOC_012432	0.54	2.366666667	2.31211669	0.003294332	1.93E-05	TCONS_00028950	453816	463696
XLOC_012457	68.71333333	25.61333333	-1.23654249	0.041905796	0.000808081	TCONS_00029016|TCONS_00029017	1987771	2038097
XLOC_012505	12.21333333	0.383333333	-4.713431911	0.007707665	7.74E-05	TCONS_00029133	3695928	3698469
XLOC_012667	2.65	9.723333333	2.093098789	0.029135018	0.000468746	TCONS_00029528	10929033	10934275
XLOC_012835	0.846666667	9.453333333	3.71287295	0.000118499	2.96E-07	TCONS_00029870|TCONS_00029871	19453723	19520491
XLOC_013382	2.733333333	11.8	2.285523355	0.034667103	0.00059198	TCONS_00031061	1866619	1872281
XLOC_014158	419.1466667	8.283333333	-5.522753291	0.002363693	1.24E-05	TCONS_00032860|TCONS_00032863|TCONS_00032859|TCONS_00032862|TCONS_00032858|TCONS_00032861|TCONS_00032864	40730703	40773242
XLOC_014337	11.48333333	3.04	-1.740675697	0.010461751	0.000116961	TCONS_00033268	7211361	7234571
XLOC_014506	0.093333333	3.633333333	5.445278596	0.004680805	3.56E-05	TCONS_00033638|TCONS_00033637	17009498	17015520
XLOC_014731	11.66333333	3.383333333	-1.625477191	0.04876217	0.001016764	TCONS_00034199|TCONS_00034198	7233429	7301185
XLOC_014825	6.263333333	30.47	2.449587104	0.00021437	5.98E-07	TCONS_00034438|TCONS_00034437	13002616	13046049
XLOC_016064	0.856666667	4.303333333	2.584659044	0.03368363	0.000563448	TCONS_00037400	8534331	8619121
XLOC_016540	7.523333333	78.43666667	3.599508778	0.000964609	3.70E-06	TCONS_00038580|TCONS_00038578|TCONS_00038579	15217491	15230889
XLOC_016541	7.923333333	117.7966667	4.288406376	0.04362431	0.000853137	TCONS_00038581	15251089	15253377
XLOC_016542	20.43666667	89.08333333	2.35329264	0.007399949	7.18E-05	TCONS_00038590|TCONS_00038585|TCONS_00038583|TCONS_00038589|TCONS_00038587|TCONS_00038586|TCONS_00038582	15256626	15335163
XLOC_016544	104.1533333	399.7333333	2.120251121	0.033402004	0.000556797	TCONS_00038588	15291583	15351368
XLOC_016569	276.42	90.24333333	-1.394524802	0.037387599	0.000664495	TCONS_00038637|TCONS_00038636|TCONS_00038639|TCONS_00038634|TCONS_00038635|TCONS_00038638	16673344	16682853
XLOC_016858	0.68	7.026666667	3.592270891	0.032246414	0.000531915	TCONS_00039240|TCONS_00039241	11971357	12022287
XLOC_017012	0.246666667	14.91333333	6.227629739	3.37E-07	2.74E-10	TCONS_00039571|TCONS_00039572	2926733	2970476
XLOC_017042	13.02333333	1.816666667	-2.742409021	0.005749881	4.91E-05	TCONS_00039632|TCONS_00039633|TCONS_00039631	4231609	4241946
XLOC_017134	1.826666667	28.92	4.191047179	0.001833754	8.63E-06	TCONS_00039795|TCONS_00039794	9791533	9831586
XLOC_017393	0	2.146666667	21.86389692	1.47E-05	2.21E-08	TCONS_00040348|TCONS_00040347	5894592	5940778
XLOC_018202	1.103333333	9.243333333	3.255903543	0.011528388	0.000130571	TCONS_00042365|TCONS_00042364|TCONS_00042366	12984996	13031829
XLOC_018289	0	18.34333333	6.968014478	0.011966157	0.000139004	TCONS_00042747	18489276	18491271
XLOC_018377	1.59	16.29333333	3.288285324	0.002208663	1.12E-05	TCONS_00043010|TCONS_00043007	23497971	23604395
XLOC_018378	0.83	13.03333333	4.14046956	2.43E-09	4.24E-13	TCONS_00043009	23588588	23595959
XLOC_018382	1.31	38.06	5.005518697	5.97E-17	3.46E-21	TCONS_00043021|TCONS_00043020	23734054	23818965
XLOC_018446	0.586666667	9.343333333	4.077166212	0.006215763	5.48E-05	TCONS_00043189	27879761	27882852
XLOC_018487	3.953333333	1418.653333	9.098895957	0.002364202	1.25E-05	TCONS_00043312|TCONS_00043314|TCONS_00043315	29980590	30017951
XLOC_018501	1.66	11.45	2.696826176	0.007296017	6.99E-05	TCONS_00043365|TCONS_00043364|TCONS_00043367	30535860	30672878
XLOC_018502	0.613333333	5.823333333	3.388579799	0.040029549	0.000748604	TCONS_00043366	30578845	30583296
XLOC_018513	0.773333333	19.95666667	4.320622217	0.002693256	1.49E-05	TCONS_00043386|TCONS_00043385	30853923	30866276
XLOC_018517	2.776666667	49.27666667	4.384073572	0.000619858	2.23E-06	TCONS_00043400	31048596	31056736
XLOC_018592	0.613333333	16.4	5.758831024	0.024041883	0.000370047	TCONS_00043612	34698564	34699893
XLOC_018847	1.673333333	4.65	1.694022108	0.041085391	0.000780329	TCONS_00044217|TCONS_00044218	8670625	8677221
XLOC_019589	0.166666667	1.27	3.158436214	0.041905796	0.000803693	TCONS_00045490	36866623	36870807
XLOC_020234	0.11	3.106666667	4.8702821	0.013537143	0.000170974	TCONS_00046676|TCONS_00046677	29571764	29587200
XLOC_020426	17.87666667	94.27333333	2.628570301	0.021697839	0.000316665	TCONS_00047123	36927252	36942845
XLOC_020499	5.473333333	0.213333333	-4.535309026	1.99E-07	1.39E-10	TCONS_00047254	4257657	4261956
XLOC_020586	0.096666667	0.82	3.210282884	0.044196423	0.000867654	TCONS_00047432	7988949	8000609
XLOC_020606	3.15	21.88666667	3.056230435	0.002619172	1.43E-05	TCONS_00047473	9855048	9875169
XLOC_020962	0.943333333	6.086666667	2.901139548	0.001998682	9.87E-06	TCONS_00048262	26774129	26811995
XLOC_021160	1.686666667	5.646666667	1.944030566	2.93E-05	5.44E-08	TCONS_00048745|TCONS_00048746	2221456	2300530
XLOC_021257	3.146666667	11.88333333	2.168545556	0.016605291	0.000221828	TCONS_00049000|TCONS_00048995|TCONS_00049003|TCONS_00049002|TCONS_00049001|TCONS_00048998|TCONS_00049008|TCONS_00048999|TCONS_00048994|TCONS_00048996|TCONS_00049004|TCONS_00048997|TCONS_00049005	6662052	6743431
XLOC_021416	0.536666667	12.89	4.730879507	0.017686826	0.000244495	TCONS_00049421	13761354	13766576
XLOC_021511	0.923333333	2.593333333	1.69422634	0.023178995	0.000350034	TCONS_00049626	18628590	18634837
XLOC_022378	3.323333333	25.73	4.353062905	0.02765002	0.000441642	TCONS_00051547|TCONS_00051548|TCONS_00051546|TCONS_00051550|TCONS_00051549	26070286	26104628
XLOC_023191	19.19666667	82.03	2.324045089	0.000574646	2.04E-06	TCONS_00053416	3260321	3312154
XLOC_023210	5.336666667	27.25	2.55506972	6.65E-05	1.55E-07	TCONS_00053442	3807847	3815852
XLOC_023212	12.55	57.29666667	2.349443518	3.01E-06	2.80E-09	TCONS_00053446|TCONS_00053447|TCONS_00053445|TCONS_00053448|TCONS_00053444	3862016	3909805
XLOC_023342	0.446666667	2	2.299324338	0.041085391	0.000779448	TCONS_00053768	9977330	9986141
XLOC_023830	6.516666667	17.03	1.606322102	0.016605291	0.000220911	TCONS_00054940|TCONS_00054939	2532136	2573826
XLOC_023926	20.38	49.56333333	1.33634185	0.045725735	0.000902988	TCONS_00055188|TCONS_00055189	7002440	7047056
XLOC_025052	0.05	1.49	5.271894729	8.88E-05	2.17E-07	TCONS_00057733|TCONS_00057734	29180030	29188157
XLOC_025437	0.283333333	6.113333333	4.63175192	0.037387599	0.000662864	TCONS_00058594|TCONS_00058595|TCONS_00058596	15766590	15777245
XLOC_025935	4.443333333	9.96	1.365743125	0.009440338	0.00010089	TCONS_00059777	6169142	6230649
XLOC_026009	0.766666667	8.613333333	3.704633403	0.018580665	0.000262247	TCONS_00059980|TCONS_00059981	9342619	9368804
XLOC_026354	0.036666667	3.946666667	6.866063066	0.037490455	0.0006707	TCONS_00060762	26895065	26900099
XLOC_026477	105.1233333	324.33	1.848083823	0.047898577	0.000982064	TCONS_00061045|TCONS_00061044|TCONS_00061043|TCONS_00061046|TCONS_00061042	1015400	1045018
XLOC_026483	3.36	12.14	2.079759197	0.001699345	7.90E-06	TCONS_00061055	1161254	1216594
XLOC_026813	6.766666667	0.066666667	-6.617722513	0.001535416	6.96E-06	TCONS_00061785	17383779	17403841
XLOC_026873	0.046666667	0.923333333	4.647970271	0.017336703	0.000237641	TCONS_00061916	20074678	20126977
XLOC_026939	13.02333333	1.793333333	-2.719888783	0.000165852	4.24E-07	TCONS_00062079	23189661	23206984
evm.TU.Chr1.1138	2.53	0.006666667	-8.179457357	0.00505394	3.96E-05	TCONS_00004172|TCONS_00002127|evm.model.Chr1.1138_dup1	43553680	43565791
evm.TU.Chr1.1162	9.49	1.996666667	-2.139170821	0.017261468	0.000233602	TCONS_00004207|TCONS_00004203|TCONS_00004208|TCONS_00004206|evm.model.Chr1.1162_dup1	44222562	44439271
evm.TU.Chr1.3	2.073333333	39.69333333	4.650454344	0.017919632	0.000248754	TCONS_00000001|TCONS_00000003|TCONS_00002219|evm.model.Chr1.3_dup1	37119	55189
evm.TU.Chr1.328	26.47666667	150.3833333	2.756098616	0.036050266	0.000623975	TCONS_00002862|TCONS_00002861|TCONS_00002860|TCONS_00002858|evm.model.Chr1.328_dup1	11505332	11538261
evm.TU.Chr1.338	3.85	0.996666667	-1.743593289	0.041495428	0.000790527	TCONS_00002874|evm.model.Chr1.338_dup1	11980288	11993184
evm.TU.Chr1.403	0.04	0.423333333	3.800921323	0.007497758	7.36E-05	evm.model.Chr1.403_dup1	13909056	13924036
evm.TU.Chr1.657	0.126666667	0.826666667	3.536166425	0.011966157	0.000137492	TCONS_00001355|evm.model.Chr1.657_dup1	26152662	26170513
evm.TU.Chr1.673	0.026666667	1.06	5.686893522	0.004337963	3.12E-05	evm.model.Chr1.673_dup1	26319348	26335108
evm.TU.Chr10.258	1.74	7.876666667	2.423767299	0.023939558	0.000367082	TCONS_00005974|TCONS_00005973|evm.model.Chr10.258_dup1	8360134	8412987
evm.TU.Chr10.505	1.003333333	6.036666667	2.666024762	0.039082652	0.000726401	TCONS_00005045|TCONS_00006345|evm.model.Chr10.505_dup1	17090975	17093514
evm.TU.Chr10.581	1.943333333	18.33666667	3.427695109	7.97E-09	3.70E-12	TCONS_00006432|TCONS_00006433|TCONS_00006431|evm.model.Chr10.581_dup1	19340349	19368072
evm.TU.Chr10.77	8.713333333	35.62333333	2.169771584	0.007360979	7.10E-05	TCONS_00005748|TCONS_00005749|evm.model.Chr10.77_dup1	2650117	2685602
evm.TU.Chr10.824	23.17	5.486666667	-1.907487762	0.038847962	0.000715451	TCONS_00005528|evm.model.Chr10.824_dup1	27557127	27579939
evm.TU.Chr10.83	7.23	35.04333333	2.415077278	3.21E-05	6.34E-08	TCONS_00005760|TCONS_00005759|evm.model.Chr10.83_dup1	2777100	2806986
evm.TU.Chr10.86	4.29	33.74333333	3.188824759	4.67E-05	1.06E-07	TCONS_00005762|TCONS_00004479|evm.model.Chr10.86_dup1	2891294	2897779
evm.TU.Chr11.108	42.42666667	17.1	-1.078741942	0.024211018	0.000374057	TCONS_00008704|TCONS_00008703|TCONS_00007116|evm.model.Chr11.108.1_dup1	2216202	2237692
evm.TU.Chr11.271	30.41666667	6.096666667	-2.075508549	0.034326425	0.000580182	TCONS_00008950|evm.model.Chr11.271_dup1	6681719	6694462
evm.TU.Chr11.37	12.80666667	1.79	-2.546012305	0.00654278	6.08E-05	TCONS_00006972|TCONS_00006971|TCONS_00006970|evm.model.Chr11.37_dup1	846369	852553
evm.TU.Chr11.407	4.603333333	0.896666667	-2.211676207	0.004276528	2.96E-05	TCONS_00009154|evm.model.Chr11.407_dup1	11919952	11926208
evm.TU.Chr11.419	1.17	20.70666667	4.67530168	9.33E-06	1.35E-08	TCONS_00007584|TCONS_00007581|TCONS_00007580|TCONS_00007583|TCONS_00007582|TCONS_00007585|evm.model.Chr11.419_dup1	12426598	12597239
evm.TU.Chr11.445	22.83666667	0.086666667	-5.207172429	0.016607633	0.000222824	TCONS_00007641|TCONS_00007642|evm.model.Chr11.445_dup1	13468516	13489350
evm.TU.Chr11.45	7.633333333	30.89666667	2.094535022	0.013537143	0.00016864	TCONS_00006996|TCONS_00006992|TCONS_00006995|TCONS_00006998|evm.model.Chr11.45_dup1	979199	1008983
evm.TU.Chr11.583	43	0.396666667	-6.088073641	0.006215763	5.63E-05	TCONS_00009383|TCONS_00007836|TCONS_00007837|TCONS_00007835|evm.model.Chr11.583_dup1	17176471	17240773
evm.TU.Chr11.599	6.276666667	12.43666667	1.191466605	0.040029549	0.00074865	TCONS_00009432|TCONS_00009427|TCONS_00009431|TCONS_00009428|TCONS_00009425|TCONS_00009429|TCONS_00009430|TCONS_00009426|evm.model.Chr11.599_dup1	17576084	17617083
evm.TU.Chr11.654	0.706666667	3.056666667	2.334856986	0.000345539	1.08E-06	TCONS_00009512|TCONS_00007934|evm.model.Chr11.654_dup1	19302962	19314027
evm.TU.Chr11.684	16.38333333	3	-2.264221461	0.002729314	1.52E-05	TCONS_00009565|TCONS_00009566|evm.model.Chr11.684_dup1	19895559	19920236
evm.TU.Chr11.697	8.013333333	50.75	2.880476778	0.000508598	1.71E-06	TCONS_00007989|TCONS_00007990|TCONS_00007988|TCONS_00007987|TCONS_00007992|evm.model.Chr11.697_dup1	20345005	20364977
evm.TU.Chr11.757	0.09	0.953333333	3.911087911	0.00251314	1.36E-05	TCONS_00008084|TCONS_00008083|TCONS_00009647|TCONS_00008079|TCONS_00008080|TCONS_00009648|evm.model.Chr11.757_dup1	21852106	22020960
evm.TU.Chr11.834	3.913333333	18.69	2.496123754	0.004243536	2.86E-05	TCONS_00009801|TCONS_00009802|evm.model.Chr11.834_dup1	25042433	25067804
evm.TU.Chr11.878	4.116666667	53.28	3.890832158	0.000317251	9.77E-07	TCONS_00009900|TCONS_00009899|evm.model.Chr11.878_dup1	26292222	26299649
evm.TU.Chr12.229	5.32	1.376666667	-1.784128671	0.031319484	0.000512366	TCONS_00011587|TCONS_00011588|evm.model.Chr12.229_dup1	8229270	8255526
evm.TU.Chr12.27	1.943333333	0.02	-5.677023084	0.009254798	9.73E-05	TCONS_00010158|evm.model.Chr12.27_dup1	1272226	1281569
evm.TU.Chr12.29	42.00666667	10.80333333	-2.910814389	0.013221377	0.000160092	TCONS_00011353|TCONS_00011354|TCONS_00011355|TCONS_00011352|evm.model.Chr12.29_dup1	1293374	1328167
evm.TU.Chr12.33	0.046666667	0.353333333	3.205624158	0.045631329	0.000898474	TCONS_00010167|evm.model.Chr12.33_dup1	1406183	1418178
evm.TU.Chr12.60	0.026666667	0.246666667	3.506641309	0.020785505	0.000299402	evm.model.Chr12.60_dup1	2380466	2393437
evm.TU.Chr12.64	2.746666667	9.71	2.041204885	0.022624882	0.000335096	TCONS_00011395|TCONS_00011394|TCONS_00011393|TCONS_00011396|TCONS_00011392|evm.model.Chr12.64_dup1	2549948	2570116
evm.TU.Chr12.703	11.07666667	44.15666667	2.209500249	2.50E-05	4.35E-08	TCONS_00012320|evm.model.Chr12.703_dup1	25402266	25435379
evm.TU.Chr12.768	30.55666667	9.42	-1.859519409	0.037387599	0.000659286	TCONS_00012457|TCONS_00012451|TCONS_00012447|TCONS_00012458|TCONS_00012456|TCONS_00012446|evm.model.Chr12.768_dup1	27197817	27456398
evm.TU.Chr12.78	0.18	0	-7.306697365	0.046176228	0.000925404	TCONS_00010211|evm.model.Chr12.78.1_dup1	2883886	2901616
evm.TU.Chr12.97	3	16.83	2.868264055	0.006215763	5.59E-05	TCONS_00011430|TCONS_00011429|TCONS_00011432|evm.model.Chr12.97_dup1	3331225	3347418
evm.TU.Chr13.112	1.776666667	8.01	2.349203809	0.000233494	6.78E-07	TCONS_00013931|TCONS_00013929|TCONS_00013930|evm.model.Chr13.112_dup1	5624557	5647472
evm.TU.Chr13.120	4.116666667	1.023333333	-1.77038156	0.014513911	0.000186303	TCONS_00013937|TCONS_00013939|TCONS_00013938|evm.model.Chr13.120_dup1	5841417	5866591
evm.TU.Chr13.231	0.02	2.196666667	6.741551052	0.005418388	4.51E-05	TCONS_00014124|TCONS_00012942|TCONS_00014123|TCONS_00012941|TCONS_00014125|evm.model.Chr13.231_dup1	9289901	9321074
evm.TU.Chr13.289	0.063333333	1.726666667	4.942597704	0.004079266	2.61E-05	TCONS_00014207|evm.model.Chr13.289_dup1	11350421	11362172
evm.TU.Chr13.33	0.193333333	17.22666667	6.728526353	3.60E-05	7.53E-08	TCONS_00013759|TCONS_00013761|evm.model.Chr13.33_dup1	1303402	1324021
evm.TU.Chr13.37	9.716666667	38.87333333	2.293651183	0.036166228	0.000630183	TCONS_00013777|TCONS_00013773|TCONS_00013776|TCONS_00013772|TCONS_00013780|TCONS_00013775|TCONS_00013779|TCONS_00013781|TCONS_00013774|TCONS_00013778|evm.model.Chr13.37_dup1	1487537	1494081
evm.TU.Chr13.380	55.94666667	4.256666667	-3.627285202	0.0004772	1.58E-06	TCONS_00014377|evm.model.Chr13.380_dup1	14772095	14777115
evm.TU.Chr13.42	50.19666667	10.07333333	-2.092311809	0.015675229	0.000205762	TCONS_00012625|TCONS_00012628|TCONS_00012626|TCONS_00012627|evm.model.Chr13.42_dup1	1599506	1637933
evm.TU.Chr13.504	3.453333333	0.686666667	-2.067015429	0.037490455	0.00067473	TCONS_00013351|TCONS_00013352|evm.model.Chr13.504_dup1	18294672	18312976
evm.TU.Chr13.747	40.64666667	16.72333333	-1.136359586	0.034846641	0.00059707	TCONS_00014898|TCONS_00013673|TCONS_00014896|TCONS_00014899|TCONS_00014897|evm.model.Chr13.747_dup1	26085275	26141410
evm.TU.Chr13.79	13.15333333	118.5966667	3.391529892	4.11E-05	8.84E-08	evm.model.Chr13.79_dup1	4509577	4511655
evm.TU.Chr14.10	6.623333333	15.72333333	1.586783066	0.002419362	1.29E-05	TCONS_00016175|TCONS_00014959|evm.model.Chr14.10_dup1	215511	226892
evm.TU.Chr14.189	3.43	0.86	-1.807503378	0.025913605	0.00040703	TCONS_00016614|evm.model.Chr14.189_dup1	15460096	15468634
evm.TU.Chr14.203	5.163333333	44.01666667	3.234261021	0.007707665	7.67E-05	TCONS_00015558|evm.model.Chr14.203_dup1	15899955	15905869
evm.TU.Chr14.209	17.02	27.90333333	1.697420979	0.005280379	4.23E-05	TCONS_00015564|TCONS_00015560|TCONS_00015570|TCONS_00015561|TCONS_00015563|evm.model.Chr14.209_dup1	15899955	16122409
evm.TU.Chr14.373	0	0.503333333	6.860555968	0.026156007	0.000414741	TCONS_00016945|evm.model.Chr14.373_dup1	20993517	21000382
evm.TU.Chr14.421	17.90333333	91.61333333	2.478911304	0.037490455	0.000669362	TCONS_00016996|TCONS_00016993|TCONS_00016995|evm.model.Chr14.421_dup1	22372908	22418871
evm.TU.Chr14.434	9.653333333	2.373333333	-1.884542788	0.006215763	5.54E-05	TCONS_00015930|TCONS_00015929|TCONS_00015931|TCONS_00015928|evm.model.Chr14.434_dup1	22741614	22750980
evm.TU.Chr14.45	0.66	0.006666667	-7.235845355	0.000205957	5.62E-07	evm.model.Chr14.45_dup1	2004406	2019920
evm.TU.Chr14.51	0.13	2.03	4.047244512	0.012186673	0.000144397	TCONS_00015084|evm.model.Chr14.51_dup1	2358319	2366382
evm.TU.Chr14.64	9.373333333	2.28	-1.802823517	0.04362431	0.000853888	TCONS_00016330|TCONS_00016328|TCONS_00016329|TCONS_00016327|TCONS_00015129|TCONS_00015130|evm.model.Chr14.64_dup1	3897514	4178746
evm.TU.Chr14.86	0.496666667	25.26666667	5.917253011	0.004279351	3.01E-05	TCONS_00015271|TCONS_00015270|evm.model.Chr14.86_dup1	8076122	8085151
evm.TU.Chr15.139	0.256666667	4.686666667	4.171696791	0.004352646	3.19E-05	TCONS_00018826|TCONS_00018827|TCONS_00018825|evm.model.Chr15.139_dup1	4581246	4601857
evm.TU.Chr15.227	15.10333333	2.35	-2.514527115	0.037387599	0.000661956	TCONS_00017606|TCONS_00017605|evm.model.Chr15.227_dup1	6506365	6515226
evm.TU.Chr15.232	2.946666667	5.533333333	1.097577247	0.046460979	0.000939096	evm.model.Chr15.232_dup1	6618171	6625170
evm.TU.Chr15.299	3.186666667	0.67	-2.038399972	0.0363081	0.000634764	TCONS_00017722|TCONS_00017724|evm.model.Chr15.299_dup1	9330087	9333991
evm.TU.Chr15.351	0	3.44	8.919399115	0.000735417	2.69E-06	TCONS_00019131|evm.model.Chr15.351_dup1	11629606	11633921
evm.TU.Chr15.361	0.003333333	4.366666667	10.36558544	3.46E-09	8.40E-13	TCONS_00019148|evm.model.Chr15.361_dup1	11754503	11765213
evm.TU.Chr15.367	3.24	0.733333333	-1.946915455	0.025764074	0.00040254	TCONS_00017850|evm.model.Chr15.367_dup1	11869464	11875685
evm.TU.Chr15.372	0.85	16.22333333	4.477143994	0.022907693	0.000341946	TCONS_00019170|evm.model.Chr15.372_dup1	12380474	12385228
evm.TU.Chr15.400	6.276666667	1.273333333	-2.126074849	0.021697839	0.00031702	TCONS_00019197|TCONS_00019198|TCONS_00019199|evm.model.Chr15.400_dup1	13080318	13112528
evm.TU.Chr15.454	43.33666667	6.21	-3.469197446	0.007296017	6.96E-05	TCONS_00017975|TCONS_00017976|evm.model.Chr15.454_dup1	14619974	14663432
evm.TU.Chr15.462	46.24333333	146.72	1.834953641	0.001115225	4.66E-06	TCONS_00019313|evm.model.Chr15.462_dup1	14850197	14858762
evm.TU.Chr15.470	2.543333333	13.13666667	2.600373409	0.034499534	0.000585111	TCONS_00017998|TCONS_00017996|evm.model.Chr15.470_dup1	15018403	15049700
evm.TU.Chr15.505	1.826666667	0.59	-1.814714046	0.023583445	0.000360251	TCONS_00018039|TCONS_00018041|evm.model.Chr15.505_dup1	15776448	15789260
evm.TU.Chr15.51	2.503333333	0.333333333	-2.526488484	0.003628398	2.17E-05	TCONS_00017376|TCONS_00017374|TCONS_00017375|evm.model.Chr15.51_dup1	1591727	1611387
evm.TU.Chr15.528	0.466666667	0.033333333	-3.722374656	0.013221377	0.000160496	evm.model.Chr15.528_dup1	16224518	16235531
evm.TU.Chr15.594	69.74666667	231.26	1.895465578	0.046176228	0.000928974	evm.model.Chr15.594_dup1	18038467	18041393
evm.TU.Chr15.771	7.806666667	0.393333333	-4.218834733	0.042374251	0.000819575	TCONS_00019792|evm.model.Chr15.771_dup1	25399494	25474885
evm.TU.Chr15.89	66.15	829.42	3.853022151	0.018178443	0.000254458	TCONS_00017416|TCONS_00017417|evm.model.Chr15.89_dup1	2852395	2898070
evm.TU.Chr16.297	16.39666667	0.04	-6.824075372	0.004079726	2.65E-05	TCONS_00020331|TCONS_00021608|evm.model.Chr16.297_dup1	9361847	9424074
evm.TU.Chr16.479	20.01	36.25	1.063861075	0.038847962	0.000717526	TCONS_00021871|evm.model.Chr16.479_dup1	16279499	16286119
evm.TU.Chr16.568	0.39	1.59	2.270570249	0.005030853	3.89E-05	evm.model.Chr16.568_dup1	19404004	19407843
evm.TU.Chr16.656	10.95	27.44	1.551537172	0.00954074	0.000103071	TCONS_00022116|TCONS_00022117|evm.model.Chr16.656_dup1	21809026	21816117
evm.TU.Chr16.681	0.466666667	2.333333333	2.549202842	0.034667103	0.000590204	evm.model.Chr16.681_dup1	22409088	22414673
evm.TU.Chr16.742	2.333333333	17.12666667	3.100836769	0.004276528	2.98E-05	TCONS_00020958|evm.model.Chr16.742_dup1	23815320	23844650
evm.TU.Chr17.139	1.82	20.79	3.759984483	0.04825225	0.001003112	TCONS_00023773|evm.model.Chr17.139_dup1	5876347	5899259
evm.TU.Chr17.144	9.006666667	31.74666667	2.009960226	0.01858133	0.000263335	TCONS_00022722|evm.model.Chr17.144_dup1	6117649	6137755
evm.TU.Chr17.21	3.51	11.7	1.946360103	0.013537143	0.000169474	TCONS_00023629|evm.model.Chr17.21_dup1	2405065	2425345
evm.TU.Chr17.266	11.71	117.0933333	3.607220507	0.011989287	0.000140868	TCONS_00022912|evm.model.Chr17.266_dup1	9381540	9389257
evm.TU.Chr17.279	1.88	16.61	3.305284289	5.87E-10	6.82E-14	TCONS_00023987|TCONS_00023985|evm.model.Chr17.279_dup1	9794634	9801167
evm.TU.Chr17.297	0.333333333	11.56	5.39744263	0.000169488	4.43E-07	TCONS_00024008|TCONS_00024007|evm.model.Chr17.297_dup1	10249527	10259245
evm.TU.Chr17.317	3.513333333	0.86	-1.815450147	0.040433701	0.000760906	TCONS_00022969|TCONS_00022972|TCONS_00022971|TCONS_00022968|TCONS_00022970|TCONS_00024048|evm.model.Chr17.317_dup1	10632717	10651600
evm.TU.Chr17.362	0.173333333	3.213333333	4.467169046	0.000981046	3.82E-06	TCONS_00023024|evm.model.Chr17.362_dup1	12159664	12175967
evm.TU.Chr17.616	2.843333333	44.83	4.219174505	0.000878831	3.32E-06	TCONS_00023364|evm.model.Chr17.616_dup1	20509926	20517999
evm.TU.Chr17.617	1.773333333	19.79333333	3.691786609	0.006215763	5.61E-05	TCONS_00024466|evm.model.Chr17.617_dup1	20522752	20530405
evm.TU.Chr17.732	0.1	0.74	3.058539145	0.046137077	0.000919151	evm.model.Chr17.732_dup1	23515554	23524459
evm.TU.Chr17.9	0.056666667	0.33	3.011313056	0.049122492	0.00102713	evm.model.Chr17.9_dup1	1991601	2008557
evm.TU.Chr18.150	0.39	4	3.616672121	0.000543515	1.89E-06	TCONS_00025014|TCONS_00025015|evm.model.Chr18.150_dup1	4565082	4601331
evm.TU.Chr18.195	2.183333333	17.38333333	3.125545112	0.007066343	6.69E-05	TCONS_00026208|TCONS_00026209|TCONS_00026207|evm.model.Chr18.195_dup1	5695442	5708629
evm.TU.Chr18.296	23.41333333	57.92	1.574353022	0.045987097	0.000913492	TCONS_00025259|TCONS_00025257|TCONS_00025258|evm.model.Chr18.296_dup1	8672123	8681777
evm.TU.Chr18.31	58.35333333	197.98	2.036527166	0.019349155	0.000276465	TCONS_00025887|TCONS_00025886|evm.model.Chr18.31_dup1	943571	954275
evm.TU.Chr18.586	7.28	149.16	4.553619359	1.35E-07	8.62E-11	TCONS_00026804|evm.model.Chr18.586_dup1	20017028	20027798
evm.TU.Chr18.620	9.326666667	0.796666667	-3.416756872	5.63E-06	6.87E-09	TCONS_00025786|TCONS_00025787|TCONS_00025788|TCONS_00025783|TCONS_00025793|TCONS_00025790|TCONS_00025784|TCONS_00025789|TCONS_00025785|TCONS_00025791|evm.model.Chr18.620_dup1	21008899	21021490
evm.TU.Chr18.636	13.82	1.106666667	-3.409110959	1.08E-07	6.25E-11	TCONS_00026916|TCONS_00026917|evm.model.Chr18.636_dup1	21426735	21439879
evm.TU.Chr19.305	23.85	69.93	2.15130114	0.014079622	0.00017991	TCONS_00028348|TCONS_00028351|TCONS_00028350|TCONS_00028349|evm.model.Chr19.305_dup1	10244437	10290358
evm.TU.Chr19.325	5.963333333	0.693333333	-3.005795787	0.003124163	1.80E-05	TCONS_00027372|TCONS_00027373|TCONS_00027377|TCONS_00027374|TCONS_00027375|TCONS_00027376|evm.model.Chr19.325_dup1	10820842	10838795
evm.TU.Chr19.326	3.016666667	10.03	1.895733806	0.00522584	4.13E-05	TCONS_00028372|TCONS_00028373|TCONS_00028375|TCONS_00028374|evm.model.Chr19.326.2_dup1	10842309	10878273
evm.TU.Chr19.389	0.123333333	9.976666667	6.590509242	4.68E-09	1.90E-12	TCONS_00027486|TCONS_00027483|TCONS_00027484|TCONS_00027485|evm.model.Chr19.389_dup1	12478754	12508863
evm.TU.Chr19.549	4.203333333	27.56	2.955699306	0.004795811	3.68E-05	TCONS_00028674|TCONS_00028675|evm.model.Chr19.549_dup1	17344507	17371031
evm.TU.Chr19.642	28.15333333	8.233333333	-1.563448312	0.005418388	4.56E-05	TCONS_00027831|TCONS_00027830|evm.model.Chr19.642_dup1	19457765	19464522
evm.TU.Chr2.1094	9.356666667	30.51333333	1.991978086	0.036792683	0.000645373	TCONS_00030480|evm.model.Chr2.1094_dup1	32939280	32946535
evm.TU.Chr2.1095	7.22	55.32666667	3.143548912	0.006215763	5.43E-05	TCONS_00030482|TCONS_00030483|evm.model.Chr2.1095_dup1	32969030	32976226
evm.TU.Chr2.1244	1.346666667	0.28	-2.062884392	0.009808286	0.000107101	TCONS_00030712|TCONS_00030714|evm.model.Chr2.1244_dup1	37431880	37445381
evm.TU.Chr2.129	1.023333333	0.006666667	-6.982951641	0.038891808	0.000720595	TCONS_00029106|evm.model.Chr2.129_dup1	3441212	3524772
evm.TU.Chr2.148	0.01	0.503333333	5.702823078	0.022866134	0.000339997	evm.model.Chr2.148_dup1	4249483	4252621
evm.TU.Chr2.267	38.18	10.58333333	-1.656346429	0.028862872	0.000462691	TCONS_00029342|evm.model.Chr2.267_dup1	7883323	7890862
evm.TU.Chr2.272	70.50666667	235.0633333	1.962180223	0.024779122	0.000385712	TCONS_00029353|evm.model.Chr2.272_dup1	7981618	8010955
evm.TU.Chr2.3	0.143333333	2.243333333	4.271884476	0.011966157	0.000137981	TCONS_00028940|TCONS_00028939|evm.model.Chr2.3_dup1	48418	71075
evm.TU.Chr2.30	8.953333333	19.77333333	1.572227208	0.017985065	0.000250707	TCONS_00031015|TCONS_00031014|TCONS_00028977|evm.model.Chr2.30_dup1	731512	858073
evm.TU.Chr2.317	1.003333333	0.12	-3.067671434	0.029426465	0.000475144	evm.model.Chr2.317_dup1	9232211	9235653
evm.TU.Chr2.470	26.56666667	0.503333333	-5.603073398	1.02E-07	5.34E-11	TCONS_00031619|evm.model.Chr2.470_dup1	15396858	15551029
evm.TU.Chr2.505	0.876666667	4.873333333	2.592108272	0.002757402	1.55E-05	TCONS_00029720|evm.model.Chr2.505_dup1	16623077	16630154
evm.TU.Chr2.580	31.45666667	6.836666667	-2.061220158	0.003793261	2.34E-05	TCONS_00029825|TCONS_00029824|evm.model.Chr2.580_dup1	18393091	18399138
evm.TU.Chr2.606	0.096666667	4.676666667	5.706542613	0.005495533	4.66E-05	evm.model.Chr2.606_dup1	19101673	19106470
evm.TU.Chr2.673	30.49	61.25333333	1.190093938	0.037490455	0.000675033	TCONS_00029937|evm.model.Chr2.673_dup1	21249334	21271225
evm.TU.Chr2.889	5.476666667	34.70666667	2.878506737	0.013537143	0.000171406	TCONS_00030217|evm.model.Chr2.889_dup1	26492944	26502321
evm.TU.Chr2.964	6.393333333	1.796666667	-1.61309537	0.006258787	5.71E-05	TCONS_00030326|evm.model.Chr2.964_dup1	29273424	29298437
evm.TU.Chr2.965	11.41	2.656666667	-1.886603892	0.00505394	3.94E-05	TCONS_00032342|TCONS_00032340|TCONS_00032341|TCONS_00032343|evm.model.Chr2.965_dup1	29297477	29314131
evm.TU.Chr2.998	8.02	0.083333333	-6.536924297	4.18E-06	4.43E-09	TCONS_00030371|TCONS_00030372|TCONS_00030370|evm.model.Chr2.998_dup1	30143433	30217652
evm.TU.Chr2.999	4.236666667	0.266666667	-3.718379421	0.004276528	2.97E-05	TCONS_00032392|TCONS_00032393|TCONS_00032394|TCONS_00032391|evm.model.Chr2.999_dup1	30205707	30214424
evm.TU.Chr20.104	5.17	1.383333333	-1.718534399	0.004053903	2.57E-05	TCONS_00033106|evm.model.Chr20.104_dup1	2739020	2751074
evm.TU.Chr20.198	13.89333333	30.77666667	1.368380876	0.026091753	0.000412206	TCONS_00034131|TCONS_00034130|TCONS_00034133|TCONS_00034132|evm.model.Chr20.198_dup1	5650801	5664963
evm.TU.Chr20.224	0.166666667	2.433333333	4.051703334	0.004118433	2.75E-05	TCONS_00034177|evm.model.Chr20.224_dup1	6848229	6857085
evm.TU.Chr20.258	3.233333333	0.176666667	-4.085306442	0.008376887	8.61E-05	evm.model.Chr20.258_dup1	8036079	8041544
evm.TU.Chr20.282	2.403333333	8.576666667	2.036291236	0.004429273	3.27E-05	TCONS_00034275|TCONS_00034276|TCONS_00034277|TCONS_00034278|evm.model.Chr20.282_dup1	9020499	9050216
evm.TU.Chr20.29	44.92	12.26333333	-1.695876347	0.005280379	4.21E-05	TCONS_00032987|TCONS_00032989|TCONS_00032988|TCONS_00033871|TCONS_00033869|TCONS_00033870|evm.model.Chr20.29_dup1	853842	885371
evm.TU.Chr20.397	2.826666667	0.083333333	-4.920753963	0.04825225	0.001003328	TCONS_00034485|evm.model.Chr20.397_dup1	14078501	14110885
evm.TU.Chr20.417	2.27	0.733333333	-1.366868932	0.04717557	0.0009645	TCONS_00033514|TCONS_00033513|TCONS_00033515|TCONS_00033510|TCONS_00033512|evm.model.Chr20.417_dup1	14739538	14759159
evm.TU.Chr20.423	17.07333333	0.303333333	-5.530786764	0.002813677	1.60E-05	TCONS_00033522|TCONS_00033519|TCONS_00033518|TCONS_00033520|evm.model.Chr20.423_dup1	14799403	14817954
evm.TU.Chr20.454	1.38	7.546666667	2.678539131	0.004118433	2.73E-05	TCONS_00033560|evm.model.Chr20.454_dup1	15906176	15912708
evm.TU.Chr20.87	117.5266667	225.34	1.134616892	0.017265911	0.000234665	TCONS_00033973|TCONS_00033972|TCONS_00033090|evm.model.Chr20.87_dup1	2327935	2474359
evm.TU.Chr20.92	2.286666667	0	-6.972967705	0.001970676	9.61E-06	evm.model.Chr20.92_dup1	2524313	2525689
evm.TU.Chr20.94	3.453333333	0.85	-1.875325836	0.042941892	0.000833048	TCONS_00033980|TCONS_00033979|TCONS_00033978|evm.model.Chr20.94_dup1	2546985	2554129
evm.TU.Chr21.357	7.853333333	33.74333333	2.37081494	0.029923511	0.000486646	TCONS_00036408|TCONS_00036407|TCONS_00036409|TCONS_00036410|evm.model.Chr21.357_dup1	9896570	9930248
evm.TU.Chr21.369	15.85333333	179.0066667	3.727350215	7.48E-06	9.99E-09	TCONS_00036439|evm.model.Chr21.369_dup1	10299053	10307238
evm.TU.Chr21.525	48.56666667	181.2033333	2.028831508	0.007707665	7.74E-05	TCONS_00035555|TCONS_00035556|evm.model.Chr21.525_dup1	14963311	14974129
evm.TU.Chr21.660	0.16	1.99	3.913322689	0.034326425	0.000580158	TCONS_00036845|evm.model.Chr21.660_dup1	18331199	18337462
evm.TU.Chr22.121	0.876666667	6.316666667	2.940016032	0.012612083	0.000150903	TCONS_00037106|TCONS_00037105|evm.model.Chr22.121_dup1	2991176	3012412
evm.TU.Chr22.125	0.453333333	24.95	6.047885018	0.000218507	6.22E-07	TCONS_00037108|TCONS_00037109|evm.model.Chr22.125_dup1	3053807	3062060
evm.TU.Chr22.183	3.993333333	0.87	-2.097682664	0.025913605	0.000407887	TCONS_00037204|TCONS_00037203|TCONS_00037201|evm.model.Chr22.183_dup1	4580487	4608857
evm.TU.Chr22.285	0.57	14.34333333	4.863399003	0.001226883	5.34E-06	TCONS_00038246|TCONS_00038247|TCONS_00038248|evm.model.Chr22.285_dup1	7677568	7683920
evm.TU.Chr22.353	1.41	0.016666667	-6.099584456	0.017306449	0.000236221	TCONS_00038378|TCONS_00038379|TCONS_00038377|evm.model.Chr22.353_dup1	9738160	9751755
evm.TU.Chr22.362	0.753333333	2.213333333	1.736707208	0.017686826	0.000244326	TCONS_00037506|TCONS_00037508|TCONS_00037505|evm.model.Chr22.362_dup1	9986903	10004595
evm.TU.Chr22.435	0.473333333	2.19	2.401910107	0.011989287	0.000141362	TCONS_00037594|evm.model.Chr22.435_dup1	13065879	13072483
evm.TU.Chr22.552	0.743333333	5.403333333	3.003963545	0.038687391	0.000705572	TCONS_00037749|TCONS_00037751|evm.model.Chr22.552_dup1	17335991	17358263
evm.TU.Chr22.555	15.41	42.81666667	1.620923532	0.046176228	0.000928225	TCONS_00038705|evm.model.Chr22.555_dup1	17459743	17477064
evm.TU.Chr22.562	32.02666667	6.8	-2.056523941	0.007497758	7.35E-05	TCONS_00038715|evm.model.Chr22.562_dup1	17649283	17665798
evm.TU.Chr23.154	2.386666667	11.43333333	2.47079815	0.04717557	0.000962962	TCONS_00039024|evm.model.Chr23.154_dup1	5290935	5301370
evm.TU.Chr23.266	4.963333333	47.42666667	3.475063056	4.18E-06	4.61E-09	TCONS_00039797|TCONS_00039796|evm.model.Chr23.266_dup1	9791533	9938150
evm.TU.Chr23.327	0.06	1.02	4.48587999	0.04825225	0.000997297	TCONS_00039904|evm.model.Chr23.327_dup1	12289131	12333381
evm.TU.Chr3.153	5.643333333	23.88	2.313637391	0.011989287	0.000140765	evm.model.Chr3.153_dup1	5223999	5227873
evm.TU.Chr3.427	0.466666667	2.66	2.715558066	0.022213802	0.000327717	TCONS_00042755|evm.model.Chr3.427_dup1	18572254	18581983
evm.TU.Chr3.493	0	5.146666667	10.77314368	0.015577147	0.00020357	TCONS_00042925|evm.model.Chr3.493_dup1	21776197	21793264
evm.TU.Chr3.513	41.9	0.74	-4.79478467	0.029522211	0.000478405	TCONS_00041157|TCONS_00041164|evm.model.Chr3.513_dup1	22514055	22724910
evm.TU.Chr3.604	0.113333333	0.816666667	3.092888409	0.041034708	0.0007746	evm.model.Chr3.604_dup1	27722985	27737631
evm.TU.Chr3.62	23.95	0.356666667	-5.856037844	0.006215763	5.50E-05	TCONS_00041958|TCONS_00041957|evm.model.Chr3.62_dup1	2022483	2053674
evm.TU.Chr3.638	0.213333333	17.37666667	6.491343925	0.002116225	1.06E-05	TCONS_00041452|TCONS_00041450|TCONS_00041453|evm.model.Chr3.638_dup1	29716135	29728774
evm.TU.Chr3.646	8.5	4894.73	6.593821505	0.001141755	4.84E-06	TCONS_00043316|TCONS_00043311|TCONS_00043317|TCONS_00043313|TCONS_00043310|TCONS_00043318|TCONS_00043319|evm.model.Chr3.646_dup1	29976621	30316630
evm.TU.Chr3.7	2.543333333	22.37333333	3.168914135	0.011966157	0.000138954	TCONS_00041875|TCONS_00041876|TCONS_00041872|TCONS_00041873|TCONS_00041874|evm.model.Chr3.7_dup1	142811	158347
evm.TU.Chr3.722	0.496666667	24.18666667	5.392985333	0.010287351	0.000114125	TCONS_00043633|TCONS_00043635|TCONS_00043636|evm.model.Chr3.722_dup1	35093920	35123903
evm.TU.Chr3.723	0.243333333	2.123333333	2.407931395	0.038847962	0.000715902	TCONS_00043644|TCONS_00043638|TCONS_00043624|TCONS_00043629|TCONS_00043642|TCONS_00043628|TCONS_00043641|evm.model.Chr3.723_dup1	34830068	35224969
evm.TU.Chr3.735	0.336666667	1.82	2.670557921	0.001215214	5.22E-06	evm.model.Chr3.735_dup1	35978840	35984776
evm.TU.Chr3.770	0.053333333	0.79	4.200316985	0.010140039	0.000111901	TCONS_00043760|TCONS_00043762|TCONS_00043761|evm.model.Chr3.770_dup1	37148673	37168848
evm.TU.Chr4.1034	3.053333333	40.05333333	3.883391817	0.000981689	3.88E-06	TCONS_00045077|TCONS_00045079|TCONS_00045076|evm.model.Chr4.1034_dup1	29748850	29756971
evm.TU.Chr4.1217	0.103333333	2.403333333	4.76857815	0.001535416	6.93E-06	evm.model.Chr4.1217_dup1	33908335	33910692
evm.TU.Chr4.1221	0.603333333	11.03666667	4.523118822	0.007549558	7.45E-05	evm.model.Chr4.1221_dup1	33939952	33940811
evm.TU.Chr4.1226	1.76	12.23333333	2.770953353	0.000292939	8.85E-07	TCONS_00046946|evm.model.Chr4.1226_dup1	34035516	34062005
evm.TU.Chr4.123	2.04	6.22	1.800645436	0.036166228	0.000629831	TCONS_00044019|evm.model.Chr4.123_dup1	3943649	3992770
evm.TU.Chr4.1272	61.77333333	19.00666667	-1.522416312	0.017261468	0.000232949	TCONS_00047003|TCONS_00047004|evm.model.Chr4.1272.1_dup1	35166341	35180756
evm.TU.Chr4.1281	0.02	4.556666667	8.183592563	0.003985249	2.48E-05	TCONS_00047014|TCONS_00047015|TCONS_00047012|TCONS_00047013|TCONS_00047016|TCONS_00047017|TCONS_00047011|evm.model.Chr4.1281_dup1	35330290	35389066
evm.TU.Chr4.1312	2.31	6.676666667	1.420804891	0.03190624	0.000524451	TCONS_00045446|TCONS_00045448|evm.model.Chr4.1312_dup1	35862477	35889678
evm.TU.Chr4.167	0.01	0.22	5.416768853	0.04825225	0.000994665	TCONS_00044099|evm.model.Chr4.167_dup1	5166107	5201072
evm.TU.Chr4.201	1.346666667	218.45	7.586762335	0.021697839	0.000317585	TCONS_00045903|evm.model.Chr4.201_dup1	5923338	5927678
evm.TU.Chr4.321	1.746666667	6.446666667	2.049690692	0.000981689	3.93E-06	TCONS_00046070|TCONS_00046069|TCONS_00046068|evm.model.Chr4.321_dup1	12185934	12206768
evm.TU.Chr4.328	25.93333333	2.57	-3.099742297	0.009254798	9.70E-05	TCONS_00044356|evm.model.Chr4.328_dup1	12508830	12520278
evm.TU.Chr4.35	177.7333333	1065.746667	2.810911188	0.006701973	6.27E-05	TCONS_00045600|evm.model.Chr4.35_dup1	626337	631340
evm.TU.Chr4.377	0	0.196666667	7.110636836	0.035591609	0.000612687	evm.model.Chr4.377_dup1	14376096	14387533
evm.TU.Chr4.436	0.023333333	5.63	8.200882441	2.99E-05	5.74E-08	evm.model.Chr4.436_dup1	15734372	15751404
evm.TU.Chr4.56	8.086666667	0.923333333	-2.906551314	0.002229275	1.14E-05	TCONS_00043856|TCONS_00043857|evm.model.Chr4.56_dup1	1303360	1315427
evm.TU.Chr4.655	0.923333333	0.006666667	-6.085327474	0.033014542	0.000548421	TCONS_00046334|TCONS_00046335|evm.model.Chr4.655_dup1	20258053	20273723
evm.TU.Chr4.862	0	1.723333333	21.2891415	2.86E-05	5.15E-08	evm.model.Chr4.862_dup1	24181214	24183475
evm.TU.Chr4.986	0	4.003333333	22.51825264	6.48E-06	8.28E-09	TCONS_00046600|TCONS_00046599|evm.model.Chr4.986_dup1	28089675	28094215
evm.TU.Chr5.1082	2.466666667	18.26	3.090555812	0.009283279	9.84E-05	TCONS_00050386|TCONS_00050381|TCONS_00050383|TCONS_00050385|TCONS_00050382|TCONS_00050384|evm.model.Chr5.1082.1_dup1	33685042	33692345
evm.TU.Chr5.114	0.45	0.006666667	-6.582681164	0.033966759	0.000570157	evm.model.Chr5.114_dup1	4470530	4485049
evm.TU.Chr5.147_evm.TU.Chr5.148	4.253333333	17.57333333	2.220881064	0.037648483	0.000680065	TCONS_00047308|evm.model.Chr5.147_evm.model.Chr5.148_dup1	5218636	5245674
evm.TU.Chr5.189	2.773333333	39.8	4.100415168	1.81E-05	3.05E-08	TCONS_00048960|evm.model.Chr5.189_dup1	6265682	6281523
evm.TU.Chr5.196	2.946666667	36.30333333	3.774181038	1.77E-06	1.54E-09	TCONS_00048975|TCONS_00048976|evm.model.Chr5.196_dup1	6460731	6466122
evm.TU.Chr5.197	0.666666667	4.06	2.80877208	0.000292717	8.67E-07	TCONS_00048979|TCONS_00048978|evm.model.Chr5.197_dup1	6482223	6486973
evm.TU.Chr5.198	0.436666667	13.36	4.726185458	1.67E-05	2.71E-08	TCONS_00048981|evm.model.Chr5.198_dup1	6525083	6534142
evm.TU.Chr5.24	13.84666667	210.3066667	4.031633437	0.011966157	0.000138556	TCONS_00047161|TCONS_00047163|TCONS_00047162|TCONS_00048739|evm.model.Chr5.24_dup1	2151562	2160803
evm.TU.Chr5.245	1.743333333	18.11666667	3.474572029	0.000862651	3.21E-06	TCONS_00049071|TCONS_00049068|TCONS_00049070|TCONS_00049069|evm.model.Chr5.245_dup1	7733897	7763622
evm.TU.Chr5.27	4.803333333	8.75	1.742515399	0.002246541	1.16E-05	TCONS_00047168|TCONS_00047169|evm.model.Chr5.27_dup1	2205479	2221456
evm.TU.Chr5.278	139.4266667	5.14	-4.652470958	0.007066343	6.68E-05	evm.model.Chr5.278_dup1	8545505	8549217
evm.TU.Chr5.342	20.11333333	40.92333333	1.275671286	0.01995993	0.000286351	TCONS_00047545|evm.model.Chr5.342_dup1	11204434	11231465
evm.TU.Chr5.387	1.663333333	0.046666667	-4.902001875	0.04717557	0.000959919	TCONS_00049356|evm.model.Chr5.387_dup1	12799871	12804629
evm.TU.Chr5.443	9.683333333	24.22666667	1.513150252	0.023511483	0.000357786	TCONS_00047720|evm.model.Chr5.443_dup1	14151070	14161682
evm.TU.Chr5.609	376.66	24.06	-3.681904785	0.031319484	0.000512987	TCONS_00047924|evm.model.Chr5.609_dup1	19218130	19224371
evm.TU.Chr5.648	1.093333333	1.306666667	1.87574006	0.040433701	0.000759048	TCONS_00049732|TCONS_00049729|TCONS_00049730|evm.model.Chr5.648_dup1	20683729	20747576
evm.TU.Chr5.654	1.88	14.37	3.066039211	0.01575898	0.000208692	TCONS_00049746|TCONS_00049745|evm.model.Chr5.654_dup1	20862698	20868561
evm.TU.Chr5.869	3.92	49.61666667	3.887607172	0.000432541	1.41E-06	TCONS_00050110|TCONS_00050109|TCONS_00050111|evm.model.Chr5.869_dup1	27343536	27355073
evm.TU.Chr6.109	11.03666667	1.776666667	-2.366694874	0.018580665	0.000262239	TCONS_00050678|TCONS_00050679|TCONS_00050674|TCONS_00050676|TCONS_00050680|TCONS_00050675|evm.model.Chr6.109_dup1	3864975	3890779
evm.TU.Chr6.395	0.183333333	1.543333333	3.351694656	0.046176228	0.000930659	TCONS_00051048|TCONS_00051047|evm.model.Chr6.395_dup1	13760101	13771717
evm.TU.Chr6.428	6.886666667	1.076666667	-2.472040061	0.003294332	1.95E-05	TCONS_00052566|TCONS_00051128|TCONS_00052564|evm.model.Chr6.428_dup1	17600452	17612965
evm.TU.Chr6.647	2.883333333	6.153333333	1.272133398	0.045987097	0.000912263	TCONS_00051475|evm.model.Chr6.647_dup1	24453101	24464473
evm.TU.Chr6.690	4.3	10.89333333	1.546800342	0.038847962	0.000713187	TCONS_00051504|evm.model.Chr6.690_dup1	25544139	25548302
evm.TU.Chr6.704	2.75	0.26	-2.777819929	0.038687391	0.000704942	TCONS_00051533|evm.model.Chr6.704_dup1	25825475	25865996
evm.TU.Chr6.748	0	0.136666667	6.56130268	0.006407233	5.92E-05	TCONS_00053014|TCONS_00053015|evm.model.Chr6.748_dup1	27451852	27476024
evm.TU.Chr7.110	2.033333333	34.99	4.314904602	0.004118433	2.71E-05	TCONS_00054991|evm.model.Chr7.110_dup1	3822682	3832057
evm.TU.Chr7.154	0.91	5.916666667	2.636878657	0.01575898	0.000208341	TCONS_00055049|evm.model.Chr7.154_dup1	4754447	4763095
evm.TU.Chr7.188	28.71333333	360.52	3.846257559	0.006340514	5.82E-05	TCONS_00055114|evm.model.Chr7.188_dup1	5662464	5737082
evm.TU.Chr7.235	2.056666667	6.953333333	2.006266386	0.009283279	9.87E-05	TCONS_00053670|TCONS_00053671|evm.model.Chr7.235_dup1	7047411	7058752
evm.TU.Chr7.315	1.163333333	3.523333333	1.794738458	0.038638243	0.000700188	TCONS_00053792|TCONS_00053794|evm.model.Chr7.315_dup1	10316187	10324561
evm.TU.Chr7.338	0.103333333	2.533333333	4.847219507	8.29E-06	1.16E-08	TCONS_00053823|TCONS_00053822|evm.model.Chr7.338_dup1	10825985	10842787
evm.TU.Chr7.348	35.83	8.396666667	-1.923893295	0.023113934	0.000347709	TCONS_00055343|evm.model.Chr7.348_dup1	11231243	11240270
evm.TU.Chr7.408	11.46333333	38.63	1.964426315	0.010461751	0.000117275	TCONS_00053928|TCONS_00055421|evm.model.Chr7.408_dup1	12907516	12938538
evm.TU.Chr7.489	26.65333333	56.41	1.279759458	0.001103396	4.55E-06	TCONS_00055522|TCONS_00055523|evm.model.Chr7.489_dup1	16103348	16127146
evm.TU.Chr7.495	10.31333333	2.543333333	-1.542488802	0.022919948	0.00034346	TCONS_00055533|TCONS_00055532|evm.model.Chr7.495_dup1	16366941	16388745
evm.TU.Chr7.655	0.023333333	0.13	2.708674421	0.005355978	4.36E-05	evm.model.Chr7.655_dup1	22792606	22819558
evm.TU.Chr7.819	3.926666667	12.03333333	1.763836573	0.033014542	0.000547435	evm.model.Chr7.819_dup1	28670869	28672590
evm.TU.Chr7.920	0.36	2.133333333	2.646674399	0.008505613	8.79E-05	TCONS_00054811|evm.model.Chr7.920_dup1	31883176	31902188
evm.TU.Chr7.97	26.34333333	85.39333333	1.905996393	0.041905796	0.000804866	TCONS_00054969|TCONS_00054971|evm.model.Chr7.97_dup1	3347665	3368233
evm.TU.Chr8.180	56.59666667	138.69	1.506720969	0.008171444	8.35E-05	TCONS_00056596|TCONS_00058126|TCONS_00056597|TCONS_00058125|TCONS_00056594|TCONS_00056592|TCONS_00056593|TCONS_00056595|evm.model.Chr8.180_dup1	5033998	5125877
evm.TU.Chr8.301	156.03	0	-27.74022452	3.57E-09	1.24E-12	evm.model.Chr8.301_dup1	9062157	9064404
evm.TU.Chr8.348	19.21333333	3.04	-2.498209195	0.000396927	1.27E-06	TCONS_00056868|TCONS_00056874|TCONS_00056873|TCONS_00056867|TCONS_00056872|TCONS_00056866|TCONS_00056871|TCONS_00056869|evm.model.Chr8.348_dup1	10730217	10808125
evm.TU.Chr8.351	5.15	0.52	-2.937403311	0.013258916	0.000162492	TCONS_00056881|TCONS_00056880|TCONS_00056879|evm.model.Chr8.351_dup1	10862156	10891468
evm.TU.Chr8.355	5.163333333	0.196666667	-3.322069914	0.013537143	0.000169537	TCONS_00056887|evm.model.Chr8.355_dup1	10973457	11133851
evm.TU.Chr8.423	0.83	7.066666667	3.448492142	0.001907897	9.09E-06	TCONS_00056992|evm.model.Chr8.423_dup1	13558797	13567675
evm.TU.Chr8.567	4.92	22.52	2.404164152	0.003294332	1.92E-05	TCONS_00057224|TCONS_00058669|evm.model.Chr8.567_dup1	17207904	17254802
evm.TU.Chr8.633	1.753333333	0.39	-1.992371715	0.009876302	0.000108417	TCONS_00057312|TCONS_00057315|TCONS_00057314|evm.model.Chr8.633_dup1	19015639	19033512
evm.TU.Chr8.753	1.946666667	5.893333333	1.76247083	0.015135027	0.000195155	TCONS_00058943|TCONS_00058942|TCONS_00058944|evm.model.Chr8.753_dup1	21581319	21598715
evm.TU.Chr8.770	20.80666667	94.22333333	2.365193895	0.023270065	0.000352761	TCONS_00057475|evm.model.Chr8.770_dup1	22070084	22078406
evm.TU.Chr8.775	14.67666667	91.30333333	2.848410837	0.001925358	9.28E-06	evm.model.Chr8.775_dup1	22303142	22308688
evm.TU.Chr9.11	4.23	0.043333333	-6.493385145	0.004053903	2.56E-05	TCONS_00060983|evm.model.Chr9.11_dup1	251194	275351
evm.TU.Chr9.208	0.743333333	3.823333333	2.658748522	0.04825225	0.001003232	TCONS_00061259|evm.model.Chr9.208_dup1	4531791	4561298
evm.TU.Chr9.221	1.773333333	41.11333333	4.744311572	0.004651403	3.51E-05	evm.model.Chr9.221_dup1	4693141	4693669
evm.TU.Chr9.252	1.926666667	23.91666667	3.884316653	0.010844635	0.000122197	TCONS_00061320|evm.model.Chr9.252_dup1	5618335	5626751
evm.TU.Chr9.267	20.35666667	64.76666667	2.012290099	0.003793261	2.29E-05	TCONS_00061340|TCONS_00061339|TCONS_00061338|evm.model.Chr9.267_dup1	6457905	6462585
evm.TU.Chr9.279	7.836666667	84.18333333	3.637827695	0.001254606	5.54E-06	TCONS_00061359|evm.model.Chr9.279_dup1	6694690	6723299
evm.TU.Chr9.309	0.166666667	78.56666667	9.190064229	3.09E-07	2.34E-10	TCONS_00059859|evm.model.Chr9.309_dup1	7576190	7580314
evm.TU.Chr9.614	8.823333333	2.696666667	-1.477659828	0.00908554	9.45E-05	TCONS_00061801|TCONS_00061800|TCONS_00061799|evm.model.Chr9.614_dup1	17634232	17642386
evm.TU.Chr9.770	13.76	1.506666667	-4.253894568	0.004460308	3.32E-05	TCONS_00060565|TCONS_00060564|TCONS_00062055|evm.model.Chr9.770_dup1	22944526	22986793
