# Supplementary material for: Transcriptomic Analysis Reveals Molecular Mechanisms of Fleeing, Adhesion, and Thanatosis Patterns in Sea Cucumber Apostichopus japonicus
Source: Biology (Basel). 2026 Jun 22;15(12):975. doi: 10.3390/biology15120975 (PMC13295820; doi:10.3390/biology15120975)
Supplement: Supplementary file 1 [file biology-15-00975-s001.zip › Supplementary Materials S2/evm.TU.Chr1.1162.txt]

>evm.model.Chr1.1162_dup1	evm.TU.Chr1.1162
ATGTATGTCGGTAAGCCTCGAAAACTGTACAATAAGGTTTTAGGAGACGTTTGTAAAAATCCCGTGACCAGCAGGAAAACATTGCGTAACACGTGTTTGGGTCGCAACCATAGTTTGTTGATCGTAGACTTATATCAAAGGCACCTGCCGCCATGGTCCGCGAATGTGTCTCCAGATCGCATCTAGGTCCAATCTCCTTCTCCTCCACCGGGTTATGAATGAATCTACATTATAAAATAGCAACGTAGACATTGAATACGTCAGTTCCCTATATGAAGTACTGTTACATGTTACGAATAATATTAAATATGTTCGGCAATTTAGACTATTGGCAATTGGTCACCAGACTAAGGTAGCCACGACAGGAAGTATTTCGGCTGTAGCGTTCTCTGTATGGAAACCGATAAGATATCATTAAACTATAGTGTTGTAGTTAATTGCAGTTGTGTATATCCATAATCGCTGAGATATTATGACCTCTGGCAGTTTCTGTACCAAATTGAAATATTCGATATAAACGATGAGTGTCAAACAACAGACAGTAGGATATATTTATTCACTTACTGGATAATATTGCATGACACTCCTATACATTGAACACACTATACAGAGGAAGGAATACACTGTCACATGAACGGTCAGAGGTTCAAAGAAACAGACAAAATGCATTCATATTATAACATGTGCTGGTATGTGTCCATTACTGTGTTGTTTATTGCGCACTTGTGGACAGGTGTTTATACGTGTACTAGCCTGTCTTCCGTGAAGAGGCGCTATCAACTTCGTAAGTAAAAAGTAGTTGTTACTGTGCTAATTCATTGAATTTTGTCCAAGACAGCATTCTGAATGTATTTAATACCTGCAAAATCACACCCTATGTTATTGTTTTCCATTTGCTCGCGTTATGCATTTCTCTTAACAAATCATTCCTTGGGTTATTTTTACTGGTAGAAGTTAAATTTCTTTATAATATATTCGCCGATTTTCGTTCATTTATATTACATTTAACAGAGCTATGTTCAAAGTATCTCTTTAAAATCCGGCTCTAGTATTCACAAATGATTTCGAGTTTGTTAAAATTATGATTGATCTCTGCAGTAAGGCAAATATGTCATCCAAACAGGACTAGTATTGTTCGACACAGGCAAATACCTACAGTGAATTTACGACCTCCCTTACTGGTTTCAAACCTATGTACAGACAATAAGTGGCCAAAGCTTAGTTGGTTAGGGTGTCCGCATATAAAGCTATTGGCCCGGGTTTGAATCCCGTTGAACGGTGCAATTTTTATCACTGTTCTGGATTTTTCAACTCAATGAGTATGCGTGTGTGTATTTGCTTAGGTTTATCTGTGTTATCCTTTTTGCTCCCAAAGCATGTATGTGTCGACCGCAACATCCCCAGGAATCATACTGTGACGCTGACTTTGGTGAGTATATAACAAGAACATATTACTCATTTGTTTTTTTTTTGGATTTTTTTCTGAAATTTTTAGTGAAAATAACATATTCATAGCAGTTTGTATCGCGAAATTGTAAATGTTGTTTTATATTTTAAATGCATCTGGTAACAACAGAATGGATGATGTCATCAGCGCACTTGAGCATATAGTTTGGACATTTGTCTTCCGTTGACAAAATTGCAAATAGGTTTGAGAGACCTTCTTGTTCGGCAAAGGCCAGGTCAGAAACACATGTAAAGTTTTACTTCTAACAAATTTGATATAATTGTAATGACAAAAACCATAATTAACGAATATAAATTGCTTTTTATATGTAGTAATACTTGGACGAGTGACAGATGTGGAAAAAGTTGAGGCACCGTCGCCGATTATTCCAGAATACAACGACTATGCCGGAACGAATCACGAATGTAAGCACAATAATATTATAACGCGGTGGTCATCATCTCAATGTATGTGAGCAGATTATGTATTCAGTTAAAACTGAATAAACTATCGAATTGGAAATTACACACAAATAAAGTTATTTGTGAATGATTATATGGAATGCAATATTAAAAAAAAAACATTTTTTCTGCTAAAAACTTCACAGCACAAGAAACATGAACTTTAACATTGTTAATATCACTTTTGCGATAAAAGCTACCGCAGACTTGTTCAATCTAGCTTTTGTTTTTCAAATATTATAAAATTTCACTAGTTTAGATTAGTCACTTCTTTCCTATATTTACATTGTTACTGTTGTTGGTTGTATTAGCTCACTTTGTTCATGCGTGTAATTCCGAAACGTCGTAGTTTTCTATTTTGTAGCAGTGTGTATCATATGAAATAAGTGTGTGCTACTGCTGACTAACATATTGCATATTACAGTTGTGAAATAACGACTTGTAGTTTAAACTGGACCATGTAGATAAAGAGTTCTTCCTTTATACGCCTGCTATTTTATTATTTATTTCCGATCGTATTACGCATTTATGGAACTTTTTAACTTACAGACGCATACAGATACAGCTCACGTCTCTACAACAAGATCATTTATACGGTGGAAGTCGAGGAGAGGTATAAAGGAAATCATCACTATCTTGTTCCAATGGCACGGGTACCGATCACCAGTCGCTACGTTAGCGACTACTGCATTCACGTCCCCTTGTATTTGAATTATTCATACATCATAATGGGTAAGGCTGTCGTATGTTACATTCCATTACTCATGTAAGAACATTCAGGAAGTAAATCAATAAGCTTTAGAATTTGCCCCGACAATAAATACTGATAAGTTAACATTTCACATTAGTGAGATGTCTACAAGTGCGAAGCAAATCTACACCGGCACATAAGCAGCTTGTAATTATGTCACATCATAAGTTTCCATTAACAAAATAATACGTCATTTTAACTATATTCAGATGATAATTTAAGCAGGGATCAATAACTAGCTGTGATACATATGCTAGAAAAGTGTAGTGTTACAACAAATAAAAGGTATTCAAAAGATGAATTTTGCATTTAAACTTGTTACCCCAAACAATAGAGATGAAGGACGTTGTCCTTCCTGACGTTGCTGCACATGACATATTTAATACTTCTGTGCCCAACTAAATGCTAACTCTGGCCACGGGCCTGGCTAACACCATATTAAGAAGATATCGTTACTCTCCATGTTGGTGCGTCTCTGTAGACTAGGTTAACTCCGTGTACTTTCAGGAGTTCATAACAGGTTTTGCTCTCTATACAAAGAAAAGTTAGCTAAAGAAACTAACCTTAATGCTATAGAAACTAACTTTTTATGTAACTAGCACAAAGTTTGCTACAAAACAAAGCAATATGAAACTTATTCAAGGTGAACAGGAAAGTAAAACCTATGTTGACACACCGTGTAAAGAAGTACTTACATTGTGATATTTCCGGAAAAGGAAGTTCTTCAGCGGTATCTGTAATGCCCATAATAAAGAGGATAATCTAGATAGATACCATATTTCCTTCCTCCCTTTCAAGTAAGCGCCTTGTTATTGAAATGAAAGCAACGTTTATTGTTATTGAAATATAACCGAGGTTTTAAATCCGTTTTTTATGTCCCTCGGATTGCCTAATGATGGGTGAAACTGGAGACGATTTGGTAGTTCCTTTTTTTTTCAATAATGATAATTGTAACAACATTGTCAAGCCTGCTGCATCCAATAATAACTCTGGGTTGAATTAGTCACCTGAAGGTCATCCGGTTGTTCTACATAAACGAACTATTTGAGTCACTATAGTAATATTCCCACTTGACTTCATTATGAAGGAGCTAAATTCCAAACATTAACCCCGTCTAGTACCTTACTTCATTTGGTGCCTTGTTATACATACTGTTATACATAACTGTTGCTCGTCTCCATGTAGTAATATTGTTATACATTACTGTTGCTCGTCTCGATGTAGTAATATTGTTGTATATTACTGTTGCTCGTCTCCATGTAGAAATATTGTTATATATTACTGTTGCTCGTCTCCATGTAGTAATATTGTTATATATTACTGTTGCTCGTCTCCATGTAGTAATATTGTTATATATTACTGTTGCTCGTCTAACTATAGTAATATTGTTATATATTACGGTTTCTTGTCTGCATCTAGTAATATTGTTATACACAACTGTTGCTCGTCTAACTATGGTAATATTGTTATATAGTATGGTTGCTCGTCTAAATATAGTAACTTTATCATATAGTACTGCTGCTAGTATTATAATCCAGTTTAAATGTTTCTTCCATCTGAAGGCACGATAAATAATTTTGCTTGATAAAATATATCATAATTTGACCATGATATACAACTCAGTTTGACAATAGGCACTGGCTTCATACAGTCGTAATGCATCAAAGTCTTTTAATTATGGCATCAATGGACTGAGTTACGTTCATAACAACTTGTGGTTGAGTCTATTTAATCCCTCTTATTACGTTATACACGGTAATACTGGCCGGTACATTCAACAGACTGGAAACTGTCGCCTATATGTGTTTTTTACCAGACACAAGACGTAGATTCCTGTTAAGAGTGAATAATAAAGCAGCATATAGCTAACTCCACATTTAGATTGTCAGCAATGACTGTATGATTACAATTAATCTCCTTTGTAACAATATTATAGGTATTCGTCATTATTACCAAAAGTTATTGATTCAATTTAATTTCAGTAACTGTCTGACGGCTTACATTTCCTTTAAGGTAACCAGAGCACAGATGATGAGCTGTTAATCGATAGATGCAGTTTCTACAGACTCTCTGATCAAGTCACCAGTCATGAGGTTGATGGGTTTAGACGCCACTACAAGAAAACCTGTAACCAATGTATGGTACGTATTCTTGATATTACAAAACAGGAAATTCTACGGAGGAATTCAGGAATTAAGAGAATTTGGTGTTGGTGGTCTTTTTAATACGAAGACATTTAATTTAGTCTTTAAAAAGTACCAGTCCAAAATACTAGCCTTGAAACAACATACTAATCATAACAAAATTATGATCAGAATATAATATTATTAACAAAACTATTGATCAGAATATAATAATATTAACAAATCTATTAATCAGAATAAAGTATCAGTTGTTTTGAAAACTTTCATAACATAAATGCTGGAACATTCAGTTTCGTTCTTTCAATATGTTAATCCCCTTTGAAGTATATAACATATGCATATATTTGAAGCCAAACATATGTGTAAAACTGGATAATTACAAAAATGAAAGAAAACAGTTAATAATTTAATGAAACAGTTATGATGAGAACCTGAAACAGCTGAACTTCGTGAACGTTTTTTTGCCAAGGAAGTATGGAACCAATTTGCTTCCAAGCACCGTCCATTTACTCAATTTTCTCAAAAGAGAGGGGACTAACTTTCTTATTGACCCTTCCAACGTAAAACTTAATACCTCACAGGGACACACAGTACAATGTTAGCAGATGCTTCTACTTTATATTAAACGTTCAGTTTGACAACAGATGATTCAAAGTGCTCAAACTGCATAACTTATTTTTAAATGATTATCTTTTGTCGAATTATTTTGGACAATTTCAGTCACTGACCATTTGAATAGTAGTATTCGCCATACTACGTGCACGTATTCTATTACGAGAGTGATATGAACAAATCGTCAGATAAATGTTTTACATTTGCTCCACAGTAATTTAAAGTATGGACAATTCTGTTTTTAAATATAGCCAGTGTGTACAATTTTGAATAAATAGAAGAATATTAATGTTTAATTGTCTCAGTTTAGTTTCATTGACATTTGGATGTTTTGTTTTTAACATTTCTTTTCGCCCTGTTGTATTTTGTATTATTATTACTATTATTATGATCATTGTTATCATTATTAAAATAATTATGTTTAAGGTCTGCCACAACACGAACGGATGTGGATATGATGAGGCTGACGGGTGCACTGTTGGGAAGGAGATGGATCTCGGTCTTTATTATTTTAATAAAACACAATGCGAACATAAGTATGCAAGATGCAGTAGAAAGAAGCGAACGGGGAGGTGTGACTGGATCGGTAACGGAATCTTTAGATATTGTAAAAGACAGAGAAAGAAAGAAATACGAAGGTGGTCAAATTACAATGATAAGCATACATGGGCGGAATACGTATAG
>TCONS_00004203	evm.TU.Chr1.1162
GTGTACGTTAGAAATGTATCGCATGAGTATTCTATAACTGTTTAAGGACAAACTCTGTTCCTGGTTTGCGCTCTACACTAAACCATATGCTGCATTATGACAGACAATGTAGCATGACTTCAACTATAAAGCTGTGTGCTGAAAGCCATAGTGATTATTTTATACCAAGGAACCGTTTTTAAATTTGGTTTATAAGAAGTTTGGATCAGGCAAATTGAAGTGTACGATGGCTACCAATTTCAAGCATGTGGTAGAAACAGCAAAGAAGAAGAGTTCGACAGGTTTTGGTAGCTTTAAAGCTAAATTAGTTGATATACTAACTGAAGAAAATATTTTGCACCTTGCAACCTTCTTTAATTATCCACCCGCAAAAATCGATTTGCTGCAAAATAAGGATGGTCGTAATTACCGTATGGTTCAATATTTGGAGGAGAGAGGGGAAATCACAGAAACAGATATCACGACTCTTCTACGTGCTTTGGAAGCGCTTAACCTCCATGGGATACAGAAAAGTGTGCAAACATTGTTCGAGGTTCATACAGGGAAACGGTGTACAGGTGATGATCAGTCTTTACAGGAACCAGAAGATCTTAACTTGGGCAAACTGGATCTCGGGTCAAAGGGATCTTTTACTTCTGACATCAAGATTCGTACCAGTCTCATACTAGCATCATTTAGCTCGGCAGACCAAAGAAACATAATCCTGGAAAATGGAGATAATGTGCCTGTACTGTCTACTTTAGAGGAACTACAAATTAAAACGAACAAGGGAAAAGAATTTACCCAGGACCAAGTAGTAGGATTGTTATCCTATGCAGTGCAATGTCAAAGGCTGAAGAAATTGTCATTTATTGATTGTTTGTTACCTCTGTCTCTTCTCGTGGGTTCTCTTTCTCCTCTTACGAAGTTACGTAACATTCAAGTTTCATGGACACCGACTGAACATGGTTTCCATTTGGATTCTTCAAGAGGTAAATGGGTGTCGAACTCCAAGGAAGCCACAACACTTGAATCTAAGGATCAATGCAGTTTACGACGTCTGTGTTCGAGTATTGTGTATCTAAGGAGAACTGATAGTAAACAACTCCAGATGTCTACAATATTGCTCCTTGATATTGCATCAAGTCACAACATTCCAATATCTGAACTAGGCCTACATTGGTCTTTCAATGGATTTGACGGTAAAGATATCAGACTTGAGTCCGGTCTTAGTTTATCAAGCCTATCATCAGTAGAGAAGATATCCATCAATGCAGGAAAACACAAAAAAGAATTAACAGAGGAAGACGTGATCGGATTAATAAACTATGGAATCAAGTCACCAAGATTCAAGGAACTATGGCTTGTTAACTGTAAACTGCCGTCATCGATCAAGCCAGACATCATACCAGAAGAACCAAGATCAAGGAATATTAAAGTCATATCATCCAACGAAGCCAGATTTCTTGATCTAAGATCTGGTCAATGGAGGAAGCCCGATGACATCCAGACTATTACAGAGATGTGTTCAGATGGTTTGGTCATCCACAGAGACACCAGTGAGTCTGTACAGAGGTCAGTCATAGAGCTCCTGGTGGAAGCATCCAATCATGACATTCCCATATTCTTGGTGACTCTAGTCTGGTCCTTGAGTAAGATTGATGAAGATGGGAACATTATCCTCTCCTCTGGTCTCTCTCTACCAATCATGACATCAATAGAGAATATGCTCATACAGACAGAGGATGGGAGAGAAATGAATAAACATGAAGTTAATGGAATATTAAACTATCTACAACACTCTCAAAGATTCAAGCGACTGGACTTAGATGACTGTCTGCTGCCCTCATCGATACCCGTCGGACCATCTCTATCGACACTGAAATCTCGGGGAGTGAAAGTGTTCTGGACTCCTGATAAAGATGATGAATATTATAGCCTTAATCTCGACTCTGGTCGTTGGGAAAAGGTTGGATCCTAGTAGATGAATTACGAAGTACATGTTCCTGAAGACAACCTGTTCTGATCCCGCTGGAGTTATTATACACCACTCAGTTCATCAAAATTGCTTGCCCGAGGTTTACACAAAACAAGTTGGGATGGTACTGGGAAACTTCAAAGGGAATTCGGGTCTCTCTATATAATTGTGACGTTGTTACAACATTGGCCATCGTCCTCTTTAAATCTTTCACTTTGCTTTTAATTACCATCGCTGTTTTCATATACTATGTGTCGATATTTGTTTACATTTCTTGCTTAGGGGACTGTTAGTTATGTAGTTAAGTTTATATCACCATACTTGTTTTAATTCACTCTATTTTATGCTGAGATTTTCAAATGTGTTTATTTTGTTAAGCAATTTTTTTCTTGTATCACTTCATGGATATTTCTTCTGCCTATCATAAATAAGGTACCACTCATTTCAGAATGAAGTGATTATCAATAGGTTATCCCCGAAAAGAATAAAAAACTATTTTGAGAAAAATACTTTTTCATCGAATTGTACTTGATGGAGTCATTACAACAAAAATATGGAATATTGATGAGTTTGGCTGTCTCGGTTTTGAGATTTCACATTGTGATATAGGTATAGTTTAATAGAAGGTTTTGTAACACTGTAGATAAAGTTAAGGTTCGTGGTAGTATTAGAAAGACATTACTTTCACGTTACCAAGGTGTAACTGTGGGTGTCACATGTACAAACACCACCCCTCATGAAACCAGGAATCTTGAAATGAAGAACACTGATCATACAGTCTTTATGGATTTTACCTTCGTAGCAATTAATTTAGCGATATATGTTGCCATATAAAATATAGTAATTGGAGAACGATAATCGATGCGTGAGTGGTTATGGATGGTGTCAGTCAAGGAATCAGTGTTGGAGTGGAGAGTATATAACGATTTAATTACGTCATCGAAATATCTAAACTGAATCAGTGCTTCTTCTCAACACTTCGAAAACTACAATCTTACGATCTAAAACAAAAAAGGAAAATAAAAAACCTCACGTTAAATGTGAAAAAAAATGACGAAAATTGTAATTAGTGGAATACAAATTTAAAAGGAATGATACAACTATTAAAATATGTAGCTACTTTTATTTTAATATACAATTACGTGTATAAGTAAGTTTCTTTACGAATCATGAATTTAAAAAAAGCACATGAATATCCCATTCTTTATATTGTAATTCATTTTAACTATATATTTTTTACGACTTAATGAACTTTGTTGTTATAAGAGTAAACTCTTTGATGTATTTCATACATCTCATACAAACAATTAAGGAATGGCAATATTGTGAGAGTGTTCGGCATCTTAACGCTTCTGTAAAATAGCCATTGCATAGAAACAACGTTAGAACAATATTAATATGTGATTGCTTGTAACTTGTACTATAGTCTTAATGTTAATTATACTTATCTTTGACTGACTTCCAGAACCTCGTGTAAGAATCTTATATCATCGGTTGTCATATTACATTACTCTGATTGGGTGAAAGTGAACATGTGATGGTTTTATATGCAAACTTTTTCCTTAAACGACGGTGTTTCAATGTACGTCAAATCATACCTTTTAATAAAAATAAAGTAAATCATCTGTGAATTTGCTATTTACTTAATTGCATCTTAATTGTTTTAGTGTTTACAACTGTAATTCGTCGTCTCGTTTGATATCACGAAACTTTGTTGTTCAGACGAACAGAATATTGCTAAAAGTGGTGTGATAAGATGTATGTCTGTTTGAAAAACAGTGAATTCAAATTAACTAGCTTAAACCACGTGACAAAAAAACTATAACTTTCATGAACTGAAGGAGTATGTATAGTTCTACAGAGTATCAGCTGCCTGTTAGAGCAGCAGCTCCCTGTTAGAGTAGCAGCTGCCTGTGAGAGTAGCAGCTCCCCGTTAGAGTAGCAGCTCCCTGTTAGAGTACCAGCTCCCTGTTAGAGTAGCAGCTTCCTGTTAGATTAGCAGCTCCCTCTTAGAGTAGCAGCTCCATTTTAGAGTATCAGCTCCCTGTTAGAGTAGCAGCTTCTTGTTAGAGTAGCAGCTTCCTGTTAGAGTAGCAGCTCGCTGTTAGAGTAGTTGCTCCCTGTTAGAATATCAGCTGCCTGTTAGAGTAGCAGATCCCTTTTAAAGTAGCAGCTCCCTGTTATAGTAGCAGCTCCCCGTTAGAGTAGTGCTTCCTGCTAGAGTAGCAGCTCCCTGTTAGAGTAGCAGCTCCCTGTTAGATTAGCAGCTCCCTGTTAGGGTAGCAGCTCACTGTTAGAGTATCAGCTCCCTGTTAGAGTAGCAGCTC
>TCONS_00004207	evm.TU.Chr1.1162
ATGTATGTCGGTAAGCCTCGAAAACTGTACAATAAGGTTTTAGGAGACGTTTGTAAAAATCCCGTGACCAGCAGGAAAACATTGCGTAACACGTGTTTGGGTCGCAACCATAGTTTGTTGATCGTAGACTTATATCAAAGGCACCTGCCGCCATGGTCCGCGAATGTGTCTCCAGATCGCATCTAGGTCCAATCTCCTTCTCCTCCACCGGGTTATGAATGAATCTACATTATAAAATAGCAACGTAGACATTGAATACGTCAGTTCCCTATATGAAGTACTGTTACATGTTACGAATAATATTAAATATGTTCGGCAATTTAGACTATTGGCAATTGGTCACCAGACTAAGGTAGCCACGACAGGAAGTATTTCGGCTGTAGCGTTCTCTGTATGGAAACCGATAAGATATCATTAAACTATAGTGTTGTAGTTAATTGCAGTTGTGTATATCCATAATCGCTGAGATATTATGACCTCTGGCAGTTTCTGTACCAAATTGAAATATTCGATATAAACGATGAGTGTCAAACAACAGACAGTAGGATATATTTATTCACTTACTGGATAATATTGCATGACACTCCTATACATTGAACACACTATACAGAGGAAGGAATACACTGTCACATGAACGGTCAGAGGTTCAAAGAAACAGACAAAATGCATTCATATTATAACATGTGCTGGTATGTGTCCATTACTGTGTTGTTTATTGCGCACTTGTGGACAGGTGTTTATACGTGTACTAGCCTGTCTTCCGTGAAGAGGCGCTATCAACTTCGTAAGTAAAAAGTAGTTGTTACTGTGCTAATTCATTGAATTTTGTCCAAGACAGCATTCTGAATGTATTTAATACCTGCAAAATCACACCCTATGTTATTGTTTTCCATTTGCTCGCGTTATGCATTTCTCTTAACAAATCATTCCTTGGGTTATTTTTACTGGTAGAAGTTAAATTTCTTTATAATATATTCGCCGATTTTCGTTCATTTATATTACATTTAACAGAGCTATGTTCAAAGTATCTCTTTAAAATCCGGCTCTAGTATTCACAAATGATTTCGAGTTTGTTAAAATTATGATTGATCTCTGCAGTAAGGCAAATATGTCATCCAAACAGGACTAGTATTGTTCGACACAGGCAAATACCTACAGTGAATTTACGACCTCCCTTACTGGTTTCAAACCTATGTACAGACAATAAGTGGCCAAAGCTTAGTTGGTTAGGGTGTCCGCATATAAAGCTATTGGCCCGGGTTTGAATCCCGTTGAACGGTGCAATTTTTATCACTGTTCTGGATTTTTCAACTCAATGAGTATGCGTGTGTGTATTTGCTTAGGTTTATCTGTGTTATCCTTTTTGCTCCCAAAGCATGTATGTGTCGACCGCAACATCCCCAGGAATCATACTGTGACGCTGACTTTGTAATACTTGGACGAGTGACAGATGTGGAAAAAGTTGAGGCACCGTCGCCGATTATTCCAGAATACAACGACTATGCCGGAACGAATCACGAATACGCATACAGATACAGCTCACGTCTCTACAACAAGATCATTTATACGGTGGAAGTCGAGGAGAGGTATAAAGGAAATCATCACTATCTTGTTCCAATGGCACGGGTACCGATCACCAGTCGCTACGTTAGCGACTACTGCATTCACGTCCCCTTGTATTTGAATTATTCATACATCATAATGGGTAACCAGAGCACAGATGATGAGCTGTTAATCGATAGATGCAGTTTCTACAGACTCTCTGATCAAGTCACCAGTCATGAGGTTGATGGGTTTAGACGCCACTACAAGAAAACCTGTAACCAATGTATGGTCTGCCACAACACGAACGGATGTGGATATGATGAGGCTGACGGGTGCACTGTTGGGAAGGAGATGGATCTCGGTCTTTATTATTTTAATAAAACACAATGCGAACATAAGTATGCAAGATGCAGTAGAAAGAAGCGAACGGGGAGGTGTGACTGGATCGGTAACGGAATCTTTAGATATTGTAAAAGACAGAGAAAGAAAGAAATACGAAGGTGGTCAAATTACAATGATAAGCATACATGGGCGGAATACGTATAGGAGAGAATGATAGAATATAGATGAGAATGCCTTGCATAAAGAGGAGGTGTTAGGCAGGCAATGGTCATACTAGAGTTCAGAGAGATGAACAGAATATTAAGGAGGCAGACCAGGAGGCCAATAATGTATACTAGTATTGTTACTTCCAAACCAAACATTTTTTAATTAAATGACACATTTATGCCGAAAACCTGAAACAGCTGAACTTCGTGAACCTTTCTGCCAAGGAAGTATAGAACCACTTTGCATCCAAGCACCGTCCATTTACTAAAATTTCTCAAAAAAAAGGTGACTACCTTTTTATTGACCCTTCCCACGTAAGGCTTATTACCTCACATATACACACACCGTACAATGACAGGAGATGCTCCTACTTTATATTAAACGTTCAGTTTGACAACAGTTGATTCAAAGTGCTCAAACCGCATAACTTATCTTTAAATGATTATTATTTGACAATTTATAGTTGGACAATTTCAATCACTGGCCATTTGAATAGTAATATTTGCCATTCAACGTGCATGTATTCCATTTCGAGGGTGAGATGAATCAATCGTAAGATAAATGTTGTGTTTTTACTCTACAGTAATTTCAAGTTTGAACAATTATGTCATAAAATGTAGCCAGTGTGTACATTTTTGAATAAAAAGAAGAATTCAATTGATTAATTGTCTTCAGTTAATATCATTGACTTTTGAATATTTGTTTTTAACATTTCTTTTTGTTCTGTTGTATTATCAGACCGGGAGGCCAATAATGTATATGGTATATACTAGTATTGTTACTTCCAAACTACAATAATTAAACTTGCATATTGAATGAACTGAAATCAAAATATGTAGCACAGTATACCTATAAGACAATATAAATTAATGTAAAGCAAGAAAGCATATATAGATTTGATTAACTGTTAATAAAGAAAACGACTGGTAGAATGACCCAAAGATTTACCAAATGTTGTGGATGTTTTTTTTTTTTTAAAGTATGTTCGAATTATGTTAGATCCTCAATCTATATTACTTAAAGGTTATTTTAAAGTCACTTGATGCTAATAGATTTTTGCGCAAAATTGA
>TCONS_00004208	evm.TU.Chr1.1162
GATTTATATACCAATTGAATGGTAAATCCATAAAACTTATCTGCAGGTAGTAGCAAGTTCCTTTAGTCTGTACTGTGACATTCTTATGTGGCTTTGAATTACCATTAACGGAAAGAAACAAATTCATGGAGAACTTTTAGACAAACACCTCTTGATATTTGTAGTTTCGTGGACTTACACGGACTTCTTTATTTGTTAAACGAGACATAACATATGTAAGAGGCAAGGCATGATCCGGCTCTAAAATAAAACGAGTGTACTAAAGGTATACACGACTCAATACCTATACATCATGAGGAAAAACAGAAAAAAAACACGAAAATATTGGCTGTTTGCTAATAGAAAAGTCTAGCATAACAGAAGTATTTTATTGAGTAATCAAAATAACCTGCTACGCGTGCCACTGATAATTATATTTGCATATAATTTGCATAATATAAGTTAAATATTCTTTTGCACTACTACAGGAGCAAAGACTATTGCTATACATTCTTCCTTTACCAGTATGTACAGTCGTGCCTATACGTATACCTACCAGCCGGGAATTTAAAAGCTGCAGTTACTGGCGATTAGACGGGAGAACAGCCTTGGTATGAGAATAGATCGCTGGTGAGTGATGTTCTTTTAGTTATTTACTACCAGTCCGACACTTATTTAATTTCACGAATTTAAAGTCAACGTTTTGAACTATGTTTGAAAAAGGCAACCCACACGAACGTCTCGTGTGGACAAATTTTGGGAAATTTTTACGTCGAGAGTCTCTCCAGTACACACTAATAACTCATTGTCATTGCATGTCTCTTGATATAAGCTATTAGAAACTGCTCAGTCGATTTCCTGGCCCGGGTTTATTATCATCCAAAAACACGTAAAATACGCCATATACGTACGAAGCAGCTACCTGTGAAAAATATCACTGTGTTGTATAAGCCATGAACTGAGACCCTCAAGAAAATAACGTAATACAATCGAATCAAAATCCTAGATTCGGTCAAAAGATAAAAAGGACCAATCAGGACTCAGCAACATGAAATTACTATTCTTAGAATAAAAAAAATGCAAAGTAAATATGTCGATACGTAATGCTTTCTATATGCCCTATACATAAAGCACTGGTACGCTAAACATTCCGAATTGAACTGAGTAAACCACGCTTGGTACGCACATAGCCAACCCATCAAAACAAACAAAACACACACACACACACCTTCACCTCTTTTAGTATCAACAATGTTAAATATGTGTCTCCCGGCTAGCACAGCTGGTCTTCAATATGTCTGTATGCCAAAGTACGACCGTGTAACACTCAATTGCGTCGGATTTTTTTTTTTTTTAATTTTAATACATATATACAGCAATTGCGATGACCGTTCATAACTACCAATACGCAGTTCTTTGTGTGAGAACCAGTACCAATTCAGTTAGATCCATGCTGCGATGTCCCTCAAAACAACCGTTGTATATGTAGGTCATACAGCCTGTCCTACTTGGAAGATCAAGATCGTATGCATATCGAAATTTCCTTTGCGGGAGTCCTAACCATATGATATATCATTTAAGAACAGTAACTTTATCAATTCATAATCGTTTGAAATATTTTCCAATTGTTCTGTTTGTTTTTAGAACGATATTCAAAACTACTTCATCAGTTTAGATATACAATTTTAGACCTTGCAAGGTCTTCTGGTTTGTGAAAAGACACTGTAGATGATGTCAACTTTAAACGTATTCTCTTGTGTCAAACAGTTAATAATGGTTTTTTAGAGATACATTTGCTACACTTCTATTTGAAACTGCCCTACTCAGTGAATTGCCCCTTAATGAGATACGATTGATTGCTTATAACCTATTTTGACTGGAAACGGTCAGCTACTCCTGTAGGTTGGATCATAGTAGGTGTCTGTAAAAGGCATTTTGGTGAAGGCTCTCCGAAAGCTTTACTTGTAGTTTTTTTTTTATTTATTTTTTTTTTATAATATTCTTATTGATTAATATTTGATACTTGATGCATTTGGAATGTTTACCTAGCTGTCTGAGTTCTATGTACTTAAAACGTCATTTTATCCTCTTCTTGTGGAAATATATGTTCCCTCTGTGGATAAATGATAGAACAATATTAAAGGAAACTAAAGACATCTTCAGTTGAATTACCCTGATAACATCATTCAGTCTGCTGTTGCCAGATGTATTTAAAAAATATAAGACAACCTTAAAAAGCAAATACATATCTTTGCGATAAGACATTGCTACGAGAATGTGTTTTCCGCATACATCTTTAGAAAAGCTTTAGCAATTTTTCAAAGCAACCAACTTTAGTCACCAGAAAATTATTTTATGAAACCCCTTCTAGAAGGAACATATCGTACACGGCATTTAAGCTGTAAATTCCAATATTTTGTACGACTTATTTGATATAAATTGTGTTGATTATACTCTCGATCGTTGTGCATTGCTGTTAAGGTGAAAGCAAAGAAAACTATAAAAACAACGCCATCCAAAGGTGCTAAGCAAAGGTGCACTAGTTACAATTTATTGTTGCGTTAAAGTAAAATATTACACATGTTCTTTAGTGTTTATTCCTTCATATTGGAACTGTGTTTATATTTGAACTCTCCCATGAGTCATTGTTCTAACTTTTGTGTCATCACGTGACCTTATGCCAGTTTTCTTTAAATTAATTAACCTCCTATAAGTTGACAAATCTTTCATTACAAAAGCAAAAATAATATACCACTGATTCGACCTCTTATTTCACAAGGGTGTTGACTCCATGAAGCCGTGCGAGCTTTTGTTTCATTTTTGGGCTGTTTTGTAAGCCAAGTTAAAGACAAGCTTATCGATATACTTCAGGAGCGAGGTCACAGAGACTGAAATGCAATTGTCACTTTTTTGTTGGTGAAAACCCTGAAATGTAGAATTTGCTTTAATTTATAAGTACCCCTTGATTAGTCATAAAATTATATCCTCTTTCTATTTTGTATATTTGTGTAACATGTTTTTCTATTACATGAAAACCATTTAAAACTGGAATTTGTAGTATTCATTTTGTCTGGTTATAGAGTTTGGAATAATGTTATGGTTTATGTCAGCAGTTTGCATCTTATATCACTCTCGACACACGCAATTGTCATGAGAAATGACCTTTGACCTACGACTCACACACTCTTCCGAATCTAGGTTCATATATACGAATTCTAGCATGCACCATGTATGTCGGTAAGCCTCGAAAACTGTACAATAAGGTTTTAGGAGACGTTTGTAAAAATCCCGTGACCAGCAGGAAAACATTGCGTAACACGTGTTTGGGTCGCAACCATAGTTTGTTGATCGTAGACTTATATCAAAGGCACCTGCCGCCATGGTCCGCGAATGTGTCTCCAGATCGCATCTAGGTCCAATCTCCTTCTCCTCCACCGGGTTATGAATGAATCTACATTATAAAATAGCAACGTAGACATTGAATACGTCAGTTCCCTATATGAAGTACTGTTACATGTTACGAATAATATTAAATATGTTCGGCAATTTAGACTATTGGCAATTGGTCACCAGACTAAGGTAGCCACGACAGGAAGTATTTCGGCTGTAGCGTTCTCTGTATGGAAACCGATAAGATATCATTAAACTATAGTGTTGTAGTTAATTGCAGTTGTGTATATCCATAATCGCTGAGATATTATGACCTCTGGCAGTTTCTGTACCAAATTGAAATATTCGATATAAACGATGAGTGTCAAACAACAGACAGTAGGATATATTTATTCACTTACTGGATAATATTGCATGACACTCCTATACATTGAACACACTATACAGAGGAAGGAATACACTGTCACATGAACGGTCAGAGGTTCAAAGAAACAGACAAAATGCATTCATATTATAACATGTGCTGGTATGTGTCCATTACTGTGTTGTTTATTGCGCACTTGTGGACAGGTGTTTATACGTGTACTAGCCTGTCTTCCGTGAAGAGGCGCTATCAACTTCCATGTATGTGTCGACCGCAACATCCCCAGGAATCATACTGTGACGCTGACTTTGTAATACTTGGACGAGTGACAGATGTGGAAAAAGTTGAGGCACCGTCGCCGATTATTCCAGAATACAACGACTATGCCGGAACGAATCACGAATACGCATACAGATACAGCTCACGTCTCTACAACAAGATCATTTATACGGTGGAAGTCGAGGAGAGGTATAAAGGAAATCATCACTATCTTGTTCCAATGGCACGGGTACCGATCACCAGTCGCTACGTTAGCGACTACTGCATTCACGTCCCCTTGTATTTGAATTATTCATACATCATAATGGGTAACCAGAGCACAGATGATGAGCTGTTAATCGATAGATGCAGTTTCTACAGACTCTCTGATCAAGTCACCAGTCATGAGGTTGATGGGTTTAGACGCCACTACAAGAAAACCTGTAACCAATGTATGGTCTGCCACAACACGAACGGATGTGGATATGATGAGGCTGACGGGTGCACTGTTGGGAAGGAGATGGATCTCGGTCTTTATTATTTTAATAAAACACAATGCGAACATAAGTATGCAAGATGCAGTAGAAAGAAGCGAACGGGGAGGTGTGACTGGATCGGTAACGGAATCTTTAGATATTGTAAAAGACAGAGAAAGAAAGAAATACGAAGGTGGTCAAATTACAATGATAAGCATACATGGGCGGAATACGTATAGGAGAGAATGATAGAATATAGATGAGAATGCCTTGCATAAAGAGGAGGTGTTAGGCAGGCAATGGTCATACTAGAGTTCAGAGAGATGAACAGAATATTAAGGAGGCAGACCAGGAGGCCAATAATGTATACTAGTATTGTTACTTCCAAACCAAACATTTTTTAATTAAATGACACATTTATGCCGAAAACCTGAAACAGCTGAACTTCGTGAACCTTTCTGCCAAGGAAGTATAGAACCACTTTGCATCCAAGCACCGTCCATTTACTAAAATTTCTCAAAAAAAAGGTGACTACCTTTTTATTGACCCTTCCCACGTAAGGCTTATTACCTCACATATACACACACCGTACAATGACAGGAGATGCTCCTACTTTATATTAAACGTTCAGTTTGACAACAGTTGATTCAAAGTGCTCAAACCGCATAACTTATCTTTAAATGATTATTATTTGACAATTTATAGTTGGACAATTTCAATCACTGGCCATTTGAATAGTAATATTTGCCATTCAACGTGCATGTATTCCATTTCGAGGGTGAGATGAATCAATCGTAAGATAAATGTTGTGTTTTTACTCTACAGTAATTTCAAGTTTGAACAATTATGTCATAAAATGTAGCCAGTGTGTACATTTTTGAATAAAAAGAAGAATTCAATTGATTAATTGTCTTCAGTTAATATCATTGACTTTTGAATATTTGTTTTTAACATTTCTTTTTGTTCTGTTGTATTATCAGACCGGGAGGCCAATAATGTATATGGTATATACTAGTATTGTTACTTCCAAACTACAATAATTAAACTTGCATATTGAATGAACTGAAATCAAAATATGTAGCACAGTATACCTATAAGACAATATAAATTAATGTAAAGCAAGAAAGCATATATAGATTTGATTAACTGTTAATAAAGAAAACGACTGGTAGAATGACCCAAAGATTTACCAAATGTTGTGGATGTTTTTTTTTTTTTAAAGTATGTTCGAATTATGTTAGATCCTCAATCTATATTACTTAAAGGTTATTTTAAAGTCACTTGATGCTAATAGATTTTTGCGCAAAATTGA
>TCONS_00004206	evm.TU.Chr1.1162
ATGTATGTCGGTAAGCCTCGAAAACTGTACAATAAGGTTTTAGGAGACGTTTGTAAAAATCCCGTGACCAGCAGGAAAACATTGCGTAACACGTGTTTGGGTCGCAACCATAGTTTGTTGATCGTAGACTTATATCAAAGGCACCTGCCGCCATGGTCCGCGAATGTGTCTCCAGATCGCATCTAGGTCCAATCTCCTTCTCCTCCACCGGGTTATGAATGAATCTACATTATAAAATAGCAACGTAGACATTGAATACGTCAGTTCCCTATATGAAGTACTGTTACATGTTACGAATAATATTAAATATGTTCGGCAATTTAGACTATTGGCAATTGGTCACCAGACTAAGGTAGCCACGACAGGAAGTATTTCGGCTGTAGCGTTCTCTGTATGGAAACCGATAAGATATCATTAAACTATAGTGTTGTAGTTAATTGCAGTTGTGTATATCCATAATCGCTGAGATATTATGACCTCTGGCAGTTTCTGTACCAAATTGAAATATTCGATATAAACGATGAGTGTCAAACAACAGACAGTAGGATATATTTATTCACTTACTGGATAATATTGCATGACACTCCTATACATTGAACACACTATACAGAGGAAGGAATACACTGTCACATGAACGGTCAGAGGTTCAAAGAAACAGACAAAATGCATTCATATTATAACATGTGCTGGTATGTGTCCATTACTGTGTTGTTTATTGCGCACTTGTGGACAGGTGTTTATACGTGTACTAGCCTGTCTTCCGTGAAGAGGCGCTATCAACTTCGTAAGTAAAAAGTAGTTGTTACTGTGCTAATTCATTGAATTTTGTCCAAGACAGCATTCTGAATGTATTTAATACCTGCAAAATCACACCCTATGTTATTGTTTTCCATTTGCTCGCGTTATGCATTTCTCTTAACAAATCATTCCTTGGGTTATTTTTACTGGTAGAAGTTAAATTTCTTTATAATATATTCGCCGATTTTCGTTCATTTATATTACATTTAACAGAGCTATGTTCAAAGTATCTCTTTAAAATCCGGCTCTAGTATTCACAAATGATTTCGAGTTTGTTAAAATTATGATTGATCTCTGCAGTAAGGCAAATATGTCATCCAAACAGGACTAGTATTGTTCGACACAGGCAAATACCTACAGTGAATTTACGACCTCCCTTACTGGTTTCAAACCTATGTACAGACAATAAGTGGCCAAAGCTTAGTTGGTTAGGGTGTCCGCATATAAAGCTATTGGCCCGGGTTTGAATCCCGTTGAACGGTGCAATTTTTATCACTGTTCTGGATTTTTCAACTCAATGAGTATGCGTGTGTGTATTTGCTTAGGTTTATCTGTGTTATCCTTTTTGCTCCCAAAGCATGTATGTGTCGACCGCAACATCCCCAGGAATCATACTGTGACGCTGACTTTGGTGAGTATATAACAAGAACATATTACTCATTTGTTTTTTTTTTGGATTTTTTTCTGAAATTTTTAGTGAAAATAACATATTCATAGCAGTTTGTATCGCGAAATTGTAAATGTTGTTTTATATTTTAAATGCATCTGGTAACAACAGAATGGATGATGTCATCAGCGCACTTGAGCATATAGTTTGGACATTTGTCTTCCGTTGACAAAATTGCAAATAGGTTTGAGAGACCTTCTTGTTCGGCAAAGGCCAGGTCAGAAACACATGTAAAGTTTTACTTCTAACAAATTTGATATAATTGTAATGACAAAAACCATAATTAACGAATATAAATTGCTTTTTATATGTAGTAATACTTGGACGAGTGACAGATGTGGAAAAAGTTGAGGCACCGTCGCCGATTATTCCAGAATACAACGACTATGCCGGAACGAATCACGAATGTAACCAGAGCACAGATGATGAGCTGTTAATCGATAGATGCAGTTTCTACAGACTCTCTGATCAAGTCACCAGTCATGAGGTTGATGGGTTTAGACGCCACTACAAGAAAACCTGTAACCAATGTATGGTCTGCCACAACACGAACGGATGTGGATATGATGAGGCTGACGGGTGCACTGTTGGGAAGGAGATGGATCTCGGTCTTTATTATTTTAATAAAACACAATGCGAACATAAGTATGCAAGATGCAGTAGAAAGAAGCGAACGGGGAGGTGTGACTGGATCGGTAACGGAATCTTTAGATATTGTAAAAGACAGAGAAAGAAAGAAATACGAAGGTGGTCAAATTACAATGATAAGCATACATGGGCGGAATACGTATAGGAGAGAATGATAGAATATAGATGAGAATGCCTTGCATAAAGAGGAGGTGTTAGGCAGGCAATGGTCATACTAGAGTTCAGAGAGATGAACAGAATATTAAGGAGGCAGACCAGGAGGCCAATAATGTATACTAGTATTGTTACTTCCAAACCAAACATTTTTTAATTAAATGACACATTTATGCCGAAAACCTGAAACAGCTGAACTTCGTGAACCTTTCTGCCAAGGAAGTATAGAACCACTTTGCATCCAAGCACCGTCCATTTACTAAAATTTCTCAAAAAAAAGGTGACTACCTTTTTATTGACCCTTCCCACGTAAGGCTTATTACCTCACATATACACACACCGTACAATGACAGGAGATGCTCCTACTTTATATTAAACGTTCAGTTTGACAACAGTTGATTCAAAGTGCTCAAACCGCATAACTTATCTTTAAATGATTATTATTTGACAATTTATAGTTGGACAATTTCAATCACTGGCCATTTGAATAGTAATATTTGCCATTCAACGTGCATGTATTCCATTTCGAGGGTGAGATGAATCAATCGTAAGATAAATGTTGTGTTTTTACTCTACAGTAATTTCAAGTTTGAACAATTATGTCATAAAATGTAGCCAGTGTGTACATTTTTGAATAAAAAGAAGAATTCAATTGATTAATTGTCTTCAGTTAATATCATTGACTTTTGAATATTTGTTTTTAACATTTCTTTTTGTTCTGTTGTATTATCAGACCGGGAGGCCAATAATGTATATGGTATATACTAGTATTGTTACTTCCAAACTACAATAATTAAACTTGCATATTGAATGAACTGAAATCAAAATATGTAGCACAGTATACCTATAAGACAATATAAATTAATGTAAAGCAAGAAAGCATATATAGATTTGATTAACTGTTAATAAAGAAAACGACTGGTAGAATGACCCAAAGATTTACCAAATGTTGTGGATGTTTTTTTTTTTTTAAAGTATGTTCGAATTATGTTAGATCCTCAATCTATATTACTTAAAGGTTATTTTAAAGTCACTTGATGCTAATAGATTTTTGCGCAAAATTGA
>TCONS_00004203	evm.TU.Chr1.1162
ATGGCTACCAATTTCAAGCATGTGGTAGAAACAGCAAAGAAGAAGAGTTCGACAGGTTTTGGTAGCTTTAAAGCTAAATTAGTTGATATACTAACTGAAGAAAATATTTTGCACCTTGCAACCTTCTTTAATTATCCACCCGCAAAAATCGATTTGCTGCAAAATAAGGATGGTCGTAATTACCGTATGGTTCAATATTTGGAGGAGAGAGGGGAAATCACAGAAACAGATATCACGACTCTTCTACGTGCTTTGGAAGCGCTTAACCTCCATGGGATACAGAAAAGTGTGCAAACATTGTTCGAGGTTCATACAGGGAAACGGTGTACAGGTGATGATCAGTCTTTACAGGAACCAGAAGATCTTAACTTGGGCAAACTGGATCTCGGGTCAAAGGGATCTTTTACTTCTGACATCAAGATTCGTACCAGTCTCATACTAGCATCATTTAGCTCGGCAGACCAAAGAAACATAATCCTGGAAAATGGAGATAATGTGCCTGTACTGTCTACTTTAGAGGAACTACAAATTAAAACGAACAAGGGAAAAGAATTTACCCAGGACCAAGTAGTAGGATTGTTATCCTATGCAGTGCAATGTCAAAGGCTGAAGAAATTGTCATTTATTGATTGTTTGTTACCTCTGTCTCTTCTCGTGGGTTCTCTTTCTCCTCTTACGAAGTTACGTAACATTCAAGTTTCATGGACACCGACTGAACATGGTTTCCATTTGGATTCTTCAAGAGGTAAATGGGTGTCGAACTCCAAGGAAGCCACAACACTTGAATCTAAGGATCAATGCAGTTTACGACGTCTGTGTTCGAGTATTGTGTATCTAAGGAGAACTGATAGTAAACAACTCCAGATGTCTACAATATTGCTCCTTGATATTGCATCAAGTCACAACATTCCAATATCTGAACTAGGCCTACATTGGTCTTTCAATGGATTTGACGGTAAAGATATCAGACTTGAGTCCGGTCTTAGTTTATCAAGCCTATCATCAGTAGAGAAGATATCCATCAATGCAGGAAAACACAAAAAAGAATTAACAGAGGAAGACGTGATCGGATTAATAAACTATGGAATCAAGTCACCAAGATTCAAGGAACTATGGCTTGTTAACTGTAAACTGCCGTCATCGATCAAGCCAGACATCATACCAGAAGAACCAAGATCAAGGAATATTAAAGTCATATCATCCAACGAAGCCAGATTTCTTGATCTAAGATCTGGTCAATGGAGGAAGCCCGATGACATCCAGACTATTACAGAGATGTGTTCAGATGGTTTGGTCATCCACAGAGACACCAGTGAGTCTGTACAGAGGTCAGTCATAGAGCTCCTGGTGGAAGCATCCAATCATGACATTCCCATATTCTTGGTGACTCTAGTCTGGTCCTTGAGTAAGATTGATGAAGATGGGAACATTATCCTCTCCTCTGGTCTCTCTCTACCAATCATGACATCAATAGAGAATATGCTCATACAGACAGAGGATGGGAGAGAAATGAATAAACATGAAGTTAATGGAATATTAAACTATCTACAACACTCTCAAAGATTCAAGCGACTGGACTTAGATGACTGTCTGCTGCCCTCATCGATACCCGTCGGACCATCTCTATCGACACTGAAATCTCGGGGAGTGAAAGTGTTCTGGACTCCTGATAAAGATGATGAATATTATAGCCTTAATCTCGACTCTGGTCGTTGGGAAAAGGTTGGATCCTAGT
>TCONS_00004208	evm.TU.Chr1.1162
ATGAACGGTCAGAGGTTCAAAGAAACAGACAAAATGCATTCATATTATAACATGTGCTGGTATGTGTCCATTACTGTGTTGTTTATTGCGCACTTGTGGACAGGTGTTTATACGTGTACTAGCCTGTCTTCCGTGAAGAGGCGCTATCAACTTCCATGTATGTGTCGACCGCAACATCCCCAGGAATCATACTGTGACGCTGACTTTGTAATACTTGGACGAGTGACAGATGTGGAAAAAGTTGAGGCACCGTCGCCGATTATTCCAGAATACAACGACTATGCCGGAACGAATCACGAATACGCATACAGATACAGCTCACGTCTCTACAACAAGATCATTTATACGGTGGAAGTCGAGGAGAGGTATAAAGGAAATCATCACTATCTTGTTCCAATGGCACGGGTACCGATCACCAGTCGCTACGTTAGCGACTACTGCATTCACGTCCCCTTGTATTTGAATTATTCATACATCATAATGGGTAACCAGAGCACAGATGATGAGCTGTTAATCGATAGATGCAGTTTCTACAGACTCTCTGATCAAGTCACCAGTCATGAGGTTGATGGGTTTAGACGCCACTACAAGAAAACCTGTAACCAATGTATGGTCTGCCACAACACGAACGGATGTGGATATGATGAGGCTGACGGGTGCACTGTTGGGAAGGAGATGGATCTCGGTCTTTATTATTTTAATAAAACACAATGCGAACATAAGTATGCAAGATGCAGTAGAAAGAAGCGAACGGGGAGGTGTGACTGGATCGGTAACGGAATCTTTAGATATTGTAAAAGACAGAGAAAGAAAGAAATACGAAGGTGGTCAAATTACAATGATAAGCATACATGGGCGGAATACGTATAG
>TCONS_00004207	evm.TU.Chr1.1162
ATGTGTCGACCGCAACATCCCCAGGAATCATACTGTGACGCTGACTTTGTAATACTTGGACGAGTGACAGATGTGGAAAAAGTTGAGGCACCGTCGCCGATTATTCCAGAATACAACGACTATGCCGGAACGAATCACGAATACGCATACAGATACAGCTCACGTCTCTACAACAAGATCATTTATACGGTGGAAGTCGAGGAGAGGTATAAAGGAAATCATCACTATCTTGTTCCAATGGCACGGGTACCGATCACCAGTCGCTACGTTAGCGACTACTGCATTCACGTCCCCTTGTATTTGAATTATTCATACATCATAATGGGTAACCAGAGCACAGATGATGAGCTGTTAATCGATAGATGCAGTTTCTACAGACTCTCTGATCAAGTCACCAGTCATGAGGTTGATGGGTTTAGACGCCACTACAAGAAAACCTGTAACCAATGTATGGTCTGCCACAACACGAACGGATGTGGATATGATGAGGCTGACGGGTGCACTGTTGGGAAGGAGATGGATCTCGGTCTTTATTATTTTAATAAAACACAATGCGAACATAAGTATGCAAGATGCAGTAGAAAGAAGCGAACGGGGAGGTGTGACTGGATCGGTAACGGAATCTTTAGATATTGTAAAAGACAGAGAAAGAAAGAAATACGAAGGTGGTCAAATTACAATGATAAGCATACATGGGCGGAATACGTATAG
>TCONS_00004203	evm.TU.Chr1.1162
MATNFKHVVETAKKKSSTGFGSFKAKLVDILTEENILHLATFFNYPPAKIDLLQNKDGRNYRMVQYLEERGEITETDITTLLRALEALNLHGIQKSVQTLFEVHTGKRCTGDDQSLQEPEDLNLGKLDLGSKGSFTSDIKIRTSLILASFSSADQRNIILENGDNVPVLSTLEELQIKTNKGKEFTQDQVVGLLSYAVQCQRLKKLSFIDCLLPLSLLVGSLSPLTKLRNIQVSWTPTEHGFHLDSSRGKWVSNSKEATTLESKDQCSLRRLCSSIVYLRRTDSKQLQMSTILLLDIASSHNIPISELGLHWSFNGFDGKDIRLESGLSLSSLSSVEKISINAGKHKKELTEEDVIGLINYGIKSPRFKELWLVNCKLPSSIKPDIIPEEPRSRNIKVISSNEARFLDLRSGQWRKPDDIQTITEMCSDGLVIHRDTSESVQRSVIELLVEASNHDIPIFLVTLVWSLSKIDEDGNIILSSGLSLPIMTSIENMLIQTEDGREMNKHEVNGILNYLQHSQRFKRLDLDDCLLPSSIPVGPSLSTLKSRGVKVFWTPDKDDEYYSLNLDSGRWEKVGS
>TCONS_00004208	evm.TU.Chr1.1162
MNGQRFKETDKMHSYYNMCWYVSITVLFIAHLWTGVYTCTSLSSVKRRYQLPCMCRPQHPQESYCDADFVILGRVTDVEKVEAPSPIIPEYNDYAGTNHEYAYRYSSRLYNKIIYTVEVEERYKGNHHYLVPMARVPITSRYVSDYCIHVPLYLNYSYIIMGNQSTDDELLIDRCSFYRLSDQVTSHEVDGFRRHYKKTCNQCMVCHNTNGCGYDEADGCTVGKEMDLGLYYFNKTQCEHKYARCSRKKRTGRCDWIGNGIFRYCKRQRKKEIRRWSNYNDKHTWAEYV*
>TCONS_00004207	evm.TU.Chr1.1162
MCRPQHPQESYCDADFVILGRVTDVEKVEAPSPIIPEYNDYAGTNHEYAYRYSSRLYNKIIYTVEVEERYKGNHHYLVPMARVPITSRYVSDYCIHVPLYLNYSYIIMGNQSTDDELLIDRCSFYRLSDQVTSHEVDGFRRHYKKTCNQCMVCHNTNGCGYDEADGCTVGKEMDLGLYYFNKTQCEHKYARCSRKKRTGRCDWIGNGIFRYCKRQRKKEIRRWSNYNDKHTWAEYV*
