# Supplementary material for: Transcriptomic Analysis Reveals Molecular Mechanisms of Fleeing, Adhesion, and Thanatosis Patterns in Sea Cucumber Apostichopus japonicus
Source: Biology (Basel). 2026 Jun 22;15(12):975. doi: 10.3390/biology15120975 (PMC13295820; doi:10.3390/biology15120975)
Supplement: Supplementary file 1 [file biology-15-00975-s001.zip › Supplementary Materials S2/evm.TU.Chr1.3.txt]

>evm.model.Chr1.3_dup1	evm.TU.Chr1.3
GTATCAAGATGTTGACAAATACACACCCTTAATAAGTGAGTAGTTTCATTTCTGCAAGAGAAGGACTTATATGTCAATTCCATCTCTTGATAAGAAAGCGGGATTTTTATTCATTATTGTACGTATGAAATTGGTTTACCAGGCCAACATCGAACAATGTTTAATGACTTTACAAGAGCTCTGGAACCACATGTAGCATGAAAAGAACAGTTTTATTTTTGGCTGATGAAATAAATTGGAACATATTCTAAGCTCGTGGTGAAGTTTTCATTCAGTTTATATGTTATGTTATATGTTATTTTCGATATTACAACGTTAGTAGCTGAATGTTTTGTACCAAACTGAAATTGAAACAAAGCAGGTGTGATGTCAAAGATGCACACTGATATATCCAACTTTCTTTGACGAAATTGTGATGCCTTAACATATGAATATTATAGTCTTATAGAGGTGTTGATAACTTCACAAAATCTAAAGCAAACTTGGAATTGTATCCAATCTAAGGTCAAAACAAGAACAATTTAACACAACATATTCATTGTCAGTTTGCAACTATGACATCACAACTGTTTGCTTCAAATCCATTGTTGGTACAAACTGTGAGAATTCAACGGTCGACATCTCAAAAACGACATGTAGCAAATTTCACCAGTATTATTGGCATAAGTTTTTTTTTATTATTCATAAACATTAATATTATTAATTAATAATTTCTTCAGGACTAACATATTAAAATAGGATTACTATGTTCTAAAATATATATCGTGGTTTATTTAGATCTGTAAATTAAAGGAAGCTGATACTAGAGATTGTATCAGTCAAATGTTTTTACTTTCTACCAGAAAATACACATAAAGTATACAGAGTTTAAAAGATAGTAATTATCAAATATTCTTACACATTAACAGTCTCGATAAATGGTTTAATGGAACAATTTTTTATTGTCTACTCTTCACTTTTCCAACCTCTCGCGTAAAGGTTAACATAACGGAACAAGATACTTTCCTACTAAGGCTCCCACTTGATTAAGTAATACACATGTAACATTAAATGCAGCTGATTACGTATTCCTACGAGATATCTTAGAGAGAAAGTATTTCCGTATCCTTCCCTACGGTGGATGCCAGTAGGTGGTCTTTGAAGTAAATTCACTTACCAACTTGTTGAGTTATCCTTTTAACATGTGAACCATTCTGAACGCTTGGCTAAGCTATCGTTGTCCTAAGTTGATTTTTCCTCAAATGGTAACCATCTTTTTTTGGGAATAAAAAAGTTAAACTTCCTCTGTGAATAAATCGAGTAGGGTAATATTATAAAGGAAAGAGAGAAAAACAATCCTTTGAAAGCTGAATTGCCAAGAAGACATCATTCACTCAGTTGTTGCCAGATGTGTTCACAAAAGCATCACCCAATTTGAAAACAAAAGGCATACCTTTGCTATACAAACTGCCATGAATGCAGCCGAAAATTTCAAGGATATTGTTTTGACTTTTATATTTTTAATTTTAGAAATCAACTTCAGCTATTAGAATGATATCTCTTTAACGGCTTACTTCAAGACAGTTTTTTAACACCAAATTAATGTCTTACGGTTTAATATGCAGCCGACGCGCTCCTGATAACCTAGTCTTGGCCAAGTCGTTTGTAATACTCTTTCTCTCGCGTACATACATGCCTCAGAGTCCGTTTATGTCCATCTCGAATGTGCTTGCCTGCTGTATTATTAAATGGCCAAGGATCTGTCCGTTACAAACTTATTGAACATTTCTCCAAAGAGGGGCGTGAACTTATGCAAACATAAAATCTTTATTCATATTTAAGTTACGAAATTGCATGTCGCGTGAGATCGTGTTTCTTCCACAGCCGTCTGGCAGAGTACAAACCAATCTAAGGCCAAGCGATTGTTCACTGAGGGAGGGAGGACATGAATAAGTATTCTAACTTTGAATGTGTGTAGCACTCACACCCGCTTGATTGATAATGTCCAATCAACGCGCTACGTTTAACCTTGTCAGGTCTGCCCGCCCAGATAAAACGATAAATGATAGTGCCAAGAACTTTCAGGAAATCTAAAGGGGGATCAGGGAGTACCTGGAAAAGTTAAACCAATTGAGAAAGGCCGAACGTCATAACAACGGTGATCCTAGCCTGCCGATGGGAATGCGGTTTTAGTAAACGTTTTAGACCGGAAAGCTTAGGAGAGTAGTTGAACTTTCACAAATCAACACTTTTATGGGTGAAGGTAACACCTAATACTGTCACCAAATACAGTCCATTTCAAGCCATGGGTAAAATGAAAATGGGGAGTTCTTGTGCCCAGTGGGCCCAATGGGAAAAGCGAAAGCTTATCATAGTAAACTCTGAGCCCGAACGGCCTCACAAAAGTGAAAAAAAAAAACATTTACAGTATCTTGTAGGATCCTCAAACGTGCCATCCAAGAAAACAATAGTACCATCAGCATACTGCTATATGTTTATCTCGTTATCCAAGATTTCAATGCCTTTATATGAAATGACTTAAGATCAAATAATAAAACCAGATACGGATAAACTCGTTGTTCATGATTCTATCACTACTATTGGAATATAAAGTACTTATCCAGGTTATAATCCTCTCGCCAAATTAAAAAATTCAAGATAAAATTCCACTGTATCCTATCGAAAGCTTTTGCAAAATCTAACAGAAAAAGAGGACCACTTTTCTTAAACGAAGAGCAATAGTCTATAAATCCAATACAAAACGAATGTTCCACCAAAAAAACGGTTTAAAAAAATATATATATATATTATTTATAATTTTTATTATGATTATTTTTTATATATATATATATTTTTTTACATAAAAACCAGTTTGATCTGCGCTTATAATAGAGTGAAGAGTGTGGTTGATTCTTGTGGCTGTTGGTGAGCAATTATTTTGTAGTCAGTGTTCATTAACAATAAAGAAAGGTAGTTGCTAACTTAAAAATCATTACCAGGATTGGGGATTAGCGTAATAATAGCATGCCTTTCCTCTCTGGTTCATATAGTAGAAACATAGTCATGCTTAGGGAATCGACAACAAAGGCTCCAATTAGCGGCGGTAACTGCTTTTAACAAACCTGCTGTGAGTCCATCGCCATCTGCCGTTACGAAAGGAAAACATGACAGTTTTTGTTCGAGGTTCCCAAGAATGTGGTGCTTTTTCCACCGTTTTCTACCCAATGAACACCAGATCTAGTAATTACTCCCTGAAGCTTTAAAGTCTTAGAAATGATTCAATATATTCTTGTCATCGTTTAGTCTATCAAGAACATCTTGTGAACTAGTCTGCAAGTCTGAACTTTCCAGGAGCGAAATGATATCCAGAGGGTCTCTTTTATGTTAACGTCTTGACTTTGCTAATTTTTCGAAATAATTGTATGTATTTAGATCCACCTGAAAGCAGGAACTCGAGAAGAAGCCATCATTGGCTTATCAAAGCCGCAAGCTGACCGAAGTCAGTCTCTTAGATTCATATTTAACGTCCATGATTATCAATTGTCTAGTGTCAACAACTCTGTAACTGGACGACATACATTAATCTTGCAGTGACTCAAACCGATGACCTTATGATTGAAAGGCACCGGCATCGAAAGGTACAATAATTACTGGTAACATTTATGACATAAATTCATGACACATTTAAAACACTCATGGCTTATACGATATGTATCGAAACACGTCGCGTTTAACGTACGTCTTAAATCTCAAGGTATAAAACGAAATGAACGTTCACAAAGTTCATGTCCCACGAAAAGCGGTCAATTTGTCCAATATGTTGCATGGGGGAAAACCCTCCAACAGTCATTGTTTCCTGATTCTAGCCGATCACTTCCTTCTAAGCTGGCTTCCTCATCATCGCACAGTCGATTGAATTTTTCATTTTAATTCGGTAGCCGCAGTGTGGCAAAAGTGAACCAGTATTGCTCAAATAGTGTAAGTAGTGGAAGCTGTAGTGTTTCATAATCTAGGCCAGGATTTCCCTAAATTTATCCCCCAAGAACCCCTGAGGATGTCAGAGTTGTTCACGAACCCCCAACTTTTCGAGACACGATCTGAGTCATTATTTTACTATAATACGCATGACAGTGCTTCCTAAAAGATCAAGTATCACATGCATGTTACGGTACTACTATGGCAACATATGCGTATGGAACGCGAAAAGAGTTTGTCGATAGGTACGACTTCTGTATATTACTAAATTATATGATATATCAGATTTTAGTTCAACAAAAATTACTCTAGTTTTGACTTTCAGAAACGTCCCACGAACCCCCTGGGATGGACTCACGCACCCCTGTGGGTTCATGTACCCCAGTTAGGGAACCCTGATCTAGGCTATTAAAGTATGAATTTCTCAAGCATAGTTACAGTTCCGGGAAATGAACTGAGGTGTAGTGCGGATGTCATGTACCGAAATCGAATGCATTCGGTTCAAAAATTTATCATTAAATTAAACTATACCAAGAAATGTAACGTTTTCGTGCAACGTGTAAAACTTTGGATGTTCGGAAAAACTTACGAAGATGTTTCCGTGAAGCTTTCTGCCAGAACAGATGAATAGCTTTAACAGCTGTTTTATTAGTGGTAGAAAGAAAAATAATTATGTTATCGAATTAGGTTCATGAAAAACAATCGTTTCGTTGTTTAGTCAAATCATAAAATCTTGTCAACCTAAACCAGATTGAAATTTGAGATATATTTGCTAATATGGTCACCGATTCATAGTATCTAATAAGTTCATTTAAGTTTTATCCTGTATAACAAAGTATGAGAAAAGCTTTGCCTACTTGTTGAGTTATATATTATCTATTTTATCTTGAAAGTATATTTTTTTACGAGTAAATGTACTAAGTATATGCGAACACTCAATGAAAGTGCATAAAAGAGGAACCGTCCTATTTTTACAGAGCAAATGGGATAACCATCACAATTTTATTGTTAGCTCAAGTTACGTTACGTATGACTTAAACCCTTCTACCGCTTAAGAACGGTATTTTTCATACGTAATTTGTTACAAGGCTGCAGGAAGCTGAATTAGAAACTAGTAGAAAAACATTGGCAGGAAACCAAGTAGCATTCATTAGTTAGTATAAAATGTGCGGAAACAGTTCAACCAGGGAATTTCCATATCCAGTCGGTAAAGAATTAGACCCGCACGCACTGGCTTCCTCATTTCAACTTAACCCAAGAATCCACTCAACAATACGTTTTTAATGATTTGGTACATTTCTTTCTTATACTCTATAAATAGACACACAACCATCAATTGGCACTAACACTTATATTTATACAACTGTTCAATGAATAAATTTACTCAGAAAGGACCAAACTGAGATTTTTCAGTAACATTTGAATTTATTGGCACGTAAAGTGAAATAATGCTGTCATAGAACTATATTAACATCATGGAGGGTATCAAAAGGGGAAATTTTGTCGTCAATGACGTAATTTTAGAAGGTAAATTTCTTGGTAAAGCGACTATTTCCACAGGAATGTTTTTTTTTTACTTTAAGCTGATTCTTCTTTCTTTGTATTTTGATTGTCATACATCACAAAACGAAACGAATGGTATAAATATAACATTTATATGTACTACACACACTATATATATTCAATATATATCTATATATACCTATATATATATATACATATATATATATACCTATATATATATATATACCAATATATATATAGAGAGAGAGATATATATATAGATATAGATATATATAGATAAAGATATGATATATATTTATTTATTCAATAATTTGAATTTCTCGAGTCAAGGACCTGGTTTTTGTTCGTTGCGTCCTATATACACCAGGCATTGCTTCGTTTTGCGTTAGAAGTCCTATCGATTTGAGACTTTATTTTTTTACTTTACGATCATATTGCTTGCACTTTAAAATCAAAATCAAGACAGCGTCAATATGGTAGGAATTACTATCCAGGAGAATTTGTAAGGTCATGCTGACATAGATTGTCTGTGCAGTTGTATTTCTTTCATTAAAATAATATATCAGAATAAAACATAATATGTTAGCAAACTGCTTGTCCACTAAAGAGCCTGTGTGAGAGAATGTGTAAAAGTAAGAGGGCCTGACGTCTTACATATATTAATAATATATTTTAATATATTAATGTATGTTAGGCATTTACAATAGTTTTACGATAAGTTATCATGTGTTTCTTTCTCTTTCCAGAGACGTTTCATCTACCTTTTAGTCCTCTTGATCAGCTTCAATTTAAGCCTCGCGATGAAAATTCCTTTAACCGAAACAAGTCAAAACTTCAGCGGCTATGAAGCGTCGAATCAACAAATCATCGCAGAAAACGGCGAAAGGGAGACTAACCTACAACGGTATGTGCGTAATGTAGACAGTGCAACATGTGAAGAACCAACAGAACTTGAACTTCGAGAACTCCTTCATGATGCAGTTTACGTCTCTCGAGTCGGGCAGTTGAATACAGAGGATGAATACGAGAGGTTGATGACGTCAATAAGACGAATTGAAGATAGCAGTCAACATTGTCCCTTGTTTCATGTATTGAGTGGAGTGCCATTGAACCGTCGAACGAGTTGTCCCTGGGTAGAAATTACTGATTATAATATCACAAGGTAAGATATGGCATTCTTTGTGTGTGTATAATTTCCTTATTTCTTAGTCTGACAAACTGAAGGCATCCTACTTTAAGAACTCCTTATCTCTTTCCTTACTTTGTTAGGCATTCTGCTTTAGTGAAATGATAATAGCAGTTGAGATTGTATTTGAAAACGCAATTTCCCGCAATATCACCACTAACTGACATGAGACCTGAGGAAACAAAAACGGAATAATAAGAGGTTACCATTATTGACTTGCAAGCTAGCCAGTGCAAAACCTAATAAACAAGACATTAACATACTTTATCGAAATGGGGAGAGGGAAGGGGTGGGGTGGCACCGATCACCTTAATTCTCAGATATTACGGTTATAACGGTTATTAGAAACTACTATTATGAACCTGCAATCTAGCCAGTGCAAAACCAAATAACATAAGAAATTTAAAATACTTTATCGACATGGGGAAAGGTGGGGATGGGGGTAGGGGGTGGGGAGAGCTCTGATCATCTGAGTTCTCAGATATTACAGGGTTCATATCACAACCCATGTCTCAAAGAGCTGGTAAGCCACTTTCTAGGGTGCCGTGATAATTTTTGTTGGGGGTTGGGCGGTTTTACTTCCTTTTATATTTTATTCACCATCGTTCATTTGTACTGGAACAGTGTACTTAGGCTGGATGTTAGAGGAAGTATCACAGTATGTAAGGCTTTTTAATATTTTCTTTGAAGAAAAGAAGAAACAAAATTCCAAATTTGCAATGTTGTGGATTATTCAAATAAGATGAGTGTATGAGCTCAATCAACGGTTGATAAACATATCCTCGGCGGCAGTGGCATGCATTCACAGTGGACATGTCTTCAGTCTGAGGAATGAAACATTCAGAATGATGGACATGTCTTCAGTCTGAGGAATGAAACATTCAGAATGGTGGACATGTCCTCAGTCTGAGAAATAAAATATTCATCATGGTGGACATGTCCTCAGTCTGAGTAATAAAACATTCTTAATGGTGGACGTTCCTCAGTCTGAGAAATAAAACATTCAGAATGGTGGACATGTCTTCAGTCTGAGGAATAAACCATTCAGAATGGTGGACATGTCCTCAGTCTGAGGAATGAAACATTCAGAATGGTGGACATGTCCTCAGTCTGAGGAATGAAACATTCATCATGGTGGACATGTCCTCAGTCTGAGGAATAAAACATTCAGAATGTGGACATGTCCTCAGTCTGAGTAATAAAACATTCAAAATGGTGGACATGTCCTCAGTCTGATGAATAAAACATTCAGAGAAGTGTTTTACATTCTATCGGGAAAGCATAAGACCCATACATTTTCAAGCCTCTATCTTATTCTATCTGGGGGGGGGGGGGATGGGTGGATAAAATTCCCCTATTTATGTAATCATGTGTGGTACTTTGGGGCCCAGAGCATTATATTCTAGGAACCCCCGCCCCCCCCCCCCTCCTTCCAGTGTTTGAAGTTATAGGAGCCCAAAATAGAAAGATGGTAAATCTTGCCTGGAAATGTGAACACTGCAGGCTTTTATTTTTTTTGTGGGATTTCCACCATCTTGGGGCTCCTGGTCACGTGCCTCTGTTTTATATGAGATCGTGTGCGAAGTGGAATAAGGCTATTGTGGATTTACAAGAATACAGTAAATACCCACTCGATACACACAGAGAACACAGTTACTAATGTGAATCTTCAAGTTTTGTAACACAGTAAAAACTAGATCGTGCTATAAATCGGTAGTATGTGCTATTAGGATTACAGTAAGAACTGAGGATATATGTAATCCCAAAAAAAAATCCAGTTGTTGGGATTACACATATTCTCAGTAGGCTACTAACTGTAATCCTAATAGCACATGCTACCGCTTTATAAGCACAATCCAGTATTTTACTGTGGTACAAAACTTTTAAGATTTGCAGTATAGCTACTGTAATCTCTGTGTGAATCGGCTGAAATACCTACACTCATTCTTTTTTAATGATATTTTATTTTTATCATTTTCTTTTTCGTACTGTATAGGTTTCCACGAGAAATAACATACGCTGTGTGTGCTTGTCAGAATTGTATCGATATGAGAGAGGCATCAGGATTCACTGCTAACGACTGTCGCCATGTTTATGTCGAACAACCAATGCTTATACGTGGAGAATGCTTGAACAATGTGTACTCGTAAGTATATCTAATGCAGGCTTCAAGCCAATTTGAAAACTTGTTTTCTTCTTAATTAGTAAAGCATCAGTTTTAGTCAGACCCAATTTGTATTGAGTCTGACTTAATACATTGTAAGCCAAACTAAATAACTCACACCAACTATGTATTTGGTAAAACTGTATACTTAGCCCAATTCTCTCTACTCCCATCCCTTCCCCTCAAAGAGATTATCAGAGCGCATTAAGTCAAATAGCGTACAAAACGTTGACCTGTGTGCTAATTTTGTCACGAATGCAGCATGAATTTCCCTTTTCATTCCTAAGCAATTCATTCATACTGCCCTCAGTTTGGAAAAGTTACGTTACTGTGTCTCAAACGCATATATTTGATTGGAAACCGAATACTTTTTCTTTCACCATGATAACAAATGTGTGCGTAGGCAGAAAAGAAATCAGTGCGGGTCACACTAAGTTCAGATTTTCAATAACCATTAACCGTTCAAAGAATTTACCCGTTAACGGGTTTCCAATAAAATAAAAATTAAACCGTTTATCCTCAATTTAACATTGAATTGTGCATTTAGTTGCCACATGCACAGGGGCGTTAATCCGATTTGAAACGTGGGGGGGACGAGATCGATTCGAGTATTCCGGCCGTAAGTACTATCAAAGCGGAGCACCACCATCGGTTGGCGCGCAGCGTACAAGAAAATTTTTCTTCTGACAGACCCCTCAGATTGCAGGAAACGGCACTTCCCGTGCATTATGGCAGTAAGCAATACCCCTAAAATTGATAAAAATTTCCGGCAATTTTTTATTTTGGGAAATATTCTCGAAGGAAGTGATCGCCATTTATTCCTCAGTTTACCAATTCCTCGTCTCCCAGAAGCAACCAAAATTTAAGATATCGAAACATTTTTGTGTTGGCTGATCCATGATCACCGCCCATGCCCTTGAGAAGTGGTGACTGGGTGAATAAAAAGCTATGCCGTTTGAAAACATGGGCAGAAAAAGCAAAAGTAGCGAAACCTAAGGTAAAACGCGCGATAACGAAGTGATTATTTTCCAGGTTAATTGAGACTGTATCAAACGCGAGCTTAGGACAAACATATTCAAAGGTAATGACATTACTAATCCCGATATGTCGTCTTTGAGGTGTGTGGAAAATCCGCAACGACCATCAAAGAGCAATTGAATATTTAGTCTACTTTTCGATTTCGAAAACACTTTTTTTTTGTAAATTTTGACAACATTTTAATACACCTTTGACAATTTTTTTTGGGGGGGGGGGCCTGTGCCCCGGGCCCCAATAGACACGACGCCACTGACCCCAGGACCTTAGATATAGGCCTATTGCAGGGATGGGCAACCTTTTGATTGAATGGGCCAGATTTTAGGAGTGAAAGATTGACAGGGCCGCACCTAACCAACGGCCTGCTGTTGATTTGAAACCTTTGATTCCGAGGACGTTCAAGCAATAGTTGTGTGTACTTAATCTGTATTTACAAAACCATAATGTCAATACAGTCCAGTTGATAATTAATGGTGATAATAGACCAACCTGATAGCATCATTAGTGCAGATAAATTCTAAGCAGCTAGCTCGTTTTTGGTGATGATGCAAGATAGATTGATTTTTTTTCTTTTTCTTGAGACATCCCACGGGCCGCAAAAAAATCACTGGCGGGCCGCATGTGGCCCGCAGGTCTATAGGAACGATGTCCCAAAATTTCCCCGGACATAAAGGCGAAGGAAGCTATCCGCCGCGACTGCATGTGAGTTTCTCGACCTACCGTCCTGGGAGTCATACCACAAAATGGTGCATTTCCTCATAAGCCATTATTAATAATTTAAATAACTAACTAATAAGGCACAGCCCAGATCCGAGTTCGTATAGTGAGCTTAGCGCAAATTTGGCCAAAAGTCGTCAAACGCCAGCATGTTAAACCAGGTTGCTAGGTCTACGAGAATACATTTATGTGAAATTTGAAAACAAGGATAACAAGACAAACCACTTTTATTATGTTTTCAGGGCCTCACACATGCGCATGTATCGTCAGAATAGGTCCCATGTGAGTGGTGGCTAAAGTGATGAAGGCATGAACATATATCAGTGGTTGTTCGTTGGAGTCCTCAAGCAAGTTACCTCGGTTGCTAGGTGGATCTGCATCTGGTTATCGGGTGAATTCTGGTCGGAGCGTACTATGTAACCACCATGTACACAGGGACGTAGCTAAGGCCTGATGATTGGGGGGGGGGGGTTGTAGTGGCTGAAAATCGGTTTTGAAGCCAGAAAATTCCGACTGCTGCTTTGTACCCCCCACCCTCGCGCTACTCGTCAACGATACGGTCAGAAAACCCAATCTTTCGCGACTGCACTTCTGTTACGAACTTGTTGCGATACAGTTGTACCCACTGGCACTCATTTCACAAACTTATTGCCCCCCCCCCCACCCCAACCACATATTTTTGTGAAATTCGGGCAATGTGCTGATAGCTTTTGGGCACCTACTGAAAGAAAGATAATTTGCAATGTGTTTTTCAGTGGTTAAACTGATATTATTATTACCCAACAATTCTCACCAATACGGAAGGGTAACAAGACGGAAAATGATTGTATGCTATTTGCATGCGATGTAAAAACCGATGCATGCGTGTATGATATGCACATCATCACGTGGAATGCGTGCGTAGCGCGCGAAAAATTTTGGTTATATTTTTCTGGCAAGTCATTACAACCACCCCCCCCCACACACACACACACACACAAATCAAATTGGGCTCCTACGCCTATGACGGTAGTTCTATTAGGCATTTTTTTTGTGTAGTATTCAAAATCATACGAAGTTTTGTACGGTGGAGTATAAGAATCGCGAGATACAATTTCCAAAATTCGCAAGGAAAACTTGGTAAATATGACAGGTTAAAGGTCAATTTTGACCGAAATTTTTAGGTCATGCACAATCACAGGGATAAATGAATACATTTTTGAGCTAGCGTCAGTTTTACCAAGTTTGGGGGTGAGACACCCCTCACCCCCTGTAACGACGTCCCCGCGCGGTGAATATGGAACACGATCACATGGTTCAGCCTCTGTAGCGTCATGGTGCTTCGTAGCCTTGTCTTCAAACGCCTCAGAGCACTAAAAGATCCCTCGGCTTCCGTCGATCTGGTAGAAGAGACGGGAGCAACCGCAAGAGAGGTTCGACTTCACCAAACATAGCCCGTACCGCTGGATTTATCGACTTGAATATTTGTCTATACCCTTCAACCGACGACGAATGTAACTGGCCTCGAAATAAAGGCAGACTAAGCTTAAGATTGTTGGAGAGCTCAGGGTACTAACTCCCGAAATCTGAGTGGAATTCTCCATTCAGCAACATTGAGTGATATTCGAGGATATGAATCCTAAGATGTGTAAGCCGTAACCAAATAGAGCCACGACACTACTCTTTTTCCAAATGTGTGGGGGACATTTGATATTGTTTCCCCCATCCATCGAAATGTGGGGGGGACGTGTCCCCCCGTCCCCCCTGGATTGACGCCCATGCACATGCAGTAAGCTAAATTGTCCGAAGGATTAAGAGCTGGAGATATTGTTAACGAGGGAGCACAGTTTTTATGATTTCTATTTTACTACCTTCATTTTCCGGGGAGGGGGAGGAGGGAGTGGCATCACTCTCACCTTCGGCTGCCCATGTTACCGGTCACATCTGGATACTATCTTTGTGTTGTTCTATCTTCCTAACAGTTACTCTCTTCACGAGGAACCGGTATCTGTCGGTTGTGTGTGCGACCGGTTAAGTCTTTGAAAGTTCAGCTTCAAGACAGACGGACACACAGACGGTTGGGCCGACACAACTTCGTTTTGTAGTATCCTGTACAAGATTAATAAACAATGGTGGTAAACCAATTTGAAGTGTTTGTTAAACAGTTAAAGGCAACTCTATGAATCTTAGTGTTTTGCTAAGATAAGGGGTACAATTGAAATCCTTCGTTATGACGTCAACATGAATATTTAGTAGGATTACTCTAAGGCTTCAACTAGAGTGAGTCAAAGGTCGTCGCCCATATTTTCTTTAATATTACTTTGAAGCAACAAACGTAACACGAATTATTTGAAGTAACCAGTCGCAGTGAAACTATTGCTATGTGTATTAAGTATCACACATTATTGAAAATTTACTAAATTCAACAATTCTATGTACCATGATATGTATTTTGAAATTGAAGGAAATGTTATAATGTGTTTTTTACAACTGCAGTGAATAGTTACCGAACAGCGTGCCGTAATTTCGCTTGTGAGTATGCATGATATGATTTGCATATATAGTCATTTCAATTATGCTCCTAAGTATGATTTCATAAGAGTTCTTTTCAAGTAGATTGGTGTTGCGACCCTGCTGATCGTAAATTTGTGTCTTGATGTAAGTAGACTAGGGGCTGAGAGTGGACTGGGGTCGAGAGTGGACTGAGGCTGGGAGTGAACTGAAGCTGCGAGTGGACAAAGGCTGAGGATGGACTGGGGTTGAGAGTGGACTTGGGTTAAGTGATAACTAGAGATAAGAGTGAACTAGGGGTGAGAACTGACTGGGGCTGAGAGTGAACTGGGGGTGAGAACTGACTGGGGCTGAGAGTGAACTGGGGGTGAGAACTGACTGGGGCTGAGAGTGGACTGGGGCTGAGAATAGACTGGGTGAGAACTGACTGGGGCTGA
>TCONS_00000001	evm.TU.Chr1.3
GTATCAAGATGTTGACAAATACACACCCTTAATAAGTGAGTAGTTTCATTTCTGCAAGAGAAGGACTTATATGTCAATTCCATCTCTTGATAAGAAAGCGGGATTTTTATTCATTATTGTACGTATGAAATTGGTTTACCAGGCCAACATCGAACAATGTTTAATGACTTTACAAGAGCTCTGGAACCACATGTAGCATGAAAAGAACAGTTTTATTTTTGGCTGATGAAATAAATTGGAACATATTCTAAGCTCGTGGTGAAGTTTTCATTCAGTTTATATGTTATGTTATATGTTATTTTCGATATTACAACGTTAGTAGCTGAATGTTTTGTACCAAACTGAAATTGAAACAAAGCAGGTGTGATGTCAAAGATGCACACTGATATATCCAACTTTCTTTGACGAAATTGTGATGCCTTAACATATGAATATTATAGTCTTATAGAGGTGTTGATAACTTCACAAAATCTAAAGCAAACTTGGAATTGTATCCAATCTAAGGTCAAAACAAGAACAATTTAACACAACATATTCATTGTCAGTTTGCAACTATGACATCACAACTGTTTGCTTCAAATCCATTGTTGGTACAAACTGTGAGAATTCAACGGTCGACATCTCAAAAACGACATGTAGCAAATTTCACCAGTATTATTGGCATAAGTTTTTTTTTATTATTCATAAACATTAATATTATTAATTAATAATTTCTTCAGGACTAACATATTAAAATAGGATTACTATGTTCTAAAATATATATCGTGGTTTATTTAGATCTGTAAATTAAAGGAAGCTGATACTAGAGATTGTATCAGTCAAATGTTTTTACTTTCTACCAGAAAATACACATAAAGTATACAGAGTTTAAAAGATAGTAATTATCAAATATTCTTACACATTAACAGTCTCGATAAATGGTTTAATGGAACAATTTTTTATTGTCTACTCTTCACTTTTCCAACCTCTCGCGTAAAGGTTAACATAACGGAACAAGATACTTTCCTACTAAGGCTCCCACTTGATTAAGTAATACACATGTAACATTAAATGCAGCTGATTACGTATTCCTACGAGATATCTTAGAGAGAAAGTATTTCCGTATCCTTCCCTACGGTGGATGCCAGTAGGTGGTCTTTGAAGTAAATTCACTTACCAACTTGTTGAGTTATCCTTTTAACATGTGAACCATTCTGAACGCTTGGCTAAGCTATCGTTGTCCTAAGTTGATTTTTCCTCAAATGGTAACCATCTTTTTTTGGGAATAAAAAAGTTAAACTTCCTCTGTGAATAAATCGAGTAGGGTAATATTATAAAGGAAAGAGAGAAAAACAATCCTTTGAAAGCTGAATTGCCAAGAAGACATCATTCACTCAGTTGTTGCCAGATGTGTTCACAAAAGCATCACCCAATTTGAAAACAAAAGGCATACCTTTGCTATACAAACTGCCATGAATGCAGCCGAAAATTTCAAGGATATTGTTTTGACTTTTATATTTTTAATTTTAGAAATCAACTTCAGCTATTAGAATGATATCTCTTTAACGGCTTACTTCAAGACAGTTTTTTAACACCAAATTAATGTCTTACGGTTTAATATGCAGCCGACGCGCTCCTGATAACCTAGTCTTGGCCAAGTCGTTTGTAATACTCTTTCTCTCGCGTACATACATGCCTCAGAGTCCGTTTATGTCCATCTCGAATGTGCTTGCCTGCTGTATTATTAAATGGCCAAGGATCTGTCCGTTACAAACTTATTGAACATTTCTCCAAAGAGGGGCGTGAACTTATGCAAACATAAAATCTTTATTCATATTTAAGTTACGAAATTGCATGTCGCGTGAGATCGTGTTTCTTCCACAGCCGTCTGGCAGAGTACAAACCAATCTAAGGCCAAGCGATTGTTCACTGAGGGAGGGAGGACATGAATAAGTATTCTAACTTTGAATGTGTGTAGCACTCACACCCGCTTGATTGATAATGTCCAATCAACGCGCTACGTTTAACCTTGTCAGGTCTGCCCGCCCAGATAAAACGATAAATGATAGTGCCAAGAACTTTCAGGAAATCTAAAGGGGGATCAGGGAGTACCTGGAAAAGTTAAACCAATTGAGAAAGGCCGAACGTCATAACAACGGTGATCCTAGCCTGCCGATGGGAATGCGGTTTTAGTAAACGTTTTAGACCGGAAAGCTTAGGAGAGTAGTTGAACTTTCACAAATCAACACTTTTATGGGTGAAGGTAACACCTAATACTGTCACCAAATACAGTCCATTTCAAGCCATGGGTAAAATGAAAATGGGGAGTTCTTGTGCCCAGTGGGCCCAATGGGAAAAGCGAAAGCTTATCATAGTAAACTCTGAGCCCGAACGGCCTCACAAAAGTGAAAAAAAAAAACATTTACAGTATCTTGTAGGATCCTCAAACGTGCCATCCAAGAAAACAATAGTACCATCAGCATACTGCTATATGTTTATCTCGTTATCCAAGATTTCAATGCCTTTATATGAAATGACTTAAGATCAAATAATAAAACCAGATACGGATAAACTCGTTGTTCATGATTCTATCACTACTATTGGAATATAAAGTACTTATCCAGGTTATAATCCTCTCGCCAAATTAAAAAATTCAAGATAAAATTCCACTGTATCCTATCGAAAGCTTTTGCAAAATCTAACAGAAAAAGAGGACCACTTTTCTTAAACGAAGAGCAATAGTCTATAAATCCAATACAAAACGAATGTTCCACCAAAAAAACGGTTTAAAAAAATATATATATATATTATTTATAATTTTTATTATGATTATTTTTTATATATATATATATTTTTTTACATAAAAACCAGTTTGATCTGCGCTTATAATAGAGTGAAGAGTGTGGTTGATTCTTGTGGCTGTTGGTGAGCAATTATTTTGTAGTCAGTGTTCATTAACAATAAAGAAAGGTAGTTGCTAACTTAAAAATCATTACCAGGATTGGGGATTAGCGTAATAATAGCATGCCTTTCCTCTCTGGTTCATATAGTAGAAACATAGTCATGCTTAGGGAATCGACAACAAAGGCTCCAATTAGCGGCGGTAACTGCTTTTAACAAACCTGCTGTGAGTCCATCGCCATCTGCCGTTACGAAAGGAAAACATGACAGTTTTTGTTCGAGGTTCCCAAGAATGTGGTGCTTTTTCCACCGTTTTCTACCCAATGAACACCAGATCTAGTAATTACTCCCTGAAGCTTTAAAGTCTTAGAAATGATTCAATATATTCTTGTCATCGTTTAGTCTATCAAGAACATCTTGTGAACTAGTCTGCAAGTCTGAACTTTCCAGGAGCGAAATGATATCCAGAGGGTCTCTTTTATGTTAACGTCTTGACTTTGCTAATTTTTCGAAATAATTGTATGTATTTAGATCCACCTGAAAGCAGGAACTCGAGAAGAAGCCATCATTGGCTTATCAAAGCCGCAAGCTGACCGAAGTCAGTCTCTTAGATTCATATTTAACGTCCATGATTATCAATTGTCTAGTGTCAACAACTCTGTAACTGGACGACATACATTAATCTTGCAGTGACTCAAACCGATGACCTTATGATTGAAAGGCACCGGCATCGAAAGGTACAATAATTACTGGTAACATTTATGACATAAATTCATGACACATTTAAAACACTCATGGCTTATACGATATGTATCGAAACACGTCGCGTTTAACGTACGTCTTAAATCTCAAGGTATAAAACGAAATGAACGTTCACAAAGTTCATGTCCCACGAAAAGCGGTCAATTTGTCCAATATGTTGCATGGGGGAAAACCCTCCAACAGTCATTGTTTCCTGATTCTAGCCGATCACTTCCTTCTAAGCTGGCTTCCTCATCATCGCACAGTCGATTGAATTTTTCATTTTAATTCGGTAGCCGCAGTGTGGCAAAAGTGAACCAGTATTGCTCAAATAGTGTAAGTAGTGGAAGCTGTAGTGTTTCATAATCTAGGCCAGGATTTCCCTAAATTTATCCCCCAAGAACCCCTGAGGATGTCAGAGTTGTTCACGAACCCCCAACTTTTCGAGACACGATCTGAGTCATTATTTTACTATAATACGCATGACAGTGCTTCCTAAAAGATCAAGTATCACATGCATGTTACGGTACTACTATGGCAACATATGCGTATGGAACGCGAAAAGAGTTTGTCGATAGGTACGACTTCTGTATATTACTAAATTATATGATATATCAGATTTTAGTTCAACAAAAATTACTCTAGTTTTGACTTTCAGAAACGTCCCACGAACCCCCTGGGATGGACTCACGCACCCCTGTGGGTTCATGTACCCCAGTTAGGGAACCCTGATCTAGGCTATTAAAGTATGAATTTCTCAAGCATAGTTACAGTTCCGGGAAATGAACTGAGGTGTAGTGCGGATGTCATGTACCGAAATCGAATGCATTCGGTTCAAAAATTTATCATTAAATTAAACTATACCAAGAAATGTAACGTTTTCGTGCAACGTGTAAAACTTTGGATGTTCGGAAAAACTTACGAAGATGTTTCCGTGAAGCTTTCTGCCAGAACAGATGAATAGCTTTAACAGCTGTTTTATTAGTGGTAGAAAGAAAAATAATTATGTTATCGAATTAGGTTCATGAAAAACAATCGTTTCGTTGTTTAGTCAAATCATAAAATCTTGTCAACCTAAACCAGATTGAAATTTGAGATATATTTGCTAATATGGTCACCGATTCATAGTATCTAATAAGTTCATTTAAGTTTTATCCTGTATAACAAAGTATGAGAAAAGCTTTGCCTACTTGTTGAGTTATATATTATCTATTTTATCTTGAAAGTATATTTTTTTACGAGTAAATGTACTAAGTATATGCGAACACTCAATGAAAGTGCATAAAAGAGGAACCGTCCTATTTTTACAGAGCAAATGGGATAACCATCACAATTTTATTGTTAGCTCAAGTTACGTTACGTATGACTTAAACCCTTCTACCGCTTAAGAACGGTATTTTTCATACGTAATTTGTTACAAGGCTGCAGGAAGCTGAATTAGAAACTAGTAGAAAAACATTGGCAGGAAACCAAGTAGCATTCATTAGTTAGTATAAAATGTGCGGAAACAGTTCAACCAGGGAATTTCCATATCCAGTCGGTAAAGAATTAGACCCGCACGCACTGGCTTCCTCATTTCAACTTAACCCAAGAATCCACTCAACAATACGTTTTTAATGATTTGGTACATTTCTTTCTTATACTCTATAAATAGACACACAACCATCAATTGGCACTAACACTTATATTTATACAACTGTTCAATGAATAAATTTACTCAGAAAGGACCAAACTGAGATTTTTCAGTAACATTTGAATTTATTGGCACGTAAAGTGAAATAATGCTGTCATAGAACTATATTAACATCATGGAGGGTATCAAAAGGGGAAATTTTGTCGTCAATGACGTAATTTTAGAAGGTAAATTTCTTGGTAAAGCGACTATTTCCACAGGAATGTTTTTTTTTTACTTTAAGCTGATTCTTCTTTCTTTGTATTTTGATTGTCATACATCACAAAACGAAACGAATGGTATAAATATAACATTTATATGTACTACACACACTATATATATTCAATATATATCTATATATACCTATATATATATATACATATATATATATACCTATATATATATATATACCAATATATATATAGAGAGAGAGATATATATATAGATATAGATATATATAGATAAAGATATGATATATATTTATTTATTCAATAATTTGAATTTCTCGAGTCAAGGACCTGGTTTTTGTTCGTTGCGTCCTATATACACCAGGCATTGCTTCGTTTTGCGTTAGAAGTCCTATCGATTTGAGACTTTATTTTTTTACTTTACGATCATATTGCTTGCACTTTAAAATCAAAATCAAGACAGCGTCAATATGGTAGGAATTACTATCCAGGAGAATTTGTAAGGTCATGCTGACATAGATTGTCTGTGCAGTTGTATTTCTTTCATTAAAATAATATATCAGAATAAAACATAATATGTTAGCAAACTGCTTGTCCACTAAAGAGCCTGTGTGAGAGAATGTGTAAAAGTAAGAGGGCCTGACGTCTTACATATATTAATAATATATTTTAATATATTAATGTATGTTAGGCATTTACAATAGTTTTACGATAAGTTATCATGTGTTTCTTTCTCTTTCCAGAGACGTTTCATCTACCTTTTAGTCCTCTTGATCAGCTTCAATTTAAGCCTCGCGATGAAAATTCCTTTAACCGAAACAAGTCAAAACTTCAGCGGCTATGAAGCGTCGAATCAACAAATCATCGCAGAAAACGGCGAAAGGGAGACTAACCTACAACGGTATGTGCGTAATGTAGACAGTGCAACATGTGAAGAACCAACAGAACTTGAACTTCGAGAACTCCTTCATGATGCAGTTTACGTCTCTCGAGTCGGGCAGTTGAATACAGAGGATGAATACGAGAGGTTGATGACGTCAATAAGACGAATTGAAGATAGCAGTCAACATTGTCCCTTGTTTCATGTATTGAGTGGAGTGCCATTGAACCGTCGAACGAGTTGTCCCTGGGTAGAAATTACTGATTATAATATCACAAGGTTTCCACGAGAAATAACATACGCTGTGTGTGCTTGTCAGAATTGTATCGATATGAGAGAGGCATCAGGATTCACTGCTAACGACTGTCGCCATGTTTATGTCGAACAACCAATGCTTATACGTGGAGAATGCTTGAACAATGTGTACTCTTACTCTCTTCACGAGGAACCGGTATCTGTCGGTTGTGTGTGCGACCGGTTAAGTCTTTGAAAGTTCAGCTTCAAGACAGACGGACACACAGACGGTTGGGCCGACACAACTTCGTTTTGTAGTATCCTGTACAAGATTAATAAACAATGGTGGTAAACCAATTTGAAGTGTTTGTTAAACAGTTAAAGGCAACTCTATGAATCTTAGTGTTTTGCTAAGATAAGGGGTACAATTGAAATCCTTCGTTATGACGTCAACATGAATATTTAGTAGGATTACTCTAAGGCTTCAACTAGAGTGAGTCAAAGGTCGTCGCCCATATTTTCTTTAATATTACTTTGAAGCAACAAACGTAACACGAATTATTTGAAGTAACCAGTCGCAGTGAAACTATTGCTATGTGTATTAAGTATCACACATTATTGAAAATTTACTAAATTCAACAATTCTATGTACCATGATATGTATTTTGAAATTGAAGGAAATGTTATAATGTGTTTTTTACAACTGCAGTGAATAGTTACCGAACAGCGTGCCGTAATTTCGCTTGTGAGTATGCATGATATGATTTGCATATATAGTCATTTCAATTATGCTCCTAAGTATGATTTCATAAGAGTTCTTTTCAAGTAGATTGGTGTTGCGACCCTGCTGATCGTAAATTTGTGTCTTGATGTAAGTAGACTAGGGGCTGAGAGTGGACTGGGGTCGAGAGTGGACTGAGGCTGGGAGTGAACTGAAGCTGCGAGTGGACAAAGGCTGAGGATGGACTGGGGTTGAGAGTGGACTTGGGTTAAGTGATAACTAGAGATAAGAGTGAACTAGGGGTGAGAACTGACTGGGGCTGAGAGTGAACTGGGGGTGAGAACTGACTGGGGCTGAGAGTGAACTGGGGGTGAGAACTGACTGGGGCTGAGAGTGGACTGGGGCTGAGAATAGACTGGGTGAGAACTGACTGGGGCTGA
>TCONS_00000003	evm.TU.Chr1.3
GAAGGTAAATTTCTTGGTAAAGCGACTATTTCCACAGGAATGTTTTTTTTTTACTTTAAGCTGATTCTTCTTTCTTTGTATTTTGATTGTCATACATCACAAAACGAAACGAATGGTATAAATATAACATTTATATGTACTACACACACTATATATATTCAATATATATCTATATATACCTATATATATATATACATATATATATATACCTATATATATATATATACCAATATATATATAGAGAGAGAGATATATATATAGATATAGATATATATAGATAAAGATATGATATATATTTATTTATTCAATAATTTGAATTTCTCGAGTCAAGGACCTGGTTTTTGTTCGTTGCGTCCTATATACACCAGGCATTGCTTCGTTTTGCGTTAGAAGTCCTATCGATTTGAGACTTTATTTTTTTACTTTACGATCATATTGCTTGCACTTTAAAATCAAAATCAAGACAGCGTCAATATGAGACGTTTCATCTACCTTTTAGTCCTCTTGATCAGCTTCAATTTAAGCCTCGCGATGAAAATTCCTTTAACCGAAACAAGTCAAAACTTCAGCGGCTATGAAGCGTCGAATCAACAAATCATCGCAGAAAACGGCGAAAGGGAGACTAACCTACAACGGTATGTGCGTAATGTAGACAGTGCAACATGTGAAGAACCAACAGAACTTGAACTTCGAGAACTCCTTCATGATGCAGTTTACGTCTCTCGAGTCGGGCAGTTGAATACAGAGGATGAATACGAGAGGTTGATGACGTCAATAAGACGAATTGAAGATAGCAGTCAACATTGTCCCTTGTTTCATGTATTGAGTGGAGTGCCATTGAACCGTCGAACGAGTTGTCCCTGGGTAGAAATTACTGATTATAATATCACAAGGTTTCCACGAGAAATAACATACGCTGTGTGTGCTTGTCAGAATTGTATCGATATGAGAGAGGCATCAGGATTCACTGCTAACGACTGTCGCCATGTTTATGTCGAACAACCAATGCTTATACGTGGAGAATGCTTGAACAATGTGTACTCTTACTCTCTTCACGAGGAACCGGTATCTGTCGGTTGTGTGTGCGACCGGTTAAGTCTTTGAAAGTTCAGCTTCAAGACAGACGGACACACAGACGGTTGGGCCGACACAACTTCGTTTTGTAGTATCCTGTACAAGATTAATAAACAATGGTGGTAAACCAATTTGAAGTGTTTGTTAAACAGTTAAAGGCAACTCTATGAATCTTAGTGTTTTGCTAAGATAAGGGGTACAATTGAAATCCTTCGTTATGACGTCAACATGAATATTTAGTAGGATTACTCTAAGGCTTCAACTAGAGTGAGTCAAAGGTCGTCGCCCATATTTTCTTTAATATTACTTTGAAGCAACAAACGTAACACGAATTATTTGAAGTAACCAGTCGCAGTGAAACTATTGCTATGTGTATTAAGTATCACACATTATTGAAAATTTACTAAATTCAACAATTCTATGTACCATGATATGTATTTTGAAATTGAAGGAAATGTTATAATGTGTTTTTTACAACTGCAGTGAATAGTTACCGAACAGCGTGCCGTAATTTCGCTTGTGAGTATGCATGATATGATTTGCATATATAGTCATTTCAATTATGCTCCTAAGTATGATTTCATAAGAGTTCTTTTCAAGTAGATTGGTGTTGCGACCCTGCTGATCGTAAATTTGTGTCTTGATGTAAGTAGACTAGGGGCTGAGAGTGGACTGGGGTCGAGAGTGGACTGAGGCTGGGAGTGAACTGAAGCTGCGAGTGGACAAAGGCTGAGGATGGACTGGGGTTGAGAGTGGACTTGGGTTAAGTGATAACTAGAGATAAGAGTGAACTAGGGGTGAGAACTGACTGGGGCTGAGAGTGAACTGGGGGTGAGAACTGACTGGGGCTGAGAGTGAACTGGGGGTGAGAACTGACTGGGGCTGAGAGTGGACTGGGGCTGAGAATAGACTGGGTGAGAACTGACTGGGGCTGA
>TCONS_00002219	evm.TU.Chr1.3
GTGAACAATCGCTTGGCCTTAGATTGGTTTGTACTCTGCCAGACGGCTGTGGAAGAAACACGATCTCACGCGACATGCAATTTCGTAACTTAAATATGAATAAAGATTTTATGTTTGCATAAGTTCACGCCCCTCTTTGGAGAAATGTTCAATAAGTTTGTAACGGACAGATCCTTGGCCATTTAATAATACAGCAGGCAAGCACATTCGAGATGGACATAAACGGACTCTGAGGCATGTATGTACGCGAGAGAAAGAGTATTACAAACGACTTGGCCAAGACTAGGTTATCAGGAGCGCGTCGGCTGCATATTAAACCAGTTGTTTACTAAACATTCAATTCCACCTTCTATGAAGACATTATTCACCGCTTTAACATTTACTGATGCTATCGGATGAGGGTGTGCGTAGAGGCGGTGGTAAGCTTCCTTCAACTCCTTAATAAGCTGCTGTTCCATCTCTATGAAAAGAAAGAAACAAAAGTTGTGTCTGTCAGAGATA
>TCONS_00000003	evm.TU.Chr1.3
AATCAAAATCAAGACAGCGTCAATATGAGACGTTTCATCTACCTTTTAGTCCTCTTGATCAGCTTCAATTTAAGCCTCGCGATGAAAATTCCTTTAACCGAAACAAGTCAAAACTTCAGCGGCTATGAAGCGTCGAATCAACAAATCATCGCAGAAAACGGCGAAAGGGAGACTAACCTACAACGGTATGTGCGTAATGTAGACAGTGCAACATGTGAAGAACCAACAGAACTTGAACTTCGAGAACTCCTTCATGATGCAGTTTACGTCTCTCGAGTCGGGCAGTTGAATACAGAGGATGAATACGAGAGGTTGATGACGTCAATAAGACGAATTGAAGATAGCAGTCAACATTGTCCCTTGTTTCATGTATTGAGTGGAGTGCCATTGAACCGTCGAACGAGTTGTCCCTGGGTAGAAATTACTGATTATAATATCACAAGGTTTCCACGAGAAATAACATACGCTGTGTGTGCTTGTCAGAATTGTATCGATATGAGAGAGGCATCAGGATTCACTGCTAACGACTGTCGCCATGTTTATGTCGAACAACCAATGCTTATACGTGGAGAATGCTTGAACAATGTGTACTCTTACTCTCTTCACGAGGAACCGGTATCTGTCGGTTGTGTGTGCGACCGGTTAAGTCTT
>TCONS_00000001	evm.TU.Chr1.3
ATGAAAATTCCTTTAACCGAAACAAGTCAAAACTTCAGCGGCTATGAAGCGTCGAATCAACAAATCATCGCAGAAAACGGCGAAAGGGAGACTAACCTACAACGGTATGTGCGTAATGTAGACAGTGCAACATGTGAAGAACCAACAGAACTTGAACTTCGAGAACTCCTTCATGATGCAGTTTACGTCTCTCGAGTCGGGCAGTTGAATACAGAGGATGAATACGAGAGGTTGATGACGTCAATAAGACGAATTGAAGATAGCAGTCAACATTGTCCCTTGTTTCATGTATTGAGTGGAGTGCCATTGAACCGTCGAACGAGTTGTCCCTGGGTAGAAATTACTGATTATAATATCACAAGGTTTCCACGAGAAATAACATACGCTGTGTGTGCTTGTCAGAATTGTATCGATATGAGAGAGGCATCAGGATTCACTGCTAACGACTGTCGCCATGTTTATGTCGAACAACCAATGCTTATACGTGGAGAATGCTTGAACAATGTGTACTCTTACTCTCTTCACGAGGAACCGGTATCTGTCGGTTGTGTGTGCGACCGGTTAAGTCTTTGA
>TCONS_00000003	evm.TU.Chr1.3
NQNQDSVNMRRFIYLLVLLISFNLSLAMKIPLTETSQNFSGYEASNQQIIAENGERETNLQRYVRNVDSATCEEPTELELRELLHDAVYVSRVGQLNTEDEYERLMTSIRRIEDSSQHCPLFHVLSGVPLNRRTSCPWVEITDYNITRFPREITYAVCACQNCIDMREASGFTANDCRHVYVEQPMLIRGECLNNVYSYSLHEEPVSVGCVCDRLSL
>TCONS_00000001	evm.TU.Chr1.3
MKIPLTETSQNFSGYEASNQQIIAENGERETNLQRYVRNVDSATCEEPTELELRELLHDAVYVSRVGQLNTEDEYERLMTSIRRIEDSSQHCPLFHVLSGVPLNRRTSCPWVEITDYNITRFPREITYAVCACQNCIDMREASGFTANDCRHVYVEQPMLIRGECLNNVYSYSLHEEPVSVGCVCDRLSL*
