# Supplementary material for: Transcriptomic Analysis Reveals Molecular Mechanisms of Fleeing, Adhesion, and Thanatosis Patterns in Sea Cucumber Apostichopus japonicus
Source: Biology (Basel). 2026 Jun 22;15(12):975. doi: 10.3390/biology15120975 (PMC13295820; doi:10.3390/biology15120975)
Supplement: Supplementary file 1 [file biology-15-00975-s001.zip › Supplementary Materials S2/evm.TU.Chr10.581.txt]

>evm.model.Chr10.581_dup1	evm.TU.Chr10.581
ATGCGGCGGGGTCGTGCTAATTGGATCTGCTTTCTCCCAGAGTGTATGATCATCGCCTGTCATGGAATTAGCATCAAATCATTCGTCTGGATCTTCTTCTTATTCGCCTTGATCTCGTTCGTCGTCACGTACGTTCACGTGATGATTGTGTTGGAGATGTCTGGTAATGATTTACAGTTGTGAGTATTTTATTTGGGAAAAATATCTCTTTGATTTTGATTCTGCAAGCATTTCGACTGTATTTTCTACTTCAAGCACGTGCTCTCCTTGAGAGAGTTTTGTTTCTTTGATAACATCCTTTTGCATTCATGATGGTACACCTGTAAATATTCTTATACTTTATTTGATTACATACTAAAATCCCACAATCATAGAATTTAATGCAGTACAGTAACATGACCGATCATTTTTCATATCAAATAAATGCCAGAAAATTTGCTGTTGCCTTTTGGCAGGTGATTACACATAATTACTAATAACTTCAAAAGGTTTCCTGGCCACCACAAATCTATAGAATTTTGATGTAGAGTAAAAAAAAAATTATGAACAGTATTAATATATCATTGTTGACATCATCTATTAGGTTGCAATATAAATACACCATTTGAGTGTGAATAATAAGTCAAACCTTTCTGCGAACCAACTGTGTCCATACGAGGAGCTACAGTAGTTAATAACAAACTGTCTAGGATAATTCCTATAAAGCTTTGAGCATATATAGGGCTTATTTTATATCTTAGTTGCATCTTAGTGTCTGTACTAGGAAAAAGCTTTATCCTGGTAAAGGTGAGCGTGGTAGCCAATTGGCGTGATCCTAGGATTGCTGGTTCGATTCATGCCTCGTGCATTGCGTTGTGTCCTTCGGCAAGATGCTTTATCTCACTTGCCTATCTCCACCTAGGGGTTAAATGGGTACCTGTGAGGTAACTTGTCATTGGGCGCAGTATATAACTGCAGCCGACTGGAGGGTTTGTCTCTGGGACAGGTTATCATTGACCAGGGGTAATATAACGTCTGTAAAGTGCTTTGAGACCTATCGCTGGTGTAAAGGGCTATATGAAAAAAAATATATATATGATAATATATATATATTAAAGGTAAAAATCTGAAATGTCAGCAGACGAGACAGCAATAAAATAGGTCGTCAGACTATATTCATGGAAGCCTACACTTTATATTCTAGTGAAAGTATCTATTTTTAAGAATCCTGTGAGTTACAGTAGTGGGGAGATGGGGTGGAGGAGGGTACTGTAGGTAGATCATCTAGAGCAGAAACTTGATCAGAAGCTTAATAGGTCATGGGGTATTGGAGATCTATGCATCTTGAGATGATGGGAAGGGGTGGGGTGAGGTGAGGAGAGGGAGTGGAGAACTTACATTCAATGCACAAACGATTACAAACCGACCTGTCACAGACTTTCTGATTTTTCTGTCAACATTATATACTGTAATTTAAGAGACCTGGTTATTGTTCCATTCTTTTATGGGTTCATTGTACCAGTGATACCTATTTGCTCTACTTCTACCTCCTACTCCTAGTATTCTGATAATTTATTGCTTCCTTTCTCAGGATCATGTTTTGAGGCAGATTTTGTAATACAGCAGACAAGAGTTTTTAGTTGACGGAAAATATAAAACTTCCATTGATTGGGATTCGAACAGGAAGAATATATGTTTTTTACATTATTTTGAAACTATTTTCACCATGATGCTTTTTGATCAATATCATTGGCACTCCCTGATGAGTTACTTTCAGCTCCAAGCAATTCTTAGCCTCCTAATTGTAGGAAAGTGTATAGTAAAAACAGAATATCTCGGTAGGATATCGTACACACAAGACCCAGGCCTATGTAAGCCACTTGTTATAAACTTCCAAGTACTGAATCAAGGTACTGGCTAAAATCACATTCTCACTGGCATTTTCCAGCACTACATTGTATAACACACGTATCAGTCACTGTACATGCTTATAGAGCAGCCCAATAGTATTTGCTGGTAACAAGCAGCAATGCTGGGCCTAGTTTATGTATGGAACTCTTGCAATTCTTGGACTGATGTTTGTGTTAACCGACTCAACATATGGTTTTGTTCTTAACGTTTACTGGCAGAAAAATACAATTTTGTGGTTTCTTGTTCTACTGGCAGTCTTTGAATATATCCATTGGCATTTAGCCAAGTAAGTTACCAGAATTAATTTGGAAGCCTGAAAAATACTGTTCCCACCCCTGTCATATAGTCAAACTATGTCATGTAAGGTGTATGGACAGTGAAAAAATGAGATTCTGAGATCTAGAGATTTATAGAATCTGAAATCGAGACATTTTTCATGTAAATATCTGCAAACTAAAATCCAAAAGTAACAAAAAATGGAAAAAATAAACAAACTGAAACAACCCAAATCCCAGAGAAAACCGAAAGACTATACAGCACCCAGGTTGTCCTGGAGGAGTTGAAGTATGAAATGACGTCTTCCACAGGCAAAAATTTCAACTCTCTTGGCTTTATTGCACTGGTTAAGATTTAACATTATACTGTATGGTAAGGGAAAATGGTTTCATCACCTCTTTCTTAACTAATATCTATATGGAGTATCTTAGTTAGAAGGAGGGCCGTCCAAATATATACATCTTTGTGAACGTTTCATGGCTCGTTCAGTGTTGCCAAAAATGTTAATTGCAACCCAACACATAATGCAGCATTAAGATAGTCAATTTACGATTCTTGTCTCTGTTGTTGTTTTGTCCTTCTCACCAGTGGTGTAAATTATGATTACCTTGATGTTCCTTCTATCAACTTGGATCGCTCCAAAGATTGGTCACTCAAGAATGGCAAGTTTAGGTTAGGAGACGACGCGAGGGAAGGGAAAAATATGATCGCTACTAAAATTATAGAGTCGCCTCTGACGGAGATACATGGCTGGTGGATGCCCAACGTCAAGTGGACAGCTGAGATCAACTGTAAGACTGGACTGTCTCATATATGTAGAAAGGTAACGTACATGACATGTGTAGGGTAGTGTAAGGTAGTGTAGGTTAGTGTACGATAGTGTACATATGTGTGTGTAGATATGTGTGTACTCTAAGGTAAAGTATCAGAGAAGATAGATCAGTGTAATGCACCTCTGTACGTTACAGTAGTTGAAGCACAGTGATATACAAGAAGACTGTTAGTAAATCATTGTCGCTATGTTGTTAGTTTAAGGTAATAAATGCACCTGAATAGTGAGGTTTTAAGTGTAAGGTAAGATAGATTTGTTAATGGTAATGTATGTAGGTGTGTACATATTTGTATTGTGAGGTAATGTATCTGAGAAGATAGATCAGTGTTATCCACCTCTGTAGGTTACAGTTGTTAAGATACAGTAATATAACTAGATGACTGTTAGTAGATCATTGTCGCTATCTTGTTAGTTTGAGGTAATAAATGCACAATATTTAGGTAAGTGTAAGGCAATGTACTGTAGATTAGTTAATGGTAGTGTTTGTAGGTGTTTAGATATTTGTATTGTGAGGTAATGTATCTGAGAAGATAGATCAGTGTAATGCACCTCTGTACTGTAGGATACAGTAGTTAAGATACAGTAATATACTTAAGGACTGTTAGTAGATCAATGTCTCTCTCTAGTTAGTTTTAGGTAATAAATGCACCTGAATATGTAAGTAAGTGTGAGGTAACGTAGGTAATGCATCTGAGTATGAATGTATTAGTTTACAGTAGTTATTAACCAACCAGATTTGATATAGGTTACTTTTTCTGGATAACAAACTTTAAGTTTCAAAACCAATAAATTTTAACTTCAATGAGGTCATACTCTCAGTAGCAAATATTTTAACTTAGCTCAGTAAAACAAAAATTGAAATCCCTGCAGAGGCTTGATTTTGTTTTATCACTGTACTAGGGTTTTTGTGCCCTTTACAAATACTAGAAAAGTTTGCCAAAATTTTCTAGTTGTTGTAAGACTTAAATGCCAGAACAATTTTTTTTGTAATCCGGAAGTCCTTTAGAAGCAGCACCGGTAGTTGATTGTTTATTCATCATAGCAGGTAGGAAGTCATCAGATTCATATTGGGGTAATGTTGCCAAATATGTTTTAATCAATATGTTTTAGACCAACACTAAATTCCCCACTTGACCTACACTTTTTCCACTTTGGAGAAGGGGTTGGGGGGAGGGTGGAATGAGGTAGGAGGATGTGTGAGAAAGTTGGAGGTTCAGCAGCAAGGTGAGGACACTGTTGCTATGTTGATATATTCTTCTTATGCACAGCTTTTATATGGTATATGCAGTAAACTGGTCACATCACTTCCTATGCGATATCACTTATCGCGAGTGAGGCTTTTTAGAAGTCTGAGATAAAGTTAACAGTAGAAATTAAACCATGATGAACAGTAACAGCTGCATCCTGTCATGTTCATGGCTCTTTGAATGTCCTCCTCACTAAAAATAAAAAAAATAGGGTAACATATGATGAATTTTGTAAGAGGTATGATGGTTAGGCTCACCATAGGTAGCCTAACATTAGGTCATTATTAGTGGTTATGCTTCATGTAGTAGACCATAAGACATGTTTTAGTCTTGAAGAAGTCTGGAATCTCATCTGTTTAATGGTGGAAACCATTTGTGTGTCCATTCCTTATACAACACAAACGAAATATTTACCTTTATTTGAATATTTAATTGTTATTTCTCTCATTTTGAATACTTTGCATTACATATATAGTAGTTGTTGTGTTACACAGCATAATTTGCAAATCAGCCCCAATACTGAATATGCACTGTCATATTTGAAAACAACTTGCACCAGTAAGCCCCTTTAATGAGCTTGTCTATAGTTAGTCCACTTCCTGTACCAAAAACAAAAAAAACGAGATACATATATATCATACTAGATACAAATAGGAATATTCTGTGTGAGAGCACAATATTTAAGTCAATGCTTGAGGATACAAAGATCAAACCTATGTTTCATTTTATCAAGTATTTCACCTGAAAACATTTAAAGAAATATACACAGTCATCACTTCCAGCTTGTTTCAAAGGATTGTACATGCTGTTGCCCATGGAAACAAAATGAAATGGGGGACATCAGAAATTATTATGAGCTACTTTCCCCCAAAAAAGAAAAATGTGTATAATTTTGTTGTTTTAAGTTGATAGCCCTAGAAATGCAGTACAACATACTTAAAAGTACAGGGTGACCTCACAATGAAGTCAAACATACATACAATACAAAAATATATTTTCAGGAGACGTTGTTTTGAAAGTACCCATGACGATATTTTTTTGCCGTCATCAAATCTGTATCGAGGTGACCTAAGAAAACAAAGTAAAGAATAGACAAAATAATTGGCTAATTCCAGACATTACTTGTATTTTATAAGTGTATATATTAACATGATGTTGCACAGATGACATTTGCAAATGCACAAATAAAATTAAAATGTTTTGTATATATGAAGTATAGTAATATTGGTAAGACCCAAATTTAATAATGTAACAAATTTAAATAGTTTAGTTTTGATATATTTTACATGACTCATTAAGTAGTAAAGTCACTGTCTTGTACCTATTAGAGGAGAAGGGGGTGAAGGAAGGAAAGAGGAATTTGATGGGTAAGGGTTGGAGATATTGGAATTACAATGAAGAATTCTTAAACCCCAAATGTGTAAGTATAAATGAGAATTAGACCATTCTTTCTTAAAATGTTGTGACATGTACGTACACAACTCATGAGTCATGCGTCTACTCTTGTTGTGTGTTGGAAGAGTAAGGGTTGGGGAGTTAATTAGGGCTGCAATAAAAAATTGTGCTGGTAAACTCTAAATTTAAATTTCTACCTTAAAGTGTTGTTTTGTCTCAGACCTGTTTTGTCACTGTCTTATTAGATGTAGTGAGGTATGTAGTGGCTGGGATTGGGTAATGGTGGAGGGGGGGTGGTTGATTTGGAGGAGGGAATGGCGAAGAGATGCCGAGCAGAATTGACGAAATACGCCAACATTGTCATTGTTATCTCAGCTTTTTCATCACCTGTCACAACAACTTCCATCTTCTTGGCAATTTGTCAGCCAAGGACGAAATACAGAAAATACAAAAAAAAAAAACTTGTAGCGCAAAAATGTGGAAGAAATAGATCAGGGTTGTGAAAAGTAGGCTACTGTGCTAATTGTTTACTCCAGTAGTGATTTGCATACAATATGAAGAAGGAAGTCTTGAGTGCTCACACATGAGGAGGAAGTACCTGGTTGGAATCTAGGTGAGACCAGATGGCACCATAACAAGAAGACAGCAGTACCATTCCCAAACTGACCTACTTCTAAAAAACTCAGACTTCTTACTGTATACCAAGACTGAGGTGATTTTAATCACGACGATGTTATGCCAAAATTTAGTGTTGGTTAAGATAAAAGCACCAATTCTATGCCGCGCGTGATATTAGCGCATGGTTAAATGAGTATCGCCAATAAGTATCGACGAGTCAACGTAATAAATGGAGAACAATGAAAGGGTGATTGAAATCTAATACATATATGATTTGTGTAAAAGTAAGTTGGCCTGACGTTTCGATCCTAGCAGGATCTTCAAAGGCTAAAGGACAAGTAACAGTAACAGAAGGGACAAAAACACGCACAGAATACAGACAGGTTAATGAGCATGGTGAACACAAAGAGATGGATGTAAGGGGATTAGTAGACAAGGGATGGAGAGAAGAAAGAAACCAACAGGGGAAGAGGAGAGGTAGGAGATAAACAGTGGAGGGACAAAGAGAGGATTAAGGGAAGGGGGTAGGGAAAAAAATGGTGGGGGGGAACAGGGGGAGAGGGAGGGTGGACAGAAGAAAAGTTAGTCATGTCCTTCCTGAATGTTGAGCCCATGAGGTTGAATTGTGCGAAGGCGTTGCATCCACAGCCTCTCTCTGCTGATTCGTACTAGGTCAGGATGGCATGGTGTTGACTGTGGATCTGTGACCATAGAATCGCTTCTTGAGGGTGGTTTTGGTTTCGCCAACATAATGGATGCCGCAAACTCTACAAGAGATCAGATAGATGACATTAGTGGTTGTGCAAGTGATGTGACCCTATGATTTATGTATTGTAATTAACTAATAGTATTCGTTTTCTTTAATCTCTTTACCTAAAACGTTGTCTAGTTTTCGACAGGAAACTGTAGCGTATCTGGTCGATGGCAGGATTTATTTGTGGTCATCGAATTGTTCCTGTATTAGGCCTGGCTGTTGCCACCTCCATCCTGTAGTTTACTTTGAAAAGCAAAACAAAAAGATTTACACATTCTACTCGTGGTTCGACTTAATCAGTGACCAGTTTCCTTTCGAGGTGCAAACCGCAGTGGTCGATATAAATTTACAAACAACAAATGCACAGTATTACTGTAGTATCATGTTTCATGTGTGATAAAATTTCAAAGAAAACCTACATCCTATGTATGATATCGTCTATAGTTTATCCTGTTGACCGGTCAAAGACCCTTCTGTTTCATTTATTCATTTATTGCCCAAATTTCAATATTCTTAGCAATCTGTTTCACCATAGGTAAACATTGTTTGAATGGTAGCATATATGAGATATGATGTATATTACTGAAAGGCCAATTATTCTTCTCTGCTCTAGCTACTGTAGTATGTTACTTTAGTTGGCAACCTCATCTCAACACTTTGTTTACATATGGACTTGTTTGTTTGAGTCTTAGACGGTTACTCGTTCTGGTTCAGTTAATGGAGTGAAAATTATAAAGCAGGAAAATCACAGATCTGAGCTTTCTGATTGCTGTTAATAAGAGCTCTTTCTTTTAGACTGACCAATTCGCATAGCCTTGTCATACAGACAAGTTGGAATAATAATAATAGTAGGAATTTCTAAAGCACAAAATGCTATAAGCCTCTAAGCGTTGGTATCGACTCCTTTGTGTAAGGTTAGCCATGAAAGATGAAAATTAACCAACCAGTGTATTCAGACATTTAACAATACTGGGTACTACCATAGTTAATCGCTCAGTTGACATATACTGTATACACAATAAATTTGTCGTTTTCCAAGGCCATATATATTAAAAGTTTTCAAATTGGCAGTGGTCTACCCAACCATATGATAGTGGGTGGTATGGACTAATAAGGCAAAATCCCATATCATAATCAAGTTTAGATTTGAGGTGGAGGCAAAAAAAAAAAAAAGTATCGTCATATCCCATTGCAATGCGGTATGTGTGCTCTGGCCGGGTAGTTCCCCTATATCACTCATAACATTTTTAATATGACTAATTCTACTGTGTGCATGTTTCATCGACATGTATCGTCACATCCCATTGCAATGCGGTATTTTGTGGTCTGGTCGGGTAGTTCCCCTATATCCCTAATAACAATAACTAATTCTACTGTGTGCATTTTTTCATTGACAGGTGCTAAGTGCAAAGTGTGAGGAAGATGCAGTACATTCCATTTACCAATTCTTGCCAGTAAGTTTAACTGTTCTCAGAAGTAGCTAAGTTCCCTCAATTTAGTGATCTGATATCAAATTTAGTGCAGCAGATTTGTTTTATTCTAAAATTTGTTAGTAAATTTGCTAGTTAGAGGAGGCAAGGATTATTTTCTGAGGGAAGGGGGGGGGAGAGGATGTGGATGATTTTGTTTAATTTTGTACATTTTATTACTTTAACATCAAGTTGTTGCCTCCATTGTCATGACAAAATTCATGCGAGCATTTAATTTTTAACCTCTCAAAAATTTCCTATTTCAAATAATATAAAAAAAGTGTGAAAAGTTGAAGCAGCATAATTTGTCTTAGCTAGGAAGTTCCTTTTATATATATTTTGGTCACATATTTCTGCTCTTTCTAGTGAAATAAAATGGATCTCTTGGATCAGTTTTGTTGCTGTTGATTTAGAATTGCTTTCAATTTCTTGTGTTAATTTACAATATTTCTAATTGTTTGGTAAGAATTATAATGGATACATGGAGTCTTAATTTGATAGCCATTACTTTGATAGTTGCTTATTTGCATTGGAAGTTGTTGAAAAGAATGTTAGAGGCTTAATTTCATGAAAGAGTATTAAACATAAGTATTGCTGCTAACATTTTGAAAATGAAGTGACCAGAAATAAATGTCTGTGCTGTTCACAGACAGGTTTGTTCAAGAGAATTATCTTTAGTTAGCCAACATCTATAAATCAGTTTTGCGCATTTCACGTAGTAATCTGCATAGAAAACAAACTTTGAGACATGTAATCAACTTCGTCTCAGTGGGTACTATGTGAAACAATGTTAACTGAAATCAATCACAAAAGCTGTGAGGATTCATAGACGTGATTTTAGCTGGTCTCAATGACTCTATAGAAGATATCCTATGACAATAAAAGTGTCCTGCAGGAAGCTAAATTTGTTTTTTCCTTGTTCAAGACATGTTTCTTCGAATTCATATCACTAAATTGTTCTATTGAAACAAAGAGCATTCTAATAATCATTTAGCTCTGTTTCTTGTTGTATAGATGTGGTCTCTTCAAAATGACAGCCTATGGACCTCCCCATCCTCCACACATTCCCTTACCTCCCCATCACTTCCCTACCTCATTCTACCGCCCAAAAGGTTTAGTGAAAGTAGAGAAAGATGTTTCCTCAATTTCATATATATATAAGGGAATAATTTATCCGGTGACGCCCTGCAAAATGCTACGAGAAAAAGACAAATTACTCTACAATTGCAAAGATGTAAAGCAGTTTTGTGCACAGGGACCATAGTATGTTTTTTTTTTTATAAGATACAACGTTGAGAGCTTTTCGAACTGCTACACAAAATTTGAACCCTAATCTATTCCCTTTATACTGTATATAATAAATTGCTATCTTTATTCGACAGATTAATCCCGATGTCAGTGTAGCCGCTCTACTGTTTTCAGCGACTAGTTCTTCACCAGAGCTAAGAATTGATCAAGATTACGTGAGTGAAACGGGTTGATATAAATGTCTTATTCTGATTTAAAATGTAAATGGCTTATGTGATATAATGTGATGTGTGTGTCTAGTGTCCACAGTAAATAAGGGACACAATTAAAATGTATTCTCAGTTGTAATTCTTGGTTCTGTGCCCGGCCGTTTCTTGTTTCTGTAGGGGTACTTCTTTTTGGGAATACCAGGGTGTGAAGACTCGCGCAAAAAGAAACGTCTAATGCCGGTAATCTGACCTAGTTTTGAATGAGGTGTAACAGAAGTGTAAGACACCACCATCAGTCCCAGAAAATATACACACAGCTTGCTACAGTCGGTAATTAGACACTAGTGTACAGTCAGTAAATACAGCTGCGATCAATACCCACAGCACAGTTACAAACGATACAGTGATGGACATCTCAGGTCCAGCTAAAGATAACAAGGTATCACGTTTTATTACTGTCTGCATTTTGTAGCGACAAAAAAAAACTTCTCTTGCAAGCAACGGAAAGTTAACTTTTTCAGACCGCACGCAGTTTGGGGTGAGTCTTCAGTGCCTTTAAGTGACAATTTAATAGGTTACATAATGTCCTACAAGGAGTACATTGAACTGTGGAGGAGTAGCACCCTGTTGTATTCCAACCTTGCACCAATGGTTTTCCCAGACCTTGTAATCACTTTGTGCCTGCTTGGTTGATGAAAGCAACCTATTATCCACAGAAAACTTATGGCAGTGGGTGATATGAGGATATGACTGATTCACCCCTTAGAGATATCACAGTATCTCCCTTCATTAACCGTTTCCTTTATTACAGTGATATAAATTCCCCCGGAGGTTATCTTTTGTTCTGTGGTAAAATACTTGAAGGATCCTTAGTACAGGAGTTCCATTTCAATGTTAAGAGTGTAATGCACTTTGACTTCCTAAGATTTATACCGTAGCCTTTTATTCACTTAAAGAAAGTGCATTGTTTTAGACCCCTGGTATTTCGAACAATTTTTTGCTTGGTGACCTTAGCATACCTTCAGTGGTGGATGTTATGGCCTGGGGAAGGGTACTACAATGGGGAGGTATCCCCCACACCCCCTCCCCTCATCCCCTTGAGAAAGTTTGATGTGATTATGGGTGCTTATACTTGGCAATTATTTTTTTATTTTTTTATTTTCACGAATGTCTTATTCATCTAAATCTTTTGACCTCACTCCCAAGCTATTGGGCTACCATAAAAGTTGTCACGACTCCTCACTTTGAATACCAGGCATTTAGACTGTAAAAAGCTAACAAAAGACAAAGTTGTCAAAAGTACTTTTTGTGGAGGTGCTGACCTTTTAAGGGTCTTTGCAGATAATTAAGATCTGTTAAATGGGATCATTGAATTACCTCAGTTTAAAAAGGAAACTGCTGTGAGGGCAATTTGAACAGCAATTTGACATTTCTAGCGTACAGTATTTGTGGGCAATTTTGATGACTTTAGAGATCTACTGGTGCATCTTAATACAAAACGTGCTTTAGGTTTTAGGATAAGCATTGCTGACATTGTTGCAGAGTAAACACATTCCAACACGACATATTTTTAGTGGGTCCTATTAAAAATAAGGCAATAAACCTCTGGTAGTTCATTCGAAAATTAAAAGCTACTCGACTGTTTGTCTTCACCATAATAGAGACCATTAGAAAATCCGGCTCTATTGGGAGATATCATCATTTCATCGTCAGGGCTGGGGTTATCATCTTGTCAGTTTGTGATGTCATATATGTTACTTCGAGGTGATAACTCCTACGATGCCTTTTGTCTTTTTCATGTCAAATTTTTCAAGGTGATAAGCTGTTATTAATGAAATCAATGCCAATGTTAGTTTAATAGTTTTATATTTTAAACTTCAATATATCAGAATCAGGTTGACAACAAATGTATCTAAAGGGAATTAAACCATGCAGTTAATAGAAGAACAGGCAGTAAAAGATTTTGAGTACAAAATTGTTCGATAATGTCATATTGAGACTTGCTCAATTCTTTGTCTTTTCATTAAGTCCATGATATCGATAGTTATCAATAGTGTTTATGGTAAAAACGTCAATAAGTGATCTTTTATCCAAATGCAGCGGTGTCATTTTAGGACAGCTAAGAGTACCTTTTAAATTTACCTCTGCATAACAGTTTACTAGTTATTTTAGTCATATATATATTGTGAGAGTGCCGTGGTCAAGTGGTTAAAGCAGTGGACTTGTGATCTAAGGCTTGCAGGTTGGAGTTCTGTTGTGGTCAACTTTTTGATCTAAGGCTTGCAGGTTTGAACCCTGTGGTTAAGGCAGTGGACTTGTGATCTAAGGCTTGCAGGTTCAAGTCCTGTTGTGGTCAAGTGGTTAAGGCAGTGGACTTTCGATCTAAGGCTTGTAGGTTCGAGTCCTGGCTATATCATTACCTTGTGTCCTTGGGCAAGGCACTTTATCTGCATTGCCTCTCTTCACATAGGTGTATAAATGGGGACATGTGAGATAAACTGTCAGTTGAGTGCTGTTTATCTGCTGCCATGTGGAGTGATTGTCTCTATGTTTGACAGGTTATCGTTGACCAGGGTAATATTGTGATGCTCCTTGAGCACCGTTAACGGTGCATATGTCTGCGCTTTATAAATTTAATTATTTATTAATAATAATAATAATATTAATTGTTATTATTCTTTTTTTTCCGTATAGGATAAGGAGTCTATTCTTTATAGTGCAATAGCTTACTTGAAGTATACAGATGGCACTACTGATCATATCAGGTACAGTATTATGAACAAACATATATTTATATTCTATATGGTATATTTGCTATATTTTTTTGGAAGGGGGGGGGGGGAGTGGAAAGGGGCTAGTGGAAAGGAGGCAGCATTATTCAATGTAGATTGGTATCATTTAGACTGCTCATTATTTCTGGATGTTGGAAGATCCAACAAAAAATTATGAAAAGCTAAACGGTCAGGAAAAGATTTGGAAAGCTCAGGTCTGTTGGCAAGTGTGTTTTAGTGGATAGGTGTGAGTCACCTATCACAATATGGATATCAAAACCCAACTTAGACAGGATTTGGTCGTGGTCTCCAAACTCTCTGTTACTAAAATCGGATTTTCATTTTTAAGTCCACAGGTCCAGTTGCCATTTAAGTTTGATCTCAGTAGATTTAATACTGAGCCTTGTGCTCATCCCACTTAGGGATCTATAGCTTCCGTTTACGGCCGTATTTGACCTCCGGTAATCCTCTGAAATATCTTCCAATCAGTTGAGGACAAGGTCATTGCACTCTTTAATTGCTCAATTGATTGTCTTATTATAAATCTCGGATAGGTTGGATTAGACTGATTGAGTTCACAGATCAGTTTTCTCACCCTGATTTATAATACATGTCAGAGGAATAACTTTGTTTTCCACTGAGGAGAAAGAGAACACATACTTAAAGCCGCCCGGGTGAATTTTTCATCTCTAACTCCTACAGAGCATTATGGAGATATCAATAATTGAAAATATCACAGTTTGTACCATGAGTGACTTTTAATAAACAGTTGTTGATGTCACATTTACACACCGACAGCAAATTATGTTTTCTTTATGTTTTGGTATGTTAAATATTTTTTGGGTATTGACTATCCTTTTAAATAAACCAATGTTTCTAGCTTGATTGTTTATATTATAGCATGGATAAATTTCTTGAGAGTTATGTAACGCCTTTAGGTCCAGGATGATATGTTAAAATCAGGGCTCCTCTCAAAGTTTTCCAACTTTTGTAGCAATAAACAATCACAAAGCTGTTAAAGATTATTCACTTTTTGGTCTGTATGAGGGACTACATTCATTCATATTTTGTCTAGTATTTAAAATACTCAGCTTCTTTTATATTGTTTTGTCTTTTTCTATTTAATTTGTGTAAGTTAAAATATATATCGGACATATTTTTCTCATATTATCTACAGGTTAGATTTCTCTGCTGGGTCCTATTCTGAAGAGAGAATGATTGAAGAAAAGGTACAGATATGATGAAATCACCGTCGACACTTCTTGTTATCAGCGTACTCTGTTTTACAACTACTTATGTTTGCTATCTTCTTACTTTTTTAAGCTCAAAGATCATCACTTTCTTGCAGTCCCTCTACATCCACATAATATCTATATATATATATATATATATATATATATATATATTTATGATATATATATGATATATGGATTATCATTCTGCATTTGATCAAAGTAATTCCATTTTTTTTATCTTTTGTTTCAGATCATCCCTACAGAGAAACTCTTGCATAGCATAACAGTCGTCCTGGTTTGTAAAGGATTCCATGGGTTTGTCAAGTTTCATGAAACCACAGTTACTCCAATTGGTAAGTTCCCCCTAGTGGTGTCAGGACAACTCATCCTCTAACTTTATCAGAATAGTTATGAAATTGAAGACCAATTCCAGCAGATACCCCCCTACTTCCTACTCCCCCCGTCCACCCACCCTTATAATCTTAATGCTGGCCCCCCCTTACTATTATAAACATTCACACTTTGGGGAGAATGGAAGGAATCCTGTTTGTAAACTTACATTTAAGCCTCCAGAATATTTTCAAAAGTTACGATTATCTGGGGTTTTCTGAATGTATAGGTTACCTTACAGTACTGAATCATATTAAATAACCATTACTTTCCAGTTAAAGTTTGTTTTGGTCTTTTTGTTAAACATTTCTCTCACTTTGTCCCAAAGGTAATGCTGTGAGGGATGCCACTACACTCTCTTGCATTAAAGGTGAAAGGTCACACTACTCCAACCATACGAAAGGTTCAAAACTTGAGAAACTCATCTCTGTGAAGCCATCGGCAAAAGTAAGCATTAACGATTTGATATCAGAGAGGATAACTCAAAAACAAACAAAATCATACATACAAGACTTTGAAAAGGAATTAAAAGAAAAAGAAAAAAAAATGGAGAATACTACCTTGGCTTGGTTAAGTTAAGACTGATGGTGAATATTTTTGTAAATGTATGTATGTATTTGTATGTATTTTAGATCCTCCTGCAAGCAGGAACTCCCGAAGAAGCCTCATTGGCTTATCAAAGCCGCAAGCTGACCTAAGTCAGTCTCTTACATTCATATTTAACGTCCATGATTATGAATTGTCAACAACTCTGGAACTGGACGACATACATTAATCTTGGAGTGGCTCGAACCAGGGACCTTATGCCGGCGTTAACTACTGAGCTATCACTCCACTACTCAACAACATACTAGCTTTTATTACAATTAAATGACAAGTAAAATAAACTGAAAGTAACTGATTTATTTTGGGTAAAAAGTAAATTTGAGTGGTTGAACGTAATGGTACTTTATGATAGAATAGACTTGTTTTCATACAGGCCTATCCCTTGTAGTCTGTCATGAATACTTCTATGAGGTTATCTGCAGGTAACAAGTTACATTTTCCCAGGGCTCTCGACTTCTCATCTAAACAAATGAAATTTGAATAAGAACAATGTTTCTTGATTTAAATTTTCAGTGTTTCATTCAGACTCCAAAGCATGCTGAAACCATAAACAGCTTTCACTGTATCAAGCAAGTCAAATATGTTGTAGTCTATGGATGCAATGTTGCAAAAATAATGAAATAATCAAATGGAATTCCAGACATGAATAACATCATTAATCTATGTAAAGCAGGGGTGGGCAACCTTTTTGAATGAATGGGCCGGATATAAGGGGTGAAAAATTGACTGGGCCGCACCTAACCAATGACCTGCTGTTGATTTCAAATCTTTGATTCCGAGGATTTTCAAGCAATAGGTGTGTGTACTTAATCTGTATTCACAAAAACATAATGTCAATATAGTACAGTTGATAATTAATGGGGATAATAGGCCTACCTGACCGCATCATTAGTGCAGATTCTAAGCAGCTAGCTCGTTTTTTGTGATGATGTAAAATAGATTGCTATTTTTTCTTTATCTTGAGACATCTCACGGGCCGCAAAAAAATCACTGGCAGGCCGCATGTGGCCTGCAGGCCGTAGGTTGCCCACCCCCTGATGTAAAGTGTCAAAATTATGATGCACAATGGGGCTGCAGCATCTCGCAGCCAGGCTGTGTAGGATGTCAACTTCTATGCTGTGCTATTTCAGACAACAGACATTTGCTAGATCATTTCTATTGTTTAATGTTGCATTCAGCGTTGCTGCAGGGGAGGTTGCAGCCACTGCAGCCTTTCTCTTTGACAATGTGCCTTAGTACTAGCATATCTATATATACAACACAATGTACCGTTTGGCATCTCTTTGACAATGTGCCTTAATACTAGCATATCTATTTATACAACACAATGCACCTTTTGGCATCTCTTTGACAATGTGCCTTAGTACTAGCATATCTAAATATACAACACAATGTACCTTTTGGCATTTTTCTCCAGATGACGTTAATATTTCTCCTCTTTCTTATCTCCTAAAGGGAACGTTGTTCGAGCCCACCGTCTCTCTCGTTACTCAGGTGAACATGGATCATATAGAACACTTACATAGCATGCTGAGCTATTGGAAACAGCCAATATCAGCATCTATATTTATACCTGGCGACGGAAGTCCAAAGGAGGGGCAAAAAGAAGACTGGAAGAGGTATTAATATGCTAAGACTGTCTGGGTCTTCTATTCTATATGATAACATTTCTGAAAGTAAATTTTTGCAGTTTTTTTACAAACCTTGACAGGTACTGAGATGTTGGGAAATTGTATTTGGAAAACAAAGGTTGGATTTCATTTCATTTTGCAATAAAAAAAACAGGGAAGAAAAAATTGATAAGCATTGACTGTATTAAATCAATTTTGGTGTCTGCAAGTGAATTTAAAATTATTTTGAGCTTTACACAATGTAGGGCAATGTGAACCAATAGGAAGGAGATAATACACTATGTAAGAGCATACAGTCTTACTATAAGATAATTATTTTTAATTGGGACTAATTGTATGTTTCTTTACTGATTGATTACATTTTGCAGGCTTTATATTCAGAAAAAGCTGAGTAGGATGAAATTTCCGCCGGGATCCAATATTTTTGCCGTTTATGCGCAGTCAGTAAGTACAGCCTTCCCTTTCCATCAACTTCGAAGTTCGATCTCACCTAAAGCACGGACGGGATAACGTTGGTTTTTTCTTTTATGTTTATTGACATGTTGAAAGAATCTCAGATTGTGCTGCTGTTGTTGCATGGAATATAATAGAATTAAATCTGTTTTGCCATATTGTTTAAATTAATTTCTCTCTGTTTTGCTCCAAACACAGTTACAACAGGAGTATCATCAAAACTTTCTGAGAAATTTAGCATTCAGGTGAGAATACTTTCAACAATTGCTTTAAAACTAGATGGTTGCCTTTTTTTCAGAGAGAGATTGCACAACCAGTGTATGGTGACACCAAATCACCATTTAGTTTGTCGTAGTAATGTTGCATCATATGTGTCAATTGTTGAGAAAAGTCCTCATCCATTCAAACATCCAAACATAACACACACTTTCCCAATCAACCTTAAACAACCTTAAAACACCTTCCCAATTGCATTGCAGATGTACTATGCCTATTCCACCCTGCATATTTACCGTAAGGACGGAAGGTTATTATCAAGTCGTTTAAGCTGATGAGCACCTCTTTGGATGAGAATACATCGTATGCTTTTTGAAGTTTAGAGTATATTTATATGAATAATAGTTAATGGCAAATCTATTGGACACCCCCCCCCCCATGGAAAACTTGGGGGAGTGGCTGTATTAGTTTTTGTCATTGCATATTGGTGATGAGACAGTCAGTGATTGAAGAGATTTAAAATTGTATATTTTATTGTTTTTCTCTAATTTGTAAAATGATATGAAAATATGTAAAATGATTTGCTGTGTATAATTCATGAAAGAGTAGTTTCTATTTTAGTTTGAAGTGATTAGTTGACTGTTGCTTTTGGTTTTTTCCTTCCATCAAATTTTCAGTTCATCGTCGGATGACTACGTTCTTCTTCTTGACGCTGGGTTTCTACCATCTCCTGGTTTCTTGAAAGGATTCCAGGAAACTGTATTTCATTACGAAGATACAGGAAAAGACCTCTCCAAAGTTGCATTTGTTGTTCCAGTATTCCAGATGGTTAAGGTGAGAGAATTATTATCATCTTTCTTGAGGGTAAAACAAAAACAGCTTCGAGAATGACATCTTCATTGTAGATATTGTGATATTATATGTAAGGGTTTCTCTGAGAGAGGTATTCTCATGCAGTGAATGCAGTTCTTGCAAGGCCCACCTCTAGGACCAAATGATTTCACACTGCTATTTGAAAAAAGAAAGGTCATCTTCTGAATTGTAGTTATAAATTTTTGAAGTTGGGTGAACTTATTTTACCTGAAACTGCTCCTGTTACTGCAGGGAGAGGAACACAATGGGTGGTGTTTGATAACAATTTGACAGATGGTTTTGAAAAAAAAAGAGTTTTTTTTTCTTTTATGTTAAGACTCTTCCCCGTGAAGTGTGATACAGTTGGAGAGTTATAGCAGTTGATAATGTACACTGACTTCAAAGTTCAAATTCCTTTTGTAAGAGTTTTATTATCTTTCTCTGTGCATGAACAATTTTTGCAATATATTGAGATTCAAAGAATTTTTTTTCAATAGTCTCTCTCTCTCATTACGGTAAGCCACAGTTGCTTCTGAAACCACAATTTCCCCCGTCATTGAAGCTTTATCTTGGGGAAAATAATTTGATTTCTTTTTATTTTCCTTTCCTAAATTTTAGGAGCTTCCATTGCCAAATTCCAAAGATGAGCTGAGAGCATTGGTGACTGGGGAGGACCCTGGTGCTATTTCATTCAATATCCTTTTGTTTTTTGATATCGATGGTGGTTTAAAGGAGAAAGATCTTCAATTCCACTAATCCATTGAGCTGCCTCAAAGAGCGATATGTAATGTGTGATGTCATTTTTTCGGGCCCACTTTTGGCCTCACATTTTATATACATTGCAATAACTCTGCAACCGGAGGTCAGATTTTAGCCAAACTTGGTATACAGTTGTTGGTTAATAGCTGGTACATAAACATAAATATGTAACATGTACATAAATATTTTTGGCCCATCTGGGATATTTTGTGTCTGGTGGGCGCAAATTTTGTTTCCACCTGAAATGTGTTTGGCACACATATATTGGCCCAAATTTGTGGGGCCTTATATGTTTGGGACCATTTGGGCCAACATTTTTTGGGGGCAAACATATATGTTTGAGCCACTTTGTGTGGGCCAAATCTGTTTGATATCATTTAAGTGCTAATTTTTATCAGCCTAATTTCTTTGGGAGGAGCCTAAATTTTAAAATTTTGCAATAACTCCACAACCTTAAATCAGATTACATCCAAACTTGGAATACAGTTGTTGGTTAATATCTTGTACATGTGGGCATAAATATTATGATATTGGGTGATGGGTGATGAACACTTTTAACATTTCACTAAGGAACCATAGTGACCGTTGGGCTCTTGTTATAGATATCTCATAGCTTTAAAAGGATGGTGTTTTTATGTACCATCTTTAAATGATCTTTCTTTAACTTCTGAAGGGATGACATGTTAGAGTCATCTTGTACTAATTTTTTTTTTATAAGTTGTCCATGGTTTGTCTGTTGAAGACTTTGCTTTGTCTTTCTTATGGTCCAAAATAATATAAGAGTCTGTGTTTATCGTTAAGTGAATTCCTACAGGTTAGGAAGTTGGACAGTGGCTCATTTGGAAGCCCTATTAGTGTGATGATGGTCGCTGTACACTTTCGTACGTCAAATTCTTTTGTTAGAATTCTGGTCGGAGAATTACAAGACACCTGTCTTATGTTTGAAGACATATTTTAGGACTGCTTGTAGGACAGCTCGTCATCACTTAGTGTCCCCTATCTGATGGACGGCTGTGTATCTCAGCATCCCACACACAATTTTTCTACTACTTGTCAGGGTGGTGCAAACAACTTATTCAAAAACTGTACATTGTCGTGGACATTATTGTTCGAAAATCATTTCATAAGGAAACCCAGAATCAGATAAAATCAAGACAATAGTAAGAAAAGAAAACGATGGTTCGGTAATAATTCGCAAGGCTTTTTAGGGTTTGGCGAGCCGGTATAATACGTGTATAGGACGTACGATGGAAGTATTCCTTAACCACTTCGCACAGAGACTGACCGATCCTGATGCTCACAGATCAACGGATTATAGACATTGGTTCCGGGCTAAAGGACCGTATCCAGTGGAAGTGTTCAACGACAAGTACGAACCATATGTTGTAATAAAGTAAGTTGCCCTCTATGGAGTCGTTTGTTTACACGAGTGGGTTTCTGCCAACTTTGTGACATTTTTCTCGTCCCCAGAGCATGCAGACGCAACTAGGTTAGAACGGATGTATGTGACAAAATATTGACAATTGTTAGATATTTCCGCTACTTTGTCACAAAGTTTCTGTTATGATCAAACACATCTGCTACATTATCCTCTGTTCATCTTAATATGTATTCATAAGTTTTATGGTTCTCAAGTAACTGTTTGCTGATGTCAGAATCATTTTATACTGTGTGCTGATTCTCTTCATGGTCATAGAAATCAATTCAAGCTGCTCTCAATGACTCTTCACAAATTTTGCCAGCTACTGAACATTTTCGAAACCGGTTTACTTTTAGTGCTACATATGCAGTATAAGATGTAATACAAGGTGTTGTAATAGCCTTTTTTTTATATCCTTAACCTCTTTAAAATAATATCTGTTTACGATGTGCTTTAGATGACTCCAAGGTTTATTAAAAAAAATAATTGTTTGGAATGGGTCTTTCAAGTTTGTTTCCACTCTGTTGTTATCTACAGTAGGTGAATGCGTGGCACAGATTAGCATGTACTGATATAATGATCATTTTCAGAAAAACTGCCACGACTCCTCAATTTGATGAGCGTTTTCATGATGGTCCATTAGCTAGAATCTCTCACATTATGGAGCTCCTAGCTGCTGGGTAAGTTGTCCATATATCTTTCATAACTATATTCCATTGCATTCAAGTTTCTTGAGCCATTTACTTTATTCAAACTTTTTCGTTTCATCCATGCAAAATGATTTCCTTTGATGGGTTTACATTTGATGAAACTAGACAGTCGCTAGTCGGTAAAAGAAAATCAAGATTTTGAATATCCCCGACTGAGGCCAGTGGGACTTAAAACAGTGAAAATTTTGTTCCAGTCACGGTCAGAAGCAGTCAATGTCAATTGCTGGACTAGCAGGTCCCATTCAATTTGGCAGCTTGCTGCCAGCTTTATGAAGCTTTGGATAAGTTATAATTTGTAGAGATAGAAGGGATGGTAAAAGATAGTAGAATATGTTATAGGACTGCATCTTGTGTGAGAATATCTAAGTGCGATAAGTCATACTTTACCGAACTACCTTGTTCTCCTATAGCTATGAATTCATCGTCTTGCCAAACGCCTGGGCTATAACCGAACCGTCGTTCCCGACCGCGAGCTCGGAGAGTCAGGCCTACGGATTCTTCACTCAGACAGATGTATACGTTCGACGGTTTGAATTTATTTCCGAACTGATGCAGAATTATAAATTGGGGCCGTGCGAACAGACAGAGGACACCATGGAGGATTCTATAGATGATGCGAGGTAGAGGTAACTACATGAGGTAGAGGTAACTACCATGAGGTAGAGGTAACTACATTGAGTAGAACAAACCTCAGTATAGTATCCGGACCCTCCTTGTTGCAAGGGAATCTTGAGAGGAAGCATGACGATGATGACCAGATATTTTGCAGTCGTAGTAAGAGACTGCACAACATTCTGCCGATGATAACACCACATTGAAGTGTCAATGGCCGGGGGAGGCCACCGTCAGGAACGACCTCACTTCATGAGGTTGTCATAGTTATACCTCATTTGCCTGCATAGTTTGTGCTTGATCATGAGGCAGTCCTTTTCCTATTCTCAAACATGTCAAAACTAAGGTATCAGCTTTTCTATTCTTTGTGATTGTTTATAATTTTGGGAAATTATGGTGGTGACATGTTATATTTTATATATTTATTAAACATTATATTTGTGTGAAAAATTGTTATAATGCCATAGATTCTTTTTAAGATGCACATTTTTCAAATTCTTTCCAAGGCAACTTGTTCTCATTTAAGATTTTTTTTTTGGACGGCAACCAGCACAGTTATTGTTAAAGAGAAATTACTTTGACACCAAATTTGCTGTTCAAGTTTGTCAGTCAGGAATTGGAAAACAGGTATGAATAAATGACCAATGTATCTGTCTGTCTGTGAAATTAGAAGGGGAAAACCGAAAAAAAGACAACGCACAGAACATTGTCATATTTTTTA
>TCONS_00006431	evm.TU.Chr10.581
ATGCGGCGGGGTCGTGCTAATTGGATCTGCTTTCTCCCAGAGTGTATGATCATCGCCTGTCATGGAATTAGCATCAAATCATTCGTCTGGATCTTCTTCTTATTCGCCTTGATCTCGTTCGTCGTCACGTACGTTCACGTGATGATTGTGTTGGAGATGTCTGGTAATGATTTACAGTTGTGAGTATTTTATTTGGGAAAAATATCTCTTTGATTTTGATTCTGCAAGCATTTCGACTGTATTTTCTACTTCAAGCACGTGCTCTCCTTGAGAGAGTTTTGTTTCTTTGATAACATCCTTTTGCATTCATGATGGTACACCTGTAAATATTCTTATACTTTATTTGATTACATACTAAAATCCCACAATCATAGAATTTAATGCAGTACAGTAACATGACCGATCATTTTTCATATCAAATAAATGCCAGAAAATTTGCTGTTGCCTTTTGGCAGGTGATTACACATAATTACTAATAACTTCAAAAGGTTTCCTGGCCACCACAAATCTATAGAATTTTGATGTAGAGTAAAAAAAAAATTATGAACAGTATTAATATATCATTGTTGACATCATCTATTAGGTTGCAATATAAATACACCATTTGAGTGTGAATAATAAGTCAAACCTTTCTGCGAACCAACTGTGTCCATACGAGGAGCTACAGTAGTTAATAACAAACTGTCTAGGATAATTCCTATAAAGCTTTGAGCATATATAGGGCTTATTTTATATCTTAGTTGCATCTTAGTGTCTGTACTAGGAAAAAGCTTTATCCTGGTAAAGGTGAGCGTGGTAGCCAATTGGCGTGATCCTAGGATTGCTGGTTCGATTCATGCCTCGTGCATTGCGTTGTGTCCTTCGGCAAGATGCTTTATCTCACTTGCCTATCTCCACCTAGGGGTTAAATGGGTACCTGTGAGGTAACTTGTCATTGGGCGCAGTATATAACTGCAGCCGACTGGAGGGTTTGTCTCTGGGACAGGTTATCATTGACCAGGGGTAATATAACGTCTGTAAAGTGCTTTGAGACCTATCGCTGGTGTAAAGGGCTATATGAAAAAAAATATATATATGATAATATATATATATTAAAGGTAAAAATCTGAAATGTCAGCAGACGAGACAGCAATAAAATAGGTCGTCAGACTATATTCATGGAAGCCTACACTTTATATTCTAGTGAAAGTATCTATTTTTAAGAATCCTGTGAGTTACAGTAGTGGGGAGATGGGGTGGAGGAGGGTACTGTAGGTAGATCATCTAGAGCAGAAACTTGATCAGAAGCTTAATAGGTCATGGGGTATTGGAGATCTATGCATCTTGAGATGATGGGAAGGGGTGGGGTGAGGTGAGGAGAGGGAGTGGAGAACTTACATTCAATGCACAAACGATTACAAACCGACCTGTCACAGACTTTCTGATTTTTCTGTCAACATTATATACTGTAATTTAAGAGACCTGGTTATTGTTCCATTCTTTTATGGGTTCATTGTACCAGTGATACCTATTTGCTCTACTTCTACCTCCTACTCCTAGTATTCTGATAATTTATTGCTTCCTTTCTCAGGATCATGTTTTGAGGCAGATTTTGTAATACAGCAGACAAGAGTTTTTAGTTGACGGAAAATATAAAACTTCCATTGATTGGGATTCGAACAGGAAGAATATATGTTTTTTACATTATTTTGAAACTATTTTCACCATGATGCTTTTTGATCAATATCATTGGCACTCCCTGATGAGTTACTTTCAGCTCCAAGCAATTCTTAGCCTCCTAATTGTAGGAAAGTGTATAGTAAAAACAGAATATCTCGGTAGGATATCGTACACACAAGACCCAGGCCTATGTAAGCCACTTGTTATAAACTTCCAAGTACTGAATCAAGGTACTGGCTAAAATCACATTCTCACTGGCATTTTCCAGCACTACATTGTATAACACACGTATCAGTCACTGTACATGCTTATAGAGCAGCCCAATAGTATTTGCTGGTAACAAGCAGCAATGCTGGGCCTAGTTTATGTATGGAACTCTTGCAATTCTTGGACTGATGTTTGTGTTAACCGACTCAACATATGGTTTTGTTCTTAACGTTTACTGGCAGAAAAATACAATTTTGTGGTTTCTTGTTCTACTGGCAGTCTTTGAATATATCCATTGGCATTTAGCCAAGTAAGTTACCAGAATTAATTTGGAAGCCTGAAAAATACTGTTCCCACCCCTGTCATATAGTCAAACTATGTCATGTAAGGTGTATGGACAGTGAAAAAATGAGATTCTGAGATCTAGAGATTTATAGAATCTGAAATCGAGACATTTTTCATGTAAATATCTGCAAACTAAAATCCAAAAGTAACAAAAAATGGAAAAAATAAACAAACTGAAACAACCCAAATCCCAGAGAAAACCGAAAGACTATACAGCACCCAGGTTGTCCTGGAGGAGTTGAAGTATGAAATGACGTCTTCCACAGGCAAAAATTTCAACTCTCTTGGCTTTATTGCACTGGTTAAGATTTAACATTATACTGTATGGTAAGGGAAAATGGTTTCATCACCTCTTTCTTAACTAATATCTATATGGAGTATCTTAGTTAGAAGGAGGGCCGTCCAAATATATACATCTTTGTGAACGTTTCATGGCTCGTTCAGTGTTGCCAAAAATGTTAATTGCAACCCAACACATAATGCAGCATTAAGATAGTCAATTTACGATTCTTGTCTCTGTTGTTGTTTTGTCCTTCTCACCAGTGGTGTAAATTATGATTACCTTGATGTTCCTTCTATCAACTTGGATCGCTCCAAAGATTGGTCACTCAAGAATGGCAAGTTTAGGTTAGGAGACGACGCGAGGGAAGGGAAAAATATGATCGCTACTAAAATTATAGAGTCGCCTCTGACGGAGATACATGGCTGGTGGATGCCCAACGTCAAGTGGACAGCTGAGATCAACTGTAAGACTGGACTGTCTCATATATGTAGAAAGGTAACGTACATGACATGTGTAGGGTAGTGTAAGGTAGTGTAGGTTAGTGTACGATAGTGTACATATGTGTGTGTAGATATGTGTGTACTCTAAGGTAAAGTATCAGAGAAGATAGATCAGTGTAATGCACCTCTGTACGTTACAGTAGTTGAAGCACAGTGATATACAAGAAGACTGTTAGTAAATCATTGTCGCTATGTTGTTAGTTTAAGGTAATAAATGCACCTGAATAGTGAGGTTTTAAGTGTAAGGTAAGATAGATTTGTTAATGGTAATGTATGTAGGTGTGTACATATTTGTATTGTGAGGTAATGTATCTGAGAAGATAGATCAGTGTTATCCACCTCTGTAGGTTACAGTTGTTAAGATACAGTAATATAACTAGATGACTGTTAGTAGATCATTGTCGCTATCTTGTTAGTTTGAGGTAATAAATGCACAATATTTAGGTAAGTGTAAGGCAATGTACTGTAGATTAGTTAATGGTAGTGTTTGTAGGTGTTTAGATATTTGTATTGTGAGGTAATGTATCTGAGAAGATAGATCAGTGTAATGCACCTCTGTACTGTAGGATACAGTAGTTAAGATACAGTAATATACTTAAGGACTGTTAGTAGATCAATGTCTCTCTCTAGTTAGTTTTAGGTAATAAATGCACCTGAATATGTAAGTAAGTGTGAGGTAACGTAGGTAATGCATCTGAGTATGAATGTATTAGTTTACAGTAGTTATTAACCAACCAGATTTGATATAGGTTACTTTTTCTGGATAACAAACTTTAAGTTTCAAAACCAATAAATTTTAACTTCAATGAGGTCATACTCTCAGTAGCAAATATTTTAACTTAGCTCAGTAAAACAAAAATTGAAATCCCTGCAGAGGCTTGATTTTGTTTTATCACTGTACTAGGGTTTTTGTGCCCTTTACAAATACTAGAAAAGTTTGCCAAAATTTTCTAGTTGTTGTAAGACTTAAATGCCAGAACAATTTTTTTTGTAATCCGGAAGTCCTTTAGAAGCAGCACCGGTAGTTGATTGTTTATTCATCATAGCAGGTAGGAAGTCATCAGATTCATATTGGGGTAATGTTGCCAAATATGTTTTAATCAATATGTTTTAGACCAACACTAAATTCCCCACTTGACCTACACTTTTTCCACTTTGGAGAAGGGGTTGGGGGGAGGGTGGAATGAGGTAGGAGGATGTGTGAGAAAGTTGGAGGTTCAGCAGCAAGGTGAGGACACTGTTGCTATGTTGATATATTCTTCTTATGCACAGCTTTTATATGGTATATGCAGTAAACTGGTCACATCACTTCCTATGCGATATCACTTATCGCGAGTGAGGCTTTTTAGAAGTCTGAGATAAAGTTAACAGTAGAAATTAAACCATGATGAACAGTAACAGCTGCATCCTGTCATGTTCATGGCTCTTTGAATGTCCTCCTCACTAAAAATAAAAAAAATAGGGTAACATATGATGAATTTTGTAAGAGGTATGATGGTTAGGCTCACCATAGGTAGCCTAACATTAGGTCATTATTAGTGGTTATGCTTCATGTAGTAGACCATAAGACATGTTTTAGTCTTGAAGAAGTCTGGAATCTCATCTGTTTAATGGTGGAAACCATTTGTGTGTCCATTCCTTATACAACACAAACGAAATATTTACCTTTATTTGAATATTTAATTGTTATTTCTCTCATTTTGAATACTTTGCATTACATATATAGTAGTTGTTGTGTTACACAGCATAATTTGCAAATCAGCCCCAATACTGAATATGCACTGTCATATTTGAAAACAACTTGCACCAGTAAGCCCCTTTAATGAGCTTGTCTATAGTTAGTCCACTTCCTGTACCAAAAACAAAAAAAACGAGATACATATATATCATACTAGATACAAATAGGAATATTCTGTGTGAGAGCACAATATTTAAGTCAATGCTTGAGGATACAAAGATCAAACCTATGTTTCATTTTATCAAGTATTTCACCTGAAAACATTTAAAGAAATATACACAGTCATCACTTCCAGCTTGTTTCAAAGGATTGTACATGCTGTTGCCCATGGAAACAAAATGAAATGGGGGACATCAGAAATTATTATGAGCTACTTTCCCCCAAAAAAGAAAAATGTGTATAATTTTGTTGTTTTAAGTTGATAGCCCTAGAAATGCAGTACAACATACTTAAAAGTACAGGGTGACCTCACAATGAAGTCAAACATACATACAATACAAAAATATATTTTCAGGAGACGTTGTTTTGAAAGTACCCATGACGATATTTTTTTGCCGTCATCAAATCTGTATCGAGGTGACCTAAGAAAACAAAGTAAAGAATAGACAAAATAATTGGCTAATTCCAGACATTACTTGTATTTTATAAGTGTATATATTAACATGATGTTGCACAGATGACATTTGCAAATGCACAAATAAAATTAAAATGTTTTGTATATATGAAGTATAGTAATATTGGTAAGACCCAAATTTAATAATGTAACAAATTTAAATAGTTTAGTTTTGATATATTTTACATGACTCATTAAGTAGTAAAGTCACTGTCTTGTACCTATTAGAGGAGAAGGGGGTGAAGGAAGGAAAGAGGAATTTGATGGGTAAGGGTTGGAGATATTGGAATTACAATGAAGAATTCTTAAACCCCAAATGTGTAAGTATAAATGAGAATTAGACCATTCTTTCTTAAAATGTTGTGACATGTACGTACACAACTCATGAGTCATGCGTCTACTCTTGTTGTGTGTTGGAAGAGTAAGGGTTGGGGAGTTAATTAGGGCTGCAATAAAAAATTGTGCTGGTAAACTCTAAATTTAAATTTCTACCTTAAAGTGTTGTTTTGTCTCAGACCTGTTTTGTCACTGTCTTATTAGATGTAGTGAGGTATGTAGTGGCTGGGATTGGGTAATGGTGGAGGGGGGGTGGTTGATTTGGAGGAGGGAATGGCGAAGAGATGCCGAGCAGAATTGACGAAATACGCCAACATTGTCATTGTTATCTCAGCTTTTTCATCACCTGTCACAACAACTTCCATCTTCTTGGCAATTTGTCAGCCAAGGACGAAATACAGAAAATACAAAAAAAAAAAACTTGTAGCGCAAAAATGTGGAAGAAATAGATCAGGGTTGTGAAAAGTAGGCTACTGTGCTAATTGTTTACTCCAGTAGTGATTTGCATACAATATGAAGAAGGAAGTCTTGAGTGCTCACACATGAGGAGGAAGTACCTGGTTGGAATCTAGGTGAGACCAGATGGCACCATAACAAGAAGACAGCAGTACCATTCCCAAACTGACCTACTTCTAAAAAACTCAGACTTCTTACTGTATACCAAGACTGAGGTGATTTTAATCACGACGATGTTATGCCAAAATTTAGTGTTGGTTAAGATAAAAGCACCAATTCTATGCCGCGCGTGATATTAGCGCATGGTTAAATGAGTATCGCCAATAAGTATCGACGAGTCAACGTAATAAATGGAGAACAATGAAAGGGTGATTGAAATCTAATACATATATGATTTGTGTAAAAGTAAGTTGGCCTGACGTTTCGATCCTAGCAGGATCTTCAAAGGCTAAAGGACAAGTAACAGTAACAGAAGGGACAAAAACACGCACAGAATACAGACAGGTTAATGAGCATGGTGAACACAAAGAGATGGATGTAAGGGGATTAGTAGACAAGGGATGGAGAGAAGAAAGAAACCAACAGGGGAAGAGGAGAGGTAGGAGATAAACAGTGGAGGGACAAAGAGAGGATTAAGGGAAGGGGGTAGGGAAAAAAATGGTGGGGGGGAACAGGGGGAGAGGGAGGGTGGACAGAAGAAAAGTTAGTCATGTCCTTCCTGAATGTTGAGCCCATGAGGTTGAATTGTGCGAAGGCGTTGCATCCACAGCCTCTCTCTGCTGATTCGTACTAGGTCAGGATGGCATGGTGTTGACTGTGGATCTGTGACCATAGAATCGCTTCTTGAGGGTGGTTTTGGTTTCGCCAACATAATGGATGCCGCAAACTCTACAAGAGATCAGATAGATGACATTAGTGGTTGTGCAAGTGATGTGACCCTATGATTTATGTATTGTAATTAACTAATAGTATTCGTTTTCTTTAATCTCTTTACCTAAAACGTTGTCTAGTTTTCGACAGGAAACTGTAGCGTATCTGGTCGATGGCAGGATTTATTTGTGGTCATCGAATTGTTCCTGTATTAGGCCTGGCTGTTGCCACCTCCATCCTGTAGTTTACTTTGAAAAGCAAAACAAAAAGATTTACACATTCTACTCGTGGTTCGACTTAATCAGTGACCAGTTTCCTTTCGAGGTGCAAACCGCAGTGGTCGATATAAATTTACAAACAACAAATGCACAGTATTACTGTAGTATCATGTTTCATGTGTGATAAAATTTCAAAGAAAACCTACATCCTATGTATGATATCGTCTATAGTTTATCCTGTTGACCGGTCAAAGACCCTTCTGTTTCATTTATTCATTTATTGCCCAAATTTCAATATTCTTAGCAATCTGTTTCACCATAGGTAAACATTGTTTGAATGGTAGCATATATGAGATATGATGTATATTACTGAAAGGCCAATTATTCTTCTCTGCTCTAGCTACTGTAGTATGTTACTTTAGTTGGCAACCTCATCTCAACACTTTGTTTACATATGGACTTGTTTGTTTGAGTCTTAGACGGTTACTCGTTCTGGTTCAGTTAATGGAGTGAAAATTATAAAGCAGGAAAATCACAGATCTGAGCTTTCTGATTGCTGTTAATAAGAGCTCTTTCTTTTAGACTGACCAATTCGCATAGCCTTGTCATACAGACAAGTTGGAATAATAATAATAGTAGGAATTTCTAAAGCACAAAATGCTATAAGCCTCTAAGCGTTGGTATCGACTCCTTTGTGTAAGGTTAGCCATGAAAGATGAAAATTAACCAACCAGTGTATTCAGACATTTAACAATACTGGGTACTACCATAGTTAATCGCTCAGTTGACATATACTGTATACACAATAAATTTGTCGTTTTCCAAGGCCATATATATTAAAAGTTTTCAAATTGGCAGTGGTCTACCCAACCATATGATAGTGGGTGGTATGGACTAATAAGGCAAAATCCCATATCATAATCAAGTTTAGATTTGAGGTGGAGGCAAAAAAAAAAAAAAGTATCGTCATATCCCATTGCAATGCGGTATGTGTGCTCTGGCCGGGTAGTTCCCCTATATCACTCATAACATTTTTAATATGACTAATTCTACTGTGTGCATGTTTCATCGACATGTATCGTCACATCCCATTGCAATGCGGTATTTTGTGGTCTGGTCGGGTAGTTCCCCTATATCCCTAATAACAATAACTAATTCTACTGTGTGCATTTTTTCATTGACAGGTGCTAAGTGCAAAGTGTGAGGAAGATGCAGTACATTCCATTTACCAATTCTTGCCAGTAAGTTTAACTGTTCTCAGAAGTAGCTAAGTTCCCTCAATTTAGTGATCTGATATCAAATTTAGTGCAGCAGATTTGTTTTATTCTAAAATTTGTTAGTAAATTTGCTAGTTAGAGGAGGCAAGGATTATTTTCTGAGGGAAGGGGGGGGGAGAGGATGTGGATGATTTTGTTTAATTTTGTACATTTTATTACTTTAACATCAAGTTGTTGCCTCCATTGTCATGACAAAATTCATGCGAGCATTTAATTTTTAACCTCTCAAAAATTTCCTATTTCAAATAATATAAAAAAAGTGTGAAAAGTTGAAGCAGCATAATTTGTCTTAGCTAGGAAGTTCCTTTTATATATATTTTGGTCACATATTTCTGCTCTTTCTAGTGAAATAAAATGGATCTCTTGGATCAGTTTTGTTGCTGTTGATTTAGAATTGCTTTCAATTTCTTGTGTTAATTTACAATATTTCTAATTGTTTGGTAAGAATTATAATGGATACATGGAGTCTTAATTTGATAGCCATTACTTTGATAGTTGCTTATTTGCATTGGAAGTTGTTGAAAAGAATGTTAGAGGCTTAATTTCATGAAAGAGTATTAAACATAAGTATTGCTGCTAACATTTTGAAAATGAAGTGACCAGAAATAAATGTCTGTGCTGTTCACAGACAGGTTTGTTCAAGAGAATTATCTTTAGTTAGCCAACATCTATAAATCAGTTTTGCGCATTTCACGTAGTAATCTGCATAGAAAACAAACTTTGAGACATGTAATCAACTTCGTCTCAGTGGGTACTATGTGAAACAATGTTAACTGAAATCAATCACAAAAGCTGTGAGGATTCATAGACGTGATTTTAGCTGGTCTCAATGACTCTATAGAAGATATCCTATGACAATAAAAGTGTCCTGCAGGAAGCTAAATTTGTTTTTTCCTTGTTCAAGACATGTTTCTTCGAATTCATATCACTAAATTGTTCTATTGAAACAAAGAGCATTCTAATAATCATTTAGCTCTGTTTCTTGTTGTATAGATGTGGTCTCTTCAAAATGACAGCCTATGGACCTCCCCATCCTCCACACATTCCCTTACCTCCCCATCACTTCCCTACCTCATTCTACCGCCCAAAAGGTTTAGTGAAAGTAGAGAAAGATGTTTCCTCAATTTCATATATATATAAGGGAATAATTTATCCGGTGACGCCCTGCAAAATGCTACGAGAAAAAGACAAATTACTCTACAATTGCAAAGATGTAAAGCAGTTTTGTGCACAGGGACCATAGTATGTTTTTTTTTTTATAAGATACAACGTTGAGAGCTTTTCGAACTGCTACACAAAATTTGAACCCTAATCTATTCCCTTTATACTGTATATAATAAATTGCTATCTTTATTCGACAGATTAATCCCGATGTCAGTGTAGCCGCTCTACTGTTTTCAGCGACTAGTTCTTCACCAGAGCTAAGAATTGATCAAGATTACGTGAGTGAAACGGGTTGATATAAATGTCTTATTCTGATTTAAAATGTAAATGGCTTATGTGATATAATGTGATGTGTGTGTCTAGTGTCCACAGTAAATAAGGGACACAATTAAAATGTATTCTCAGTTGTAATTCTTGGTTCTGTGCCCGGCCGTTTCTTGTTTCTGTAGGGGTACTTCTTTTTGGGAATACCAGGGTGTGAAGACTCGCGCAAAAAGAAACGTCTAATGCCGGTAATCTGACCTAGTTTTGAATGAGGTGTAACAGAAGTGTAAGACACCACCATCAGTCCCAGAAAATATACACACAGCTTGCTACAGTCGGTAATTAGACACTAGTGTACAGTCAGTAAATACAGCTGCGATCAATACCCACAGCACAGTTACAAACGATACAGTGATGGACATCTCAGGTCCAGCTAAAGATAACAAGGTATCACGTTTTATTACTGTCTGCATTTTGTAGCGACAAAAAAAAACTTCTCTTGCAAGCAACGGAAAGTTAACTTTTTCAGACCGCACGCAGTTTGGGGTGAGTCTTCAGTGCCTTTAAGTGACAATTTAATAGGTTACATAATGTCCTACAAGGAGTACATTGAACTGTGGAGGAGTAGCACCCTGTTGTATTCCAACCTTGCACCAATGGTTTTCCCAGACCTTGTAATCACTTTGTGCCTGCTTGGTTGATGAAAGCAACCTATTATCCACAGAAAACTTATGGCAGTGGGTGATATGAGGATATGACTGATTCACCCCTTAGAGATATCACAGTATCTCCCTTCATTAACCGTTTCCTTTATTACAGTGATATAAATTCCCCCGGAGGTTATCTTTTGTTCTGTGGTAAAATACTTGAAGGATCCTTAGTACAGGAGTTCCATTTCAATGTTAAGAGTGTAATGCACTTTGACTTCCTAAGATTTATACCGTAGCCTTTTATTCACTTAAAGAAAGTGCATTGTTTTAGACCCCTGGTATTTCGAACAATTTTTTGCTTGGTGACCTTAGCATACCTTCAGTGGTGGATGTTATGGCCTGGGGAAGGGTACTACAATGGGGAGGTATCCCCCACACCCCCTCCCCTCATCCCCTTGAGAAAGTTTGATGTGATTATGGGTGCTTATACTTGGCAATTATTTTTTTATTTTTTTATTTTCACGAATGTCTTATTCATCTAAATCTTTTGACCTCACTCCCAAGCTATTGGGCTACCATAAAAGTTGTCACGACTCCTCACTTTGAATACCAGGCATTTAGACTGTAAAAAGCTAACAAAAGACAAAGTTGTCAAAAGTACTTTTTGTGGAGGTGCTGACCTTTTAAGGGTCTTTGCAGATAATTAAGATCTGTTAAATGGGATCATTGAATTACCTCAGTTTAAAAAGGAAACTGCTGTGAGGGCAATTTGAACAGCAATTTGACATTTCTAGCGTACAGTATTTGTGGGCAATTTTGATGACTTTAGAGATCTACTGGTGCATCTTAATACAAAACGTGCTTTAGGTTTTAGGATAAGCATTGCTGACATTGTTGCAGAGTAAACACATTCCAACACGACATATTTTTAGTGGGTCCTATTAAAAATAAGGCAATAAACCTCTGGTAGTTCATTCGAAAATTAAAAGCTACTCGACTGTTTGTCTTCACCATAATAGAGACCATTAGAAAATCCGGCTCTATTGGGAGATATCATCATTTCATCGTCAGGGCTGGGGTTATCATCTTGTCAGTTTGTGATGTCATATATGTTACTTCGAGGTGATAACTCCTACGATGCCTTTTGTCTTTTTCATGTCAAATTTTTCAAGGTGATAAGCTGTTATTAATGAAATCAATGCCAATGTTAGTTTAATAGTTTTATATTTTAAACTTCAATATATCAGAATCAGGTTGACAACAAATGTATCTAAAGGGAATTAAACCATGCAGTTAATAGAAGAACAGGCAGTAAAAGATTTTGAGTACAAAATTGTTCGATAATGTCATATTGAGACTTGCTCAATTCTTTGTCTTTTCATTAAGTCCATGATATCGATAGTTATCAATAGTGTTTATGGTAAAAACGTCAATAAGTGATCTTTTATCCAAATGCAGCGGTGTCATTTTAGGACAGCTAAGAGTACCTTTTAAATTTACCTCTGCATAACAGTTTACTAGTTATTTTAGTCATATATATATTGTGAGAGTGCCGTGGTCAAGTGGTTAAAGCAGTGGACTTGTGATCTAAGGCTTGCAGGTTGGAGTTCTGTTGTGGTCAACTTTTTGATCTAAGGCTTGCAGGTTTGAACCCTGTGGTTAAGGCAGTGGACTTGTGATCTAAGGCTTGCAGGTTCAAGTCCTGTTGTGGTCAAGTGGTTAAGGCAGTGGACTTTCGATCTAAGGCTTGTAGGTTCGAGTCCTGGCTATATCATTACCTTGTGTCCTTGGGCAAGGCACTTTATCTGCATTGCCTCTCTTCACATAGGTGTATAAATGGGGACATGTGAGATAAACTGTCAGTTGAGTGCTGTTTATCTGCTGCCATGTGGAGTGATTGTCTCTATGTTTGACAGGTTATCGTTGACCAGGGTAATATTGTGATGCTCCTTGAGCACCGTTAACGGTGCATATGTCTGCGCTTTATAAATTTAATTATTTATTAATAATAATAATAATATTAATTGTTATTATTCTTTTTTTTCCGTATAGGATAAGGAGTCTATTCTTTATAGTGCAATAGCTTACTTGAAGTATACAGATGGCACTACTGATCATATCAGGTACAGTATTATGAACAAACATATATTTATATTCTATATGGTATATTTGCTATATTTTTTTGGAAGGGGGGGGGGGGAGTGGAAAGGGGCTAGTGGAAAGGAGGCAGCATTATTCAATGTAGATTGGTATCATTTAGACTGCTCATTATTTCTGGATGTTGGAAGATCCAACAAAAAATTATGAAAAGCTAAACGGTCAGGAAAAGATTTGGAAAGCTCAGGTCTGTTGGCAAGTGTGTTTTAGTGGATAGGTGTGAGTCACCTATCACAATATGGATATCAAAACCCAACTTAGACAGGATTTGGTCGTGGTCTCCAAACTCTCTGTTACTAAAATCGGATTTTCATTTTTAAGTCCACAGGTCCAGTTGCCATTTAAGTTTGATCTCAGTAGATTTAATACTGAGCCTTGTGCTCATCCCACTTAGGGATCTATAGCTTCCGTTTACGGCCGTATTTGACCTCCGGTAATCCTCTGAAATATCTTCCAATCAGTTGAGGACAAGGTCATTGCACTCTTTAATTGCTCAATTGATTGTCTTATTATAAATCTCGGATAGGTTGGATTAGACTGATTGAGTTCACAGATCAGTTTTCTCACCCTGATTTATAATACATGTCAGAGGAATAACTTTGTTTTCCACTGAGGAGAAAGAGAACACATACTTAAAGCCGCCCGGGTGAATTTTTCATCTCTAACTCCTACAGAGCATTATGGAGATATCAATAATTGAAAATATCACAGTTTGTACCATGAGTGACTTTTAATAAACAGTTGTTGATGTCACATTTACACACCGACAGCAAATTATGTTTTCTTTATGTTTTGGTATGTTAAATATTTTTTGGGTATTGACTATCCTTTTAAATAAACCAATGTTTCTAGCTTGATTGTTTATATTATAGCATGGATAAATTTCTTGAGAGTTATGTAACGCCTTTAGGTCCAGGATGATATGTTAAAATCAGGGCTCCTCTCAAAGTTTTCCAACTTTTGTAGCAATAAACAATCACAAAGCTGTTAAAGATTATTCACTTTTTGGTCTGTATGAGGGACTACATTCATTCATATTTTGTCTAGTATTTAAAATACTCAGCTTCTTTTATATTGTTTTGTCTTTTTCTATTTAATTTGTGTAAGTTAAAATATATATCGGACATATTTTTCTCATATTATCTACAGGTTAGATTTCTCTGCTGGGTCCTATTCTGAAGAGAGAATGATTGAAGAAAAGGTACAGATATGATGAAATCACCGTCGACACTTCTTGTTATCAGCGTACTCTGTTTTACAACTACTTATGTTTGCTATCTTCTTACTTTTTTAAGCTCAAAGATCATCACTTTCTTGCAGTCCCTCTACATCCACATAATATCTATATATATATATATATATATATATATATATATATTTATGATATATATATGATATATGGATTATCATTCTGCATTTGATCAAAGTAATTCCATTTTTTTTATCTTTTGTTTCAGATCATCCCTACAGAGAAACTCTTGCATAGCATAACAGTCGTCCTGGTTTGTAAAGGATTCCATGGGTTTGTCAAGTTTCATGAAACCACAGTTACTCCAATTGGTAAGTTCCCCCTAGTGGTGTCAGGACAACTCATCCTCTAACTTTATCAGAATAGTTATGAAATTGAAGACCAATTCCAGCAGATACCCCCCTACTTCCTACTCCCCCCGTCCACCCACCCTTATAATCTTAATGCTGGCCCCCCCTTACTATTATAAACATTCACACTTTGGGGAGAATGGAAGGAATCCTGTTTGTAAACTTACATTTAAGCCTCCAGAATATTTTCAAAAGTTACGATTATCTGGGGTTTTCTGAATGTATAGGTTACCTTACAGTACTGAATCATATTAAATAACCATTACTTTCCAGTTAAAGTTTGTTTTGGTCTTTTTGTTAAACATTTCTCTCACTTTGTCCCAAAGGTAATGCTGTGAGGGATGCCACTACACTCTCTTGCATTAAAGGTGAAAGGTCACACTACTCCAACCATACGAAAGGTTCAAAACTTGAGAAACTCATCTCTGTGAAGCCATCGGCAAAAGTAAGCATTAACGATTTGATATCAGAGAGGATAACTCAAAAACAAACAAAATCATACATACAAGACTTTGAAAAGGAATTAAAAGAAAAAGAAAAAAAAATGGAGAATACTACCTTGGCTTGGTTAAGTTAAGACTGATGGTGAATATTTTTGTAAATGTATGTATGTATTTGTATGTATTTTAGATCCTCCTGCAAGCAGGAACTCCCGAAGAAGCCTCATTGGCTTATCAAAGCCGCAAGCTGACCTAAGTCAGTCTCTTACATTCATATTTAACGTCCATGATTATGAATTGTCAACAACTCTGGAACTGGACGACATACATTAATCTTGGAGTGGCTCGAACCAGGGACCTTATGCCGGCGTTAACTACTGAGCTATCACTCCACTACTCAACAACATACTAGCTTTTATTACAATTAAATGACAAGTAAAATAAACTGAAAGTAACTGATTTATTTTGGGTAAAAAGTAAATTTGAGTGGTTGAACGTAATGGTACTTTATGATAGAATAGACTTGTTTTCATACAGGCCTATCCCTTGTAGTCTGTCATGAATACTTCTATGAGGTTATCTGCAGGTAACAAGTTACATTTTCCCAGGGCTCTCGACTTCTCATCTAAACAAATGAAATTTGAATAAGAACAATGTTTCTTGATTTAAATTTTCAGTGTTTCATTCAGACTCCAAAGCATGCTGAAACCATAAACAGCTTTCACTGTATCAAGCAAGTCAAATATGTTGTAGTCTATGGATGCAATGTTGCAAAAATAATGAAATAATCAAATGGAATTCCAGACATGAATAACATCATTAATCTATGTAAAGCAGGGGTGGGCAACCTTTTTGAATGAATGGGCCGGATATAAGGGGTGAAAAATTGACTGGGCCGCACCTAACCAATGACCTGCTGTTGATTTCAAATCTTTGATTCCGAGGATTTTCAAGCAATAGGTGTGTGTACTTAATCTGTATTCACAAAAACATAATGTCAATATAGTACAGTTGATAATTAATGGGGATAATAGGCCTACCTGACCGCATCATTAGTGCAGATTCTAAGCAGCTAGCTCGTTTTTTGTGATGATGTAAAATAGATTGCTATTTTTTCTTTATCTTGAGACATCTCACGGGCCGCAAAAAAATCACTGGCAGGCCGCATGTGGCCTGCAGGCCGTAGGTTGCCCACCCCCTGATGTAAAGTGTCAAAATTATGATGCACAATGGGGCTGCAGCATCTCGCAGCCAGGCTGTGTAGGATGTCAACTTCTATGCTGTGCTATTTCAGACAACAGACATTTGCTAGATCATTTCTATTGTTTAATGTTGCATTCAGCGTTGCTGCAGGGGAGGTTGCAGCCACTGCAGCCTTTCTCTTTGACAATGTGCCTTAGTACTAGCATATCTATATATACAACACAATGTACCGTTTGGCATCTCTTTGACAATGTGCCTTAATACTAGCATATCTATTTATACAACACAATGCACCTTTTGGCATCTCTTTGACAATGTGCCTTAGTACTAGCATATCTAAATATACAACACAATGTACCTTTTGGCATTTTTCTCCAGATGACGTTAATATTTCTCCTCTTTCTTATCTCCTAAAGGGAACGTTGTTCGAGCCCACCGTCTCTCTCGTTACTCAGGTGAACATGGATCATATAGAACACTTACATAGCATGCTGAGCTATTGGAAACAGCCAATATCAGCATCTATATTTATACCTGGCGACGGAAGTCCAAAGGAGGGGCAAAAAGAAGACTGGAAGAGGTATTAATATGCTAAGACTGTCTGGGTCTTCTATTCTATATGATAACATTTCTGAAAGTAAATTTTTGCAGTTTTTTTACAAACCTTGACAGGTACTGAGATGTTGGGAAATTGTATTTGGAAAACAAAGGTTGGATTTCATTTCATTTTGCAATAAAAAAAACAGGGAAGAAAAAATTGATAAGCATTGACTGTATTAAATCAATTTTGGTGTCTGCAAGTGAATTTAAAATTATTTTGAGCTTTACACAATGTAGGGCAATGTGAACCAATAGGAAGGAGATAATACACTATGTAAGAGCATACAGTCTTACTATAAGATAATTATTTTTAATTGGGACTAATTGTATGTTTCTTTACTGATTGATTACATTTTGCAGGCTTTATATTCAGAAAAAGCTGAGTAGGATGAAATTTCCGCCGGGATCCAATATTTTTGCCGTTTATGCGCAGTCATTACAACAGGAGTATCATCAAAACTTTCTGAGAAATTTAGCATTCAGTTCATCGTCGGATGACTACGTTCTTCTTCTTGACGCTGGGTTTCTACCATCTCCTGGTTTCTTGAAAGGATTCCAGGAAACTGTATTTCATTACGAAGATACAGGAAAAGACCTCTCCAAAGTTGCATTTGTTGTTCCAGTATTCCAGATGGTTAAGGAGCTTCCATTGCCAAATTCCAAAGATGAGCTGAGAGCATTGGTGACTGGGGAGGACCCTGGTGCTATTTCATTCAATAGACTGACCGATCCTGATGCTCACAGATCAACGGATTATAGACATTGGTTCCGGGCTAAAGGACCGTATCCAGTGGAAGTGTTCAACGACAAGTACGAACCATATGTTGTAATAAAAAAAACTGCCACGACTCCTCAATTTGATGAGCGTTTTCATGATGGTCCATTAGCTAGAATCTCTCACATTATGGAGCTCCTAGCTGCTGGCTATGAATTCATCGTCTTGCCAAACGCCTGGGCTATAACCGAACCGTCGTTCCCGACCGCGAGCTCGGAGAGTCAGGCCTACGGATTCTTCACTCAGACAGATGTATACGTTCGACGGTTTGAATTTATTTCCGAACTGATGCAGAATTATAAATTGGGGCCGTGCGAACAGACAGAGGACACCATGGAGGATTCTATAGATGATGCGAGGTAGAGGTAACTACATGAGGTAGAGGTAACTACCATGAGGTAGAGGTAACTACATTGAGTAGAACAAACCTCAGTATAGTATCCGGACCCTCCTTGTTGCAAGGGAATCTTGAGAGGAAGCATGACGATGATGACCAGATATTTTGCAGTCGTAGTAAGAGACTGCACAACATTCTGCCGATGATAACACCACATTGAAGTGTCAATGGCCGGGGGAGGCCACCGTCAGGAACGACCTCACTTCATGAGGTTGTCATAGTTATACCTCATTTGCCTGCATAGTTTGTGCTTGATCATGAGGCAGTCCTTTTCCTATTCTCAAACATGTCAAAACTAAGGTATCAGCTTTTCTATTCTTTGTGATTGTTTATAATTTTGGGAAATTATGGTGGTGACATGTTATATTTTATATATTTATTAAACATTATATTTGTGTGAAAAATTGTTATAATGCCATAGATTCTTTTTAAGATGCACATTTTTCAAATTCTTTCCAAGGCAACTTGTTCTCATTTAAGATTTTTTTTTTGGACGGCAACCAGCACAGTTATTGTTAAAGAGAAATTACTTTGACACCAAATTTGCTGTTCAAGTTTGTCAGTCAGGAATTGGAAAACAGGTATGAATAAATGACCAATGTATCTGTCTGTCTGTGAAATTAGAAGGGGAAAACCGAAAAAAAGACAACGCACAGAACATTGTCATATTTTTTATTTTAATTTAAACAGTTAAAGGTAAATTCATAGTTTTGTTTGACTAAATCAGCCGTTTGTGTCTCAGACAGTAAATGAAACACAATTTTTTTGCCTATTGGGACCAAATAGGAGTGAGAACTGCTGCAAAGTCATTTTAAGTCTGATAATTTTTTTGAAACAATTTTTGTCTTTCAGATTTACCAAATCATAATTTCTAAAAAAAATAAACAAACTATTTTATGTTTATTTAAGAGCGACTAGGAAGTAAAGAGATGCACAAGACCTTGGACTCAATATTTCAGCTTTTTAGTTTTCTTTCTTATTAATTACCAAAAATAAGCAGTCAGTATGTGACAAACATATTTAACGAGCTGTATTCCAACACAACAGGACATTTGTAGTGATTTATCAGCAATTCATCCTAGAGTTTAACATGACACAACCTGTATATCATCTTTATACCCATAGGGCTTTTCTATATGATTTTATCTGAGAAACTGATTTTAATCAGAGAAACTCTTCACAGACCACTTAGTGTTGCTGTCTGTGTTATTAAAACTTAGTAATAACTGCCTCATGAAAAGTGTATTAAGTACAAGTATAAGTACAAAAAATAAAAATAATCAATTGAAAACAGCTTCAAATTTTAACTTTATTGATAGGTGTGCAATTTTTGATAGAAAATTAGCTTCTTTATTCCTGTTTTTGTTTGTTTTTTTGGTTCATATGTTTCTGATTGGTGTTTTATCAGCAATGGCACAATCATAGTATGTATGATACTATAGTGTGTTATTAAATAGTTTTATATTTAATTGGTGCATCAATGTGATGTCAATATTTTGTATGAAATGCACATTCTAATCTCTCTTCACATTGAAATGTCAAGTTACATTGTCCTTATTAAACTTGACATAAAATCACTTGGCACTCGTAAAGAGTTTGTACGAGGACAGCAGGGAGCAGTTTGCATGTGCAAGGGGGGGGGAGTAGACCAAGGGCAGAGAGGGGAGGGGGTGGTGTTAGGGATGTACATACCCGTTTCAATCGCACACAAAATATTACAAGGAGTTTATTAGCAATAACTTGTGTGCAGACTTAATAGCAACCTAATTTGTAGCTTAAATATGCGTCAGAATGCACCATTCACTTTCATCCAGACCTACGATGGAGTTGGCCTTCATCGACATCAGGGCCACAAACTTGTATCCGCCCCTGCGTGAACCCTACTTTCAGTTGTACCCTGATGAAGGAAGCCTTTATGATGTAGTCATTTCATTTCTTTCTGACAGGTCATTAAATTTCAAGCAACTCTTATCTCTGAATTCTACTACTGTTTTAACCCAAATTTTTCCTTTTGTAGCTAGCATTTGTGATTTTTTGATAGCACACGATATGGCCTTGGAAATGAATGTCAATCATTGTGAATTTTTTGGTATAAAAATGTGTAATTTTAAATGTGACATATCTGGTTTCAACTGGTTTCTCTGTGATTAAATGTAATTTAAACAAAAGTAATTGTTTAATTGTCATCATTACCTGGGAAGAATTGTTTCAGATGAGATCAGGGAAGTGCATGCTCCTACCCTAAATCAATTGAAGGAAAATTAAAATATTCATTTTTAAATTTTAAGTGCATAATGAGGCAACTTTATGCTATAAAATGAGGTTTACAGATCGGATTTTGCTAAAAACTGCTTTTAATTTATTGCTTGTTGAAATGTGGGGGGGGGGGGGGGAGGGTAGGGGTGTACACCCTAAACACCCCTGGATTCACCACTTTCTTATTTTTTTATGAAATTATGAGTCATATGTAAGATGATTATTGGGGAGGGGAGTAAGGGGCTCACATGGGGTGATATTCAGGTGTCTTGTTTGCATCATTGTTGCTGGAGTACAATTAAGAAACTGAGTTGTGTAACTACCATGTGTCTTTTGCATTCATAGCTAACGTTCCCTTAAAGCCTTTTATTGTGTAGATGTTTGTAAAGTTGTTGATATTGATGGAAATACTAAGTTCTAAAAACAATGCGGTACATTGTGGGTAGCATACTTTTATTCATGTTTCAATACAAAGAAAAAAGGTGACACAAATCATATATTTCCTGTTTTTGCATTATAGTTAATATACTTATACAGTAACACGCGACAAATTGTGAAATGGGTTGTAAAATTAGTCACAGTATACTCTCCAAAATGAACTTTCATTTTGATGAAACAATTTAGATTTTCTTCGATTGCGATTTTCTTTGGGATTGCAATCACAGTTTGAGTAATACTCTGTAGGTTTTGTATTAAAATTTATCATCACTTTCTGACCAAACGCAAATATCTGCTTTAAACCTCTGAAATGTCTTAAAGTTTTGAAAGTCTGAACGAGAGTCTGCAATGAAAGACTGAATGTGTAAACATATTTCTACATCTCATCTGATGACTGTCAAAAGCTAGTATTCCGTTCGTATATTCTCTATGCAATGTTTAACCCGTGAGTGCTAAACGTTTCAACCTGTCCTAATAAGGCCTTGAAAATATCTAAGTCGTGCTATGAAAAGTATCGTGAAAAGATAATCGGTACCTTGTTTTAAGTTTGGCTAAATAAATTAATGGAATTTTTATATGACTGGTCCATGTATTATGTTCGGTTGCATTCATTTTTTTGTAGGGTAATGCACAGTTTCTATTTTGATAAAGCAATCAGCATTAATTTGAAAAAAATGTAAAATTAGTTACCAGACAAAGCTTTCTAAGTTAGTAATCACATATCAGTAGGTTAATTTATGATTATTTGGCTTGCCTCATCTTCCCCAAATTTCATAGAAAATAGATATCATCCATGAATTTTTATCTTTATGAGTAATATCATTTGTTATCATGGTTTGAACTTCAAAGTTTATGTACAATGGTGCAATACAAAGTTGTATATTTTTCATTTAATGCTGTAAGTGTTATTATTATCTTTGTTGTTGTCGTGTTTGCATGTTACACAAATTTGAACCTGTCTACTAATCCCCTTACATCTATCTCTTTGTGTTCACCATGCTCATCAACCTGTCAGTATTCTGTGTGGGTTTTTTGTCCCTTCTGTTACTGTTACTTGTCATTTAGCCAGGCGCAGCGGAACGGGAAAATTATTGGGAGGGGCTAATATGTGGAGACTATCTAAGCGGAGCGCCACCATCGGTTGGCGCAGAGCGTACAAGAAAATTTTGGGTTTCTTAAACCCCACAGATGGCCGGAAACGGCACTTCCCAAGTGTTTAATGCTGCAAATACCTAGCCCTAAAACATGGGTCTCAATGTTTTTACAGATTTTTACGTGCAATCTGAGAAATTGCAGGCTTGAGACTCTCAAGCCTGCAGATTGCACATAAAAATCTGTAAAAACATTGTAATTTGTATATTCGATGGTGTTTTAAGAGAGAAGCTATTACTCGACGTGTACTCGCAAAGACGTTTTTGAGTGTAGTAAATTACTACTTGCAATTAAATGCAATAATTACAAGGGCGTCGGAAGCTATTTTTGATTGGTACGGCGGTTCAGAGTGTGGCCAACTATCATAATTATCGGGGAGACGTTTGGTAGGTCAAACTAAGCTACGCGCCACCATGGTTGGCACGTAGCGTAATGGAGAAGATTTTGAAAATACGCCTCCCAGATTGCAGGAAATGGCACTTCCCGAGCTTGAAAACAAAACCCCTGCCATGCTAGAGTAGTCAAATTTAGCCTACTTGCCGTCATCATTATTGAAAATTATTGAAACATATACCTCAGAGATTTTTTGTTTTCCATTTTTTAGTCCTACTTTCTTTTCTTTTCTTTTCTTTTTTTGCGTCGTGAATATTGGTCCGTTCGCCGGACCTGCCCGTACCGGCTCCGAAGCCCCTGAATTAAATAAATGTCATAAGATAAAACAGAAAGCATTTCTTAATGTCAACAAATGGGCAATTCCAAAACCATGTGCAGTTGCCAACAAATTTCTATCACCTAGCACTGTCATCATGTCATGAATGCATGTACCCTATACAGCACAGGTGAAATGCTAATATTGTGTTTTTGTTCAATAATTGATTGCGTTTAAATATAAAGCCATGTTCCACGCCTTGCTTGTACTCGTAGTGTAAACGCAAATGTTGATGAGTGTAGCGTTTAGCTTATTACCCTCTTATTTAAAACACTAATTTTCGATGAGGCATGA
>TCONS_00006432	evm.TU.Chr10.581
GCATATCATATTAGCGGTCGGACAGAACAAAACCGTATCCTACACTATTACAAGACGGCAGTAATTGATAAACAGTTTTCTCACGGTACCAGTGAAACTCAATTAGGTGTCGGCTCAATTAGATGCCGTGTCCTACTCCTAGCGGATGTTATTGACATGAAGCCTCACAGTATTGTCTATTGATGAAAACGTACTGAATTACAGATATGGTTGTTTCAGCGAAACGGAAAACTCTCTTATGAGGAAATTAAAACTGTCTGTTGCTTTGTCATGTAGGTCTGTGTCCAACCGAGTTGAATATCTGTGATTATTATATTGCGAGCTTAACGAGGTACAGTACGCAAAAGATGCGGCGGGGTCGTGCTAATTGGATCTGCTTTCTCCCAGAGTGTATGATCATCGCCTGTCATGGAATTAGCATCAAATCATTCGTCTGGATCTTCTTCTTATTCGCCTTGATCTCGTTCGTCGTCACGTACGTTCACGTGATGATTGTGTTGGAGATGTCTGGTAATGATTTACAGTTTGGTGTAAATTATGATTACCTTGATGTTCCTTCTATCAACTTGGATCGCTCCAAAGATTGGTCACTCAAGAATGGCAAGTTTAGGTTAGGAGACGACGCGAGGGAAGGGAAAAATATGATCGCTACTAAAATTATAGAGTCGCCTCTGACGGAGATACATGGCTGGTGGATGCCCAACGTCAAGTGGACAGCTGAGATCAACTGTAAGACTGGACTGTCTCATATATGTAGAAAGGTGCTAAGTGCAAAGTGTGAGGAAGATGCAGTACATTCCATTTACCAATTCTTGCCAATTAATCCCGATGTCAGTGTAGCCGCTCTACTGTTTTCAGCGACTAGTTCTTCACCAGAGCTAAGAATTGATCAAGATTACGATAAGGAGTCTATTCTTTATAGTGCAATAGCTTACTTGAAGTATACAGATGGCACTACTGATCATATCAGGTTAGATTTCTCTGCTGGGTCCTATTCTGAAGAGAGAATGATTGAAGAAAAGATCATCCCTACAGAGAAACTCTTGCATAGCATAACAGTCGTCCTGGTTTGTAAAGGATTCCATGGGTTTGTCAAGTTTCATGAAACCACAGTTACTCCAATTGGTAATGCTGTGAGGGATGCCACTACACTCTCTTGCATTAAAGGTGAAAGGTCACACTACTCCAACCATACGAAAGGTTCAAAACTTGAGAAACTCATCTCTGTGAAGCCATCGGCAAAAGGAACGTTGTTCGAGCCCACCGTCTCTCTCGTTACTCAGGTGAACATGGATCATATAGAACACTTACATAGCATGCTGAGCTATTGGAAACAGCCAATATCAGCATCTATATTTATACCTGGCGACGGAAGTCCAAAGGAGGGGCAAAAAGAAGACTGGAAGAGGCTTTATATTCAGAAAAAGCTGAGTAGGATGAAATTTCCGCCGGGATCCAATATTTTTGCCGTTTATGCGCAGTCATTACAACAGGAGTATCATCAAAACTTTCTGAGAAATTTAGCATTCAGTTCATCGTCGGATGACTACGTTCTTCTTCTTGACGCTGGGTTTCTACCATCTCCTGGTTTCTTGAAAGGATTCCAGGAAACTGTATTTCATTACGAAGATACAGGAAAAGACCTCTCCAAAGTTGCATTTGTTGTTCCAGTATTCCAGATGGTTAAGGAGCTTCCATTGCCAAATTCCAAAGATGAGCTGAGAGCATTGGTGACTGGGGAGGACCCTGGTGCTATTTCATTCAATAGACTGACCGATCCTGATGCTCACAGATCAACGGATTATAGACATTGGTTCCGGGCTAAAGGACCGTATCCAGTGGAAGTGTTCAACGACAAGTACGAACCATATGTTGTAATAAAAAAAACTGCCACGACTCCTCAATTTGATGAGCGTTTTCATGATGGTCCATTAGCTAGAATCTCTCACATTATGGAGCTCCTAGCTGCTGGCTATGAATTCATCGTCTTGCCAAACGCCTGGGCTATAACCGAACCGTCGTTCCCGACCGCGAGCTCGGAGAGTCAGGCCTACGGATTCTTCACTCAGACAGATGTATACGTTCGACGGTTTGAATTTATTTCCGAACTGATGCAGAATTATAAATTGGGGCCGTGCGAACAGACAGAGGACACCATGGAGGATTCTATAGATGATGCGAGGTAGAGGTAACTACATGAGGTAGAGGTAACTACCATGAGGTAGAGGTAACTACATTGAGTAGAACAAACCTCAGTATAGTATCCGGACCCTCCTTGTTGCAAGGGAATCTTGAGAGGAAGCATGACGATGATGACCAGATATTTTGCAGTCGTAGTAAGAGACTGCACAACATTCTGCCGATGATAACACCACATTGAAGTGTCAATGGCCGGGGGAGGCCACCGTCAGGAACGACCTCACTTCATGAGGTTGTCATAGTTATACCTCATTTGCCTGCATAGTTTGTGCTTGATCATGAGGCAGTCCTTTTCCTATTCTCAAACATGTCAAAACTAAGGTATCAGCTTTTCTATTCTTTGTGATTGTTTATAATTTTGGGAAATTATGGTGGTGACATGTTATATTTTATATATTTATTAAACATTATATTTGTGTGAAAAATTGTTATAATGCCATAGATTCTTTTTAAGATGCACATTTTTCAAATTCTTTCCAAGGCAACTTGTTCTCATTTAAGATTTTTTTTTTGGACGGCAACCAGCACAGTTATTGTTAAAGAGAAATTACTTTGACACCAAATTTGCTGTTCAAGTTTGTCAGTCAGGAATTGGAAAACAGGTATGAATAAATGACCAATGTATCTGTCTGTCTGTGAAATTAGAAGGGGAAAACCGAAAAAAAGACAACGCACAGAACATTGTCATATTTTTTATTTTAATTTAAACAGTTAAAGGTAAATTCATAGTTTTGTTTGACTAAATCAGCCGTTTGTGTCTCAGACAGTAAATGAAACACAATTTTTTTGCCTATTGGGACCAAATAGGAGTGAGAACTGCTGCAAAGTCATTTTAAGTCTGATAATTTTTTTGAAACAATTTTTGTCTTTCAGATTTACCAAATCATAATTTCTAAAAAAAATAAACAAACTATTTTATGTTTATTTAAGAGCGACTAGGAAGTAAAGAGATGCACAAGACCTTGGACTCAATATTTCAGCTTTTTAGTTTTCTTTCTTATTAATTACCAAAAATAAGCAGTCAGTATGTGACAAACATATTTAACGAGCTGTATTCCAACACAACAGGACATTTGTAGTGATTTATCAGCAATTCATCCTAGAGTTTAACATGACACAACCTGTATATCATCTTTATACCCATAGGGCTTTTCTATATGATTTTATCTGAGAAACTGATTTTAATCAGAGAAACTCTTCACAGACCACTTAGTGTTGCTGTCTGTGTTATTAAAACTTAGTAATAACTGCCTCATGAAAAGTGTATTAAGTACAAGTATAAGTACAAAAAATAAAAATAATCAATTGAAAACAGCTTCAAATTTTAACTTTATTGATAGGTGTGCAATTTTTGATAGAAAATTAGCTTCTTTATTCCTGTTTTTGTTTGTTTTTTTGGTTCATATGTTTCTGATTGGTGTTTTATCAGCAATGGCACAATCATAGTATGTATGATACTATAGTGTGTTATTAAATAGTTTTATATTTAATTGGTGCATCAATGTGATGTCAATATTTTGTATGAAATGCACATTCTAATCTCTCTTCACATTGAAATGTCAAGTTACATTGTCCTTATTAAACTTGACATAAAATCACTTGGCACTCGTAAAGAGTTTGTACGAGGACAGCAGGGAGCAGTTTGCATGTGCAAGGGGGGGGGAGTAGACCAAGGGCAGAGAGGGGAGGGGGTGGTGTTAGGGATGTACATACCCGTTTCAATCGCACACAAAATATTACAAGGAGTTTATTAGCAATAACTTGTGTGCAGACTTAATAGCAACCTAATTTGTAGCTTAAATATGCGTCAGAATGCACCATTCACTTTCATCCAGACCTACGATGGAGTTGGCCTTCATCGACATCAGGGCCACAAACTTGTATCCGCCCCTGCGTGAACCCTACTTTCAGTTGTACCCTGATGAAGGAAGCCTTTATGATGTAGTCATTTCATTTCTTTCTGACAGGTCATTAAATTTCAAGCAACTCTTATCTCTGAATTCTACTACTGTTTTAACCCAAATTTTTCCTTTTGTAGCTAGCATTTGTGATTTTTTGATAGCACACGATATGGCCTTGGAAATGAATGTCAATCATTGTGAATTTTTTGGTATAAAAATGTGTAATTTTAAATGTGACATATCTGGTTTCAACTGGTTTCTCTGTGATTAAATGTAATTTAAACAAAAGTAATTGTTTAATTGTCATCATTACCTGGGAAGAATTGTTTCAGATGAGATCAGGGAAGTGCATGCTCCTACCCTAAATCAATTGAAGGAAAATTAAAATATTCATTTTTAAATTTTAAGTGCATAATGAGGCAACTTTATGCTATAAAATGAGGTTTACAGATCGGATTTTGCTAAAAACTGCTTTTAATTTATTGCTTGTTGAAATGTGGGGGGGGGGGGGGGAGGGTAGGGGTGTACACCCTAAACACCCCTGGATTCACCACTTTCTTATTTTTTTATGAAATTATGAGTCATATGTAAGATGATTATTGGGGAGGGGAGTAAGGGGCTCACATGGGGTGATATTCAGGTGTCTTGTTTGCATCATTGTTGCTGGAGTACAATTAAGAAACTGAGTTGTGTAACTACCATGTGTCTTTTGCATTCATAGCTAACGTTCCCTTAAAGCCTTTTATTGTGTAGATGTTTGTAAAGTTGTTGATATTGATGGAAATACTAAGTTCTAAAAACAATGCGGTACATTGTGGGTAGCATACTTTTATTCATGTTTCAATACAAAGAAAAAAGGTGACACAAATCATATATTTCCTGTTTTTGCATTATAGTTAATATACTTATACAGTAACACGCGACAAATTGTGAAATGGGTTGTAAAATTAGTCACAGTATACTCTCCAAAATGAACTTTCATTTTGATGAAACAATTTAGATTTTCTTCGATTGCGATTTTCTTTGGGATTGCAATCACAGTTTGAGTAATACTCTGTAGGTTTTGTATTAAAATTTATCATCACTTTCTGACCAAACGCAAATATCTGCTTTAAACCTCTGAAATGTCTTAAAGTTTTGAAAGTCTGAACGAGAGTCTGCAATGAAAGACTGAATGTGTAAACATATTTCTACATCTCATCTGATGACTGTCAAAAGCTAGTATTCCGTTCGTATATTCTCTATGCAATGTTTAACCCGTGAGTGCTAAACGTTTCAACCTGTCCTAATAAGGCCTTGAAAATATCTAAGTCGTGCTATGAAAAGTATCGTGAAAAGATAATCGGTACCTTGTTTTAAGTTTGGCTAAATAAATTAATGGAATTTTTATATGACTGGTCCATGTATTATGTTCGGTTGCATTCATTTTTTTGTAGGGTAATGCACAGTTTCTATTTTGATAAAGCAATCAGCATTAATTTGAAAAAAATGTAAAATTAGTTACCAGACAAAGCTTTCTAAGTTAGTAATCACATATCAGTAGGTTAATTTATGATTATTTGGCTTGCCTCATCTTCCCCAAATTTCATAGAAAATAGATATCATCCATGAATTTTTATCTTTATGAGTAATATCATTTGTTATCATGGTTTGAACTTCAAAGTTTATGTACAATGGTGCAATACAAAGTTGTATATTTTTCATTTAATGCTGTAAGTGTTATTATTATCTTTGTTGTTGTCGTGTTTGCATGTTACACAAATTTGAACCTGTCTACTAATCCCCTTACATCTATCTCTTTGTGTTCACCATGCTCATCAACCTGTCAGTATTCTGTGTGGGTTTTTTGTCCCTTCTGTTACTGTTACTTGTCATTTAGCCAGGCGCAGCGGAACGGGAAAATTATTGGGAGGGGCTAATATGTGGAGACTATCTAAGCGGAGCGCCACCATCGGTTGGCGCAGAGCGTACAAGAAAATTTTGGGTTTCTTAAACCCCACAGATGGCCGGAAACGGCACTTCCCAAGTGTTTAATGCTGCAAATACCTAGCCCTAAAACATGGGTCTCAATGTTTTTACAGATTTTTACGTGCAATCTGAGAAATTGCAGGCTTGAGACTCTCAAGCCTGCAGATTGCACATAAAAATCTGTAAAAACATTGTAATTTGTATATTCGATGGTGTTTTAAGAGAGAAGCTATTACTCGACGTGTACTCGCAAAGACGTTTTTGAGTGTAGTAAATTACTACTTGCAATTAAATGCAATAATTACAAGGGCGTCGGAAGCTATTTTTGATTGGTACGGCGGTTCAGAGTGTGGCCAACTATCATAATTATCGGGGAGACGTTTGGTAGGTCAAACTAAGCTACGCGCCACCATGGTTGGCACGTAGCGTAATGGAGAAGATTTTGAAAATACGCCTCCCAGATTGCAGGAAATGGCACTTCCCGAGCTTGAAAACAAAACCCCTGCCATGCTAGAGTAGTCAAATTTAGCCTACTTGCCGTCATCATTATTGAAAATTATTGAAACATATACCTCAGAGATTTTTTGTTTTCCATTTTTTAGTCCTACTTTCTTTTCTTTTCTTTTCTTTTTTTGCGTCGTGAATATTGGTCCGTTCGCCGGACCTGCCCGTACCGGCTCCGAAGCCCCTGAATTAAATAAATGTCATAAGATAAAACAGAAAGCATTTCTTAATGTCAACAAATGGGCAATTCCAAAACCATGTGCAGTTGCCAACAAATTTCTATCACCTAGCACTGTCATCATGTCATGAATGCATGTACCCTATACAGCACAGGTGAAATGCTAATATTGTGTTTTTGTTCAATAATTGATTGCGTTTAAATATAAAGCCATGTTCCACGCCTTGCTTGTACTCGTAGTGTAAACGCAAATGTTGATGAGTGTAGCGTTTAGCTTATTACCCTCTTATTTAAAACACTAATTTTCGATGAGGCATGA
>TCONS_00006433	evm.TU.Chr10.581
CATGAATCCTCCAGATTCATTTACCTAAATGGCATATCATATTAGCGGTCGGACAGAACAAAACCGTATCCTACACTATTACAAGACGGCAGTAATTGATAAACAGTTTTCTCACGGTACCAGTGAAACTCAATTAGGTGTCGGCTCAATTAGATGCCGTGTCCTACTCCTAGCGGATGTTATTGACATGAAGCCTCACAGTATTGTCTATTGATGAAAACGTACTGAATTACAGATATGGTTGTTTCAGCGAAACGGAAAACTCTCTTATGAGGAAATTAAAACTGTCTGTTGCTTTGTCATGTAGGTCTGTGTCCAACCGAGTTGAATATCTGTGATTATTATATTGCGAGCTTAACGAGGTACAGTACGCAAAAGATGCGGCGGGGTCGTGCTAATTGGATCTGCTTTCTCCCAGAGTGTATGATCATCGCCTGTCATGGAATTAGCATCAAATCATTCGTCTGGATCTTCTTCTTATTCGCCTTGATCTCGTTCGTCGTCACGTACGTTCACGTGATGATTGTGTTGGAGATGTCTGGTAATGATTTACAGTTTGGTGTAAATTATGATTACCTTGATGTTCCTTCTATCAACTTGGATCGCTCCAAAGATTGGTCACTCAAGAATGGCAAGTTTAGGTTAGGAGACGACGCGAGGGAAGGGAAAAATATGATCGCTACTAAAATTATAGAGTCGCCTCTGACGGAGATACATGGCTGGTGGATGCCCAACGTCAAGTGGACAGCTGAGATCAACTGTAAGACTGGACTGTCTCATATATGTAGAAAGGTGCTAAGTGCAAAGTGTGAGGAAGATGCAGTACATTCCATTTACCAATTCTTGCCAATTAATCCCGATGTCAGTGTAGCCGCTCTACTGTTTTCAGCGACTAGTTCTTCACCAGAGCTAAGAATTGATCAAGATTACGATAAGGAGTCTATTCTTTATAGTGCAATAGCTTACTTGAAGTATACAGATGGCACTACTGATCATATCAGGTTAGATTTCTCTGCTGGGTCCTATTCTGAAGAGAGAATGATTGAAGAAAAGATCATCCCTACAGAGAAACTCTTGCATAGCATAACAGTCGTCCTGGTTTGTAAAGGATTCCATGGGTTTGTCAAGTTTCATGAAACCACAGTTACTCCAATTGGTAATGCTGTGAGGGATGCCACTACACTCTCTTGCATTAAAGGTGAAAGGTCACACTACTCCAACCATACGAAAGGTTCAAAACTTGAGAAACTCATCTCTGTGAAGCCATCGGCAAAAGGAACGTTGTTCGAGCCCACCGTCTCTCTCGTTACTCAGGTGAACATGGATCATATAGAACACTTACATAGCATGCTGAGCTATTGGAAACAGCCAATATCAGCATCTATATTTATACCTGGCGACGGAAGTCCAAAGGAGGGGCAAAAAGAAGACTGGAAGAGGCTTTATATTCAGAAAAAGCTGAGTAGGATGAAATTTCCGCCGGGATCCAATATTTTTGCCGTTTATGCGCAGTCATTACAACAGGAGTATCATCAAAACTTTCTGAGAAATTTAGCATTCAGTTCATCGTCGGATGACTACGTTCTTCTTCTTGACGCTGGGTTTCTACCATCTCCTGGTTTCTTGAAAGGATTCCAGGAAACTGTATTTCATTACGAAGATACAGGAAAAGACCTCTCCAAAGTTGCATTTGTTGTTCCAGTATTCCAGATGGTTAAGGAGCTTCCATTGCCAAATTCCAAAGATGAGCTGAGAGCATTGGTGACTGGGGAGGACCCTGGTGCTATTTCATTCAAGAGACTGACCGATCCTGATGCTCACAGATCAACGGATTATAGACATTGGTTCCGGGCTAAAGGACCGTATCCAGTGGAAGTGTTCAACGACAAGTACGAACCATATGTTGTAATAAAAAAAACTGCCACGACTCCTCAATTTGATGAGCGTTTTCATGATGGTCCATTAGCTAGAATCTCTCACATTATGGAGCTCCTAGCTGCTGGCTATGAATTCATCGTCTTGCCAAACGCCTGGGCTATAACCGAACCGTCGTTCCCGACCGCGAGCTCGGAGAGTCAGGCCTACGGATTCTTCACTCAGACAGATGTATACGTTCGACGGTTTGAATTTATTTCCGAACTGATGCAGAATTATAAATTGGGGCCGTGCGAACAGACAGAGGACACCATGGAGGATTCTATAGATGATGCGAGGTAGAGGTAACTACATGAGGTAGAGGTAACTACCATGAGGTAGAGGTAACTACATTGAGTAGAACAAACCTCAGTATAGTATCCGGACCCTCCTTGTTGCAAGGGAATCTTGAGAGGAAGCATGACGATGATGACCAGATATTTTGCAGTCGTAGTAAGAGACTGCACAACATTCTGCCGATGATAACACCACATTGAAGTGTCAATGGCCGGGGGAGGCCACCGTCAGGAACGACCTCACTTCATGAGGTTGTCATAGTTATACCTCATTTGCCTGCATAGTTTGTGCTTGATCATGAGGCAGTCCTTTTCCTATTCTCAAACATGTCAAAACTAAGGTATCAGCTTTTCTATTCTTTGTGATTGTTTATAATTTTGGGAAATTATGGTGGTGACATGTTATATTTTATATATTTATTAAACATTATATTTGTGTGAAAAATTGTTATAATGCCATAGATTCTTTTTAAGATGCACATTTTTCAAATTCTTTCCAAGGCAACTTGTTCTCATTTAAGATTTTTTTTTTGGACGGCAACCAGCACAGTTATTGTTAAAGAGAAATTACTTTGACACCAAATTTGCTGTTCAAGTTTGTCAGTCAGGAATTGGAAAACAGGTATGAATAAATGACCAATGTATCTGTCTGTCTGTGAAATTAGAAGGGGAAAACCGAAAAAAAGACAACGCACAGAACATTGTCATATTTTTTATTTTAATTTAAACAGTTAAAGGTAAATTCATAGTTTTGTTTGACTAAATCAGCCGTTTGTGTCTCAGACAGTAAATGAAACACAATTTTTTTGCCTATTGGGACCAAATAGGAGTGAGAACTGCTGCAAAGTCATTTTAAGTCTGATAATTTTTTTGAAACAATTTTTGTCTTTCAGATTTACCAAATCATAATTTCTAAAAAAAATAAACAAACTATTTTATGTTTATTTAAGAGCGACTAGGAAGTAAAGAGATGCACAAGACCTTGGACTCAATATTTCAGCTTTTTAGTTTTCTTTCTTATTAATTACCAAAAATAAGCAGTCAGTATGTGACAAACATATTTAACGAGCTGTATTCCAACACAACAGGACATTTGTAGTGATTTATCAGCAATTCATCCTAGAGTTTAACATGACACAACCTGTATATCATCTTTATACCCATAGGGCTTTTCTATATGATTTTATCTGAGAAACTGATTTTAATCAGAGAAACTCTTCACAGACCACTTAGTGTTGCTGTCTGTGTTATTAAAACTTAGTAATAACTGCCTCATGAAAAGTGTATTAAGTACAAGTATAAGTACAAAAAATAAAAATAATCAATTGAAAACAGCTTCAAATTTTAACTTTATTGATAGGTGTGCAATTTTTGATAGAAAATTAGCTTCTTTATTCCTGTTTTTGTTTGTTTTTTTGGTTCATATGTTTCTGATTGGTGTTTTATCAGCAATGGCACAATCATAGTATGTATGATACTATAGTGTGTTATTAAATAGTTTTATATTTAATTGGTGCATCAATGTGATGTCAATATTTTGTATGAAATGCACATTCTAATCTCTCTTCACATTGAAATGTCAAGTTACATTGTCCTTATTAAACTTGACATAAAATCACTTGGCACTCGTAAAGAGTTTGTACGAGGACAGCAGGGAGCAGTTTGCATGTGCAAGGGGGGGGGAGTAGACCAAGGGCAGAGAGGGGAGGGGGTGGTGTTAGGGATGTACATACCCGTTTCAATCGCACACAAAATATTACAAGGAGTTTATTAGCAATAACTTGTGTGCAGACTTAATAGCAACCTAATTTGTAGCTTAAATATGCGTCAGAATGCACCATTCACTTTCATCCAGACCTACGATGGAGTTGGCCTTCATCGACATCAGGGCCACAAACTTGTATCCGCCCCTGCGTGAACCCTACTTTCAGTTGTACCCTGATGAAGGAAGCCTTTATGATGTAGTCATTTCATTTCTTTCTGACAGGTCATTAAATTTCAAGCAACTCTTATCTCTGAATTCTACTACTGTTTTAACCCAAATTTTTCCTTTTGTAGCTAGCATTTGTGATTTTTTGATAGCACACGATATGGCCTTGGAAATGAATGTCAATCATTGTGAATTTTTTGGTATAAAAATGTGTAATTTTAAATGTGACATATCTGGTTTCAACTGGTTTCTCTGTGATTAAATGTAATTTAAACAAAAGTAATTGTTTAATTGTCATCATTACCTGGGAAGAATTGTTTCAGATGAGATCAGGGAAGTGCATGCTCCTACCCTAAATCAATTGAAGGAAAATTAAAATATTCATTTTTAAATTTTAAGTGCATAATGAGGCAACTTTATGCTATAAAATGAGGTTTACAGATCGGATTTTGCTAAAAACTGCTTTTAATTTATTGCTTGTTGAAATGTGGGGGGGGGGGGGGGAGGGTAGGGGTGTACACCCTAAACACCCCTGGATTCACCACTTTCTTATTTTTTTATGAAATTATGAGTCATATGTAAGATGATTATTGGGGAGGGGAGTAAGGGGCTCACATGGGGTGATATTCAGGTGTCTTGTTTGCATCATTGTTGCTGGAGTACAATTAAGAAACTGAGTTGTGTAACTACCATGTGTCTTTTGCATTCATAGCTAACGTTCCCTTAAAGCCTTTTATTGTGTAGATGTTTGTAAAGTTGTTGATATTGATGGAAATACTAAGTTCTAAAAACAATGCGGTACATTGTGGGTAGCATACTTTTATTCATGTTTCAATACAAAGAAAAAAGGTGACACAAATCATATATTTCCTGTTTTTGCATTATAGTTAATATACTTATACAGTAACACGCGACAAATTGTGAAATGGGTTGTAAAATTAGTCACAGTATACTCTCCAAAATGAACTTTCATTTTGATGAAACAATTTAGATTTTCTTCGATTGCGATTTTCTTTGGGATTGCAATCACAGTTTGAGTAATACTCTGTAGGTTTTGTATTAAAATTTATCATCACTTTCTGACCAAACGCAAATATCTGCTTTAAACCTCTGAAATGTCTTAAAGTTTTGAAAGTCTGAACGAGAGTCTGCAATGAAAGACTGAATGTGTAAACATATTTCTACATCTCATCTGATGACTGTCAAAAGCTAGTATTCCGTTCGTATATTCTCTATGCAATGTTTAACCCGTGAGTGCTAAACGTTTCAACCTGTCCTAATAAGGCCTTGAAAATATCTAAGTCGTGCTATGAAAAGTATCGTGAAAAGATAATCGGTACCTTGTTTTAAGTTTGGCTAAATAAATTAATGGAATTTTTATATGACTGGTCCATGTATTATGTTCGGTTGCATTCATTTTTTTGTAGGGTAATGCACAGTTTCTATTTTGATAAAGCAATCAGCATTAATTTGAAAAAAATGTAAAATTAGTTACCAGACAAAGCTTTCTAAGTTAGTAATCACATATCAGTAGGTTAATTTATGATTATTTGGCTTGCCTCATCTTCCCCAAATTTCATAGAAAATAGATATCATCCATGAATTTTTATCTTTATGAGTAATATCATTTGTTATCATGGTTTGAACTTCAAAGTTTATGTACAATGGTGCAATACAAAGTTGTATATTTTTCATTTAATGCTGTAAGTGTTATTATTATCTTTGTTGTTGTCGTGTTTGCATGTTACACAAATTTGAACCTGTCTACTAATCCCCTTACATCTATCTCTTTGTGTTCACCATGCTCATCAACCTGTCAGTATTCTGTGTGGGTTTTTTGTCCCTTCTGTTACTGTTACTTGTCATTTAGCCAGGCGCAGCGGAACGGGAAAATTATTGGGAGGGGCTAATATGTGGAGACTATCTAAGCGGAGCGCCACCATCGGTTGGCGCAGAGCGTACAAGAAAATTTTGGGTTTCTTAAACCCCACAGATGGCCGGAAACGGCACTTCCCAAGTGTTTAATGCTGCAAATACCTAGCCCTAAAACATGGGTCTCAATGTTTTTACAGATTTTTACGTGCAATCTGAGAAATTGCAGGCTTGAGACTCTCAAGCCTGCAGATTGCACATAAAAATCTGTAAAAACATTGTAATTTGTATATTCGATGGTGTTTTAAGAGAGAAGCTATTACTCGACGTGTACTCGCAAAGACGTTTTTGAGTGTAGTAAATTACTACTTGCAATTAAATGCAATAATTACAAGGGCGTCGGAAGCTATTTTTGATTGGTACGGCGGTTCAGAGTGTGGCCAACTATCATAATTATCGGGGAGACGTTTGGTAGGTCAAACTAAGCTACGCGCCACCATGGTTGGCACGTAGCGTAATGGAGAAGATTTTGAAAATACGCCTCCCAGATTGCAGGAAATGGCACTTCCCGAGCTTGAAAACAAAACCCCTGCCATGCTAGAGTAGTCAAATTTAGCCTACTTGCCGTCATCATTATTGAAAATTATTGAAACATATACCTCAGAGATTTTTTGTTTTCCATTTTTTAGTCCTACTTTCTTTTCTTTTCTTTTCTTTTTTTGCGTCGTGAATATTGGTCCGTTCGCCGGACCTGCCCGTACCGGCTCCGAAGCCCCTGAATTAAATAAATGTCATAAGATAAAACAGAAAGCATTTCTTAATGTCAACAAATGGGCAATTCCAAAACCATGTGCAGTTGCCAACAAATTTCTATCACCTAGCACTGTCATCATGTCATGAATGCATGTACCCTATACAGCACAGGTGAAATGCTAATATTGTGTTTTTGTTCAATAATTGATTGCGTTTAAATATAAAGCCATGTTCCACGCCTTGCTTGTACTCGTAGTGTAAACGCAAATGTTGATGAGTGTAGCGTTTAGCTTATTACCCTCTTATTTAAAACACTAATTTTCGATGAGGCATGA
>TCONS_00006432	evm.TU.Chr10.581
ATGCGGCGGGGTCGTGCTAATTGGATCTGCTTTCTCCCAGAGTGTATGATCATCGCCTGTCATGGAATTAGCATCAAATCATTCGTCTGGATCTTCTTCTTATTCGCCTTGATCTCGTTCGTCGTCACGTACGTTCACGTGATGATTGTGTTGGAGATGTCTGGTAATGATTTACAGTTTGGTGTAAATTATGATTACCTTGATGTTCCTTCTATCAACTTGGATCGCTCCAAAGATTGGTCACTCAAGAATGGCAAGTTTAGGTTAGGAGACGACGCGAGGGAAGGGAAAAATATGATCGCTACTAAAATTATAGAGTCGCCTCTGACGGAGATACATGGCTGGTGGATGCCCAACGTCAAGTGGACAGCTGAGATCAACTGTAAGACTGGACTGTCTCATATATGTAGAAAGGTGCTAAGTGCAAAGTGTGAGGAAGATGCAGTACATTCCATTTACCAATTCTTGCCAATTAATCCCGATGTCAGTGTAGCCGCTCTACTGTTTTCAGCGACTAGTTCTTCACCAGAGCTAAGAATTGATCAAGATTACGATAAGGAGTCTATTCTTTATAGTGCAATAGCTTACTTGAAGTATACAGATGGCACTACTGATCATATCAGGTTAGATTTCTCTGCTGGGTCCTATTCTGAAGAGAGAATGATTGAAGAAAAGATCATCCCTACAGAGAAACTCTTGCATAGCATAACAGTCGTCCTGGTTTGTAAAGGATTCCATGGGTTTGTCAAGTTTCATGAAACCACAGTTACTCCAATTGGTAATGCTGTGAGGGATGCCACTACACTCTCTTGCATTAAAGGTGAAAGGTCACACTACTCCAACCATACGAAAGGTTCAAAACTTGAGAAACTCATCTCTGTGAAGCCATCGGCAAAAGGAACGTTGTTCGAGCCCACCGTCTCTCTCGTTACTCAGGTGAACATGGATCATATAGAACACTTACATAGCATGCTGAGCTATTGGAAACAGCCAATATCAGCATCTATATTTATACCTGGCGACGGAAGTCCAAAGGAGGGGCAAAAAGAAGACTGGAAGAGGCTTTATATTCAGAAAAAGCTGAGTAGGATGAAATTTCCGCCGGGATCCAATATTTTTGCCGTTTATGCGCAGTCATTACAACAGGAGTATCATCAAAACTTTCTGAGAAATTTAGCATTCAGTTCATCGTCGGATGACTACGTTCTTCTTCTTGACGCTGGGTTTCTACCATCTCCTGGTTTCTTGAAAGGATTCCAGGAAACTGTATTTCATTACGAAGATACAGGAAAAGACCTCTCCAAAGTTGCATTTGTTGTTCCAGTATTCCAGATGGTTAAGGAGCTTCCATTGCCAAATTCCAAAGATGAGCTGAGAGCATTGGTGACTGGGGAGGACCCTGGTGCTATTTCATTCAATAGACTGACCGATCCTGATGCTCACAGATCAACGGATTATAGACATTGGTTCCGGGCTAAAGGACCGTATCCAGTGGAAGTGTTCAACGACAAGTACGAACCATATGTTGTAATAAAAAAAACTGCCACGACTCCTCAATTTGATGAGCGTTTTCATGATGGTCCATTAGCTAGAATCTCTCACATTATGGAGCTCCTAGCTGCTGGCTATGAATTCATCGTCTTGCCAAACGCCTGGGCTATAACCGAACCGTCGTTCCCGACCGCGAGCTCGGAGAGTCAGGCCTACGGATTCTTCACTCAGACAGATGTATACGTTCGACGGTTTGAATTTATTTCCGAACTGATGCAGAATTATAAATTGGGGCCGTGCGAACAGACAGAGGACACCATGGAGGATTCTATAGATGATGCGAGGTAGA
>TCONS_00006433	evm.TU.Chr10.581
ATGCGGCGGGGTCGTGCTAATTGGATCTGCTTTCTCCCAGAGTGTATGATCATCGCCTGTCATGGAATTAGCATCAAATCATTCGTCTGGATCTTCTTCTTATTCGCCTTGATCTCGTTCGTCGTCACGTACGTTCACGTGATGATTGTGTTGGAGATGTCTGGTAATGATTTACAGTTTGGTGTAAATTATGATTACCTTGATGTTCCTTCTATCAACTTGGATCGCTCCAAAGATTGGTCACTCAAGAATGGCAAGTTTAGGTTAGGAGACGACGCGAGGGAAGGGAAAAATATGATCGCTACTAAAATTATAGAGTCGCCTCTGACGGAGATACATGGCTGGTGGATGCCCAACGTCAAGTGGACAGCTGAGATCAACTGTAAGACTGGACTGTCTCATATATGTAGAAAGGTGCTAAGTGCAAAGTGTGAGGAAGATGCAGTACATTCCATTTACCAATTCTTGCCAATTAATCCCGATGTCAGTGTAGCCGCTCTACTGTTTTCAGCGACTAGTTCTTCACCAGAGCTAAGAATTGATCAAGATTACGATAAGGAGTCTATTCTTTATAGTGCAATAGCTTACTTGAAGTATACAGATGGCACTACTGATCATATCAGGTTAGATTTCTCTGCTGGGTCCTATTCTGAAGAGAGAATGATTGAAGAAAAGATCATCCCTACAGAGAAACTCTTGCATAGCATAACAGTCGTCCTGGTTTGTAAAGGATTCCATGGGTTTGTCAAGTTTCATGAAACCACAGTTACTCCAATTGGTAATGCTGTGAGGGATGCCACTACACTCTCTTGCATTAAAGGTGAAAGGTCACACTACTCCAACCATACGAAAGGTTCAAAACTTGAGAAACTCATCTCTGTGAAGCCATCGGCAAAAGGAACGTTGTTCGAGCCCACCGTCTCTCTCGTTACTCAGGTGAACATGGATCATATAGAACACTTACATAGCATGCTGAGCTATTGGAAACAGCCAATATCAGCATCTATATTTATACCTGGCGACGGAAGTCCAAAGGAGGGGCAAAAAGAAGACTGGAAGAGGCTTTATATTCAGAAAAAGCTGAGTAGGATGAAATTTCCGCCGGGATCCAATATTTTTGCCGTTTATGCGCAGTCATTACAACAGGAGTATCATCAAAACTTTCTGAGAAATTTAGCATTCAGTTCATCGTCGGATGACTACGTTCTTCTTCTTGACGCTGGGTTTCTACCATCTCCTGGTTTCTTGAAAGGATTCCAGGAAACTGTATTTCATTACGAAGATACAGGAAAAGACCTCTCCAAAGTTGCATTTGTTGTTCCAGTATTCCAGATGGTTAAGGAGCTTCCATTGCCAAATTCCAAAGATGAGCTGAGAGCATTGGTGACTGGGGAGGACCCTGGTGCTATTTCATTCAAGAGACTGACCGATCCTGATGCTCACAGATCAACGGATTATAGACATTGGTTCCGGGCTAAAGGACCGTATCCAGTGGAAGTGTTCAACGACAAGTACGAACCATATGTTGTAATAAAAAAAACTGCCACGACTCCTCAATTTGATGAGCGTTTTCATGATGGTCCATTAGCTAGAATCTCTCACATTATGGAGCTCCTAGCTGCTGGCTATGAATTCATCGTCTTGCCAAACGCCTGGGCTATAACCGAACCGTCGTTCCCGACCGCGAGCTCGGAGAGTCAGGCCTACGGATTCTTCACTCAGACAGATGTATACGTTCGACGGTTTGAATTTATTTCCGAACTGATGCAGAATTATAAATTGGGGCCGTGCGAACAGACAGAGGACACCATGGAGGATTCTATAGATGATGCGAGGTAGA
>TCONS_00006431	evm.TU.Chr10.581
ATGAAATTTCCGCCGGGATCCAATATTTTTGCCGTTTATGCGCAGTCATTACAACAGGAGTATCATCAAAACTTTCTGAGAAATTTAGCATTCAGTTCATCGTCGGATGACTACGTTCTTCTTCTTGACGCTGGGTTTCTACCATCTCCTGGTTTCTTGAAAGGATTCCAGGAAACTGTATTTCATTACGAAGATACAGGAAAAGACCTCTCCAAAGTTGCATTTGTTGTTCCAGTATTCCAGATGGTTAAGGAGCTTCCATTGCCAAATTCCAAAGATGAGCTGAGAGCATTGGTGACTGGGGAGGACCCTGGTGCTATTTCATTCAATAGACTGACCGATCCTGATGCTCACAGATCAACGGATTATAGACATTGGTTCCGGGCTAAAGGACCGTATCCAGTGGAAGTGTTCAACGACAAGTACGAACCATATGTTGTAATAAAAAAAACTGCCACGACTCCTCAATTTGATGAGCGTTTTCATGATGGTCCATTAGCTAGAATCTCTCACATTATGGAGCTCCTAGCTGCTGGCTATGAATTCATCGTCTTGCCAAACGCCTGGGCTATAACCGAACCGTCGTTCCCGACCGCGAGCTCGGAGAGTCAGGCCTACGGATTCTTCACTCAGACAGATGTATACGTTCGACGGTTTGAATTTATTTCCGAACTGATGCAGAATTATAAATTGGGGCCGTGCGAACAGACAGAGGACACCATGGAGGATTCTATAGATGATGCGAGGTAG
>TCONS_00006432	evm.TU.Chr10.581
MRRGRANWICFLPECMIIACHGISIKSFVWIFFLFALISFVVTYVHVMIVLEMSGNDLQFGVNYDYLDVPSINLDRSKDWSLKNGKFRLGDDAREGKNMIATKIIESPLTEIHGWWMPNVKWTAEINCKTGLSHICRKVLSAKCEEDAVHSIYQFLPINPDVSVAALLFSATSSSPELRIDQDYDKESILYSAIAYLKYTDGTTDHIRLDFSAGSYSEERMIEEKIIPTEKLLHSITVVLVCKGFHGFVKFHETTVTPIGNAVRDATTLSCIKGERSHYSNHTKGSKLEKLISVKPSAKGTLFEPTVSLVTQVNMDHIEHLHSMLSYWKQPISASIFIPGDGSPKEGQKEDWKRLYIQKKLSRMKFPPGSNIFAVYAQSLQQEYHQNFLRNLAFSSSSDDYVLLLDAGFLPSPGFLKGFQETVFHYEDTGKDLSKVAFVVPVFQMVKELPLPNSKDELRALVTGEDPGAISFNRLTDPDAHRSTDYRHWFRAKGPYPVEVFNDKYEPYVVIKKTATTPQFDERFHDGPLARISHIMELLAAGYEFIVLPNAWAITEPSFPTASSESQAYGFFTQTDVYVRRFEFISELMQNYKLGPCEQTEDTMEDSIDDAR
>TCONS_00006433	evm.TU.Chr10.581
MRRGRANWICFLPECMIIACHGISIKSFVWIFFLFALISFVVTYVHVMIVLEMSGNDLQFGVNYDYLDVPSINLDRSKDWSLKNGKFRLGDDAREGKNMIATKIIESPLTEIHGWWMPNVKWTAEINCKTGLSHICRKVLSAKCEEDAVHSIYQFLPINPDVSVAALLFSATSSSPELRIDQDYDKESILYSAIAYLKYTDGTTDHIRLDFSAGSYSEERMIEEKIIPTEKLLHSITVVLVCKGFHGFVKFHETTVTPIGNAVRDATTLSCIKGERSHYSNHTKGSKLEKLISVKPSAKGTLFEPTVSLVTQVNMDHIEHLHSMLSYWKQPISASIFIPGDGSPKEGQKEDWKRLYIQKKLSRMKFPPGSNIFAVYAQSLQQEYHQNFLRNLAFSSSSDDYVLLLDAGFLPSPGFLKGFQETVFHYEDTGKDLSKVAFVVPVFQMVKELPLPNSKDELRALVTGEDPGAISFKRLTDPDAHRSTDYRHWFRAKGPYPVEVFNDKYEPYVVIKKTATTPQFDERFHDGPLARISHIMELLAAGYEFIVLPNAWAITEPSFPTASSESQAYGFFTQTDVYVRRFEFISELMQNYKLGPCEQTEDTMEDSIDDAR
>TCONS_00006431	evm.TU.Chr10.581
MKFPPGSNIFAVYAQSLQQEYHQNFLRNLAFSSSSDDYVLLLDAGFLPSPGFLKGFQETVFHYEDTGKDLSKVAFVVPVFQMVKELPLPNSKDELRALVTGEDPGAISFNRLTDPDAHRSTDYRHWFRAKGPYPVEVFNDKYEPYVVIKKTATTPQFDERFHDGPLARISHIMELLAAGYEFIVLPNAWAITEPSFPTASSESQAYGFFTQTDVYVRRFEFISELMQNYKLGPCEQTEDTMEDSIDDAR*
