# Supplementary material for: Transcriptomic Analysis Reveals Molecular Mechanisms of Fleeing, Adhesion, and Thanatosis Patterns in Sea Cucumber Apostichopus japonicus
Source: Biology (Basel). 2026 Jun 22;15(12):975. doi: 10.3390/biology15120975 (PMC13295820; doi:10.3390/biology15120975)
Supplement: Supplementary file 1 [file biology-15-00975-s001.zip › Supplementary Materials S2/evm.TU.Chr11.108.txt]

>evm.model.Chr11.108.1_dup1	evm.TU.Chr11.108
CTTTGACATGAAATGGTAGAGTCTGTTACCAGGCGTTCACTGTACTGTGAGTTGTGTAGTAGTAGTAGTGGTGAAGGACATTGATACTGGTTTTACTGTAGTGTATCCTACTGTCATATTGAATTGCTGTACATAGCATGACTGGATGGCAGTTTGCCATATAATCATACCAGCACTTCAATTTTACTTTCCTTCCTGCTGTTACAGTGCAATGATCTGCCAATACACTGCCCATAGTGTAGAATAATAACTGCAGCATAAACAGTTTGCAATTTAGTTTCGCAATAGACCTTGTGCACATCATATGACTTGTACTACTACAGTATGCCTACTGTACAACTGTATACAGAATGCTGTGTGTGGAAGGTGGATGCTACTAAGTACTGTACACAGTGTGCTATATATAGTACTTCAAGCAAACATTCACTTTCCTTTAATACAATCTGTAGCAATCCTGCTAGTAAACAGGATGTGTTTTGATTATATTTCCAGGCTCTTCAGCGGGCTCATCTACTTTGGCCACATTCGACACCTGTCCGAGATGGCTACCACGACAGGGGTCCATACCAAGGCCCGTTCATCTCCATATCCTGGGTCCACTGTGAACCGCACGACCGTTCCTGACGATAAGGTGGATTGGTCAGCAGAGTGGAAGGATTATTCCCCCGTGGAATACACAGCACCGTCCGTGAAGGCTGGTCCTGTATGGGCAGACGTCGATATAACATCGTAAGTCAAATATTTAACTGTTTATCAATGTGATGTTAAGTTATATTGTACTGTTCCCTAAATTGTGTTAAAGAAAAGCTTTTTTGTTGCACCAAACAGTGCCTGTGACAACTGACAAATATATAGTGAAGGAGTCTCAACGATACAATACTGTATTTGCATATAACACATACATATTATTTACATACTGTATGAGTGTACTTACTGCACTACAGTATATTTAGAGTATTCAAATTTGCCCTCCTCGGTCAGTCATTGAATTCTGTTGTTCAGATTGATACTGTATACAGTATGTGTATACAGTACAGTATGTGTGCATTAAGCACACAGTGCAATTGAACACACATTAGACACAGTTACCAGGAATGCTATCAATTGCCCATTTTTCCTTTCTGATTTCTGACTTACTGTCGGTTTAATGTGAGCCCATCCTGGTACTCTTATTCTAGCATAGTTACATTACCGATGCTTGTACTCAATGTCATGGATTGTACTGGTACTCAATCTCATAGATTTGTACTGCCAGTATTCAATCTCATAGATTTGTACTGCCAGAATTACTCATCTCATAGATTTGTACTGCTAATACTCAATCTCATAGATTTGTACCAGTTGGTACTCATTCACATGGGGTCTAGTGTGGATACCACTCTACTGTATATAGTCCAAATTACCTGCAGTACTTGTATCCATGCTTAGAGCCCATGGGTGGGGAGGAGGGTACTGGTACCCGTACCACAGGGGTGAGGGAGGGGTGGTAATAGGGGAATTGTACTTGTTTTCACACTTGTGCCATCATTCTCAAACTTATAAGTTTGATTAATGTGCTAGAGGACAGAGACCTCCAGATGTTTGATCAAACATTAATGTTTGTTGCGAGCTGTAATCAATAGTGCCGATCCAGAGATAATGTTTGATCAAACATTAATGTTTGTTGCGAGCTGTAATCAATAGTGCCGATCCAGAGATAATGTTTGATCAAACATTAATGTTTGTTGCGAGCTGTAATCAATAGCGCCAATCCAGAGATAACTTTTGTAAGAAAATCCCAGCTGCTCTCTCACTTGCCAAAATGACTGCGCCCTGTAACAGTAGGCAGAGCTATGTATAATATGTACCATAGTGTACAGTGTATCTATAGCACATTGTACCATTAGCAAAAGTGTAAAAACATTTCATTTTTCTAGAAAGTATTTATTGTTCATTGAAAGGCAACCTATCCGTTTTTCATTGGAGCTTTTCACATCAGGACTAATAATCGTCTACCGTTGCCTGTTCTAACCGGTAGTATTAAGTTTAAGAATATATACTGTACTGTACATGATGTAAACCAGCCTAACCAGGTATAAAACATGTTTGTGTCAATATTTGAAATGAGAATGGAAAAGCACAGTTCTGTACACCTTTGTTCAAGAACAGGCTACAAAACAAAAACTATATACTATTCATATTTTGTACCTTCTTAGAAGTAACCCTAAGAGGTAACCTTCACAATTATACCTTGTTTATCTTATAGTCAACTCATAGTACTAGACAATAAACTAATAGTTTTGTTTACCCTTTATTTTCTTCTTGGGCTTATTCAACAGGGAAAATGACAGCAAGAAATTCAAGTTTAATTTGATTGACGGGAAAGTGAATAGGAAAAGTCACTGTTCAAAGTATACAACGCCAGGTGGAATTCCAAGGTAAAGTGAAAATTGATGCCTGCTCTAAGTTACATCGGTCTCCTGTTATAACTGAAGATATCTTCTGTTCACTTTTTATAGACTATGCATGCTCTAGTTCTGTACCTGTACTGTAAATTCCAATACATCAAGCCTATTAATAGTTTTCCCGTTATTCTCAGCCAACCAGTAAGTCTGTAAACTCTGATACATCCAGAGTTTTTGGGAGGATTGAATATTTTTTACGTGCGTTGTATGCAGTCTACTTTATTCCAATCTCTACCCGTCTCCTACTCTTCATACATATGCACATTCCAATCTGTACCTTTAAGCTACATGACTGCCCCGCCCACCACATCCTCGAAGACCGCCCAATTTATCTTTGAGCTACATGACTGACCCGCCCACCACAATCTTTAGGAGAACGCCCAATTTCTCTTTCTTCCAAATCTACCACTCAGATGATATACTATGTAATTTTTTTTTCCATTTTGATAGGAATCCAAACGGCCGAACAGGAATGAATGGAAGAGGTCTTCTAGGGAAATGGGGACCGAATCATGCAGCTGATCCCATTGTCACTAGGTGAGACTTTCACACATGCACTTTGTGACATTGTGTGAAATGCATAGTAACATGGTGTACAATGCATATTCAGGTTGTGTGCAATGCAGTCACGTGGTGTAAAATGCATAGTCACACGGTGTAAAATGCATAGTAACATTGTGTGCAATGCATATTCACGTGGTGTGCAATGCAGTCACGTGGTGTAAAATGCATAGTCACATGGTGTAAAATGCATAGTAACATTGTGTGCAATGCAGTTACATGGGTAAAAAATGCATAGTCACATGGTGTAAAATGCAGTCACATGATGTACGAAGTATGCTCGCAGGTGTACGAGACAATGGACGTCGTATGGTCACATTCCACACTTGATTTAGAGGTTATTTCCAAGATACTTTAACAAAAGAACACATTTTTTACTATCTAACATTATGTCTTTTTGTGAATTGTACTTGTTGTACAGTTGTGATCTGGATTTTATGGTAAATTGCTTAATTCTCATTAAATTTCTAAGTTACAAAGAATGTGTTTGTTCATGGAATAAACTTACAGTAGATTCTTTGCAGTGGTGACCAAGTTTTGCCATATATGTCATGAAAAGTTACACTTGAGTCAGAGGTAAAGTACTGTATAATAACAGTAAACTGCGTTTATTTACGTCTGATAGCTGTTAAAATATAATTGTCAACAAGTCTATTACACAAGTTAAAAATGTTCTGTATTTAGAACGGTATTTAAATTTTAAATTTTTTTTTATATGCTGTTCACTGTGCAAACCTTTCTAAGATACTATACATATACAAACATGATAGGGATACCACCAATGCACAAAATAACGTGAGATTTTTTAACCCTGCACAGCCTAACCTATACTTTTTGGGACTTGAAAGTACACCTACAAACTATTCCAAACAAGGTGACTTTGCGTAGGAGAAACCTGTTGAGCTCATCATATACCTGTCTTGACCCTATTCTCTAAGCACTGTGTTTGGAAGGTGGCAAGAGCATTTTTGGGATGGTGTGTGGTGAGTCAACCATGGGCAGGTCAACATAACTTATTGATCCATGTCAACTGTGAAAATACTTTGATGCGTTAGTTCCTCTTCATTTTTTCGTCCCTTTCAGATGGAAGCGAGACAAGAAGGGTAAACAGATTTTAGATCCTACCTCAGGAAAACCAGTGCTACAATTTGTATCCATAATGCGGAAAGATTCAGGAGTATGGGCTATACCAGGGGTGAGTAAACATTTAAACAAAAAGGTTTGCGTCCCAGGGACGCAAGCCCCCCCCCCCAAATGTTTCGTCCCGTGAAAAAAAGCTTGAGTCCGGATTGAATACCAATTGCATTTATTATGTGACCTACTTTAACTAGTGTAGTTGTAATGATGCGATCATATCACTGCCTATTCTTTGTGAATGTTATACACAATATAAAGGGCAGGTGGCCCAGTGCCTTAGCTTTGCTGTTTGACATGGGCAGCCTGGCCCGCCCCTCTTTTCGCCCACCCTGCCCTATCAACCAGTTTTTACTCCCAGCCCCCTCCCCCCTTTAATCCGCCCTTGTACTTCCCTACATGTGTTGTACAGTATTGCTGATTATGGACTGTTCCAGTAGTGGCTATACTATATAGTAGGGGATGATTTGACTCAAATGCCAAGTCTTTTTTAGGTATGAGACTAAAAAAGGTACTATTTTGATTGCAAACTTCATGTTCTTGACTGTACTTCTATGCACTTGACTGTAATTCTATGCCCTTGACTATATTTCTATGCACTGTACTGTACTTATATATACTGTACTGTACTTCTATGTACTTGATTGTATTTCAATGCACTTGATTGTTCTTATATGCACTTGACTGTACTATATCCACTTCACTATATTTCTATGCACTTGACTATATTACTATGCCCTTGAATATATTTCTATGCCCTTGATTATATTTCTATGCACTTGACTTTATTTCTATGCCCTTGACTATATTTCTATGCACTTGACTGTACTATATGCACTTCACTATATTTCTATGCACTTGACTATATTTCTTTGCCCTTGACTATATTTCTATGCACTTGACTGTATTTCTATGCCCTTGACTATACACTTGACTTTATTTCTATGCACTTGACTGTACTTCTATGACCTTGACTGTTCTTCTATGCAGAATGAACTGCCTGTTACTTGACTTTCTGTATTACATATTGGCCTTCTCTTACGAGTTTCAGTTTGATCGTCTCTCGTCTACAGGGTATGGTAGACGCAGGAGAAAGAGTGTCAGTCACCCTGAAGAGAGAGTTTGGAGAGGAAGCACTTAACAGCATAGACATACCAGATAAAGAGAGAAAATCCACAGAGAAGGAGATTGCTGCACTATTCAAACATGGTTATGAGGTAAGGTGAACAGTACAGATGGAAAGAGGCCAACGGCCTGCTGAAGGAAAGCCCAGTAACTTTTCTTGTGGGTGTTATAAAGGATTACAGAGGGGCATACCCTTCCCTGTTTCTCCTTGTATCCTTATGAGTGGTTTTCCTAACCTATTTGAGTTTCATTGCTATTATGACATGCACCTTATTGACGGTCGGCTAAATTCCATCAAGTAAGCCAAATCCAGTTTTCCCTAGGAATACCCATATAGTAACAAGAATCCTCTTTTTTGTTTTTAATATATTTTACAGATTTTATTAATACCGCAAGAATTTTTGTTACTTTTGAAAAAAGATGACAACAATTAACCTAGTACCCCTCCAATGCTTTTTTCAGAAAACAGAATAAAATGTACTCGGGGAGGCCCGCCTTGTTGGTCAAAGTTGTTTCACCAACACCAAGTTAACCTAGTTAAATTATCTAACTGTTCTGAATTAAGCTGTTGGTACCTTTTTATGAGAGAAGGAAAATAACTTGATAGCATCTATGGGAGGGGGGGGGGGGGGTAGGAATTAGAATTCTTTTTTATGTTATTCTATGAATCAGTGATTTGGATTTGTTTGTTTGTTTTATTGTTCCTTAGGTATACAGAGGTTATGTGGACGATCCAAGGAACACTGACAATGCTTGGATGGAAACTATCGCGGTCAATTTTCACGATGAGAAAGGCAAGAGCGTCGGAAAGTTCAATTTAACAGCCGGAGACGATGCTCAGGATGCCCACTGGGCCGACATAAGCTCTGACCTGTCTCTATACGCGAGTCACGAAGAGTTTATACACATAACAGCTGTTCACCGTAAAGCTCATTGGGACGCCAAATCGTAACTTAATCAAAGATGGTAGCTCTTTCAGAAATTTGTTGCCCAAGTTCCTTTTCTTTTTATCAAACATTCCCCCCTCCCTCCCCCCAAGCCCCTGTCCCACCTGCCAAGTTTTTCTCACTTCCTTTATTTTTTATCCTCAGTCTTGCTTTTCATTTTAAGGGGGGAGGAGTTGCTGCTTTAACGTGATATATCCACTTCTGTATTAGTATAAGGCGGGTATTTTTTTGGTTTTGCTTTAATATTTCTACTATGTCAAATAAAAAGAATAATGAATAGAAAGATATTTACAATCTCAGCCGTATGGAATATCACTCCAAGTAAGGGGGGTCCTTGGATTCCAAAGAGAGCACTTCCAAAGATAGTTCTTGAATGTTGGCATTTATTCATCATTAACTCTCCTTTTTAGCATACCTGCGCTTATCTGTTCTTCCTCCTTGGTTTGTAATCATCATTTGGGTGTCAGGGAAACCAACACAATATTACGTGCCAAACTTTTGTGACCATGAATTTGGAATGGTCAACCCATCAGGTCTCAAAAGGGGGTGAATTTGTTTGTTACATTTAGTTGCTCTGCTGAAGGTGTTAGTTATTAAAACTCAAGCTGAGATGGTCGTTTCTACTATCCATCTCCTTCCCAGGGGAATCGTAATACACACCTGACCATGATCACACAGTCACAGTCTCGATGCGAGGGGTGACTGGGGTTGAGAGCAGATCAGTTGTCTGGTATTTTGTGCCCAGTTTCTTTCTGGGGTGGGCTTGTGTGAAAAGTAGTTTTAGAGATTTAGGGATAGATAATAATCTTCATAGTAGTACAACGTGTATTAATGGTGAACATTAATCGAAAGGGCAAGTTTCTCTTACTTGTGGCAAGGCTATGTATTTTTTTTTTCTTTCTTTAATTTGTAAAATCTGAAAGATTTTCAATGTTTTTTCTGGTTTTGCTTCTTTACCTGCCAAAGTAGAGTTTGATATTTGGCCCCGGATTATTTTCACTCCCCGGGCGATGGGCGGGCGCTCAGGGTATCGTCGTCTACAGCAGCATTTCCCACTCTCAGATATTGTCAGGTTTGCTATCCCTAAGGGGAACAAAAATCTCTCTATGCACAATGAAAATAAAAACAAATATTACAATTGGAGGGACCTTTTGTTCTTTGATTTTGCAGGTCCATAAAGTACACATTGTATCGTTAAAGTTTCTGGATAGCTCATGACACTAATGGTAACATTAATCTTAAAAAGTGCATTCTCTATCAATAAATTAACTGTAACTAAACACTGAACATTAATGAAGACAATTGGTTTCTAGCTGCACTTTTAAGTGAATTAAAAAAAAAGTATGAAATTGATCCCAAATTCATTGTCATTTCCAGAAAACTTGCTAGTAATGCTTTGGTTTATTCCAATGTGATTGATGATGTCTAAGAGAAAGGTGACTATTCGGAATTATCTCCACTCTTTCTGGCCATAAAAATGTGTTGTTTACAATTATTGATATGATATCATAAGAAAGCTAGGTTGTACATGTTTAATAAAAGTTTGTGTTGAATTGATAATACACATTGGATAGTACTTATATTAAAAATTATTCATGTGAATGTAGAAGACAGTTTTTTTTTCTTCTTAGACTCAATAGGAATCCAAGCCAGGTATGCAAATAATTCTCTGATGAGCCTAATATTTTTGCTCCAGTTTTACATCCAATTATGCTAGACAAGTCCACAAATGGTCATGGATGATCGAATGTGAACACCAATATTTTCATGGCAAACTTCCTGACTGGATTTGTGGTCCTTGATTGGACCATATTCTGGCCAAACAATATAGGGCCATATTCTGGTCCAATAATATAGGGACATATTCTGGTGCAACAATAAAAGGGCCATATTCTGTTCCAATAAATCTGGGTATGAAGCCTTGAATCTACAGTTAATATACATTTTTTAAACAAATGTAGGCTGACCAAAATGCTGCAAGAAGACTCTAAGAAACTTCTTTTATTTAGTTTAGTTATTGTCATGTCAGTGAAGCTTTTCATCATTGGTGCTCTGGTTGCCCTCTGTGTAAAAAATGTGGCTCAAAACAGGTGAAATCATGTATTCCATATGATGGGACATAATGTTAAAAAATGTCAGATGTAAAATAATTCTTATTGGCTTCAAAGATGGAAATCAAATGCTCACCTTTCCAACGTTTGTCTCTCTCTCACTGAAGTCAGGAAGGTCAAGCTGTTACAACGATAGAATTTAGATCCCCCCCCCCAAGTGTTAGGATATCCTGTAACCAATACACAATGTCCATTTCCTGCCGGTAAATATTTCCACGGGATTTCCTGGAAAAGAATATAGAACGTTGGATTGGTGGTTGTTTTGTCAGGTGAATACTCGATGCCACCCCGTCCCATGCAACCATCTTTTAAACCACACACACACAAATTTGCCTTATTTTAAGCTTTTTCTTTTGTCACAAATTTGTCATTCCTCATAGTTGGCAGCTTTACATAGATTCTGATATACAAGATTATCATGCTTGTTCAATTGTTGGCAAGTTATTAATTTTTTTTCATATTTTTTGTTTTATAGTAATGCAAGTTACTTCTACAGTCTTTCAAAGTACACTTGGTGTAATCTCTTACTTGGCTTTGCATTGTCCATTGTAAACTGTGGTACTGATTCAAATATGTGAAGAAAATGAAAAACGTAGGTCTAGGTGATCGTTGTCATTTTGAAGGGGAAATATATTTGAGGAGACTTTTTTTTGCTTAATATTTAATCATCATTGATATGTATTGTGCAAGATGTATAAGAATTATATTGGATAGCTCTCAGCTAAGAATATCAATATTTGTACTGTGTCATCTTCTGATTCTTGCTGTAAAGGTCGTCTGTATTGCCCACAAATATGCCAGATAGTCAAATTTTTTTTTTTCTTTTTTTACTGCCACTTTAAAAATAGTTAATATCCACACAGATATTTAATTGACTACTTTTTTAGTTATACTCCTGAATGGCTAGGAATACATTTTGTGGATCATGTCTCTAGACAGCAAAAAATACTTTTGAAAACTTCAAGCAAGTTTTAGCATGCTTAGCTTTGCGACCAATGGTGATGACCTTTAACCTTAGTGCTGACCAGGGATAGTAAGCCTAAGGGTTTATTGGTTCCGGAACTGAGTGGTCCGCTATATTGGAGGCCTCGATGCTAGGTTGGGGTTTCCTGTTGGTTTCAGAAGATGCTCCTTCTCAATTTATGCTCCAGTCTGTCAACAGTGTTGATTTTTGCTAGTTTGGAGGACAGGTCAAAGGTCATGACTTTAGTTTGGTTTTAGTGATATTTTCCTGAAGTTAAATTTGAAGAATGCACGAAGAGTAGATTTGGGGGAGGGGGGGGG
>TCONS_00008703	evm.TU.Chr11.108
AGTTTTCGATGGTTGCTATGGTTTCATGGGTAAGAAGGAAGTATCTATTCTTAAATCCTGGTGACTATAGATGTTGACTAATCGCAGAGGTGGTGGTACCTTGTTTGTGTCCCAAATTTCAACACCACCATAAGGTATAAATAGTCCGTATGGTGGACAGGTTTAAGTCATTTTAATGAAGTGGTGACTACTCACAGGTTGACAGTTTGTATCATACAGGCTCTTCAGCGGGCTCATCTACTTTGGCCACATTCGACACCTGTCCGAGATGGCTACCACGACAGGGGTCCATACCAAGGCCCGTTCATCTCCATATCCTGGGTCCACTGTGAACCGCACGACCGTTCCTGACGATAAGGTGGATTGGTCAGCAGAGTGGAAGGATTATTCCCCCGTGGAATACACAGCACCGTCCGTGAAGGCTGGTCCTGTATGGGCAGACGTCGATATAACATCGGAAAATGACAGCAAGAAATTCAAGTTTAATTTGATTGACGGGAAAGTGAATAGGAAAAGTCACTGTTCAAAGTATACAACGCCAGGTGGAATTCCAAGGAATCCAAACGGCCGAACAGGAATGAATGGAAGAGGTCTTCTAGGGAAATGGGGACCGAATCATGCAGCTGATCCCATTGTCACTAGATGGAAGCGAGACAAGAAGGGTAAACAGATTTTAGATCCTACCTCAGGAAAACCAGTGCTACAATTTGTATCCATAATGCGGAAAGATTCAGGAGTATGGGCTATACCAGGGGGTATGGTAGACGCAGGAGAAAGAGTGTCAGTCACCCTGAAGAGAGAGTTTGGAGAGGAAGCACTTAACAGCATAGACATACCAGATAAAGAGAGAAAATCCACAGAGAAGGAGATTGCTGCACTATTCAAACATGGTTATGAGGTATACAGAGGTTATGTGGACGATCCAAGGAACACTGACAATGCTTGGATGGAAACTATCGCGGTCAATTTTCACGATGAGAAAGGCAAGAGCGTCGGAAAGTTCAATTTAACAGCCGGAGACGATGCTCAGGATGCCCACTGGGCCGACATAAGCTCTGACCTGTCTCTATACGCGAGTCACGAAGAGTTTATACACATAACAGCTGTTCACCGTAAAGCTCATTGGGACGCCAAATCGTAACTTAATCAAAGATGGTAGCTCTTTCAGAAATTTGTTGCCCAAGTTCCTTTTCTTTTTATCAAACATTCCCCCCTCCCTCCCCCCAAGCCCCTGTCCCACCTGCCAAGTTTTTCTCACTTCCTTTATTTTTTATCCTCAGTCTTGCTTTTCATTTTAAGGGGGGAGGAGTTGCTGCTTTAACGTGATATATCCACTTCTGTATTAGTATAAGGCGGGTATTTTTTTGGTTTTGCTTTAATATTTCTACTATGTCAAATAAAAAGAATAATGAATAGAAAGATATTTACAATCTCAGCCGTATGGAATATCACTCCAAGTAAGGGGGGTCCTTGGATTCCAAAGAGAGCACTTCCAAAGATAGTTCTTGAATGTTGGCATTTATTCATCATTAACTCTCCTTTTTAGCATACCTGCGCTTATCTGTTCTTCCTCCTTGGTTTGTAATCATCATTTGGGTGTCAGGGAAACCAACACAATATTACGTGCCAAACTTTTGTGACCATGAATTTGGAATGGTCAACCCATCAGGTCTCAAAAGGGGGTGAATTTGTTTGTTACATTTAGTTGCTCTGCTGAAGGTGTTAGTTATTAAAACTCAAGCTGAGATGGTCGTTTCTACTATCCATCTCCTTCCCAGGGGAATCGTAATACACACCTGACCATGATCACACAGTCACAGTCTCGATGCGAGGGGTGACTGGGGTTGAGAGCAGATCAGTTGTCTGGTATTTTGTGCCCAGTTTCTTTCTGGGGTGGGCTTGTGTGAAAAGTAGTTTTAGAGATTTAGGGATAGATAATAATCTTCATAGTAGTACAACGTGTATTAATGGTGAACATTAATCGAAAGGGCAAGTTTCTCTTACTTGTGGCAAGGCTATGTATTTTTTTTTTCTTTCTTTAATTTGTAAAATCTGAAAGATTTTCAATGTTTTTTCTGGTTTTGCTTCTTTACCTGCCAAAGTAGAGTTTGATATTTGGCCCCGGATTATTTTCACTCCCCGGGCGATGGGCGGGCGCTCAGGGTATCGTCGTCTACAGCAGCATTTCCCACTCTCAGATATTGTCAGGTTTGCTATCCCTAAGGGGAACAAAAATCTCTCTATGCACAATGAAAATAAAAACAAATATTACAATTGGAGGGACCTTTTGTTCTTTGATTTTGCAGGTCCATAAAGTACACATTGTATCGTTAAAGTTTCTGGATAGCTCATGACACTAATGGTAACATTAATCTTAAAAAGTGCATTCTCTATCAATAAATTAACTGTAACTAAACACTGAACATTAATGAAGACAATTGGTTTCTAGCTGCACTTTTAAGTGAATTAAAAAAAAAGTATGAAATTGATCCCAAATTCATTGTCATTTCCAGAAAACTTGCTAGTAATGCTTTGGTTTATTCCAATGTGATTGATGATGTCTAAGAGAAAGGTGACTATTCGGAATTATCTCCACTCTTTCTGGCCATAAAAATGTGTTGTTTACAATTATTGATATGATATCATAAGAAAGCTAGGTTGTACATGTTTAATAAAAGTTTGTGTTGAATTGATAATACACATTGGATAGTACTTATATTAAAAATTATTCATGTGAATGTAGAAGACAGTTTTTTTTTCTTCTTAGACTCAATAGGAATCCAAGCCAGGTATGCAAATAATTCTCTGATGAGCCTAATATTTTTGCTCCAGTTTTACATCCAATTATGCTAGACAAGTCCACAAATGGTCATGGATGATCGAATGTGAACACCAATATTTTCATGGCAAACTTCCTGACTGGATTTGTGGTCCTTGATTGGACCATATTCTGGTGCAACAATAAAAGGGCCATATTCTGTTCCAATAAATCTGGGTATGAAGCCTTGAATCTACAGTTAATATACATTTTTTAAACAAATGTAGGCTGACCAAAATGCTGCAAGAAGACTCTAAGAAACTTCTTTTATTTAGTTTAGTTATTGTCATGTCAGTGAAGCTTTTCATCATTGGTGCTCTGGTTGCCCTCTGTGTAAAAAATGTGGCTCAAAACAGGTGAAATCATGTATTCCATATGATGGGACATAATGTTAAAAAATGTCAGATGTAAAATAATTCTTATTGGCTTCAAAGATGGAAATCAAATGCTCACCTTTCCAACGTTTGTCTCTCTCTCACTGAAGTCAGGAAGGTCAAGCTGTTACAACGATAGAATTTAGATCCCCCCCCCCAAGTGTTAGGATATCCTGTAACCAATACACAATGTCCATTTCCTGCCGGTAAATATTTCCACGGGATTTCCTGGAAAAGAATATAGAACGTTGGATTGGTGGTTGTTTTGTCAGGTGAATACTCGATGCCACCCCGTCCCATGCAACCATCTTTTAAACCACACACACACAAATTTGCCTTATTTTAAGCTTTTTCTTTTGTCACAAATTTGTCATTCCTCATAGTTGGCAGCTTTACATAGATTCTGATATACAAGATTATCATGCTTGTTCAATTGTTGGCAAGTTATTAATTTTTTTTCATATTTTTTGTTTTATAGTAATGCAAGTTACTTCTACAGTCTTTCAAAGTACACTTGGTGTAATCTCTTACTTGGCTTTGCATTGTCCATTGTAAACTGTGGTACTGATTCAAATATGTGAAGAAAATGAAAAACGTAGGTCTAGGTGATCGTTGTCATTTTGAAGGGGAAATATATTTGAGGAGACTTTTTTTTGCTTAATATTTAATCATCATTGATATGTATTGTGCAAGATGTATAAGAATTATATTGGATAGCTCTCAGCTAAGAATATCAATATTTGTACTGTGTCATCTTCTGATTCTTGCTGTAAAGGTCGTCTGTATTGCCCACAAATATGCCAGATAGTCAAATTTTTTTTTTTCTTTTTTTACTGCCACTTTAAAAATAGTTAATATCCACACAGATATTTAATTGACTACTTTTTTAGTTATACTCCTGAATGGCTAGGAATACATTTTGTGGATCATGTCTCTAGACAGCAAAAAATACTTTTGAAAACTTCAAGCAAGTTTTAGCATGCTTAGCTTTGCGACCAATGGTGATGACCTTTAACCTTAGTGCTGACCAGGGATAGTAAGCCTAAGGGTTTATTGGTTCCGGAACTGAGTGGTCCGCTATATTGGAGGCCTCGATGCTAGGTTGGGGTTTCCTGTTGGTTTCAGAAGATGCTCCTTCTCAATTTATGCTCCAGTCTGTCAACAGTGTTGATTTTTGCTAGTTTGGAGGACAGGTCAAAGGTCATGACTTTAGTTTGGTTTTAGTGATATTTTCCTGAAGTTAAATTTGAAGAATGCACGAAGAGTAGATTTGGGGGAGGGGGGGGG
>TCONS_00008704	evm.TU.Chr11.108
GGGTTTTGTGCATGGTTGACCTCCAAAGAAATTCTTAGTTGACCTCTTACGTTAACTACTGTACCTTAGTTTCTTCATCAATCTAGGGACGCCTATTTTATTACGTATGGGACAGTGACTGAGTGTGAATGAACTTCGCCCGGCAAAGAAATAATTTTAATTGCAGCTGTAAACCAGTATTAAATACAGTGTGTGGCTACACCGATTCATTGACCCAAGTTGGTTCTATGACGTGTTGTGTTTCTTTTACTTACATTCCTAAACGGCTCTTCAGCGGGCTCATCTACTTTGGCCACATTCGACACCTGTCCGAGATGGCTACCACGACAGGGGTCCATACCAAGGCCCGTTCATCTCCATATCCTGGGTCCACTGTGAACCGCACGACCGTTCCTGACGATAAGGTGGATTGGTCAGCAGAGTGGAAGGATTATTCCCCCGTGGAATACACAGCACCGTCCGTGAAGGCTGGTCCTGTATGGGCAGACGTCGATATAACATCGGAAAATGACAGCAAGAAATTCAAGTTTAATTTGATTGACGGGAAAGTGAATAGGAAAAGTCACTGTTCAAAGTATACAACGCCAGGTGGAATTCCAAGGAATCCAAACGGCCGAACAGGAATGAATGGAAGAGGTCTTCTAGGGAAATGGGGACCGAATCATGCAGCTGATCCCATTGTCACTAGATGGAAGCGAGACAAGAAGGGTAAACAGATTTTAGATCCTACCTCAGGAAAACCAGTGCTACAATTTGTATCCATAATGCGGAAAGATTCAGGAGTATGGGCTATACCAGGGGGTATGGTAGACGCAGGAGAAAGAGTGTCAGTCACCCTGAAGAGAGAGTTTGGAGAGGAAGCACTTAACAGCATAGACATACCAGATAAAGAGAGAAAATCCACAGAGAAGGAGATTGCTGCACTATTCAAACATGGTTATGAGGTATACAGAGGTTATGTGGACGATCCAAGGAACACTGACAATGCTTGGATGGAAACTATCGCGGTCAATTTTCACGATGAGAAAGGCAAGAGCGTCGGAAAGTTCAATTTAACAGCCGGAGACGATGCTCAGGATGCCCACTGGGCCGACATAAGCTCTGACCTGTCTCTATACGCGAGTCACGAAGAGTTTATACACATAACAGCTGTTCACCGTAAAGCTCATTGGGACGCCAAATCGTAACTTAATCAAAGATGGTAGCTCTTTCAGAAATTTGTTGCCCAAGTTCCTTTTCTTTTTATCAAACATTCCCCCCTCCCTCCCCCCAAGCCCCTGTCCCACCTGCCAAGTTTTTCTCACTTCCTTTATTTTTTATCCTCAGTCTTGCTTTTCATTTTAAGGGGGGAGGAGTTGCTGCTTTAACGTGATATATCCACTTCTGTATTAGTATAAGGCGGGTATTTTTTTGGTTTTGCTTTAATATTTCTACTATGTCAAATAAAAAGAATAATGAATAGAAAGATATTTACAATCTCAGCCGTATGGAATATCACTCCAAGTAAGGGGGGTCCTTGGATTCCAAAGAGAGCACTTCCAAAGATAGTTCTTGAATGTTGGCATTTATTCATCATTAACTCTCCTTTTTAGCATACCTGCGCTTATCTGTTCTTCCTCCTTGGTTTGTAATCATCATTTGGGTGTCAGGGAAACCAACACAATATTACGTGCCAAACTTTTGTGACCATGAATTTGGAATGGTCAACCCATCAGGTCTCAAAAGGGGGTGAATTTGTTTGTTACATTTAGTTGCTCTGCTGAAGGTGTTAGTTATTAAAACTCAAGCTGAGATGGTCGTTTCTACTATCCATCTCCTTCCCAGGGGAATCGTAATACACACCTGACCATGATCACACAGTCACAGTCTCGATGCGAGGGGTGACTGGGGTTGAGAGCAGATCAGTTGTCTGGTATTTTGTGCCCAGTTTCTTTCTGGGGTGGGCTTGTGTGAAAAGTAGTTTTAGAGATTTAGGGATAGATAATAATCTTCATAGTAGTACAACGTGTATTAATGGTGAACATTAATCGAAAGGGCAAGTTTCTCTTACTTGTGGCAAGGCTATGTATTTTTTTTTTCTTTCTTTAATTTGTAAAATCTGAAAGATTTTCAATGTTTTTTCTGGTTTTGCTTCTTTACCTGCCAAAGTAGAGTTTGATATTTGGCCCCGGATTATTTTCACTCCCCGGGCGATGGGCGGGCGCTCAGGGTATCGTCGTCTACAGCAGCATTTCCCACTCTCAGATATTGTCAGGTTTGCTATCCCTAAGGGGAACAAAAATCTCTCTATGCACAATGAAAATAAAAACAAATATTACAATTGGAGGGACCTTTTGTTCTTTGATTTTGCAGGTCCATAAAGTACACATTGTATCGTTAAAGTTTCTGGATAGCTCATGACACTAATGGTAACATTAATCTTAAAAAGTGCATTCTCTATCAATAAATTAACTGTAACTAAACACTGAACATTAATGAAGACAATTGGTTTCTAGCTGCACTTTTAAGTGAATTAAAAAAAAAGTATGAAATTGATCCCAAATTCATTGTCATTTCCAGAAAACTTGCTAGTAATGCTTTGGTTTATTCCAATGTGATTGATGATGTCTAAGAGAAAGGTGACTATTCGGAATTATCTCCACTCTTTCTGGCCATAAAAATGTGTTGTTTACAATTATTGATATGATATCATAAGAAAGCTAGGTTGTACATGTTTAATAAAAGTTTGTGTTGAATTGATAATACACATTGGATAGTACTTATATTAAAAATTATTCATTTTTTTCTTCTTAGACTCAATAGGAATCCAAGCCAGGTATGCAAATAATTCTCTGATGAGCCTAATATTTTTGCTCCAGTTTTACATCCAATTATGCTAGACAAGTCCACAAATGGTCATGGATGATCGAATGTGAACACCAATATTTTCATGGCAAACTTCCTGACTGGATTTGTGGTCCTTGATTGGACCATATTCTGGCCAAACAATATAGGGCCATATTCTGGTCCAATAATATAGGGACATATTCTGGTGCAACAATAAAAGGGCCATATTCTGTTCCAATAAATCTGGGTATGAAGCCTTGAATCTACAGTTAATATACATTTTTTAAACAAATGTAGGCTGACCAAAATGCTGCAAGAAGACTCTAAGAAACTTCTTTTATTTAGTTTAGTTATTGTCATGTCAGTGAAGCTTTTCATCATTGGTGCTCTGGTTGCCCTCTGTGTAAAAAATGTGGCTCAAAACAGGTGAAATCATGTATTCCATATGATGGGACATAATGTTAAAAAATGTCAGATGTAAAATAATTCTTATTGGCTTCAAAGATGGAAATCAAATGCTCACCTTTCCAACGTTTGTCTCTCTCTCACTGAAGTCAGGAAGGTCAAGCTGTTACAACGATAGAATTTAGATCCCCCCCCCCAAGTGTTAGGATATCCTGTAACCAATACACAATGTCCATTTCCTGCCGGTAAATATTTCCACGGGATTTCCTGGAAAAGAATATAGAACGTTGGATTGGTGGTTGTTTTGTCAGGTGAATACTCGATGCCACCCCGTCCCATGCAACCATCTTTTAAACCACACACACACAAATTTGCCTTATTTTAAGCTTTTTCTTTTGTCACAAATTTGTCATTCCTCATAGTTGGCAGCTTTACATAGATTCTGATATACAAGATTATCATGCTTGTTCAATTGTTGGCAAGTTATTAATTTTTTTTCATATTTTTTGTTTTATAGTAATGCAAGTTACTTCTACAGTCTTTCAAAGTACACTTGGTGTAATCTCTTACTTGGCTTTGCATTGTCCATTGTAAACTGTGGTACTGATTCAAATATGTGAAGAAAATGAAAAACGTAGGTCTAGGTGATCGTTGTCATTTTGAAGGGGAAATATATTTGAGGAGACTTTTTTTTGCTTAATATTTAATCATCATTGATATGTATTGTGCAAGATGTATAAGAATTATATTGGATAGCTCTCAGCTAAGAATATCAATATTTGTACTGTGTCATCTTCTGATTCTTGCTGTAAAGGTCGTCTGTATTGCCCACAAATATGCCAGATAGTCAAATTTTTTTTTTTCTTTTTTTACTGCCACTTTAAAAATAGTTAATATCCACACAGATATTTAATTGACTACTTTTTTAGTTATACTCCTGAATGGCTAGGAATACATTTTGTGGATCATGTCTCTAGACAGCAAAAAATACTTTTGAAAACTTCAAGCAAGTTTTAGCATGCTTAGCTTTGCGACCAATGGTGATGACCTTTAACCTTAGTGCTGACCAGGGATAGTAAGCCTAAGGGTTTATTGGTTCCGGAACTGAGTGGTCCGCTATATTGGAGGCCTCGATGCTAGGTTGGGGTTTCCTGTTGGTTTCAGAAGATGCTCCTTCTCAATTTATGCTCCAGTCTGTCAACAGTGTTGATTTTTGCTAGTTTGGAGGACAGGTCAAAGGTCATGACTTTAGTTTGGTTTTAGTGATATTTTCCTGAAGTTAAATTTGAAGAATGCACGAAGAGTAGATTTGGGGGAGGGGGGGGG
>TCONS_00007116	evm.TU.Chr11.108
TTATATTTGATTCTATATTACTGCTTTACAGGGCTTAGCCAAGAATTCCACAGTGATGCATTGGCATGGAGAAAAGTTTGCAATTTGTGAAAATGCTACATGTATTATGAAAAAGTACATATAACTACTTTACTGTACGTGTCTATTATAAATATAGTGTACCTTCTAAACTGTTGATTTTAGAGAAGCTCAATTTGCAGGAGCAATAAGTGTAAATGTCCACACATAAAACTCAAATGTCCAAAAAAACATTCATGTAAGCTTAATTTTGCCAGAATGATCTGTTTGCAGACCCTTGGATACATATCTTTATCGTACAATTTATAATATAAATGGTTTATCAAGATGATGATACCTGTACAATTGTCCATATATAACAATAACAGATTTTCCTGACAGTCTACTATTTTAGTAGCAGTGGTTTGGACACAGATCGATAGTTTTAAAGGGTGTGAAGACTCGCGCAAAAAGGAAACGTCTAATGCCGGTAATCTTACCTAGTTTCGAATGAGGTGTAACAGAAGTGTTAGACACCACCATCGATCCCAGAAAATACACACACAGCTTGCTACATTCGCTAATTAGACACTAGTGTACAGTCAATACA
>TCONS_00008704	evm.TU.Chr11.108
ATGAACTTCGCCCGGCAAAGAAATAATTTTAATTGCAGCTGTAAACCAGTATTAAATACAGTGTGTGGCTACACCGATTCATTGACCCAAGTTGGTTCTATGACGTGTTGTGTTTCTTTTACTTACATTCCTAAACGGCTCTTCAGCGGGCTCATCTACTTTGGCCACATTCGACACCTGTCCGAGATGGCTACCACGACAGGGGTCCATACCAAGGCCCGTTCATCTCCATATCCTGGGTCCACTGTGAACCGCACGACCGTTCCTGACGATAAGGTGGATTGGTCAGCAGAGTGGAAGGATTATTCCCCCGTGGAATACACAGCACCGTCCGTGAAGGCTGGTCCTGTATGGGCAGACGTCGATATAACATCGGAAAATGACAGCAAGAAATTCAAGTTTAATTTGATTGACGGGAAAGTGAATAGGAAAAGTCACTGTTCAAAGTATACAACGCCAGGTGGAATTCCAAGGAATCCAAACGGCCGAACAGGAATGAATGGAAGAGGTCTTCTAGGGAAATGGGGACCGAATCATGCAGCTGATCCCATTGTCACTAGATGGAAGCGAGACAAGAAGGGTAAACAGATTTTAGATCCTACCTCAGGAAAACCAGTGCTACAATTTGTATCCATAATGCGGAAAGATTCAGGAGTATGGGCTATACCAGGGGGTATGGTAGACGCAGGAGAAAGAGTGTCAGTCACCCTGAAGAGAGAGTTTGGAGAGGAAGCACTTAACAGCATAGACATACCAGATAAAGAGAGAAAATCCACAGAGAAGGAGATTGCTGCACTATTCAAACATGGTTATGAGGTATACAGAGGTTATGTGGACGATCCAAGGAACACTGACAATGCTTGGATGGAAACTATCGCGGTCAATTTTCACGATGAGAAAGGCAAGAGCGTCGGAAAGTTCAATTTAACAGCCGGAGACGATGCTCAGGATGCCCACTGGGCCGACATAAGCTCTGACCTGTCTCTATACGCGAGTCACGAAGAGTTTATACACATAACAGCTGTTCACCGTAAAGCTCATTGGGACGCCAAATCGTAAC
>TCONS_00008703	evm.TU.Chr11.108
ATGGCTACCACGACAGGGGTCCATACCAAGGCCCGTTCATCTCCATATCCTGGGTCCACTGTGAACCGCACGACCGTTCCTGACGATAAGGTGGATTGGTCAGCAGAGTGGAAGGATTATTCCCCCGTGGAATACACAGCACCGTCCGTGAAGGCTGGTCCTGTATGGGCAGACGTCGATATAACATCGGAAAATGACAGCAAGAAATTCAAGTTTAATTTGATTGACGGGAAAGTGAATAGGAAAAGTCACTGTTCAAAGTATACAACGCCAGGTGGAATTCCAAGGAATCCAAACGGCCGAACAGGAATGAATGGAAGAGGTCTTCTAGGGAAATGGGGACCGAATCATGCAGCTGATCCCATTGTCACTAGATGGAAGCGAGACAAGAAGGGTAAACAGATTTTAGATCCTACCTCAGGAAAACCAGTGCTACAATTTGTATCCATAATGCGGAAAGATTCAGGAGTATGGGCTATACCAGGGGGTATGGTAGACGCAGGAGAAAGAGTGTCAGTCACCCTGAAGAGAGAGTTTGGAGAGGAAGCACTTAACAGCATAGACATACCAGATAAAGAGAGAAAATCCACAGAGAAGGAGATTGCTGCACTATTCAAACATGGTTATGAGGTATACAGAGGTTATGTGGACGATCCAAGGAACACTGACAATGCTTGGATGGAAACTATCGCGGTCAATTTTCACGATGAGAAAGGCAAGAGCGTCGGAAAGTTCAATTTAACAGCCGGAGACGATGCTCAGGATGCCCACTGGGCCGACATAAGCTCTGACCTGTCTCTATACGCGAGTCACGAAGAGTTTATACACATAACAGCTGTTCACCGTAAAGCTCATTGGGACGCCAAATCGTAAC
>TCONS_00008704	evm.TU.Chr11.108
MNFARQRNNFNCSCKPVLNTVCGYTDSLTQVGSMTCCVSFTYIPKRLFSGLIYFGHIRHLSEMATTTGVHTKARSSPYPGSTVNRTTVPDDKVDWSAEWKDYSPVEYTAPSVKAGPVWADVDITSENDSKKFKFNLIDGKVNRKSHCSKYTTPGGIPRNPNGRTGMNGRGLLGKWGPNHAADPIVTRWKRDKKGKQILDPTSGKPVLQFVSIMRKDSGVWAIPGGMVDAGERVSVTLKREFGEEALNSIDIPDKERKSTEKEIAALFKHGYEVYRGYVDDPRNTDNAWMETIAVNFHDEKGKSVGKFNLTAGDDAQDAHWADISSDLSLYASHEEFIHITAVHRKAHWDAKS
>TCONS_00008703	evm.TU.Chr11.108
MATTTGVHTKARSSPYPGSTVNRTTVPDDKVDWSAEWKDYSPVEYTAPSVKAGPVWADVDITSENDSKKFKFNLIDGKVNRKSHCSKYTTPGGIPRNPNGRTGMNGRGLLGKWGPNHAADPIVTRWKRDKKGKQILDPTSGKPVLQFVSIMRKDSGVWAIPGGMVDAGERVSVTLKREFGEEALNSIDIPDKERKSTEKEIAALFKHGYEVYRGYVDDPRNTDNAWMETIAVNFHDEKGKSVGKFNLTAGDDAQDAHWADISSDLSLYASHEEFIHITAVHRKAHWDAKS
