# Supplementary material for: Transcriptomic Analysis Reveals Molecular Mechanisms of Fleeing, Adhesion, and Thanatosis Patterns in Sea Cucumber Apostichopus japonicus
Source: Biology (Basel). 2026 Jun 22;15(12):975. doi: 10.3390/biology15120975 (PMC13295820; doi:10.3390/biology15120975)
Supplement: Supplementary file 1 [file biology-15-00975-s001.zip › Supplementary Materials S2/evm.TU.Chr11.37.txt]

>evm.model.Chr11.37_dup1	evm.TU.Chr11.37
ATGCATAGATGGGTTGGAAGAGTTGCCATGGTTACCGGTGCAGCTAATGGTATCGGAGCTGCTACTGCCAAAATGCTGGTTGACAATGGCATGAAAGTAGCAGCAGTCAACTGGATGAAAGACTTCAAAGCATGTGAGGTGATTGCCATTTATTGTTTGCCCTTGTTATACTTGGAATGCATATATTTCCAAAGTGGAAAAGGAATACTGACAATTAAATGCCGATTCTAACACATTTACCTCTGTAGGGCAAGGTATCCAATCTAAGTAACTTGTCGTAGTTTGTTAGTTCAATACATACCAAGCTCTAAAGGAGATTTATGGGAAGCCAGAATTGCCTATACACTGTTCATGGCAAATCAATGCTCTGGTGGTTATTTGAATGACCCTCCTGCAGAAGATGCCCTGATATACTAAGGATTGTCAGTGACTCCAGTCACAGTCTTTAGCAATAATTTCACCAAGTTACGTCAGAAACTCAAGTAATGCAAGTTTAGCTGTATAAAAATTAAAACAAAAAACCAATGGAACACAACCCATGATTAAGCAATTAAATTAAGATTATTTTATAAACCCACATGAGGTTTCATTTGTTTGAAATTCTTATATCATTGATGTTTTAATTCTTTTTATAGGACCTGGCTGACAATCTGAACAAAGGTCAAGCCGAACGCCGTCTGCTTCCAATCCTCTGTGACATATCCAAAGAAGATCAAGTCTTGTCGATGTTCAAGCAGATCAGAGCAGAATTTGGAAGGCTCGATGTGTGCGTCAATAGTGCAGGAGTTGGTCCCGTTGGTGGTGACTTGATAGAGGGCAACACAGAGAGTTGGAAGCTAATACTTGATGTATGAAAGTATGAGCATGTAGTGTTGTTGACACCTATAGTCACGACTGCAGACATTGTTAATTTCTCTGTATGATGACATGCATGTATATTCATGGTCTTTTGGGTTTTAATCCATCTCGGCCCTACGAATTGGAACCTCTGTGCATTCTGTTCCACAAATTCCAGCATTTGAATGATTTTCAACAGAAAGGCATATGTTTTAAAGTACTCTGTGTTTACTTTTTTCAAGAGAAGGCCACTTTTTATTGACAGTTTTTGTAATTTTTAAACCAAAGGTTACATTTTAAATGACAAGAAGAGGGCACCTCAAATATATGAATATGAGAAATGAGATATTTCACAAGAATGGATTTTTATCCTAGCTGAGGTGCACTTACACCACCCCGGGCTGCAAGGCGGGACTGATGTGGGTGCAAAGATATAGTCATAACCAGCAATATTTTGTACAAAGCATTCATTCACAGCTGGTATAGAGGGTGTAAGATAGCAAAGTAGCAGGTTATGAAACACTGCTGTAAGTAACTGATAGCAGGTAAATGTAATTGGCCAGCTTCTAAGTTAGGATGCCTACATTTTCCCTACAATTTTGACTTTATGATAGGGTTAATCACCCCCCAATAATCAATTCTTAGATGTGAATGTGTGTTTATTTACAGTAGTTCACAATACAGAATGTTTTCATATTTACATGTAGTTTTGGAAGTAATACTCTTAATCTGGAGAATAAATGCATATGACATTTGATATGAAATTCATTTCATATTGCAGGTTAATGTGATAGGTCTTAGTCTATGCACCAGAGAAGCAATAAGATTGATGAGAGAGAGGACGGATAACAGTGGCTACGTAATTCACATTGGAAGGTAACACGTTACATCTAGAAACCCACGTTATTCACATCGGAATGTAACACATTACATCTAGAGATCCACGTTATTCACATTGGAAGGTAACACGTTTTTATCTAGAAACCCCCTTTTTTAAAGTAAAAATGGAAATCACTTTGTCAACATGCTGGACTTTCTAAGTTCCCAACAATCGATATTTTTGCTACCTTTTTATACTGAAAAACTTCAGTTAAGTTAAAAACCAGTAAAGTTAGATTTAAATTGAAACCTATGTTCCATAGTAAAAGAGTAGTCATTGTCTGTTGGGCACACCAAACTGACTGTTTAAAAATCTTCTAACATTATTTCTTAAATTTTCCAGTCATTTTTCTGTTCATTATTGGCTTATATTTAATTGTTTTCCCTGTCAGCTACTGTGGTCACAGAATACCTAACAACCACCAGCTGCATTTCTATGCAGCTTCTAAGCATGCTGTCAAAGTACTCACTGAGGGTCTGAGGAGAGAGCTAAGAGCCATCAATTCTAATATCCGAATCTCGGTGAGTGGTAATTGAAAACCCCAAATAAGCAACCTATTTAGATTGATAATAACTGCAGTTGGATAAAATGGGGAAGAGGGGGGGGGGGTGTAAGAGGGATATATATTATAGGTTTACTAATAATCTAGAGAATTTAGTAGTCAATTATTTTTAATTTTTCAAGAGGCTGAGGATGGTGAAAATACATTGACAATGTCTAATCATCAGTGACTTGTTCAGAATCTCAATTTTGTTAATTAAGTTCACAGTTTTCATCTTCCATTTCAGAGTATCTCACCAGGAGCAGTTGACACACAATTTGGTTCCGATATAATTACTGATCTCAGAACTCGACCAGTAAGTTACATTTTTTGTTCTTTCTCTCTAAAATCCAGAAAAAAGGGATCTTCTGTCCAATATTAACTTTGTAAACAATCAATTTTGGGGCACATTTGGTCCAGAGAGGCTTCACAAAATCCGTCCCTGAAATGATAGAATTCGGGTCAGCTTAAATTAAATTAAATTTCATTCAATAATTGGCAAATGTGATATTTAGTACAGAAAATTGACTTTCTCCTTTCTACATTCTTGGATATGTTTAATAGTTTAACATATGGTTAAATGTTGAATCCGTTTATCCACATTCTCTTGATAGAGTGTATCATCAGAAGATGTTGCTGATCAGGTGCTGCACTGTCTCAAACAGCCTCAACATGTTCAAGTAAGTAAAGGGTTTGTAAAGCAAATGAATAATTAGACCTTTCCTTGTAAAATTTGTTATTTGTGTAGTTCTGTTTTGGATATTAGACCATAACCAAAAAAAATTGTTCCAGGAAGTGGAGGGAGTGAGGGAGTTTCTTTTTTTTTTAGGGAGTTTTCATCAATGTGAGTTTCACAATCAATTGCAGTCGAATTTGGAGTGCATTACTTGGTTACTTTGGTGATGTCAACAACAAAAAAACTTAAAATGGGGAATTAAAAGAAATGTTCTGAATATCAAAACCTTTGCTTTCATGGTTGCTTGTGAACATAGTATCTCACAGAGGGGTTGCTGGATGGATATCAAACATTCTATGTGGATGCCCATGTTGAAATCAGGAAGCCTATTTTGGTGGTTTGTAAAAGGTCACTTGAGGTCAGCAGACAATGAAACATGATAAACATCATATTTCAAGAAAGGAAAAATGTATTTGCATGCATGTAGGTCTATATTGAGTAGATGAAACCTATTGTCTTTGTGAATGTTAAAGGTTATTTAAGGTTGCCAAATGTGAAAGAGGGAAACCTGGATGGCTCTTAAACTTTGTCTGTGGATGCCATTTGTTGCACAGATAAAGTTTGTCATTAGTGGAGGTGACATGTCATTTGAGATTAAACTGTGAGTGTGATTACCATATATCTCAAGAAGGAGAATTTGGGTGGTCATCATTCTTGTAGGTGCCCCACAATGTAATAATTGCTTTGTGCGTGGCAGAGGTCATTAATAGGTCATCAGAAACCAATACAGTAAGGAGGAAGTCTTTATTTGATCCTAAACATTACACTAACTTTTTCATTTCTGATTCAGATCCTTGATGAAGTGATTCTTCCAACTTACCAAGCCGGATGA
>TCONS_00006970	evm.TU.Chr11.37
AATGTCTCTTCGAACATCATAATCAACCCTGACTGTATCATTCCGCCAGGGACCAGAAACAACTATAGGTGTTGCCACGGTACTTGCTGAAAATTTAGTCTGGTGGAAGTCATGTGCACAGGTGCACATCAGGTTTAAAAACTGACTCTTGCCAGAAATCTGGAACTGATCAGGAAGATTAAATATGCATAGATGGGTTGGAAGAGTTGCCATGGTTACCGGTGCAGCTAATGGTATCGGAGCTGCTACTGCCAAAATGCTGGTTGACAATGGCATGAAAGTAGCAGCAGTCAACTGGATGAAAGACTTCAAAGCATGTGAGGACCTGGCTGACAATCTGAACAAAGGTCAAGCCGAACGCCGTCTGCTTCCAATCCTCTGTGACATATCCAAAGAAGATCAAGTCTTGTCGATGTTCAAGCAGATCAGAGCAGAATTTGGAAGGCTCGATGTGTGCGTCAATAGTGCAGGAGTTGGTCCCGTTGGTGGTGACTTGATAGAGGGCAACACAGAGAGTTGGAAGCTAATACTTGATGTTAATGTGATAGGTCTTAGTCTATGCACCAGAGAAGCAATAAGATTGATGAGAGAGAGGACGGATAACAGTGGCTACGTAATTCACATTGGAAGCTACTGTGGTCACAGAATACCTAACAACCACCAGCTGCATTTCTATGCAGCTTCTAAGCATGCTGTCAAAGTACTCACTGAGGGTCTGAGGAGAGAGCTAAGAGCCATCAATTCTAATATCCGAATCTCGAGTATCTCACCAGGAGCAGTTGACACACAATTTGGTTCCGATATAATTACTGATCTCAGAACTCGACCAAGTGTATCATCAGAAGATGTTGCTGATCAGGTGCTGCACTGTCTCAAACAGCCTCAACATGTTCAAATCCTTGATGAAGTGATTCTTCCAACTTACCAAGCCGGATGAAGATGGCACTGTGAAGGACAATGGTTTCTCATTTTCATATCAGATGACATTGCTCCTGGTTTTCCTATTAATTTGCTGATGGGTTATAAATGGCTATTTAATTGAGGCTGCCAGCATGTTATTTATGCTGTTAATATTATCACAGCTCATAATAAAGGGAATTGATGGCTTTTTCCGGCTTCCATATTTGCCAAGCAAAGAGACATTAGCCATACCTAGTTTTACAGTTAGAAAAATTATTGATTCAAACTGTCAAGGCCTTGGGCCCTAAACTGAAACTGTGGGAGCTCATATTAAGGCTGAAGACTTTGATAGCTTTGTTCTGGATCAAGAGTTTGGGTCACACGATCTTGAAATACTGAAATATTAAAACAGGAACGCTGGTCAACTATACAAGGGGAAGAGGAACAATATTAGTTTACAGAGTCTACGCTGATTTGCGAGGCTTCATATTTCATGTCTGTAGATAGTTTACACTATATAAAGAAATTCATATTTCCTTCAATTCTGCATAAATATATTCCTTATGTGCATCAGTCATTCCAGCTTGCTACGACAACATAGTCAATGTGCCTTATATGTAAGATTATGACCATACAATTCAAATGTAGATAAATAATGACAGCATTATCATGATGTAATGTTAAAGCCAGCTGCTTTATTTCGTATGGAGAAATTGATGCTTAATATAACATATAATTATCTTTTATACAGTTTCTACTTTGCTAGTTGGTCTGGAACACGTAGCATTGTGAACCAATAACTGTATCCTTCATATCATCTCATAAGTTGAAAATGTATGTGGCAGTTAATATTAATCATTTTAGACCGACTCAAAATGCCTAGTTTGGTACTTCATACTACTTCTTAATTAAAACTCCAAGGTTATGGTTTTAGATCTGAGCTCTTAAGCTGAAGGGGAGAGGATGTGCTTACTCTGGGTTTGCACTCTGTGTGTAGTTGTAATTTTGCCAGTTAATTTTACAAACATTCCATTGCTTAGGCATCTCTTCAAATTAAATTGGTTAATTGTACCAATTGTGATTGTACACATTACAATTATTACATGCTGCCGTGAATATCTGTCCAAGGAGGGAATGGGAATTCTGTTCCGGATCAGTCGAGATCTTTCTATAAAACTTGTATAATCTTTTTCATCCCAAGCTATGATTAGTTCTGTAATAAACAATATCTTGAAGTTATGTTAGTTTGGTGCAAACATACATACCATTCTGAATGAGGGGCATGAGAGAGGTGGAGGGGGGTATGGGACTCTCCCAAAAGCAAAGTTGGTAGTAATAAACTTTCATTTCCAACAGAACCAGGGACAGTCCCAACAACTTATCAATTATTCATGTTTGTGGAGGTTTTATCACCTCTTAAATTTTGCAGGAATTTTGTGTGCCAGGAATTTGTTCAATATTTTGAAGAAACTAAGTAAAAAGTGGATGGAGAAATTTAAATTATTCAGTACTAAAAAATGCTTAAAATATCAGTGATATACAAGTAAAGCACCATGGTGAATCAACTAATGCCTTAATTTCATTTGTGAAATTTATTAGACTTTCACTGAAATGAATAT
>TCONS_00006971	evm.TU.Chr11.37
ATCATAATCAACCCTGACTGTATCATTCCGCCAGGGACCAGAAACAACTATAGGTGTTGCCACGAAATCTGGAACTGATCAGGAAGATTAAATATGCATAGATGGGTTGGAAGAGTTGCCATGGTTACCGGTGCAGCTAATGGTATCGGAGCTGCTACTGCCAAAATGCTGGTTGACAATGGCATGAAAGTAGCAGCAGTCAACTGGATGAAAGACTTCAAAGCATGTGAGGACCTGGCTGACAATCTGAACAAAGGTCAAGCCGAACGCCGTCTGCTTCCAATCCTCTGTGACATATCCAAAGAAGATCAAGTCTTGTCGATGTTCAAGCAGATCAGAGCAGAATTTGGAAGGCTCGATGTGTGCGTCAATAGTGCAGGAGTTGGTCCCGTTGGTGGTGACTTGATAGAGGGCAACACAGAGAGTTGGAAGCTAATACTTGATGTTAATGTGATAGGTCTTAGTCTATGCACCAGAGAAGCAATAAGATTGATGAGAGAGAGGACGGATAACAGTGGCTACGTAATTCACATTGGAAGCTACTGTGGTCACAGAATACCTAACAACCACCAGCTGCATTTCTATGCAGCTTCTAAGCATGCTGTCAAAGTACTCACTGAGGGTCTGAGGAGAGAGCTAAGAGCCATCAATTCTAATATCCGAATCTCGAGTATCTCACCAGGAGCAGTTGACACACAATTTGGTTCCGATATAATTACTGATCTCAGAACTCGACCAAGTGTATCATCAGAAGATGTTGCTGATCAGGTGCTGCACTGTCTCAAACAGCCTCAACATGTTCAAATCCTTGATGAAGTGATTCTTCCAACTTACCAAGCCGGATGAAGATGGCACTGTGAAGGACAATGGTTTCTCATTTTCATATCAGATGACATTGCTCCTGGTTTTCCTATTAATTTGCTGATGGGTTATAAATGGCTATTTAATTGAGGCTGCCAGCATGTTATTTATGCTGTTAATATTATCACAGCTCATAATAAAGGGAATTGATGGCTTTTTCCGGCTTCCATATTTGCCAAGCAAAGAGACATTAGCCATACCTAGTTTTACAGTTAGAAAAATTATTGATTCAAACTGTCAAGGCCTTGGGCCCTAAACTGAAACTGTGGGAGCTCATATTAAGGCTGAAGACTTTGATAGCTTTGTTCTGGATCAAGAGTTTGGGTCACACGATCTTGAAATACTGAAATATTAAAACAGGAACGCTGGTCAACTATACAAGGGGAAGAGGAACAATATTAGTTTACAGAGTCTACGCTGATTTGCGAGGCTTCATATTTCATGTCTGTAGATAGTTTACACTATATAAAGAAATTCATATTTCCTTCAATTCTGCATAAATATATTCCTTATGTGCATCAGTCATTCCAGCTTGCTACGACAACATAGTCAATGTGCCTTATATGTAAGATTATGACCATACAATTCAAATGTAGATAAATAATGACAGCATTATCATGATGTAATGTTAAAGCCAGCTGCTTTATTTCGTATGGAGAAATTGATGCTTAATATAACATATAATTATCTTTTATACAGTTTCTACTTTGCTAGTTGGTCTGGAACACGTAGCATTGTGAACCAATAACTGTATCCTTCATATCATCTCATAAGTTGAAAATGTATGTGGCAGTTAATATTAATCATTTTAGACCGACTCAAAATGCCTAGTTTGGTACTTCATACTACTTCTTAATTAAAACTCCAAGGTTATGGTTTTAGATCTGAGCTCTTAAGCTGAAGGGGAGAGGATGTGCTTACTCTGGGTTTGCACTCTGTGTGTAGTTGTAATTTTGCCAGTTAATTTTACAAACATTCCATTGCTTAGGCATCTCTTCAAATTAAATTGGTTAATTGTACCAATTGTGATTGTACACATTACAATTATTACATGCTGCCGTGAATATCTGTCCAAGGAGGGAATGGGAATTCTGTTCCGGATCAGTCGAGATCTTTCTATAAAACTTGTATAATCTTTTTCATCCCAAGCTATGATTAGTTCTGTAATAAACAATATCTTGAAGTTATGTTAGTTTGGTGCAAACATACATACCATTCTGAATGAGGGGCATGAGAGAGGTGGAGGGGGGTATGGGACTCTCCCAAAAGCAAAGTTGGTAGTAATAAACTTTCATTTCCAACAGAACCAGGGACAGTCCCAACAACTTATCAATTATTCATGTTTGTGGAGGTTTTATCACCTCTTAAATTTTGCAGGAATTTTGTGTGCCAGGAATTTGTTCAATATTTTGAAGAAACTAAGTAAAAAGTGGATGGAGAAATTTAAATTATTCAGTACTAAAAAATGCTTAAAATATCAGTGATATACAAGTAAAGCACCATGGTGAATCAACTAATGCCTTAATTTCATTTGTGAAATTTATTAGACTTTCACTGAAATGAATAT
>TCONS_00006972	evm.TU.Chr11.37
TCATAATCAACCCTGACTGTATCATTCCGCCAGGGACCAGAAACAACTATAGGTGTTGCCACGGTACTTGCTGAAAATTTAGTCTGGTGGAAGTCATGTGCACAGGTGCACATCAGGTTTAAAAACTGACTCTTGCCAGGACCTGGCTGACAATCTGAACAAAGGTCAAGCCGAACGCCGTCTGCTTCCAATCCTCTGTGACATATCCAAAGAAGATCAAGTCTTGTCGATGTTCAAGCAGATCAGAGCAGAATTTGGAAGGCTCGATGTGTGCGTCAATAGTGCAGGAGTTGGTCCCGTTGGTGGTGACTTGATAGAGGGCAACACAGAGAGTTGGAAGCTAATACTTGATGTTAATGTGATAGGTCTTAGTCTATGCACCAGAGAAGCAATAAGATTGATGAGAGAGAGGACGGATAACAGTGGCTACGTAATTCACATTGGAAGCTACTGTGGTCACAGAATACCTAACAACCACCAGCTGCATTTCTATGCAGCTTCTAAGCATGCTGTCAAAGTACTCACTGAGGGTCTGAGGAGAGAGCTAAGAGCCATCAATTCTAATATCCGAATCTCGAGTATCTCACCAGGAGCAGTTGACACACAATTTGGTTCCGATATAATTACTGATCTCAGAACTCGACCAAGTGTATCATCAGAAGATGTTGCTGATCAGGTGCTGCACTGTCTCAAACAGCCTCAACATGTTCAAATCCTTGATGAAGTGATTCTTCCAACTTACCAAGCCGGATGAAGATGGCACTGTGAAGGACAATGGTTTCTCATTTTCATATCAGATGACATTGCTCCTGGTTTTCCTATTAATTTGCTGATGGGTTATAAATGGCTATTTAATTGAGGCTGCCAGCATGTTATTTATGCTGTTAATATTATCACAGCTCATAATAAAGGGAATTGATGGCTTTTTCCGGCTTCCATATTTGCCAAGCAAAGAGACATTAGCCATACCTAGTTTTACAGTTAGAAAAATTATTGATTCAAACTGTCAAGGCCTTGGGCCCTAAACTGAAACTGTGGGAGCTCATATTAAGGCTGAAGACTTTGATAGCTTTGTTCTGGATCAAGAGTTTGGGTCACACGATCTTGAAATACTGAAATATTAAAACAGGAACGCTGGTCAACTATACAAGGGGAAGAGGAACAATATTAGTTTACAGAGTCTACGCTGATTTGCGAGGCTTCATATTTCATGTCTGTAGATAGTTTACACTATATAAAGAAATTCATATTTCCTTCAATTCTGCATAAATATATTCCTTATGTGCATCAGTCATTCCAGCTTGCTACGACAACATAGTCAATGTGCCTTATATGTAAGATTATGACCATACAATTCAAATGTAGATAAATAATGACAGCATTATCATGATGTAATGTTAAAGCCAGCTGCTTTATTTCGTATGGAGAAATTGATGCTTAATATAACATATAATTATCTTTTATACAGTTTCTACTTTGCTAGTTGGTCTGGAACACGTAGCATTGTGAACCAATAACTGTATCCTTCATATCATCTCATAAGTTGAAAATGTATGTGGCAGTTAATATTAATCATTTTAGACCGACTCAAAATGCCTAGTTTGGTACTTCATACTACTTCTTAATTAAAACTCCAAGGTTATGGTTTTAGATCTGAGCTCTTAAGCTGAAGGGGAGAGGATGTGCTTACTCTGGGTTTGCACTCTGTGTGTAGTTGTAATTTTGCCAGTTAATTTTACAAACATTCCATTGCTTAGGCATCTCTTCAAATTAAATTGGTTAATTGTACCAATTGTGATTGTACACATTACAATTATTACATGCTGCCGTGAATATCTGTCCAAGGAGGGAATGGGAATTCTGTTCCGGATCAGTCGAGATCTTTCTATAAAACTTGTATAATCTTTTTCATCCCAAGCTATGATTAGTTCTGTAATAAACAATATCTTGAAGTTATGTTAGTTTGGTGCAAACATACATACCATTCTGAATGAGGGGCATGAGAGAGGTGGAGGGGGGTATGGGACTCTCCCAAAAGCAAAGTTGGTAGTAATAAACTTTCATTTCCAACAGAACCAGGGACAGTCCCAACAACTTATCAATTATTCATGTTTGTGGAGGTTTTATCACCTCTTAAATTTTGCAGGAATTTTGTGTGCCAGGAATTTGTTCAATATTTTGAAGAAACTAAGTAAAAAGTGGATGGAGAAATTTAAATTATTCAGTACTAAAAAATGCTTAAAATATCAGTGATATACAAGTAAAGCACCATGGTGAATCAACTAATGCCTTAATTTCATTTGTGAAATTTATTAGACTTTCACTGAAATGAATAT
>TCONS_00006972	evm.TU.Chr11.37
ATGTTCAAGCAGATCAGAGCAGAATTTGGAAGGCTCGATGTGTGCGTCAATAGTGCAGGAGTTGGTCCCGTTGGTGGTGACTTGATAGAGGGCAACACAGAGAGTTGGAAGCTAATACTTGATGTTAATGTGATAGGTCTTAGTCTATGCACCAGAGAAGCAATAAGATTGATGAGAGAGAGGACGGATAACAGTGGCTACGTAATTCACATTGGAAGCTACTGTGGTCACAGAATACCTAACAACCACCAGCTGCATTTCTATGCAGCTTCTAAGCATGCTGTCAAAGTACTCACTGAGGGTCTGAGGAGAGAGCTAAGAGCCATCAATTCTAATATCCGAATCTCGAGTATCTCACCAGGAGCAGTTGACACACAATTTGGTTCCGATATAATTACTGATCTCAGAACTCGACCAAGTGTATCATCAGAAGATGTTGCTGATCAGGTGCTGCACTGTCTCAAACAGCCTCAACATGTTCAAATCCTTGATGAAGTGATTCTTCCAACTTACCAAGCCGGATGAA
>TCONS_00006971	evm.TU.Chr11.37
ATGCATAGATGGGTTGGAAGAGTTGCCATGGTTACCGGTGCAGCTAATGGTATCGGAGCTGCTACTGCCAAAATGCTGGTTGACAATGGCATGAAAGTAGCAGCAGTCAACTGGATGAAAGACTTCAAAGCATGTGAGGACCTGGCTGACAATCTGAACAAAGGTCAAGCCGAACGCCGTCTGCTTCCAATCCTCTGTGACATATCCAAAGAAGATCAAGTCTTGTCGATGTTCAAGCAGATCAGAGCAGAATTTGGAAGGCTCGATGTGTGCGTCAATAGTGCAGGAGTTGGTCCCGTTGGTGGTGACTTGATAGAGGGCAACACAGAGAGTTGGAAGCTAATACTTGATGTTAATGTGATAGGTCTTAGTCTATGCACCAGAGAAGCAATAAGATTGATGAGAGAGAGGACGGATAACAGTGGCTACGTAATTCACATTGGAAGCTACTGTGGTCACAGAATACCTAACAACCACCAGCTGCATTTCTATGCAGCTTCTAAGCATGCTGTCAAAGTACTCACTGAGGGTCTGAGGAGAGAGCTAAGAGCCATCAATTCTAATATCCGAATCTCGAGTATCTCACCAGGAGCAGTTGACACACAATTTGGTTCCGATATAATTACTGATCTCAGAACTCGACCAAGTGTATCATCAGAAGATGTTGCTGATCAGGTGCTGCACTGTCTCAAACAGCCTCAACATGTTCAAATCCTTGATGAAGTGATTCTTCCAACTTACCAAGCCGGATGAA
>TCONS_00006970	evm.TU.Chr11.37
ATGCATAGATGGGTTGGAAGAGTTGCCATGGTTACCGGTGCAGCTAATGGTATCGGAGCTGCTACTGCCAAAATGCTGGTTGACAATGGCATGAAAGTAGCAGCAGTCAACTGGATGAAAGACTTCAAAGCATGTGAGGACCTGGCTGACAATCTGAACAAAGGTCAAGCCGAACGCCGTCTGCTTCCAATCCTCTGTGACATATCCAAAGAAGATCAAGTCTTGTCGATGTTCAAGCAGATCAGAGCAGAATTTGGAAGGCTCGATGTGTGCGTCAATAGTGCAGGAGTTGGTCCCGTTGGTGGTGACTTGATAGAGGGCAACACAGAGAGTTGGAAGCTAATACTTGATGTTAATGTGATAGGTCTTAGTCTATGCACCAGAGAAGCAATAAGATTGATGAGAGAGAGGACGGATAACAGTGGCTACGTAATTCACATTGGAAGCTACTGTGGTCACAGAATACCTAACAACCACCAGCTGCATTTCTATGCAGCTTCTAAGCATGCTGTCAAAGTACTCACTGAGGGTCTGAGGAGAGAGCTAAGAGCCATCAATTCTAATATCCGAATCTCGAGTATCTCACCAGGAGCAGTTGACACACAATTTGGTTCCGATATAATTACTGATCTCAGAACTCGACCAAGTGTATCATCAGAAGATGTTGCTGATCAGGTGCTGCACTGTCTCAAACAGCCTCAACATGTTCAAATCCTTGATGAAGTGATTCTTCCAACTTACCAAGCCGGATGAA
>TCONS_00006972	evm.TU.Chr11.37
MFKQIRAEFGRLDVCVNSAGVGPVGGDLIEGNTESWKLILDVNVIGLSLCTREAIRLMRERTDNSGYVIHIGSYCGHRIPNNHQLHFYAASKHAVKVLTEGLRRELRAINSNIRISSISPGAVDTQFGSDIITDLRTRPSVSSEDVADQVLHCLKQPQHVQILDEVILPTYQAG
>TCONS_00006971	evm.TU.Chr11.37
MHRWVGRVAMVTGAANGIGAATAKMLVDNGMKVAAVNWMKDFKACEDLADNLNKGQAERRLLPILCDISKEDQVLSMFKQIRAEFGRLDVCVNSAGVGPVGGDLIEGNTESWKLILDVNVIGLSLCTREAIRLMRERTDNSGYVIHIGSYCGHRIPNNHQLHFYAASKHAVKVLTEGLRRELRAINSNIRISSISPGAVDTQFGSDIITDLRTRPSVSSEDVADQVLHCLKQPQHVQILDEVILPTYQAG
>TCONS_00006970	evm.TU.Chr11.37
MHRWVGRVAMVTGAANGIGAATAKMLVDNGMKVAAVNWMKDFKACEDLADNLNKGQAERRLLPILCDISKEDQVLSMFKQIRAEFGRLDVCVNSAGVGPVGGDLIEGNTESWKLILDVNVIGLSLCTREAIRLMRERTDNSGYVIHIGSYCGHRIPNNHQLHFYAASKHAVKVLTEGLRRELRAINSNIRISSISPGAVDTQFGSDIITDLRTRPSVSSEDVADQVLHCLKQPQHVQILDEVILPTYQAG
