# Supplementary material for: Transcriptomic Analysis Reveals Molecular Mechanisms of Fleeing, Adhesion, and Thanatosis Patterns in Sea Cucumber Apostichopus japonicus
Source: Biology (Basel). 2026 Jun 22;15(12):975. doi: 10.3390/biology15120975 (PMC13295820; doi:10.3390/biology15120975)
Supplement: Supplementary file 1 [file biology-15-00975-s001.zip › Supplementary Materials S2/evm.TU.Chr11.419.txt]

>evm.model.Chr11.419_dup1	evm.TU.Chr11.419
ATGGACTACTCGAGTAAGAACATACCGTTGCCATCGTGTAGGGAATATACGAAACGACTCTTGGAGAAAGTTGAAAGTGTGATAAAACGAATGCGATGGAAAGCTTTCTTCTTCCTGAACTCAGACACAGACACAGATAACACTAGCAGTGGAGACGAACCCAACAGTGACGATTTTTATGGATTCAAGTCCAGGCGAGCGCCCCCACAAATTGAAGAAGTGATAGGATTCGAACGAGACATGCTGGACATAGTGGAAAACATCAAGTTTCGAAAAGTAAACGACGACTTCCAAACAACGCTCACGGAAGACGTGAAGAAAATCAACTCCTCCAAAAGAATCTTTGCCCCAGCAGACAAAACCAGAAACTTCTACGAGATGGACAAACCGAAATATGAGAAGTTACTCTCGGAGAATATAACCCAAAAATACAAGACCACGGACAGCAAAACAGTCGAAGACATTGAGAAGGAATGCGCAAACATCTCAGAGAAACTGCACATTAGCGACAGAATACCCAACACAGCCGTACGCCCCGCCTTTGTCACTGTCAAGGACCACAAAGAGAACTTTCCGAATAGTGTAAAATGTAGACTCATCAACCCCACGAAAGCCGAAATAGGGTGAGCAAGCAAGAAAATCCTCGACAGGGTTAATACCGACATCCGACGTAAAACAGAATTGAACCAATGGAGAAACACCTCATCTGTCCTCAAATGGTTCACAGAGCTCCCACAAAAGAACAGGTTATCATTCCTTGTTTTCGACATAGTGGACTTCTACCCCTCAATCACTGAAGATCTCCTCAACAAATCTCTAGCCTGGGCCAAGAAGTACAGCCCCATCCGCAAAATTGACCACGAAACGATAATCCATGCGAGAAGATCAGTACTGTACGACCATGATGGCAAACCCTGGGTGAAGAGAGACACCACAAAGGAATTTGACGTAACGATGGGGGCTTACGACGGCGTAGAAATATGTGAGTTGGTAGGCCTCCACATACTACACCAACTAGAAGCGAAGTTAGAGGTGGCCAGCGTCGGTCTCTACAGAGATGACGGCCTTGCCGTCATGCGAGATTACTCCGGCAGACAGGCAGACCGCACCAGCAAAGAGCTAGTCAAGATTTTCCAGGCACATGGTCTCAACATCACGGCCCAGACGAACCTAAAGTCGACTAACTTCCTTGACACAACCATGGACCTAGAATCTGGAACCCACAAACCATACAGGAAGCCCAACGATGAACCGCTTTACATACATGTCAAATCTAACCACCCACCCACCATCACCAAACACATTCCTACATTGAAAAGAGGATCAGGGAACTCTCGTCGAATGAGAGAGTATTCAGCATGGCAGCACCGCCTTACAACGCAGCGCTAAAGAAAAGCGGATACGAACGTACCATCACATACGACGACGGGGGCGCACCAACAACACTCAAGAAAAAAAGAAAGAACCGCCAGAGGAAAACCACGTGGTTCAACCCACCATTCAGTAGGAACGTGGAAACCAACGTGGGGTCACAGTTCCTCAAGCTCATAGATAGGCACTTTCCACGTGGGTGCAAGCTGAGGAAGATCTTCAATAGAAACACCATGAAAGTGAGCTACAGTTGCATGAAAAACATGGATTCCATCATCAAGTCCCACAACGCCAGAATTATGCGGCAAAACAACACAACAACAAACGCCACAAAAACCTGCAACTGTAGAGATAAAGGAGCCTGCCCCTTGCGTGGAGAGTGCTTAGCCGACTCAATTGTGTACGAAGCTACCGTCACTTCCGGTTCTGACTCGCGATCATACGTTGGGCTCACCGGGGGTGACTTCAAATCTAGGTACCGCAACCACACGAAGTCGTTTCGCAACAAAAAATATGAAAAGGAGACAGAACTATCCAAGCATATCTGGGCACTGAAAAGCAAGGGGAGAGACTACACTATTGAATGGAACATATTGAAGAAATCCGACACACACCAACGCGAATCAGGATCATGCAATCTGTGTGTGTGTGTGTTTATATAGAAATATTTTAAAATTAGATACAAAAATATGCAAAACAATCTTACCGCAATCCATCTCGTCTGAGCCATCTCTGCAGTCATTAATTCCGTCACACCGCCAGTTGATAGGTACATATTGGTCTAAAGTGGTACATGAAAATTGGTCAGTCGGGCATATACCTGGCGTGAACAAAAAAGAATGAGCGATATTTCGGTGAGGCTCTAAAGGATTATCCATTAACAGATTATTGCATATATATGTTGCCTATATGTATATAATTAATAGTCATAATAACGACTTAATTTATATAGCGACTGATACAGAACAAATCTGATCTAGGCGTTTTACAAACCAAAGAAGAAAAAGAATGAAAGAAGTACATACAGATATGCAACACACAAAAATTAATTGTTGACATGAAAATTGCAAAGGTATATATAAGTTGTGTTTTAGAAGAGTCAATTGATGGGGACTGTTTTGGTGAAGAGAAGGAATTATCGCCGTAACAGGATCTTGTCATCGGTTGGCGCAGTTGATATGAATCGCCGGAACGCAAGTTGCGTGAAGGAGTATATCTGGAAATGAGATTACTGAGGTCAGTCAATGCTGTACAATGAAGAGATCGATATGTAATTATTATTTGAATACGATGCGTTTTTGATGAGCAGCCAATAAAGTTCTTTGACAATGGGTGTGATGTGACTATGTCGTCTTGATCCATTGATGAGCCGTAGAGCAGACATTTGACCAAGCTGAAGCTTGCGAAGGAGAGAAGAAGAGCATCTTTAGAGAAGGGAGTTTCCATAATCAAAGCGCGAGGTAACTTGAAGCAATGAACAAGCTGTGGGAGGACCGGTACGTACGGGGCGGTGTTTCTTGATTCTTGATTTTTAATATTCCGTGACTTGCCATAAATGACATCAGGCTTAAGCGAAATGTATAATTGTGTATCGTCTACGTAGAAATGGTATTGTAGGTTATAGAGTTTGATAAGAGCAGCAAATGGAGATTTATATAACGTGAACGAAATTGGACCTTACACGGAACCCTGCGGTACACCGTCATTGACGGGTTTTGTCGGGGAGTATACATATATATTAAAGAAAATCCACGTGTACTCCAAGAGAAAATATTATTAGACAAAAGCAGAGAAGTAAGATATGACTCATAATTGACACAAAAGGAGCGCTGTTTTAGAAAATACATGGGACTGTCAGCAATACTTTGACAATGGAATGGAAAATACAATGTAACACAATGAAAGTATGACGCAGGATAATTGTGGGCATGCAGCATTGATGGAATTAATACCAAATAAACCATGACCATACACGAAGCGGATTATAATATGCAATCGATTTCTTTCCGTTTTTTTCAGTTACAGATTTGAAGTTAAAGGCAATTAAAATTCATTTTTTAAGATTTTGAGAGAATGTCTATGATGATTGAAACGATAGGAACGATGAATCCTGCAATATCAGTACGACTTAATTGATATTTTATGGTTATTCAAACTTAAGCGGTACCGAGAGCTTGTTTCACCTACATATAATTGCCCTCTTTACAAAGATCACAATATTATATGTAAACAAGCTGAAACAGGATCGCGTTTCCGCTTACGTTATTATATTCAGTGACACACAAAAATGTAGGAGTGCAAATTGTCAGTTCCGGCTTATTCGGCATGCGTTAAAATCTTTATCAAGTAACACACATTTTGTATTATTTATACAGCATGCATTTGAAACCAACAGGTTTTAATTAATTGTCAAGATGGACGGATAACTTATAGACATGTTTCTTGCATATGCGTTTGAATAGTGACTGTGAAGACGAGTATATATCACAGACAACAAATGACATTTAATACGTTCCATATGGTATAGTTATGTAGTAACGTAATCTCTTTGAACCGATTACGGATAGATAAGGGCAGTTTCAAAACAGATTTATGGCCGGTTTTCTTGCCCTGTCAACATCCACGACAAATCACAGCCCAATCTACCGCGACTGACAATGTTAACCTGCTGGGGACACACTTATTTTTTTTGTAATCGGAGTAGTTGAGTTATTGGATCCTCAATGACGCAAAAGTATACTGGTTGATGAATACTTTTTGAAACCATCATGTTATTCCTGCACAATTTTGTGATGTAAATCCTCGCACGTAATCGATCGGTTGAACAACAGCAATTACAAATCATTGTGCACAGATCGGACATTTCTAACCCATCTAGCACGTTTTCTCTCCTTCCATATTCTGACTGACCTTCGACCTCGGTAGAAATATATAGTTGACTACTATTTTACACTACATGATACATCACACACAGGCAAGTAGCATTGCAAGGAAATTGAAGTTTGAGAGGGCACAAAAATTTTAAGGATAGTATCGACAATTTACTGAGGGGGAACAATACTTGTGTCCTGAACATTTGAAGGTTGTACAGTGATAGCTCCCTGTATAACCCGATCCCTCTGCGCAGTTTATTTTCTGCTTCCTTAAAATTAAATGATACTTTGTACTATTGTAATCCATGCATTTGTGCAATGACCCTATAAATTTGTACCTCCATCTGTTTATTTTACCTCTCTCCTTTTTTCGCTTTAAATTCGCCTATGATGTAGATCCTGCTAGGGTCGAAGACTCATACATACCCTCTTATTTGTATTAAATTATGTATAACCCGATATCTAGCGGTTTACAGATACACATTAAAATTATCAAGACGAGATCATGAAGAAACCACACACACATGCAGAAAGGAAAACATGTACAGTAGCACACAATCTAAGCACAGTAATAGAAATAACATAATTTTTGCATGGTCTTGTTATGAGTTTTCCATGTTCGAGTATATCTAGTAACACTATACTGAAAATACAACGGAACAATGTAGCTTATAATGTTGATTCATTCAGTAACACGGGTAATCTTTACGTCTTTCACTTGTTTCACATACTCGCAGATAAATATATATCCTCATCACGGAAGCTATAACCGATATAGGCCAACATTAATGCAGACGTACATAAGTTAAAGTCTGGTTAGAGAAATAGGTATGAAAAACATATTGTAAAAGCATATAGTTTTCAGTGGTTGCAGTTCTCACGTAGGCCTATATAAAAATTCGATATGGACAACATTACTGCAGACGTACATAAGTTATAGTCTCCTGAGACGTAAAACTTACACACTTCTGAAATAACTGGCGGGGGGGGTGGAGTTGGGAGGGGGATTCCAAATTTCAAAGGGCAATGGGAGATACAACTTCGATTTCAGTGGGTAAATCATAATGCCCTCAAAGGGAAACATGCAAAATGGACTGTTTGTGCATTACTTACCACAAATTGCAGTATTTGAATATTTTGTCAGCAAAACACATTTGCTAAATTATATTTTACTTAATTCCTCACCAAAAAGACATTTAACATAACAAAAGGACATTTTTCATCGCAAAACCTTGTTTACTCAACAAAAAACACAATAAATCCTCACGATCGAGTTTGGAATGAAATGCCAAACACTTTTCTCCCTTCACAAACGTAAAATATTGAAAATAACCCAACTACATCATTGCAAGGGTGTGAAAGTCACCATATAGTCAAAGTAAATTTATTTGCTGCATGAAACGTGCAAATATACTTTTAAGAAAAGTCACCTAAGAAAGAACCTGAGTACGAAAAACCAAACAACCGAACGACTGATCCGCTCTCAGCTCCAATCCCCTTCCATGGAGACTGTGACTGTGTGGTCATCGTCATGTGTTCATAACGATTCCCCTCGAATAGGGAACATATACTACATATGATCTCAGCCAAAAGGCCGAGAAACGTGCAATTATTTACATATATAATCTAAAACACAAAGTTGTTACAAATGTTATTACAATGTTAACAAATCTTAAGCAAATGAAGCAAGCTGCATGATATGGAAATTCTGAAACCTAAACTTGGCGTGAGAAGCAGGAAAAAGTTTTTGTTTTACATTACCTTGAGCACGTAAAATAAGACATAAAATGACGCTTACAAATAACGGTTGATTAAACGTTGATCTCATTTTCGATGTAACAAAAAAGTTAAATTTTTGAAGTCCTGTGAATTACTGTGAATAGCTGCAAATATAGCTCTAATGTAAAATGAAGATTGAACCAGCCGATTGTGAGCTTCAAAGCACTGTGAATCAGTTTCAATTCCTGGTCACCAATTTCCGTGTGTACTGTTCTACCCGCAAACCAAACTTTCTTAAGGTCATTGGCCACGTCATTCATACAAATTCGAATAAGCTGGAAAGAACACACTCTTCCTAGAAATAATTGAATGTCAAAGTTGTTAGTATTGTAGGTAATTGTTCGTACTACATAGTAATCACTATCAAAACTAGAAATGCGGTTACGAAAATTCATAACCACTCTGCCCATAAGTCTTGGTCTATAGATACAGGTTATTGCTTAGTAGCCATTTTCTCTTCCTTTCTTCCATCATTTAAACTATTTAACCGGATTGTTGACATAATTATTAACATGTATACACAAAAAATACAAAAAAATGAATTCAAAGGATACTTGGTTAACATGTTTATTTCTTTCTTGAAGCTCGTTAAATCGGCTGAAAGTTGTTTTGAACATTTTGGAAAGCTTAATACAGAGGTTGAAACTAAGAAGAAGTGGATAAATGTGCATAATCATTACTATGACAAGAGCACCAATGGTTGA
>TCONS_00007580	evm.TU.Chr11.419
AAGCTCACAATCGGCTGGTTCAATCTTCATTTAACATCAAAGCTATATTTGCAGCTATTCACAGTAATTCACAGGACTTCAAAAATGTAATTTTCTTATTACATCGAAAATGAGATCAACGATGCATCAACCGTTATTAGTTAGCGTTATTTCATGTCTTATTTTACGTGCTCAAGGTATATGCCCGACTGACCAATTTTCATGTACCACTTTAGACCAATATGTACCTATCAACTGGCGGTGTGACGGAATTAATGACTGCAGAGATGGCTCAGACGAGATGGATTGCGGATCAACTACTTTAACAAGTTCTCAGAACCCGACGCCAACATTGCCACGTATCGAAACCACAAGAAGATCAACTAATTTAACAAGTTCTCAGAACCCGACGTCAATTTTGCCACGAATCGAGACCACAAGAAGATCAACTACTTTAACAAGTTCTCAGAACCCGACGACTATTTTGCCACGTATTGAGACCACAAGAAGATCAACTAATTTAACAAGTTCTCAGAACCCGACGTCAATTTTGCCACGAATCGAGACCACAAGAAGATCAACTACTTTAACAAGGACTCAGAACCCGACGACTATTTTGCCACGTATTGAGACCACAAGAAGATCAACTACTTCAACAAGTTCTCAGAACCCGACGTCAATTTTGCCACGTATCGAGACCACAACAACGATTACTCAAAATGGTCGGTGTCTAAATGAAACGCTCTCTTTCCGTGGACTTCAGTTGACTTTCCCTGAAGGTATTATAGGAAACAATTATGTTTCCATGGAGATGTGTGGGAATGTTTCTACGAACGCTGGCTTACCATTAGCACACCGAGATTGCGGCCAAGGTTCGTCGTGGATGGAACCTCAATTGAACACGTGTTTTTCTCCCGAGGACGCACTCACGGAAATACAGAGGATAGCAGGTACGACTGTTACAGAAGAAAACGTCGAGCAGGTAGCTAAGGATTTAGTGGTGGTCACATTTCAAATTGAAAATTCGGATGAAACAGTTGTCGGCAAGGTAGCAGAATCTTTAGAATCAATTGTGGACACAAATACTTCCTCACCCGAGGTCACGAATGCCTTCATAGGAACTGTTAACAACCTTATGAACTTTGAAGCAGAAAGCCTCCAGACAACATCATCGAACAAGATCATATCATTGCTGGAACAGCAGATATCTCTCGTTCAACAAAACCAAAACAACTTCACAGAAGTGCAAGATAAGCTTGCTGTTGTAGCAGTAAAACTGGATCCACAGCTAGCAGACTTCATAACATTCTTTCACGAGCCCGATGAGGACGGAGGAAGTGTAACCGATGGTGAACTACATTTGATGAACGCAATTAATACATCACCCAGGGCAAACAGAACGTCCATCTTTATTCACCGAGATGTTTTACAAACAGCCATGGAAGAAAAATCAAATTCTACTGACTCAACTGTTCCTGTCAGCTTCTTCTTGTACAGTGATTCCAGTCTTTTCTTCCAAACGGTAAATCAAAGTATGGATGGAGCAGCACATAACAGCAGATTGCGAAGCTCTGTCGCCAGTCAAGTCATCGGTGCAAACATTGAGGGTTCTGTTGTCAAGAATCTTCCAACAGAATATGCTGTTGTTGCATCGTTTCCGAACACTACATCCGAACTGCTTAACGATACGGAGTTTGTATTTCATAAGATGTGTGTGTTCTGGTTTGTGCCCGAGGGAACTGATGACGGGTATTGGTCTGAAGAAGGCTGTAATCTAACTGAGAAAATGAACTACACGATATGTACATGCAATCATCTTACGAGCTTTGCTGTGCTAGTCGGCATTGGCAATATTCCACCCATTGCCGATGTTTTCTTGACCGTGGTAACCTGGGTAGGCTCACTTCTCTCAGTGATAGGTCTTCTTGCTTGTACTCTTCTGCTGCTTGGTGTCAAGTCGCTTCGAGCAAAAGAAGCGAGTAAGATCCACATTAATCTATTCCTGTCCTTGATCGCGTTCTACATTACATTCCTGGCTGGGGATCTGTTCTTCCATAATCCCCTTATCTGTAGGAACCTTGCATCAACTGTACATTACTTTGGCCTGACGACAGTTTGCTGGATGTCCGTCGAGGCAGTAAACATGTACTTTCTATTCGTGAAATATGAAAGGTCGACTATTCGCCACTTTGTACCAATCGCTTGTGTCTTAGCATACGGGCTCCCGCTCATTCCCGTGTTGACTGTATATTTCCTACCAAGGCCTGACAAATATGCACATTGCTTCCTACCACTGGGCAAACCACTCTACTTTGGATTTCTCCTGGAGGTATTTCTGTTGGTCATCTTCAACACAACACTGTTTATCGCAGTCGTACGTACAGTTGTTTTTCGGCAGTTTCTGTCGACCAACGCTCAGAGGAATAAGAAGGCAGAGGTGATTTCGAGGATACAACAATTTGTTTTGTTCTGGATTCTCCTCGGCCTTTCCTGGATCTTTGGGTTTCTCTCGATATTGCCAAAGAGGAAGATAAATGCCTTTGTAGCATTATTCTGCATTTTCACGTCCCTCCAAGGTGTTGTTTTCTTCATCTTCTTCTGTGCCAAAAATCCAGAGGTGAGAGAAGGAATAAGAAAAGCCAAGAGTCAGTTAACGTCACAGAATGAAACTAACATGGAAACGTTACAGACTGAAACTTTGTAGTTATGTAAGAAAGAAAACATTATTGAGTCTTTTTAAAAAAAAAAAAATGTTACTTGCCTCAGGCAAGGAAGAGTAACCTACGTAGTCAAGTTGGCTAGTAGTGTGCGCGCGGGCGCGTATGTGTATGTGCATGGTAACCGGGCTGCTAACACACAAAACAAGCATACATTACTTGAATGTCATATTTATTACGTGAACAACCCATCCATGCTAAATAGAAGAAACCTGTTTCTTTTTTAGTAAAAGGTGAAATGTCATTTGAGGTCAAACCGTCCAAATTTGACAACCTAGTTAATACGATAACTCAAAGTTTAAGCTTAGCTGAAGATCGTGCTTAGTACGTAGGTTCACATAGTGAGCACATATTCCCGATGATGTTTGTGGAGGGTATAGGTCATGCGAGATCAATAGAGGCAATGTCTGACGAATTAGTGTAATTAAAAGTTTAGATATAGTACAGAACGACTGTTGTACTCTTTTGGTGTGGGAGTTTATTTGAATTCAAAAGAGGTCACAGTCTGAACAGTGCAAACATTGTAACTCTAGATGTTCAGACTGGATGAAATTTATACGTCGTATGTGAGTGTAGTGTTTTTTTTTGTAGAGGTCAAATGTCGTTTGAGG
>TCONS_00007581	evm.TU.Chr11.419
AAGCTCACAATCGGCTGGTTCAATCTTCATTTAACATCAAAGCTATATTTGCAGCTATTCACAGTAATTCACAGGACTTCAAAAATGTAATTTTCTTATTACATCGAAAATGAGATCAACGATGCATCAACCGTTATTAGTTAGCGTTATTTCATGTCTTATTTTACGTGCTCAAGGTATATGCCCGACTGACCAATTTTCATGTACCACTTTAGACCAATATGTACCTATCAACTGGCGGTGTGACGGAATTAATGACTGCAGAGATGGCTCAGACGAGATGGATTGCGGATCAACTACTTTAACAAGTTCTCAGAACCCGACGCCAACATTGCCACGTATCGAAACCACAAGAAGATCAACTAATTTAACAAGTTCTCAGAACCCGACGTCAATTTTGCCACGAATCGAGACCACAAGAAGATCAACTACTTTCACAAGTTCTCAGAACCCGACGACAACATTGCCACGTATCGAAACCACAAGAAGATCAACTACTTTAACAAGGACTCAGAACCCGACGACTATTTTGCCACGTATTGAGACCACAAGAAGATCAACTACTTCAACAAGTTCTCAGAACCCGACGTCAATTTTGCCACGTATCGAGACCACAACAACGATTACTCAAAATGGTCGGTGTCTAAATGAAACGCTCTCTTTCCGTGGACTTCAGTTGACTTTCCCTGAAGGTATTATAGGAAACAATTATGTTTCCATGGAGATGTGTGGGAATGTTTCTACGAACGCTGGCTTACCATTAGCACACCGAGATTGCGGCCAAGGTTCGTCGTGGATGGAACCTCAATTGAACACGTGTTTTTCTCCCGAGGACGCACTCACGGAAATACAGAGGATAGCAGGTACGACTGTTACAGAAGAAAACGTCGAGCAGGTAGCTAAGGATTTAGTGGTGGTCACATTTCAAATTGAAAATTCGGATGAAACAGTTGTCGGCAAGGTAGCAGAATCTTTAGAATCAATTGTGGACACAAATACTTCCTCACCCGAGGTCACGAATGCCTTCATAGGAACTGTTAACAACCTTATGAACTTTGAAGCAGAAAGCCTCCAGACAACATCATCGAACAAGATCATATCATTGCTGGAACAGCAGATATCTCTCGTTCAACAAAACCAAAACAACTTCACAGAAGTGCAAGATAAGCTTGCTGTTGTAGCAGTAAAACTGGATCCACAGCTAGCAGACTTCATAACATTCTTTCACGAGCCCGATGAGGACGGAGGAAGTGTAACCGATGGTGAACTACATTTGATGAACGCAATTAATACATCACCCAGGGCAAACAGAACGTCCATCTTTATTCACCGAGATGTTTTACAAACAGCCATGGAAGAAAAATCAAATTCTACTGACTCAACTGTTCCTGTCAGCTTCTTCTTGTACAGTGATTCCAGTCTTTTCTTCCAAACGGTAAATCAAAGTATGGATGGAGCAGCACATAACAGCAGATTGCGAAGCTCTGTCGCCAGTCAAGTCATCGGTGCAAACATTGAGGGTTCTGTTGTCAAGAATCTTCCAACAGAATATGCTGTTGTTGCATCGTTTCCGAACACTACATCCGAACTGCTTAACGATACGGAGTTTGTATTTCATAAGATGTGTGTGTTCTGGTTTGTGCCCGAGGGAACTGATGACGGGTATTGGTCTGAAGAAGGCTGTAATCTAACTGAGAAAATGAACTACACGATATGTACATGCAATCATCTTACGAGCTTTGCTGTGCTAGTCGGCATTGGCAATATTCCACCCATTGCCGATGTTTTCTTGACCGTGGTAACCTGGGTAGGCTCACTTCTCTCAGTGATAGGTCTTCTTGCTTGTACTCTTCTGCTGCTTGGTGTCAAGTCGCTTCGAGCAAAAGAAGCGAGTAAGATCCACATTAATCTATTCCTGTCCTTGATCGCGTTCTACATTACATTCCTGGCTGGGGATCTGTTCTTCCATAATCCCCTTATCTGTAGGAACCTTGCATCAACTGTACATTACTTTGGCCTGACGACAGTTTGCTGGATGTCCGTCGAGGCAGTAAACATGTACTTTCTATTCGTGAAATATGAAAGGTCGACTATTCGCCACTTTGTACCAATCGCTTGTGTCTTAGCATACGGGCTCCCGCTCATTCCCGTGTTGACTGTATATTTCCTACCAAGGCCTGACAAATATGCACATTGCTTCCTACCACTGGGCAAACCACTCTACTTTGGATTTCTCCTGGAGGTATTTCTGTTGGTCATCTTCAACACAACACTGTTTATCGCAGTCGTACGTACAGTTGTTTTTCGGCAGTTTCTGTCGACCAACGCTCAGAGGAATAAGAAGGCAGAGGTGATTTCGAGGATACAACAATTTGTTTTGTTCTGGATTCTCCTCGGCCTTTCCTGGATCTTTGGGTTTCTCTCGATATTGCCAAAGAGGAAGATAAATGCCTTTGTAGCATTATTCTGCATTTTCACGTCCCTCCAAGGTGTTGTTTTCTTCATCTTCTTCTGTGCCAAAAATCCAGAGGTGAGAGAAGGAATAAGAAAAGCCAAGAGTCAGTTAACGTCACAGAATGAAACTAACATGGAAACGTTACAGACTGAAACTTTGTAGTTATGTAAGAAAGAAAACATTATTGAGTCTTTTTAAAAAAAAAAAAATGTTACTTGCCTCAGGCAAGGAAGAGTAACCTACGTAGTCAAGTTGGCTAGTAGTGTGCGCGCGGGCGCGTATGTGTATGTGCATGGTAACCGGGCTGCTAACACACAAAACAAGCATACATTACTTGAATGTCATATTTATTACGTGAACAACCCATCCATGCTAAATAGAAGAAACCTGTTTCTTTTTTAGTAAAAGGTGAAATGTCATTTGAGGTCAAACCGTCCAAATTTGACAACCTAGTTAATACGATAACTCAAAGTTTAAGCTTAGCTGAAGATCGTGCTTAGTACGTAGGTTCACATAGTGAGCACATATTCCCGATGATGTTTGTGGAGGGTATAGGTCATGCGAGATCAATAGAGGCAATGTCTGACGAATTAGTGTAATTAAAAGTTTAGATATAGTACAGAACGACTGTTGTACTCTTTTGGTGTGGGAGTTTATTTGAATTCAAAAGAGGTCACAGTCTGAACAGTGCAAACATTGTAACTCTAGATGTTCAGACTGGATGAAATTTATACGTCGTATGTGAGTGTAGTGTTTTTTTTTGTAGAGGTCAAATGTCGTTTGAGG
>TCONS_00007582	evm.TU.Chr11.419
CTCACAATCGGCTGGTTCAATCTTCATTTAACATCAAAGCTATATTTGCAGCTATTCACAGTAATTCACAGGACTTCAAAAATGTAATTTTCTTATTACATCGAAAATGAGATCAACGATGCATCAACCGTTATTAGTTAGCGTTATTTCATGTCTTATTTTACGTGCTCAAGGTATATGCCCGACTGACCAATTTTCATGTACCACTTTAGACCAATATGTACCTATCAACTGGCGGTGTGACGGAATTAATGACTGCAGAGATGGCTCAGACGAGATGGATTGCGGATCATCTACTTTAACAAGTTCTCAGAACCCTACGACAATTTTGCCACGTATCGAGACCACAAGAAGATCAACTACTTTAACAAGTTCTCAGAACCCGACGCCAACATTGCCACGTATCGAAACCACAAGAAGATCAACTACTTTCACAAGTTCTCAGAACCCGACGACAACATTGCCACGTATCGAAACCACAAGAAGATCAACTACTTTAACAAGGACTCAGAACCCGACGACTATTTTGCCACGTATTGAGACCACAAGAAGATCAACTACTTCAACAAGTTCTCAGAACCCGACGTCAATTTTGCCACGTATCGAGACCACAACAACGATTACTCAAAATGGTCGGTGTCTAAATGAAACGCTCTCTTTCCGTGGACTTCAGTTGACTTTCCCTGAAGGTATTATAGGAAACAATTATGTTTCCATGGAGATGTGTGGGAATGTTTCTACGAACGCTGGCTTACCATTAGCACACCGAGATTGCGGCCAAGGTTCGTCGTGGATGGAACCTCAATTGAACACGTGTTTTTCTCCCGAGGACGCACTCACGGAAATACAGAGGATAGCAGGTACGACTGTTACAGAAGAAAACGTCGAGCAGGTAGCTAAGGATTTAGTGGTGGTCACATTTCAAATTGAAAATTCGGATGAAACAGTTGTCGGCAAGGTAGCAGAATCTTTAGAATCAATTGTGGACACAAATACTTCCTCACCCGAGGTCACGAATGCCTTCATAGGAACTGTTAACAACCTTATGAACTTTGAAGCAGAAAGCCTCCAGACAACATCATCGAACAAGATCATATCATTGCTGGAACAGCAGATATCTCTCGTTCAACAAAACCAAAACAACTTCACAGAAGTGCAAGATAAGCTTGCTGTTGTAGCAGTAAAACTGGATCCACAGCTAGCAGACTTCATAACATTCTTTCACGAGCCCGATGAGGACGGAGGAAGTGTAACCGATGGTGAACTACATTTGATGAACGCAATTAATACATCACCCAGGGCAAACAGAACGTCCATCTTTATTCACCGAGATGTTTTACAAACAGCCATGGAAGAAAAATCAAATTCTACTGACTCAACTGTTCCTGTCAGCTTCTTCTTGTACAGTGATTCCAGTCTTTTCTTCCAAACGGTAAATCAAAGTATGGATGGAGCAGCACATAACAGCAGATTGCGAAGCTCTGTCGCCAGTCAAGTCATCGGTGCAAACATTGAGGGTTCTGTTGTCAAGAATCTTCCAACAGAATATGCTGTTGTTGCATCGTTTCCGAACACTACATCCGAACTGCTTAACGATACGGAGTTTGTATTTCATAAGATGTGTGTGTTCTGGTTTGTGCCCGAGGGAACTGATGACGGGTATTGGTCTGAAGAAGGCTGTAATCTAACTGAGAAAATGAACTACACGATATGTACATGCAATCATCTTACGAGCTTTGCTGTGCTAGTCGGCATTGGCAATATTCCACCCATTGCCGATGTTTTCTTGACCGTGGTAACCTGGGTAGGCTCACTTCTCTCAGTGATAGGTCTTCTTGCTTGTACTCTTCTGCTGCTTGGTGTCAAGTCGCTTCGAGCAAAAGAAGCGAGTAAGATCCACATTAATCTATTCCTGTCCTTGATCGCGTTCTACATTACATTCCTGGCTGGGGATCTGTTCTTCCATAATCCCCTTATCTGTAGGAACCTTGCATCAACTGTACATTACTTTGGCCTGACGACAGTTTGCTGGATGTCCGTCGAGGCAGTAAACATGTACTTTCTATTCGTGAAATATGAAAGGTCGACTATTCGCCACTTTGTACCAATCGCTTGTGTCTTAGCATACGGGCTCCCGCTCATTCCCGTGTTGACTGTATATTTCCTACCAAGGCCTGACAAATATGCACAGTAAGATACCTCCAAACAGCCAGTTGGGACAAGTCCCCAGTGCTATAAATACCACTTTATACTGTCCTCTAATGTGATACTTCAAAGCACCCGTACTGATAGTACGAACAGTTCCTAACCTATTTTCTGATAGAGACAGTGTAGTGATACTGATATGCTGCCAGTAAATGTACACCTTTGAAGAAGGACATGAAAGAAAAGTCTATAAAAGTACATTGGTCCGACTGGGTGCTTCAATTTTCAATTCGATAAGAATTATAAGTATAGGCCTGGTTCAGTTGTAGATATTTATTCCAACCAGTATACAATCTCGGTTACATTCTTGGATATGGCTTTATTCTTGAAGGCACACAAGTTAACTTAAATCTGTGGGGGTGGGGAGTACCCCACATCTCCTACAAGGGTGTCGACTTCAACGCCCTTAAAAACACCCAACCTCCTTTTATACTGCCCCTCTATACTATAAACCAGATTAAGAAAAAAAAAAGATATATGAAGAAATATCCGGCCTATCAGATTCTCACCAGGGACAATGGAAAGAAGGTCACAGGTCACTCAAAAAGCTACAAGTTGAAAATAATGAAGAAAGTTAATAAAGTTAACGTAGAATGTGCGGGTACTGTCATTTCTGCATCGTATCATAAACCTCCATAAATAGATATTAACTTGATGCG
>TCONS_00007583	evm.TU.Chr11.419
CTCACAATCGGCTGGTTCAATCTTCATTTAACATCAAAGCTATATTTGCAGCTATTCACAGTAATTCACAGGACTTCAAAAATGTAATTTTCTTATTACATCGAAAATGAGATCAACGATGCATCAACCGTTATTAGTTAGCGTTATTTCATGTCTTATTTTACGTGCTCAAGGTATATGCCCGACTGACCAATTTTCATGTACCACTTTAGACCAATATGTACCTATCAACTGGCGGTGTGACGGAATTAATGACTGCAGAGATGGCTCAGACGAGATGGATTGCGGATCATCTACTTTAACAAGTTCTCAGAACCCTACGACAATTTTGCCACGTATCGAGACCACAAGAAGATCAACTACTTTAACAAGTTCTCAGAACCCGACGCCAACATTGCCACGTATCGAAACCACAAGAAGATCAACTACTTTAACAAGGACTCAGAACCCGACGACTATTTTGCCACGTATTGAGACCACAAGAAGATCAACTACTTCAACAAGTTCTCAGAACCCGACGTCAATTTTGCCACGTATCGAGACCACAACAACGATTACTCAAAATGGTCGGTGTCTAAATGAAACGCTCTCTTTCCGTGGACTTCAGTTGACTTTCCCTGAAGGTATTATAGGAAACAATTATGTTTCCATGGAGATGTGTGGGAATGTTTCTACGAACGCTGGCTTACCATTAGCACACCGAGATTGCGGCCAAGGTTCGTCGTGGATGGAACCTCAATTGAACACGTGTTTTTCTCCCGAGGACGCACTCACGGAAATACAGAGGATAGCAGGTACGACTGTTACAGAAGAAAACGTCGAGCAGGTAGCTAAGGATTTAGTGGTGGTCACATTTCAAATTGAAAATTCGGATGAAACAGTTGTCGGCAAGGTAGCAGAATCTTTAGAATCAATTGTGGACACAAATACTTCCTCACCCGAGGTCACGAATGCCTTCATAGGAACTGTTAACAACCTTATGAACTTTGAAGCAGAAAGCCTCCAGACAACATCATCGAACAAGATCATATCATTGCTGGAACAGCAGATATCTCTCGTTCAACAAAACCAAAACAACTTCACAGAAGTGCAAGATAAGCTTGCTGTTGTAGCAGTAAAACTGGATCCACAGCTAGCAGACTTCATAACATTCTTTCACGAGCCCGATGAGGACGGAGGAAGTGTAACCGATGGTGAACTACATTTGATGAACGCAATTAATACATCACCCAGGGCAAACAGAACGTCCATCTTTATTCACCGAGATGTTTTACAAACAGCCATGGAAGAAAAATCAAATTCTACTGACTCAACTGTTCCTGTCAGCTTCTTCTTGTACAGTGATTCCAGTCTTTTCTTCCAAACGGTAAATCAAAGTATGGATGGAGCAGCACATAACAGCAGATTGCGAAGCTCTGTCGCCAGTCAAGTCATCGGTGCAAACATTGAGGGTTCTGTTGTCAAGAATCTTCCAACAGAATATGCTGTTGTTGCATCGTTTCCGAACACTACATCCGAACTGCTTAACGATACGGAGTTTGTATTTCATAAGATGTGTGTGTTCTGGTTTGTGCCCGAGGGAACTGATGACGGGTATTGGTCTGAAGAAGGCTGTAATCTAACTGAGAAAATGAACTACACGATATGTACATGCAATCATCTTACGAGCTTTGCTGTGCTAGTCGGCATTGGCAATATTCCACCCATTGCCGATGTTTTCTTGACCGTGGTAACCTGGGTAGGCTCACTTCTCTCAGTGATAGGTCTTCTTGCTTGTACTCTTCTGCTGCTTGGTGTCAAGTCGCTTCGAGCAAAAGAAGCGAGTAAGATCCACATTAATCTATTCCTGTCCTTGATCGCGTTCTACATTACATTCCTGGCTGGGGATCTGTTCTTCCATAATCCCCTTATCTGTAGGAACCTTGCATCAACTGTACATTACTTTGGCCTGACGACAGTTTGCTGGATGTCCGTCGAGGCAGTAAACATGTACTTTCTATTCGTGAAATATGAAAGGTCGACTATTCGCCACTTTGTACCAATCGCTTGTGTCTTAGCATACGGGCTCCCGCTCATTCCCGTGTTGACTGTATATTTCCTACCAAGGCCTGACAAATATGCACAGTAAGATACCTCCAAACAGCCAGTTGGGACAAGTCCCCAGTGCTATAAATACCACTTTATACTGTCCTCTAATGTGATACTTCAAAGCACCCGTACTGATAGTACGAACAGTTCCTAACCTATTTTCTGATAGAGACAGTGTAGTGATACTGATATGCTGCCAGTAAATGTACACCTTTGAAGAAGGACATGAAAGAAAAGTCTATAAAAGTACATTGGTCCGACTGGGTGCTTCAATTTTCAATTCGATAAGAATTATAAGTATAGGCCTGGTTCAGTTGTAGATATTTATTCCAACCAGTATACAATCTCGGTTACATTCTTGGATATGGCTTTATTCTTGAAGGCACACAAGTTAACTTAAATCTGTGGGGGTGGGGAGTACCCCACATCTCCTACAAGGGTGTCGACTTCAACGCCCTTAAAAACACCCAACCTCCTTTTATACTGCCCCTCTATACTATAAACCAGATTAAGAAAAAAAAAAGATATATGAAGAAATATCCGGCCTATCAGATTCTCACCAGGGACAATGGAAAGAAGGTCACAGGTCACTCAAAAAGCTACAAGTTGAAAATAATGAAGAAAGTTAATAAAGTTAACGTAGAATGTGCGGGTACTGTCATTTCTGCATCGTATCATAAACCTCCATAAATAGATATTAACTTGATGCG
>TCONS_00007584	evm.TU.Chr11.419
TTGTTCTGTATCAGTCGCTATATAAATTAAGTCGTTATTATGACTATTAATTATATACATATAGGCAACATATATATGCAATAATCTGTTAATGGATAATCCTTTAGAGCCTCACCGAAATATCGCTCATTCTTTTTTGTTCACGCCAGGTATATGCCCGACTGACCAATTTTCATGTACCACTTTAGACCAATATGTACCTATCAACTGGCGGTGTGACGGAATTAATGACTGCAGAGATGGCTCAGACGAGATGGATTGCGCGATTACTCAAAATGGTCGGTGTCTAAATGAAACGCTCTCTTTCCGTGGACTTCAGTTGACTTTCCCTGAAGGTATTATAGGAAACAATTATGTTTCCATGGAGATGTGTGGGAATGTTTCTACGAACGCTGGCTTACCATTAGCACACCGAGATTGCGGCCAAGGTTCGTCGTGGATGGAACCTCAATTGAACACGTGTTTTTCTCCCGAGGACGCACTCACGGAAATACAGAGGATAGCAGGTGTCACGAATGCCTTCATAGGAACTGTTAACAACCTTATGAACTTTGAAGCAGAAAGCCTCCAGACAACATCATCGAACAAGATCATATCATTGCTGGAACAGCAGATATCTCTCGTTCAACAAAACCAAAACAACTTCACAGAAGTGCAAGATAAGCTTGCTGTTGTAGCAGTAAAACTGGATCCACAGCTAGCAGACTTCATAACATTCTTTCACGAGCCCGATGAGGACGGAGGAAGTGTAACCGATGGTGAACTACATTTGATGAACGCAATTAATACATCACCCAGGGCAAACAGAACGTCCATCTTTATTCACCGAGATGTTTTACAAACAGCCATGGAAGAAAAATCAAATTCTACTGACTCAACTGTTCCTGTCAGCTTCTTCTTGTACAGTGATTCCAGTCTTTTCTTCCAAACGGTAAATCAAAGTATGGATGGAGCAGCACATAACAGCAGATTGCGAAGCTCTGTCGCCAGTCAAGTCATCGGTGCAAACATTGAGGGTTCTGTTGTCAAGAATCTTCCAACAGAATATGCTGTTGTTGCATCGTTTCCGAACACTACATCCGAACTGCTTAACGATACGGAGTTTGTATTTCATAAGATGTGTGTGTTCTGGTTTGTGCCCGAGGGAACTGATGACGGGTATTGGTCTGAAGAAGGCTGTAATCTAACTGAGAAAATGAACTACACGATATGTACATGCAATCATCTTACGAGCTTTGCTGTGCTAGTCGGCATTGGCAATATTCCACCCATTGCCGATGTTTTCTTGACCGTGGTAACCTGGGTAGGCTCACTTCTCTCAGTGATAGGTCTTCTTGCTTGTACTCTTCTGCTGCTTGGTGTCAAGTCGCTTCGAGCAAAACAAGCGAGTAAGATCCACATTAATCTATTCCTGTCCTTGATCGCGTTCTACATTACATTCCTGGCTGGGGATCTGTTCTCCCATGATCTCCTTATCTGTAGGAACCTTGCATCAACTGTACATTACTTTGGCCTGACGACAGTTTGCTGGATGTCCGTCGAGGCAGTAAACATGTACTTTCTATTCGTGAAATATGAAAGGTCGACTATTCGCCACTTTGTACCAATCGCTTGTGTCTTAGCATACGGTAAGGGAATTAT
>TCONS_00007585	evm.TU.Chr11.419
TTGTTCTGTATCAGTCGCTATATAAATTAAGTCGTTATTATGACTATTAATTATATACATATAGGCAACATATATATGCAATAATCTGTTAATGGATAATCCTTTAGAGCCTCACCGAAATATCGCTCATTCTTTTTTGTTCACGCCAGGTATATGCCCGACTGACCAATTTTCATGTACCACTTTAGACCAATATGTACCTATCAACTGGCGGTGTGACGGAATTAATGACTGCAGAGATGGCTCAGACGAGATGGATTGCGCGATTACTCAAAATGGTCGGTGTCTAAATGAAACGCTCTCTTTCCGTGGACTTCAGTTGACTTTCCCTGAAGGTATTATAGGAAACAATTATGTTTCCATGGAGATGTGTGGGAATGTTTCTACGAACGCTGGCTTACCATTAGCACACCGAGATTGCGGCCAAGGTTCGTCGTGGATGGAACCTCAATTGAACACGTGTTTTTCTCCCGAGGACGCACTCACGGAAATACAGAGGATAGCAGGTACGACTGTTACAGAAGAAAACGTCGAGCAGGTAGCTAAGGATTTAGTGGTGGTCACATTTCAAATTGAAAATTCGGATGAAACAGTTGTCGGCAAGGTAGCAGAATCTTTAGAATCAATTGTGGACACAAATACTTCCTCACCCGAGGTCACGAATGCCTTCATAGGAACTGTTAACAACCTTATGAACTTTGAAGCAGAAAGCCTCCAGACAACATCATCGAACAAGATCATATCATTGCTGGAACAGCAGATATCTCTCGTTCAACAAAACCAAAACAACTTCACAGAAGTGCAAGATAAGCTTGCTGTTGTAGCAGTAAAACTGGATCCACAGCTAGCAGACTTCATAACATTCTTTCACGAGCCCGATGAGGACGGAGGAAGTGTAACCGATGGTGAACTACATTTGATGAACGCAATTAATACATCACCCAGGGCAAACAGAACGTCCATCTTTATTCACCGAGATGTTTTACAAACAGCCATGGAAGAAAAATCAAATTCTACTGACTCAACTGTTCCTGTCAGCTTCTTCTTGTACAGTGATTCCAGTCTTTTCTTCCAAACGGTAAATCAAAGTATGGATGGAGCAGCACATAACAGCAGATTGCGAAGCTCTGTCGCCAGTCAAGTCATCGGTGCAAACATTGAGGGTTCTGTTGTCAAGAATCTTCCAACAGAATATGCTGTTGTTGCATCGTTTCCGAACACTACATCCGAACTGCTTAACGATACGGAGTTTGTATTTCATAAGATGTGTGTGTTCTGGTTTGTGCCCGAGGGAACTGATGACGGGTATTGGTCTGAAGAAGGCTGTAATCTAACTGAGAAAATGAACTACACGATATGTACATGCAATCATCTTACGAGCTTTGCTGTGCTAGTCGGCATTGGCAATATTCCACCCATTGCCGATGTTTTCTTGACCGTGGTAACCTGGGTAGGCTCACTTCTCTCAGTGATAGGTCTTCTTGCTTGTACTCTTCTGCTGCTTGGTGTCAAGTCGCTTCGAGCAAAACAAGCGAGTAAGATCCACATTAATCTATTCCTGTCCTTGATCGCGTTCTACATTACATTCCTGGCTGGGGATCTGTTCTCCCATGATCTCCTTATCTGTAGGAACCTTGCATCAACTGTACATTACTTTGGCCTGACGACAGTTTGCTGGATGTCCGTCGAGGCAGTAAACATGTACTTTCTATTCGTGAAATATGAAAGGTCGACTATTCGCCACTTTGTACCAATCGCTTGTGTCTTAGCATACGGGCTCCCGCTCATTCCCGTGTTGACTGTTTATTTCCTAACAAGGCCTGACGAATATGCACATTGCTTCCTACCACTGGGCAAACCACTCTACTTTGGATTTCTCCTGGAGGTATTTCTGTTGGTCATCTTCAACACAACACTGTTTATCGCAGTCGTACGTACAGTTGTTTTTCGGCAGTTTCTGTCGACCAACGCTCAGAGGAATAAGAAGGCAGAGGTGATTTCGAGGATACAACAATTTGTTTTGTTCTGGATTCTCCTCGGCCTTTCCTGGATCTTTGGGTTTCTCTCGATATTGCCAAAGAGGAAGATTAATGCCTTTGTAGCATTATTCTGCATTTTCACGTCCCTCCAAGGTGTTGTTTTCTTCATCTTCTTCTGTGCCAAGAATCCAGAGGTGAGAAAAGGATTAAGAAAAGCCAAGAGTCAGTTAACGTCACAGAATGAAACTAGGATGGAAACGTTGCAGACTGAAACTTTGTAGTTATGTAAGAAAGAAAACATTATTGAGTCTTTTTAAAAAATAAAAAGTTACTCGCCTCAGGCAAGGAAGAGTAACCTACGTAGTCAAGTTGGTCTAGTATTGTGCGCGCGGTTGCGTATGTGTATGTGCATGGTAACCGGGCTGCTAACACACGAAACAAGCATACATTACTTGAATGTCATACTTATTACGTGAACAACCCATCCATGTTCATAGAAGAAACCTGTTTCTTTTTTTGTAAAGGGTGAAATGTCATTTGAGGTCAAACCGTCCAAGTTTGACAACCTAGTAAATACAATAACTCAAAGTTTAAGCTTAGCTTACGTAGGTTCATCATAGTGAGCACAAATTCCCGATGATTTTTGTGGAGGGTAAAGGTCATGCGAGGTCAATAGAGGCAATGTCTGACGAATTAGTGTAATTAAAAGTTTAGATATAGTACATAACGACTGTTGTACTCTTTGGTGTGGGAGTTTATTTGAAGTCAAAAGAGGTCACAGCCTGAACAGTGCAAACATTGTAACTCTAGATGTTCAGCTTGGATGACATTATACGTCGTATGTGAGTGTAGTGGTTTTGTGTAGTGGTCAAATGTCGTTTGGGCCAATAAAGATGAAGTCTGCAAACTTTATAAACATAGTAACACTTAATGGTTTCTTCTTTTTTGTGTGTGTGGAAGATTGGTTTACTACTCAGTTAACATATTATATGCAGGCTTATGCTTAGG
>TCONS_00007584	evm.TU.Chr11.419
ATGGATAATCCTTTAGAGCCTCACCGAAATATCGCTCATTCTTTTTTGTTCACGCCAGGTATATGCCCGACTGACCAATTTTCATGTACCACTTTAGACCAATATGTACCTATCAACTGGCGGTGTGACGGAATTAATGACTGCAGAGATGGCTCAGACGAGATGGATTGCGCGATTACTCAAAATGGTCGGTGTCTAAATGAAACGCTCTCTTTCCGTGGACTTCAGTTGACTTTCCCTGAAGGTATTATAGGAAACAATTATGTTTCCATGGAGATGTGTGGGAATGTTTCTACGAACGCTGGCTTACCATTAGCACACCGAGATTGCGGCCAAGGTTCGTCGTGGATGGAACCTCAATTGAACACGTGTTTTTCTCCCGAGGACGCACTCACGGAAATACAGAGGATAGCAGGTGTCACGAATGCCTTCATAGGAACTGTTAACAACCTTATGAACTTTGAAGCAGAAAGCCTCCAGACAACATCATCGAACAAGATCATATCATTGCTGGAACAGCAGATATCTCTCGTTCAACAAAACCAAAACAACTTCACAGAAGTGCAAGATAAGCTTGCTGTTGTAGCAGTAAAACTGGATCCACAGCTAGCAGACTTCATAACATTCTTTCACGAGCCCGATGAGGACGGAGGAAGTGTAACCGATGGTGAACTACATTTGATGAACGCAATTAATACATCACCCAGGGCAAACAGAACGTCCATCTTTATTCACCGAGATGTTTTACAAACAGCCATGGAAGAAAAATCAAATTCTACTGACTCAACTGTTCCTGTCAGCTTCTTCTTGTACAGTGATTCCAGTCTTTTCTTCCAAACGGTAAATCAAAGTATGGATGGAGCAGCACATAACAGCAGATTGCGAAGCTCTGTCGCCAGTCAAGTCATCGGTGCAAACATTGAGGGTTCTGTTGTCAAGAATCTTCCAACAGAATATGCTGTTGTTGCATCGTTTCCGAACACTACATCCGAACTGCTTAACGATACGGAGTTTGTATTTCATAAGATGTGTGTGTTCTGGTTTGTGCCCGAGGGAACTGATGACGGGTATTGGTCTGAAGAAGGCTGTAATCTAACTGAGAAAATGAACTACACGATATGTACATGCAATCATCTTACGAGCTTTGCTGTGCTAGTCGGCATTGGCAATATTCCACCCATTGCCGATGTTTTCTTGACCGTGGTAACCTGGGTAGGCTCACTTCTCTCAGTGATAGGTCTTCTTGCTTGTACTCTTCTGCTGCTTGGTGTCAAGTCGCTTCGAGCAAAACAAGCGAGTAAGATCCACATTAATCTATTCCTGTCCTTGATCGCGTTCTACATTACATTCCTGGCTGGGGATCTGTTCTCCCATGATCTCCTTATCTGTAGGAACCTTGCATCAACTGTACATTACTTTGGCCTGACGACAGTTTGCTGGATGTCCGTCGAGGCAGTAAACATGTACTTTCTATTCGTGAAATATGAAAGGTCGACTATTCGCCACTTTGTACCAATCGCTTGTGTCTTAGCATACGGTAAGGGAATTA
>TCONS_00007581	evm.TU.Chr11.419
ATGAGATCAACGATGCATCAACCGTTATTAGTTAGCGTTATTTCATGTCTTATTTTACGTGCTCAAGGTATATGCCCGACTGACCAATTTTCATGTACCACTTTAGACCAATATGTACCTATCAACTGGCGGTGTGACGGAATTAATGACTGCAGAGATGGCTCAGACGAGATGGATTGCGGATCAACTACTTTAACAAGTTCTCAGAACCCGACGCCAACATTGCCACGTATCGAAACCACAAGAAGATCAACTAATTTAACAAGTTCTCAGAACCCGACGTCAATTTTGCCACGAATCGAGACCACAAGAAGATCAACTACTTTCACAAGTTCTCAGAACCCGACGACAACATTGCCACGTATCGAAACCACAAGAAGATCAACTACTTTAACAAGGACTCAGAACCCGACGACTATTTTGCCACGTATTGAGACCACAAGAAGATCAACTACTTCAACAAGTTCTCAGAACCCGACGTCAATTTTGCCACGTATCGAGACCACAACAACGATTACTCAAAATGGTCGGTGTCTAAATGAAACGCTCTCTTTCCGTGGACTTCAGTTGACTTTCCCTGAAGGTATTATAGGAAACAATTATGTTTCCATGGAGATGTGTGGGAATGTTTCTACGAACGCTGGCTTACCATTAGCACACCGAGATTGCGGCCAAGGTTCGTCGTGGATGGAACCTCAATTGAACACGTGTTTTTCTCCCGAGGACGCACTCACGGAAATACAGAGGATAGCAGGTACGACTGTTACAGAAGAAAACGTCGAGCAGGTAGCTAAGGATTTAGTGGTGGTCACATTTCAAATTGAAAATTCGGATGAAACAGTTGTCGGCAAGGTAGCAGAATCTTTAGAATCAATTGTGGACACAAATACTTCCTCACCCGAGGTCACGAATGCCTTCATAGGAACTGTTAACAACCTTATGAACTTTGAAGCAGAAAGCCTCCAGACAACATCATCGAACAAGATCATATCATTGCTGGAACAGCAGATATCTCTCGTTCAACAAAACCAAAACAACTTCACAGAAGTGCAAGATAAGCTTGCTGTTGTAGCAGTAAAACTGGATCCACAGCTAGCAGACTTCATAACATTCTTTCACGAGCCCGATGAGGACGGAGGAAGTGTAACCGATGGTGAACTACATTTGATGAACGCAATTAATACATCACCCAGGGCAAACAGAACGTCCATCTTTATTCACCGAGATGTTTTACAAACAGCCATGGAAGAAAAATCAAATTCTACTGACTCAACTGTTCCTGTCAGCTTCTTCTTGTACAGTGATTCCAGTCTTTTCTTCCAAACGGTAAATCAAAGTATGGATGGAGCAGCACATAACAGCAGATTGCGAAGCTCTGTCGCCAGTCAAGTCATCGGTGCAAACATTGAGGGTTCTGTTGTCAAGAATCTTCCAACAGAATATGCTGTTGTTGCATCGTTTCCGAACACTACATCCGAACTGCTTAACGATACGGAGTTTGTATTTCATAAGATGTGTGTGTTCTGGTTTGTGCCCGAGGGAACTGATGACGGGTATTGGTCTGAAGAAGGCTGTAATCTAACTGAGAAAATGAACTACACGATATGTACATGCAATCATCTTACGAGCTTTGCTGTGCTAGTCGGCATTGGCAATATTCCACCCATTGCCGATGTTTTCTTGACCGTGGTAACCTGGGTAGGCTCACTTCTCTCAGTGATAGGTCTTCTTGCTTGTACTCTTCTGCTGCTTGGTGTCAAGTCGCTTCGAGCAAAAGAAGCGAGTAAGATCCACATTAATCTATTCCTGTCCTTGATCGCGTTCTACATTACATTCCTGGCTGGGGATCTGTTCTTCCATAATCCCCTTATCTGTAGGAACCTTGCATCAACTGTACATTACTTTGGCCTGACGACAGTTTGCTGGATGTCCGTCGAGGCAGTAAACATGTACTTTCTATTCGTGAAATATGAAAGGTCGACTATTCGCCACTTTGTACCAATCGCTTGTGTCTTAGCATACGGGCTCCCGCTCATTCCCGTGTTGACTGTATATTTCCTACCAAGGCCTGACAAATATGCACATTGCTTCCTACCACTGGGCAAACCACTCTACTTTGGATTTCTCCTGGAGGTATTTCTGTTGGTCATCTTCAACACAACACTGTTTATCGCAGTCGTACGTACAGTTGTTTTTCGGCAGTTTCTGTCGACCAACGCTCAGAGGAATAAGAAGGCAGAGGTGATTTCGAGGATACAACAATTTGTTTTGTTCTGGATTCTCCTCGGCCTTTCCTGGATCTTTGGGTTTCTCTCGATATTGCCAAAGAGGAAGATAAATGCCTTTGTAGCATTATTCTGCATTTTCACGTCCCTCCAAGGTGTTGTTTTCTTCATCTTCTTCTGTGCCAAAAATCCAGAGGTGAGAGAAGGAATAAGAAAAGCCAAGAGTCAGTTAACGTCACAGAATGAAACTAACATGGAAACGTTACAGACTGAAACTTTGTAGT
>TCONS_00007580	evm.TU.Chr11.419
ATGAGATCAACGATGCATCAACCGTTATTAGTTAGCGTTATTTCATGTCTTATTTTACGTGCTCAAGGTATATGCCCGACTGACCAATTTTCATGTACCACTTTAGACCAATATGTACCTATCAACTGGCGGTGTGACGGAATTAATGACTGCAGAGATGGCTCAGACGAGATGGATTGCGGATCAACTACTTTAACAAGTTCTCAGAACCCGACGCCAACATTGCCACGTATCGAAACCACAAGAAGATCAACTAATTTAACAAGTTCTCAGAACCCGACGTCAATTTTGCCACGAATCGAGACCACAAGAAGATCAACTACTTTAACAAGTTCTCAGAACCCGACGACTATTTTGCCACGTATTGAGACCACAAGAAGATCAACTAATTTAACAAGTTCTCAGAACCCGACGTCAATTTTGCCACGAATCGAGACCACAAGAAGATCAACTACTTTAACAAGGACTCAGAACCCGACGACTATTTTGCCACGTATTGAGACCACAAGAAGATCAACTACTTCAACAAGTTCTCAGAACCCGACGTCAATTTTGCCACGTATCGAGACCACAACAACGATTACTCAAAATGGTCGGTGTCTAAATGAAACGCTCTCTTTCCGTGGACTTCAGTTGACTTTCCCTGAAGGTATTATAGGAAACAATTATGTTTCCATGGAGATGTGTGGGAATGTTTCTACGAACGCTGGCTTACCATTAGCACACCGAGATTGCGGCCAAGGTTCGTCGTGGATGGAACCTCAATTGAACACGTGTTTTTCTCCCGAGGACGCACTCACGGAAATACAGAGGATAGCAGGTACGACTGTTACAGAAGAAAACGTCGAGCAGGTAGCTAAGGATTTAGTGGTGGTCACATTTCAAATTGAAAATTCGGATGAAACAGTTGTCGGCAAGGTAGCAGAATCTTTAGAATCAATTGTGGACACAAATACTTCCTCACCCGAGGTCACGAATGCCTTCATAGGAACTGTTAACAACCTTATGAACTTTGAAGCAGAAAGCCTCCAGACAACATCATCGAACAAGATCATATCATTGCTGGAACAGCAGATATCTCTCGTTCAACAAAACCAAAACAACTTCACAGAAGTGCAAGATAAGCTTGCTGTTGTAGCAGTAAAACTGGATCCACAGCTAGCAGACTTCATAACATTCTTTCACGAGCCCGATGAGGACGGAGGAAGTGTAACCGATGGTGAACTACATTTGATGAACGCAATTAATACATCACCCAGGGCAAACAGAACGTCCATCTTTATTCACCGAGATGTTTTACAAACAGCCATGGAAGAAAAATCAAATTCTACTGACTCAACTGTTCCTGTCAGCTTCTTCTTGTACAGTGATTCCAGTCTTTTCTTCCAAACGGTAAATCAAAGTATGGATGGAGCAGCACATAACAGCAGATTGCGAAGCTCTGTCGCCAGTCAAGTCATCGGTGCAAACATTGAGGGTTCTGTTGTCAAGAATCTTCCAACAGAATATGCTGTTGTTGCATCGTTTCCGAACACTACATCCGAACTGCTTAACGATACGGAGTTTGTATTTCATAAGATGTGTGTGTTCTGGTTTGTGCCCGAGGGAACTGATGACGGGTATTGGTCTGAAGAAGGCTGTAATCTAACTGAGAAAATGAACTACACGATATGTACATGCAATCATCTTACGAGCTTTGCTGTGCTAGTCGGCATTGGCAATATTCCACCCATTGCCGATGTTTTCTTGACCGTGGTAACCTGGGTAGGCTCACTTCTCTCAGTGATAGGTCTTCTTGCTTGTACTCTTCTGCTGCTTGGTGTCAAGTCGCTTCGAGCAAAAGAAGCGAGTAAGATCCACATTAATCTATTCCTGTCCTTGATCGCGTTCTACATTACATTCCTGGCTGGGGATCTGTTCTTCCATAATCCCCTTATCTGTAGGAACCTTGCATCAACTGTACATTACTTTGGCCTGACGACAGTTTGCTGGATGTCCGTCGAGGCAGTAAACATGTACTTTCTATTCGTGAAATATGAAAGGTCGACTATTCGCCACTTTGTACCAATCGCTTGTGTCTTAGCATACGGGCTCCCGCTCATTCCCGTGTTGACTGTATATTTCCTACCAAGGCCTGACAAATATGCACATTGCTTCCTACCACTGGGCAAACCACTCTACTTTGGATTTCTCCTGGAGGTATTTCTGTTGGTCATCTTCAACACAACACTGTTTATCGCAGTCGTACGTACAGTTGTTTTTCGGCAGTTTCTGTCGACCAACGCTCAGAGGAATAAGAAGGCAGAGGTGATTTCGAGGATACAACAATTTGTTTTGTTCTGGATTCTCCTCGGCCTTTCCTGGATCTTTGGGTTTCTCTCGATATTGCCAAAGAGGAAGATAAATGCCTTTGTAGCATTATTCTGCATTTTCACGTCCCTCCAAGGTGTTGTTTTCTTCATCTTCTTCTGTGCCAAAAATCCAGAGGTGAGAGAAGGAATAAGAAAAGCCAAGAGTCAGTTAACGTCACAGAATGAAACTAACATGGAAACGTTACAGACTGAAACTTTGTAGT
>TCONS_00007583	evm.TU.Chr11.419
ATGAGATCAACGATGCATCAACCGTTATTAGTTAGCGTTATTTCATGTCTTATTTTACGTGCTCAAGGTATATGCCCGACTGACCAATTTTCATGTACCACTTTAGACCAATATGTACCTATCAACTGGCGGTGTGACGGAATTAATGACTGCAGAGATGGCTCAGACGAGATGGATTGCGGATCATCTACTTTAACAAGTTCTCAGAACCCTACGACAATTTTGCCACGTATCGAGACCACAAGAAGATCAACTACTTTAACAAGTTCTCAGAACCCGACGCCAACATTGCCACGTATCGAAACCACAAGAAGATCAACTACTTTAACAAGGACTCAGAACCCGACGACTATTTTGCCACGTATTGAGACCACAAGAAGATCAACTACTTCAACAAGTTCTCAGAACCCGACGTCAATTTTGCCACGTATCGAGACCACAACAACGATTACTCAAAATGGTCGGTGTCTAAATGAAACGCTCTCTTTCCGTGGACTTCAGTTGACTTTCCCTGAAGGTATTATAGGAAACAATTATGTTTCCATGGAGATGTGTGGGAATGTTTCTACGAACGCTGGCTTACCATTAGCACACCGAGATTGCGGCCAAGGTTCGTCGTGGATGGAACCTCAATTGAACACGTGTTTTTCTCCCGAGGACGCACTCACGGAAATACAGAGGATAGCAGGTACGACTGTTACAGAAGAAAACGTCGAGCAGGTAGCTAAGGATTTAGTGGTGGTCACATTTCAAATTGAAAATTCGGATGAAACAGTTGTCGGCAAGGTAGCAGAATCTTTAGAATCAATTGTGGACACAAATACTTCCTCACCCGAGGTCACGAATGCCTTCATAGGAACTGTTAACAACCTTATGAACTTTGAAGCAGAAAGCCTCCAGACAACATCATCGAACAAGATCATATCATTGCTGGAACAGCAGATATCTCTCGTTCAACAAAACCAAAACAACTTCACAGAAGTGCAAGATAAGCTTGCTGTTGTAGCAGTAAAACTGGATCCACAGCTAGCAGACTTCATAACATTCTTTCACGAGCCCGATGAGGACGGAGGAAGTGTAACCGATGGTGAACTACATTTGATGAACGCAATTAATACATCACCCAGGGCAAACAGAACGTCCATCTTTATTCACCGAGATGTTTTACAAACAGCCATGGAAGAAAAATCAAATTCTACTGACTCAACTGTTCCTGTCAGCTTCTTCTTGTACAGTGATTCCAGTCTTTTCTTCCAAACGGTAAATCAAAGTATGGATGGAGCAGCACATAACAGCAGATTGCGAAGCTCTGTCGCCAGTCAAGTCATCGGTGCAAACATTGAGGGTTCTGTTGTCAAGAATCTTCCAACAGAATATGCTGTTGTTGCATCGTTTCCGAACACTACATCCGAACTGCTTAACGATACGGAGTTTGTATTTCATAAGATGTGTGTGTTCTGGTTTGTGCCCGAGGGAACTGATGACGGGTATTGGTCTGAAGAAGGCTGTAATCTAACTGAGAAAATGAACTACACGATATGTACATGCAATCATCTTACGAGCTTTGCTGTGCTAGTCGGCATTGGCAATATTCCACCCATTGCCGATGTTTTCTTGACCGTGGTAACCTGGGTAGGCTCACTTCTCTCAGTGATAGGTCTTCTTGCTTGTACTCTTCTGCTGCTTGGTGTCAAGTCGCTTCGAGCAAAAGAAGCGAGTAAGATCCACATTAATCTATTCCTGTCCTTGATCGCGTTCTACATTACATTCCTGGCTGGGGATCTGTTCTTCCATAATCCCCTTATCTGTAGGAACCTTGCATCAACTGTACATTACTTTGGCCTGACGACAGTTTGCTGGATGTCCGTCGAGGCAGTAAACATGTACTTTCTATTCGTGAAATATGAAAGGTCGACTATTCGCCACTTTGTACCAATCGCTTGTGTCTTAGCATACGGGCTCCCGCTCATTCCCGTGTTGACTGTATATTTCCTACCAAGGCCTGACAAATATGCACAGTAAG
>TCONS_00007582	evm.TU.Chr11.419
ATGAGATCAACGATGCATCAACCGTTATTAGTTAGCGTTATTTCATGTCTTATTTTACGTGCTCAAGGTATATGCCCGACTGACCAATTTTCATGTACCACTTTAGACCAATATGTACCTATCAACTGGCGGTGTGACGGAATTAATGACTGCAGAGATGGCTCAGACGAGATGGATTGCGGATCATCTACTTTAACAAGTTCTCAGAACCCTACGACAATTTTGCCACGTATCGAGACCACAAGAAGATCAACTACTTTAACAAGTTCTCAGAACCCGACGCCAACATTGCCACGTATCGAAACCACAAGAAGATCAACTACTTTCACAAGTTCTCAGAACCCGACGACAACATTGCCACGTATCGAAACCACAAGAAGATCAACTACTTTAACAAGGACTCAGAACCCGACGACTATTTTGCCACGTATTGAGACCACAAGAAGATCAACTACTTCAACAAGTTCTCAGAACCCGACGTCAATTTTGCCACGTATCGAGACCACAACAACGATTACTCAAAATGGTCGGTGTCTAAATGAAACGCTCTCTTTCCGTGGACTTCAGTTGACTTTCCCTGAAGGTATTATAGGAAACAATTATGTTTCCATGGAGATGTGTGGGAATGTTTCTACGAACGCTGGCTTACCATTAGCACACCGAGATTGCGGCCAAGGTTCGTCGTGGATGGAACCTCAATTGAACACGTGTTTTTCTCCCGAGGACGCACTCACGGAAATACAGAGGATAGCAGGTACGACTGTTACAGAAGAAAACGTCGAGCAGGTAGCTAAGGATTTAGTGGTGGTCACATTTCAAATTGAAAATTCGGATGAAACAGTTGTCGGCAAGGTAGCAGAATCTTTAGAATCAATTGTGGACACAAATACTTCCTCACCCGAGGTCACGAATGCCTTCATAGGAACTGTTAACAACCTTATGAACTTTGAAGCAGAAAGCCTCCAGACAACATCATCGAACAAGATCATATCATTGCTGGAACAGCAGATATCTCTCGTTCAACAAAACCAAAACAACTTCACAGAAGTGCAAGATAAGCTTGCTGTTGTAGCAGTAAAACTGGATCCACAGCTAGCAGACTTCATAACATTCTTTCACGAGCCCGATGAGGACGGAGGAAGTGTAACCGATGGTGAACTACATTTGATGAACGCAATTAATACATCACCCAGGGCAAACAGAACGTCCATCTTTATTCACCGAGATGTTTTACAAACAGCCATGGAAGAAAAATCAAATTCTACTGACTCAACTGTTCCTGTCAGCTTCTTCTTGTACAGTGATTCCAGTCTTTTCTTCCAAACGGTAAATCAAAGTATGGATGGAGCAGCACATAACAGCAGATTGCGAAGCTCTGTCGCCAGTCAAGTCATCGGTGCAAACATTGAGGGTTCTGTTGTCAAGAATCTTCCAACAGAATATGCTGTTGTTGCATCGTTTCCGAACACTACATCCGAACTGCTTAACGATACGGAGTTTGTATTTCATAAGATGTGTGTGTTCTGGTTTGTGCCCGAGGGAACTGATGACGGGTATTGGTCTGAAGAAGGCTGTAATCTAACTGAGAAAATGAACTACACGATATGTACATGCAATCATCTTACGAGCTTTGCTGTGCTAGTCGGCATTGGCAATATTCCACCCATTGCCGATGTTTTCTTGACCGTGGTAACCTGGGTAGGCTCACTTCTCTCAGTGATAGGTCTTCTTGCTTGTACTCTTCTGCTGCTTGGTGTCAAGTCGCTTCGAGCAAAAGAAGCGAGTAAGATCCACATTAATCTATTCCTGTCCTTGATCGCGTTCTACATTACATTCCTGGCTGGGGATCTGTTCTTCCATAATCCCCTTATCTGTAGGAACCTTGCATCAACTGTACATTACTTTGGCCTGACGACAGTTTGCTGGATGTCCGTCGAGGCAGTAAACATGTACTTTCTATTCGTGAAATATGAAAGGTCGACTATTCGCCACTTTGTACCAATCGCTTGTGTCTTAGCATACGGGCTCCCGCTCATTCCCGTGTTGACTGTATATTTCCTACCAAGGCCTGACAAATATGCACAGTAAG
>TCONS_00007585	evm.TU.Chr11.419
ATGGATAATCCTTTAGAGCCTCACCGAAATATCGCTCATTCTTTTTTGTTCACGCCAGGTATATGCCCGACTGACCAATTTTCATGTACCACTTTAGACCAATATGTACCTATCAACTGGCGGTGTGACGGAATTAATGACTGCAGAGATGGCTCAGACGAGATGGATTGCGCGATTACTCAAAATGGTCGGTGTCTAAATGAAACGCTCTCTTTCCGTGGACTTCAGTTGACTTTCCCTGAAGGTATTATAGGAAACAATTATGTTTCCATGGAGATGTGTGGGAATGTTTCTACGAACGCTGGCTTACCATTAGCACACCGAGATTGCGGCCAAGGTTCGTCGTGGATGGAACCTCAATTGAACACGTGTTTTTCTCCCGAGGACGCACTCACGGAAATACAGAGGATAGCAGGTACGACTGTTACAGAAGAAAACGTCGAGCAGGTAGCTAAGGATTTAGTGGTGGTCACATTTCAAATTGAAAATTCGGATGAAACAGTTGTCGGCAAGGTAGCAGAATCTTTAGAATCAATTGTGGACACAAATACTTCCTCACCCGAGGTCACGAATGCCTTCATAGGAACTGTTAACAACCTTATGAACTTTGAAGCAGAAAGCCTCCAGACAACATCATCGAACAAGATCATATCATTGCTGGAACAGCAGATATCTCTCGTTCAACAAAACCAAAACAACTTCACAGAAGTGCAAGATAAGCTTGCTGTTGTAGCAGTAAAACTGGATCCACAGCTAGCAGACTTCATAACATTCTTTCACGAGCCCGATGAGGACGGAGGAAGTGTAACCGATGGTGAACTACATTTGATGAACGCAATTAATACATCACCCAGGGCAAACAGAACGTCCATCTTTATTCACCGAGATGTTTTACAAACAGCCATGGAAGAAAAATCAAATTCTACTGACTCAACTGTTCCTGTCAGCTTCTTCTTGTACAGTGATTCCAGTCTTTTCTTCCAAACGGTAAATCAAAGTATGGATGGAGCAGCACATAACAGCAGATTGCGAAGCTCTGTCGCCAGTCAAGTCATCGGTGCAAACATTGAGGGTTCTGTTGTCAAGAATCTTCCAACAGAATATGCTGTTGTTGCATCGTTTCCGAACACTACATCCGAACTGCTTAACGATACGGAGTTTGTATTTCATAAGATGTGTGTGTTCTGGTTTGTGCCCGAGGGAACTGATGACGGGTATTGGTCTGAAGAAGGCTGTAATCTAACTGAGAAAATGAACTACACGATATGTACATGCAATCATCTTACGAGCTTTGCTGTGCTAGTCGGCATTGGCAATATTCCACCCATTGCCGATGTTTTCTTGACCGTGGTAACCTGGGTAGGCTCACTTCTCTCAGTGATAGGTCTTCTTGCTTGTACTCTTCTGCTGCTTGGTGTCAAGTCGCTTCGAGCAAAACAAGCGAGTAAGATCCACATTAATCTATTCCTGTCCTTGATCGCGTTCTACATTACATTCCTGGCTGGGGATCTGTTCTCCCATGATCTCCTTATCTGTAGGAACCTTGCATCAACTGTACATTACTTTGGCCTGACGACAGTTTGCTGGATGTCCGTCGAGGCAGTAAACATGTACTTTCTATTCGTGAAATATGAAAGGTCGACTATTCGCCACTTTGTACCAATCGCTTGTGTCTTAGCATACGGGCTCCCGCTCATTCCCGTGTTGACTGTTTATTTCCTAACAAGGCCTGACGAATATGCACATTGCTTCCTACCACTGGGCAAACCACTCTACTTTGGATTTCTCCTGGAGGTATTTCTGTTGGTCATCTTCAACACAACACTGTTTATCGCAGTCGTACGTACAGTTGTTTTTCGGCAGTTTCTGTCGACCAACGCTCAGAGGAATAAGAAGGCAGAGGTGATTTCGAGGATACAACAATTTGTTTTGTTCTGGATTCTCCTCGGCCTTTCCTGGATCTTTGGGTTTCTCTCGATATTGCCAAAGAGGAAGATTAATGCCTTTGTAGCATTATTCTGCATTTTCACGTCCCTCCAAGGTGTTGTTTTCTTCATCTTCTTCTGTGCCAAGAATCCAGAGGTGAGAAAAGGATTAAGAAAAGCCAAGAGTCAGTTAACGTCACAGAATGAAACTAGGATGGAAACGTTGCAGACTGAAACTTTGTAGT
>TCONS_00007584	evm.TU.Chr11.419
MDNPLEPHRNIAHSFLFTPGICPTDQFSCTTLDQYVPINWRCDGINDCRDGSDEMDCAITQNGRCLNETLSFRGLQLTFPEGIIGNNYVSMEMCGNVSTNAGLPLAHRDCGQGSSWMEPQLNTCFSPEDALTEIQRIAGVTNAFIGTVNNLMNFEAESLQTTSSNKIISLLEQQISLVQQNQNNFTEVQDKLAVVAVKLDPQLADFITFFHEPDEDGGSVTDGELHLMNAINTSPRANRTSIFIHRDVLQTAMEEKSNSTDSTVPVSFFLYSDSSLFFQTVNQSMDGAAHNSRLRSSVASQVIGANIEGSVVKNLPTEYAVVASFPNTTSELLNDTEFVFHKMCVFWFVPEGTDDGYWSEEGCNLTEKMNYTICTCNHLTSFAVLVGIGNIPPIADVFLTVVTWVGSLLSVIGLLACTLLLLGVKSLRAKQASKIHINLFLSLIAFYITFLAGDLFSHDLLICRNLASTVHYFGLTTVCWMSVEAVNMYFLFVKYERSTIRHFVPIACVLAYGKGI
>TCONS_00007581	evm.TU.Chr11.419
MRSTMHQPLLVSVISCLILRAQGICPTDQFSCTTLDQYVPINWRCDGINDCRDGSDEMDCGSTTLTSSQNPTPTLPRIETTRRSTNLTSSQNPTSILPRIETTRRSTTFTSSQNPTTTLPRIETTRRSTTLTRTQNPTTILPRIETTRRSTTSTSSQNPTSILPRIETTTTITQNGRCLNETLSFRGLQLTFPEGIIGNNYVSMEMCGNVSTNAGLPLAHRDCGQGSSWMEPQLNTCFSPEDALTEIQRIAGTTVTEENVEQVAKDLVVVTFQIENSDETVVGKVAESLESIVDTNTSSPEVTNAFIGTVNNLMNFEAESLQTTSSNKIISLLEQQISLVQQNQNNFTEVQDKLAVVAVKLDPQLADFITFFHEPDEDGGSVTDGELHLMNAINTSPRANRTSIFIHRDVLQTAMEEKSNSTDSTVPVSFFLYSDSSLFFQTVNQSMDGAAHNSRLRSSVASQVIGANIEGSVVKNLPTEYAVVASFPNTTSELLNDTEFVFHKMCVFWFVPEGTDDGYWSEEGCNLTEKMNYTICTCNHLTSFAVLVGIGNIPPIADVFLTVVTWVGSLLSVIGLLACTLLLLGVKSLRAKEASKIHINLFLSLIAFYITFLAGDLFFHNPLICRNLASTVHYFGLTTVCWMSVEAVNMYFLFVKYERSTIRHFVPIACVLAYGLPLIPVLTVYFLPRPDKYAHCFLPLGKPLYFGFLLEVFLLVIFNTTLFIAVVRTVVFRQFLSTNAQRNKKAEVISRIQQFVLFWILLGLSWIFGFLSILPKRKINAFVALFCIFTSLQGVVFFIFFCAKNPEVREGIRKAKSQLTSQNETNMETLQTETL
>TCONS_00007580	evm.TU.Chr11.419
MRSTMHQPLLVSVISCLILRAQGICPTDQFSCTTLDQYVPINWRCDGINDCRDGSDEMDCGSTTLTSSQNPTPTLPRIETTRRSTNLTSSQNPTSILPRIETTRRSTTLTSSQNPTTILPRIETTRRSTNLTSSQNPTSILPRIETTRRSTTLTRTQNPTTILPRIETTRRSTTSTSSQNPTSILPRIETTTTITQNGRCLNETLSFRGLQLTFPEGIIGNNYVSMEMCGNVSTNAGLPLAHRDCGQGSSWMEPQLNTCFSPEDALTEIQRIAGTTVTEENVEQVAKDLVVVTFQIENSDETVVGKVAESLESIVDTNTSSPEVTNAFIGTVNNLMNFEAESLQTTSSNKIISLLEQQISLVQQNQNNFTEVQDKLAVVAVKLDPQLADFITFFHEPDEDGGSVTDGELHLMNAINTSPRANRTSIFIHRDVLQTAMEEKSNSTDSTVPVSFFLYSDSSLFFQTVNQSMDGAAHNSRLRSSVASQVIGANIEGSVVKNLPTEYAVVASFPNTTSELLNDTEFVFHKMCVFWFVPEGTDDGYWSEEGCNLTEKMNYTICTCNHLTSFAVLVGIGNIPPIADVFLTVVTWVGSLLSVIGLLACTLLLLGVKSLRAKEASKIHINLFLSLIAFYITFLAGDLFFHNPLICRNLASTVHYFGLTTVCWMSVEAVNMYFLFVKYERSTIRHFVPIACVLAYGLPLIPVLTVYFLPRPDKYAHCFLPLGKPLYFGFLLEVFLLVIFNTTLFIAVVRTVVFRQFLSTNAQRNKKAEVISRIQQFVLFWILLGLSWIFGFLSILPKRKINAFVALFCIFTSLQGVVFFIFFCAKNPEVREGIRKAKSQLTSQNETNMETLQTETL
>TCONS_00007583	evm.TU.Chr11.419
MRSTMHQPLLVSVISCLILRAQGICPTDQFSCTTLDQYVPINWRCDGINDCRDGSDEMDCGSSTLTSSQNPTTILPRIETTRRSTTLTSSQNPTPTLPRIETTRRSTTLTRTQNPTTILPRIETTRRSTTSTSSQNPTSILPRIETTTTITQNGRCLNETLSFRGLQLTFPEGIIGNNYVSMEMCGNVSTNAGLPLAHRDCGQGSSWMEPQLNTCFSPEDALTEIQRIAGTTVTEENVEQVAKDLVVVTFQIENSDETVVGKVAESLESIVDTNTSSPEVTNAFIGTVNNLMNFEAESLQTTSSNKIISLLEQQISLVQQNQNNFTEVQDKLAVVAVKLDPQLADFITFFHEPDEDGGSVTDGELHLMNAINTSPRANRTSIFIHRDVLQTAMEEKSNSTDSTVPVSFFLYSDSSLFFQTVNQSMDGAAHNSRLRSSVASQVIGANIEGSVVKNLPTEYAVVASFPNTTSELLNDTEFVFHKMCVFWFVPEGTDDGYWSEEGCNLTEKMNYTICTCNHLTSFAVLVGIGNIPPIADVFLTVVTWVGSLLSVIGLLACTLLLLGVKSLRAKEASKIHINLFLSLIAFYITFLAGDLFFHNPLICRNLASTVHYFGLTTVCWMSVEAVNMYFLFVKYERSTIRHFVPIACVLAYGLPLIPVLTVYFLPRPDKYAQ
>TCONS_00007582	evm.TU.Chr11.419
MRSTMHQPLLVSVISCLILRAQGICPTDQFSCTTLDQYVPINWRCDGINDCRDGSDEMDCGSSTLTSSQNPTTILPRIETTRRSTTLTSSQNPTPTLPRIETTRRSTTFTSSQNPTTTLPRIETTRRSTTLTRTQNPTTILPRIETTRRSTTSTSSQNPTSILPRIETTTTITQNGRCLNETLSFRGLQLTFPEGIIGNNYVSMEMCGNVSTNAGLPLAHRDCGQGSSWMEPQLNTCFSPEDALTEIQRIAGTTVTEENVEQVAKDLVVVTFQIENSDETVVGKVAESLESIVDTNTSSPEVTNAFIGTVNNLMNFEAESLQTTSSNKIISLLEQQISLVQQNQNNFTEVQDKLAVVAVKLDPQLADFITFFHEPDEDGGSVTDGELHLMNAINTSPRANRTSIFIHRDVLQTAMEEKSNSTDSTVPVSFFLYSDSSLFFQTVNQSMDGAAHNSRLRSSVASQVIGANIEGSVVKNLPTEYAVVASFPNTTSELLNDTEFVFHKMCVFWFVPEGTDDGYWSEEGCNLTEKMNYTICTCNHLTSFAVLVGIGNIPPIADVFLTVVTWVGSLLSVIGLLACTLLLLGVKSLRAKEASKIHINLFLSLIAFYITFLAGDLFFHNPLICRNLASTVHYFGLTTVCWMSVEAVNMYFLFVKYERSTIRHFVPIACVLAYGLPLIPVLTVYFLPRPDKYAQ
>TCONS_00007585	evm.TU.Chr11.419
MDNPLEPHRNIAHSFLFTPGICPTDQFSCTTLDQYVPINWRCDGINDCRDGSDEMDCAITQNGRCLNETLSFRGLQLTFPEGIIGNNYVSMEMCGNVSTNAGLPLAHRDCGQGSSWMEPQLNTCFSPEDALTEIQRIAGTTVTEENVEQVAKDLVVVTFQIENSDETVVGKVAESLESIVDTNTSSPEVTNAFIGTVNNLMNFEAESLQTTSSNKIISLLEQQISLVQQNQNNFTEVQDKLAVVAVKLDPQLADFITFFHEPDEDGGSVTDGELHLMNAINTSPRANRTSIFIHRDVLQTAMEEKSNSTDSTVPVSFFLYSDSSLFFQTVNQSMDGAAHNSRLRSSVASQVIGANIEGSVVKNLPTEYAVVASFPNTTSELLNDTEFVFHKMCVFWFVPEGTDDGYWSEEGCNLTEKMNYTICTCNHLTSFAVLVGIGNIPPIADVFLTVVTWVGSLLSVIGLLACTLLLLGVKSLRAKQASKIHINLFLSLIAFYITFLAGDLFSHDLLICRNLASTVHYFGLTTVCWMSVEAVNMYFLFVKYERSTIRHFVPIACVLAYGLPLIPVLTVYFLTRPDEYAHCFLPLGKPLYFGFLLEVFLLVIFNTTLFIAVVRTVVFRQFLSTNAQRNKKAEVISRIQQFVLFWILLGLSWIFGFLSILPKRKINAFVALFCIFTSLQGVVFFIFFCAKNPEVRKGLRKAKSQLTSQNETRMETLQTETL
