# Supplementary material for: Transcriptomic Analysis Reveals Molecular Mechanisms of Fleeing, Adhesion, and Thanatosis Patterns in Sea Cucumber Apostichopus japonicus
Source: Biology (Basel). 2026 Jun 22;15(12):975. doi: 10.3390/biology15120975 (PMC13295820; doi:10.3390/biology15120975)
Supplement: Supplementary file 1 [file biology-15-00975-s001.zip › Supplementary Materials S2/evm.TU.Chr11.445.txt]

>evm.model.Chr11.445_dup1	evm.TU.Chr11.445
GTAGTTTGGTTTTCGTGCCCAGGTTCTTTCCTTGTTGACTTTTTCTTAAAAAAGTACCGTTAACACGAAAACGTCTCACCAACAACTTCAGGTAAGGTCCATGAGATTAGTCAATAAAGTTTGGTGATATTAATAACGTTGATATTATAACGTTGTTGCATACGGTTTCAGTTGTTTTCCGCATACGTTACTTTCCGCTAATTACTTTCCGCTGAAAATATTCTTCTGCGGAAAACACCTTTTTTTCACCTTCCTGTATACTATATTTTTCGCATATTTTAGGATACCAAATTCAGGCAGGATGATTAAAATAACATGAGAAAGTATCAAAGAACGTCGATAAAGGATGGTTAGACTGAGTTCATGTCAGAAAAGTTAAGCTGCTTATAATACAGAGGAGGCTTGGGGGTGTGTAATTAGGGATTATTAAAGAAGTATGTGGTGGTCGGCCGATAAAAGGGCAAAGGGACACCCGCGTTATGAAGGATTGACTATCTAATAAAGTATTAAAACTGCGGTCCGCGTAATGATAGTTTAAAAAAAAAAAGTTGTAAAAGGCGGTATCTTTGATTTTCGCTGGAAATGGCTGTATAAGTAAGGGCTGTTTTAATAGTCGAACACGCATTTTGCACCACCTTTCTTACGAGTTACATCTAAAATCATGGCCGATTTATCCTGTTACAGTTACCAATCTTTTCCACCTTCCTAAATCATTCCATGTGCCTAATCAATTCAGCAAGTTATTCTGTCCCTTCAAAAAAAAAAACGTTACTTTCCGCTGAAAAAAACGTTGTTTTCCGCTGACAAATTTGTTTGCGGAAAACACCGTTTTGTTTCAGCGGAAAGTAACGTGTACGGAAAACAACGGTACCCGTTGCATACAGCTTCACGTTATTTGTTCATACCCATACAGTATTTCAATACTATAGTCTAGACTAGCTTCTAGCCTAAAACTTGTAAGGCCTAGCCTACATTCGGCTGTAGCCAAGGGCCATAGTCCAAGTCCTAACACTACCTTAGCATTGGGTCAAGGGTAAACTGGTCTGTAGTTTAAGCTACAAATTAATACCAACTGCCAGAGAAATTAGATTTCAAGTAGGTCAGCTTAACTTCTTAGCCTACTGTGCATGTATCATATATGGCCTTCGATTTTGCTGGACAATTATGTTACTGTATATTGCCCTAATCATGACCAGATACTGTAGCATGGTGGGCTTATAATTGACGCACTTAAGGATTTGATCAATGATATCTATCAAGGAAAAATCCAAATTACTCAACTGTATGTGTTTTTCATATGTGTAGTTCCTCAGAAATGTTCTGATCTCAAAATATTTAAGGTTCTGTGCCTATGCACCGTACAATTGAGCAGAATTTGACCACAAAATGTCTGTCGTGTCAAGTTCTTTCATACCCCTAAATTGACACATTCGTCGATAAGCTAACTGTAGTGTAGGCCTTAGTATACATCCATTGACTTTAGATGCTGTTTGCTATGCTCTGAGCCTCTAAGCTCTGACAGGTCATGTCCCAGAGAGTAGTGTTATCATATTGAGGTAATGTTGGGTATTTTAAGGGTGCAAGATTTCCAAATGGCCAAAAAGCGTGCAAAACTGGGGGAGGGTGTTAAAAGCTTGTTCTCATTCTGCATTCATGCATTCCTCAAATTGTGCCAAATTTAAGCCATCTTTTCTGACAAGAGAATGAACATAAATAAGTCCAGATAATTGTTTCATAAATTGCAAGTGGAAGTCTTGACAGTGCAGTTCCCTATTTGATGTCAATACTTAGTGTACATGTTGTCCAATATTCATGTCAGTTTAGTTAATTTAGATATCACTTTTTTCATGGAAACCGCATATGCAACAATTGAGAAAAATGCCACACTACTAAGTTTGAATATTGATCTATTATTTGGTATGTAAGTTGTACCCAGGAATTTAGCATGCAATCACTTCAAGAGATTGACTGAGTATTCATGCATGGTTCAATGCCTCATCCCGCATGCAGTTCATTTACTTAAAAATTGCATGCACCCTAAACTATGTATACCGGTACATTTAGCCCCTCAACGTATCATTTGGGGTTTAAGCTCAGGACTACTCGTGTACACAGACTTTGGCATAATGACTAAGTTCATTTTTAATGTTTGGTTTCAATGATGTTGAAACTTTCAACTCACGATGGCATATGGGTGCGTGTGCATTGGTAGGAGTATTGTGTTTGTGATCCTAGCTTGTAAACACAGTTTCTCATGACAGTAAGCTTTATTGGACAGATCTCATAGTTGGTACAGTATGTATGTGTAGATGCATCACAAGTACAAGAAGCCTATTGTTTTTGGTGAAGGTCAAAGGTAATTTAGGAAAAAATGGTCAAATTGTGAAAACTCAATTTGAAGCATGGATAGATCTATTTATTGGTATGTCTAGGCCAGTGGTTGGGTCAACAGGGCAAACTTGTGAAAACCTTATTTAAACCATACATCTCAAAGCAGGGTACACTAGCTTGCAGAGATATATAATGTTTAGTATCATTTTATATCGCTACAGAAGGCTTTCAGTGGTCTTTTTAGATCCCCAACTGTCACTTTGAAAATGTTGTTTATCACAGTTCTCAATAGTTTTTTGCTGTATATTATTAAGATACAATAAGTTGTACATACAGCCTACACATATACAGTAGCATACATGTCAGATTGACAAATTCATAAAATGAAACTTATTACATAATGGAAACCATGTGCAGTGCAGTTTGCATAATGGTGATCTATTTAGCTAGTATCGGATCATAGCAACATGTTACCACATGTATGCATTTAAGTGTTTTGTCACACAGTACAGTGTTAACATCATACAAGGGAGTTTTATTTGTTCCATAACAACTCTGATCATAATAGCCTGTTCGTGCAGGGAGTTGTAATGGAACAACTCCCTGGTTTGTGCTATGGACATGAGAACTATCTAGTGCCTGTTGAACATTAGTCTTGTGCATTTTCATGTTACTTACTAACACCAAATTACTGCACACAGATGGTCATTTTTAAAAGTATGAAAACTGAATACAATCAAGAGCTTTTATTTGGACATGATACCCAATATGAAACTACTTTAGTTGCACATACTGTATGTATGTTGGTTTTTATCATGAATCATTTTTATAGGAGCCATGATTTTTTTAAATTTTTTTTATGAAGTAGGTCTGGATTCCCTTGGCATTATAACCTGATTGAAATTTAACCTCTGTGATTGCACTAATATGTGAGACCATTGATCAACCTAATTAATAGCTTTTAATGATGAAGACACTGATAACAATTTCATAACTCATTAGTGTGAACACAATGCAAGGTTCAATGAGGTACTGTTTATTTCCTTAAAATGCATAGCTGGTGGTTTTTCAACATACTCTAATCCTTTCAAATATGTTACATTGAATCTTTACACTTTTCCATTGATATATTACAGACTGTGTTTTTTTGTTATGGGACTCCGTAAAACTGGATCAAACCTAGCAATTTTGGACGAGGAATTTGCTCTTTTCGCAAAAACTCCTAAGTGCTCAAGTGACTGTACAGTAGGTCACCCTGTGAAGGCATTGTGGGACTTAAAGGAATACTTTTGATCAAGCTATTACTTCAGCACTATTAACACTACCAACATCATAACGTTAATATCAAAATGCCTAAATTACTTAGCCATGATTGCGTTGTTATTCTAAAATGAATACTCAATTGTTTACCTTCAGCCATGATTCATCCCATAGGTGCAGGGGAAAAAAAGTCATGTTACAAAAAATTGTTGTACACTGCTACACTGAGGCCCTGTGTGACTTAGTTCTCTGAATCAGAACCAATGACACACCACTACTACTGTACGCACAGGGCTACAGTAAGTGATGCACACTAACACATATAGAGAATATTGTGGGGATGAATATTGTACTCAGACGGCAAACGTTTTCACATTTTTTACTTTTGTAACTCGTTTATGGAATCTATCAGGCCCTTTCTTTTACTGTAGTGTTCCGTTTGCTTGTGTATCTGTTTTTGTGGAGTTGTGACTTTCTGACTGCCTTATTTTATGGCAGAGAGATTGAGACATACCCAAAGATTTATATTTCGTGAAATGGTTCAAAATTCTAATAAATACCCCTAAATTGACACATCTGTCGATAAGCTTACTGTAGTGAAGGCCTAAGTAAACATCCATTATCTTTGGATGCTGTTTGCTATGCTCTGAACCTCTAACCTCAGAAAGGTCAGGTCCCAGATATATATATATATATATATATATATATACAGTATATATATATATATATATTTATATGTATATATATATATATATATATATATATATATTTATTTATATGTATATATATATATATAAATATACATATATATATACATATATATATATATTTATATATATATATATATATATATATATATATATATATATATATATATATATATAAATATATATATATATATATATGTACAGACGGTAAATTATATACATAAGATTTGCCTGCGTTAGGCTCGTTAGGTCGTTCGTCATAACGAAAGCTTCAATACGGGTACTGTTTGTATCCGTCTCTATTAAAAGCTTTTCCCGCTGGGTTTTGATTGACAGTCCCATTTAAAGGAAATAACACGTATGACTCAATTATATCTAGGAGGTTAGGCATAGTTCATAAAAGTACGCATAAAGTGAGCGGTTTGCTATTGTATGATGTCGCGTGATAAATGATTTAACTGGTTGATTATAAAATATGAATAAGAAAGGCGAGGTGTGCATGCATATTTATTTGGGCCAACACAATTGTAATGTTCATGAAAAGGTTTATTTCTCGTTACACTCGGTTCGCCGAGTTTAAAATTCTATCCACATTAATCCCTGTTTCATCAATCGCAAGTTTCTGATACTTAAATGGATGTAGGTGATAATAAAGTGCTGTAAATATTCCAGATAAACGAAAGATGTACCTTCATTAAAGGTTGATTGAGTACCAAGTAATGAATATTATACCTAATCAAACGAAATCCCGCACAAATAGAGTTTCGGAACTAACATACACAGAAACGATTTCCGCAGGAGGCCATAAATGTATATATACAATGGGAACCATAGATCGGGTCCTCCTAAAATACTTTCTTTGTTTCTGGATTCTTATTTCAAGAACTGTTTGACAAACTACTCCAGTCATCTTTATTGATGATCCACGAATGTCTACGCGGTTCTTTTAAAAGTTCAGTTATAAATGTTATTAGTGATAGTGGCTTACACAGGATTTCAAAAATGAGTGTGTTAAATGTTAATGTATTCATGACTGATATAGGTGGATGTTCCACATGTGAAACAAGCATTGATGGGTGAGGCTTGGGATGCTGAGCCTACTCCCATATATAGACAGGAAATTAAGACTTATATTATAAGAAATATATTGAACTTACGCCCCTGATTTCTGCATTCGTATGTAGCCGTATACGAATAAACTGGTCTCTGAATAACACTCATCTGAAAGTACAATGTGGTATATCAGCCAAATTCTTCTTTCTATAGTGTAATTGAAAACAAAATAAATGTTGCGATGTACTGTAACTTCGTAGACTACATAGATATTTTAATGTCACATAGGAAGCCAGCTTTTTAAGCAATACAGTATATACGTATTTTCTTTAGAATTCCATGCGAAATGGTTTCCGAGTACAACAGCAGCCATATAGCCTTACTTATATTTCCCATTTCCCATCCGTATGCAACAATCATTCAGATACATGATACGTTTAACTGACCAATGACCATACACACCCGTTGCCGCAAAAAGCATTTTCCACTCCAGAGTTGCTGTGATTATGTCAAACCACTGCAAAGATTAAATATATACCGCTGCAGGCTAGGTAAAGGCGAGTTGGGAGTTGCTTCCATGTAATCCAATTGTCGACCCGCATCTGGGTGACCTTTGACCTCAATTTGACCTTTACTGATCTTTAAGTGTTTTGGGGATTTTACAGTTTCATTGCTATTTTCAGATGTCAAAGGTACCTTGTCAATAGGTTGACCCTATGTGACATTCTTTTGCGAAGTTATATGGGGTCAAAGTTTTCGATCGAAGGAAGGATGGCTGTACAGACTTGTGTTGATTTTTTTAATCAGGAGATCAAACTACATCTGAAACCAAGGTCAAAAAGTCAAAGGTCACATTAGAGGAATGTGCTTATTTTGGGAGAAAACGGGCGAAAAGAAAATGTTTGGTTTTGATGCTAGATTTGGATATCAAAGGTACCTTCCAATAAAAAATGTCTTTGGGTTGACACCCGGGTGAGCTTTACAGTATGTGAAGTTGTACGAGTTCAAAGTAATTTTTAGACATTTAATGCAATAACTCCCAGTGCCAAGATGTGACACCGTTGATATTTTGGGACAAGTTGCAAATGGTGTAGAGGAATATTTTCAAAGTTGACGATCATGTGATCCGAGGTCAGCAAGGGTCAATCGATGTTAAAAAAACGAGTATTTATGCGATGACTTGAGAACGAATTGTCTGTTAGGGTTGGGAGTTGCTTCAATGTAATGGTATACGGGAATATTTTCAAACTTAACGGTCATGTGATCCGAGGTTACCAAAGGTCAATTAATGTTTAAAATTAGTATTTTTTTTGGGGGGGGGGGGGGAGAAAATGGGCAAAGAGAAAATGTGTGAATTTTAACAGTTTTGATGCTCTATGTAGGTCTCACCGATTAAAAATGTCAATAAGTTGACCACCAGGTGACCTTTGTGTGTGAAGTTAAACAAGTTCAAAGTTAATTTTTAGACATTTAATGCAGTTACTGTAACTCCCAGTGCCATGGTCTGACACGATTGATATATTGAGACAAGCTGTGAATGGGGTTGTGGAACATTTTCAAACTTAACGGTCGTGTGATCTAAGGTCAATAATGTTACCCGTATCTGTTGACCCGCTTGTAGGTGACCTTATAATTCTTACATTTCCGACGCCATATTCAGATCTCAAAAATGCCTTCCAATCAAAAATCCGATCACAATTTGTGATCACAAAAGTTTTGGCTATAGTGTTGGTTACTTTATGGTTACATGTAGGACCACAATTACTTGGACTATTTGAGCCCAATCTTACTATGATAATATTATGTGTATTGTAATATATATACACGTACTCAAGGAACCACAGTGCCCTTGGGCTCATGTATTTGGACGTTTTCATTTGAATCATTTTCCTATATATATATATATTTTTTATAGCAAGAAGGTAGACTTTTGCCATTTAAGCAGCGTTCGTTAGTTGTACGCTCCACTAAATTTGAAGATTTGTGTATATACATGAGTGGTTTTGAATAGTCATCAAAGTCCTATAGTCTCGATTCTTCACAATAGTTATACTGCTATATACGCTGCTTAGCTAAATATATATATTTCTTGATTGATCGGTGGGGTATAAAAAGAACAGCTCGCATTCTTTAAATCCTTTGTTTTTCTTGGTTAAAACAAATGCTAGTCAATTTAGACAATAGCTAGGTTAAACTTTGGGACATTATCGTAACATTTCCTCATGTGTGTATTTTCTAATGTTTATGTGTGATTTTATATTGTAATAAAATATTAATATCATTGAATAGAGTGAGCGTAAGTGTCATGTGTATACGTTAACTATATCTATTTTTATTTAGAATTTTGCAAATAGCACCTTCGTAAAAAACATAAACACCACGTTATTTTGTTCAAATGTGAGTTTTATTCCTTGTCGTTTGGGTTAGACCGATGGGAGGTTAGTTTACACGAAAAGTACATGAATATTCCATTCCGCTACTCTACTTATCAATGTGAGTAACAATACTCAGTAGTACAATTACTCTTATAGATGAGTTCTCCTACCAATCAGCTGTGGTACTCGCTATGTGAGTAAAGTTACTCACCTTAAGTTAAATTACGCAGGAAAGTTTAAACAAACACATACATATCATAAATGAGTTTTCTATTTATATTCACTAATACATTAACAAGACGAGTATCTCAAACAACAATGGTGTGTTCAGAGATCATTAGCTTAAAGAATGGTAAATACCAATACAAGATGTAAAATATCAGTCCAACTTAACGTCTATTTGATTTGAGTTTCCGTGACCAAATTTTGAAGACCCGTGACCTATTTCATCTTCTAAACCTTGTGTAAGGTCAGAAATTGAGACTGTTAATGTTAATTTTAAGACTTCCATGACTTTTGGAATGTTTTACAAAATTCCATTGACATATCATTTAACTATACTGACAGGGATGAATGACATATTTCATGTAAGTTAAGTCTAGGGAAGTAGATATACAAGTTATAAAGCTCTGTATACTGACATTCCAGAATTGCCAGAATACTACTAAAATGACCTGCTAAGTTGTTTGCTATGTATATGAGATCCACCATTCTCAATGCCAGTGACATGTGTATGAACTGTTTTACAGAACGACAGAACGTTCCCTTTAAGACAACTTTCCTTGCAAGAGAGAACAAAATACATAACCTAAACTGCACTTGATATCTGATATCGCCAAAGTTAAAGATATTTGCCAATACTAATGATCCAGAGTTCAATCAATTGAATTTGTCATATCACAAAAATTACGGAAGACACTTGACCGGCAAAGAGGATTCAATAGATTAAAGTAAACAAGAAACAGAAAAGCATGTAAAATGAATTGCTTTACAACTCATTTACCTAAGTAATAAAGCAAATCAAGTTAAAATGATCATAAGTTTACTCTCTTTACAAATAAAGGTATCAGTTAAGCCAAACCGTAATCCACAAGTTTCCAACTTAGTGGCAAAAATGGATAACGCAGGGGCAATTTTTTTCTAGTTTTTAAAAGAAATGGAAAATGTGTTTTAAATTGCCTTTGGTGAACATAAAACAAGAAAGTTTGATGTTAAATGTAAAAATGTATGTCTAGTTACTAAAACTCTGCCAACAAACGGTTCTTCTGTGACACACACACACATTTCAGCATTTCATACATGCAACTGAAATGGCATAGGATTTTAAATAAAATTAATACAAAAACAACATTTGTTTTAAACATGACATACAGTAAATCTTTTTCCTAAATAATTATTAGTTTGAATATAAGCGAAATTGCAATAAATGTTGTAAACCAGTTTAAAATGTGAAAGAAACCACGCCTTGGTTTAGTCATATCAGAAAATGTGATAGAAATATCCACAAACTTTGTCTGTTATCTGTAAAAGATTTACACTGCTATTCAGTCCAACAAGCAACTAATATATATAGGTTCATATTTAGCGTATATGTCTACAAGGCAACTTGCATACAGCACAGGTCGTGAATCATATTTACAATAAACTTGAGAAACCTGGAATTCCCCCGGCCTTTAGATAGTCGATAGGTTACGATATCACCTTAGCCTAGCCTAGGACTTCTACTATTGATCCCTAAATCAATGTACTTTCTAGCTACCTGCATTAACCCGCCCCCCCCCCCAACCTAAACATATTGAAGGGGGAACGTTTCTTAAAATACTAGCGGGAACCCTTGCTGCATTAGTGTCTAATAGACTACACCATGTTTAAAAAAAAAAAAAAAATAGATGCCGACTGTGTTAAATTTAATTCTTAAACAGGAGCCACGGTGGCTCCTGTGGATCGAGGTTCCGCCCTAGACTGTTAAGGCTAGTCAAGGTGCATTTAGTTAGTTTACAAAAAAAGAAGTTCTTCGGCATGGATTTTTTTTTTTTTTTTGGTGTGTCGACTAGCAAGCAACGTCGTGCCTGTGTAGGAATATGCCAGGCTAGCCTAATTAATGTTTCCGATAAGCTGGGCAAGACGTTACTAAGGTGTAAAATAAGCTAGGGCCTTGGTGTGTTATTGGGCAAAGCGTACACGGAATTCACCCTGCACGAGGCTATGTATATCTGTGTGAACAAGAGCCGTTAAACTACATGGATTGTACCTTACAGTTATCATATTAGACTTTTGAGAATATTCGACCATGAGGAGATGTGTGGGTAAGCTATGGTAGGATGAGGGTATGGGTTAGAGCTGTGATCCAATTTTATTTTACATTTATTTATTTTGTTTCAGTTTCTTGTTCACTGTTTTAATTTTTGTTTGTTACAATATCGTATTGATTATGTTAACCAAGAGGTTTTTAGGTTACCCACACGATGTACATAAAGTTTGATATGCCTTATAAAATTCTATTTTGTGGCATTCCTAATTCTACTTTACATGGACATATATATATATATTTTTTTAACTTAACATTGTCTATATAGATTTATCAGTGGCTATGTGAGTATGTGACATAGTCGACATTGTCAAAAGGGCACGTCCCCGCTCCTCCAGTGGCCCTCATCAAAAACTTAATGGAGTGCACATTTGACATTTTGAAGCCAATTCATTCCAAATTCATTATAAATCAAATATAACACTATGTAGACATTTCTTAAAGTGGGAAGGAGACAATGCTTTCCCCATGCAATAAGTTTAATGTATCCCCTTGAAAATTGAGTCAATTGCATGTATTATATTTCTGTTTACTATCTGTTTGGCTTCGGCTACAGTTAGGCCTCATCGATTCATATCTACTATTCTTTTTAGTAATACAAATATCAACCATACAAACAGAGTCACATTTATTTCACTGAAATTGTCTTATTGGCCTTGCCCTGAACATATTTTCCGACTTGGGTTCGATTTTGTCTGAATATACCTATGCTTATCACTGGAGGCCCTAATGATACAGGCTTCCCTTACCCCATTTATTAAAAAAAAATAGGCTACATACATGAAAATTGGCTGAATTTTCCACTACCTCCCCCACCCCTATCCTAAATGTGAGCATATGTGACAAAGTTTGGGAGTATCACATTTGAATCATTATTCCTAATATCATTTCTTTTCATTTGATACCCATTATGCCTTACTTTCATTAACTTCAGATTTTAGTTTTAACCCCTCCCAACCCCACCCACCCACGTTGCCCAACCGAGCCAATAGTGGGTGGGTGGGTGGGTAGATTAATATTTTCGGTAAAGGTTCATCTCTTCAGCATAGTAACACGTAGACTAATATTCCTTGTTTTTTCCCCTTTCAATTGATATTTATATATAATATCTATATTACTCTTATATAATATGAAATACCATTTGACCTTTCCCTGGGTTCCTCTGAATCATGGGAAAATAAGAGCATTTAGAGTTCCTTCTCTCAGTATTGTGAAATGTGGATTTCTGGTATCCTTTCTTTTCATTTGATACAACTTTTTTGAACAACTTTTGTTGATTTTGGCGCTATATAAATGTCTTTTGATTGATTGATTGATTGATGTCATACTTTAAATATTATCAATTTTCCCATCCCCACCACTGGGGTGAGGGGATGTGTGGACATTTGAGAGATATAGCACATACAAATAGCACAAGGAATACAACAAAAATCCGGTACTCTCTAGTTATAGAGAGCCATACATGCTGTTAAATATAACCGGACATCTTCGGTAACACATTTGAATAATAAAGCTAGTAATAGTTCAGCTTATGTTTTGTGTGAACAAGAGAGAGTAATCATATATGCTTCTAGCCTTTCTTTTTGTATTCTTGGACATTTTCTGTGCTCATATTTGGCAAATATGAAGGAACTTTCCTTGACAAAAAAATGTCTACGAGCTATATATATATCGTCGTTCAAATGAAAAGGTTAAGAAACTTGGAATTTTCCCGGCCTTAATATAGTTGATCATACCGCCACGTAGCGTCTCTCCATACATAAACGGTACCATGCCGTGTCTCTGATAATATTTACAGTGGAATAACAAGGTGTTATGGAACAATTAAACACACGAAAATCAGACCATGGATAAAACAATAGTGTGGGCGTAGCGCACACAACGAGTGCCCTGGTGCACCTTTATCGCGTTTAATAAAAATAGAATCCACATACGTGTAGTAATCAAAGCACGCAATCACTTCCTCTTTTCAGCTGAACTGTAAGATCAACCAGAAGGAAGCTGTCTTTGCTCCGAAAAGTGATACCAAAGCGCATGCTCCAAATGATGAATATGACGTTATGATAATCACGCCATTGTTATTTTCTTTGTGTCAAAATATATATTTGTACAGACCTATTACGATCACCAGACCTAATAGACGTTTCATTTTGTTTGGAATTTCTTGAAAGCCAAATATAGTTATACATGTATTTCAGAGATATTTTTCATAAAAGAAGAATAATCAGTTCGTAGTTTAATAAAGAATTTGTACTGCGAAAACAGACAGAATTCAAGGTAAGTTTTTTTTCTTTCGTGTAAGTAAGTTGAGTACTTTGTCTTAAAGGTCTTGAGACACCTTTACATAACATTGTCCATATCACTCCGAAAGGCTTCATAAATTTTGACAATAGCTGCAACTCACATCAACATCCATCAAATATTGACCATTTTTGAAATATTTCCTTATACTAGTTTTATTAATCAATAAACATTACCTAATTATACACACTAATGATGTAAAAAAGAGTGACTGCCTAATTTTCTGTTATTTTATTCTTTTGTTCTTTTAAGCTTTGTTTCAAGGACACTGAACAAAGACCTTTAGCCTTATGAGATATTTTTGAAAATAATTTAAGTATCTTTTTCGAACAAAGAAACATCACATGGCTTGGTAAATATATGTGGGTTGTAGCTAGGGGTTAACTTATTAAGACCTAACATAATAAATGTTGATGAGCCCAATCATCAACTGTATATTATGCACATACTTACGAGGTTCCTATTTTGATCAAAACGTCAAATATGTATATCTTGGAAACGGAGGAGCGTGTCGCTAAGCTGTACGAAGTTACAGTTTCTATGATAATAAGCCTACCCCGTTAACGAGCTCCCCGCCGTGTCCCTAGCTCCACCTTACCCCAACCCATTCCCCTACCCGCTCCTACCCTGTCACCTAGTCTTCATCCAGTTAGTGTGAGGATAATTTGCTCAACTAAAAAAAACAACGTTAAATTGACATTTTCAGAACATACCGTGCATGGTATCGAAGGCCTAATGCTTAAGGAAAATAGCGTTAGTCTAGTGTATATACCAGTATTACCGACTGCAAATGACATACCTATGGTGTTTCCGCGATTGATTTTCAAAAATTAGGCTACAAACATGCACACTGGCTGAATTTTCTACCACCTCCCCCACCGCTATCCTAAATGTGAGCATATGTGACAAAGTTTGGGATTATCACTATTGAATCCTTATTCCTAATGTCATTTCTTTTCATTTGATACCCATTTGCCTAACTTTCATTAACTTAAGTTTTTAGTTCTAACCCCTCCTAACCCCACCCAGAAACGTTGCCCAACTGAGCCAATAGTTGGTGTAGGTTAATATTTTCGGTAAAGATTCAACTCTTCAGCATCGTAACATGTAGACTAACATTCCTTGTGTTTTTTCCCCTTCAATTGATATTCATTTATGATATCTTTATTATTCCTATATAATATAACATACCAGTTGGCTTTTCCCTGGGTTCCCCTAAATCATGGGGAATAAGAAAGCATTTAGGGTTCCCCCTCTCAGTATTGTGTAAGTGGATTTCTAGTATCATTTCCATTCATCTGATACACACCATGCCATACTCTAAAAAAACTCAATTTTCCCCTCCCCACCCATGATGTGTGGACATTTGATAGTGAGTCCTCTCATACTTTCTTCAGTGCACCGTAGGCTACCTTTAAGATATAGCACATACAAATAGCACGATGAATTAAAAAAATCAGGTGCTCTCTGGTTATGGAAAGCCCTACATGCTGTTAGATTTAACTGGACAACTTTAGTATCACATTTGAATAATGAATCTAGTAATAGTTCAGCTTATGTTTTGGTGAACAAGAGAGAGCAATCATATATGCTTTTTAGCCTTTTTTTTTTGGATTCTTGGACATTTGCTGTGCTCATATTTGGCAAATATGAAGGAACTTTCCTTGACAAAAAAAAATGTCTACGAGGCAACGTACGCATATATCGCCTTTCAAAAGAAAAAAAAAGAAGATAGGAAACATGGAATTTCCCGGCCTTAATATAGTTGAAAATACCTCCACGTAGTGTCTGTCCATATTCCCACGGTACCATGCCGTGTCTCCGTTATTATCTACAGTGAAATAACAATGTGTTATGGAACAATTAAACACAAAAATCAGGATACAATTTGGCTCTCATGAGAGCATACGTGTCAGATTGTTACTACAAAAGGGTGTTGTCAATCGCAATTGAATAGTGGGGGACATACATGACTGACCATGGATAAAACAAATAGTATGGGCGTAGCGCACACAACGAGTGCCCTGGTGCACCTTTATCGCGGTTAAAAAAAATAGTATCCAAATACGTGTAGTAATCAAAGCACACAATCACTTCCTCCTTTCAGCTGAACTGTAATTTGTGTCAAAATATATATTTGTACAGACTTATTACGATCACCAGACCTAATAGACATTTGTGTTTGTTTGAAAGTTATGAAAACCAAATATATTCATTTCAGAGATATTCATCAAAGAAGAATAATCAGTTCGTAGTTCTATAAAGAATATATACTGCAAAAACAGACAAAATTCAAGGTAAGTTTTTTTTTTTCGTGTAAGTAATTTGAGTATGTATATATATGTATATATATATATATATATGTATATATATATATATATATATATATATATATAAATATGACTTATTTGTTTATGTTGTAAATTTTGCAGAGTATATATATATATATATATAAATATGACTTATTTGTTTATGTTGTAAATTTTGCAGAGTATAATATATATATATATATATATATATATATATTTATATATATATATATATTTATATATATATATATATATATATATATATATATATATATATATATATATATATATATATATATAGTACAGACGGTAAATTATATACATAACATTTGCCCGCGTTAGGCTCGTTAGGTCGTTCGTCATAACGAAAGCTTCAATACGCGTACTGTTTGTATACCTCTATTAAAAGCTTTTCCCGCTGGGTTTTGATTGACAGTCCCATTTACAGGAAATAACACGTATGACTCAACTATATCTAGGAGTTTAGGCATAGTTCATAAAAGTACGTATATAGTGAGCGGTTTGCTATTGTATGATGTCGCGTGATAGAGATGATTTAACTGGTTGATTATCAAATATGAATAAGGAAGGCGAGGTGTGCATGCATATTTATTTGGGCCAACACAATTGTAATGTTCATGAAAAGGTTTATTTCTCGTTACACTCGGTTCGCCGAGTTTAAAATTCTGTCCATATTAATCCCTGTTTCATCAATCGCAAGTTTCTGATACGTAAATGGATGTAGGTGATAATAAAGTGCTGTAAATATTCCAGATAAACGAAAGATGTACCTTAATTAAAGATTGATTGAGTACCAAGTAATGAATATTAGGCCTAATCAAACGAAATCCCGCACAAATAGAGTTTCGGAACTAACATACACGGAAACGATTTCCGCAGGAGGCCATAAATGTATATATATAATGGGAACCATAGATCGGGTCCTCCTTAAATACTTTCTTTGTTTCTGGATTCTTATTTCGAAAACTGTTTGACAAACTACTCCGGTCATCTGTATTGATGATCCACGAATGCCTACGCGGTTCTTTTAAAAGTTCAGTTATAAATGTTATTAGTGATAGTGGCTTACACAGGATTTCAAAATGAGTGTGTTTAAACGTTAATGTTTTCATGACTGATATAGGTATGGTATAACTACTTATGGAAGGTCCACAGATGAAACAAGCATTGATAAATGGGAGGGGCCTGGGGTGCTGAGCCTACTCCAATATATAGACAGGAAATTAAGACATATATTATAAGAAATATATTTGAACTTACGCCCCTGATTTCTGCATTGGTATGTTGCCGTATAGGAATAAACTGGTCTCTGATTAATACATCATCTGAAAGTAAAATGTGGTATATAAGCCAAATTGTCCTTTCTATAGTGTTATTGAAAACAACATGGATTTTGCGATATACTGTAACTACGTAGAACCCGTAGATATTTTAATGTTACATAGGAAGCCAGCTTTTTACGCAATAAAGTATAGACGTATTTTCTTTAGAATTCCATGAGAAATGGTTTTCCGAGTACAACAGCAGCCTTATAGCCTTACTTATTTTTCCCATTTCCTTTCCGTATGTAACAATCATTGACATACATGATACATTTAAACTTACCATACACACCAGTTGTCGCAAAGAGCATTTGCCACTCCAGAGTTGCTGTGATTATGTTAAGCCATTACGAGCATCGTTCCAATGTTTGTAAAGATTAAACATATACCGCTGCAGATAAGGTAGAGGCGGGTCAGTACCGGTTTTTTAATTCATCATCAACTATCACTCATCGTTCAAGGATATACTATTTAGTTTAATTTACCGGAGCTAATTATCGATAGTAAATTGTGTTTCATAATACGGTAAAAAGAACAATCAACGCTAATAAATTTATATATTAGATGTATATATGCCTTCAATGACATTGTACTTTTGAATGTTCGTGTTGTGATATGATGTATTATTATGCCTTCCTGTAAACTGTGTAGAGAAATGAACGCGAATATTAGCATTTACAGTTGACTGAGAATAGTGTATGGTTTATATGTACGATACAGGTAGTGTTAATGAACAATGGTATAGGGGCAGAGCTGAAGGCTTGAGTGACTGATATTGAATTAATCTGATGATGGTATGATGGTGGGTTTTGCTCAATACATGTCCCGCCAACGTATATTGTCTATTTGTTACACAATATAGTTGGAGAGAAATTTCATGACACGTCGTTATTTGTTACAGCATTTTACGAAACAAACGTGAATGACGGTGAAAAAGATTGCAAAAGAACCTAGAAAAAAGTGCATTGTTTCAAATTCACTAGTGTTTAACAATCAGACATTGAACTATTTCAATAATTAACATTAATCGCATTTGATATTGTAGTATCTACTTCGAGTGACTATTATAAGACTCTCTGTGTTCATATAAAAAAGGAATATCATAGGTAAAATTCGGCACTGTATTCGAGGTTCCTATAATTGATACGGTAACATTCATTCCGTGTATATTAGATCAGTTTTCGCATGAGATAACCAGCTCTTCAGATCAAAACCTAAAGTAATCTTGTCATATGCTCTTATCAACTAGTCATGTCTCTATTTTCTCAAACATTTTGAAGGTGAATGTCCTGTACTTTGAGTCTGATTTTTATATTCTCTCTCGTTCCTATTCTCGTCCATATTTTAATCCAATTGTCAATTTTACATAATATTGTTGGTTGCATTGATCAATGATATTTCTTTCATGAAAATACTTGAGGACAATTTCTTCGTTTGTCATTCCTTATCTGTTAAGTGATTCTTCTCTCAAGGTTTTCTGCTTTTGCTTTTGCTTGGTTTGGAGACTGCGTCCTAAGAATACTACAAACCAACGATATTGCTGAAGTAAGTGTAACGAAACTACTTTTTTTTTATAAAGTGTAATAACATCAATAAATCTTGAAAGCCAATTCATTGTTATTACGAATAATTACCATCGTGGTACAGACTCTTATCGTATGCCAAAAAGTGTGTTTAATAATGGTAACAGTTCGCATCACAATGGAGTCTCTATGTACGAGTAATGAATTCAATATCAGCACTAGTTTATGCGAGCAATCACGAGACAAAACATATGACAATTCTACGTTTGTGATAACTCACAAATGGATTAAAACGTTATTTTGTTTGTTAGTCTGTTAGAAAAAGGTGGATCTGTGTTTTTGTAAGGTATTAAAAATAATCACTGTCAATCTACTTTCAGAACATCTCGGAAATGTCATCGCCGTCGTGCTATGAGTGTAAACGACCACTTTCAAGATATATAATTCCAGATAGTGAATCAGGATTGCTGGGTTTTACGTGTTTCAAATGTAAATTTGAGTGGTTCACGAGAGACCATGTTCTTGGAAGACATGGTCGTAAAATTATCCACAATGATATGCGATATTACCAGACGCGACAACCACTTACACAAAAGCCCACTTTAGAAAGAGTTGAAACAATTGCTGATCTCAGAAGAGGAGATCAACTAGTGTGGAAAGAAACTTTAGAACACCACGCAATCGTATCCAAAGTTTATGATACATCGTTTAAGGTGATTCATTTCGCTCAGTGCTCTGGCCCTCAAAAATGCAAAATAAGAGAGGATCATTGCCGAGAATTAGACACAGAAGTAGTAAATGTGGCTAAATTTGATCCGGAGAGCAAATATGACCCACTTGTCATCCTTTCTCGTGCAAATTGGATGCATTCACACAGTGAAAATATGCAATATCGTTTACTTAGTTTTAACTGTGAAACGTTAGCAAATTTCTGCTCTACTGGGGTTTTTATATCTTTTCAAGCAAACGATGTCGTAAATGCGATCATTGGGAGCGCGATGAGTTCGGTAGCAATGGCACCAAAATAGGCTTAAAAGCTTCTATTTGTTTCAACCTTGGCTTAAAATTAACTGCAGGAGATTACAAAATATGGGTAATTGACCTGTGCGTTACGTTTAATAGTAATAAGTACAGACCGGTTGAACTTAAAACGAAGTATCCTGAATTACCTATTAAATAAATGATCCTTGTAGATTTGTTTGATTCTCAAATGAGATTCTCATTTGAGATCAATAAAGATCAAAATTAAAAGGCTCTAAGTACAATAACAAATTATGATACCTTTTTGGAAATCTATATTATGTATCATGACAATTTGCTTTGATGAGTAATACTCCTTGGAAAGACGTTATCGCCAACACGATAAATCCCCAAAACATGCTTGGATGCATGTCAAACGGTATGTGTATACACTGTTAAAAAAAATTCTGTTAAATTACTTTTTTTTTTTGGTAACGCAGTTTCCAAACAAATCCTGTAATTTAACAGAACATCTGTTTTAATAATTTTACATTTCAAGACTGTTTATTTTACAATCCATTTTGTTTTTCAAATTACAGAAAGTTACTGTAAAATAATTTTACAGCCCTTTCTGTTTTTTGCACAAACTGTTTGGAGTTGTAAAATTACAGTAATTCTGTAAATTGTTAACGTTAATTTACACACTTTTTACGTTTATTTACTGTCAGGTAGTGATATTCAACAGGTACCTACTGTTTTTTTTACTAATAATTTACATAGAATTGCGGATTTGAAATGTAAAATAACTTTACTCTGTATTTCAAAACATTTCGTTGGTGTTATTCTACAGGATCTCATGCATAAATTAAAGATTGTGAATGTTAATTTACAAACCACTTTTATTTGTTTACGGTCAGGTGTTATTATTTTAAAGATTTTTCACTGTAAATTTACAAGATGCTTCATCCTTTTTATTACCAGATGTTATTATTTTCAAGAATGTTTCTGTAAATTTATAAACCATTTCAGCTTTTTTACTGTCAGTTACTTTCCTTTTAAAGATTTTCACAGTAAATTTACAAACCATTTCAGCTTTTTTACTGTCAGGTGCAAGTCTTTTAAAAGTATATTGAAGATTTGTCACTGTAAATTTACATGACAATTCAGCTTTGTTACTGCAAGGTGTTTTCATTTTAAAGATTTTCACAGTAAATTTACATACCATTACAGCTCTTTACTGTCAGGTGCCATAATTTGACATATACTGAAGACTTGTCACTGTAAATTTACAAGACAATTCAGTATTTTATTGACAGGTGTCATTATTTTCATGACTGTTTCTGTAAAGTTACAAACCATTTCAGCTTTTTTACTACTACAGCTGTAGCTTAAAGATTTTAAATATATTAAAGATTTTACACTGTAAATTTAAAAGACACTTCAACCTTTCTACAGGTATTACCACGTGTCAATATTTTAAAGATTGTTTCCATCGTGCCAGGTGTATTTATTTCACAGATTCTCACAGTAAATTTAAAAAACCATTTTAGCTTTTAACCGTCAGGTGCAAATATTTTGAGTATGGTTACTGTAAACTTCTGTAACCTTACAAAGAGAGAACAAAAACAAAAATATACATGACAGTTCAAGTTTTATTCCTCTAACACTCAAAACGACGCAAATGTGAAAAAATGAAAAAATGATCATTTTGTACTTTTTGCTTCTTACTCCAGTCACATGAGCTGTTCATAGTTTCATGGCTTACATGTTACAGGGATGATTAAATGGGAGCTCATAGATCTGTTAACAACAATTAGTTAAACCAGGGAGCTAAAGGCTTAGTGATTCCTTGACTACATTTATCTTTGTTGACCTCAGATGACCTTTGACATTCATGTTCATGTTCTACTCATGAAGAAGTATGTCACTATTTTCCCTTTTAACTGAAAATGTCAGTCCACACCAACAACATTAATGTGCATATTCTTCCATAAGCAAGCTATACAATCAATTTTAACTTGATTGTACCAAGCATTGTGGACTTCCGTTTACAAGTTTTCATGACTGTTGACTAGATAACGTTTAACCTAACCCCAAAACAACAGGGGTGAAGTGCTCATCACAGGAAAATTACATACCAAGTATGTCCTCATCTGTCCAGACCTGGAAAAGTTAGCATGGTAGAAGCTAAAATTTGGTTGTTTAAAAAAAAAAATAAAACCCCATTTTTGGTCAAAAAATTACCCCAGAAACAATAGGTTTCTCTTCTTCCCATAAAAAAAGCTACACGCTTAATAATTTACGCTTGATCAGACACATCATTCTAGACTTATC
>TCONS_00007641	evm.TU.Chr11.445
AGTGCTTGAGATCGGGTCAGTCGTCCGCCGTGTAGTTTGGTTTTCGTGCCCAGGTTCTTTCCTTGTTGACTTTTTCTTAAAAAAGTACCGTTAACACGAAAACGTCTCACCAACAACTTCAGCTGAACTGTAAGATCAACCAGAAGGAAGCTGTCTTTGCTCCGAAAAGTGATACCAAAGCGCATGCTCCAAATGATGAATATGACGTTATGATAATCACGCCATTGTTATTTTCTTTGTGTCAAAATATATATTTGTACAGACCTATTACGATCACCAGACCTAATAGACGTTTCATTTTGTTTGGAATTTCTTGAAAGCCAAATATAGTTATACATGTATTTCAGAGATATTTTTCATAAAAGAAGAATAATCAGTTCGTAGTTTAATAAAGAATTTGTACTGCGAAAACAGACAGAATTCAAGAGATATTCATCAAAGAAGAATAATCAGTTCGTAGTTCTATAAAGAATATATACTGCAAAAACAGACAAAATTCAAGGTTTTCTGCTTTTGCTTTTGCTTGGTTTGGAGACTGCGTCCTAAGAATACTACAAACCAACGATATTGCTGAAAACATCTCGGAAATGTCATCGCCGTCGTGCTATGAGTGTAAACGACCACTTTCAAGATATATAATTCCAGATAGTGAATCAGGATTGCTGGGTTTTACGTGTTTCAAATGTAAATTTGAGTGGTTCACGAGAGACCATGTTCTTGGAAGACATGGTCGTAAAATTATCCACAATGATATGCGATATTACCAGACGCGACAACCACTTACACAAAAGCCCACTTTAGAAAGAGTTGAAACAATTGCTGATCTCAGAAGAGGAGATCAACTAGTGTGGAAAGAAACTTTAGAACACCACGCAATCGTATCCAAAGTTTATGATACATCGTTTAAGGTGATTCATTTCGCTCAGTGCTCTGGCCCTCAAAAATGCAAAATAAGAGAGGATCATTGCCGAGAATTAGACACAGAAGTAGTAAATGTGGCTAAATTTGATCCGGAGAGCAAATATGACCCACTTGTCATCCTTTCTCGTGCAAATTGGATGCATTCACACAGTGAAAATATGCAATATCGTTTACTTAGTTTTAACTGTGAAACGTTAGCAAATTTCTGCTCTACTGGGGTTTTTATATCTTTTCAAGCAAACGATGTCGTAAATGCGATCATTGGGAGCGCGATGAGTTCGGTAGCAATGGCACCAAAATAGGCTTAAAAGCTTCTATTTGTTTCAACCTTGGCTTAAAATTAACTGCAGGAGATTACAAAATATGGGTAATTGACCTGTGCGTTACGTTTAATAGTAATAAGTACAGACCGGTTGAACTTAAAACGAAGTATCCTGAATTACCTATTAAATAAATGATCCTTGTAGATTTGTTTGATTCTCAAATGAGATTCTCATTTGAGATCAATAAAGATCAAAATTAAAAGGCTCTAAGTACAATAACAAATTATGATACCTTTTTGGAAATCTATATTATGTATCATGACAATTTGCTTTGATGAGTAATACTCCTTGGAAAGACGTTATCGCCAACACGATAAATCCCCAAAACATGCTTGGATGCATGTCAAACGGTATGTGTATACACTGTTAAAAAAAATTCTGTTAAATTACTTTTTTTTTTTGGTAACGCAGTTTCCAAACAAATCCTGTAATTTAACAGAACATCTGTTTTAATAATTTTACATTTCAAGACTGTTTATTTTACAATCCATTTTGTTTTTCAAATTACAGAAAGTTACTGTAAAATAATTTTACAGCCCTTTCTGTTTTTTGCACAAACTGTTTGGAGTTGTAAAATTACAGTAATTCTGTAAATTGTTAACGTTAATTTACACACTTTTTACGTTTATTTACTGTCAGGTAGTGATATTCAACAGGTACCTACTGTTTTTTTTACTAATAATTTACATAGAATTGCGGATTTGAAATGTAAAATAACTTTACTCTGTATTTCAAAACATTTCGTTGGTGTTATTCTACAGGATCTCATGCATAAATTAAAGATTGTGAATGTTAATTTACAAACCACTTTTATTTGTTTACGGTCAGGTGTTATTATTTTAAAGATTTTTCACTGTAAATTTACAAGATGCTTCATCCTTTTTATTACCAGATGTTATTATTTTCAAGAATGTTTCTGTAAATTTATAAACCATTTCAGCTTTTTTACTGTCAGTTACTTTCCTTTTAAAGATTTTCACAGTAAATTTACAAACCATTTCAGCTTTTTTACTGTCAGGTGCAAGTCTTTTAAAAGTATATTGAAGATTTGTCACTGTAAATTTACATGACAATTCAGCTTTGTTACTGCAAGGTGTTTTCATTTTAAAGATTTTCACAGTAAATTTACATACCATTACAGCTCTTTACTGTCAGGTGCCATAATTTGACATATACTGAAGACTTGTCACTGTAAATTTACAAGACAATTCAGTATTTTATTGACAGGTGTCATTATTTTCATGACTGTTTCTGTAAAGTTACAAACCATTTCAGCTTTTTTACTACTACAGCTGTAGCTTAAAGATTTTAAATATATTAAAGATTTTACACTGTAAATTTAAAAGACACTTCAACCTTTCTACAGGTATTACCACGTGTCAATATTTTAAAGATTGTTTCCATCGTGCCAGGTGTATTTATTTCACAGATTCTCACAGTAAATTTAAAAAACCATTTTAGCTTTTAACCGTCAGGTGCAAATATTTTGAGTATGGTTACTGTAAACTTCTGTAACCTTACAAAGAGAGAACAAAAACAAAAATATACATGACAGTTCAAGTTTTATTCCTCTAACACTCAAAACGACGCAAATGTGAAAAAATGAAAAAATGATCATTTTGTACTTTTTGCTTCTTACTCCAGTCACATGAGCTGTTCATAGTTTCATGGCTTACATGTTACAGGGATGATTAAATGGGAGCTCATAGATCTGTTAACAACAATTAGTTAAACCAGGGAGCTAAAGGCTTAGTGATTCCTTGACTACATTTATCTTTGTTGACCTCAGATGACCTTTGACATTCATGTTCATGTTCTACTCATGAAGAAGTATGTCACTATTTTCCCTTTTAACTGAAAATGTCAGTCCACACCAACAACATTAATGTGCATATTCTTCCATAAGCAAGCTATACAATCAATTTTAACTTGATTGTACCAAGCATTGTGGACTTCCGTTTACAAGTTTTCATGACTGTTGACTAGATAACGTTTAACCTAACCCCAAAACAACAGGGGTGAAGTGCTCATCACAGGAAAATTACATACCAAGTATGTCCTCATCTGTCCAGACCTGGAAAAGTTAGCATGGTAGAAGCTAAAATTTGGTTGTTTAAAAAAAAAAATAAAACCCCATTTTTGGTCAAAAAATTACCCCAGAAACAATAGGTTTCTCTTCTTCCCATAAAAAAAGCTACACGCTTAATAATTTACGCTTGATCAGACACATCATTCTAGACTTATC
>TCONS_00007642	evm.TU.Chr11.445
AGTGCTTGAGATCGGGTCAGTCGTCCGCCGTGTAGTTTGGTTTTCGTGCCCAGGTTCTTTCCTTGTTGACTTTTTCTTAAAAAAGTACCGTTAACACGAAAACGTCTCACCAACAACTTCAGAGATATTCATCAAAGAAGAATAATCAGTTCGTAGTTCTATAAAGAATATATACTGCAAAAACAGACAAAATTCAAGGTTTTCTGCTTTTGCTTTTGCTTGGTTTGGAGACTGCGTCCTAAGAATACTACAAACCAACGATATTGCTGAAAACATCTCGGAAATGTCATCGCCGTCGTGCTATGAGTGTAAACGACCACTTTCAAGATATATAATTCCAGATAGTGAATCAGGATTGCTGGGTTTTACGTGTTTCAAATGTAAATTTGAGTGGTTCACGAGAGACCATGTTCTTGGAAGACATGGTCGTAAAATTATCCACAATGATATGCGATATTACCAGACGCGACAACCACTTACACAAAAGCCCACTTTAGAAAGAGTTGAAACAATTGCTGATCTCAGAAGAGGAGATCAACTAGTGTGGAAAGAAACTTTAGAACACCACGCAATCGTATCCAAAGTTTATGATACATCGTTTAAGGTGATTCATTTCGCTCAGTGCTCTGGCCCTCAAAAATGCAAAATAAGAGAGGATCATTGCCGAGAATTAGACACAGAAGTAGTAAATGTGGCTAAATTTGATCCGGAGAGCAAATATGACCCACTTGTCATCCTTTCTCGTGCAAATTGGATGCATTCACACAGTGAAAATATGCAATATCGTTTACTTAGTTTTAACTGTGAAACGTTAGCAAATTTCTGCTCTACTGGGGTTTTTATATCTTTTCAAGCAAACGATGTCGTAAATGCGATCATTGGGAGCGCGATGAGTTCGGTAGCAATGGCACCAAAATAGGCTTAAAAGCTTCTATTTGTTTCAACCTTGGCTTAAAATTAACTGCAGGAGATTACAAAATATGGGTAATTGACCTGTGCGTTACGTTTAATAGTAATAAGTACAGACCGGTTGAACTTAAAACGAAGTATCCTGAATTACCTATTAAATAAATGATCCTTGTAGATTTGTTTGATTCTCAAATGAGATTCTCATTTGAGATCAATAAAGATCAAAATTAAAAGGCTCTAAGTACAATAACAAATTATGATACCTTTTTGGAAATCTATATTATGTATCATGACAATTTGCTTTGATGAGTAATACTCCTTGGAAAGACGTTATCGCCAACACGATAAATCCCCAAAACATGCTTGGATGCATGTCAAACGGTATGTGTATACACTGTTAAAAAAAATTCTGTTAAATTACTTTTTTTTTTTGGTAACGCAGTTTCCAAACAAATCCTGTAATTTAACAGAACATCTGTTTTAATAATTTTACATTTCAAGACTGTTTATTTTACAATCCATTTTGTTTTTCAAATTACAGAAAGTTACTGTAAAATAATTTTACAGCCCTTTCTGTTTTTTGCACAAACTGTTTGGAGTTGTAAAATTACAGTAATTCTGTAAATTGTTAACGTTAATTTACACACTTTTTACGTTTATTTACTGTCAGGTAGTGATATTCAACAGGTACCTACTGTTTTTTTTACTAATAATTTACATAGAATTGCGGATTTGAAATGTAAAATAACTTTACTCTGTATTTCAAAACATTTCGTTGGTGTTATTCTACAGGATCTCATGCATAAATTAAAGATTGTGAATGTTAATTTACAAACCACTTTTATTTGTTTACGGTCAGGTGTTATTATTTTAAAGATTTTTCACTGTAAATTTACAAGATGCTTCATCCTTTTTATTACCAGATGTTATTATTTTCAAGAATGTTTCTGTAAATTTATAAACCATTTCAGCTTTTTTACTGTCAGTTACTTTCCTTTTAAAGATTTTCACAGTAAATTTACAAACCATTTCAGCTTTTTTACTGTCAGGTGCAAGTCTTTTAAAAGTATATTGAAGATTTGTCACTGTAAATTTACATGACAATTCAGCTTTGTTACTGCAAGGTGTTTTCATTTTAAAGATTTTCACAGTAAATTTACATACCATTACAGCTCTTTACTGTCAGGTGCCATAATTTGACATATACTGAAGACTTGTCACTGTAAATTTACAAGACAATTCAGTATTTTATTGACAGGTGTCATTATTTTCATGACTGTTTCTGTAAAGTTACAAACCATTTCAGCTTTTTTACTACTACAGCTGTAGCTTAAAGATTTTAAATATATTAAAGATTTTACACTGTAAATTTAAAAGACACTTCAACCTTTCTACAGGTATTACCACGTGTCAATATTTTAAAGATTGTTTCCATCGTGCCAGGTGTATTTATTTCACAGATTCTCACAGTAAATTTAAAAAACCATTTTAGCTTTTAACCGTCAGGTGCAAATATTTTGAGTATGGTTACTGTAAACTTCTGTAACCTTACAAAGAGAGAACAAAAACAAAAATATACATGACAGTTCAAGTTTTATTCCTCTAACACTCAAAACGACGCAAATGTGAAAAAATGAAAAAATGATCATTTTGTACTTTTTGCTTCTTACTCCAGTCACATGAGCTGTTCATAGTTTCATGGCTTACATGTTACAGGGATGATTAAATGGGAGCTCATAGATCTGTTAACAACAATTAGTTAAACCAGGGAGCTAAAGGCTTAGTGATTCCTTGACTACATTTATCTTTGTTGACCTCAGATGACCTTTGACATTCATGTTCATGTTCTACTCATGAAGAAGTATGTCACTATTTTCCCTTTTAACTGAAAATGTCAGTCCACACCAACAACATTAATGTGCATATTCTTCCATAAGCAAGCTATACAATCAATTTTAACTTGATTGTACCAAGCATTGTGGACTTCCGTTTACAAGTTTTCATGACTGTTGACTAGATAACGTTTAACCTAACCCCAAAACAACAGGGGTGAAGTGCTCATCACAGGAAAATTACATACCAAGTATGTCCTCATCTGTCCAGACCTGGAAAAGTTAGCATGGTAGAAGCTAAAATTTGGTTGTTTAAAAAAAAAAATAAAACCCCATTTTTGGTCAAAAAATTACCCCAGAAACAATAGGTTTCTCTTCTTCCCATAAAAAAAGCTACACGCTTAATAATTTACGCTTGATCAGACACATCATTCTAGACTTATC
>TCONS_00007641	evm.TU.Chr11.445
ATGTCATCGCCGTCGTGCTATGAGTGTAAACGACCACTTTCAAGATATATAATTCCAGATAGTGAATCAGGATTGCTGGGTTTTACGTGTTTCAAATGTAAATTTGAGTGGTTCACGAGAGACCATGTTCTTGGAAGACATGGTCGTAAAATTATCCACAATGATATGCGATATTACCAGACGCGACAACCACTTACACAAAAGCCCACTTTAGAAAGAGTTGAAACAATTGCTGATCTCAGAAGAGGAGATCAACTAGTGTGGAAAGAAACTTTAGAACACCACGCAATCGTATCCAAAGTTTATGATACATCGTTTAAGGTGATTCATTTCGCTCAGTGCTCTGGCCCTCAAAAATGCAAAATAAGAGAGGATCATTGCCGAGAATTAGACACAGAAGTAGTAAATGTGGCTAAATTTGATCCGGAGAGCAAATATGACCCACTTGTCATCCTTTCTCGTGCAAATTGGATGCATTCACACAGTGAAAATATGCAATATCGTTTACTTAGTTTTAACTGTGAAACGTTAGCAAATTTCTGCTCTACTGGGGTTTTTATATCTTTTCAAGCAAACGATGTCGTAAATGCGATCATTGGGAGCGCGATGAGTTCGGTAGCAATGGCACCAAAATAGG
>TCONS_00007642	evm.TU.Chr11.445
ATGTCATCGCCGTCGTGCTATGAGTGTAAACGACCACTTTCAAGATATATAATTCCAGATAGTGAATCAGGATTGCTGGGTTTTACGTGTTTCAAATGTAAATTTGAGTGGTTCACGAGAGACCATGTTCTTGGAAGACATGGTCGTAAAATTATCCACAATGATATGCGATATTACCAGACGCGACAACCACTTACACAAAAGCCCACTTTAGAAAGAGTTGAAACAATTGCTGATCTCAGAAGAGGAGATCAACTAGTGTGGAAAGAAACTTTAGAACACCACGCAATCGTATCCAAAGTTTATGATACATCGTTTAAGGTGATTCATTTCGCTCAGTGCTCTGGCCCTCAAAAATGCAAAATAAGAGAGGATCATTGCCGAGAATTAGACACAGAAGTAGTAAATGTGGCTAAATTTGATCCGGAGAGCAAATATGACCCACTTGTCATCCTTTCTCGTGCAAATTGGATGCATTCACACAGTGAAAATATGCAATATCGTTTACTTAGTTTTAACTGTGAAACGTTAGCAAATTTCTGCTCTACTGGGGTTTTTATATCTTTTCAAGCAAACGATGTCGTAAATGCGATCATTGGGAGCGCGATGAGTTCGGTAGCAATGGCACCAAAATAGG
>TCONS_00007641	evm.TU.Chr11.445
MSSPSCYECKRPLSRYIIPDSESGLLGFTCFKCKFEWFTRDHVLGRHGRKIIHNDMRYYQTRQPLTQKPTLERVETIADLRRGDQLVWKETLEHHAIVSKVYDTSFKVIHFAQCSGPQKCKIREDHCRELDTEVVNVAKFDPESKYDPLVILSRANWMHSHSENMQYRLLSFNCETLANFCSTGVFISFQANDVVNAIIGSAMSSVAMAPK
>TCONS_00007642	evm.TU.Chr11.445
MSSPSCYECKRPLSRYIIPDSESGLLGFTCFKCKFEWFTRDHVLGRHGRKIIHNDMRYYQTRQPLTQKPTLERVETIADLRRGDQLVWKETLEHHAIVSKVYDTSFKVIHFAQCSGPQKCKIREDHCRELDTEVVNVAKFDPESKYDPLVILSRANWMHSHSENMQYRLLSFNCETLANFCSTGVFISFQANDVVNAIIGSAMSSVAMAPK
