# Supplementary material for: Transcriptomic Analysis Reveals Molecular Mechanisms of Fleeing, Adhesion, and Thanatosis Patterns in Sea Cucumber Apostichopus japonicus
Source: Biology (Basel). 2026 Jun 22;15(12):975. doi: 10.3390/biology15120975 (PMC13295820; doi:10.3390/biology15120975)
Supplement: Supplementary file 1 [file biology-15-00975-s001.zip › Supplementary Materials S2/evm.TU.Chr11.45.txt]

>evm.model.Chr11.45_dup1	evm.TU.Chr11.45
TTCGCCTTTCCGTTCGCTGTCTCTGTTGTAGAAAAAGCGAGGAAGTATTGTGCTTTAGTGATACACCACATGAATGGAACTTGTCGTACACGGATGCACCCCAAGTTACAGCCTTGGTCGGAGACCAATGATTAACCGAATACAAACAGAATTTCTGTAATTACAAACCACAACGCGACGCTTTTTGAAGAGTACAGATTGAATACTACAAGCAAGCGAAGGACTAAGACTATCCAGCTTTATATTGTCATAGATGAACTGGTAAGGCTCTTGGGGCCTGTAGAAACTTTTTAGAAAGCAGTATTAGGTGGGGGTTATGTAACTTGTAAACTTGTATTCGACCAGTCTTGCCTACACTGCAGCCTATCGCGTGCATAGGTTTTACGTTATGTAACTATCAATTCGAACGCAAGGAGTAGGACTAGGAGTAGCCCTAGCCCTTACTGATGAAAGGATTGCTTGGTGCCTAAGACAGAATAATATCCTTTAAGTTATGTTCCTAGCACTCTTTCGTGGCTTGAGTAAGGTGAAACCGAGGTACAAGTCTAGTATTAGCCTAAGTGCAGTAATGTAGGGCAAACTTCAGTCAATATTGTACTTGAACTTGAAGGCTACAATAAGGATCAAGACCCATATTGTGCTGATCAGTTTCTTCCATTTGTTTTATCTGTAAACTAAGCTTGTGATTGCCATTCTCAACACAATATGAGAACCAGAACACTTGACTGCTGTCATTTTGTAAAAATTTGCTTTAAACAGTAGTTCATTAAAGGCATTAAAGACTCGCCCCAAACCGCGTGCCGAGCTCTGAAAAAGTTAACTTTCTGTTGCTTGCAAATGACGTTTTCTTCTTGTAGCTACAAAATGCAGACATTAATGAAACATGATACCTTGTTATCTTTTATCTAGACCTGAGATGTCCACGCTGCTATATACACTGTGTTGTGGGTATTGACCGTAGCTGTATGTTGACTGTACACTATATATGTATATTTTCTTGTATCGATGGTGGTGTCTTACATTTCTGTTACACCTCATTCGAAACTAGGTCAGATTACCGGCATGAGACGTTTCTTTGTGCGCGAGTCTTCACACCCTTTAAATAAAATAATTAAGGCATTGTGGTTGTGTCATTCTCAAAATAGACTAATTTGAGAACAAAAAGAATGATGACGCTGTTGTATCAACCAACTGGAACAATCCCACAGCCATGGTATGGGTCTTGATCCCAATGTGAATCCCAGCAAATTAAACACTTAGGTAGTACTGTACAGTACTTGTAATACAAGAATTTGGGAACAATCTGACAGCCATGATATGGGTCTTGATCCCAATGTGAATCCCAACAAGTTTAAAAACAAGTAACATTTTCCAAACAAAGGTTCGTAAACCAATCTCCTGTGTAACAGTATAACCGTACCGGTTTTCTGGGGTATTAAGGGATTCTTCCAGTGTGCTCACATGGGAACCAACCTTTGCACTAACTATGTAAACACAATATTATAATTTTCTTGACTGAAAGTCTGTCTTGTTCATGATACAAATTTTCATGCTTCTTATTTCAATGCAGAGGTCTTCAACTGTGGCGGCTCCCTTGTTTACTCCATACCTATCAGACATGGGTTTAAAAACTACCATCTTAGTGATTCTGGTCGCTATTGGGTTGTACTTTCTATTGAGACCAACCGATGTCAACTTAAATTCTAGTATTTTTATTTATCGAGATCCAAAGTATGTATACAGTAAAGTCAGTGATATCCAACTCAACATGAAAAATCACAAGTATGGGTGAGTATAAACAAATTATGCAAATTTTCTGTTTGTATTTAAGAAAACTAAAAAAATCCACAGAATATCACCAGAGTTCTGAGCAAATAATGACCTCATGAATGCAAACTTCTTTCAGAATCATCACAAGTTACCTTAAATAGTGTCTTCTGTATAAAGCCACATAGATCTCCTTGTCTGACTTGAATCAATAAGTATCATCTTCATCACTACAAAATTATAATATGACAGATTAATAATATGAAACCATGAAAAGGAAACAAGTTCAATCTGTGCATCATCCTGTAAAAGATTTATAATCCGTGCATTCCATGGATTAGATGCGTAACTCACATTGTACAGTATGTTGCAAAGAAATGGTACTTGTAACAAAGTACTCCATCAGGATGTTGTGTCTTGGTTTGATTAAATAGATAGTAGAATTTAAAGTCTGTGTTATTATAAATCTGTTACTCTTGATTCCTCATGATATTCTCTCGAGAAAAAATATGCCCTGTTAATCCTTGAAATATCTTCCAAACATTTCAGCCGGAAAGCTGTTGTGAAAGAGAAGTATACCCGAGATGATAACGTAAAGTGTGAAGTGTATGAAGTCACAGAAGTTATTCCGCTGGGTCTATTCGACTGGGAGTACACCTTGGTATTCGATACTGTCTTTGAATTCACAAAGTAAGTTTTATGCCTTTCTTCTTCTTCTTCTCTACTTGTTGAAAAATCTGTGTGATATGTACTTTTGACTTTCATTATATGTAGCTATCAGTTACATGGGGAAGTAACTATAAAACAAAAGTAACTATGTGTTTTCTGTAGGACAGTAAACTTGGGGACTGTGTCATTTCCGCTGATGAATATTGAAAATATTTAGATATATATATATTTATATATATTAACTGATGTTTGTGTACTGTAAATTCATGTTTGTACAGGACTTGTATCAAGACAGTATTATGGTCTTTTGAATGGCACTCTTAAAATTAAATTTATCAAAAGTACTTTCATGAAGTTTCTAATTTTTTCCAAAAGATTCCCCAGCCATCAAGGATTGTTAAAATAGACAATTAAATGTTTCAGTGTGGATACCTGCTATTAGAGTGACAGGTTTAGAAAGTGCTTGTTGAAATTTGTCACTGGGTGACCAGTATCTGAATTTCTAGCAGATGTTGTGCCATACTGATCACCTATTCAACGTGGAGAAGATTTTGTTTCCCAGGATTAGTATTAATGAAAAGACCAATGCTCTTGTTCAGTACATCACTGAGTTAGTAAAGTACCTGTGATACAATAATTGGGCGGTCATTTTGTTATCCAAAAGAAATAATGCAGACACTTTCATTTGAGGTGGTCGTCTCATGTGCTGCCTTACCTGTCTTTCCTCACTACATGTACTCTGACCTACCAAGTCCGAGACAAATTGTAATGTTTTAGCTTGGACTTTGATTGTATATGATTTCAGTTGAGGTATTCTATGTAGTTTTCTTTCTACTATATATATTTTCTTAAATTTCTTTAAAAATTATATGCGATGAACATTTTATCCAGCAATATATTACCCACTAAAATTTGAATTCTTCTGTATTAATCTTTACAACGTTCTTTCCAATACAATAAAATACAACACTCAACATAAATATTTTGTTGCCACCTTTCAGACCTGGAGAGGAACTCCGTATTCACTACCACATCTGGTATGCTGGGTTGTCCGGTAACATAATCCGAACATTTAAACCGAAGGATGAAGAAGGGGGACCCGGATGCCTGGTGGAGGAAGAGATGACGATACGTACGCCTTGGGTGTCCAGTCAATACGTTTTACATCATTCAAAGGCTACCCACCCAGATAGTTTATATCATATGAAACTCACCATAGAATCCATGCACGAATACTTCAACGAAAGGAAAGAATGATTTTAACGATCAGAAACCAAAAATAAAATAACAAACTACAAGATGCCTTTGTGCCTATTTTGGTGATTTTGAATGGAGTTTTCAGTATTCCTGTACTCGGAAAGTTGTTATAATGTTGTCAACGCTTCACATTGGACAAAGAGAAGGAAGCTGGTAGGTCTATCACAGGTACTGAAATTCATTTGTGAGGTGAATTGTAACAGGAAGGAAGTTTGGTTAGTTGTATACAATAAGGAATTAGTAGAATGTTCAATTCAGTTGTCAATTTTGGGAAGTTTAAAGAAACATACTGTTCATATGCAATGACGTACAAGAGTCTCACTGTCTATGATGGGCCCTTCTCATAGCTATGTTCTGACAATGAGCCCACTCTCTAGTTCATTGTCCTATAGCCCTGTTTGCAGTTGCAGGGAAGGGGGGGGGGACATTGGGGCCTTTTGTGTGTTTCATTGTCTTTGAGCCTTGCTTACAGCTGTGTTCCAACAATAAGACTGTTGCTCTATTGTTCTGTTTTCCTATAGTTGAGGTGTGTTCTTACAGTGGAGTCTGAAAGTGTTTTACTTTATTCTAGATTTGTTTGCCCTTGTTAGGGGACATGTGAGGCCTTTGTGTTTTGGGGGCTTGCTTTCAGCTACTGTATGCTCATGAAGTGGTGCTGTTTCCGTTTTATTTTCTTACATCCCTCTTTTCTGCTTTGCTGGGACAGGGAGGCCATTGTGTGTGGCATTGTCTTTGAGCTCTGCTTTCATCTGAGATCTGGCAGTGAGACCTAAATGTTGTCTTATCTTACAGCCCTGTGTTCAGATATGCCTTTGCATGTTTCAGTGCCTTACAAGCCTGCTTTTAGCTGTGTTCTGACAATGAGACCCATGTGTGTGTCAATGCAGTAATGTCATATTTGCATTTATATCTTGGATGCAAATAGTTGTAATAGTTTGTCCATATTAGGAAATGTGACTTTTTGCTCAGCATTGCATTAGAACACTTATTGCTCACAATGATTAATTTTAACATTATATGGATTTATTGTCCCACAATCACTGAGAGTCATTTTCAAATAACAGCTTACAGTCATCTTGTTAATGACTTTCTTTCCACCTATTAATCTTAGGTAGTTATCTGATCATAATCATGGAATAACAGGAATTGTATTATTATTAATTGTTTTACAATCTGATATGCATTGAGTTGTTCTGATATCATTGAAAATGCTGTTTGCAGGGTTGTAAGAAATGTATATTGCCCCAGGTTGATAAAATCTTGTAAACTCAGTACTATTTGCAGTGAAATTGCATGTTTCTTTAAAGTCTTTCAGAGTTATTCATTTGTGAATGAACTGTCAACGAATGACAAAGTACTTAATAATGATAAGTGTCATATATCAAGTTGCAAATCACAGTCATATTTATAACATTGTGTAATTAAATGCTATATCTTTCATGTTACACCTGGTCTTGCTCAAAATCTAAAACAATGTTAAGGGAGTTACATCTTGACAGAATTAACTTTTATTTGTTTGGGTTGCTGCCATTTTTTATAGATTTTACACAGGCTTGAAAATGTTTTTAACATGCAGACAATTTCGGCATTTTTAAAATTTATTTTCTCAATGTAATGTTATCAATGAGTTCTAATGGTATCACTAAGAATGTTTACAATAAACTGATCATTAATCTATTCATAACATGAAATTAAAGTAACTATGATCTCAGATGACCCTGATGTAATTTTAATATTTTCTGCTCTGAAAACCATCTGTTACATGATATTGTGAAACATATCAGTATTATCAGATTAATATACCTGCATGTGTTAAACATCAGTGTGACATCAGTATTTAAATTAATATGATATACATCCATAGGGTATTAGCGAATTATTAATTTGTATGTACCGTGAACTTATCATTCATTCCGGATAGTGTATGGTCACCAAACCATCAATGCACAATAAGAAAAAAAGTTGTCTTTGGTAGCTTTTAAAAAAGGGAACTAAGTTAATTGGAAGTTGGGAAATTTTATTGACTCTGGGTGAATGCAAGTATTGTAATAATAAGCCAAACAGGTGCTTTACCTGCATCCTGACTGTTTGAAAACGCCGATACACCAACTTACATATGCCCGGTTCTTTGCGTTTGCAGTCTTCCAGCTAAATACATGATAACTTCATCACCAAATATCGGATAACTGTTATGTTATCAGCTGACTTTTTAAGTTTTATTGAAGTTTTAACCAATACAGTGATTAGCTAGCACGTTGGATTCTCAGCAAAATTTGGTGGTCACACTGAGTGTATGCAGGTGCTTTAAATAAATGACCAGTGTTGTGTTTTTTTGATAGGTAGAGTATTCAATGATCAAAAAGTTGCTTGTAAAATAAAATTGGAAATTATGGTTAGTGCAGATTGAGTGTCATTTATATGTAAGTTTGGATACCCACATTTTTACACTCAGCAATATTTGTGATCAAAACTTTTTGGATATTTTTTTATACCTTATGTAAGACCTGACTGTTGAACGAAATAAGTAAAAATGTGCAGTGTTTTTATAAGGTATTTTGATAAAATTTGAATGCTACAGACAACCACCGTCATTTGTATCGTTTCACAATGTAATCAAGGGTAAATCAGCTCAAGTGAGTAATTAAAAAGAATAAAAAACAGAAGACGCGGTCAAAACAACTGGTCTATATACAAAGTCTCATCAGATCTGCACAACCACGTCAAATATAAAGGAGGTCATACCCCCCCCCAACCACCCCCGGAACCCCTCGACTGGCCGACAGAATAATACAAAATAACTCAAGTGTGCAGTACATGAATATATAACATGTATGTATGTGCACATAAACAGTAAACCATTCTTCGTTGTTTCAAAATATAACACTATTTTGCACCTTAAGTTTATTCCCATTCTGCCAAATCTTTTCAAAAGCGAGTGGCCACCCCTGCCCTCGACGACATAGTATCTAGTCGCCCCCCCACCTCCCTCCCTCCCTTTCTTACAGAACAAAATGGTGGCCGCGCCTCTGACATTCATTTTTGAACACCACCCATCGCTGCTCCATATGAGCGCCGTATTATCTACTGCTCTCTATTTATG
>TCONS_00006992	evm.TU.Chr11.45
GACGTACCGATCGCTGATCAAACACCTCAGGCCATCATAAGAGGAGCTAATGTGAATATGAGATTTACAGACACTGATCCATACGACGCCATGGTTGATACCACTGTTGTCTTCAATGTTGGTTTCAGCAGCTACTCCGACTCCATAAGAGGTGGAACGCCTCTCTGGGTTCTGAGACTCTTTGCTAGTCAATACGAAAATGGCACGGGAAACCAAAGAGAACTGTCAGCGCAATTGCTAAACAATGATCAGATGTCATATGGCGTCATTCCTGGAAGACAGTTCCAATTTTCGGGTGGAGAAAGCATCGATTTCACTGAGATGGGTCTGGGATCTGACTTTCCTTACATCTGTGCCTCATTAGAGAAGAACCCTGATGCGGACATGGAACTCGTTTTGGGGGAAGATGATACTGTCACGGGATGCCAGGCTCTACCAAGATTTCAACAACGACCACGTCCTGATGTTGTGATCGCTGAACAGAGCCCCCAAGCCATCGTTAGAGGTGCCAATGTTAACATACGATTTACAGACATAGATCCGTACGACGCCATGGTCGATACCAGTGTTGTATACAATGTCATTTTCAGCAACGTCTCGGACGCCATAGAAGGCGGAACGCCTCTGTGGATGCTGAGACTCTTTGCCAGTCAAAACGAAGACGGCACAGGGAAGCATAAGGAACTTTTAGAGCAGTTGCTAGACAATGATCAGATGTCACATGGCGTTACTCCTGGCGGTCAATTACAATTGAGAAGTTACGAAAGCATCGTTTTTACTGATATTGGTCCGGATTCGGAGTTTCCTTACATCTGTGCGTCATTGGAGAAGAACCCTGATGCATATATGGAAATTAATTTCGCGGACGCTAGTGCTGTTACAGGATGCGAAGCATTACCAAGATTTTCACATCAAGCACGTCCAGTTGATGGTCTTCCTTTGAGTCAGCAAGTTCATCTGGTGCAACATAACACAAGAATCAGTACATCCCGTGCTGATCCTTCGAGCAACGTGATGGTTGCAACAGTGCAATATCTTCTGAGGTTTCCGCCATCTACATACATCTTCGCGGGGGATAATCCTCTTTGGCTACTGGAACTTTTTGCAAGTCAAAATGATGATGGAACGGGCTCAAAGAAATTGATCTCTCCCCAGCTTTTAGACCATGAACAAATGTACGAAGCCGTTCAGCCACGAGATGTGATAAGTTTCACAGCAAGTGAAAGCTTTGAAGCAGATGAAATTGGAGCTGGTACGGATCTGCCTTACATCTGTTCCTCACTTAACTCTCATCCTCTAGCAAATTTCGAATTGATCAATGGAGAAGACAATTTCATAACAACATGCGAAGAATTGCTCTTGCCTCACTCGCTCAGCCAAGAGGAAGAACAACATGCAGAAGCATCCAAGACTGCCGCATGCCGTATATGGGGTGATCCTCATCTGAAATCATTCGATGGCTATGGACATTCTTTTCAAAACGTTGGCGAATATGTCGCCGTGCAAACTTGTAAAGATGACGAGCGAACGGTTCCGACGTTTCAGTTGTCATTCGAAACATTCCGAAGGCGTCCATCAATACCAGTGTCATATATTCGAGAGTACACACTGAAATACAACGGCGAAGTTTACGCATTAACTCACCCGAGTAAGGTTTCCGTAAATGGCGTGACAGTAACCTTACCCTTCACAGATCACAACGGCGTCAGGGTACATTATGCTGCACCCCATCAGATCCTTACCACCGATTTTGGTTTAGTCATCCGTCTGGACAATCTACACAACAGTGACGTAACGCTTACAGATATATTTATGGGCAAAGTATGCGGACTCTGTGGAAACTATGACATGGTTAGAGGGAATGAATGTCATTACAGGAACGGAACACAGATGCAGCGTCGAAATGAAGAATGTAAACAAGTTTTCGTCAACGAATGGACTGATGAAACTCCAGACCTCCCTTACCCAGAGCACATTAAAGATTTTAGACCATGTGGAGAAGGTTCTACCCTGTATGATGAGGCTACTACACACTGTGGCATATTAAACGATCCCACAGGTCCTCTTGCAAGTTGCCATCCATACGTAAGCCCAGATATATACTACAACAACTGCGTGTTTGATTTATGCCAGCTTCTTCCTTCGGCATCATTCTTGTGTGGTAGTGTGGAAGCCTATCTTTACGAATGTGTACAGGTTGCTGGTGAGAATGTACAAGTTGGAGATTGGAGAAATTCTACACAACAATGTGAACCACAGTGTTCAGAGAACATGGTTTTCGAGAGCCGCGGGAGTGCCTGTCCTCCTACCTGTGCAGATCCAGAGGGTGTTCGAGAAGACTGTCCCTTCTCCTTTCTCGAGACTTGTGAATGTGCTGAGGGTATGGTATTAGATGGTACTGAATGCGTACCTGTGGAATCCTGTGGGTGTAAAATGGACAATGGGGTATATATTTCGGTTGGAGAAGAGTTTATGTCCTCCAATTGTTCGGAGTTATGTACGTGTGGTGAAGTATCTGGTTTAGTTTGCATATATCCTGTGACGTGTGCTGACAATGCCATGTGTGGCGTAAAAGGAGGACAACGAGACTGTTACTGCCAAAAAGGTTACGTGGGTAATGGAAGATACCAGTGTATGGATCAAGAATACAAAACTTGCAGGATTTATGGCGACCCCCATTTCCTGACGTTCGATGATGTCTTCTACTCGTTCCAGGGGGGTTGTGTATATACAGCTGTTCATACGTGTAGACCTCTATCCAGAGGTGCGCCTCCCTTCCGAATCGTTATAAAGAACGAAAGATTGATCCCGGAGGAGAAATACACTTACACAACAGTTGTCCAATTGCTGTTTCAAAGTAAGGCCTACCGAATGGCTTATACTGGTCGTGTCACCGTGGACGGGATAGTCATGGACAGCCGTTTGCCTTACTCAGACGAGGAAACTGGTATTGAGATATCAAGAAATGAAACGACCTTGTACCTTCGAAGTGTCTTTGGATTGGAAGTCAGCATCAGTAACGACAATGCACTAGCTATTAAACTACCCTCGGCATATTTCGGTAAAGTATGCGGACTATGCGGTAATGCTGACGGAAATGACGAAAACGACAAAATGTTGCCAAATGGAACTTTGGGCAAGAAACTACCGTTTGCCAACTCATGGGCTTTTGGCCAATGTGTTCCATTGGACGAGCCAATTGAAAACTGTGAAGATGGGAGTGATGATTATGCAGAGGCTGTAGATTTGTGTAATGAAATCATACGGAAAGATGGTCCCTTTGCATATTGTCATGACTACCAAAGTCCCCTTCCATTCTTTCACTCCTGTGTCTTCGACCTGTGTGGGAACTTGCCTGACACGGAGCTCTTCTGCGCAAGCGCTAATCAGTACGTCCAGGCATGCGCAGATAAAGGAGCAGGAACAGGTCTCGACTGGAAGAAGGATGTCCCTGCATGTGCGCCGGTAGATTGTCCAGAAGGGTACACGCCATTTAAGCGGTCTTGTTATAAGTTTTGGAGAATTAAGAAGAATTTTGAGGATAGCAAATCGTTCTGTAAGGTGAAAGGGGGACATTTAGTGACCATCACGTCTCGAGAGGAAAGCGATTTTGTATCTGAACTAGCTGGGACACGACGAGTTTGGATCGGAGCCGAACGCAACTTCTCTGCTTCGTTCCAGACGTACAACTCCTCCGGTGATGATTCCTACACGTTTCTACCGGATCGTATTCCCAGAGGCATTGGGTCTATACGGTTCAGTATAACGGCACGGAGTGACGCATACATCATACTGAGCCCAACAATGGAGCCAGACGAACACACACCTGTGTATGAAATTGCAATCGGAGTTAACAGGAGAAATTTCATCAGAAGGTGCATGGATTGTCCAGAAGAAGATTCAGAGCAGAAATACCTTCTGGGGGCAAATACCGAACAACGTTTCTATGTCAATTTTCGCGATGGTAACGTCCGCGTTGGTCGTTATACAATACGAAATATAAACCTTCACTTCATTGATCAAAATCCATTCCGTGTGTATTATGTGGGATTCAAAACGGTTGGTGAAGCAGGCACGTGGAAATTCTTTGACAATGACTTTATGTGGCTGACTTCCGAGAGATGGAGTTATGACAATTACCGATACGGAGAACCCAGTAACTACGACGGACAAGAGAATTGCCTAGAGACTAATTTCGATTCCAAGATTGGAGCTTGGAATGATCACTTCTGTAATCTCAAAAAGTCGTTTGTTTGTGAGATTTAATAACTTTCATACCACCGAATGCTACACTGAATTGAATTAAACAGATTAGTCTAAGCCTTCAGTCGTTTTCATTTACAAAACAATATAGAGGCATATAAGAAAGTTAAAGCAGTGTATCCAGAGGCTGATGCTGTTGGTTCAAAAGACAAAACAAAAACTATATGATGATTTTATGCGAAGCTGTATCTACAGGCCATCACATGGCATTGTAAAAACGCTCATTACTCAACCAAAATATTGTATATCATCTCAATAGCTTGATATTAAACTGAGTCAGTATATATGGCCTGCAATTGTCACTTTTGAGTTAATTTAATTTTCGATTTATTAGTGAAAACGATAGTTTAAGGATGACATATTTTGGTATGTTTGACTTTCTAGAAAAAAAAACATGTTAGTATTTTATCCTTGTATATCATGTTCTTTGTAAAGGTTGAAACTACATTATATTCTAGTTAGAATAAATTTTAACCCAATTGCTTGCGATTTGACTTTCATAGACGATCTAATGCCATTACGAGATTATGTTTTAATTATAAGAACAGTCCATCCATTATGAAGATGAATACAGATTTGAATCAATTTGCATAACAAATCAATTTTTATTTTATATTTGTATCTTTGCTATGATATTATTAACACTTAAATTCTGCTGGAAATCAAACTTTCAAAAAGAATAATTTAATAAATATTCATGTTTTTCTTTTCTTCTCGTTCACGCAAAAATGCACGTACAGTTTAACACAACACTGTCCAATGATACATGTGATCATAGGACTTTTCTGTGCTTAATACATGAAAGAAACATCCATACGCGGCCGGGCATATCGTAATCGGACAGGTAGAATTAGTGGAAATATTCA
>TCONS_00006995	evm.TU.Chr11.45
GACGTACCGATCGCTGATCAAACACCTCAGGCCATCATAAGAGGAGCTAATGTGAATATGAGATTTACAGACACTGATCCATACGACGCCATGGTTGATACCACTGTTGTCTTCAATGTTGGTTTCAGCAGCTACTCCGACTCCATAAGAGGTGGAACGCCTCTCTGGGTTCTGAGACTCTTTGCTAGTCAATACGAAAATGGCACGGGAAACCAAAGAGAACTGTCAGCGCAATTGCTAAACAATGATCAGATGTCATATGGCGTCATTCCTGGAAGACAGTTCCAATTTTCGGGTGGAGAAAGCATCGATTTCACTGAGATGGGTCTGGGATCTGACTTTCCTTACATCTGTGCCTCATTAGAGAAGAACCCTGATGCGGACATGGAACTCGTTTTGGGGGAAGATGATACTGTCACGGGATGCCAGGCTCTACCAAGATTTCAACAACGACCACGTCCTGATGTTGTGATCGCTGAACAGAGCCCCCAAGCCATCGTTAGAGGTGCCAATGTTAACATACGATTTACAGACATAGATCCGTACGACGCCATGGTCGATACCAGTGTTGTATACAATGTCATTTTCAGCAACGTCTCGGACGCCATAGAAGGCGGAACGCCTCTGTGGATGCTGAGACTCTTTGCCAGTCAAAACGAAGACGGCACAGGGAAGCATAAGGAACTTTTAGAGCAGTTGCTAGACAATGATCAGATGTCACATGGCGTTACTCCTGGCGGTCAATTACAATTGAGAAGTTACGAAAGCATCGTTTTTACTGATATTGGTCCGGATTCGGAGTTTCCTTACATCTGTGCGTCATTGGAGAAGAACCCTGATGCATATATGGAAATTAATTTCGCGGACGCTAGTGCTGTTACAGGATGCGAAGCATTACCAAGATTTTCACATCAAGCACGTCCAGTTGATGGTCTTCCTTTGAGTCAGCAAGTTCATCTGGTGCAACATAACACAAGAATCAGTACATCCCGTGCTGATCCTTCGAGCAACGTGATGGTTGCAACAGTGCAATATCTTCTGAGGTTTCCGCCATCTACATACATCTTCGCGGGGGATAATCCTCTTTGGCTACTGGAACTTTTTGCAAGTCAAAATGATGATGGAACGGGCTCAAAGAAATTGATCTCTCCCCAGCTTTTAGACCATGAACAAATGTACGAAGCCGTTCAGCCACGAGATGTGATAAGTTTCACAGCAAGTGAAAGCTTTGAAGCAGATGAAATTGGAGCTGGTACGGATCTGCCTTACATCTGTTCCTCACTTAACTCTCATCCTCTAGCAAATTTCGAATTGATCAATGGAGAAGACAATTTCATAACAACATGCGAAGAATTGCTCTTGCCATCCAAGACTGCCGCATGCCGTATATGGGGTGATCCTCATCTGAAATCATTCGATGGCTATGGACATTCTTTTCAAAACGTTGGCGAATATGTCGCCGTGCAAACTTGTAAAGATGACGAGCGAACGGTTCCGACGTTTCAGTTGTCATTCGAAACATTCCGAAGGCGTCCATCAATACCAGTGTCATATATTCGAGAGTACACACTGAAATACAACGGCGAAGTTTACGCATTAACTCACCCGAGTAAGGTTTCCGTAAATGGCGTGACAGTAACCTTACCCTTCACAGATCACAACGGCGTCAGGGTACATTATGCTGCACCCCATCAGATCCTTACCACCGATTTTGGTTTAGTCATCCGTCTGGACAATCTACACAACAGTGACGTAACGCTTACAGATATATTTATGGGCAAAGTATGCGGACTCTGTGGAAACTATGACATGGTTAGAGGGAATGAATGTCATTACAGGAACGGAACACAGATGCAGCGTCGAAATGAAGAATGTAAACAAGTTTTCGTCAACGAATGGACTGATGAAACTCCAGACCTCCCTTACCCAGAGCACATTAAAGATTTTAGACCATGTGGAGAAGGTTCTACCCTGTATGATGAGGCTACTACACACTGTGGCATATTAAACGATCCCACAGGTCCTCTTGCAAGTTGCCATCCATACGTAAGCCCAGATATATACTACAACAACTGCGTGTTTGATTTATGCCAGCTTCTTCCTTCGGCATCATTCTTGTGTGGTAGTGTGGAAGCCTATCTTTACGAATGTGTACAGGTTGCTGGTGAGAATGTACAAGTTGGAGATTGGAGAAATTCTACACAACAATGTGAACCACAGTGTTCAGAGAACATGGTTTTCGAGAGCCGCGGGAGTGCCTGTCCTCCTACCTGTGCAGATCCAGAGGGTGTTCGAGAAGACTGTCCCTTCTCCTTTCTCGAGACTTGTGAATGTGCTGAGGGTATGGTATTAGATGGTACTGAATGCGTACCTGTGGAATCCTGTGGGTGTAAAATGGACAATGGGGTATATATTTCGGTTGGAGAAGAGTTTATGTCCTCCAATTGTTCGGAGTTATGTACGTGTGGTGAAGTATCTGGTTTAGTTTGCATATATCCTGTGACGTGTGCTGACAATGCCATGTGTGGCGTAAAAGGAGGACAACGAGACTGTTACTGCCAAAAAGGTTACGTGGGTAATGGAAGATACCAGTGTATGGATCAAGAATACAAAACTTGCAGGATTTATGGCGACCCCCATTTCCTGACGTTCGATGATGTCTTCTACTCGTTCCAGGGGGGTTGTGTATATACAGCTGTTCATACGTGTAGACCTCTATCCAGAGGTGCGCCTCCCTTCCGAATCGTTATAAAGAACGAAAGATTGATCCCGGAGGAGAAATACACTTACACAACAGTTGTCCAATTGCTGTTTCAAAGTAAGGCCTACCGAATGGCTTATACTGGTCGTGTCACCGTGGACGGGATAGTCATGGACAGCCGTTTGCCTTACTCAGACGAGGAAACTGGTATTGAGATATCAAGAAATGAAACGACCTTGTACCTTCGAAGTGTCTTTGGATTGGAAGTCAGCATCAGTAACGACAATGCACTAGCTATTAAACTACCCTCGGCATATTTCGGTAAAGTATGCGGACTATGCGGTAATGCTGACGGAAATGACGAAAACGACAAAATGTTGCCAAATGGAACTTTGGGCAAGAAACTACCGTTTGCCAACTCATGGGCTTTTGGCCAATGTGTTCCATTGGACGAGCCAATTGAAAACTGTGAAGATGGGAGTGATGATTATGCAGAGGCTGTAGATTTGTGTAATGAAATCATACGGAAAGATGGTCCCTTTGCATATTGTCATGACTACCAAAGTCCCCTTCCATTCTTTCACTCCTGTGTCTTCGACCTGTGTGGGAACTTGCCTGACACGGAGCTCTTCTGCGCAAGCGCTAATCAGTACGTCCAGGCATGCGCAGATAAAGGAGCAGGAACAGGTCTCGACTGGAAGAAGGATGTCCCTGCATGTGCGCCGGTAGATTGTCCAGAAGGGTACACGCCATTTAAGCGGTCTTGTTATAAGTTTTGGAGAATTAAGAAGAATTTTGAGGATAGCAAATCGTTCTGTAAGGTGAAAGGGGGACATTTAGTGACCATCACGTCTCGAGAGGAAAGCGATTTTGTATCTGAACTAGCTGGGACACGACGAGTTTGGATCGGAGCCGAACGCAACTTCTCTGCTTCGTTCCAGACGTACAACTCCTCCGGTGATGATTCCTACACGTTTCTACCGGATCGTATTCCCAGAGGCATTGGGTCTATACGGTTCAGTATAACGGCACGGAGTGACGCATACATCATACTGAGCCCAACAATGGAGCCAGACGAACACACACCTGTGTATGAAATTGCAATCGGAGTTAACAGGAGAAATTTCATCAGAAGGTGCATGGATTGTCCAGAAGAAGATTCAGAGCAGAAATACCTTCTGGGGGCAAATACCGAACAACGTTTCTATGTCAATTTTCGCGATGGTAACGTCCGCGTTGGTCGTTATACAATACGAAATATAAACCTTCACTTCATTGATCAAAATCCATTCCGTGTGTATTATGTGGGATTCAAAACGGTTGGTGAAGCAGGCACGTGGAAATTCTTTGACAATGACTTTATGTGGCTGACTTCCGAGAGATGGAGTTATGACAATTACCGATACGGAGAACCCAGTAACTACGACGGACAAGAGAATTGCCTAGAGACTAATTTCGATTCCAAGATTGGAGCTTGGAATGATCACTTCTGTAATCTCAAAAAGTCGTTTGTTTGTGAGATTTAATAACTTTCATACCACCGAATGCTACACTGAATTGAATTAAACAGATTAGTCTAAGCCTTCAGTCGTTTTCATTTACAAAACAATATAGAGGCATATAAGAAAGTTAAAGCAGTGTATCCAGAGGCTGATGCTGTTGGTTCAAAAGACAAAACAAAAACTATATGATGATTTTATGCGAAGCTGTATCTACAGGCCATCACATGGCATTGTAAAAACGCTCATTACTCAACCAAAATATTGTATATCATCTCAATAGCTTGATATTAAACTGAGTCAGTATATATGGCCTGCAATTGTCACTTTTGAGTTAATTTAATTTTCGATTTATTAGTGAAAACGATAGTTTAAGGATGACATATTTTGGTATGTTTGACTTTCTAGAAAAAAAAACATGTTAGTATTTTATCCTTGTATATCATGTTCTTTGTAAAGGTTGAAACTACATTATATTCTAGTTAGAATAAATTTTAACCCAATTGCTTGCGATTTGACTTTCATAGACGATCTAATGCCATTACGAGATTATGTTTTAATTATAAGAACAGTCCATCCATTATGAAGATGAATACAGATTTGAATCAATTTGCATAACAAATCAATTTTTATTTTATATTTGTATCTTTGCTATGATATTATTAACACTTAAATTCTGCTGGAAATCAAACTTTCAAAAAGAATAATTTAATAAATATTCATGTTTTTCTTTTCTTCTCGTTCACGCAAAAATGCACGTACAGTTTAACACAACACTGTCCAATGATACATGTGATCATAGGACTTTTCTGTGCTTAATACATGAAAGAAACATCCATACGCGGCCGGGCATATCGTAATCGGACAGGTAGAATTAGTGGAAATATTCA
>TCONS_00006996	evm.TU.Chr11.45
CATCGATTTCACTGAGATGGGTCCGGGATCTGACTTTCCTTACATCTGTGCCTCATTAGAGAAGAACCCTGATGCGGACATGGAACTCGTTTTGGGGGAAGATGATACTGTCACGGGATGCCAGGCTCTACCAAAATTTCAACAACGACCACGTCCTGATGTTGTGATCGCTGAACAGAGCCCCCAAGCCATCGTTAGAGGTGCCAATGTTAACATACGATTTACAGACATAGATCCGTACGACGCCATGGTCGATACCAGTGTTGTATACAATGTCATTTTCAGCAACGTCTCGGACGCCATAGAAGGCGGAACGCCTCTGTGGATGCTGAGACTCTTTGCCAGTCAAAACGAAGACGGCACAGGGAAGCATAAGGAACTTTTAGAGCAGTTGCTAGACAATGATCAGATGTCACATGGCGTTACTCCTGGCGGTCAATTACAATTGAGAAGTTACGAAAGCATCGTTTTTACTGATATTGGTCCGGATTCGGAGTTTCCTTACATCTGTGCGTCATTGGAGAAGAACCCTGATGCATATATGGAAATTAATTTCGCGGACGCTAGTGCTGTTACAGGATGCGAAGCATTACCAAGATTTTCACATCAAGCACGTCCAGTTGATGGTCTTCCTTTGAGTCAGCAAGTTCATCTGGTGCAACATAACACAAGAATCAGTACATCCCGTGCTGATCCTTCGAGCAACGTGATGGTTGCAACAGTGCAATATCTTCTGAGGTTTCCGCCATCTACATACATCTTCGCGGGGGATAATCCTCTTTGGCTACTGGAACTTTTTGCAAGTCAAAATGATGATGGAACGGGCTCAAAGAAATTGATCTCTCCCCAGCTTTTAGACCATGAACAAATGTACGAAGCCGTTCAGCCACGAGATGTGATAAGTTTCACAGCAAGTGAAAGCTTTGAAGCAGATGAAATTGGAGCTGGTACGGATCTGCCTTACATCTGTTCCTCACTTAACTCTCATCCTCTAGCAAATTTCGAATTGATCAATGGAGAAGACAATTTCATAACAACATGCGAAGAATTGCTCTTGCCTCACTCGCTCAGCCAAGAGGAAGAACAACATGCAGAAGCATCCAAGACTGCCGCATGCCGTATATGGGGTGATCCTCATCTGAAATCATTCGATGGCTATGGACATTCTTTTCAAAACGTTGGCGAATATGTCGCCGTGCAAACTTGTAAAGATGACGAGCGAACGGTTCCGACGTTTCAGTTGTCATTCGAAACATTCCGAAGGCGTCCATCAATACCAGTGTCATATATTCGAGAGTACACACTGAAATACAACGGCGAAGTTTACGCATTAACTCACCCGAGTAAGGTTTCCGTAAATGGCGTGACAGTAACCTTACCCTTCACAGATCACAACGGCGTCAGGGTACATTATGCTGCACCCCATCAGATCCTTACCACCGATTTTGGTTTAGTCATCCGTCTGGACAATCTACACAACAGTGACGTAACGCTTACAGATATATTTATGGGCAAAGTATGCGGACTCTGTGGAAACTATGACATGGTTAGAGGGAATGAATGTCATTACAGGAACGGAACACAGATGCAGCGTCGAAATGAAGAATGTAAACAAGTTTTCGTCAACGAATGGACTGATGAAACTCCAGACCTCCCTTACCCAGAGCACATTAAAGATTTTAGACCATGTGGAGAAGGTTCTACCCTGTATGATGAGGCTACTACACACTGTGGCATATTAAACGATCCCACAGGTCCTCTTGCAAGTTGCCATCCATACGTAAGCCCAGATATATACTACAACAACTGCGTGTTTGATTTATGCCAGCTTCTTCCTTCGGCATCATTCTTGTGTGGTAGTGTGGAAGCCTATCTTTACGAATGTGTACAGGTTGCTGGTGAGAATGTACAAGTTGGAGATTGGAGAAATTCTACACAACAATGTGAACCACAGTGTTCAGAGAACATGGTTTTCGAGAGCCGCGGGAGTGCCTGTCCTCCTACCTGTGCAGATCCAGAGGGTGTTCGAGAAGACTGTCCCTTCTCCTTTCTCGAGACTTGTGAATGTGCTGAGGGTATGGTATTAGATGGTACTGAATGCGTACCTGTGGAATCCTGTGGGTGTAAAATGGACAATGGGGTATATATTTCGGTTGGAGAAGAGTTTATGTCCTCCAATTGTTCGGAGTTATGTACGTGTGGTGAAGTATCTGGTTTAGTTTGCATATATCCTGTGACGTGTGCTGACAATGCCATGTGTGGCGTAAAAGGAGGACAACGAGACTGTTACTGCCAAAAAGGTTACGTGGGTAATGGAAGATACCAGTGTATGGATCAAGAATACAAAACTTGCAGGATTTATGGCGACCCCCATTTCCTGACGTTCGATGATGTCTTCTACTCGTTCCAGGGGGGTTGTGTATATACAGCTGTTCATACGTGTAGACCTCTATCCAGAGGTGCGCCTCCCTTCCGAATCGTTATAAAGAACGAAAGATTGATCCCGGAGGAGAAATACACTTACACAACAGTTGTCCAATTGCTGTTTCAAAGTAAGGCCTACCGAATGGCTTATACTGGTCGTGTCACCGTGGACGGGATAGTCATGGACAGCCGTTTGCCTTACTCAGACGAGGAAACTGGTATTGAGATATCAAGAAATGAAACGACCTTGTACCTTCGAAGTGTCTTTGGATTGGAAGTCAGCATCAGTAACGACAATGCACTAGCTATTAAACTACCCTCGGCATATTTCGGTAAAGTATGCGGACTATGCGGTAATGCTGACGGAAATGACGAAAACGACAAAATGTTGCCAAATGGAACTTTGGGCAAGAAACTACCGTTTGCCAACTCATGGGCTTTTGGCCAATGTGTTCCATTGGACGAGCCAATTGAAAACTGTGAAGATGGGAGTGATGATTATGCAGAGGCTGTAGATTTGTGTAATGAAATCATACGGAAAGATGGTCCCTTTGCATATTGTCATGACTACCAAAGTCCCCTTCCATTCTTTCACTCCTGTGTCTTCGACCTGTGTGGGAACTTGCCTGACACGGAGCTCTTCTGCGCAAGCGCTAATCAGTACGTCCAGGCATGCGCAGATAAAGGAGCAGGAACAGGTCTCGACTGGAAGAAGGATGTCCCTGCATGTGCGCCGGTAGATTGTCCAGAAGGGTACACGCCATTTAAGCGGTCTTGTTATAAGTTTTGGAGAATTAAGAAGAATTTTGAGGATAGCAAATCGTTCTGTAAGGTGAAAGGGGGACATTTAGTGACCATCACGTCTCGAGAGGAAAGCGATTTTGTATCTGAACTAGCTGGGACACGACGAGTTTGGATCGGAGCCGAACGCAACTTCTCTGCTTCGTTCCAGACGTACAACTCCTCCGGTGATGATTCCTACACGTTTCTACCGGATCGTATTCCCAGAGGCATTGGGTCTATACGGTTCAGTATAACGGCACGGAGTGACGCATACATCATACTGAGCCCAACAATGGAGCCAGACGAACACACACCTGTGTATGAAATTGCAATCGGAGTTAACAGGAGAAATTTCATCAGAAGGTGCATGGATTGTCCAGAAGAAGATTCAGAGCAGAAATACCTTCTGGGGGCAAATACCGAACAACGTTTCTATGTCAATTTTCGCGATGGTAACGTCCGCGTTGGTCGTTATACAATACGAAATATAAACCTTCACTTCATTGATCAAAATCCATTCCGTGTGTATTATGTGGGATTCAAAACGGTTGGTGAAGCAGGCACGTGGAAATTCTTTGACAATGACTTTATGTGGCTGACTTCCGAGAGATGGAGTTATGACAATTACCGATACGGAGAACCCAGTAACTACGACGGACAAGAGAATTGCCTAGAGACTAATTTCGATTCCAAGATTGGAGCTTGGAATGATCACTTCTGTAATCTCAAAAAGTCGTTTGTTTGTGAGATTTAATAACTTTCATACCACCGAATGCTACACTGAATTGAATTAAACAGATTAGTCTAAGCCTTCAGTCGTTTTCATTTACAAAACAATATAGAGGCATATAAGAAAGTTAAAGCAGTGTATCCAGAGGCTGATGCTGTTGGTTCAAAAGACAAAACAAAAACTATATGATGATTTTATGCGAAGCTGTATCTACAGGCCATCACATGGCATTGTAAAAACGCTCATTACTCAACCAAAATATTGTATATCATCTCAATAGCTTGATATTAAACTGAGTCAGTATATATGGCCTGCAATTGTCACTTTTGAGTTAATTTAATTTTCGATTTATTAGTGAAAACGATAGTTTAAGGATGACATATTTTGGTATGTTTGACTTTCTAGAAAAAAAAACATGTTAGTATTTTATCCTTGTATATCATGTTCTTTGTAAAGGTTGAAACTACATTATATTCTAGTTAGAATAAATTTTAACCCAATTGCTTGCGATTTGACTTTCATAGACGATCTAATGCCATTACGAGATTATGTTTTAATTATAAGAACAGTCCATCCATTATGAAGATGAATACAGATTTGAATCAATTTGCATAACAAATCAATTTTTATTTTATATTTGTATCTTTGCTATGATATTATTAACACTTAAATTCTGCTGGAAATCAAACTTTCAAAAAGAATAATTTAATAAATATTCATGTTTTTCTTTTCTTCTCGTTCACGCAAAAATGCACGTACAGTTTAACACAACACTGTCCAATGATACATGTGATCATAGGACTTTTCTGTGCTTAATACATGAAAGAAACATCCATACGCGGCCGGGCATATCGTAATCGGACAGGTAGAATTAGTGGAAATATTCA
>TCONS_00006998	evm.TU.Chr11.45
GACGTACCGATCGCTGATCAAACACCTCAGGCCATCATAAGAGGAGCTAATGTGAATATGAGATTTACAGACACTGATCCATACGACGCCATAGTTGATACCACTGTTGTCTTCAATGTTGGTTTCAGCAGCTACTCCGACTCCATAAGGGGTGGAACGCCTCTCTGGGTTCTGAGACTCTTTGCTAGTCAATACGAAAATGGCACGGGAAACCAAAGAGAACTGTCAGCGCAATTGCTAAACAATGATCAGATGTCATATGGCGTTACTCCTGGAGGACAGTTCCAACTTTCGGGTGGAGAAAGCATCGATTTCACTGAGATGGGTCTGGGATCTGACTTTCCTTACATCTGTGCCTCATTAGAGAAGAACCCTGATGCGGACATGGAACTCGTTTTGGGGGAAGATGATACTGTCACGGGATGCCAGGCTCTACCAAGATTTCAACAACGACCACGTCCTGATGTTGTGATCGCTGAACAGAGCCCCCAAGCCATCGTTAGAGGTGCCAATGTTAACATACGATTTACAGACATAGATCCGTACGACGCCATGGTCGATACCAGTGTTGTATACAATGTCATTTTCAGCAACGTCTCGGACGCCATAGAAGGCGGAACGCCTCTGTGGATGCTGAGACTCTTTGCCAGTCAAAACGAAGACGGCACAGGGAAGCATAAGGAACTTTTAGAGCAGTTGCTAGACAATGATCAGATGTCACATGGCGTTACTCCTGGCGGTCAATTACAATTGAGAAGTTACGAAAGCATCGTTTTTACTGATATTGGTCCGGATTCGGAGTTTCCTTACATCTGTGCGTCATTGGAGAAGAACCCTGATGCATATATGGAAATTAATTTCGCGGACGCTAGTGCTGTTACAGGATGCGAAGCATTACCAAGATTTTCACATCAAGCACGTCCAGTTGATGGTCTTCCTTTGAGTCAGCAAGTTCATCTGGTGCAACATAACACAAGAATCAGTACATCCCGTGCTGATCCTTCGAGCAACGTGATGGTTGCAACAGTGCAATATCTTCTGAGGTTTCCGCCATCTACATACATCTTCGCGGGGGATAATCCTCTTTGGCTACTGGAACTTTTTGCAAGTCAAAATGATGATGGAACGGGCTCAAAGAAATTGATCTCTCCCCAGCTTTTAGACCATGAACAAATGTACGAAGCCGTTCAGCCACGAGATGTGATAAGTTTCACAGCAAGTGAAAGCTTTGAAGCAGATGAAATTGGAGCTGGTACGGATCTGCCTTACATCTGTTCCTCACTTAACTCTCATCCTCTAGCAAATTTCGAATTGATCAATGGAGAAGACAATTTCATAACAACATGCGAAGAATTGCTCTTGCCTCACTCGCTCAGCCAAGAGGAAGAACAACATGCAGAAGCATCCAAGACTGCCGCATGCCGTATATGGGGTGATCCTCATCTGAAATCATTCGATGGCTATGGACATTCTTTTCAAAACGTTGGCGAATATGTCGCCGTGCAAACTTGTAAAGATGACGAGCGAACGGTTCCGACGTTTCAGTTGTCATTCGAAACATTCCGAAGGCGTCCATCAATACCAGTGTCATATATTCGAGAGTACACACTGAAATACAACGGCGAAGTTTACGCATTAACTCACCCGAGTAAGGTTTCCGTAAATGGCGTGACAGTAACCTTACCCTTCACAGATCACAACGGCGTCAGGGTACATTATGCTGCACCCCATCAGATCCTTACCACCGATTTTGGTTTAGTCATCCGTCTGGACAATCTACACAACAGTGACGTAACGCTTACAGATATATTTATGGGCAAAGTATGCGGACTCTGTGGAAACTATGACATGGTTAGAGGGAATGAATGTCATTACAGGAACGGAACACAGATGCAGCGTCGAAATGAAGAATGTAAACAAGTTTTCGTCAACGAATGGACTGATGAAACTCCAGACCTCCCTTACCCAGAGCACATTAAAGATTTTAGACCATGTGGAGAAGGTTCTACCCTGTATGATGAGGCTACTACACACTGTGGCATATTAAACGATCCCACAGGTCCTCTTGCAAGTTGCCATCCATACGTAAGCCCAGATATATACTACAACAACTGCGTGTTTGATTTATGCCAGCTTCTTCCTTCGGCATCATTCTTGTGTGGTAGTGTGGAAGCCTATCTTTACGAATGTGTACAGGTTGCTGGTGAGAATGTACAAGTTGGAGATTGGAGAAATTCTACACAACAATGTGAACCACAGTGTTCAGAGAACATGGTTTTCGAGAGCCGCGGGAGTGCCTGTCCTCCTACCTGTGCAGATCCAGAGGGTGTTCGAGAAGACTGTCCCTTCTCCTTTCTCGAGACTTGTGAATGTGCTGAGGGTATGGTATTAGATGGTACTGAATGCGTACCTGTGGAATCCTGTGGGTGTAAAATGGACAATGGGGTATATATTTCGGTTGGAGAAGAGTTTATGTCCTCCAATTGTTCGGAGTTATGTACGTGTGGTGAAGTATCTGGTTTAGTTTGCATATATCCTGTGACGTGTGCTGACAATGCCATGTGTGGCGTAAAAGGAGGACAACGAGACTGTTACTGCCAAAAAGGTTACGTGGGTAATGGAAGATACCAGTGTATGGATCAAGAATACAAAACTTGCAGGATTTATGGCGACCCCCATTTCCTGACGTTCGATGATGTCTTCTACTCGTTCCAGGGGGGTTGTGTATATACAGCTGTTCATACGTGTAGACCTCTATCCAGAGGTGCGCCTCCCTTCCGAATCGTTATAAAGAACGAAAGATTGATCCCGGAGGAGAAATACACTTACACAACAGTTGTCCAATTGCTGTTTCAAAGTAAGGCCTACCGAATGGCTTATACTGGTCGTGTCACCGTGGACGGGATAGTCATGGACAGCCGTTTGCCTTACTCAGACGAGGAAACTGGTATTGAGATATCAAGAAATGAAACGACCTTGTACCTTCGAAGTGTCTTTGGATTGGAAGTCAGCATCAGTAACGACAATGCACTAGCTATTAAACTACCCTCGGCATATTTCGGTAAAGTATGCGGACTATGCGGTAATGCTGACGGAAATGACGAAAACGACAAAATGTTGCCAAATGGAACTTTGGGCAAGAAACTACCGTTTGCCAACTCATGGGCTTTTGGCCAATGTGTTCCATTGGACGAGCCAATTGAAAACTGTGAAGATGGGAGTGATGATTATGCAGAGGCTGTAGATTTGTGTAATGAAATCATACGGAAAGATGGTCCCTTTGCATATTGTCATGACTACCAAAGTCCCCTTCCATTCTTTCACTCCTGTGTCTTCGACCTGTGTGGGAACTTGCCTGACACGGAGCTCTTCTGCGCAAGCGCTAATCAGTACGTCCAGGCATGCGCAGATAAAGGAGCAGGAACAGGTCTCGACTGGAAGAAGGATGTCCCTGCATGTGCGCCGGTAGATTGTCCAGAAGGGTACACGCCATTTAAGCGGTCTTGTTATAAGTTTTGGAGAATTAAGAAGAATTTTGAGGATAGCAAATCGTTCTGTAAGGTGAAAGGGGGACATTTAGTGACCATCACGTCTCGAGAGGAAAGCGATTTTGTATCTGAACTAGCTGGGACACGACGAGTTTGGATCGGAGCCGAACGCAACTTCTCTGCTTCGTTCCAGACGTACAACTCCTCCGGTGATGATTCCTACACGTTTCTACCGGATCGTATTCCCAGAGGCATTGGGTCTATACGGTTCAGTATAACGGCACGGAGTGACGCATACATCATACTGAGCCCAACAATGGAGCCAGACGAACACACACCTGTGTATGAAATTGCAATCGGAGTTAACAGGAGAAATTTCATCAGAAGGTGCATGGATTGTCCAGAAGAAGATTCAGAGCAGAAATACCTTCTGGGGGCAAATACCGAACAACGTTTCTATGTCAATTTTCGCGATGGTAACGTCCGCGTTGGTCGTTATACAATACGAAATATAAACCTTCACTTCATTGATCAAAATCCATTCCGTGTGTATTATGTGGGATTCAAAACGGTTGGTGAAGCAGGCACGTGGAAATTCTTTGACAATGACTTTATGTGGCTGACTTCCGAGAGATGGAGTTATGACAATTACCGATACGGAGAACCCAGTAACTACGACGGACAAGAGAATTGCCTAGAGACTAATTTCGATTCCAAGATTGGAGCTTGGAATGATCACTTCTGTAATCTCAAAAAGTCGTTTGTTTGTGAGATTTAATAACTTTCATACCACCGAATGCTACACTGAATTGAATTAAACAGATTAGTCTAAGCCTTCAGTCGTTTTCATTTACAAAACAATATAGAGGCATATAAGAAAGTTAAAGCAGTGTATCCAGAGGCTGATGCTGTTGGTTCAAAAGACAAAACAAAAACTATATGATGATTTTATGCGAAGCTGTATCTACAGGCCATCACATGGCATTGTAAAAACGCTCATTACTCAACCAAAATATTGTATATCATCTCAATAGCTTGATATTAAACTGAGTCAGTATATATGGCCTGCAATTGTCACTTTTGAGTTAATTTAATTTTCGATTTATTAGTGAAAACGATAGTTTAAGGATGACATATTTTGGTATGTTTGACTTTCTAGAAAAAAAAACATGTTAGTATTTTATCCTTGTATATCATGTTCTTTGTAAAGGTTGAAACTACATTATATTCTAGTTAGAATAAATTTTAACCCAATTGCTTGCGATTTGACTTTCATAGACGATCTAATGCCATTACGAGATTATGTTTTAATTATAAGAACAGTCCATCCATTATGAAGATGAATACAGATTTGAATCAATTTGCATAACAAATCAATTTTTATTTTATATTTGTATCTTTGCTATGATATTATTAACACTTAAATTCTGCTGGAAATCAAACTTTCAAAAAGAATAATTTAATAAATATTCATGTTTTTCTTTTCTTCTCGTTCACGCAAAAATGCACGTACAGTTTAACACAACACTGTCCAATGATACATGTGATCATAGGACTTTTCTGTGCTTAATACATGAAAGAAACATCCATACGCGGCCGGGCATATCGTAATCGGACAGGTAGAATTAGTGGAAATATTCA
>TCONS_00006996	evm.TU.Chr11.45
ATGGGTCCGGGATCTGACTTTCCTTACATCTGTGCCTCATTAGAGAAGAACCCTGATGCGGACATGGAACTCGTTTTGGGGGAAGATGATACTGTCACGGGATGCCAGGCTCTACCAAAATTTCAACAACGACCACGTCCTGATGTTGTGATCGCTGAACAGAGCCCCCAAGCCATCGTTAGAGGTGCCAATGTTAACATACGATTTACAGACATAGATCCGTACGACGCCATGGTCGATACCAGTGTTGTATACAATGTCATTTTCAGCAACGTCTCGGACGCCATAGAAGGCGGAACGCCTCTGTGGATGCTGAGACTCTTTGCCAGTCAAAACGAAGACGGCACAGGGAAGCATAAGGAACTTTTAGAGCAGTTGCTAGACAATGATCAGATGTCACATGGCGTTACTCCTGGCGGTCAATTACAATTGAGAAGTTACGAAAGCATCGTTTTTACTGATATTGGTCCGGATTCGGAGTTTCCTTACATCTGTGCGTCATTGGAGAAGAACCCTGATGCATATATGGAAATTAATTTCGCGGACGCTAGTGCTGTTACAGGATGCGAAGCATTACCAAGATTTTCACATCAAGCACGTCCAGTTGATGGTCTTCCTTTGAGTCAGCAAGTTCATCTGGTGCAACATAACACAAGAATCAGTACATCCCGTGCTGATCCTTCGAGCAACGTGATGGTTGCAACAGTGCAATATCTTCTGAGGTTTCCGCCATCTACATACATCTTCGCGGGGGATAATCCTCTTTGGCTACTGGAACTTTTTGCAAGTCAAAATGATGATGGAACGGGCTCAAAGAAATTGATCTCTCCCCAGCTTTTAGACCATGAACAAATGTACGAAGCCGTTCAGCCACGAGATGTGATAAGTTTCACAGCAAGTGAAAGCTTTGAAGCAGATGAAATTGGAGCTGGTACGGATCTGCCTTACATCTGTTCCTCACTTAACTCTCATCCTCTAGCAAATTTCGAATTGATCAATGGAGAAGACAATTTCATAACAACATGCGAAGAATTGCTCTTGCCTCACTCGCTCAGCCAAGAGGAAGAACAACATGCAGAAGCATCCAAGACTGCCGCATGCCGTATATGGGGTGATCCTCATCTGAAATCATTCGATGGCTATGGACATTCTTTTCAAAACGTTGGCGAATATGTCGCCGTGCAAACTTGTAAAGATGACGAGCGAACGGTTCCGACGTTTCAGTTGTCATTCGAAACATTCCGAAGGCGTCCATCAATACCAGTGTCATATATTCGAGAGTACACACTGAAATACAACGGCGAAGTTTACGCATTAACTCACCCGAGTAAGGTTTCCGTAAATGGCGTGACAGTAACCTTACCCTTCACAGATCACAACGGCGTCAGGGTACATTATGCTGCACCCCATCAGATCCTTACCACCGATTTTGGTTTAGTCATCCGTCTGGACAATCTACACAACAGTGACGTAACGCTTACAGATATATTTATGGGCAAAGTATGCGGACTCTGTGGAAACTATGACATGGTTAGAGGGAATGAATGTCATTACAGGAACGGAACACAGATGCAGCGTCGAAATGAAGAATGTAAACAAGTTTTCGTCAACGAATGGACTGATGAAACTCCAGACCTCCCTTACCCAGAGCACATTAAAGATTTTAGACCATGTGGAGAAGGTTCTACCCTGTATGATGAGGCTACTACACACTGTGGCATATTAAACGATCCCACAGGTCCTCTTGCAAGTTGCCATCCATACGTAAGCCCAGATATATACTACAACAACTGCGTGTTTGATTTATGCCAGCTTCTTCCTTCGGCATCATTCTTGTGTGGTAGTGTGGAAGCCTATCTTTACGAATGTGTACAGGTTGCTGGTGAGAATGTACAAGTTGGAGATTGGAGAAATTCTACACAACAATGTGAACCACAGTGTTCAGAGAACATGGTTTTCGAGAGCCGCGGGAGTGCCTGTCCTCCTACCTGTGCAGATCCAGAGGGTGTTCGAGAAGACTGTCCCTTCTCCTTTCTCGAGACTTGTGAATGTGCTGAGGGTATGGTATTAGATGGTACTGAATGCGTACCTGTGGAATCCTGTGGGTGTAAAATGGACAATGGGGTATATATTTCGGTTGGAGAAGAGTTTATGTCCTCCAATTGTTCGGAGTTATGTACGTGTGGTGAAGTATCTGGTTTAGTTTGCATATATCCTGTGACGTGTGCTGACAATGCCATGTGTGGCGTAAAAGGAGGACAACGAGACTGTTACTGCCAAAAAGGTTACGTGGGTAATGGAAGATACCAGTGTATGGATCAAGAATACAAAACTTGCAGGATTTATGGCGACCCCCATTTCCTGACGTTCGATGATGTCTTCTACTCGTTCCAGGGGGGTTGTGTATATACAGCTGTTCATACGTGTAGACCTCTATCCAGAGGTGCGCCTCCCTTCCGAATCGTTATAAAGAACGAAAGATTGATCCCGGAGGAGAAATACACTTACACAACAGTTGTCCAATTGCTGTTTCAAAGTAAGGCCTACCGAATGGCTTATACTGGTCGTGTCACCGTGGACGGGATAGTCATGGACAGCCGTTTGCCTTACTCAGACGAGGAAACTGGTATTGAGATATCAAGAAATGAAACGACCTTGTACCTTCGAAGTGTCTTTGGATTGGAAGTCAGCATCAGTAACGACAATGCACTAGCTATTAAACTACCCTCGGCATATTTCGGTAAAGTATGCGGACTATGCGGTAATGCTGACGGAAATGACGAAAACGACAAAATGTTGCCAAATGGAACTTTGGGCAAGAAACTACCGTTTGCCAACTCATGGGCTTTTGGCCAATGTGTTCCATTGGACGAGCCAATTGAAAACTGTGAAGATGGGAGTGATGATTATGCAGAGGCTGTAGATTTGTGTAATGAAATCATACGGAAAGATGGTCCCTTTGCATATTGTCATGACTACCAAAGTCCCCTTCCATTCTTTCACTCCTGTGTCTTCGACCTGTGTGGGAACTTGCCTGACACGGAGCTCTTCTGCGCAAGCGCTAATCAGTACGTCCAGGCATGCGCAGATAAAGGAGCAGGAACAGGTCTCGACTGGAAGAAGGATGTCCCTGCATGTGCGCCGGTAGATTGTCCAGAAGGGTACACGCCATTTAAGCGGTCTTGTTATAAGTTTTGGAGAATTAAGAAGAATTTTGAGGATAGCAAATCGTTCTGTAAGGTGAAAGGGGGACATTTAGTGACCATCACGTCTCGAGAGGAAAGCGATTTTGTATCTGAACTAGCTGGGACACGACGAGTTTGGATCGGAGCCGAACGCAACTTCTCTGCTTCGTTCCAGACGTACAACTCCTCCGGTGATGATTCCTACACGTTTCTACCGGATCGTATTCCCAGAGGCATTGGGTCTATACGGTTCAGTATAACGGCACGGAGTGACGCATACATCATACTGAGCCCAACAATGGAGCCAGACGAACACACACCTGTGTATGAAATTGCAATCGGAGTTAACAGGAGAAATTTCATCAGAAGGTGCATGGATTGTCCAGAAGAAGATTCAGAGCAGAAATACCTTCTGGGGGCAAATACCGAACAACGTTTCTATGTCAATTTTCGCGATGGTAACGTCCGCGTTGGTCGTTATACAATACGAAATATAAACCTTCACTTCATTGATCAAAATCCATTCCGTGTGTATTATGTGGGATTCAAAACGGTTGGTGAAGCAGGCACGTGGAAATTCTTTGACAATGACTTTATGTGGCTGACTTCCGAGAGATGGAGTTATGACAATTACCGATACGGAGAACCCAGTAACTACGACGGACAAGAGAATTGCCTAGAGACTAATTTCGATTCCAAGATTGGAGCTTGGAATGATCACTTCTGTAATCTCAAAAAGTCGTTTGTTTGTGAGATTTAAT
>TCONS_00006992	evm.TU.Chr11.45
ATGAGATTTACAGACACTGATCCATACGACGCCATGGTTGATACCACTGTTGTCTTCAATGTTGGTTTCAGCAGCTACTCCGACTCCATAAGAGGTGGAACGCCTCTCTGGGTTCTGAGACTCTTTGCTAGTCAATACGAAAATGGCACGGGAAACCAAAGAGAACTGTCAGCGCAATTGCTAAACAATGATCAGATGTCATATGGCGTCATTCCTGGAAGACAGTTCCAATTTTCGGGTGGAGAAAGCATCGATTTCACTGAGATGGGTCTGGGATCTGACTTTCCTTACATCTGTGCCTCATTAGAGAAGAACCCTGATGCGGACATGGAACTCGTTTTGGGGGAAGATGATACTGTCACGGGATGCCAGGCTCTACCAAGATTTCAACAACGACCACGTCCTGATGTTGTGATCGCTGAACAGAGCCCCCAAGCCATCGTTAGAGGTGCCAATGTTAACATACGATTTACAGACATAGATCCGTACGACGCCATGGTCGATACCAGTGTTGTATACAATGTCATTTTCAGCAACGTCTCGGACGCCATAGAAGGCGGAACGCCTCTGTGGATGCTGAGACTCTTTGCCAGTCAAAACGAAGACGGCACAGGGAAGCATAAGGAACTTTTAGAGCAGTTGCTAGACAATGATCAGATGTCACATGGCGTTACTCCTGGCGGTCAATTACAATTGAGAAGTTACGAAAGCATCGTTTTTACTGATATTGGTCCGGATTCGGAGTTTCCTTACATCTGTGCGTCATTGGAGAAGAACCCTGATGCATATATGGAAATTAATTTCGCGGACGCTAGTGCTGTTACAGGATGCGAAGCATTACCAAGATTTTCACATCAAGCACGTCCAGTTGATGGTCTTCCTTTGAGTCAGCAAGTTCATCTGGTGCAACATAACACAAGAATCAGTACATCCCGTGCTGATCCTTCGAGCAACGTGATGGTTGCAACAGTGCAATATCTTCTGAGGTTTCCGCCATCTACATACATCTTCGCGGGGGATAATCCTCTTTGGCTACTGGAACTTTTTGCAAGTCAAAATGATGATGGAACGGGCTCAAAGAAATTGATCTCTCCCCAGCTTTTAGACCATGAACAAATGTACGAAGCCGTTCAGCCACGAGATGTGATAAGTTTCACAGCAAGTGAAAGCTTTGAAGCAGATGAAATTGGAGCTGGTACGGATCTGCCTTACATCTGTTCCTCACTTAACTCTCATCCTCTAGCAAATTTCGAATTGATCAATGGAGAAGACAATTTCATAACAACATGCGAAGAATTGCTCTTGCCTCACTCGCTCAGCCAAGAGGAAGAACAACATGCAGAAGCATCCAAGACTGCCGCATGCCGTATATGGGGTGATCCTCATCTGAAATCATTCGATGGCTATGGACATTCTTTTCAAAACGTTGGCGAATATGTCGCCGTGCAAACTTGTAAAGATGACGAGCGAACGGTTCCGACGTTTCAGTTGTCATTCGAAACATTCCGAAGGCGTCCATCAATACCAGTGTCATATATTCGAGAGTACACACTGAAATACAACGGCGAAGTTTACGCATTAACTCACCCGAGTAAGGTTTCCGTAAATGGCGTGACAGTAACCTTACCCTTCACAGATCACAACGGCGTCAGGGTACATTATGCTGCACCCCATCAGATCCTTACCACCGATTTTGGTTTAGTCATCCGTCTGGACAATCTACACAACAGTGACGTAACGCTTACAGATATATTTATGGGCAAAGTATGCGGACTCTGTGGAAACTATGACATGGTTAGAGGGAATGAATGTCATTACAGGAACGGAACACAGATGCAGCGTCGAAATGAAGAATGTAAACAAGTTTTCGTCAACGAATGGACTGATGAAACTCCAGACCTCCCTTACCCAGAGCACATTAAAGATTTTAGACCATGTGGAGAAGGTTCTACCCTGTATGATGAGGCTACTACACACTGTGGCATATTAAACGATCCCACAGGTCCTCTTGCAAGTTGCCATCCATACGTAAGCCCAGATATATACTACAACAACTGCGTGTTTGATTTATGCCAGCTTCTTCCTTCGGCATCATTCTTGTGTGGTAGTGTGGAAGCCTATCTTTACGAATGTGTACAGGTTGCTGGTGAGAATGTACAAGTTGGAGATTGGAGAAATTCTACACAACAATGTGAACCACAGTGTTCAGAGAACATGGTTTTCGAGAGCCGCGGGAGTGCCTGTCCTCCTACCTGTGCAGATCCAGAGGGTGTTCGAGAAGACTGTCCCTTCTCCTTTCTCGAGACTTGTGAATGTGCTGAGGGTATGGTATTAGATGGTACTGAATGCGTACCTGTGGAATCCTGTGGGTGTAAAATGGACAATGGGGTATATATTTCGGTTGGAGAAGAGTTTATGTCCTCCAATTGTTCGGAGTTATGTACGTGTGGTGAAGTATCTGGTTTAGTTTGCATATATCCTGTGACGTGTGCTGACAATGCCATGTGTGGCGTAAAAGGAGGACAACGAGACTGTTACTGCCAAAAAGGTTACGTGGGTAATGGAAGATACCAGTGTATGGATCAAGAATACAAAACTTGCAGGATTTATGGCGACCCCCATTTCCTGACGTTCGATGATGTCTTCTACTCGTTCCAGGGGGGTTGTGTATATACAGCTGTTCATACGTGTAGACCTCTATCCAGAGGTGCGCCTCCCTTCCGAATCGTTATAAAGAACGAAAGATTGATCCCGGAGGAGAAATACACTTACACAACAGTTGTCCAATTGCTGTTTCAAAGTAAGGCCTACCGAATGGCTTATACTGGTCGTGTCACCGTGGACGGGATAGTCATGGACAGCCGTTTGCCTTACTCAGACGAGGAAACTGGTATTGAGATATCAAGAAATGAAACGACCTTGTACCTTCGAAGTGTCTTTGGATTGGAAGTCAGCATCAGTAACGACAATGCACTAGCTATTAAACTACCCTCGGCATATTTCGGTAAAGTATGCGGACTATGCGGTAATGCTGACGGAAATGACGAAAACGACAAAATGTTGCCAAATGGAACTTTGGGCAAGAAACTACCGTTTGCCAACTCATGGGCTTTTGGCCAATGTGTTCCATTGGACGAGCCAATTGAAAACTGTGAAGATGGGAGTGATGATTATGCAGAGGCTGTAGATTTGTGTAATGAAATCATACGGAAAGATGGTCCCTTTGCATATTGTCATGACTACCAAAGTCCCCTTCCATTCTTTCACTCCTGTGTCTTCGACCTGTGTGGGAACTTGCCTGACACGGAGCTCTTCTGCGCAAGCGCTAATCAGTACGTCCAGGCATGCGCAGATAAAGGAGCAGGAACAGGTCTCGACTGGAAGAAGGATGTCCCTGCATGTGCGCCGGTAGATTGTCCAGAAGGGTACACGCCATTTAAGCGGTCTTGTTATAAGTTTTGGAGAATTAAGAAGAATTTTGAGGATAGCAAATCGTTCTGTAAGGTGAAAGGGGGACATTTAGTGACCATCACGTCTCGAGAGGAAAGCGATTTTGTATCTGAACTAGCTGGGACACGACGAGTTTGGATCGGAGCCGAACGCAACTTCTCTGCTTCGTTCCAGACGTACAACTCCTCCGGTGATGATTCCTACACGTTTCTACCGGATCGTATTCCCAGAGGCATTGGGTCTATACGGTTCAGTATAACGGCACGGAGTGACGCATACATCATACTGAGCCCAACAATGGAGCCAGACGAACACACACCTGTGTATGAAATTGCAATCGGAGTTAACAGGAGAAATTTCATCAGAAGGTGCATGGATTGTCCAGAAGAAGATTCAGAGCAGAAATACCTTCTGGGGGCAAATACCGAACAACGTTTCTATGTCAATTTTCGCGATGGTAACGTCCGCGTTGGTCGTTATACAATACGAAATATAAACCTTCACTTCATTGATCAAAATCCATTCCGTGTGTATTATGTGGGATTCAAAACGGTTGGTGAAGCAGGCACGTGGAAATTCTTTGACAATGACTTTATGTGGCTGACTTCCGAGAGATGGAGTTATGACAATTACCGATACGGAGAACCCAGTAACTACGACGGACAAGAGAATTGCCTAGAGACTAATTTCGATTCCAAGATTGGAGCTTGGAATGATCACTTCTGTAATCTCAAAAAGTCGTTTGTTTGTGAGATTTAAT
>TCONS_00006995	evm.TU.Chr11.45
ATGAGATTTACAGACACTGATCCATACGACGCCATGGTTGATACCACTGTTGTCTTCAATGTTGGTTTCAGCAGCTACTCCGACTCCATAAGAGGTGGAACGCCTCTCTGGGTTCTGAGACTCTTTGCTAGTCAATACGAAAATGGCACGGGAAACCAAAGAGAACTGTCAGCGCAATTGCTAAACAATGATCAGATGTCATATGGCGTCATTCCTGGAAGACAGTTCCAATTTTCGGGTGGAGAAAGCATCGATTTCACTGAGATGGGTCTGGGATCTGACTTTCCTTACATCTGTGCCTCATTAGAGAAGAACCCTGATGCGGACATGGAACTCGTTTTGGGGGAAGATGATACTGTCACGGGATGCCAGGCTCTACCAAGATTTCAACAACGACCACGTCCTGATGTTGTGATCGCTGAACAGAGCCCCCAAGCCATCGTTAGAGGTGCCAATGTTAACATACGATTTACAGACATAGATCCGTACGACGCCATGGTCGATACCAGTGTTGTATACAATGTCATTTTCAGCAACGTCTCGGACGCCATAGAAGGCGGAACGCCTCTGTGGATGCTGAGACTCTTTGCCAGTCAAAACGAAGACGGCACAGGGAAGCATAAGGAACTTTTAGAGCAGTTGCTAGACAATGATCAGATGTCACATGGCGTTACTCCTGGCGGTCAATTACAATTGAGAAGTTACGAAAGCATCGTTTTTACTGATATTGGTCCGGATTCGGAGTTTCCTTACATCTGTGCGTCATTGGAGAAGAACCCTGATGCATATATGGAAATTAATTTCGCGGACGCTAGTGCTGTTACAGGATGCGAAGCATTACCAAGATTTTCACATCAAGCACGTCCAGTTGATGGTCTTCCTTTGAGTCAGCAAGTTCATCTGGTGCAACATAACACAAGAATCAGTACATCCCGTGCTGATCCTTCGAGCAACGTGATGGTTGCAACAGTGCAATATCTTCTGAGGTTTCCGCCATCTACATACATCTTCGCGGGGGATAATCCTCTTTGGCTACTGGAACTTTTTGCAAGTCAAAATGATGATGGAACGGGCTCAAAGAAATTGATCTCTCCCCAGCTTTTAGACCATGAACAAATGTACGAAGCCGTTCAGCCACGAGATGTGATAAGTTTCACAGCAAGTGAAAGCTTTGAAGCAGATGAAATTGGAGCTGGTACGGATCTGCCTTACATCTGTTCCTCACTTAACTCTCATCCTCTAGCAAATTTCGAATTGATCAATGGAGAAGACAATTTCATAACAACATGCGAAGAATTGCTCTTGCCATCCAAGACTGCCGCATGCCGTATATGGGGTGATCCTCATCTGAAATCATTCGATGGCTATGGACATTCTTTTCAAAACGTTGGCGAATATGTCGCCGTGCAAACTTGTAAAGATGACGAGCGAACGGTTCCGACGTTTCAGTTGTCATTCGAAACATTCCGAAGGCGTCCATCAATACCAGTGTCATATATTCGAGAGTACACACTGAAATACAACGGCGAAGTTTACGCATTAACTCACCCGAGTAAGGTTTCCGTAAATGGCGTGACAGTAACCTTACCCTTCACAGATCACAACGGCGTCAGGGTACATTATGCTGCACCCCATCAGATCCTTACCACCGATTTTGGTTTAGTCATCCGTCTGGACAATCTACACAACAGTGACGTAACGCTTACAGATATATTTATGGGCAAAGTATGCGGACTCTGTGGAAACTATGACATGGTTAGAGGGAATGAATGTCATTACAGGAACGGAACACAGATGCAGCGTCGAAATGAAGAATGTAAACAAGTTTTCGTCAACGAATGGACTGATGAAACTCCAGACCTCCCTTACCCAGAGCACATTAAAGATTTTAGACCATGTGGAGAAGGTTCTACCCTGTATGATGAGGCTACTACACACTGTGGCATATTAAACGATCCCACAGGTCCTCTTGCAAGTTGCCATCCATACGTAAGCCCAGATATATACTACAACAACTGCGTGTTTGATTTATGCCAGCTTCTTCCTTCGGCATCATTCTTGTGTGGTAGTGTGGAAGCCTATCTTTACGAATGTGTACAGGTTGCTGGTGAGAATGTACAAGTTGGAGATTGGAGAAATTCTACACAACAATGTGAACCACAGTGTTCAGAGAACATGGTTTTCGAGAGCCGCGGGAGTGCCTGTCCTCCTACCTGTGCAGATCCAGAGGGTGTTCGAGAAGACTGTCCCTTCTCCTTTCTCGAGACTTGTGAATGTGCTGAGGGTATGGTATTAGATGGTACTGAATGCGTACCTGTGGAATCCTGTGGGTGTAAAATGGACAATGGGGTATATATTTCGGTTGGAGAAGAGTTTATGTCCTCCAATTGTTCGGAGTTATGTACGTGTGGTGAAGTATCTGGTTTAGTTTGCATATATCCTGTGACGTGTGCTGACAATGCCATGTGTGGCGTAAAAGGAGGACAACGAGACTGTTACTGCCAAAAAGGTTACGTGGGTAATGGAAGATACCAGTGTATGGATCAAGAATACAAAACTTGCAGGATTTATGGCGACCCCCATTTCCTGACGTTCGATGATGTCTTCTACTCGTTCCAGGGGGGTTGTGTATATACAGCTGTTCATACGTGTAGACCTCTATCCAGAGGTGCGCCTCCCTTCCGAATCGTTATAAAGAACGAAAGATTGATCCCGGAGGAGAAATACACTTACACAACAGTTGTCCAATTGCTGTTTCAAAGTAAGGCCTACCGAATGGCTTATACTGGTCGTGTCACCGTGGACGGGATAGTCATGGACAGCCGTTTGCCTTACTCAGACGAGGAAACTGGTATTGAGATATCAAGAAATGAAACGACCTTGTACCTTCGAAGTGTCTTTGGATTGGAAGTCAGCATCAGTAACGACAATGCACTAGCTATTAAACTACCCTCGGCATATTTCGGTAAAGTATGCGGACTATGCGGTAATGCTGACGGAAATGACGAAAACGACAAAATGTTGCCAAATGGAACTTTGGGCAAGAAACTACCGTTTGCCAACTCATGGGCTTTTGGCCAATGTGTTCCATTGGACGAGCCAATTGAAAACTGTGAAGATGGGAGTGATGATTATGCAGAGGCTGTAGATTTGTGTAATGAAATCATACGGAAAGATGGTCCCTTTGCATATTGTCATGACTACCAAAGTCCCCTTCCATTCTTTCACTCCTGTGTCTTCGACCTGTGTGGGAACTTGCCTGACACGGAGCTCTTCTGCGCAAGCGCTAATCAGTACGTCCAGGCATGCGCAGATAAAGGAGCAGGAACAGGTCTCGACTGGAAGAAGGATGTCCCTGCATGTGCGCCGGTAGATTGTCCAGAAGGGTACACGCCATTTAAGCGGTCTTGTTATAAGTTTTGGAGAATTAAGAAGAATTTTGAGGATAGCAAATCGTTCTGTAAGGTGAAAGGGGGACATTTAGTGACCATCACGTCTCGAGAGGAAAGCGATTTTGTATCTGAACTAGCTGGGACACGACGAGTTTGGATCGGAGCCGAACGCAACTTCTCTGCTTCGTTCCAGACGTACAACTCCTCCGGTGATGATTCCTACACGTTTCTACCGGATCGTATTCCCAGAGGCATTGGGTCTATACGGTTCAGTATAACGGCACGGAGTGACGCATACATCATACTGAGCCCAACAATGGAGCCAGACGAACACACACCTGTGTATGAAATTGCAATCGGAGTTAACAGGAGAAATTTCATCAGAAGGTGCATGGATTGTCCAGAAGAAGATTCAGAGCAGAAATACCTTCTGGGGGCAAATACCGAACAACGTTTCTATGTCAATTTTCGCGATGGTAACGTCCGCGTTGGTCGTTATACAATACGAAATATAAACCTTCACTTCATTGATCAAAATCCATTCCGTGTGTATTATGTGGGATTCAAAACGGTTGGTGAAGCAGGCACGTGGAAATTCTTTGACAATGACTTTATGTGGCTGACTTCCGAGAGATGGAGTTATGACAATTACCGATACGGAGAACCCAGTAACTACGACGGACAAGAGAATTGCCTAGAGACTAATTTCGATTCCAAGATTGGAGCTTGGAATGATCACTTCTGTAATCTCAAAAAGTCGTTTGTTTGTGAGATTTAAT
>TCONS_00006998	evm.TU.Chr11.45
ATGAGATTTACAGACACTGATCCATACGACGCCATAGTTGATACCACTGTTGTCTTCAATGTTGGTTTCAGCAGCTACTCCGACTCCATAAGGGGTGGAACGCCTCTCTGGGTTCTGAGACTCTTTGCTAGTCAATACGAAAATGGCACGGGAAACCAAAGAGAACTGTCAGCGCAATTGCTAAACAATGATCAGATGTCATATGGCGTTACTCCTGGAGGACAGTTCCAACTTTCGGGTGGAGAAAGCATCGATTTCACTGAGATGGGTCTGGGATCTGACTTTCCTTACATCTGTGCCTCATTAGAGAAGAACCCTGATGCGGACATGGAACTCGTTTTGGGGGAAGATGATACTGTCACGGGATGCCAGGCTCTACCAAGATTTCAACAACGACCACGTCCTGATGTTGTGATCGCTGAACAGAGCCCCCAAGCCATCGTTAGAGGTGCCAATGTTAACATACGATTTACAGACATAGATCCGTACGACGCCATGGTCGATACCAGTGTTGTATACAATGTCATTTTCAGCAACGTCTCGGACGCCATAGAAGGCGGAACGCCTCTGTGGATGCTGAGACTCTTTGCCAGTCAAAACGAAGACGGCACAGGGAAGCATAAGGAACTTTTAGAGCAGTTGCTAGACAATGATCAGATGTCACATGGCGTTACTCCTGGCGGTCAATTACAATTGAGAAGTTACGAAAGCATCGTTTTTACTGATATTGGTCCGGATTCGGAGTTTCCTTACATCTGTGCGTCATTGGAGAAGAACCCTGATGCATATATGGAAATTAATTTCGCGGACGCTAGTGCTGTTACAGGATGCGAAGCATTACCAAGATTTTCACATCAAGCACGTCCAGTTGATGGTCTTCCTTTGAGTCAGCAAGTTCATCTGGTGCAACATAACACAAGAATCAGTACATCCCGTGCTGATCCTTCGAGCAACGTGATGGTTGCAACAGTGCAATATCTTCTGAGGTTTCCGCCATCTACATACATCTTCGCGGGGGATAATCCTCTTTGGCTACTGGAACTTTTTGCAAGTCAAAATGATGATGGAACGGGCTCAAAGAAATTGATCTCTCCCCAGCTTTTAGACCATGAACAAATGTACGAAGCCGTTCAGCCACGAGATGTGATAAGTTTCACAGCAAGTGAAAGCTTTGAAGCAGATGAAATTGGAGCTGGTACGGATCTGCCTTACATCTGTTCCTCACTTAACTCTCATCCTCTAGCAAATTTCGAATTGATCAATGGAGAAGACAATTTCATAACAACATGCGAAGAATTGCTCTTGCCTCACTCGCTCAGCCAAGAGGAAGAACAACATGCAGAAGCATCCAAGACTGCCGCATGCCGTATATGGGGTGATCCTCATCTGAAATCATTCGATGGCTATGGACATTCTTTTCAAAACGTTGGCGAATATGTCGCCGTGCAAACTTGTAAAGATGACGAGCGAACGGTTCCGACGTTTCAGTTGTCATTCGAAACATTCCGAAGGCGTCCATCAATACCAGTGTCATATATTCGAGAGTACACACTGAAATACAACGGCGAAGTTTACGCATTAACTCACCCGAGTAAGGTTTCCGTAAATGGCGTGACAGTAACCTTACCCTTCACAGATCACAACGGCGTCAGGGTACATTATGCTGCACCCCATCAGATCCTTACCACCGATTTTGGTTTAGTCATCCGTCTGGACAATCTACACAACAGTGACGTAACGCTTACAGATATATTTATGGGCAAAGTATGCGGACTCTGTGGAAACTATGACATGGTTAGAGGGAATGAATGTCATTACAGGAACGGAACACAGATGCAGCGTCGAAATGAAGAATGTAAACAAGTTTTCGTCAACGAATGGACTGATGAAACTCCAGACCTCCCTTACCCAGAGCACATTAAAGATTTTAGACCATGTGGAGAAGGTTCTACCCTGTATGATGAGGCTACTACACACTGTGGCATATTAAACGATCCCACAGGTCCTCTTGCAAGTTGCCATCCATACGTAAGCCCAGATATATACTACAACAACTGCGTGTTTGATTTATGCCAGCTTCTTCCTTCGGCATCATTCTTGTGTGGTAGTGTGGAAGCCTATCTTTACGAATGTGTACAGGTTGCTGGTGAGAATGTACAAGTTGGAGATTGGAGAAATTCTACACAACAATGTGAACCACAGTGTTCAGAGAACATGGTTTTCGAGAGCCGCGGGAGTGCCTGTCCTCCTACCTGTGCAGATCCAGAGGGTGTTCGAGAAGACTGTCCCTTCTCCTTTCTCGAGACTTGTGAATGTGCTGAGGGTATGGTATTAGATGGTACTGAATGCGTACCTGTGGAATCCTGTGGGTGTAAAATGGACAATGGGGTATATATTTCGGTTGGAGAAGAGTTTATGTCCTCCAATTGTTCGGAGTTATGTACGTGTGGTGAAGTATCTGGTTTAGTTTGCATATATCCTGTGACGTGTGCTGACAATGCCATGTGTGGCGTAAAAGGAGGACAACGAGACTGTTACTGCCAAAAAGGTTACGTGGGTAATGGAAGATACCAGTGTATGGATCAAGAATACAAAACTTGCAGGATTTATGGCGACCCCCATTTCCTGACGTTCGATGATGTCTTCTACTCGTTCCAGGGGGGTTGTGTATATACAGCTGTTCATACGTGTAGACCTCTATCCAGAGGTGCGCCTCCCTTCCGAATCGTTATAAAGAACGAAAGATTGATCCCGGAGGAGAAATACACTTACACAACAGTTGTCCAATTGCTGTTTCAAAGTAAGGCCTACCGAATGGCTTATACTGGTCGTGTCACCGTGGACGGGATAGTCATGGACAGCCGTTTGCCTTACTCAGACGAGGAAACTGGTATTGAGATATCAAGAAATGAAACGACCTTGTACCTTCGAAGTGTCTTTGGATTGGAAGTCAGCATCAGTAACGACAATGCACTAGCTATTAAACTACCCTCGGCATATTTCGGTAAAGTATGCGGACTATGCGGTAATGCTGACGGAAATGACGAAAACGACAAAATGTTGCCAAATGGAACTTTGGGCAAGAAACTACCGTTTGCCAACTCATGGGCTTTTGGCCAATGTGTTCCATTGGACGAGCCAATTGAAAACTGTGAAGATGGGAGTGATGATTATGCAGAGGCTGTAGATTTGTGTAATGAAATCATACGGAAAGATGGTCCCTTTGCATATTGTCATGACTACCAAAGTCCCCTTCCATTCTTTCACTCCTGTGTCTTCGACCTGTGTGGGAACTTGCCTGACACGGAGCTCTTCTGCGCAAGCGCTAATCAGTACGTCCAGGCATGCGCAGATAAAGGAGCAGGAACAGGTCTCGACTGGAAGAAGGATGTCCCTGCATGTGCGCCGGTAGATTGTCCAGAAGGGTACACGCCATTTAAGCGGTCTTGTTATAAGTTTTGGAGAATTAAGAAGAATTTTGAGGATAGCAAATCGTTCTGTAAGGTGAAAGGGGGACATTTAGTGACCATCACGTCTCGAGAGGAAAGCGATTTTGTATCTGAACTAGCTGGGACACGACGAGTTTGGATCGGAGCCGAACGCAACTTCTCTGCTTCGTTCCAGACGTACAACTCCTCCGGTGATGATTCCTACACGTTTCTACCGGATCGTATTCCCAGAGGCATTGGGTCTATACGGTTCAGTATAACGGCACGGAGTGACGCATACATCATACTGAGCCCAACAATGGAGCCAGACGAACACACACCTGTGTATGAAATTGCAATCGGAGTTAACAGGAGAAATTTCATCAGAAGGTGCATGGATTGTCCAGAAGAAGATTCAGAGCAGAAATACCTTCTGGGGGCAAATACCGAACAACGTTTCTATGTCAATTTTCGCGATGGTAACGTCCGCGTTGGTCGTTATACAATACGAAATATAAACCTTCACTTCATTGATCAAAATCCATTCCGTGTGTATTATGTGGGATTCAAAACGGTTGGTGAAGCAGGCACGTGGAAATTCTTTGACAATGACTTTATGTGGCTGACTTCCGAGAGATGGAGTTATGACAATTACCGATACGGAGAACCCAGTAACTACGACGGACAAGAGAATTGCCTAGAGACTAATTTCGATTCCAAGATTGGAGCTTGGAATGATCACTTCTGTAATCTCAAAAAGTCGTTTGTTTGTGAGATTTAAT
>TCONS_00006996	evm.TU.Chr11.45
MGPGSDFPYICASLEKNPDADMELVLGEDDTVTGCQALPKFQQRPRPDVVIAEQSPQAIVRGANVNIRFTDIDPYDAMVDTSVVYNVIFSNVSDAIEGGTPLWMLRLFASQNEDGTGKHKELLEQLLDNDQMSHGVTPGGQLQLRSYESIVFTDIGPDSEFPYICASLEKNPDAYMEINFADASAVTGCEALPRFSHQARPVDGLPLSQQVHLVQHNTRISTSRADPSSNVMVATVQYLLRFPPSTYIFAGDNPLWLLELFASQNDDGTGSKKLISPQLLDHEQMYEAVQPRDVISFTASESFEADEIGAGTDLPYICSSLNSHPLANFELINGEDNFITTCEELLLPHSLSQEEEQHAEASKTAACRIWGDPHLKSFDGYGHSFQNVGEYVAVQTCKDDERTVPTFQLSFETFRRRPSIPVSYIREYTLKYNGEVYALTHPSKVSVNGVTVTLPFTDHNGVRVHYAAPHQILTTDFGLVIRLDNLHNSDVTLTDIFMGKVCGLCGNYDMVRGNECHYRNGTQMQRRNEECKQVFVNEWTDETPDLPYPEHIKDFRPCGEGSTLYDEATTHCGILNDPTGPLASCHPYVSPDIYYNNCVFDLCQLLPSASFLCGSVEAYLYECVQVAGENVQVGDWRNSTQQCEPQCSENMVFESRGSACPPTCADPEGVREDCPFSFLETCECAEGMVLDGTECVPVESCGCKMDNGVYISVGEEFMSSNCSELCTCGEVSGLVCIYPVTCADNAMCGVKGGQRDCYCQKGYVGNGRYQCMDQEYKTCRIYGDPHFLTFDDVFYSFQGGCVYTAVHTCRPLSRGAPPFRIVIKNERLIPEEKYTYTTVVQLLFQSKAYRMAYTGRVTVDGIVMDSRLPYSDEETGIEISRNETTLYLRSVFGLEVSISNDNALAIKLPSAYFGKVCGLCGNADGNDENDKMLPNGTLGKKLPFANSWAFGQCVPLDEPIENCEDGSDDYAEAVDLCNEIIRKDGPFAYCHDYQSPLPFFHSCVFDLCGNLPDTELFCASANQYVQACADKGAGTGLDWKKDVPACAPVDCPEGYTPFKRSCYKFWRIKKNFEDSKSFCKVKGGHLVTITSREESDFVSELAGTRRVWIGAERNFSASFQTYNSSGDDSYTFLPDRIPRGIGSIRFSITARSDAYIILSPTMEPDEHTPVYEIAIGVNRRNFIRRCMDCPEEDSEQKYLLGANTEQRFYVNFRDGNVRVGRYTIRNINLHFIDQNPFRVYYVGFKTVGEAGTWKFFDNDFMWLTSERWSYDNYRYGEPSNYDGQENCLETNFDSKIGAWNDHFCNLKKSFVCEI
>TCONS_00006992	evm.TU.Chr11.45
MRFTDTDPYDAMVDTTVVFNVGFSSYSDSIRGGTPLWVLRLFASQYENGTGNQRELSAQLLNNDQMSYGVIPGRQFQFSGGESIDFTEMGLGSDFPYICASLEKNPDADMELVLGEDDTVTGCQALPRFQQRPRPDVVIAEQSPQAIVRGANVNIRFTDIDPYDAMVDTSVVYNVIFSNVSDAIEGGTPLWMLRLFASQNEDGTGKHKELLEQLLDNDQMSHGVTPGGQLQLRSYESIVFTDIGPDSEFPYICASLEKNPDAYMEINFADASAVTGCEALPRFSHQARPVDGLPLSQQVHLVQHNTRISTSRADPSSNVMVATVQYLLRFPPSTYIFAGDNPLWLLELFASQNDDGTGSKKLISPQLLDHEQMYEAVQPRDVISFTASESFEADEIGAGTDLPYICSSLNSHPLANFELINGEDNFITTCEELLLPHSLSQEEEQHAEASKTAACRIWGDPHLKSFDGYGHSFQNVGEYVAVQTCKDDERTVPTFQLSFETFRRRPSIPVSYIREYTLKYNGEVYALTHPSKVSVNGVTVTLPFTDHNGVRVHYAAPHQILTTDFGLVIRLDNLHNSDVTLTDIFMGKVCGLCGNYDMVRGNECHYRNGTQMQRRNEECKQVFVNEWTDETPDLPYPEHIKDFRPCGEGSTLYDEATTHCGILNDPTGPLASCHPYVSPDIYYNNCVFDLCQLLPSASFLCGSVEAYLYECVQVAGENVQVGDWRNSTQQCEPQCSENMVFESRGSACPPTCADPEGVREDCPFSFLETCECAEGMVLDGTECVPVESCGCKMDNGVYISVGEEFMSSNCSELCTCGEVSGLVCIYPVTCADNAMCGVKGGQRDCYCQKGYVGNGRYQCMDQEYKTCRIYGDPHFLTFDDVFYSFQGGCVYTAVHTCRPLSRGAPPFRIVIKNERLIPEEKYTYTTVVQLLFQSKAYRMAYTGRVTVDGIVMDSRLPYSDEETGIEISRNETTLYLRSVFGLEVSISNDNALAIKLPSAYFGKVCGLCGNADGNDENDKMLPNGTLGKKLPFANSWAFGQCVPLDEPIENCEDGSDDYAEAVDLCNEIIRKDGPFAYCHDYQSPLPFFHSCVFDLCGNLPDTELFCASANQYVQACADKGAGTGLDWKKDVPACAPVDCPEGYTPFKRSCYKFWRIKKNFEDSKSFCKVKGGHLVTITSREESDFVSELAGTRRVWIGAERNFSASFQTYNSSGDDSYTFLPDRIPRGIGSIRFSITARSDAYIILSPTMEPDEHTPVYEIAIGVNRRNFIRRCMDCPEEDSEQKYLLGANTEQRFYVNFRDGNVRVGRYTIRNINLHFIDQNPFRVYYVGFKTVGEAGTWKFFDNDFMWLTSERWSYDNYRYGEPSNYDGQENCLETNFDSKIGAWNDHFCNLKKSFVCEI
>TCONS_00006995	evm.TU.Chr11.45
MRFTDTDPYDAMVDTTVVFNVGFSSYSDSIRGGTPLWVLRLFASQYENGTGNQRELSAQLLNNDQMSYGVIPGRQFQFSGGESIDFTEMGLGSDFPYICASLEKNPDADMELVLGEDDTVTGCQALPRFQQRPRPDVVIAEQSPQAIVRGANVNIRFTDIDPYDAMVDTSVVYNVIFSNVSDAIEGGTPLWMLRLFASQNEDGTGKHKELLEQLLDNDQMSHGVTPGGQLQLRSYESIVFTDIGPDSEFPYICASLEKNPDAYMEINFADASAVTGCEALPRFSHQARPVDGLPLSQQVHLVQHNTRISTSRADPSSNVMVATVQYLLRFPPSTYIFAGDNPLWLLELFASQNDDGTGSKKLISPQLLDHEQMYEAVQPRDVISFTASESFEADEIGAGTDLPYICSSLNSHPLANFELINGEDNFITTCEELLLPSKTAACRIWGDPHLKSFDGYGHSFQNVGEYVAVQTCKDDERTVPTFQLSFETFRRRPSIPVSYIREYTLKYNGEVYALTHPSKVSVNGVTVTLPFTDHNGVRVHYAAPHQILTTDFGLVIRLDNLHNSDVTLTDIFMGKVCGLCGNYDMVRGNECHYRNGTQMQRRNEECKQVFVNEWTDETPDLPYPEHIKDFRPCGEGSTLYDEATTHCGILNDPTGPLASCHPYVSPDIYYNNCVFDLCQLLPSASFLCGSVEAYLYECVQVAGENVQVGDWRNSTQQCEPQCSENMVFESRGSACPPTCADPEGVREDCPFSFLETCECAEGMVLDGTECVPVESCGCKMDNGVYISVGEEFMSSNCSELCTCGEVSGLVCIYPVTCADNAMCGVKGGQRDCYCQKGYVGNGRYQCMDQEYKTCRIYGDPHFLTFDDVFYSFQGGCVYTAVHTCRPLSRGAPPFRIVIKNERLIPEEKYTYTTVVQLLFQSKAYRMAYTGRVTVDGIVMDSRLPYSDEETGIEISRNETTLYLRSVFGLEVSISNDNALAIKLPSAYFGKVCGLCGNADGNDENDKMLPNGTLGKKLPFANSWAFGQCVPLDEPIENCEDGSDDYAEAVDLCNEIIRKDGPFAYCHDYQSPLPFFHSCVFDLCGNLPDTELFCASANQYVQACADKGAGTGLDWKKDVPACAPVDCPEGYTPFKRSCYKFWRIKKNFEDSKSFCKVKGGHLVTITSREESDFVSELAGTRRVWIGAERNFSASFQTYNSSGDDSYTFLPDRIPRGIGSIRFSITARSDAYIILSPTMEPDEHTPVYEIAIGVNRRNFIRRCMDCPEEDSEQKYLLGANTEQRFYVNFRDGNVRVGRYTIRNINLHFIDQNPFRVYYVGFKTVGEAGTWKFFDNDFMWLTSERWSYDNYRYGEPSNYDGQENCLETNFDSKIGAWNDHFCNLKKSFVCEI
>TCONS_00006998	evm.TU.Chr11.45
MRFTDTDPYDAIVDTTVVFNVGFSSYSDSIRGGTPLWVLRLFASQYENGTGNQRELSAQLLNNDQMSYGVTPGGQFQLSGGESIDFTEMGLGSDFPYICASLEKNPDADMELVLGEDDTVTGCQALPRFQQRPRPDVVIAEQSPQAIVRGANVNIRFTDIDPYDAMVDTSVVYNVIFSNVSDAIEGGTPLWMLRLFASQNEDGTGKHKELLEQLLDNDQMSHGVTPGGQLQLRSYESIVFTDIGPDSEFPYICASLEKNPDAYMEINFADASAVTGCEALPRFSHQARPVDGLPLSQQVHLVQHNTRISTSRADPSSNVMVATVQYLLRFPPSTYIFAGDNPLWLLELFASQNDDGTGSKKLISPQLLDHEQMYEAVQPRDVISFTASESFEADEIGAGTDLPYICSSLNSHPLANFELINGEDNFITTCEELLLPHSLSQEEEQHAEASKTAACRIWGDPHLKSFDGYGHSFQNVGEYVAVQTCKDDERTVPTFQLSFETFRRRPSIPVSYIREYTLKYNGEVYALTHPSKVSVNGVTVTLPFTDHNGVRVHYAAPHQILTTDFGLVIRLDNLHNSDVTLTDIFMGKVCGLCGNYDMVRGNECHYRNGTQMQRRNEECKQVFVNEWTDETPDLPYPEHIKDFRPCGEGSTLYDEATTHCGILNDPTGPLASCHPYVSPDIYYNNCVFDLCQLLPSASFLCGSVEAYLYECVQVAGENVQVGDWRNSTQQCEPQCSENMVFESRGSACPPTCADPEGVREDCPFSFLETCECAEGMVLDGTECVPVESCGCKMDNGVYISVGEEFMSSNCSELCTCGEVSGLVCIYPVTCADNAMCGVKGGQRDCYCQKGYVGNGRYQCMDQEYKTCRIYGDPHFLTFDDVFYSFQGGCVYTAVHTCRPLSRGAPPFRIVIKNERLIPEEKYTYTTVVQLLFQSKAYRMAYTGRVTVDGIVMDSRLPYSDEETGIEISRNETTLYLRSVFGLEVSISNDNALAIKLPSAYFGKVCGLCGNADGNDENDKMLPNGTLGKKLPFANSWAFGQCVPLDEPIENCEDGSDDYAEAVDLCNEIIRKDGPFAYCHDYQSPLPFFHSCVFDLCGNLPDTELFCASANQYVQACADKGAGTGLDWKKDVPACAPVDCPEGYTPFKRSCYKFWRIKKNFEDSKSFCKVKGGHLVTITSREESDFVSELAGTRRVWIGAERNFSASFQTYNSSGDDSYTFLPDRIPRGIGSIRFSITARSDAYIILSPTMEPDEHTPVYEIAIGVNRRNFIRRCMDCPEEDSEQKYLLGANTEQRFYVNFRDGNVRVGRYTIRNINLHFIDQNPFRVYYVGFKTVGEAGTWKFFDNDFMWLTSERWSYDNYRYGEPSNYDGQENCLETNFDSKIGAWNDHFCNLKKSFVCEI
