# Supplementary material for: Transcriptomic Analysis Reveals Molecular Mechanisms of Fleeing, Adhesion, and Thanatosis Patterns in Sea Cucumber Apostichopus japonicus
Source: Biology (Basel). 2026 Jun 22;15(12):975. doi: 10.3390/biology15120975 (PMC13295820; doi:10.3390/biology15120975)
Supplement: Supplementary file 1 [file biology-15-00975-s001.zip › Supplementary Materials S2/evm.TU.Chr11.583.txt]

>evm.model.Chr11.583_dup1	evm.TU.Chr11.583
ATGAAGATCAGCGTACTACTATTTGTGGTCCTGTTTGTGAGCCAAGCCTGCGCCAGACGTAAACGGCCTAAGGCTTGCCGTACCTGTCCTGTAGGATGGACTTTCTGGGGAAATGCCTGCTATCGGTAAGATAATTCAGTAAAGTTTTCAAAACAAACTGGCCGATTATATCGAATTAAAGTAAACGTTGATAAACTGGGTCCAAACCCTGTAGGAGACCCACAGTTGGATGCGTATATACCGTATACTTTTAATATAGCCACCAAAAATTCTCGTTCATAGAGGTAATGGATATATTTGATTGTTCTCAACATGCACCGTGCATGCATATACACTCGAGCATAAGAAATAGGATCACAATGCGTTTCTCCCTTTAACGTTCGAAATTTTTAAAGGATTTTACAAAGGTTGTTCTGAGCTACTCAGTTGGTATTTGTCAATCCCCTCCCGCCCCCTTCCCCACCACGGTGTCCGTAAAGGCCATAATATATCCATGATCGTAACTTTGCGCAAATAGTCAGTTGCCAGTTGAGTCTGGTTGATCGTAAGCTAGTATACGTTATATAGTGCAAGAGATGATATTGTCCTGAGCTCTTAACATATACATACTGGGATAACATAGTTGAGATATTTATCTAATGCCAATACCACTCTAAACCCTTCATCTCACATCCTGCCTTAAAACGCTCGTATATACGGACAAGCGTGACCATATTAATCTACATAATAACATCAACACTATACAGTATGACAGATTTCAACGAAATGCAATAAGGGCGTATTGTAGAACTGAGCATGCATATACTCAAGATGTGTGACCTGATTAATTCGCAGATGACATCATGTCATCTGCGAATTAATCAGGTCACACATCATGTCACATGGAAAAGGTCCTACCTGTACCGCGTAAGATTTATCACAGGGGCTGTACTCGTAATGTGTAAGGTTGGTATGTACTAAAAGAACTTAATTTCAGAATTCATAAATACAATTCGCGTGTTCCTAATGACTAATGAGTAGTGCCGTACAAGCAGTTTATTTTCTTTACAGATATAGTTCCATTTTTTTTAAAAGCCAAATTACATTACCCCTATCAGCATAATTGTACAACCTAGACAGCTACAGGTACGTATAAAGGTACATTGTATAGGGGGTTACCAATTTCCGTGTTAAACATAACATATATGAGACGTTTAAAGACATTATATCTACATAATATATTATCAACATTAATTTGATAGTACCGCATACAACTGTAATGTTCCTTTCATAATTTGATTCAACCTGTTGAATGTTTTTTCTAACATTGACAAATAGTGCAGACCCTACGATTTCAGTAATAGCAACCGTTCTCAGAAATGACGGTCTAACCGTCGCTGGCCAAAGGATATTGGCCAAGTCTTCGGCTTTGAGTACAGCGTTTCTGTATGTTGCCGTGTAAGACGAATCTTGCAGCCGTAATTGTACTTATACCGACTTTGTGATCCGAGTTATACTCATTACCGACCTTGTAATCCGTGGTCCTCCTCAAAATTTTGCGAGGTCGGTAAGAGTGACTCCTTAGCTTTCCCTAACTCATACTGCGCATATTGCATTTACAAGTAAGTGCTATGAAGCTTCACTTGAGAGTACAGGATATATACAGAGAGTATTACAATTGCATCTAATAACCTATCGTACACTACAATGATTTTGAGGTGCGACCAGTAACGATGTAAAGAACTGGTTATATAAATGTACTCTCAAGTACCGTCTGGTTATATAAATAATGTAACTGTCGAGTATCGAACTGTTAGGGTGCCATCGAAATATTCAAAAGCTTCACATCATTATATTAGCAACTTTCTGCAAGGTGCTGAATTGTTCACTTTATATTTCCATAAAATTGTCGAATTGACTATACTTGTTGAGTTTAAACCATTACACATTTTGCAATTAAATTGACAAACTATACTCACCTGCCCCGTTCTTTGTGATTCGACAGTTTTCCGCAAAATGTCCTCTTTAACTATAGGTCAGTTTTGAAATTTGACATTTTGTAGGGAATTGATCATTAATGAAAAGGGATTTGCTTAATTTAACATTTTGTTGCAAATGTTAGAGAGTATGGTATCCTGTCATCTTTTTCTTACAAACTCGTTACTATGCTCACTTAAAGTTAAATTAATAATTTATCATACTGCGGGGGTTAATGATGAATAGCTGAAAATGTGAATGCGAACGTTTTGTCATTTTTGCAACTAAATTGAGGGGTTGATCATTTAATAAATCTACGGAGAGATCGGCACGACTATATAGTTAAGTATTTTAAATGTTGCTAATTGATATCCTTAGTATCAAAATATCAGGAGTAGGCCAGTGTATTCACTCGAAAGGTACAATGAGAATGACGGTCGATAAAACCTTAATTCTGACTATAACTACATTGTGAAATTAATTTAACCACAAAAGAAGGGTGTTTATAGGGAGTTAGGGGGTCTATACGGACCAACTATATCGATGTTCTGTACTTGACAAGTGATTCTGAACATTTTGATAGTGGTGCTTGGGTGCGGCAATGAAAATAATGCATATGATCGGATTGTTATCTACTAGGTGAATGACATATTATCTGAGGTTGACCTGTTTAACTGGCCTATGAAAGAATTACACATTATTTGAGCCTCTGAGGCGTTTAATAAATATGTTCTCGAATTCTCTACGAAAAGTGAAATGTTCTCAATTTTCGGTTATCAAATGAAGCGGTAATTGGTTAACTTAATGTAGGGGTTGTTGACTCTGTGGTGTTACCCGGGCAGAAGATCTTTCAAAGTCAGAGCTTCACTTAAATTATTACAATTACCCTGTTGATTAACTTCAACGAAGTGCAGTTCTTTTGTAACTATATTTCCTGCGTGGATAAACGATTGACTATTTTGAAGAAAGACAACGACATGTTTGACACAATTGCCTTGATGACCTCTGTTACCAGTTGCATCTACAAATTATCGCAAAGGAAACAAAATCATATCTTCGTCATACAAAATGCTATGACGATGTGGATTTTGACCTAAAGATTCAGATATTTATCGGCAATTTTGCTAACCAATCGACGTCAGACCAAAATATCTCTTTAAACTTATACGCACAGTTCCAGTTCAGGAACGACCATTGAGAGTACCTTTCAGTGTACCTGTTAACAAAATGTAAACGTTTTTAATGTCGAAACGAAGTTGTCACAGTTCTGTTGTTATTTTACAGAGATAAAGTTTAATAATTGTGTTATAGATATGAAATGTTATGTATTTTATTGTTTCGGGTAGATTTTAACCGTGTTCTTGACAGATAGAAAACAATGACACTTGAAGTTACATCGATCTTTCAAATTCAATTAATCCTAGAATTTTCAACAATCCTATAAGTACCTGGGATCACGCTGAAGCTAGTTGCAACGGGTACAGTTTGAAGCAAAAAAAACGTCGCCTCACAGGGCATCTGGCCGCCATTACTTCATCTGAGGAAAACACCTTTGTATTGGATTTGTGGAGATCCATAAGAGGAGACACGGTATGACTTAACATGAAATATTGTTGTTTTCTTAATCATCATAATCGCTTGTAGTGTGGACATTGAAAAGAGATAACTTTGCAATGCCAAATATAATAATACTACAATATCATTTAAGTTCCTTATCATGTTAGGTTCCAAATGCAAGCAAATGTTTAACCCACCTTGTGTTGTACTAAGGATCTGTCATTTCAAATGAAGATATTTTTACGTTCTGAATCAGATCAACCGTAAGATAGGTTGAGGTGAGAGGTGGGGGGGGGGGGGTGGGGAAGGTGCGTAGCCAAGGGGGGGGGCGAAGGGAGCGACCGCCCCCTTGTGCATATTTGTGTATTTATTTGCAAATTACTCGCTACCCGCCTTTGTGGGCGAGAATCAACTAAAAATTTGATATGAATACTTTTTAAGCTGACTGAAAAAGACTCTGATATCTTGAGCCTATATTTATAGCGTTCAATTTAGTCGTACGAATATCACGAAAAGAGCTGCCAACGTCATACAAGCTATACATATGATTATTAGGTATTATTTTGGTCCCATATTAGAACCACAATTTTGACATACTTGTTAGATTGACTTGACTAGGAAAATACATGGTGGATAATGTTTCATACATCGCTATTGTATATCCTATAGACAAAGACTTTTATGGGGAAAGGATCGATCCAGGATTACAAATGGCCTTTATTATATTGTGAAGAAACGCCGTAAAACGTTCATGGGATTTGGGCAGCTCAATACCGATTATAAACAAGCGAGATTATAACTATTCGAGGCATTCTCCATTCTAAAATGCAAATTCAAACAGCTAAATAACGGTCTTTAATGTTATCAGAAACCTTTAACAAATATGATTGTACAGTATGAAATTATATACTGAGACACATTTTGCAGTTTTGCTTCCATTACTTTCATATGCTAAAGTTTTCAGTTCATATCTATACCGACTAAGTTTTAAAAGCATCGCTTCGTGTCAATAAAACATTTCACATCCGAAACATTTTCGAAAGGGGTGGCCAAATAAACACCCCATGACGTTGCTGTGGACCAACATATTTAATCGATTCGGTCATAATTGCTTGTCAAATATGGTCAATCTGTATACTTTCTACGAGGCACAACACATTCCGCGACACCTAGTGATACCAAAGAAATTGGAAAAACCACCAGGGAAGTGGTTGGGGGGGGGTGGGGGCTGTATGTCGTGTGTGTTGTGTTGTGGGAATGTCTATGTGTGTCGTTTTTGATACAGGCGCCTTGGCCTGTATGAACAGCTTGCAAACCAAACTGCCGGACTCTGAAAAAATAACCTAAAGAGACTTTCTAAATACTAGGTGCGATCTAAAACAAACATATACTCTCTTTCTTTTTCAGGGTTTGTGGCTCGGCTACAACGACAAAAAAGTCGAAGGGACGTTTGTCGACGGGGAAGGTGTTGCTCCTAAATTCACATTTTGGGACAGCGACGAGCCAAATGATCGGGAGGGAGAAGATTGCGTAGGCATGTGGAATACTGACGCAAATCAAGATAATGGTTCTTGGAATGATTTTCCTTGTGAAAACCAGTATGCTTTTGTGTGTAAAATAAGCCGTTAA
>TCONS_00009383	evm.TU.Chr11.583
AGAAAGTTCACTTGACAATTTGTCTCCGTTGAAGAAAGAATTTTGATAAGAAATTTGTTTGTCTCAACTTTGAAGATCTTTCTACATCGACCAAAATGAAGATCAGCGTACTACTATTTGTGGTCCTGTTTGTGAGCCAAGCCTGCGCCAGACGTAAACGGCCTAAGGCTTGCCGTACCTGTCCTGTAGGATGGACTTTCTGGGGAAATGCCTGCTATCGAATTTTCAACAATCCTATAAGTACCTGGGATCACGCTGAAGCTAGTTGCAACGGGTACAGTTTGAAGCAAAAAAAACGTCGCCTCACAGGGCATCTGGCCGCCATTACTTCATCTGAGGAAAACACCTTTGTATTGGATTTGTGGAGATCCATAAGAGGAGACACGGGTTTGTGGCTCGGCTACAACGACAAAAAAGTCGAAGGGACGTTTGTCGACGGGGAAGGTGTTGCTCCTAAATTCACATTTTGGGACAGCGACGAGCCAAATGATCGGGAGGGAGAAGATTGCGTAGGCATGTGGAATACTGACGCAAATCAAGATAATGGTTCTTGGAATGATTTTCCTTGTGAAAACCAGTATGCTTTTGTGTGTAAAATAAGCCGTTAAGCCAATCAACCTATACATCGTTGATTGCAATAGCTTTATGGTTTAACTCTAACCTAACACGTAAATGGGGAATCTCGTATTTAAAACTTGATATCTATTCTTTGCTATATC
>TCONS_00007835	evm.TU.Chr11.583
GTTTATTTAATGTCAGTGTATACAACGAAATACAATTATTACATCCTATAATCTACAGAGAGAAAAGAAAAGGAATTTAGATAAAAAGATATAGCAAAGAATAGATTTCAATTTTGAAATACGAGATTCCCCATTTACGTGTTATAGGTTAGAGTTAAACCATAAAGCTATTGCAATCAACGATGTATAGGTTGATTGGCTTAACGGCTTATTTTACACACAAAAGCATACTGGTTTTCACAAGGAAAATCATTCCAAGAACCATTATCTTGATTTGCGTCAGTATTCCA
>TCONS_00007836	evm.TU.Chr11.583
GTTTATTTAATGTCAGTGTATACAACGAAATACAATTATTACATCCTATAATCTACAGAGAGAAAAGAAAAGGAATTTAGATAAAAAGATATAGCAAAGAATAGATTTCAATTTTGAAATACGAGATTCCCCATTTACGTGTTATAGGTTAGAGTTAAACCATATAGCTATACTATTGCAATCAACGATGTATAGGTTGATTGGCTTAACGGCTTATTTTACACACAAAAGCATACTGGTTTTCACAAGGAAAATCATTCCAAGAACCATTATCTTGATTTGCGTCAGTATTCCA
>TCONS_00007837	evm.TU.Chr11.583
TGCTCGATGACGTCATATTTAGACTTGATCAAGTCTTCGGCCTTGTGTGCAGGAAAATTAAACCTGTGATATCTTCCAAAGGGAATAATATATTTCTTACATGCTTGGGAAAGTTATGAATGGGACAATTATCTCTTTTACATAGAGCAATAACGATGATCATGAGGTTTTGTACCCTTTTAATTACCAAAGTATTGCTGTTTCTAAATACTGATAGAAGTTTGCACGGAAAGATTACACCTTTTTCGGATGACCGTATGACAAGCCGTCAACTATCCGCACATCAGACCATTAGACTAACTCAAGCCTCTTTACTCACCAGTATTTAATGTTCCTACGCTGCGTGTTTGTTTTCTTTTGTTTTGTGAAGAAATATGCTTTAAAATTGACTCAAATATAAATAAATGGAATGAGTTTACCTGTAAATCGGCTGTATAACTTTTTAATAAGTGTCAGTATAGTCTTTAG
>TCONS_00009383	evm.TU.Chr11.583
ATGAAGATCAGCGTACTACTATTTGTGGTCCTGTTTGTGAGCCAAGCCTGCGCCAGACGTAAACGGCCTAAGGCTTGCCGTACCTGTCCTGTAGGATGGACTTTCTGGGGAAATGCCTGCTATCGAATTTTCAACAATCCTATAAGTACCTGGGATCACGCTGAAGCTAGTTGCAACGGGTACAGTTTGAAGCAAAAAAAACGTCGCCTCACAGGGCATCTGGCCGCCATTACTTCATCTGAGGAAAACACCTTTGTATTGGATTTGTGGAGATCCATAAGAGGAGACACGGGTTTGTGGCTCGGCTACAACGACAAAAAAGTCGAAGGGACGTTTGTCGACGGGGAAGGTGTTGCTCCTAAATTCACATTTTGGGACAGCGACGAGCCAAATGATCGGGAGGGAGAAGATTGCGTAGGCATGTGGAATACTGACGCAAATCAAGATAATGGTTCTTGGAATGATTTTCCTTGTGAAAACCAGTATGCTTTTGTGTGTAAAATAAGCCGTTAAG
>TCONS_00009383	evm.TU.Chr11.583
MKISVLLFVVLFVSQACARRKRPKACRTCPVGWTFWGNACYRIFNNPISTWDHAEASCNGYSLKQKKRRLTGHLAAITSSEENTFVLDLWRSIRGDTGLWLGYNDKKVEGTFVDGEGVAPKFTFWDSDEPNDREGEDCVGMWNTDANQDNGSWNDFPCENQYAFVCKISR
