# Supplementary material for: Transcriptomic Analysis Reveals Molecular Mechanisms of Fleeing, Adhesion, and Thanatosis Patterns in Sea Cucumber Apostichopus japonicus
Source: Biology (Basel). 2026 Jun 22;15(12):975. doi: 10.3390/biology15120975 (PMC13295820; doi:10.3390/biology15120975)
Supplement: Supplementary file 1 [file biology-15-00975-s001.zip › Supplementary Materials S2/evm.TU.Chr11.599.txt]

>evm.model.Chr11.599_dup1	evm.TU.Chr11.599
ATGCGCAGCTACGACCTCGAGACGAAGAGCAGGATGTGCCCTGTCTCCCGCATCCTCCCCATCCTCTGGTTTACAGACACTGGCAGGAGGACAGTGAAGCCGACAGAGGCGTGGATGAAAACCACAGATAGAATTGATAGGGAAAAAGCATCATTTGGAACACCAGGAACCAAGGGCCAATGTTCACTTTTTCGGCAGAAGGATGAAATCCGAGACATTTTTTGTAAGATCATTCTAGGCTGGAGGATGCGAGGGAGTGCGTAACCATTCGTTTTTTCTTCTTTCAATTTTTTCTTTCTATCCGGGTGAATCCGATACGGGACATAGCATTACTCAGTTTGGTTAAAACTCTTGCTTTGGCTCGACCAAGTTTTAATATTAAAAGTGCGACGTTGAAACAGCCGACGAGGAAGGACGTACTTTTAATTTCTACTAGACTTGGCAGATACGCAAGACACTTTGAAATATTATGAAAGTTCTCCGCTGCAGAAGAAAACTTAATGATACCGGGACGTCGTGTTATTCCTTGGGAACCGCAGCATTTATTTACTCGTAAAACTTTTAAGTCTCCCGAACATGCATATATCTCGATAAGACTACCAATTTGTATTCTCTGTCTAATCAGGTGTCGCCGTCATTTTCGATTAG
>TCONS_00009425	evm.TU.Chr11.599
AGGCAAGTCTGCCTGTACACAACATTACATGAGACTGTAAGTCTCCATGATGACGTCTTTGTCACAGTAGAACATTGGAAAGACCCAGGGCACTCTGAATGCCACTACTGATCATCTTGGAGATTTTAAGAGTTTATCCAGTAGAAGTCTTGAAGATGTTAATTGCAGTAGTACATCATAACTGCAGAACAGGACTGACAGACAGAAGCAGAGGAATGCAGAGAGCAGGTATGCCACATGCGGAAAACATTAAACCTCAGAGAGATATATATAACAACCCCAGATTTTGCGACGTCTTTACCAGGCTGAAGGGATCAGTCGTGTTTGTCCAGGTCAAATCGGGAACTGAATATGAGGGCATTCTACACACAATTTCTCCAAAGGGGGAAATAGTTCTAATGGAAGTAAGAACAAAGGATCAAACAAAGCAGAAGGTAACCTTGCACCCAAAACTCATCCTTGAATGCAACAGTATTGTCAAGATCACAGCCAAAGATGTCAATCTGGATTATTCCAGTAAACCGGAAAGTTTCGCCACAGATGCCGAAATATCTCAGCGTGTCAATGGTCAGGTACCAGAAAGAAAACTAGAAGCCTGGGCTCCCATTGAAGATGATGTCGCCGACAAGCGACTCTTGGAGGTAGAACTAGATAGTACGGATTTAGCCAAAGGTAATGGATGGGACGCTGCAGAAATGTTTGCAACTAATCAGCGTGATTTCGGATACGAGTCAACCTTCAAAGAAGACCTTCAAGAATACACAACTCCCCTACCAGAGGAAGACACAAAAGAATTCAGAGAAAGGAGGGCCAGAGCAGACAGATTAGCTAAGCAAATAGAACAGTCACCTGAACATGCGAATCGTGGTCAAGTAGAGAACAGTGACGATATGACAGAAGAGGAGAGGTTCAGTTCTGTTTCAAGGGTGGGGATGAATTCAAGACCTGTCCCACAGAACTCTTCCAATAATACAGACAAGTACGTGCCTCCACAGAAGAGGCAGACTGGCGCTGGTGTGTACCCAAGGTCAGGACAAGGTCGGAAACAATCACCTTCTAGAACTCCCATGTCAGGCCCAGGCAGGCCACCAGTCATGGGTGTAGATAGGCAGACACCTCAAGCACAAGCAGTTGTACAGACATTCAGACACACTCATCAACCTTCAAAACAGCAACAGGCTCCTCCTCCCTCTGCTGGACAAACAGGTGCAATGTCATCCGACTACAATCGAGTCCAACCTCATCACTCGGCCCAGTCCCAACCCAAATCACAGCATCACCACTCTCCTGTACCCCAACAGCCGCCATACCAACAGAGGCCACCAGTTGTAGGTGGTGTGGTAGGACCGAGAGGTCAGGCACCCTCGCTGAACCCCATGGGTCCCAAGTCCCTCCCTCCTTCAATAGATAACGAACAGAAGAGGGTAGCCCCTCAGTCTGAAAAGCAACCTCTCCTGTCATCAGAGGTTGCCTTACAGAGACCAGATAGTCTCAACCATCCAAACGTCGATACGGGCAGGTCTGCTGCCCCCAACCAGATTCCATCTTCATCCACAACTTCAGAGGGTCAGGCAGTTCCAGACAAGAGTCCAGCAAGAAAAGCCACCACACTTGGGCTAAAGAACTTCTCTGAAAATTTAAGGCTGTCGACCGATAAGAAGATGCCCGAAAACAAAGTGCCTGCCCTCTCAACTACCCTCCCCCCTAGCACAATGGAGGGATCTGCTGAAATAATCTCACCATCGGTCACAGGGGGATCCACTAGACCCCCTGCCGAATCACCCGCACAACCCGAAATGAAAACAGCAGGTACATCGCCGGTCATTATGGGGGTCCCAAAGAAGACACCCGTCCCGTCAACGGTCGAAAAGGACAGGACGGAGGCAGTGAAAAGTCAAATCTCTGAGAAACCGAAATTGAATCCCAACGCCAAAGTGTTTATACCGAGGGCCTTGCCCCAGAAGACCCCTACCCCTCCTCCATCTAGGTCACCGGTTTCACAACTGGCCACCAATCAGATGATGGCCGCAGCACACTATATGAACCCGTCGATGGCTGCAGTGTACGGACAAGGTGGTCCATACATGGTCACATCAAATGCTCCTCCTGGAAGCTTACAACAGTATACTCAGATTCCCAAGCAAGTGCATGCACAGAGAGGTACGCCTCGTGTGGAATACATGAACTCTTTCCCCCCTGCACTTGCAGCTGGTCAGCCTTTGGTTACCCCCATACAAGGACAACAGTACATAACAGTCACTACAGGTGGCCAAGGCATGCAGCAACCAGGCTCCATCAAAGTCATGCCGACTATGCTGAACCATGTGATTAAGCAGCCAACAATGTCTTACAGGCAGTTACCAAATAACAATCCTGCTGTGCAAACTATGCATCCTCAGTCACAGCAGTTGGTGCAAGGAGCAGAGGGAGTCATGTTACCACAAATAATGGCTTTTCCATCTCAGGCAGCAGCTGCCCAGTCTCAATCCCTTCAACAACAACACTCTCAAGGTTCAGCGCCTTCCAACCAGTACATGCACACTGCCCCCAGTCATGCTAATGCTGCCAACCAGATGCAACAGTCACACCACACCACCCCACCTTTACAACAGTCCCAGCAATCACAGAGTAGCAACCACCCTGTGATTGCCTCACAGGGTCAGTTCCCCCAACACGGAGGACGGCCCTCTCCCGGTCCTATGCAACCTCAGATGACACACGCCCAGGCACAAGCACAAGTGGTTCAACCACAAGGAGGGATGGCTCAGCTTGTTGCAGTCTCTCAAGGAGGTCAGCAAGCAATAGTTTACACATCTCTACCACAAACTCAGCATGGCCATGGTATACCAACCCAACATGCTAGCCAGCAGTACAGTAACATACCACAACATATAAACCAGCCGAATATGCAGGTTCAACCTACCCATGTTCCCTCCAACATGACAAACATAACCAATGTAACGAGGGTCCATCCCGACCCCCATCCACACCCCCATCCCGCAGCGCCGACCCTCTACATGAATCAATCCCAAGCAGGCATGGTCCAGAGTCACCAGCTTCCGGGGTCATACCTGCAACAGCATGGGGCGGCATACCAACCTGGCAATTGAGGAGTTTGTCAAGAAATGTTTTGACAGAGCCTACTTTATTGGTGTGAGAGGTGAAAGTCGCGCCTTTTTATACCTGTATGCTACGGATGTCACACGGTACCATCAACATGACTTAATCAACATCGCGGGTGTCGTCGATGATGCCCTCGATGTCGTACTGCCGACGGTGGCCACCATTCGTAACTCTCAGTGAGGAAGTAAAATCGCATCATCACTCCGTCATGGTGTTGCCTTCAGTTTCAAAAAGCAAAATACAAAAAAAATAATAATAATTATAAGAAGAAAAAGTAAGAGTCTGCCTGTGGTCGAGCAACGGAGCATGGTGTGATGATGCCGTAAAGTCGAGAGAGGAGGACGACGTCGACGATGTTTTTGTTCTTTACCTTTACTTTGGCTCAGGTGTGGCCTAGAGGCTTATTTTGGAGTGAATCTCAAGTAGCAGAAAAAAAGGGAGTTGTTTTTGAAGTGCAATGATATTAAGACAAAAATACAAAAACCTACAAAACAGGATACCTCCTGATTGAGTCTGATGTATGCGCAGCTACGACCTCGAGACGAAGAGCAGGATGTGCCCTGTCTCCCGCATCCTCCCCATCCTCTGGTTTACAGACACTGGCAGGAGGACAGTGAAGCCGACAGAGGCGTGGATGAAAACCACAGATAGAATTGATAGGGAAAAAGCATCATTTGGAACACCAGGAACCAAGGGCCAATGTTCACTTTTTCGGCAGAAGGATGAAATCCGAGACATTTTTTGTAAGATCATTCTAGGCTGGAGGATGCGAGGGAGTGCGTAACCATTCGTTTTTTCTTCTTTCAATTTTTTCTTTCTATCCGGGTGAATCCGATACGGGACATAGCATTACTCAGTTTGGTTAAAACTCTTGCTTTGGCTCGACCAAGTTTTAATATTAAAAGTGCGACGTTGAAACAGCCGACGAGGAAGGACGTACTTTTAATTTCTACTAGACTTGGCAGATACGCAAGACACTTTGAAATATTATGAAAGTTCTCCGCTGCAGAAGAAAACTTAATGATACCGGGACGTCGTGTTATTCCTTGGGAACCGCAGCATTTATTTACTCGTAAAACTTTTAAGTCTCCCGAACATGCATATATCTCGATAAGACTACCAATTTGTATTCTCTGTCTAATCAGGTGTCGCCGTCATTTTCGATTAGCGAATAATCGAATGCCGTCAGTGTTTTTATTCAGAACGTCTTTTGTAAGCTTTTTGAAATGCACGGAAGTGATTTCACAATGTCAGTCGATAAGTCAAGTTAACATTTTTGTAAAACTCTCTGTTTTTAAAGAAGTATCTGTAAATTCTTACCGTATCCATCTTCCATAATGAAATATCAACGTCACAAGAGATTCTGAACATGTCGGATTTATTTTACCATTCGTTAAGCGCTGGGTCTTCCAAGAACAGTCGACAATCCTCTGCAGGTGATTTTTTTTCTCCCCCGTGAAGCGACGGCGCAGACGACTGTCGGGTCCCCCTCCCCTTCCCCCTACTTTGAAGTGGTAAATCATCAATCATTATTTCTCCTTTTATTTGTTGTTGTGTGTGTATGACAGAATCATAAAAGTCTTTTTTTAAATTTTTTTATTGAGACAATTATTAAGAAAATAATGAACATGGTCAGTTGTGCATGTCAGTCACGTACATCAACTTTGTCAAACAAGGTCTCATGTAGTTTTGTAAGTTTACAGTTCGCTTTAAGTGTCTTCATTGGTTACTTTTAGATATGAATATTCATTACCAATATTAATTACCAACAAAAATTGCTTAAATCATAACATGTAATGCAGATGAGAGTTATTAAGGCTGCTTTGTTGAGGTCATTGGTTACTTTTAGATTTGAATATTCATTACCAATATTCATTACCAACAAATAACATGTAATGAAGATGAGAGTTATTAAAGCTGCTTCGTTGAGGTCATTGGTTACTTTAATATTTGAATATTCATTACCAATATTAATTACCAACAAATAACATGTAATGATGATGAGAGTTATTAAGGCTGCTTCGTTGAGGTCAGCTTTTTTTGACGTATATAACAGAAATATAGGACGTCTGTTTTCATTTGCGGTTTGCTTGGTATATGAATCAAATTGATAACAAATTTGGAAGGAAAAACAAGAAGAGGAAGAAGAAGAAACAGGCGCTTGTGTACTTAAATACCCAAAGCTAGATGATCCAACGTTGTACTTGTTTATAACCTCACCAGTGCAGAATTTTTACTGATGTGATCCCATCCCCAAATATTTACCTGTTTCCAAGACAATATTACCAAATGGGATCGAAAAACATTACGACCGTTAAAGTCGAGCATACCTAAAGTTACTGGACAAAATTTCACTCTTTCTTTCCAGATAATTTCAATATTCTGGACTTGACAAAAATTGATGCTTTTGTTCAGATTTATAGCATGCCTTATGGCAAGAACTGTGTGTCTATTATCTACAATATTTCAATTGCAATTACAATTGTATTTTGTTTCAGAGGACAACAATTTTTAACACATTCAGCTTCAAATGTTGTATCCTTTAAAATCATCTCATTTGTTGAGTGGGAAACATACACAAACAAACAAATAAATAAACAGGGTTAATAGTCCTCCATGCATCAATACGCCTTTTATGGTTGGAAAGACCTTTATTTTTTGTCTTTCTGTTTAAAAAAAATTAATAATAAGATCGAATAACACAACCAGCAACATATACTGAGTCATAAGAAAGAATCAGTTTCAACTGTATATGGTAATGCTTTTGTCAAATTTATCGTCGTTAAGGTTATTTCATATCTGTCAATAATCGAATATAATTACCCATCCGGCCATGTGAGACTTGATTCTTGTGGGGGTAATCGGTTTCTTTGTATTAGATCTGTTGGTTAAAACAGCCATTTCCCCCACCCACCCTCCCCCCCTGATAATCAACAAGAACAAAAACAAAACAAAAAAGAAAATGGAGACAAAATTGACTTGGGTTCATTCTGACCCGGTTTTATTTACTGGTTGTTACTCAATAATTTATATTCAATAAGACAATATTTGAATGGTATGGTTGAAATGGTGCTTTTCATCACAAAATCAATTCTGAATATTTCTCTAAAATGGATGATAAATATGGATATACTATGTCACTAATGTATCATCTGGCCTGAGCTTTGGTCCTTTTAAGAGGGCTTCCCCCCCCCCCCCACCCTTCTTCTGCTTGTATTTTTGTTTTGTACCCTGCTTACTTTGTGATACCTCTCTGAACCCAATTCATGCTATTTAAATTATGCCACTTAGTTGTCGACGTAGTAATAGTGTGACAGTGTTAACAGACTTTTGTTAATTCAGATAACAAAAGAAGAAAAATGCTAAACAGCTTTTTGTGGATCTGCAATTGCATGATGTAATGATGGCAAATGATGTTTTGTTTTATAATTAACGTGTTCCATTTTCATGTAGCCATAATGATAGTTGTAGAGTAAAGCCACATGAATAATTAACTGCCTTTTAAGTCGAACGTTGAAAATTTCTAAGGATGTAACCTGACAGACTGCACAAATGAAACGGCCAAGAATAGGTCGTCACTCTTTTCACCCTGTGAGGGAGGGGTATAAAAGCTAATATTTTAGCTGGAAAACTTTGAGAATTTTTGTTGATGTCATTTTTATACCTGAATATAAATGTAAGTTTTTTGTTATATTTTTGAAACATGTGACATGTTTATAATGTGGATATATATATATATATATATATATATATATACATATATATATATATATATATATATATATATATATATATATATATATATATAATTTTTGGTTCAGACTTTCATCTTTTTTTTTTCATTGAGAATTGTAGCCCCCAAATCAAGCCTAGAAGAGAACTTAAATTAGTTGTAAACCTTCTCCCCTTCCTACAATCATATCCCTCCCTCAGCCCTCCCACCCCTTCATACGCAATCCCAACCAACAAACACCTCAGCCATTGGTTTATTATTTGGGGTAATGTCGTTGGAAACTCTGTGCACCATAAAAAGTCATCTGACCGATTGGTGCACAACTGAAAGAGCCGAAAAAGGGCTCATCATTTATCCAAGTGTGAAACATTTTGGCTTGATGCTACAGGTTTTGTTGATGTCATTTTATACATGATTGTGAATGTCGGTTGTCTCTGTTTTTTGTTTTGTTTTAAACATGTGGCATGTTTACAGTGGAAATCTTTTTTTTTTTTTTTTCCACTTGCAAGATTTTGTAAGCTTTTATAATGAAACAAAAATTGAGTTACAGTAATAGAGGAAAGATTTAGTTTAAAAGAAGGTTATTTCAAGAAATATTAGAATTTGAGGAAGTCAGAATATGGGAGTGTAGACTTCATCAAAATGACTTTTATGATTCACATGGTATGTGTGATACGTATAAGGAAGTGTGGTGGGTGGGTGGGTCGGTTGGTTGGGACAGGGAAAGAAGAAATGCGGTTTAAGTACTGGAATGCAGCAATTCCAAATTAATTTTAGAGAGTCATTTGTTCTATGAATCTACAAACTTTTAACAATCAAACTGCTTAACAAAAAAAATTACATGAATGACTTTGCTTTGTTCTGTTCAGCAACTATGGACAGTCCATTAAAGTCTTTGAACAATGAACATCTCTCTCTATGGTGTTTCATTCAAAACATGGTATATTTGCTAAGTGCAGTATTAAAGAAAACAGATGTGGTTCATGGAAGATATCACATTCAGTTTGCTCTTGTTTAATAAGAACCATTCACTAAATATTGGTATTTATTGTAGTAGGGTATCTGAGATGTGGGCTAAAGACTTGCTTTATCAACATATATAGGAAGTCTTATCAACAATAAAAAAAAAAGGAAGAAAAGAT
>TCONS_00009426	evm.TU.Chr11.599
AATGTGTTTCTAAAGGCAAGTCTGCCTGTACACAACATTACATGAGACTGTAAGTCTCCATGATGACGTCTTTGTCACAGTAGAACATTGGAAAGACCCAGGGCACTCTGAATGCCACTACTGATCATCTTGGAGATTTTAAGAGTTTATCCAGTAGAAGTCTTGAAGATGTTAATTGCAGTAGTACATCATAACTGCAGAACAGGACTGACAGACAGAAGCAGAGGAATGCAGAGAGCAGGTATGCCACATGCGGAAAACATTAAACCTCAGAGAGATATATATAACAACCCCAGATTTTGCGACGTCTTTACCAGGCTGAAGGGATCAGTCGTGTTTGTCCAGGTCAAATCGGGAACTGAATATGAGGGCATTCTACACACAATTTCTCCAAAGGGGGAAATAGTTCTAATGGAAGTAAGAACAAAGGATCAAACAAAGCAGAAGGTAACCTTGCACCCAAAACTCATCCTTGAATGCAACAGTATTGTCAAGATCACAGCCAAAGATGTCAATCTGGATTATTCCAGTAAACCGGAAAGTTTCGCCACAGATGCCGAAATATCTCAGCGTGTCAATGGTCAGGTACCAGAAAGAAAACTAGAAGCCTGGGCTCCCATTGAAGATGATGTCGCCGACAAGCGACTCTTGGAGGTAGAACTAGATAGTACGGATTTAGCCAAAGGTAATGGATGGGACGCTGCAGAAATGTTTGCAACTAATCAGCGTGATTTCGGATACGAGTCAACCTTCAAAGAAGACCTTCAAGAATACACAACTCCCCTACCAGAGGAAGACACAAAAGAATTCAGAGAAAGGAGGGCCAGAGCAGACAGATTAGCTAAGCAAATAGAACAGTCACCTGAACATGCGAATCGTGGTCAAGTAGAGAACAGTGACGATATGACAGAAGAGGAGAGGTTCAGTTCTGTTTCAAGGGTGGGGATGAATTCAAGACCTGTCCCACAGAACTCTTCCAATAATACAGACAAGTACGTGCCTCCACAGAAGAGGCAGACTGGCGCTGGTGTGTACCCAAGGTCAGGACAAGGTCGGAAACAATCACCTTCTAGAACTCCCATGTCAGGCCCAGGCAGGCCACCAGTCATGGGTGTAGATAGGCAGACACCTCAAGCACAAGCAGTTGTACAGACATTCAGACACACTCATCAACCTTCAAAACAGCAACAGGCTCCTCCTCCCTCTGCTGGACAAACAGGTGCAATGTCATCCGACTACAATCGAGTCCAACCTCATCACTCGGCCCAGTCCCAACCCAAATCACAGCATCACCACTCTCCTGTACCCCAACAGCCGCCATACCAACAGAGGCCACCAGTTGTAGGTGGTGTGGTAGGACCGAGAGGTCAGGCACCCTCGCTGAACCCCATGGGTCCCAAGTCCCTCCCTCCTTCAATAGATAACGAACAGAAGAGGGTAGCCCCTCAGTCTGAAAAGCAACCTCTCCTGTCATCAGAGGTTGCCTTACAGAGACCAGATAGTCTCAACCATCCAAACGTCGATACGGGCAGGTCTGCTGCCCCCAACCAGATTCCATCTTCATCCACAACTTCAGAGGGTCAGGCAGTTCCAGACAAGAGTCCAGCAAGAAAAGCCACCACACTTGGGCTAAAGAACTTCTCTGAAAATTTAAGGCTGTCGACCGATAAGAAGATGCCCGAAAACAAAGTGCCTGCCCTCTCAACTACCCTCCCCCCTAGCACAATGGAGGGATCTGCTGAAATAATCTCACCATCGGTCACAGGGGGATCCACTAGACCCCCTGCCGAATCACCCGCACAACCCGAAATGAAAACAGCAGGTACATCGCCGGTCATTATGGGGGTCCCAAAGAAGACACCCGTCCCGTCAACGGTCGAAAAGGACAGGACGGAGGCAGTGAAAAGTCAAATCTCTGAGAAACCGAAATTGAATCCCAACGCCAAAGTGTTTATACCGAGGGCCTTGCCCCAGAAGACCCCTACCCCTCCTCCATCTAGGTCACCGGTTTCACAACTGGCCACCAATCAGATGATGGCCGCAGCACACTATATGAACCCGTCGATGGCTGCAGTGTACGGACAAGGTGGTCCATACATGGTCACATCAAATGCTCCTCCTGGAAGCTTACAACAGTATACTCAGATTCCCAAGCAAGTGCATGCACAGAGAGGTACGCCTCGTGTGGAATACATGAACTCTTTCCCCCCTGCACTTGCAGCTGGTCAGCCTTTGGTTACCCCCATACAAGGACAACAGTACATAACAGTCACTACAGGTGGCCAAGGCATGCAGCAACCAGGCTCCATCAAAGTCATGCCGACTATGCTGAACCATGTGATTAAGCAGCCAACAATGTCTTACAGGCAGTTACCAAATAACAATCCTGCTGTGCAAACTATGCATCCTCAGTCACAGCAGTTGGTGCAAGGAGCAGAGGGAGTCATGTTACCACAAATAATGGCTTTTCCATCTCAGGCAGCAGCTGCCCAGTCTCAATCCCTTCAACAACAACACTCTCAAGGTTCAGCGCCTTCCAACCAGTACATGCACACTGCCCCCAGTCATGCTAATGCTGCCAACCAGATGCAACAGTCACACCACACCACCCCACCTTTACAACAGTCCCAGCAATCACAGAGTAGCAACCACCCTGTGATTGCCTCACAGGGTCAGTTCCCCCAACACGGAGGACGGCCCTCTCCCGGTCCTATGCAACCTCAGATGACACACGCCCAGGCACAAGCACAAGTGGTTCAACCACAAGGAGGGATGGCTCAGCTTGTTGCAGTCTCTCAAGGAGGTCAGCAAGCAATAGTTTACACATCTCTACCACAAACTCAGCATGGCCATGGTATACCAACCCAACATGCTAGCCAGCAGTACAGTAACATACCACAACATATAAACCAGCAGCCGAATATGCAGGTTCAACCTACCCATGTTCCCTCCAACATGACAAACATAACCAATGTAACGAGGGTCCATCCCGACCCCCATCCACACCCCCATCCCGCAGCGCCGACCCTCTACATGAATCAATCCCAAGCAGGCATGGTCCAGAGTCACCAGCTTCCGGGGTCATACCTGCAACAGCATGGGGCGGCATACCAACCTGGCAATTGAGGAGTTTGTCAAGAAATGTTTTGACAGAGCCTACTTTATTGGTGTGAGAGGTGAAAGTCGCGCCTTTTTATACCTGTATGCTACGGATGTCACACGGTACCATCAACATGACTTAATCAACATCGCGGGTGTCGTCGATGATGCCCTCGATGTCGTACTGCCGACGGTGGCCACCATTCGTAACTCTCAGTGAGGAAGTAAAATCGCATCATCACTCCGTCATGGTGTTGCCTTCAGTTTCAAAAAGCAAAATACAAAAAAAATAATAATAATTATAAGAAGAAAAAGTAAGAGTCTGCCTGTGGTCGAGCAACGGAGCATGGTGTGATGATGCCGTAAAGTCGAGAGAGGAGGACGACGTCGACGATGTTTTTGTTCTTTACCTTTACTTTGGCTCAGGTGTGGCCTAGAGGCTTATTTTGGAGTGAATCTCAAGTAGCAGAAAAAAAGGGAGTTGTTTTTGAAGTGCAATGATATTAAGACAAAAATACAAAAACCTACAAAACAGGATACCTCCTGATTGAGTCTGATGTATGCGCAGCTACGACCTCGAGACGAAGAGCAGGATGTGCCCTGTCTCCCGCATCCTCCCCATCCTCTGGTTTACAGACACTGGCAGGAGGACAGTGAAGCCGACAGAGGCGTGGATGAAAACCACAGATAGAATTGATAGGGAAAAAGCATCATTTGGAACACCAGGAACCAAGGGCCAATGTTCACTTTTTCGGCAGAAGGATGAAATCCGAGACATTTTTTGTAAGATCATTCTAGGCTGGAGGATGCGAGGGAGTGCGTAACCATTCGTTTTTTCTTCTTTCAATTTTTTCTTTCTATCCGGGTGAATCCGATACGGGACATAGCATTACTCAGTTTGGTTAAAACTCTTGCTTTGGCTCGACCAAGTTTTAATATTAAAAGTGCGACGTTGAAACAGCCGACGAGGAAGGACGTACTTTTAATTTCTACTAGACTTGGCAGATACGCAAGACACTTTGAAATATTATGAAAGTTCTCCGCTGCAGAAGAAAACTTAATGATACCGGGACGTCGTGTTATTCCTTGGGAACCGCAGCATTTATTTACTCGTAAAACTTTTAAGTCTCCCGAACATGCATATATCTCGATAAGACTACCAATTTGTATTCTCTGTCTAATCAGGTGTCGCCGTCATTTTCGATTAGCGAATAATCGAATGCCGTCAGTGTTTTTATTCAGAACGTCTTTTGTAAGCTTTTTGAAATGCACGGAAGTGATTTCACAATGTCAGTCGATAAGTCAAGTTAACATTTTTGTAAAACTCTCTGTTTTTAAAGAAGTATCTGTAAATTCTTACCGTATCCATCTTCCATAATGAAATATCAACGTCACAAGAGATTCTGAACATGTCGGATTTATTTTACCATTCGTTAAGCGCTGGGTCTTCCAAGAACAGTCGACAATCCTCTGCAGGTGATTTTTTTTCTCCCCCGTGAAGCGACGGCGCAGACGACTGTCGGGTCCCCCTCCCCTTCCCCCTACTTTGAAGTGGTAAATCATCAATCATTATTTCTCCTTTTATTTGTTGTTGTGTGTGTATGACAGAATCATAAAAGTCTTTTTTTAAATTTTTTTATTGAGACAATTATTAAGAAAATAATGAACATGGTCAGTTGTGCATGTCAGTCACGTACATCAACTTTGTCAAACAAGGTCTCATGTAGTTTTGTAAGTTTACAGTTCGCTTTAAGTGTCTTCATTGGTTACTTTTAGATATGAATATTCATTACCAATATTAATTACCAACAAAAATTGCTTAAATCATAACATGTAATGCAGATGAGAGTTATTAAGGCTGCTTTGTTGAGGTCATTGGTTACTTTAATATTTGAATATTCATTACCAATATTAATTACCAACAAATAACATGTAATGATGATGAGAGTTATTAAGGCTGCTTCGTTGAGGTCAGCTTTTTTTGACGTATATAACAGAAATATAGGACGTCTGTTTTCATTTGCGGTTTGCTTGGTATATGAATCAAATTGATAACAAATTTGGAAGGAAAAACAAGAAGAGGAAGAAGAAGAAACAGGCGCTTGTGTACTTAAATACCCAAAGCTAGATGATCCAACGTTGTACTTGTTTATAACCTCACCAGTGCAGAATTTTTACTGATGTGATCCCATCCCCAAATATTTACCTGTTTCCAAGACAATATTACCAAATGGGATCGAAAAACATTACGACCGTTAAAGTCGAGCATACCTAAAGTTACTGGACAAAATTTCACTCTTTCTTTCCAGATAATTTCAATATTCTGGACTTGACAAAAATTGATGCTTTTGTTCAGATTTATAGCATGCCTTATGGCAAGAACTGTGTGTCTATTATCTACAATATTTCAATTGCAATTACAATTGTATTTTGTTTCAGAGGACAACAATTTTTAACACATTCAGCTTCAAATGTTGTATCCTTTAAAATCATCTCATTTGTTGAGTGGGAAACATACACAAACAAACAAATAAATAAACAGGGTTAATAGTCCTCCATGCATCAATACGCCTTTTATGGTTGGAAAGACCTTTATTTTTTGTCTTTCTGTTTAAAAAAAATTAATAATAAGATCGAATAACACAACCAGCAACATATACTGAGTCATAAGAAAGAATCAGTTTCAACTGTATATGGTAATGCTTTTGTCAAATTTATCGTCGTTAAGGTTATTTCATATCTGTCAATAATCGAATATAATTACCCATCCGGCCATGTGAGACTTGATTCTTGTGGGGGTAATCGGTTTCTTTGTATTAGATCTGTTGGTTAAAACAGCCATTTCCCCCACCCACCCTCCCCCCCTGATAATCAACAAGAACAAAAACAAAACAAAAAAGAAAATGGAGACAAAATTGACTTGGGTTCATTCTGACCCGGTTTTATTTACTGGTTGTTACTCAATAATTTATATTCAATAAGACAATATTTGAATGGTATGGTTGAAATGGTGCTTTTCATCACAAAATCAATTCTGAATATTTCTCTAAAATGGATGATAAATATGGATATACTATGTCACTAATGTATCATCTGGCCTGAGCTTTGGTCCTTTTAAGAGGGCTTCCCCCCCCCCCCCACCCTTCTTCTGCTTGTATTTTTGTTTTGTACCCTGCTTACTTTGTGATACCTCTCTGAACCCAATTCATGCTATTTAAATTATGCCACTTAGTTGTCGACGTAGTAATAGTGTGACAGTGTTAACAGACTTTTGTTAATTCAGATAACAAAAGAAGAAAAATGCTAAACAGCTTTTTGTGGATCTGCAATTGCATGATGTAATGATGGCAAATGATGTTTTGTTTTATAATTAACGTGTTCCATTTTCATGTAGCCATAATGATAGTTGTAGAGTAAAGCCACATGAATAATTAACTGCCTTTTAAGTCGAACGTTGAAAATTTCTAAGGATGTAACCTGACAGACTGCACAAATGAAACGGCCAAGAATAGGTCGTCACTCTTTTCACCCTGTGAGGGAGGGGTATAAAAGCTAATATTTTAGCTGGAAAACTTTGAGAATTTTTGTTGATGTCATTTTTATACCTGAATATAAATGTAAGTTTTTTGTTATATTTTTGAAACATGTGACATGTTTATAATGTGGATATATATATATATATATATATATATATATACATATATATATATATATATATATATATATATATATATATATATATATATATAATTTTTGGTTCAGACTTTCATCTTTTTTTTTTCATTGAGAATTGTAGCCCCCAAATCAAGCCTAGAAGAGAACTTAAATTAGTTGTAAACCTTCTCCCCTTCCTACAATCATATCCCTCCCTCAGCCCTCCCACCCCTTCATACGCAATCCCAACCAACAAACACCTCAGCCATTGGTTTATTATTTGGGGTAATGTCGTTGGAAACTCTGTGCACCATAAAAAGTCATCTGACCGATTGGTGCACAACTGAAAGAGCCGAAAAAGGGCTCATCATTTATCCAAGTGTGAAACATTTTGGCTTGATGCTACAGGTTTTGTTGATGTCATTTTATACATGATTGTGAATGTCGGTTGTCTCTGTTTTTTGTTTTGTTTTAAACATGTGGCATGTTTACAGTGGAAATCTTTTTTTTTTTTTTTTCCACTTGCAAGATTTTGTAAGCTTTTATAATGAAACAAAAATTGAGTTACAGTAATAGAGGAAAGATTTAGTTTAAAAGAAGGTTATTTCAAGAAATATTAGAATTTGAGGAAGTCAGAATATGGGAGTGTAGACTTCATCAAAATGACTTTTATGATTCACATGGTATGTGTGATACGTATAAGGAAGTGTGGTGGGTGGGTGGGTCGGTTGGTTGGGACAGGGAAAGAAGAAATGCGGTTTAAGTACTGGAATGCAGCAATTCCAAATTAATTTTAGAGAGTCATTTGTTCTATGAATCTACAAACTTTTAACAATCAAACTGCTTAACAAAAAAAATTACATGAATGACTTTGCTTTGTTCTGTTCAGCAACTATGGACAGTCCATTAAAGTCTTTGAACAATGAACATCTCTCTCTATGGTGTTTCATTCAAAACATGGTATATTTGCTAAGTGCAGTATTAAAGAAAACAGATGTGGTTCATGGAAGATATCACATTCAGTTTGCTCTTGTTTAATAAGAACCATTCACTAAATATTGGTATTTATTGTAGTAGGGTATCTGAGATGTGGGCTAAAGACTTGCTTTATCAACATATATAGGAAGTCTTATCAACAATAAAAAAAAAAGGAAGAAAAGAT
>TCONS_00009427	evm.TU.Chr11.599
CTCATGTGTACTACCAAACCCGCGAATACGCGTTAACCAAAGGGAAAATATTCCTTATTTTTGGTCGAACGACGTTACCTGTTTGGACTTTTTAATTCTGGAATCAATTTCCAGGCCAACGTGCCAAAATTGGAAATGTAATCAGGGTGATCAGCGTAGAGTTGGTGTAAAATATCCAGTTGAAACTGATCACAAACACTGTTAACATTACGTTAGGTTTGTCTGCCTACCATGATGAGTCGAAGTGATAATAATAGGCGAAATCGTTCTAATAAAGCTAATGCCAATATGCCAGGCCCAAGAAGCAGAGGAATGCAGAGAGCAGGTATGCCACATGCGGAAAACATTAAACCTCAGAGAGATATATATAACAACCCCAGATTTTGCGACGTCTTTACCAGGCTGAAGGGATCAGTCGTGTTTGTCCAGGTCAAATCGGGAACTGAATATGAGGGCATTCTACACACAATTTCTCCAAAGGGGGAAATAGTTCTAATGGAAGTAAGAACAAAGGATCAAACAAAGCAGAAGGTAACCTTGCACCCAAAACTCATCCTTGAATGCAACAGTATTGTCAAGATCACAGCCAAAGATGTCAATCTGGATTATTCCAGTAAACCGGAAAGTTTCGCCACAGATGCCGAAATATCTCAGCGTGTCAATGGTCAGGTACCAGAAAGAAAACTAGAAGCCTGGGCTCCCATTGAAGATGATGTCGCCGACAAGCGACTCTTGGAGGTAGAACTAGATAGTACGGATTTAGCCAAAGGTAATGGATGGGACGCTGCAGAAATGTTTGCAACTAATCAGCGTGATTTCGGATACGAGTCAACCTTCAAAGAAGACCTTCAAGAATACACAACTCCCCTACCAGAGGAAGACACAAAAGAATTCAGAGAAAGGAGGGCCAGAGCAGACAGATTAGCTAAGCAAATAGAACAGTCACCTGAACATGCGAATCGTGGTCAAGTAGAGAACAGTGACGATATGACAGAAGAGGAGAGGTTCAGTTCTGTTTCAAGGGTGGGGATGAATTCAAGACCTGTCCCACAGAACTCTTCCAATAATACAGACAAGTACGTGCCTCCACAGAAGAGGCAGACTGGCGCTGGTGTGTACCCAAGGTCAGGACAAGGTCGGAAACAATCACCTTCTAGAACTCCCATGTCAGGCCCAGGCAGGCCACCAGTCATGGGTGTAGATAGGCAGACACCTCAAGCACAAGCAGTTGTACAGACATTCAGACACACTCATCAACCTTCAAAACAGCAACAGGCTCCTCCTCCCTCTGCTGGACAAACAGGTGCAATGTCATCCGACTACAATCGAGTCCAACCTCATCACTCGGCCCAGTCCCAACCCAAATCACAGCATCACCACTCTCCTGTACCCCAACAGCCGCCATACCAACAGAGGCCACCAGTTGTAGGTGGTGTGGTAGGACCGAGAGGTCAGGCACCCTCGCTGAACCCCATGGGTCCCAAGTCCCTCCCTCCTTCAATAGATAACGAACAGAAGAGGGTAGCCCCTCAGTCTGAAAAGCAACCTCTCCTGTCATCAGAGGTTGCCTTACAGAGACCAGATAGTCTCAACCATCCAAACGTCGATACGGGCAGGTCTGCTGCCCCCAACCAGATTCCATCTTCATCCACAACTTCAGAGGGTCAGGCAGTTCCAGACAAGAGTCCAGCAAGAAAAGCCACCACACTTGGGCTAAAGAACTTCTCTGAAAATTTAAGGCTGTCGACCGATAAGAAGATGCCCGAAAACAAAGTGCCTGCCCTCTCAACTACCCTCCCCCCTAGCACAATGGAGGGATCTGCTGAAATAATCTCACCATCGGTCACAGGGGGATCCACTAGACCCCCTGCCGAATCACCCGCACAACCCGAAATGAAAACAGCAGGTACATCGCCGGTCATTATGGGGGTCCCAAAGAAGACACCCGTCCCGTCAACGGTCGAAAAGGACAGGACGGAGGCAGTGAAAAGTCAAATCTCTGAGAAACCGAAATTGAATCCCAACGCCAAAGTGTTTATACCGAGGGCCTTGCCCCAGAAGACCCCTACCCCTCCTCCATCTAGGTCACCGGTTTCACAACTGGCCACCAATCAGATGATGGCCGCAGCACACTATATGAACCCGTCGATGGCTGCAGTGTACGGACAAGGTGGTCCATACATGGTCACATCAAATGCTCCTCCTGGAAGCTTACAACAGTATACTCAGATTCCCAAGCAAGTGCATGCACAGAGAGGTACGCCTCGTGTGGAATACATGAACTCTTTCCCCCCTGCACTTGCAGCTGGTCAGCCTTTGGTTACCCCCATACAAGGACAACAGTACATAACAGTCACTACAGGTGGCCAAGGCATGCAGCAACCAGGCTCCATCAAAGTCATGCCGACTATGCTGAACCATGTGATTAAGCAGCCAACAATGTCTTACAGGCAGTTACCAAATAACAATCCTGCTGTGCAAACTATGCATCCTCAGTCACAGCAGTTGGTGCAAGGAGCAGAGGGAGTCATGTTACCACAAATAATGGCTTTTCCATCTCAGGCAGCAGCTGCCCAGTCTCAATCCCTTCAACAACAACACTCTCAAGGTTCAGCGCCTTCCAACCAGTACATGCACACTGCCCCCAGTCATGCTAATGCTGCCAACCAGATGCAACAGTCACACCACACCACCCCACCTTTACAACAGTCCCAGCAATCACAGAGTAGCAACCACCCTGTGATTGCCTCACAGGGTCAGTTCCCCCAACACGGAGGACGGCCCTCTCCCGGTCCTATGCAACCTCAGATGACACACGCCCAGGCACAAGCACAAGTGGTTCAACCACAAGGAGGGATGGCTCAGCTTGTTGCAGTCTCTCAAGGAGGTCAGCAAGCAATAGTTTACACATCTCTACCACAAACTCAGCATGGCCATGGTATACCAACCCAACATGCTAGCCAGCAGTACAGTAACATACCACAACATATAAACCAGCCGAATATGCAGGTTCAACCTACCCATGTTCCCTCCAACATGACAAACATAACCAATGTAACGAGGGTCCATCCCGACCCCCATCCACACCCCCATCCCGCAGCGCCGACCCTCTACATGAATCAATCCCAAGCAGGCATGGTCCAGAGTCACCAGCTTCCGGGGTCATACCTGCAACAGCATGGGGCGGCATACCAACCTGGCAATTGAGGAGTTTGTCAAGAAATGTTTTGACAGAGCCTACTTTATTGGTGTGAGAGGTGAAAGTCGCGCCTTTTTATACCTGTATGCTACGGATGTCACACGGTACCATCAACATGACTTAATCAACATCGCGGGTGTCGTCGATGATGCCCTCGATGTCGTACTGCCGACGGTGGCCACCATTCGTAACTCTCAGTGAGGAAGTAAAATCGCATCATCACTCCGTCATGGTGTTGCCTTCAGTTTCAAAAAGCAAAATACAAAAAAAATAATAATAATTATAAGAAGAAAAAGTAAGAGTCTGCCTGTGGTCGAGCAACGGAGCATGGTGTGATGATGCCGTAAAGTCGAGAGAGGAGGACGACGTCGACGATGTTTTTGTTCTTTACCTTTACTTTGGCTCAGGTGTGGCCTAGAGGCTTATTTTGGAGTGAATCTCAAGTAGCAGAAAAAAAGGGAGTTGTTTTTGAAGTGCAATGATATTAAGACAAAAATACAAAAACCTACAAAACAGGATACCTCCTGATTGAGTCTGATGTATGCGCAGCTACGACCTCGAGACGAAGAGCAGGATGTGCCCTGTCTCCCGCATCCTCCCCATCCTCTGGTTTACAGACACTGGCAGGAGGACAGTGAAGCCGACAGAGGCGTGGATGAAAACCACAGATAGAATTGATAGGGAAAAAGCATCATTTGGAACACCAGGAACCAAGGGCCAATGTTCACTTTTTCGGCAGAAGGATGAAATCCGAGACATTTTTTGTAAGATCATTCTAGGCTGGAGGATGCGAGGGAGTGCGTAACCATTCGTTTTTTCTTCTTTCAATTTTTTCTTTCTATCCGGGTGAATCCGATACGGGACATAGCATTACTCAGTTTGGTTAAAACTCTTGCTTTGGCTCGACCAAGTTTTAATATTAAAAGTGCGACGTTGAAACAGCCGACGAGGAAGGACGTACTTTTAATTTCTACTAGACTTGGCAGATACGCAAGACACTTTGAAATATTATGAAAGTTCTCCGCTGCAGAAGAAAACTTAATGATACCGGGACGTCGTGTTATTCCTTGGGAACCGCAGCATTTATTTACTCGTAAAACTTTTAAGTCTCCCGAACATGCATATATCTCGATAAGACTACCAATTTGTATTCTCTGTCTAATCAGGTGTCGCCGTCATTTTCGATTAGCGAATAATCGAATGCCGTCAGTGTTTTTATTCAGAACGTCTTTTGTAAGCTTTTTGAAATGCACGGAAGTGATTTCACAATGTCAGTCGATAAGTCAAGTTAACATTTTTGTAAAACTCTCTGTTTTTAAAGAAGTATCTGTAAATTCTTACCGTATCCATCTTCCATAATGAAATATCAACGTCACAAGAGATTCTGAACATGTCGGATTTATTTTACCATTCGTTAAGCGCTGGGTCTTCCAAGAACAGTCGACAATCCTCTGCAGGTGATTTTTTTTCTCCCCCGTGAAGCGACGGCGCAGACGACTGTCGGGTCCCCCTCCCCTTCCCCCTACTTTGAAGTGGTAAATCATCAATCATTATTTCTCCTTTTATTTGTTGTTGTGTGTGTATGACAGAATCATAAAAGTCTTTTTTTAAATTTTTTTATTGAGACAATTATTAAGAAAATAATGAACATGGTCAGTTGTGCATGTCAGTCACGTACATCAACTTTGTCAAACAAGGTCTCATGTAGTTTTGTAAGTTTACAGTTCGCTTTAAGTGTCTTCATTGGTTACTTTTAGATATGAATATTCATTACCAATATTAATTACCAACAAAAATTGCTTAAATCATAACATGTAATGCAGATGAGAGTTATTAAGGCTGCTTTGTTGAGGTCATTGGTTACTTTTAGATTTGAATATTCATTACCAATATTCATTACCAACAAATAACATGTAATGAAGATGAGAGTTATTAAAGCTGCTTCGTTGAGGTCATTGGTTACTTTAATATTTGAATATTCATTACCAATATTAATTACCAACAAATAACATGTAATGATGATGAGAGTTATTAAGGCTGCTTCGTTGAGGTCAGCTTTTTTTGACGTATATAACAGAAATATAGGACGTCTGTTTTCATTTGCGGTTTGCTTGGTATATGAATCAAATTGATAACAAATTTGGAAGGAAAAACAAGAAGAGGAAGAAGAAGAAACAGGCGCTTGTGTACTTAAATACCCAAAGCTAGATGATCCAACGTTGTACTTGTTTATAACCTCACCAGTGCAGAATTTTTACTGATGTGATCCCATCCCCAAATATTTACCTGTTTCCAAGACAATATTACCAAATGGGATCGAAAAACATTACGACCGTTAAAGTCGAGCATACCTAAAGTTACTGGACAAAATTTCACTCTTTCTTTCCAGATAATTTCAATATTCTGGACTTGACAAAAATTGATGCTTTTGTTCAGATTTATAGCATGCCTTATGGCAAGAACTGTGTGTCTATTATCTACAATATTTCAATTGCAATTACAATTGTATTTTGTTTCAGAGGACAACAATTTTTAACACATTCAGCTTCAAATGTTGTATCCTTTAAAATCATCTCATTTGTTGAGTGGGAAACATACACAAACAAACAAATAAATAAACAGGGTTAATAGTCCTCCATGCATCAATACGCCTTTTATGGTTGGAAAGACCTTTATTTTTTGTCTTTCTGTTTAAAAAAAATTAATAATAAGATCGAATAACACAACCAGCAACATATACTGAGTCATAAGAAAGAATCAGTTTCAACTGTATATGGTAATGCTTTTGTCAAATTTATCGTCGTTAAGGTTATTTCATATCTGTCAATAATCGAATATAATTACCCATCCGGCCATGTGAGACTTGATTCTTGTGGGGGTAATCGGTTTCTTTGTATTAGATCTGTTGGTTAAAACAGCCATTTCCCCCACCCACCCTCCCCCCCTGATAATCAACAAGAACAAAAACAAAACAAAAAAGAAAATGGAGACAAAATTGACTTGGGTTCATTCTGACCCGGTTTTATTTACTGGTTGTTACTCAATAATTTATATTCAATAAGACAATATTTGAATGGTATGGTTGAAATGGTGCTTTTCATCACAAAATCAATTCTGAATATTTCTCTAAAATGGATGATAAATATGGATATACTATGTCACTAATGTATCATCTGGCCTGAGCTTTGGTCCTTTTAAGAGGGCTTCCCCCCCCCCCCCACCCTTCTTCTGCTTGTATTTTTGTTTTGTACCCTGCTTACTTTGTGATACCTCTCTGAACCCAATTCATGCTATTTAAATTATGCCACTTAGTTGTCGACGTAGTAATAGTGTGACAGTGTTAACAGACTTTTGTTAATTCAGATAACAAAAGAAGAAAAATGCTAAACAGCTTTTTGTGGATCTGCAATTGCATGATGTAATGATGGCAAATGATGTTTTGTTTTATAATTAACGTGTTCCATTTTCATGTAGCCATAATGATAGTTGTAGAGTAAAGCCACATGAATAATTAACTGCCTTTTAAGTCGAACGTTGAAAATTTCTAAGGATGTAACCTGACAGACTGCACAAATGAAACGGCCAAGAATAGGTCGTCACTCTTTTCACCCTGTGAGGGAGGGGTATAAAAGCTAATATTTTAGCTGGAAAACTTTGAGAATTTTTGTTGATGTCATTTTTATACCTGAATATAAATGTAAGTTTTTTGTTATATTTTTGAAACATGTGACATGTTTATAATGTGGATATATATATATATATATATATATATATATACATATATATATATATATATATATATATATATATATATATATATATATATATAATTTTTGGTTCAGACTTTCATCTTTTTTTTTTCATTGAGAATTGTAGCCCCCAAATCAAGCCTAGAAGAGAACTTAAATTAGTTGTAAACCTTCTCCCCTTCCTACAATCATATCCCTCCCTCAGCCCTCCCACCCCTTCATACGCAATCCCAACCAACAAACACCTCAGCCATTGGTTTATTATTTGGGGTAATGTCGTTGGAAACTCTGTGCACCATAAAAAGTCATCTGACCGATTGGTGCACAACTGAAAGAGCCGAAAAAGGGCTCATCATTTATCCAAGTGTGAAACATTTTGGCTTGATGCTACAGGTTTTGTTGATGTCATTTTATACATGATTGTGAATGTCGGTTGTCTCTGTTTTTTGTTTTGTTTTAAACATGTGGCATGTTTACAGTGGAAATCTTTTTTTTTTTTTTTTCCACTTGCAAGATTTTGTAAGCTTTTATAATGAAACAAAAATTGAGTTACAGTAATAGAGGAAAGATTTAGTTTAAAAGAAGGTTATTTCAAGAAATATTAGAATTTGAGGAAGTCAGAATATGGGAGTGTAGACTTCATCAAAATGACTTTTATGATTCACATGGTATGTGTGATACGTATAAGGAAGTGTGGTGGGTGGGTGGGTCGGTTGGTTGGGACAGGGAAAGAAGAAATGCGGTTTAAGTACTGGAATGCAGCAATTCCAAATTAATTTTAGAGAGTCATTTGTTCTATGAATCTACAAACTTTTAACAATCAAACTGCTTAACAAAAAAAATTACATGAATGACTTTGCTTTGTTCTGTTCAGCAACTATGGACAGTCCATTAAAGTCTTTGAACAATGAACATCTCTCTCTATGGTGTTTCATTCAAAACATGGTATATTTGCTAAGTGCAGTATTAAAGAAAACAGATGTGGTTCATGGAAGATATCACATTCAGTTTGCTCTTGTTTAATAAGAACCATTCACTAAATATTGGTATTTATTGTAGTAGGGTATCTGAGATGTGGGCTAAAGACTTGCTTTATCAACATATATAGGAAGTCTTATCAACAATAAAAAAAAAAGGAAGAAAAGAT
>TCONS_00009428	evm.TU.Chr11.599
GGGAAACAATATAACAAAGATGTATAGCTCTGTGAGCTCTAAGACGCTTCACCAAAATATTATTAATACGCCCCGGCAATCTGAACTCATGTGTACTACCAAACCCGCGAATACGCGTTAACCAAAGGGAAAATATTCCTTATTTTTGGTCGAACGACGTTACCTGTTTGGACTTTTTAATTCTGGAATCAATTTCCAGGCCAACGTGCCAAAATTGGAAATGTAATCAGGGTGATCAGCGTAGAGTTGGTGTAAAATATCCAGTTGAAACTGATCACAAACACTGTTAACATTACGTTAGGTTTGTCTGCCTACCATGATGAGTCGAAGTGATAATAATAGGCGAAATCGTTCTAATAAAGCTAATGCCAATATGCCAGGCCCAAGAAGCAGAGGAATGCAGAGAGCAGGTATGCCACATGCGGAAAACATTAAACCTCAGAGAGATATATATAACAACCCCAGATTTTGCGACGTCTTTACCAGGCTGAAGGGATCAGTCGTGTTTGTCCAGGTCAAATCGGGAACTGAATATGAGGGCATTCTACACACAATTTCTCCAAAGGGGGAAATAGTTCTAATGGAAGTAAGAACAAAGGATCAAACAAAGCAGAAGGTAACCTTGCACCCAAAACTCATCCTTGAATGCAACAGTATTGTCAAGATCACAGCCAAAGATGTCAATCTGGATTATTCCAGTAAACCGGAAAGTTTCGCCACAGATGCCGAAATATCTCAGCGTGTCAATGGTCAGGTACCAGAAAGAAAACTAGAAGCCTGGGCTCCCATTGAAGATGATGTCGCCGACAAGCGACTCTTGGAGGTAGAACTAGATAGTACGGATTTAGCCAAAGGTAATGGATGGGACGCTGCAGAAATGTTTGCAACTAATCAGCGTGATTTCGGATACGAGTCAACCTTCAAAGAAGACCTTCAAGAATACACAACTCCCCTACCAGAGGAAGACACAAAAGAATTCAGAGAAAGGAGGGCCAGAGCAGACAGATTAGCTAAGCAAATAGAACAGTCACCTGAACATGCGAATCGTGGTCAAGTAGAGAACAGTGACGATATGACAGAAGAGGAGAGGTTCAGTTCTGTTTCAAGGGTGGGGATGAATTCAAGACCTGTCCCACAGAACTCTTCCAATAATACAGACAAGTACGTGCCTCCACAGAAGAGGCAGACTGGCGCTGGTGTGTACCCAAGGTCAGGACAAGGTCGGAAACAATCACCTTCTAGAACTCCCATGTCAGGCCCAGGCAGGCCACCAGTCATGGGTGTAGATAGGCAGACACCTCAAGCACAAGCAGTTGTACAGACATTCAGACACACTCATCAACCTTCAAAACAGCAACAGGCTCCTCCTCCCTCTGCTGGACAAACAGGTGCAATGTCATCCGACTACAATCGAGTCCAACCTCATCACTCGGCCCAGTCCCAACCCAAATCACAGCATCACCACTCTCCTGTACCCCAACAGCCGCCATACCAACAGAGGCCACCAGTTGTAGGTGGTGTGGTAGGACCGAGAGGTCAGGCACCCTCGCTGAACCCCATGGGTCCCAAGTCCCTCCCTCCTTCAATAGATAACGAACAGAAGAGGGTAGCCCCTCAGTCTGAAAAGCAACCTCTCCTGTCATCAGAGGTTGCCTTACAGAGACCAGATAGTCTCAACCATCCAAACGTCGATACGGGCAGGTCTGCTGCCCCCAACCAGATTCCATCTTCATCCACAACTTCAGAGGGTCAGGCAGTTCCAGACAAGAGTCCAGCAAGAAAAGCCACCACACTTGGGCTAAAGAACTTCTCTGAAAATTTAAGGCTGTCGACCGATAAGAAGATGCCCGAAAACAAAGTGCCTGCCCTCTCAACTACCCTCCCCCCTAGCACAATGGAGGGATCTGCTGAAATAATCTCACCATCGGTCACAGGGGGATCCACTAGACCCCCTGCCGAATCACCCGCACAACCCGAAATGAAAACAGCAGGTACATCGCCGGTCATTATGGGGGTCCCAAAGAAGACACCCGTCCCGTCAACGGTCGAAAAGGACAGGACGGAGGCAGTGAAAAGTCAAATCTCTGAGAAACCGAAATTGAATCCCAACGCCAAAGTGTTTATACCGAGGGCCTTGCCCCAGAAGACCCCTACCCCTCCTCCATCTAGGTCACCGGTTTCACAACTGGCCACCAATCAGATGATGGCCGCAGCACACTATATGAACCCGTCGATGGCTGCAGTGTACGGACAAGGTGGTCCATACATGGTCACATCAAATGCTCCTCCTGGAAGCTTACAACAGTATACTCAGATTCCCAAGCAAGTGCATGCACAGAGAGGTACGCCTCGTGTGGAATACATGAACTCTTTCCCCCCTGCACTTGCAGCTGGTCAGCCTTTGGTTACCCCCATACAAGGACAACAGTACATAACAGTCACTACAGGTGGCCAAGGCATGCAGCAACCAGGCTCCATCAAAGTCATGCCGACTATGCTGAACCATGTGATTAAGCAGCCAACAATGTCTTACAGGCAGTTACCAAATAACAATCCTGCTGTGCAAACTATGCATCCTCAGTCACAGCAGTTGGTGCAAGGAGCAGAGGGAGTCATGTTACCACAAATAATGGCTTTTCCATCTCAGGCAGCAGCTGCCCAGTCTCAATCCCTTCAACAACAACACTCTCAAGGTTCAGCGCCTTCCAACCAGTACATGCACACTGCCCCCAGTCATGCTAATGCTGCCAACCAGATGCAACAGTCACACCACACCACCCCACCTTTACAACAGTCCCAGCAATCACAGAGTAGCAACCACCCTGTGATTGCCTCACAGGGTCAGTTCCCCCAACACGGAGGACGGCCCTCTCCCGGTCCTATGCAACCTCAGATGACACACGCCCAGGCACAAGCACAAGTGGTTCAACCACAAGGAGGGATGGCTCAGCTTGTTGCAGTCTCTCAAGGAGGTCAGCAAGCAATAGTTTACACATCTCTACCACAAACTCAGCATGGCCATGGTATACCAACCCAACATGCTAGCCAGCAGTACAGTAACATACCACAACATATAAACCAGCCGAATATGCAGGTTCAACCTACCCATGTTCCCTCCAACATGACAAACATAACCAATGTAACGAGGGTCCATCCCGACCCCCATCCACACCCCCATCCCGCAGCGCCGACCCTCTACATGAATCAATCCCAAGCAGGCATGGTCCAGAGTCACCAGCTTCCGGGGTCATACCTGCAACAGCATGGGGCGGCATACCAACCTGGCAATTGAGGAGTTTGTCAAGAAATGTTTTGACAGAGCCTACTTTATTGGTGTGAGAGGTGAAAGTCGCGCCTTTTTATACCTGTATGCTACGGATGTCACACGGTACCATCAACATGACTTAATCAACATCGCGGGTGTCGTCGATGATGCCCTCGATGTCGTACTGCCGACGGTGGCCACCATTCGTAACTCTCAGTGAGGAAGTAAAATCGCATCATCACTCCGTCATGGTGTTGCCTTCAGTTTCAAAAAGCAAAATACAAAAAAAATAATAATAATTATAAGAAGAAAAAGTAAGAGTCTGCCTGTGGTCGAGCAACGGAGCATGGTGTGATGATGCCGTAAAGTCGAGAGAGGAGGACGACGTCGACGATGTTTTTGTTCTTTACCTTTACTTTGGCTCAGGTGTGGCCTAGAGGCTTATTTTGGAGTGAATCTCAAGTAGCAGAAAAAAAGGGAGTTGTTTTTGAAGTGCAATGATATTAAGACAAAAATACAAAAACCTACAAAACAGGATACCTCCTGATTGAGTCTGATGTATGCGCAGCTACGACCTCGAGACGAAGAGCAGGATGTGCCCTGTCTCCCGCATCCTCCCCATCCTCTGGTTTACAGACACTGGCAGGAGGACAGTGAAGCCGACAGAGGCGTGGATGAAAACCACAGATAGAATTGATAGGGAAAAAGCATCATTTGGAACACCAGGAACCAAGGGCCAATGTTCACTTTTTCGGCAGAAGGATGAAATCCGAGACATTTTTTGTAAGATCATTCTAGGCTGGAGGATGCGAGGGAGTGCGTAACCATTCGTTTTTTCTTCTTTCAATTTTTTCTTTCTATCCGGGTGAATCCGATACGGGACATAGCATTACTCAGTTTGGTTAAAACTCTTGCTTTGGCTCGACCAAGTTTTAATATTAAAAGTGCGACGTTGAAACAGCCGACGAGGAAGGACGTACTTTTAATTTCTACTAGACTTGGCAGATACGCAAGACACTTTGAAATATTATGAAAGTTCTCCGCTGCAGAAGAAAACTTAATGATACCGGGACGTCGTGTTATTCCTTGGGAACCGCAGCATTTATTTACTCGTAAAACTTTTAAGTCTCCCGAACATGCATATATCTCGATAAGACTACCAATTTGTATTCTCTGTCTAATCAGGTGTCGCCGTCATTTTCGATTAGCGAATAATCGAATGCCGTCAGTGTTTTTATTCAGAACGTCTTTTGTAAGCTTTTTGAAATGCACGGAAGTGATTTCACAATGTCAGTCGATAAGTCAAGTTAACATTTTTGTAAAACTCTCTGTTTTTAAAGAAGTATCTGTAAATTCTTACCGTATCCATCTTCCATAATGAAATATCAACGTCACAAGAGATTCTGAACATGTCGGATTTATTTTACCATTCGTTAAGCGCTGGGTCTTCCAAGAACAGTCGACAATCCTCTGCAGGTGATTTTTTTTCTCCCCCGTGAAGCGACGGCGCAGACGACTGTCGGGTCCCCCTCCCCTTCCCCCTACTTTGAAGTGGTAAATCATCAATCATTATTTCTCCTTTTATTTGTTGTTGTGTGTGTATGACAGAATCATAAAAGTCTTTTTTTAAATTTTTTTATTGAGACAATTATTAAGAAAATAATGAACATGGTCAGTTGTGCATGTCAGTCACGTACATCAACTTTGTCAAACAAGGTCTCATGTAGTTTTGTAAGTTTACAGTTCGCTTTAAGTGTCTTCATTGGTTACTTTTAGATATGAATATTCATTACCAATATTAATTACCAACAAAAATTGCTTAAATCATAACATGTAATGCAGATGAGAGTTATTAAGGCTGCTTTGTTGAGGTCATTGGTTACTTTAATATTTGAATATTCATTACCAATATTAATTACCAACAAATAACATGTAATGATGATGAGAGTTATTAAGGCTGCTTCGTTGAGGTCAGCTTTTTTTGACGTATATAACAGAAATATAGGACGTCTGTTTTCATTTGCGGTTTGCTTGGTATATGAATCAAATTGATAACAAATTTGGAAGGAAAAACAAGAAGAGGAAGAAGAAGAAACAGGCGCTTGTGTACTTAAATACCCAAAGCTAGATGATCCAACGTTGTACTTGTTTATAACCTCACCAGTGCAGAATTTTTACTGATGTGATCCCATCCCCAAATATTTACCTGTTTCCAAGACAATATTACCAAATGGGATCGAAAAACATTACGACCGTTAAAGTCGAGCATACCTAAAGTTACTGGACAAAATTTCACTCTTTCTTTCCAGATAATTTCAATATTCTGGACTTGACAAAAATTGATGCTTTTGTTCAGATTTATAGCATGCCTTATGGCAAGAACTGTGTGTCTATTATCTACAATATTTCAATTGCAATTACAATTGTATTTTGTTTCAGAGGACAACAATTTTTAACACATTCAGCTTCAAATGTTGTATCCTTTAAAATCATCTCATTTGTTGAGTGGGAAACATACACAAACAAACAAATAAATAAACAGGGTTAATAGTCCTCCATGCATCAATACGCCTTTTATGGTTGGAAAGACCTTTATTTTTTGTCTTTCTGTTTAAAAAAAATTAATAATAAGATCGAATAACACAACCAGCAACATATACTGAGTCATAAGAAAGAATCAGTTTCAACTGTATATGGTAATGCTTTTGTCAAATTTATCGTCGTTAAGGTTATTTCATATCTGTCAATAATCGAATATAATTACCCATCCGGCCATGTGAGACTTGATTCTTGTGGGGGTAATCGGTTTCTTTGTATTAGATCTGTTGGTTAAAACAGCCATTTCCCCCACCCACCCTCCCCCCCTGATAATCAACAAGAACAAAAACAAAACAAAAAAGAAAATGGAGACAAAATTGACTTGGGTTCATTCTGACCCGGTTTTATTTACTGGTTGTTACTCAATAATTTATATTCAATAAGACAATATTTGAATGGTATGGTTGAAATGGTGCTTTTCATCACAAAATCAATTCTGAATATTTCTCTAAAATGGATGATAAATATGGATATACTATGTCACTAATGTATCATCTGGCCTGAGCTTTGGTCCTTTTAAGAGGGCTTCCCCCCCCCCCCCACCCTTCTTCTGCTTGTATTTTTGTTTTGTACCCTGCTTACTTTGTGATACCTCTCTGAACCCAATTCATGCTATTTAAATTATGCCACTTAGTTGTCGACGTAGTAATAGTGTGACAGTGTTAACAGACTTTTGTTAATTCAGATAACAAAAGAAGAAAAATGCTAAACAGCTTTTTGTGGATCTGCAATTGCATGATGTAATGATGGCAAATGATGTTTTGTTTTATAATTAACGTGTTCCATTTTCATGTAGCCATAATGATAGTTGTAGAGTAAAGCCACATGAATAATTAACTGCCTTTTAAGTCGAACGTTGAAAATTTCTAAGGATGTAACCTGACAGACTGCACAAATGAAACGGCCAAGAATAGGTCGTCACTCTTTTCACCCTGTGAGGGAGGGGTATAAAAGCTAATATTTTAGCTGGAAAACTTTGAGAATTTTTGTTGATGTCATTTTTATACCTGAATATAAATGTAAGTTTTTTGTTATATTTTTGAAACATGTGACATGTTTATAATGTGGATATATATATATATATATATATATATATATACATATATATATATATATATATATATATATATATATATATATATATATATATAATTTTTGGTTCAGACTTTCATCTTTTTTTTTTCATTGAGAATTGTAGCCCCCAAATCAAGCCTAGAAGAGAACTTAAATTAGTTGTAAACCTTCTCCCCTTCCTACAATCATATCCCTCCCTCAGCCCTCCCACCCCTTCATACGCAATCCCAACCAACAAACACCTCAGCCATTGGTTTATTATTTGGGGTAATGTCGTTGGAAACTCTGTGCACCATAAAAAGTCATCTGACCGATTGGTGCACAACTGAAAGAGCCGAAAAAGGGCTCATCATTTATCCAAGTGTGAAACATTTTGGCTTGATGCTACAGGTTTTGTTGATGTCATTTTATACATGATTGTGAATGTCGGTTGTCTCTGTTTTTTGTTTTGTTTTAAACATGTGGCATGTTTACAGTGGAAATCTTTTTTTTTTTTTTTTCCACTTGCAAGATTTTGTAAGCTTTTATAATGAAACAAAAATTGAGTTACAGTAATAGAGGAAAGATTTAGTTTAAAAGAAGGTTATTTCAAGAAATATTAGAATTTGAGGAAGTCAGAATATGGGAGTGTAGACTTCATCAAAATGACTTTTATGATTCACATGGTATGTGTGATACGTATAAGGAAGTGTGGTGGGTGGGTGGGTCGGTTGGTTGGGACAGGGAAAGAAGAAATGCGGTTTAAGTACTGGAATGCAGCAATTCCAAATTAATTTTAGAGAGTCATTTGTTCTATGAATCTACAAACTTTTAACAATCAAACTGCTTAACAAAAAAAATTACATGAATGACTTTGCTTTGTTCTGTTCAGCAACTATGGACAGTCCATTAAAGTCTTTGAACAATGAACATCTCTCTCTATGGTGTTTCATTCAAAACATGGTATATTTGCTAAGTGCAGTATTAAAGAAAACAGATGTGGTTCATGGAAGATATCACATTCAGTTTGCTCTTGTTTAATAAGAACCATTCACTAAATATTGGTATTTATTGTAGTAGGGTATCTGAGATGTGGGCTAAAGACTTGCTTTATCAACATATATAGGAAGTCTTATCAACAATAAAAAAAAAAGGAAGAAAAGAT
>TCONS_00009429	evm.TU.Chr11.599
AAAAGAAAGCTTTGATTTCCGTTTTACTATTTTAAAATTTTAGATATCGTGATTTATTGTGAAGGGAAACAATATAACAAAGATGTATAGCTCTGTGAGCTCTAAGACGCTTCACCAAAATATTATTAATACGCCCCGGCAATCTGAACTCATGTGTACTACCAAACCCGCGAATACGCGTTAACCAAAGGGAAAATATTCCTTATTTTTGGTCGAACGACGTTACCTGTTTGGACTTTTTAATTCTGGAATCAATTTCCAGGCCAACGTGCCAAAATTGGAAATGTAATCAGGGTGATCAGCGTAGAGTTGGTGTAAAATATCCAGTTGAAACTGATCACAAACACTGTTAACATTACGTTAGGTTTGTCTGCCTACCATGATGAGTCGAAGTGATAATAATAGGCGAAATCGTTCTAATAAAGCTAATGCCAATATGCCAGGCCCAAGAAGCAGAGGAATGCAGAGAGCAGGTATGCCACATGCGGAAAACATTAAACCTCAGAGAGATATATATAACAACCCCAGATTTTGCGACGTCTTTACCAGGCTGAAGGGATCAGTCGTGTTTGTCCAGGTCAAATCGGGAACTGAATATGAGGGCATTCTACACACAATTTCTCCAAAGGGGGAAATAGTTCTAATGGAAGTAAGAACAAAGGATCAAACAAAGCAGAAGGTAACCTTGCACCCAAAACTCATCCTTGAATGCAACAGTATTGTCAAGATCACAGCCAAAGATGTCAATCTGGATTATTCCAGTAAACCGGAAAGTTTCGCCACAGATGCCGAAATATCTCAGCGTGTCAATGGTCAGGTACCAGAAAGAAAACTAGAAGCCTGGGCTCCCATTGAAGATGATGTCGCCGACAAGCGACTCTTGGAGGTAGAACTAGATAGTACGGATTTAGCCAAAGGTAATGGATGGGACGCTGCAGAAATGTTTGCAACTAATCAGCGTGATTTCGGATACGAGTCAACCTTCAAAGAAGACCTTCAAGAATACACAACTCCCCTACCAGAGGAAGACACAAAAGAATTCAGAGAAAGGAGGGCCAGAGCAGACAGATTAGCTAAGCAAATAGAACAGTCACCTGAACATGCGAATCGTGGTCAAGTAGAGAACAGTGACGATATGACAGAAGAGGAGAGGTTCAGTTCTGTTTCAAGGGTGGGGATGAATTCAAGACCTGTCCCACAGAACTCTTCCAATAATACAGACAAGTACGTGCCTCCACAGAAGAGGCAGACTGGCGCTGGTGTGTACCCAAGGTCAGGACAAGGTCGGAAACAATCACCTTCTAGAACTCCCATGTCAGGCCCAGGCAGGCCACCAGTCATGGGTGTAGATAGGCAGACACCTCAAGCACAAGCAGTTGTACAGACATTCAGACACACTCATCAACCTTCAAAACAGCAACAGGCTCCTCCTCCCTCTGCTGGACAAACAGGTGCAATGTCATCCGACTACAATCGAGTCCAACCTCATCACTCGGCCCAGTCCCAACCCAAATCACAGCATCACCACTCTCCTGTACCCCAACAGCCGCCATACCAACAGAGGCCACCAGTTGTAGGTGGTGTGGTAGGACCGAGAGGTCAGGCACCCTCGCTGAACCCCATGGGTCCCAAGTCCCTCCCTCCTTCAATAGATAACGAACAGAAGAGGGTAGCCCCTCAGTCTGAAAAGCAACCTCTCCTGTCATCAGAGGTTGCCTTACAGAGACCAGATAGTCTCAACCATCCAAACGTCGATACGGGCAGGTCTGCTGCCCCCAACCAGATTCCATCTTCATCCACAACTTCAGAGGGTCAGGCAGTTCCAGACAAGAGTCCAGCAAGAAAAGCCACCACACTTGGGCTAAAGAACTTCTCTGAAAATTTAAGGCTGTCGACCGATAAGAAGATGCCCGAAAACAAAGTGCCTGCCCTCTCAACTACCCTCCCCCCTAGCACAATGGAGGGATCTGCTGAAATAATCTCACCATCGGTCACAGGGGGATCCACTAGACCCCCTGCCGAATCACCCGCACAACCCGAAATGAAAACAGCAGGTACATCGCCGGTCATTATGGGGGTCCCAAAGAAGACACCCGTCCCGTCAACGGTCGAAAAGGACAGGACGGAGGCAGTGAAAAGTCAAATCTCTGAGAAACCGAAATTGAATCCCAACGCCAAAGTGTTTATACCGAGGGCCTTGCCCCAGAAGACCCCTACCCCTCCTCCATCTAGGTCACCGGTTTCACAACTGGCCACCAATCAGATGATGGCCGCAGCACACTATATGAACCCGTCGATGGCTGCAGTGTACGGACAAGGTGGTCCATACATGGTCACATCAAATGCTCCTCCTGGAAGCTTACAACAGTATACTCAGATTCCCAAGCAAGTGCATGCACAGAGAGGTACGCCTCGTGTGGAATACATGAACTCTTTCCCCCCTGCACTTGCAGCTGGTCAGCCTTTGGTTACCCCCATACAAGGACAACAGTACATAACAGTCACTACAGGTGGCCAAGGCATGCAGCAACCAGGCTCCATCAAAGTCATGCCGACTATGCTGAACCATGTGATTAAGCAGCCAACAATGTCTTACAGGCAGTTACCAAATAACAATCCTGCTGTGCAAACTATGCATCCTCAGTCACAGCAGTTGGTGCAAGGAGCAGAGGGAGTCATGTTACCACAAATAATGGCTTTTCCATCTCAGGCAGCAGCTGCCCAGTCTCAATCCCTTCAACAACAACACTCTCAAGGTTCAGCGCCTTCCAACCAGTACATGCACACTGCCCCCAGTCATGCTAATGCTGCCAACCAGATGCAACAGTCACACCACACCACCCCACCTTTACAACAGTCCCAGCAATCACAGAGTAGCAACCACCCTGTGATTGCCTCACAGGGTCAGTTCCCCCAACACGGAGGACGGCCCTCTCCCGGTCCTATGCAACCTCAGATGACACACGCCCAGGCACAAGCACAAGTGGTTCAACCACAAGGAGGGATGGCTCAGCTTGTTGCAGTCTCTCAAGGAGGTCAGCAAGCAATAGTTTACACATCTCTACCACAAACTCAGCATGGCCATGGTATACCAACCCAACATGCTAGCCAGCAGTACAGTAACATACCACAACATATAAACCAGCAGCCGAATATGCAGGTTCAACCTACCCATGTTCCCTCCAACATGACAAACATAACCAATGTAACGAGGGTCCATCCCGACCCCCATCCACACCCCCATCCCGCAGCGCCGACCCTCTACATGAATCAATCCCAAGCAGGCATGGTCCAGAGTCACCAGCTTCCGGGGTCATACCTGCAACAGCATGGGGCGGCATACCAACCTGGCAATTGAGGAGTTTGTCAAGAAATGTTTTGACAGAGCCTACTTTATTGGTGTGAGAGGTGAAAGTCGCGCCTTTTTATACCTGTATGCTACGGATGTCACACGGTACCATCAACATGACTTAATCAACATCGCGGGTGTCGTCGATGATGCCCTCGATGTCGTACTGCCGACGGTGGCCACCATTCGTAACTCTCAGTGAGGAAGTAAAATCGCATCATCACTCCGTCATGGTGTTGCCTTCAGTTTCAAAAAGCAAAATACAAAAAAAATAATAATAATTATAAGAAGAAAAAGTAAGAGTCTGCCTGTGGTCGAGCAACGGAGCATGGTGTGATGATGCCGTAAAGTCGAGAGAGGAGGACGACGTCGACGATGTTTTTGTTCTTTACCTTTACTTTGGCTCAGGTGTGGCCTAGAGGCTTATTTTGGAGTGAATCTCAAGTAGCAGAAAAAAAGGGAGTTGTTTTTGAAGTGCAATGATATTAAGACAAAAATACAAAAACCTACAAAACAGGATACCTCCTGATTGAGTCTGATGTATGCGCAGCTACGACCTCGAGACGAAGAGCAGGATGTGCCCTGTCTCCCGCATCCTCCCCATCCTCTGGTTTACAGACACTGGCAGGAGGACAGTGAAGCCGACAGAGGCGTGGATGAAAACCACAGATAGAATTGATAGGGAAAAAGCATCATTTGGAACACCAGGAACCAAGGGCCAATGTTCACTTTTTCGGCAGAAGGATGAAATCCGAGACATTTTTTGTAAGATCATTCTAGGCTGGAGGATGCGAGGGAGTGCGTAACCATTCGTTTTTTCTTCTTTCAATTTTTTCTTTCTATCCGGGTGAATCCGATACGGGACATAGCATTACTCAGTTTGGTTAAAACTCTTGCTTTGGCTCGACCAAGTTTTAATATTAAAAGTGCGACGTTGAAACAGCCGACGAGGAAGGACGTACTTTTAATTTCTACTAGACTTGGCAGATACGCAAGACACTTTGAAATATTATGAAAGTTCTCCGCTGCAGAAGAAAACTTAATGATACCGGGACGTCGTGTTATTCCTTGGGAACCGCAGCATTTATTTACTCGTAAAACTTTTAAGTCTCCCGAACATGCATATATCTCGATAAGACTACCAATTTGTATTCTCTGTCTAATCAGGTGTCGCCGTCATTTTCGATTAGCGAATAATCGAATGCCGTCAGTGTTTTTATTCAGAACGTCTTTTGTAAGCTTTTTGAAATGCACGGAAGTGATTTCACAATGTCAGTCGATAAGTCAAGTTAACATTTTTGTAAAACTCTCTGTTTTTAAAGAAGTATCTGTAAATTCTTACCGTATCCATCTTCCATAATGAAATATCAACGTCACAAGAGATTCTGAACATGTCGGATTTATTTTACCATTCGTTAAGCGCTGGGTCTTCCAAGAACAGTCGACAATCCTCTGCAGGTGATTTTTTTTCTCCCCCGTGAAGCGACGGCGCAGACGACTGTCGGGTCCCCCTCCCCTTCCCCCTACTTTGAAGTGGTAAATCATCAATCATTATTTCTCCTTTTATTTGTTGTTGTGTGTGTATGACAGAATCATAAAAGTCTTTTTTTAAATTTTTTTATTGAGACAATTATTAAGAAAATAATGAACATGGTCAGTTGTGCATGTCAGTCACGTACATCAACTTTGTCAAACAAGGTCTCATGTAGTTTTGTAAGTTTACAGTTCGCTTTAAGTGTCTTCATTGGTTACTTTTAGATATGAATATTCATTACCAATATTAATTACCAACAAAAATTGCTTAAATCATAAACATGTAATGAAGATGAGAGTTATTAAAGCTGCTTCGTTGAGGTCAGCTTTTTTTGACGTATATAACAGAAATATAGGACGTCTGTTTTCATTTGCGGTTTGCTTGGTATATGAATCAAATTGATAACAAATTTGGAAGGAAAAACAAGAAGAGGAAGAAGAAGAAACAGGCGCTTGTGTACTTAAATACCCAAAGCTAGATGATCCAACGTTGTACTTGTTTATAACCTCACCAGTGCAGAATTTTTACTGATGTGATCCCATCCCCAAATATTTACCTGTTTCCAAGACAATATTACCAAATGGGATCGAAAAACATTACGACCGTTAAAGTCGAGCATACCTAAAGTTACTGGACAAAATTTCACTCTTTCTTTCCAGATAATTTCAATATTCTGGACTTGACAAAAATTGATGCTTTTGTTCAGATTTATAGCATGCCTTATGGCAAGAACTGTGTGTCTATTATCTACAATATTTCAATTGCAATTACAATTGTATTTTGTTTCAGAGGACAACAATTTTTAACACATTCAGCTTCAAATGTTGTATCCTTTAAAATCATCTCATTTGTTGAGTGGGAAACATACACAAACAAACAAATAAATAAACAGGGTTAATAGTCCTCCATGCATCAATACGCCTTTTATGGTTGGAAAGACCTTTATTTTTTGTCTTTCTGTTTAAAAAAAATTAATAATAAGATCGAATAACACAACCAGCAACATATACTGAGTCATAAGAAAGAATCAGTTTCAACTGTATATGGTAATGCTTTTGTCAAATTTATCGTCGTTAAGGTTATTTCATATCTGTCAATAATCGAATATAATTACCCATCCGGCCATGTGAGACTTGATTCTTGTGGGGGTAATCGGTTTCTTTGTATTAGATCTGTTGGTTAAAACAGCCATTTCCCCCACCCACCCTCCCCCCCTGATAATCAACAAGAACAAAAACAAAACAAAAAAGAAAATGGAGACAAAATTGACTTGGGTTCATTCTGACCCGGTTTTATTTACTGGTTGTTACTCAATAATTTATATTCAATAAGACAATATTTGAATGGTATGGTTGAAATGGTGCTTTTCATCACAAAATCAATTCTGAATATTTCTCTAAAATGGATGATAAATATGGATATACTATGTCACTAATGTATCATCTGGCCTGAGCTTTGGTCCTTTTAAGAGGGCTTCCCCCCCCCCCCCACCCTTCTTCTGCTTGTATTTTTGTTTTGTACCCTGCTTACTTTGTGATACCTCTCTGAACCCAATTCATGCTATTTAAATTATGCCACTTAGTTGTCGACGTAGTAATAGTGTGACAGTGTTAACAGACTTTTGTTAATTCAGATAACAAAAGAAGAAAAATGCTAAACAGCTTTTTGTGGATCTGCAATTGCATGATGTAATGATGGCAAATGATGTTTTGTTTTATAATTAACGTGTTCCATTTTCATGTAGCCATAATGATAGTTGTAGAGTAAAGCCACATGAATAATTAACTGCCTTTTAAGTCGAACGTTGAAAATTTCTAAGGATGTAACCTGACAGACTGCACAAATGAAACGGCCAAGAATAGGTCGTCACTCTTTTCACCCTGTGAGGGAGGGGTATAAAAGCTAATATTTTAGCTGGAAAACTTTGAGAATTTTTGTTGATGTCATTTTTATACCTGAATATAAATGTAAGTTTTTTGTTATATTTTTGAAACATGTGACATGTTTATAATGTGGATATATATATATATATATATATATATATATACATATATATATATATATATATATATATATATATATATATATATATATATATAATTTTTGGTTCAGACTTTCATCTTTTTTTTTTCATTGAGAATTGTAGCCCCCAAATCAAGCCTAGAAGAGAACTTAAATTAGTTGTAAACCTTCTCCCCTTCCTACAATCATATCCCTCCCTCAGCCCTCCCACCCCTTCATACGCAATCCCAACCAACAAACACCTCAGCCATTGGTTTATTATTTGGGGTAATGTCGTTGGAAACTCTGTGCACCATAAAAAGTCATCTGACCGATTGGTGCACAACTGAAAGAGCCGAAAAAGGGCTCATCATTTATCCAAGTGTGAAACATTTTGGCTTGATGCTACAGGTTTTGTTGATGTCATTTTATACATGATTGTGAATGTCGGTTGTCTCTGTTTTTTGTTTTGTTTTAAACATGTGGCATGTTTACAGTGGAAATCTTTTTTTTTTTTTTTTCCACTTGCAAGATTTTGTAAGCTTTTATAATGAAACAAAAATTGAGTTACAGTAATAGAGGAAAGATTTAGTTTAAAAGAAGGTTATTTCAAGAAATATTAGAATTTGAGGAAGTCAGAATATGGGAGTGTAGACTTCATCAAAATGACTTTTATGATTCACATGGTATGTGTGATACGTATAAGGAAGTGTGGTGGGTGGGTGGGTCGGTTGGTTGGGACAGGGAAAGAAGAAATGCGGTTTAAGTACTGGAATGCAGCAATTCCAAATTAATTTTAGAGAGTCATTTGTTCTATGAATCTACAAACTTTTAACAATCAAACTGCTTAACAAAAAAAATTACATGAATGACTTTGCTTTGTTCTGTTCAGCAACTATGGACAGTCCATTAAAGTCTTTGAACAATGAACATCTCTCTCTATGGTGTTTCATTCAAAACATGGTATATTTGCTAAGTGCAGTATTAAAGAAAACAGATGTGGTTCATGGAAGATATCACATTCAGTTTGCTCTTGTTTAATAAGAACCATTCACTAAATATTGGTATTTATTGTAGTAGGGTATCTGAGATGTGGGCTAAAGACTTGCTTTATCAACATATATAGGAAGTCTTATCAACAATAAAAAAAAAAGGAAGAAAAGAT
>TCONS_00009430	evm.TU.Chr11.599
AAAAGAAAGCTTTGATTTCCGTTTTACTATTTTAAAATTTTAGATATCGTGATTTATTGTGAAGGGAAACAATATAACAAAGATGTATAGCTCTGTGAGCTCTAAGACGCTTCACCAAAATATTATTAATACGCCCCGGCAATCTGAACTCATGTGTACTACCAAACCCGCGAATACGCGTTAACCAAAGGGAAAATATTCCTTATTTTTGGTCGAACGACGTTACCTGTTTGGACTTTTTAATTCTGGAATCAATTTCCAGGCCAACGTGCCAAAATTGGAAATGTAATCAGGGTGATCAGCGTAGAGTTGGTGTAAAATATCCAGTTGAAACTGATCACAAACACTGTTAACATTACGTTAGGTTTGTCTGCCTACCATGATGAGTCGAAGTGATAATAATAGGCGAAATCGTTCTAATAAAGCTAATGCCAATATGCCAGGCCCAAGAAGCAGAGGAATGCAGAGAGCAGGTATGCCACATGCGGAAAACATTAAACCTCAGAGAGATATATATAACAACCCCAGATTTTGCGACGTCTTTACCAGGCTGAAGGGATCAGTCGTGTTTGTCCAGGTCAAATCGGGAACTGAATATGAGGGCATTCTACACACAATTTCTCCAAAGGGGGAAATAGTTCTAATGGAAGTAAGAACAAAGGATCAAACAAAGCAGAAGGTAACCTTGCACCCAAAACTCATCCTTGAATGCAACAGTATTGTCAAGATCACAGCCAAAGATGTCAATCTGGATTATTCCAGTAAACCGGAAAGTTTCGCCACAGATGCCGAAATATCTCAGCGTGTCAATGGTCAGGTACCAGAAAGAAAACTAGAAGCCTGGGCTCCCATTGAAGATGATGTCGCCGACAAGCGACTCTTGGAGGTAGAACTAGATAGTACGGATTTAGCCAAAGGTAATGGATGGGACGCTGCAGAAATGTTTGCAACTAATCAGCGTGATTTCGGATACGAGTCAACCTTCAAAGAAGACCTTCAAGAATACACAACTCCCCTACCAGAGGAAGACACAAAAGAATTCAGAGAAAGGAGGGCCAGAGCAGACAGATTAGCTAAGCAAATAGAACAGTCACCTGAACATGCGAATCGTGGTCAAGTAGAGAACAGTGACGATATGACAGAAGAGGAGAGGTTCAGTTCTGTTTCAAGGGTGGGGATGAATTCAAGACCTGTCCCACAGAACTCTTCCAATAATACAGACAAGTACGTGCCTCCACAGAAGAGGCAGACTGGCGCTGGTGTGTACCCAAGGTCAGGACAAGGTCGGAAACAATCACCTTCTAGAACTCCCATGTCAGGCCCAGGCAGGCCACCAGTCATGGGTGTAGATAGGCAGACACCTCAAGCACAAGCAGTTGTACAGACATTCAGACACACTCATCAACCTTCAAAACAGCAACAGGCTCCTCCTCCCTCTGCTGGACAAACAGGTGCAATGTCATCCGACTACAATCGAGTCCAACCTCATCACTCGGCCCAGTCCCAACCCAAATCACAGCATCACCACTCTCCTGTACCCCAACAGCCGCCATACCAACAGAGGCCACCAGTTGTAGGTGGTGTGGTAGGACCGAGAGGTCAGGCACCCTCGCTGAACCCCATGGGTCCCAAGTCCCTCCCTCCTTCAATAGATAACGAACAGAAGAGGGTAGCCCCTCAGTCTGAAAAGCAACCTCTCCTGTCATCAGAGGTTGCCTTACAGAGACCAGATAGTCTCAACCATCCAAACGTCGATACGGGCAGGTCTGCTGCCCCCAACCAGATTCCATCTTCATCCACAACTTCAGAGGGTCAGGCAGTTCCAGACAAGAGTCCAGCAAGAAAAGCCACCACACTTGGGCTAAAGAACTTCTCTGAAAATTTAAGGCTGTCGACCGATAAGAAGATGCCCGAAAACAAAGTGCCTGCCCTCTCAACTACCCTCCCCCCTAGCACAATGGAGGGATCTGCTGAAATAATCTCACCATCGGTCACAGGGGGATCCACTAGACCCCCTGCCGAATCACCCGCACAACCCGAAATGAAAACAGCAGGTACATCGCCGGTCATTATGGGGGTCCCAAAGAAGACACCCGTCCCGTCAACGGTCGAAAAGGACAGGACGGAGGCAGTGAAAAGTCAAATCTCTGAGAAACCGAAATTGAATCCCAACGCCAAAGTGTTTATACCGAGGGCCTTGCCCCAGAAGACCCCTACCCCTCCTCCATCTAGGTCACCGGTTTCACAACTGGCCACCAATCAGATGATGGCCGCAGCACACTATATGAACCCGTCGATGGCTGCAGTGTACGGACAAGGTGGTCCATACATGGTCACATCAAATGCTCCTCCTGGAAGCTTACAACAGTATACTCAGATTCCCAAGCAAGTGCATGCACAGAGAGGTACGCCTCGTGTGGAATACATGAACTCTTTCCCCCCTGCACTTGCAGCTGGTCAGCCTTTGGTTACCCCCATACAAGGACAACAGTACATAACAGTCACTACAGGTGGCCAAGGCATGCAGCAACCAGGCTCCATCAAAGTCATGCCGACTATGCTGAACCATGTGATTAAGCAGCCAACAATGTCTTACAGGCAGTTACCAAATAACAATCCTGCTGTGCAAACTATGCATCCTCAGTCACAGCAGTTGGTGCAAGGAGCAGAGGGAGTCATGTTACCACAAATAATGGCTTTTCCATCTCAGGCAGCAGCTGCCCAGTCTCAATCCCTTCAACAACAACACTCTCAAGGTTCAGCGCCTTCCAACCAGTACATGCACACTGCCCCCAGTCATGCTAATGCTGCCAACCAGATGCAACAGTCACACCACACCACCCCACCTTTACAACAGTCCCAGCAATCACAGAGTAGCAACCACCCTGTGATTGCCTCACAGGGTCAGTTCCCCCAACACGGAGGACGGCCCTCTCCCGGTCCTATGCAACCTCAGATGACACACGCCCAGGCACAAGCACAAGTGGTTCAACCACAAGGAGGGATGGCTCAGCTTGTTGCAGTCTCTCAAGGAGGTCAGCAAGCAATAGTTTACACATCTCTACCACAAACTCAGCATGGCCATGGTATACCAACCCAACATGCTAGCCAGCAGTACAGTAACATACCACAACATATAAACCAGCAGCCGAATATGCAGGTTCAACCTACCCATGTTCCCTCCAACATGACAAACATAACCAATGTAACGAGGGTCCATCCCGACCCCCATCCACACCCCCATCCCGCAGCGCCGACCCTCTACATGAATCAATCCCAAGCAGGCATGGTCCAGAGTCACCAGCTTCCGGGGTCATACCTGCAACAGCATGGGGCGGCATACCAACCTGGCAATTGAGGAGTTTGTCAAGAAATGTTTTGACAGAGCCTACTTTATTGGTGTGAGAGGTGAAAGTCGCGCCTTTTTATACCTGTATGCTACGGATGTCACACGGTACCATCAACATGACTTAATCAACATCGCGGGTGTCGTCGATGATGCCCTCGATGTCGTACTGCCGACGGTGGCCACCATTCGTAACTCTCAGTGAGGAAGTAAAATCGCATCATCACTCCGTCATGGTGTTGCCTTCAGTTTCAAAAAGCAAAATACAAAAAAAATAATAATAATTATAAGAAGAAAAAGTAAGAGTCTGCCTGTGGTCGAGCAACGGAGCATGGTGTGATGATGCCGTAAAGTCGAGAGAGGAGGACGACGTCGACGATGTTTTTGTTCTTTACCTTTACTTTGGCTCAGGTGTGGCCTAGAGGCTTATTTTGGAGTGAATCTCAAGTAGCAGAAAAAAAGGGAGTTGTTTTTGAAGTGCAATGATATTAAGACAAAAATACAAAAACCTACAAAACAGGATACCTCCTGATTGAGTCTGATGTATGCGCAGCTACGACCTCGAGACGAAGAGCAGGATGTGCCCTGTCTCCCGCATCCTCCCCATCCTCTGGTTTACAGACACTGGCAGGAGGACAGTGAAGCCGACAGAGGCGTGGATGAAAACCACAGATAGAATTGATAGGGAAAAAGCATCATTTGGAACACCAGGAACCAAGGGCCAATGTTCACTTTTTCGGCAGAAGGATGAAATCCGAGACATTTTTTGTAAGATCATTCTAGGCTGGAGGATGCGAGGGAGTGCGTAACCATTCGTTTTTTCTTCTTTCAATTTTTTCTTTCTATCCGGGTGAATCCGATACGGGACATAGCATTACTCAGTTTGGTTAAAACTCTTGCTTTGGCTCGACCAAGTTTTAATATTAAAAGTGCGACGTTGAAACAGCCGACGAGGAAGGACGTACTTTTAATTTCTACTAGACTTGGCAGATACGCAAGACACTTTGAAATATTATGAAAGTTCTCCGCTGCAGAAGAAAACTTAATGATACCGGGACGTCGTGTTATTCCTTGGGAACCGCAGCATTTATTTACTCGTAAAACTTTTAAGTCTCCCGAACATGCATATATCTCGATAAGACTACCAATTTGTATTCTCTGTCTAATCAGGTGTCGCCGTCATTTTCGATTAGCGAATAATCGAATGCCGTCAGTGTTTTTATTCAGAACGTCTTTTGTAAGCTTTTTGAAATGCACGGAAGTGATTTCACAATGTCAGTCGATAAGTCAAGTTAACATTTTTGTAAAACTCTCTGTTTTTAAAGAAGTATCTGTAAATTCTTACCGTATCCATCTTCCATAATGAAATATCAACGTCACAAGAGATTCTGAACATGTCGGATTTATTTTACCATTCGTTAAGCGCTGGGTCTTCCAAGAACAGTCGACAATCCTCTGCAGGTGATTTTTTTTCTCCCCCGTGAAGCGACGGCGCAGACGACTGTCGGGTCCCCCTCCCCTTCCCCCTACTTTGAAGTGGTAAATCATCAATCATTATTTCTCCTTTTATTTGTTGTTGTGTGTGTATGACAGAATCATAAAAGTCTTTTTTTAAATTTTTTTATTGAGACAATTATTAAGAAAATAATGAACATGGTCAGTTGTGCATGTCAGTCACGTACATCAACTTTGTCAAACAAGGTCTCATGTAGTTTTGTAAGTTTACAGTTCGCTTTAAGTGTCTTCATTGGTTACTTTTAGATATGAATATTCATTACCAATATTAATTACCAACAAAAATTGCTTAAATCATAACATGTAATGCAGATGAGAGTTATTAAGGCTGCTTCGTTGAGGTCATTGGTTACTTTAATATTTGAATATTCATTACCAATATTAATTACCAACAAATAACATGTAATGATGATGAGAGTTATTAAGGCTGCTTCGTTGAGGTCAGCTTTTTTTGACGTATATAACAGAAATATAGGACGTCTGTTTTCATTTGCGGTTTGCTTGGTATATGAATCAAATTGATAACAAATTTGGAAGGAAAAACAAGAAGAGGAAGAAGAAGAAACAGGCGCTTGTGTACTTAAATACCCAAAGCTAGATGATCCAACGTTGTACTTGTTTATAACCTCACCAGTGCAGAATTTTTACTGATGTGATCCCATCCCCAAATATTTACCTGTTTCCAAGACAATATTACCAAATGGGATCGAAAAACATTACGACCGTTAAAGTCGAGCATACCTAAAGTTACTGGACAAAATTTCACTCTTTCTTTCCAGATAATTTCAATATTCTGGACTTGACAAAAATTGATGCTTTTGTTCAGATTTATAGCATGCCTTATGGCAAGAACTGTGTGTCTATTATCTACAATATTTCAATTGCAATTACAATTGTATTTTGTTTCAGAGGACAACAATTTTTAACACATTCAGCTTCAAATGTTGTATCCTTTAAAATCATCTCATTTGTTGAGTGGGAAACATACACAAACAAACAAATAAATAAACAGGGTTAATAGTCCTCCATGCATCAATACGCCTTTTATGGTTGGAAAGACCTTTATTTTTTGTCTTTCTGTTTAAAAAAAATTAATAATAAGATCGAATAACACAACCAGCAACATATACTGAGTCATAAGAAAGAATCAGTTTCAACTGTATATGGTAATGCTTTTGTCAAATTTATCGTCGTTAAGGTTATTTCATATCTGTCAATAATCGAATATAATTACCCATCCGGCCATGTGAGACTTGATTCTTGTGGGGGTAATCGGTTTCTTTGTATTAGATCTGTTGGTTAAAACAGCCATTTCCCCCACCCACCCTCCCCCCCTGATAATCAACAAGAACAAAAACAAAACAAAAAAGAAAATGGAGACAAAATTGACTTGGGTTCATTCTGACCCGGTTTTATTTACTGGTTGTTACTCAATAATTTATATTCAATAAGACAATATTTGAATGGTATGGTTGAAATGGTGCTTTTCATCACAAAATCAATTCTGAATATTTCTCTAAAATGGATGATAAATATGGATATACTATGTCACTAATGTATCATCTGGCCTGAGCTTTGGTCCTTTTAAGAGGGCTTCCCCCCCCCCCCCACCCTTCTTCTGCTTGTATTTTTGTTTTGTACCCTGCTTACTTTGTGATACCTCTCTGAACCCAATTCATGCTATTTAAATTATGCCACTTAGTTGTCGACGTAGTAATAGTGTGACAGTGTTAACAGACTTTTGTTAATTCAGATAACAAAAGAAGAAAAATGCTAAACAGCTTTTTGTGGATCTGCAATTGCATGATGTAATGATGGCAAATGATGTTTTGTTTTATAATTAACGTGTTCCATTTTCATGTAGCCATAATGATAGTTGTAGAGTAAAGCCACATGAATAATTAACTGCCTTTTAAGTCGAACGTTGAAAATTTCTAAGGATGTAACCTGACAGACTGCACAAATGAAACGGCCAAGAATAGGTCGTCACTCTTTTCACCCTGTGAGGGAGGGGTATAAAAGCTAATATTTTAGCTGGAAAACTTTGAGAATTTTTGTTGATGTCATTTTTATACCTGAATATAAATGTAAGTTTTTTGTTATATTTTTGAAACATGTGACATGTTTATAATGTGGATATATATATATATATATATATATATATATACATATATATATATATATATATATATATATATATATATATATATATATATATAATTTTTGGTTCAGACTTTCATCTTTTTTTTTTCATTGAGAATTGTAGCCCCCAAATCAAGCCTAGAAGAGAACTTAAATTAGTTGTAAACCTTCTCCCCTTCCTACAATCATATCCCTCCCTCAGCCCTCCCACCCCTTCATACGCAATCCCAACCAACAAACACCTCAGCCATTGGTTTATTATTTGGGGTAATGTCGTTGGAAACTCTGTGCACCATAAAAAGTCATCTGACCGATTGGTGCACAACTGAAAGAGCCGAAAAAGGGCTCATCATTTATCCAAGTGTGAAACATTTTGGCTTGATGCTACAGGTTTTGTTGATGTCATTTTATACATGATTGTGAATGTCGGTTGTCTCTGTTTTTTGTTTTGTTTTAAACATGTGGCATGTTTACAGTGGAAATCTTTTTTTTTTTTTTTTCCACTTGCAAGATTTTGTAAGCTTTTATAATGAAACAAAAATTGAGTTACAGTAATAGAGGAAAGATTTAGTTTAAAAGAAGGTTATTTCAAGAAATATTAGAATTTGAGGAAGTCAGAATATGGGAGTGTAGACTTCATCAAAATGACTTTTATGATTCACATGGTATGTGTGATACGTATAAGGAAGTGTGGTGGGTGGGTGGGTCGGTTGGTTGGGACAGGGAAAGAAGAAATGCGGTTTAAGTACTGGAATGCAGCAATTCCAAATTAATTTTAGAGAGTCATTTGTTCTATGAATCTACAAACTTTTAACAATCAAACTGCTTAACAAAAAAAATTACATGAATGACTTTGCTTTGTTCTGTTCAGCAACTATGGACAGTCCATTAAAGTCTTTGAACAATGAACATCTCTCTCTATGGTGTTTCATTCAAAACATGGTATATTTGCTAAGTGCAGTATTAAAGAAAACAGATGTGGTTCATGGAAGATATCACATTCAGTTTGCTCTTGTTTAATAAGAACCATTCACTAAATATTGGTATTTATTGTAGTAGGGTATCTGAGATGTGGGCTAAAGACTTGCTTTATCAACATATATAGGAAGTCTTATCAACAATAAAAAAAAAAGGAAGAAAAGAT
>TCONS_00009431	evm.TU.Chr11.599
AAAAGAAAGCTTTGATTTCCGTTTTACTATTTTAAAATTTTAGATATCGTGATTTATTGTGAAGGGAAACAATATAACAAAGATGTATAGCTCTGTGAGCTCTAAGACGCTTCACCAAAATATTATTAATACGCCCCGGCAATCTGAACTCATGTGTACTACCAAACCCGCGAATACGCGTTAACCAAAGGGAAAATATTCCTTATTTTTGGTCGAACGACGTTACCTGTTTGGACTTTTTAATTCTGGAATCAATTTCCAGGCCAACGTGCCAAAATTGGAAATGTAATCAGGGTGATCAGCGTAGAGTTGGTGTAAAATATCCAGTTGAAACTGATCACAAACACTGTTAACATTACGTTAGGTTTGTCTGCCTACCATGATGAGTCGAAGTGATAATAATAGGCGAAATCGTTCTAATAAAGCTAATGCCAATATGCCAGGCCCAAGAAGCAGAGGAATGCAGAGAGCAGGTATGCCACATGCGGAAAACATTAAACCTCAGAGAGATATATATAACAACCCCAGATTTTGCGACGTCTTTACCAGGCTGAAGGGATCAGTCGTGTTTGTCCAGGTCAAATCGGGAACTGAATATGAGGGCATTCTACACACAATTTCTCCAAAGGGGGAAATAGTTCTAATGGAAGTAAGAACAAAGGATCAAACAAAGCAGAAGGTAACCTTGCACCCAAAACTCATCCTTGAATGCAACAGTATTGTCAAGATCACAGCCAAAGATGTCAATCTGGATTATTCCAGTAAACCGGAAAGTTTCGCCACAGATGCCGAAATATCTCAGCGTGTCAATGGTCAGGTACCAGAAAGAAAACTAGAAGCCTGGGCTCCCATTGAAGATGATGTCGCCGACAAGCGACTCTTGGAGGTAGAACTAGATAGTACGGATTTAGCCAAAGGTAATGGATGGGACGCTGCAGAAATGTTTGCAACTAATCAGCGTGATTTCGGATACGAGTCAACCTTCAAAGAAGACCTTCAAGAATACACAACTCCCCTACCAGAGGAAGACACAAAAGAATTCAGAGAAAGGAGGGCCAGAGCAGACAGATTAGCTAAGCAAATAGAACAGTCACCTGAACATGCGAATCGTGGTCAAGTAGAGAACAGTGACGATATGACAGAAGAGGAGAGGTTCAGTTCTGTTTCAAGGGTGGGGATGAATTCAAGACCTGTCCCACAGAACTCTTCCAATAATACAGACAAGTACGTGCCTCCACAGAAGAGGCAGACTGGCGCTGGTGTGTACCCAAGGTCAGGACAAGGTCGGAAACAATCACCTTCTAGAACTCCCATGTCAGGCCCAGGCAGGCCACCAGTCATGGGTGTAGATAGGCAGACACCTCAAGCACAAGCAGTTGTACAGACATTCAGACACACTCATCAACCTTCAAAACAGCAACAGGCTCCTCCTCCCTCTGCTGGACAAACAGGTGCAATGTCATCCGACTACAATCGAGTCCAACCTCATCACTCGGCCCAGTCCCAACCCAAATCACAGCATCACCACTCTCCTGTACCCCAACAGCCGCCATACCAACAGAGGCCACCAGTTGTAGGTGGTGTGGTAGGACCGAGAGGTCAGGCACCCTCGCTGAACCCCATGGGTCCCAAGTCCCTCCCTCCTTCAATAGATAACGAACAGAAGAGGGTAGCCCCTCAGTCTGAAAAGCAACCTCTCCTGTCATCAGAGGTTGCCTTACAGAGACCAGATAGTCTCAACCATCCAAACGTCGATACGGGCAGGTCTGCTGCCCCCAACCAGATTCCATCTTCATCCACAACTTCAGAGGGTCAGGCAGTTCCAGACAAGAGTCCAGCAAGAAAAGCCACCACACTTGGGCTAAAGAACTTCTCTGAAAATTTAAGGCTGTCGACCGATAAGAAGATGCCCGAAAACAAAGTGCCTGCCCTCTCAACTACCCTCCCCCCTAGCACAATGGAGGGATCTGCTGAAATAATCTCACCATCGGTCACAGGGGGATCCACTAGACCCCCTGCCGAATCACCCGCACAACCCGAAATGAAAACAGCAGGTACATCGCCGGTCATTATGGGGGTCCCAAAGAAGACACCCGTCCCGTCAACGGTCGAAAAGGACAGGACGGAGGCAGTGAAAAGTCAAATCTCTGAGAAACCGAAATTGAATCCCAACGCCAAAGTGTTTATACCGAGGGCCTTGCCCCAGAAGACCCCTACCCCTCCTCCATCTAGGTCACCGGTTTCACAACTGGCCACCAATCAGATGATGGCCGCAGCACACTATATGAACCCGTCGATGGCTGCAGTGTACGGACAAGGTGGTCCATACATGGTCACATCAAATGCTCCTCCTGGAAGCTTACAACAGTATACTCAGATTCCCAAGCAAGTGCATGCACAGAGAGGTACGCCTCGTGTGGAATACATGAACTCTTTCCCCCCTGCACTTGCAGCTGGTCAGCCTTTGGTTACCCCCATACAAGGACAACAGTACATAACAGTCACTACAGGTGGCCAAGGCATGCAGCAACCAGGCTCCATCAAAGTCATGCCGACTATGCTGAACCATGTGATTAAGCAGCCAACAATGTCTTACAGGCAGTTACCAAATAACAATCCTGCTGTGCAAACTATGCATCCTCAGTCACAGCAGTTGGTGCAAGGAGCAGAGGGAGTCATGTTACCACAAATAATGGCTTTTCCATCTCAGGCAGCAGCTGCCCAGTCTCAATCCCTTCAACAACAACACTCTCAAGGTTCAGCGCCTTCCAACCAGTACATGCACACTGCCCCCAGTCATGCTAATGCTGCCAACCAGATGCAACAGTCACACCACACCACCCCACCTTTACAACAGTCCCAGCAATCACAGAGTAGCAACCACCCTGTGATTGCCTCACAGGGTCAGTTCCCCCAACACGGAGGACGGCCCTCTCCCGGTCCTATGCAACCTCAGATGACACACGCCCAGGCACAAGCACAAGTGGTTCAACCACAAGGAGGGATGGCTCAGCTTGTTGCAGTCTCTCAAGGAGGTCAGCAAGCAATAGTTTACACATCTCTACCACAAACTCAGCATGGCCATGGTATACCAACCCAACATGCTAGCCAGCAGTACAGTAACATACCACAACATATAAACCAGCAGCCGAATATGCAGGTTCAACCTACCCATGTTCCCTCCAACATGACAAACATAACCAATGTAACGAGGGTCCATCCCGACCCCCATCCACACCCCCATCCCGCAGCGCCGACCCTCTACATGAATCAATCCCAAGCAGGCATGGTCCAGAGTCACCAGCTTCCGGGGTCATACCTGCAACAGCATGGGGCGGCATACCAACCTGGCAATTGAGGAGTTTGTCAAGAAATGTTTTGACAGAGCCTACTTTATTGGTGTGAGAGGTGAAAGTCGCGCCTTTTTATACCTGTATGCTACGGATGTCACACGGTACCATCAACATGACTTAATCAACATCGCGGGTGTCGTCGATGATGCCCTCGATGTCGTACTGCCGACGGTGGCCACCATTCGTAACTCTCAGTGAGGAAGTAAAATCGCATCATCACTCCGTCATGGTGTTGCCTTCAGTTTCAAAAAGCAAAATACAAAAAAAATAATAATAATTATAAGAAGAAAAAGTAAGAGTCTGCCTGTGGTCGAGCAACGGAGCATGGTGTGATGATGCCGTAAAGTCGAGAGAGGAGGACGACGTCGACGATGTTTTTGTTCTTTACCTTTACTTTGGCTCAGGTGTGGCCTAGAGGCTTATTTTGGAGTGAATCTCAAGTAGCAGAAAAAAAGGGAGTTGTTTTTGAAGTGCAATGATATTAAGACAAAAATACAAAAACCTACAAAACAGGATACCTCCTGATTGAGTCTGATGTATGCGCAGCTACGACCTCGAGACGAAGAGCAGGATGTGCCCTGTCTCCCGCATCCTCCCCATCCTCTGGTTTACAGACACTGGCAGGAGGACAGTGAAGCCGACAGAGGCGTGGATGAAAACCACAGATAGAATTGATAGGGAAAAAGCATCATTTGGAACACCAGGAACCAAGGGCCAATGTTCACTTTTTCGGCAGAAGGATGAAATCCGAGACATTTTTTGTAAGATCATTCTAGGCTGGAGGATGCGAGGGAGTGCGTAACCATTCGTTTTTTCTTCTTTCAATTTTTTCTTTCTATCCGGGTGAATCCGATACGGGACATAGCATTACTCAGTTTGGTTAAAACTCTTGCTTTGGCTCGACCAAGTTTTAATATTAAAAGTGCGACGTTGAAACAGCCGACGAGGAAGGACGTACTTTTAATTTCTACTAGACTTGGCAGATACGCAAGACACTTTGAAATATTATGAAAGTTCTCCGCTGCAGAAGAAAACTTAATGATACCGGGACGTCGTGTTATTCCTTGGGAACCGCAGCATTTATTTACTCGTAAAACTTTTAAGTCTCCCGAACATGCATATATCTCGATAAGACTACCAATTTGTATTCTCTGTCTAATCAGGTGTCGCCGTCATTTTCGATTAGCGAATAATCGAATGCCGTCAGTGTTTTTATTCAGAACGTCTTTTGTAAGCTTTTTGAAATGCACGGAAGTGATTTCACAATGTCAGTCGATAAGTCAAGTTAACATTTTTGTAAAACTCTCTGTTTTTAAAGAAGTATCTGTAAATTCTTACCGTATCCATCTTCCATAATGAAATATCAACGTCACAAGAGATTCTGAACATGTCGGATTTATTTTACCATTCGTTAAGCGCTGGGTCTTCCAAGAACAGTCGACAATCCTCTGCAGGTGATTTTTTTTCTCCCCCGTGAAGCGACGGCGCAGACGACTGTCGGGTCCCCCTCCCCTTCCCCCTACTTTGAAGTGGTAAATCATCAATCATTATTTCTCCTTTTATTTGTTGTTGTGTGTGTATGACAGAATCATAAAAGTCTTTTTTTAAATTTTTTTATTGAGACAATTATTAAGAAAATAATGAACATGGTCAGTTGTGCATGTCAGTCACGTACATCAACTTTGTCAAACAAGGTCTCATGTAGTTTTGTAAGTTTACAGTTCGCTTTAAGTGTCTTCATTGGTTACTTTTAGATATGAATATTCATTACCAATATTAATTACCAACAAAAATTGCTTAAATCATAAACATGTAATGAAGATGAGAGTTATTAAAGCTGCTTCGTTGAGGTCAGCTTTTTTTGACGTATATAACAGAAATATAGGACGTCTGTTTTCATTTGCGGTTTGCTTGGTATATGAATCAAATTGATAACAAATTTGGAAGGAAAAACAAGAAGAGGAAGAAGAAGAAACAGGCGCTTGTGTACTTAAATACCCAAAGCTAGATGATCCAACGTTGTACTTGTTTATAACCTCACCAGTGCAGAATTTTTACTGATGTGATCCCATCCCCAAATATTTACCTGTTTCCAAGACAATATTACCAAATGGGATCGAAAAACATTACGACCGTTAAAGTCGAGCATACCTAAAGTTACTGGACAAAATTTCACTCTTTCTTTCCAGATAATTTCAATATTCTGGACTTGACAAAAATTGATGCTTTTGTTCAGATTTATAGCATGCCTTATGGCAAGAACTGTGTGTCTATTATCTACAATATTTCAATTGCAATTACAATTGTATTTTGTTTCAGAGGACAACAATTTTTAACACATTCAGCTTCAAATGTTGTATCCTTTAAAATCATCTCATTTGTTGAGTGGGAAACATACACAAACAAACAAATAAATAAACAGGGTTAATAGTCCTCCATGCATCAATACGCCTTTTATGGTTGGAAAGACCTTTATTTTTTGTCTTTCTGTTTAAAAAAAATTAATAATAAGATCGAATAACACAACCAGCAACATATACTGAGTCATAAGAAAGAATCAGTTTCAACTGTATATGGTAATGCTTTTGTCAAATTTATCGTCGTTAAGGTTATTTCATATCTGTCAATAATCGAATATAATTACCCATCCGGCCATGTGAGACTTGATTCTTGTGGGGGTAATCGGTTTCTTTGTATTAGATCTGTTGGTTAAAACAGCCATTTCCCCCACCCACCCTCCCCCCCTGATAATCAACAAGAACAAAAACAAAACAAAAAAGAAAATGGAGACAAAATTGACTTGGGTTCATTCTGACCCGGTTTTATTTACTGGTTGTTACTCAATAATTTATATTCAATAAGACAATATTTGAATGGTATGGTTGAAATGGTGCTTTTCATCACAAAATCAATTCTGAATATTTCTCTAAAATGGATGATAAATATGGATATACTATGTCACTAATGTATCATCTGGCCTGAGCTTTGGTCCTTTTAAGAGGGCTTCCCCCCCCCCCCCACCCTTCTTCTGCTTGTATTTTTGTTTTGTACCCTGCTTACTTTGTGATACCTCTCTGAACCCAATTCATGCTATTTAAATTATGCCACTTAGTTGTCGACGTAGTAATAGTGTGACAGTGTTAACAGACTTTTGTTAATTCAGATAACAAAAGAAGAAAAATGCTAAACAGCTTTTTGTGGATCTGCAATTGCATGATGTAATGATGGCAAATGATGTTTTGTTTTATAATTAACGTGTTCCATTTTCATGTAGCCATAATGATAGTTGTAGAGTAAAGCCACATGAATAATTAACTGCCTTTTAAGTCGAACGTTGAAAATTTCTAAGGATGTAACCTGACAGACTGCACAAATGAAACGGCCAAGAATAGGTCGTCACTCTTTTCACCCTGTGAGGGAGGGGTATAAAAGCTAATATTTTAGCTGGAAAACTTTGAGAATTTTTGTTGATGTCATTTTTATACCTGAATATAAATGTAAGTTTTTTGTTATATTTTTGAAACATGTGACATGTTTATAATGTGGATATATATATATATATATATATATATATATACATATATATATATATATATATATATATATATATATATATATATATATATATAATTTTTGGTTCAGACTTTCATCTTTTTTTTTTCATTGAGAATTGTAGCCCCCAAATCAAGCCTAGAAGAGAACTTAAATTAGTTGTAAACCTTCTCCCCTTCCTACAATCATATCCCTCCCTCAGCCCTCCCACCCCTTCATACGCAATCCCAACCAACAAACACCTCAGCCATTGGTTTATTATTTGGGGTAATGTCGTTGGAAACTCTGTGCACCATAAAAAGTCATCTGACCGATTGGTGCACAACTGAAAGAGCCGAAAAAGGGCTCATCATTTATCCAAGTGTGAAACATTTTGGCTTGATGCTACAGGTTTTGTTGATGTCATTTTATACATGATTGTGAATGTCGGTTGTCTCTGTTTTTTGTTTTGTTTTAAACATGTGGCATGTTTACAGTGGAAATCTTTTTTTTTTTTTTTTCCACTTGCAAGATTTTGTAAGCTTTTATAATGAAACAAAAATTGAGTTACAGTAATAGAGGAAAGATTTAGTTTAAAAGAAGGTTATTTCAAGAAATATTAGAATTTGAGGAAGTCAGAATATGGGAGTGTAGACTTCATCAAAATGACTTTTATGATTCACATGGTATGTGTGATACGTATAAGGAAGTGTGGTGGGTGGGTGGGTCGGTTGGTTGGGACAGGGAAAGAAGAAATGCGGTTTAAGTACTGGAATGCAGCAATTCCAAATTAATTTTAGAGAGTCATTTGTTCTATGAATCTACAAACTTTTAACAATCAAACTGCTTAACAAAAAAAATTACATGAATGACTTTGCTTTGTTCTGTTCAGCAACTATGGACAGTCCATTAAAGTCTTTGAACAATGAACATCTCTCTCTATGGTGTTTCATTCAAAACATGGTATATTTGCTAAGTGCAGTATTAAAGAAAACAGATGTGGTTCATGGAAGATATCACATTCAGTTTGCTCTTGTTTAATAAGAACCATTCACTAAATATTGGTATTTATTGTAGTAGGGTATCTGAGATGTGGGCTAAAGACTTGCTTTATCAACATATATAGGAAGTCTTATCAACAATAAAAAAAAAAGGAAGAAAAGAT
>TCONS_00009432	evm.TU.Chr11.599
AAAAGAAAGCTTTGATTTCCGTTTTACTATTTTAAAATTTTAGATATCGTGATTTATTGTGAAGGGAAACAATATAACAAAGATGTATAGCTCTGTGAGCTCTAAGACGCTTCACCAAAATATTATTAATACGCCCCGGCAATCTGAACTCATGTGTACTACCAAACCCGCGAATACGCGTTAACCAAAGGGAAAATATTCCTTATTTTTGGTCGAACGACGTTACCTGTTTGGACTTTTTAATTCTGGAATCAATTTCCAGGCCAACGTGCCAAAATTGGAAATGTAATCAGGGTGATCAGCGTAGAGTTGGTGTAAAATATCCAGTTGAAACTGATCACAAACACTGTTAACATTACGTTAGGTTTGTCTGCCTACCATGATGAGTCGAAGTGATAATAATAGGCGAAATCGTTCTAATAAAGCTAATGCCAATATGCCAGGCCCAAGAAGCAGAGGAATGCAGAGAGCAGGTATGCCACATGCGGAAAACATTAAACCTCAGAGAGATATATATAACAACCCCAGATTTTGCGACGTCTTTACCAGGCTGAAGGGATCAGTCGTGTTTGTCCAGGTCAAATCGGGAACTGAATATGAGGGCATTCTACACACAATTTCTCCAAAGGGGGAAATAGTTCTAATGGAAGTAAGAACAAAGGATCAAACAAAGCAGAAGGTAACCTTGCACCCAAAACTCATCCTTGAATGCAACAGTATTGTCAAGATCACAGCCAAAGATGTCAATCTGGATTATTCCAGTAAACCGGAAAGTTTCGCCACAGATGCCGAAATATCTCAGCGTGTCAATGGTCAGGTACCAGAAAGAAAACTAGAAGCCTGGGCTCCCATTGAAGATGATGTCGCCGACAAGCGACTCTTGGAGGTAGAACTAGATAGTACGGATTTAGCCAAAGGTAATGGATGGGACGCTGCAGAAATGTTTGCAACTAATCAGCGTGATTTCGGATACGAGTCAACCTTCAAAGAAGACCTTCAAGAATACACAACTCCCCTACCAGAGGAAGACACAAAAGAATTCAGAGAAAGGAGGGCCAGAGCAGACAGATTAGCTAAGCAAATAGAACAGTCACCTGAACATGCGAATCGTGGTCAAGTAGAGAACAGTGACGATATGACAGAAGAGGAGAGGTTCAGTTCTGTTTCAAGGGTGGGGATGAATTCAAGACCTGTCCCACAGAACTCTTCCAATAATACAGACAAGTACGTGCCTCCACAGAAGAGGCAGACTGGCGCTGGTGTGTACCCAAGGTCAGGACAAGGTCGGAAACAATCACCTTCTAGAACTCCCATGTCAGGCCCAGGCAGGCCACCAGTCATGGGTGTAGATAGGCAGACACCTCAAGCACAAGCAGTTGTACAGACATTCAGACACACTCATCAACCTTCAAAACAGCAACAGGCTCCTCCTCCCTCTGCTGGACAAACAGGTGCAATGTCATCCGACTACAATCGAGTCCAACCTCATCACTCGGCCCAGTCCCAACCCAAATCACAGCATCACCACTCTCCTGTACCCCAACAGCCGCCATACCAACAGAGGCCACCAGTTGTAGGTGGTGTGGTAGGACCGAGAGGTCAGGCACCCTCGCTGAACCCCATGGGTCCCAAGTCCCTCCCTCCTTCAATAGATAACGAACAGAAGAGGGTAGCCCCTCAGTCTGAAAAGCAACCTCTCCTGTCATCAGAGGTTGCCTTACAGAGACCAGATAGTCTCAACCATCCAAACGTCGATACGGGCAGGTCTGCTGCCCCCAACCAGATTCCATCTTCATCCACAACTTCAGAGGGTCAGGCAGTTCCAGACAAGAGTCCAGCAAGAAAAGCCACCACACTTGGGCTAAAGAACTTCTCTGAAAATTTAAGGCTGTCGACCGATAAGAAGATGCCCGAAAACAAAGTGCCTGCCCTCTCAACTACCCTCCCCCCTAGCACAATGGAGGGATCTGCTGAAATAATCTCACCATCGGTCACAGGGGGATCCACTAGACCCCCTGCCGAATCACCCGCACAACCCGAAATGAAAACAGCAGGTACATCGCCGGTCATTATGGGGGTCCCAAAGAAGACACCCGTCCCGTCAACGGTCGAAAAGGACAGGACGGAGGCAGTGAAAAGTCAAATCTCTGAGAAACCGAAATTGAATCCCAACGCCAAAGTGTTTATACCGAGGGCCTTGCCCCAGAAGACCCCTACCCCTCCTCCATCTAGGTCACCGGTTTCACAACTGGCCACCAATCAGATGATGGCCGCAGCACACTATATGAACCCGTCGATGGCTGCAGTGTACGGACAAGGTGGTCCATACATGGTCACATCAAATGCTCCTCCTGGAAGCTTACAACAGTATACTCAGATTCCCAAGCAAGTGCATGCACAGAGAGGTACGCCTCGTGTGGAATACATGAACTCTTTCCCCCCTGCACTTGCAGCTGGTCAGCCTTTGGTTACCCCCATACAAGGACAACAGTACATAACAGTCACTACAGGTGGCCAAGGCATGCAGCAACCAGGCTCCATCAAAGTCATGCCGACTATGCTGAACCATGTGATTAAGCAGCCAACAATGTCTTACAGGCAGTTACCAAATAACAATCCTGCTGTGCAAACTATGCATCCTCAGTCACAGCAGTTGGTGCAAGGAGCAGAGGGAGTCATGTTACCACAAATAATGGCTTTTCCATCTCAGGCAGCAGCTGCCCAGTCTCAATCCCTTCAACAACAACACTCTCAAGGTTCAGCGCCTTCCAACCAGTACATGCACACTGCCCCCAGTCATGCTAATGCTGCCAACCAGATGCAACAGTCACACCACACCACCCCACCTTTACAACAGTCCCAGCAATCACAGAGTAGCAACCACCCTGTGATTGCCTCACAGGGTCAGTTCCCCCAACACGGAGGACGGCCCTCTCCCGGTCCTATGCAACCTCAGATGACACACGCCCAGGCACAAGCACAAGTGGTTCAACCACAAGGAGGGATGGCTCAGCTTGTTGCAGTCTCTCAAGGAGGTCAGCAAGCAATAGTTTACACATCTCTACCACAAACTCAGCATGGCCATGGTATACCAACCCAACATGCTAGCCAGCAGTACAGTAACATACCACAACATATAAACCAGCAGCCGAATATGCAGGTTCAACCTACCCATGTTCCCTCCAACATGACAAACATAACCAATGTAACGAGGGTCCATCCCGACCCCCATCCACACCCCCATCCCGCAGCGCCGACCCTCTACATGAATCAATCCCAAGCAGGCATGGTCCAGAGTCACCAGCTTCCGGGGTCATACCTGCAACAGCATGGGGCGGCATACCAACCTGGCAATTGAGGAGTTTGTCAAGAAATGTTTTGACAGAGCCTACTTTATTGGTGTGAGAGGTGAAAGTCGCGCCTTTTTATACCTGTATGCTACGGATGTCACACGGTACCATCAACATGACTTAATCAACATCGCGGGTGTCGTCGATGATGCCCTCGATGTCGTACTGCCGACGGTGGCCACCATTCGTAACTCTCAGTGAGGAAGTAAAATCGCATCATCACTCCGTCATGGTGTTGCCTTCAGTTTCAAAAAGCAAAATACAAAAAAAATAATAATAATTATAAGAAGAAAAAGTAAGAGTCTGCCTGTGGTCGAGCAACGGAGCATGGTGTGATGATGCCGTAAAGTCGAGAGAGGAGGACGACGTCGACGATGTTTTTGTTCTTTACCTTTACTTTGGCTCAGGTGTGGCCTAGAGGCTTATTTTGGAGTGAATCTCAAGTAGCAGAAAAAAAGGGAGTTGTTTTTGAAGTGCAATGATATTAAGACAAAAATACAAAAACCTACAAAACAGGATACCTCCTGATTGAGTCTGATGTATGCGCAGCTACGACCTCGAGACGAAGAGCAGGATGTGCCCTGTCTCCCGCATCCTCCCCATCCTCTGGTTTACAGACACTGGCAGGAGGACAGTGAAGCCGACAGAGGCGTGGATGAAAACCACAGATAGAATTGATAGGGAAAAAGCATCATTTGGAACACCAGGAACCAAGGGCCAATGTTCACTTTTTCGGCAGAAGGATGAAATCCGAGACATTTTTTGTAAGATCATTCTAGGCTGGAGGATGCGAGGGAGTGCGTAACCATTCGTTTTTTCTTCTTTCAATTTTTTCTTTCTATCCGGGTGAATCCGATACGGGACATAGCATTACTCAGTTTGGTTAAAACTCTTGCTTTGGCTCGACCAAGTTTTAATATTAAAAGTGCGACGTTGAAACAGCCGACGAGGAAGGACGTACTTTTAATTTCTACTAGACTTGGCAGATACGCAAGACACTTTGAAATATTATGAAAGTTCTCCGCTGCAGAAGAAAACTTAATGATACCGGGACGTCGTGTTATTCCTTGGGAACCGCAGCATTTATTTACTCGTAAAACTTTTAAGTCTCCCGAACATGCATATATCTCGATAAGACTACCAATTTGTATTCTCTGTCTAATCAGGTGTCGCCGTCATTTTCGATTAGCGAATAATCGAATGCCGTCAGTGTTTTTATTCAGAACGTCTTTTGTAAGCTTTTTGAAATGCACGGAAGTGATTTCACAATGTCAGTCGATAAGTCAAGTTAACATTTTTGTAAAACTCTCTGTTTTTAAAGAAGTATCTGTAAATTCTTACCGTATCCATCTTCCATAATGAAATATCAACGTCACAAGAGATTCTGAACATGTCGGATTTATTTTACCATTCGTTAAGCGCTGGGTCTTCCAAGAACAGTCGACAATCCTCTGCAGGTGATTTTTTTTCTCCCCCGTGAAGCGACGGCGCAGACGACTGTCGGGTCCCCCTCCCCTTCCCCCTACTTTGAAGTGGTAAATCATCAATCATTATTTCTCCTTTTATTTGTTGTTGTGTGTGTATGACAGAATCATAAAAGTCTTTTTTTAAATTTTTTTATTGAGACAATTATTAAGAAAATAATGAACATGGTCAGTTGTGCATGTCAGTCACGTACATCAACTTTGTCAAACAAGGTCTCATGTAGTTTTGTAAGTTTACAGTTCGCTTTAAGTGTCTTCATTGGTTACTTTTAGATATGAATATTCATTACCAATATTAATTACCAACAAAAATTGCTTAAATCATAAACATGTAATGAAGATGAGAGTTATTAAAGCTGCTTCGTTGAGGTCATTGGTTACTTTAATATTTGAATATTCATTACCAATATTAATTACCAACAAATAACATGTAATGATGATGAGAGTTATTAAGGCTGCTTCGTTGAGGTCAGCTTTTTTTGACGTATATAACAGAAATATAGGACGTCTGTTTTCATTTGCGGTTTGCTTGGTATATGAATCAAATTGATAACAAATTTGGAAGGAAAAACAAGAAGAGGAAGAAGAAGAAACAGGCGCTTGTGTACTTAAATACCCAAAGCTAGATGATCCAACGTTGTACTTGTTTATAACCTCACCAGTGCAGAATTTTTACTGATGTGATCCCATCCCCAAATATTTACCTGTTTCCAAGACAATATTACCAAATGGGATCGAAAAACATTACGACCGTTAAAGTCGAGCATACCTAAAGTTACTGGACAAAATTTCACTCTTTCTTTCCAGATAATTTCAATATTCTGGACTTGACAAAAATTGATGCTTTTGTTCAGATTTATAGCATGCCTTATGGCAAGAACTGTGTGTCTATTATCTACAATATTTCAATTGCAATTACAATTGTATTTTGTTTCAGAGGACAACAATTTTTAACACATTCAGCTTCAAATGTTGTATCCTTTAAAATCATCTCATTTGTTGAGTGGGAAACATACACAAACAAACAAATAAATAAACAGGGTTAATAGTCCTCCATGCATCAATACGCCTTTTATGGTTGGAAAGACCTTTATTTTTTGTCTTTCTGTTTAAAAAAAATTAATAATAAGATCGAATAACACAACCAGCAACATATACTGAGTCATAAGAAAGAATCAGTTTCAACTGTATATGGTAATGCTTTTGTCAAATTTATCGTCGTTAAGGTTATTTCATATCTGTCAATAATCGAATATAATTACCCATCCGGCCATGTGAGACTTGATTCTTGTGGGGGTAATCGGTTTCTTTGTATTAGATCTGTTGGTTAAAACAGCCATTTCCCCCACCCACCCTCCCCCCCTGATAATCAACAAGAACAAAAACAAAACAAAAAAGAAAATGGAGACAAAATTGACTTGGGTTCATTCTGACCCGGTTTTATTTACTGGTTGTTACTCAATAATTTATATTCAATAAGACAATATTTGAATGGTATGGTTGAAATGGTGCTTTTCATCACAAAATCAATTCTGAATATTTCTCTAAAATGGATGATAAATATGGATATACTATGTCACTAATGTATCATCTGGCCTGAGCTTTGGTCCTTTTAAGAGGGCTTCCCCCCCCCCCCCACCCTTCTTCTGCTTGTATTTTTGTTTTGTACCCTGCTTACTTTGTGATACCTCTCTGAACCCAATTCATGCTATTTAAATTATGCCACTTAGTTGTCGACGTAGTAATAGTGTGACAGTGTTAACAGACTTTTGTTAATTCAGATAACAAAAGAAGAAAAATGCTAAACAGCTTTTTGTGGATCTGCAATTGCATGATGTAATGATGGCAAATGATGTTTTGTTTTATAATTAACGTGTTCCATTTTCATGTAGCCATAATGATAGTTGTAGAGTAAAGCCACATGAATAATTAACTGCCTTTTAAGTCGAACGTTGAAAATTTCTAAGGATGTAACCTGACAGACTGCACAAATGAAACGGCCAAGAATAGGTCGTCACTCTTTTCACCCTGTGAGGGAGGGGTATAAAAGCTAATATTTTAGCTGGAAAACTTTGAGAATTTTTGTTGATGTCATTTTTATACCTGAATATAAATGTAAGTTTTTTGTTATATTTTTGAAACATGTGACATGTTTATAATGTGGATATATATATATATATATATATATATATATACATATATATATATATATATATATATATATATATATATATATATATATATATAATTTTTGGTTCAGACTTTCATCTTTTTTTTTTCATTGAGAATTGTAGCCCCCAAATCAAGCCTAGAAGAGAACTTAAATTAGTTGTAAACCTTCTCCCCTTCCTACAATCATATCCCTCCCTCAGCCCTCCCACCCCTTCATACGCAATCCCAACCAACAAACACCTCAGCCATTGGTTTATTATTTGGGGTAATGTCGTTGGAAACTCTGTGCACCATAAAAAGTCATCTGACCGATTGGTGCACAACTGAAAGAGCCGAAAAAGGGCTCATCATTTATCCAAGTGTGAAACATTTTGGCTTGATGCTACAGGTTTTGTTGATGTCATTTTATACATGATTGTGAATGTCGGTTGTCTCTGTTTTTTGTTTTGTTTTAAACATGTGGCATGTTTACAGTGGAAATCTTTTTTTTTTTTTTTTCCACTTGCAAGATTTTGTAAGCTTTTATAATGAAACAAAAATTGAGTTACAGTAATAGAGGAAAGATTTAGTTTAAAAGAAGGTTATTTCAAGAAATATTAGAATTTGAGGAAGTCAGAATATGGGAGTGTAGACTTCATCAAAATGACTTTTATGATTCACATGGTATGTGTGATACGTATAAGGAAGTGTGGTGGGTGGGTGGGTCGGTTGGTTGGGACAGGGAAAGAAGAAATGCGGTTTAAGTACTGGAATGCAGCAATTCCAAATTAATTTTAGAGAGTCATTTGTTCTATGAATCTACAAACTTTTAACAATCAAACTGCTTAACAAAAAAAATTACATGAATGACTTTGCTTTGTTCTGTTCAGCAACTATGGACAGTCCATTAAAGTCTTTGAACAATGAACATCTCTCTCTATGGTGTTTCATTCAAAACATGGTATATTTGCTAAGTGCAGTATTAAAGAAAACAGATGTGGTTCATGGAAGATATCACATTCAGTTTGCTCTTGTTTAATAAGAACCATTCACTAAATATTGGTATTTATTGTAGTAGGGTATCTGAGATGTGGGCTAAAGACTTGCTTTATCAACATATATAGGAAGTCTTATCAACAATAAAAAAAAAAGGAAGAAAAGAT
>TCONS_00009432	evm.TU.Chr11.599
ATGATGAGTCGAAGTGATAATAATAGGCGAAATCGTTCTAATAAAGCTAATGCCAATATGCCAGGCCCAAGAAGCAGAGGAATGCAGAGAGCAGGTATGCCACATGCGGAAAACATTAAACCTCAGAGAGATATATATAACAACCCCAGATTTTGCGACGTCTTTACCAGGCTGAAGGGATCAGTCGTGTTTGTCCAGGTCAAATCGGGAACTGAATATGAGGGCATTCTACACACAATTTCTCCAAAGGGGGAAATAGTTCTAATGGAAGTAAGAACAAAGGATCAAACAAAGCAGAAGGTAACCTTGCACCCAAAACTCATCCTTGAATGCAACAGTATTGTCAAGATCACAGCCAAAGATGTCAATCTGGATTATTCCAGTAAACCGGAAAGTTTCGCCACAGATGCCGAAATATCTCAGCGTGTCAATGGTCAGGTACCAGAAAGAAAACTAGAAGCCTGGGCTCCCATTGAAGATGATGTCGCCGACAAGCGACTCTTGGAGGTAGAACTAGATAGTACGGATTTAGCCAAAGGTAATGGATGGGACGCTGCAGAAATGTTTGCAACTAATCAGCGTGATTTCGGATACGAGTCAACCTTCAAAGAAGACCTTCAAGAATACACAACTCCCCTACCAGAGGAAGACACAAAAGAATTCAGAGAAAGGAGGGCCAGAGCAGACAGATTAGCTAAGCAAATAGAACAGTCACCTGAACATGCGAATCGTGGTCAAGTAGAGAACAGTGACGATATGACAGAAGAGGAGAGGTTCAGTTCTGTTTCAAGGGTGGGGATGAATTCAAGACCTGTCCCACAGAACTCTTCCAATAATACAGACAAGTACGTGCCTCCACAGAAGAGGCAGACTGGCGCTGGTGTGTACCCAAGGTCAGGACAAGGTCGGAAACAATCACCTTCTAGAACTCCCATGTCAGGCCCAGGCAGGCCACCAGTCATGGGTGTAGATAGGCAGACACCTCAAGCACAAGCAGTTGTACAGACATTCAGACACACTCATCAACCTTCAAAACAGCAACAGGCTCCTCCTCCCTCTGCTGGACAAACAGGTGCAATGTCATCCGACTACAATCGAGTCCAACCTCATCACTCGGCCCAGTCCCAACCCAAATCACAGCATCACCACTCTCCTGTACCCCAACAGCCGCCATACCAACAGAGGCCACCAGTTGTAGGTGGTGTGGTAGGACCGAGAGGTCAGGCACCCTCGCTGAACCCCATGGGTCCCAAGTCCCTCCCTCCTTCAATAGATAACGAACAGAAGAGGGTAGCCCCTCAGTCTGAAAAGCAACCTCTCCTGTCATCAGAGGTTGCCTTACAGAGACCAGATAGTCTCAACCATCCAAACGTCGATACGGGCAGGTCTGCTGCCCCCAACCAGATTCCATCTTCATCCACAACTTCAGAGGGTCAGGCAGTTCCAGACAAGAGTCCAGCAAGAAAAGCCACCACACTTGGGCTAAAGAACTTCTCTGAAAATTTAAGGCTGTCGACCGATAAGAAGATGCCCGAAAACAAAGTGCCTGCCCTCTCAACTACCCTCCCCCCTAGCACAATGGAGGGATCTGCTGAAATAATCTCACCATCGGTCACAGGGGGATCCACTAGACCCCCTGCCGAATCACCCGCACAACCCGAAATGAAAACAGCAGGTACATCGCCGGTCATTATGGGGGTCCCAAAGAAGACACCCGTCCCGTCAACGGTCGAAAAGGACAGGACGGAGGCAGTGAAAAGTCAAATCTCTGAGAAACCGAAATTGAATCCCAACGCCAAAGTGTTTATACCGAGGGCCTTGCCCCAGAAGACCCCTACCCCTCCTCCATCTAGGTCACCGGTTTCACAACTGGCCACCAATCAGATGATGGCCGCAGCACACTATATGAACCCGTCGATGGCTGCAGTGTACGGACAAGGTGGTCCATACATGGTCACATCAAATGCTCCTCCTGGAAGCTTACAACAGTATACTCAGATTCCCAAGCAAGTGCATGCACAGAGAGGTACGCCTCGTGTGGAATACATGAACTCTTTCCCCCCTGCACTTGCAGCTGGTCAGCCTTTGGTTACCCCCATACAAGGACAACAGTACATAACAGTCACTACAGGTGGCCAAGGCATGCAGCAACCAGGCTCCATCAAAGTCATGCCGACTATGCTGAACCATGTGATTAAGCAGCCAACAATGTCTTACAGGCAGTTACCAAATAACAATCCTGCTGTGCAAACTATGCATCCTCAGTCACAGCAGTTGGTGCAAGGAGCAGAGGGAGTCATGTTACCACAAATAATGGCTTTTCCATCTCAGGCAGCAGCTGCCCAGTCTCAATCCCTTCAACAACAACACTCTCAAGGTTCAGCGCCTTCCAACCAGTACATGCACACTGCCCCCAGTCATGCTAATGCTGCCAACCAGATGCAACAGTCACACCACACCACCCCACCTTTACAACAGTCCCAGCAATCACAGAGTAGCAACCACCCTGTGATTGCCTCACAGGGTCAGTTCCCCCAACACGGAGGACGGCCCTCTCCCGGTCCTATGCAACCTCAGATGACACACGCCCAGGCACAAGCACAAGTGGTTCAACCACAAGGAGGGATGGCTCAGCTTGTTGCAGTCTCTCAAGGAGGTCAGCAAGCAATAGTTTACACATCTCTACCACAAACTCAGCATGGCCATGGTATACCAACCCAACATGCTAGCCAGCAGTACAGTAACATACCACAACATATAAACCAGCAGCCGAATATGCAGGTTCAACCTACCCATGTTCCCTCCAACATGACAAACATAACCAATGTAACGAGGGTCCATCCCGACCCCCATCCACACCCCCATCCCGCAGCGCCGACCCTCTACATGAATCAATCCCAAGCAGGCATGGTCCAGAGTCACCAGCTTCCGGGGTCATACCTGCAACAGCATGGGGCGGCATACCAACCTGGCAATTGAG
>TCONS_00009427	evm.TU.Chr11.599
ATGATGAGTCGAAGTGATAATAATAGGCGAAATCGTTCTAATAAAGCTAATGCCAATATGCCAGGCCCAAGAAGCAGAGGAATGCAGAGAGCAGGTATGCCACATGCGGAAAACATTAAACCTCAGAGAGATATATATAACAACCCCAGATTTTGCGACGTCTTTACCAGGCTGAAGGGATCAGTCGTGTTTGTCCAGGTCAAATCGGGAACTGAATATGAGGGCATTCTACACACAATTTCTCCAAAGGGGGAAATAGTTCTAATGGAAGTAAGAACAAAGGATCAAACAAAGCAGAAGGTAACCTTGCACCCAAAACTCATCCTTGAATGCAACAGTATTGTCAAGATCACAGCCAAAGATGTCAATCTGGATTATTCCAGTAAACCGGAAAGTTTCGCCACAGATGCCGAAATATCTCAGCGTGTCAATGGTCAGGTACCAGAAAGAAAACTAGAAGCCTGGGCTCCCATTGAAGATGATGTCGCCGACAAGCGACTCTTGGAGGTAGAACTAGATAGTACGGATTTAGCCAAAGGTAATGGATGGGACGCTGCAGAAATGTTTGCAACTAATCAGCGTGATTTCGGATACGAGTCAACCTTCAAAGAAGACCTTCAAGAATACACAACTCCCCTACCAGAGGAAGACACAAAAGAATTCAGAGAAAGGAGGGCCAGAGCAGACAGATTAGCTAAGCAAATAGAACAGTCACCTGAACATGCGAATCGTGGTCAAGTAGAGAACAGTGACGATATGACAGAAGAGGAGAGGTTCAGTTCTGTTTCAAGGGTGGGGATGAATTCAAGACCTGTCCCACAGAACTCTTCCAATAATACAGACAAGTACGTGCCTCCACAGAAGAGGCAGACTGGCGCTGGTGTGTACCCAAGGTCAGGACAAGGTCGGAAACAATCACCTTCTAGAACTCCCATGTCAGGCCCAGGCAGGCCACCAGTCATGGGTGTAGATAGGCAGACACCTCAAGCACAAGCAGTTGTACAGACATTCAGACACACTCATCAACCTTCAAAACAGCAACAGGCTCCTCCTCCCTCTGCTGGACAAACAGGTGCAATGTCATCCGACTACAATCGAGTCCAACCTCATCACTCGGCCCAGTCCCAACCCAAATCACAGCATCACCACTCTCCTGTACCCCAACAGCCGCCATACCAACAGAGGCCACCAGTTGTAGGTGGTGTGGTAGGACCGAGAGGTCAGGCACCCTCGCTGAACCCCATGGGTCCCAAGTCCCTCCCTCCTTCAATAGATAACGAACAGAAGAGGGTAGCCCCTCAGTCTGAAAAGCAACCTCTCCTGTCATCAGAGGTTGCCTTACAGAGACCAGATAGTCTCAACCATCCAAACGTCGATACGGGCAGGTCTGCTGCCCCCAACCAGATTCCATCTTCATCCACAACTTCAGAGGGTCAGGCAGTTCCAGACAAGAGTCCAGCAAGAAAAGCCACCACACTTGGGCTAAAGAACTTCTCTGAAAATTTAAGGCTGTCGACCGATAAGAAGATGCCCGAAAACAAAGTGCCTGCCCTCTCAACTACCCTCCCCCCTAGCACAATGGAGGGATCTGCTGAAATAATCTCACCATCGGTCACAGGGGGATCCACTAGACCCCCTGCCGAATCACCCGCACAACCCGAAATGAAAACAGCAGGTACATCGCCGGTCATTATGGGGGTCCCAAAGAAGACACCCGTCCCGTCAACGGTCGAAAAGGACAGGACGGAGGCAGTGAAAAGTCAAATCTCTGAGAAACCGAAATTGAATCCCAACGCCAAAGTGTTTATACCGAGGGCCTTGCCCCAGAAGACCCCTACCCCTCCTCCATCTAGGTCACCGGTTTCACAACTGGCCACCAATCAGATGATGGCCGCAGCACACTATATGAACCCGTCGATGGCTGCAGTGTACGGACAAGGTGGTCCATACATGGTCACATCAAATGCTCCTCCTGGAAGCTTACAACAGTATACTCAGATTCCCAAGCAAGTGCATGCACAGAGAGGTACGCCTCGTGTGGAATACATGAACTCTTTCCCCCCTGCACTTGCAGCTGGTCAGCCTTTGGTTACCCCCATACAAGGACAACAGTACATAACAGTCACTACAGGTGGCCAAGGCATGCAGCAACCAGGCTCCATCAAAGTCATGCCGACTATGCTGAACCATGTGATTAAGCAGCCAACAATGTCTTACAGGCAGTTACCAAATAACAATCCTGCTGTGCAAACTATGCATCCTCAGTCACAGCAGTTGGTGCAAGGAGCAGAGGGAGTCATGTTACCACAAATAATGGCTTTTCCATCTCAGGCAGCAGCTGCCCAGTCTCAATCCCTTCAACAACAACACTCTCAAGGTTCAGCGCCTTCCAACCAGTACATGCACACTGCCCCCAGTCATGCTAATGCTGCCAACCAGATGCAACAGTCACACCACACCACCCCACCTTTACAACAGTCCCAGCAATCACAGAGTAGCAACCACCCTGTGATTGCCTCACAGGGTCAGTTCCCCCAACACGGAGGACGGCCCTCTCCCGGTCCTATGCAACCTCAGATGACACACGCCCAGGCACAAGCACAAGTGGTTCAACCACAAGGAGGGATGGCTCAGCTTGTTGCAGTCTCTCAAGGAGGTCAGCAAGCAATAGTTTACACATCTCTACCACAAACTCAGCATGGCCATGGTATACCAACCCAACATGCTAGCCAGCAGTACAGTAACATACCACAACATATAAACCAGCCGAATATGCAGGTTCAACCTACCCATGTTCCCTCCAACATGACAAACATAACCAATGTAACGAGGGTCCATCCCGACCCCCATCCACACCCCCATCCCGCAGCGCCGACCCTCTACATGAATCAATCCCAAGCAGGCATGGTCCAGAGTCACCAGCTTCCGGGGTCATACCTGCAACAGCATGGGGCGGCATACCAACCTGGCAATTGAG
>TCONS_00009431	evm.TU.Chr11.599
ATGATGAGTCGAAGTGATAATAATAGGCGAAATCGTTCTAATAAAGCTAATGCCAATATGCCAGGCCCAAGAAGCAGAGGAATGCAGAGAGCAGGTATGCCACATGCGGAAAACATTAAACCTCAGAGAGATATATATAACAACCCCAGATTTTGCGACGTCTTTACCAGGCTGAAGGGATCAGTCGTGTTTGTCCAGGTCAAATCGGGAACTGAATATGAGGGCATTCTACACACAATTTCTCCAAAGGGGGAAATAGTTCTAATGGAAGTAAGAACAAAGGATCAAACAAAGCAGAAGGTAACCTTGCACCCAAAACTCATCCTTGAATGCAACAGTATTGTCAAGATCACAGCCAAAGATGTCAATCTGGATTATTCCAGTAAACCGGAAAGTTTCGCCACAGATGCCGAAATATCTCAGCGTGTCAATGGTCAGGTACCAGAAAGAAAACTAGAAGCCTGGGCTCCCATTGAAGATGATGTCGCCGACAAGCGACTCTTGGAGGTAGAACTAGATAGTACGGATTTAGCCAAAGGTAATGGATGGGACGCTGCAGAAATGTTTGCAACTAATCAGCGTGATTTCGGATACGAGTCAACCTTCAAAGAAGACCTTCAAGAATACACAACTCCCCTACCAGAGGAAGACACAAAAGAATTCAGAGAAAGGAGGGCCAGAGCAGACAGATTAGCTAAGCAAATAGAACAGTCACCTGAACATGCGAATCGTGGTCAAGTAGAGAACAGTGACGATATGACAGAAGAGGAGAGGTTCAGTTCTGTTTCAAGGGTGGGGATGAATTCAAGACCTGTCCCACAGAACTCTTCCAATAATACAGACAAGTACGTGCCTCCACAGAAGAGGCAGACTGGCGCTGGTGTGTACCCAAGGTCAGGACAAGGTCGGAAACAATCACCTTCTAGAACTCCCATGTCAGGCCCAGGCAGGCCACCAGTCATGGGTGTAGATAGGCAGACACCTCAAGCACAAGCAGTTGTACAGACATTCAGACACACTCATCAACCTTCAAAACAGCAACAGGCTCCTCCTCCCTCTGCTGGACAAACAGGTGCAATGTCATCCGACTACAATCGAGTCCAACCTCATCACTCGGCCCAGTCCCAACCCAAATCACAGCATCACCACTCTCCTGTACCCCAACAGCCGCCATACCAACAGAGGCCACCAGTTGTAGGTGGTGTGGTAGGACCGAGAGGTCAGGCACCCTCGCTGAACCCCATGGGTCCCAAGTCCCTCCCTCCTTCAATAGATAACGAACAGAAGAGGGTAGCCCCTCAGTCTGAAAAGCAACCTCTCCTGTCATCAGAGGTTGCCTTACAGAGACCAGATAGTCTCAACCATCCAAACGTCGATACGGGCAGGTCTGCTGCCCCCAACCAGATTCCATCTTCATCCACAACTTCAGAGGGTCAGGCAGTTCCAGACAAGAGTCCAGCAAGAAAAGCCACCACACTTGGGCTAAAGAACTTCTCTGAAAATTTAAGGCTGTCGACCGATAAGAAGATGCCCGAAAACAAAGTGCCTGCCCTCTCAACTACCCTCCCCCCTAGCACAATGGAGGGATCTGCTGAAATAATCTCACCATCGGTCACAGGGGGATCCACTAGACCCCCTGCCGAATCACCCGCACAACCCGAAATGAAAACAGCAGGTACATCGCCGGTCATTATGGGGGTCCCAAAGAAGACACCCGTCCCGTCAACGGTCGAAAAGGACAGGACGGAGGCAGTGAAAAGTCAAATCTCTGAGAAACCGAAATTGAATCCCAACGCCAAAGTGTTTATACCGAGGGCCTTGCCCCAGAAGACCCCTACCCCTCCTCCATCTAGGTCACCGGTTTCACAACTGGCCACCAATCAGATGATGGCCGCAGCACACTATATGAACCCGTCGATGGCTGCAGTGTACGGACAAGGTGGTCCATACATGGTCACATCAAATGCTCCTCCTGGAAGCTTACAACAGTATACTCAGATTCCCAAGCAAGTGCATGCACAGAGAGGTACGCCTCGTGTGGAATACATGAACTCTTTCCCCCCTGCACTTGCAGCTGGTCAGCCTTTGGTTACCCCCATACAAGGACAACAGTACATAACAGTCACTACAGGTGGCCAAGGCATGCAGCAACCAGGCTCCATCAAAGTCATGCCGACTATGCTGAACCATGTGATTAAGCAGCCAACAATGTCTTACAGGCAGTTACCAAATAACAATCCTGCTGTGCAAACTATGCATCCTCAGTCACAGCAGTTGGTGCAAGGAGCAGAGGGAGTCATGTTACCACAAATAATGGCTTTTCCATCTCAGGCAGCAGCTGCCCAGTCTCAATCCCTTCAACAACAACACTCTCAAGGTTCAGCGCCTTCCAACCAGTACATGCACACTGCCCCCAGTCATGCTAATGCTGCCAACCAGATGCAACAGTCACACCACACCACCCCACCTTTACAACAGTCCCAGCAATCACAGAGTAGCAACCACCCTGTGATTGCCTCACAGGGTCAGTTCCCCCAACACGGAGGACGGCCCTCTCCCGGTCCTATGCAACCTCAGATGACACACGCCCAGGCACAAGCACAAGTGGTTCAACCACAAGGAGGGATGGCTCAGCTTGTTGCAGTCTCTCAAGGAGGTCAGCAAGCAATAGTTTACACATCTCTACCACAAACTCAGCATGGCCATGGTATACCAACCCAACATGCTAGCCAGCAGTACAGTAACATACCACAACATATAAACCAGCAGCCGAATATGCAGGTTCAACCTACCCATGTTCCCTCCAACATGACAAACATAACCAATGTAACGAGGGTCCATCCCGACCCCCATCCACACCCCCATCCCGCAGCGCCGACCCTCTACATGAATCAATCCCAAGCAGGCATGGTCCAGAGTCACCAGCTTCCGGGGTCATACCTGCAACAGCATGGGGCGGCATACCAACCTGGCAATTGAG
>TCONS_00009428	evm.TU.Chr11.599
ATGATGAGTCGAAGTGATAATAATAGGCGAAATCGTTCTAATAAAGCTAATGCCAATATGCCAGGCCCAAGAAGCAGAGGAATGCAGAGAGCAGGTATGCCACATGCGGAAAACATTAAACCTCAGAGAGATATATATAACAACCCCAGATTTTGCGACGTCTTTACCAGGCTGAAGGGATCAGTCGTGTTTGTCCAGGTCAAATCGGGAACTGAATATGAGGGCATTCTACACACAATTTCTCCAAAGGGGGAAATAGTTCTAATGGAAGTAAGAACAAAGGATCAAACAAAGCAGAAGGTAACCTTGCACCCAAAACTCATCCTTGAATGCAACAGTATTGTCAAGATCACAGCCAAAGATGTCAATCTGGATTATTCCAGTAAACCGGAAAGTTTCGCCACAGATGCCGAAATATCTCAGCGTGTCAATGGTCAGGTACCAGAAAGAAAACTAGAAGCCTGGGCTCCCATTGAAGATGATGTCGCCGACAAGCGACTCTTGGAGGTAGAACTAGATAGTACGGATTTAGCCAAAGGTAATGGATGGGACGCTGCAGAAATGTTTGCAACTAATCAGCGTGATTTCGGATACGAGTCAACCTTCAAAGAAGACCTTCAAGAATACACAACTCCCCTACCAGAGGAAGACACAAAAGAATTCAGAGAAAGGAGGGCCAGAGCAGACAGATTAGCTAAGCAAATAGAACAGTCACCTGAACATGCGAATCGTGGTCAAGTAGAGAACAGTGACGATATGACAGAAGAGGAGAGGTTCAGTTCTGTTTCAAGGGTGGGGATGAATTCAAGACCTGTCCCACAGAACTCTTCCAATAATACAGACAAGTACGTGCCTCCACAGAAGAGGCAGACTGGCGCTGGTGTGTACCCAAGGTCAGGACAAGGTCGGAAACAATCACCTTCTAGAACTCCCATGTCAGGCCCAGGCAGGCCACCAGTCATGGGTGTAGATAGGCAGACACCTCAAGCACAAGCAGTTGTACAGACATTCAGACACACTCATCAACCTTCAAAACAGCAACAGGCTCCTCCTCCCTCTGCTGGACAAACAGGTGCAATGTCATCCGACTACAATCGAGTCCAACCTCATCACTCGGCCCAGTCCCAACCCAAATCACAGCATCACCACTCTCCTGTACCCCAACAGCCGCCATACCAACAGAGGCCACCAGTTGTAGGTGGTGTGGTAGGACCGAGAGGTCAGGCACCCTCGCTGAACCCCATGGGTCCCAAGTCCCTCCCTCCTTCAATAGATAACGAACAGAAGAGGGTAGCCCCTCAGTCTGAAAAGCAACCTCTCCTGTCATCAGAGGTTGCCTTACAGAGACCAGATAGTCTCAACCATCCAAACGTCGATACGGGCAGGTCTGCTGCCCCCAACCAGATTCCATCTTCATCCACAACTTCAGAGGGTCAGGCAGTTCCAGACAAGAGTCCAGCAAGAAAAGCCACCACACTTGGGCTAAAGAACTTCTCTGAAAATTTAAGGCTGTCGACCGATAAGAAGATGCCCGAAAACAAAGTGCCTGCCCTCTCAACTACCCTCCCCCCTAGCACAATGGAGGGATCTGCTGAAATAATCTCACCATCGGTCACAGGGGGATCCACTAGACCCCCTGCCGAATCACCCGCACAACCCGAAATGAAAACAGCAGGTACATCGCCGGTCATTATGGGGGTCCCAAAGAAGACACCCGTCCCGTCAACGGTCGAAAAGGACAGGACGGAGGCAGTGAAAAGTCAAATCTCTGAGAAACCGAAATTGAATCCCAACGCCAAAGTGTTTATACCGAGGGCCTTGCCCCAGAAGACCCCTACCCCTCCTCCATCTAGGTCACCGGTTTCACAACTGGCCACCAATCAGATGATGGCCGCAGCACACTATATGAACCCGTCGATGGCTGCAGTGTACGGACAAGGTGGTCCATACATGGTCACATCAAATGCTCCTCCTGGAAGCTTACAACAGTATACTCAGATTCCCAAGCAAGTGCATGCACAGAGAGGTACGCCTCGTGTGGAATACATGAACTCTTTCCCCCCTGCACTTGCAGCTGGTCAGCCTTTGGTTACCCCCATACAAGGACAACAGTACATAACAGTCACTACAGGTGGCCAAGGCATGCAGCAACCAGGCTCCATCAAAGTCATGCCGACTATGCTGAACCATGTGATTAAGCAGCCAACAATGTCTTACAGGCAGTTACCAAATAACAATCCTGCTGTGCAAACTATGCATCCTCAGTCACAGCAGTTGGTGCAAGGAGCAGAGGGAGTCATGTTACCACAAATAATGGCTTTTCCATCTCAGGCAGCAGCTGCCCAGTCTCAATCCCTTCAACAACAACACTCTCAAGGTTCAGCGCCTTCCAACCAGTACATGCACACTGCCCCCAGTCATGCTAATGCTGCCAACCAGATGCAACAGTCACACCACACCACCCCACCTTTACAACAGTCCCAGCAATCACAGAGTAGCAACCACCCTGTGATTGCCTCACAGGGTCAGTTCCCCCAACACGGAGGACGGCCCTCTCCCGGTCCTATGCAACCTCAGATGACACACGCCCAGGCACAAGCACAAGTGGTTCAACCACAAGGAGGGATGGCTCAGCTTGTTGCAGTCTCTCAAGGAGGTCAGCAAGCAATAGTTTACACATCTCTACCACAAACTCAGCATGGCCATGGTATACCAACCCAACATGCTAGCCAGCAGTACAGTAACATACCACAACATATAAACCAGCCGAATATGCAGGTTCAACCTACCCATGTTCCCTCCAACATGACAAACATAACCAATGTAACGAGGGTCCATCCCGACCCCCATCCACACCCCCATCCCGCAGCGCCGACCCTCTACATGAATCAATCCCAAGCAGGCATGGTCCAGAGTCACCAGCTTCCGGGGTCATACCTGCAACAGCATGGGGCGGCATACCAACCTGGCAATTGAG
>TCONS_00009425	evm.TU.Chr11.599
ATGTTAATTGCAGTAGTACATCATAACTGCAGAACAGGACTGACAGACAGAAGCAGAGGAATGCAGAGAGCAGGTATGCCACATGCGGAAAACATTAAACCTCAGAGAGATATATATAACAACCCCAGATTTTGCGACGTCTTTACCAGGCTGAAGGGATCAGTCGTGTTTGTCCAGGTCAAATCGGGAACTGAATATGAGGGCATTCTACACACAATTTCTCCAAAGGGGGAAATAGTTCTAATGGAAGTAAGAACAAAGGATCAAACAAAGCAGAAGGTAACCTTGCACCCAAAACTCATCCTTGAATGCAACAGTATTGTCAAGATCACAGCCAAAGATGTCAATCTGGATTATTCCAGTAAACCGGAAAGTTTCGCCACAGATGCCGAAATATCTCAGCGTGTCAATGGTCAGGTACCAGAAAGAAAACTAGAAGCCTGGGCTCCCATTGAAGATGATGTCGCCGACAAGCGACTCTTGGAGGTAGAACTAGATAGTACGGATTTAGCCAAAGGTAATGGATGGGACGCTGCAGAAATGTTTGCAACTAATCAGCGTGATTTCGGATACGAGTCAACCTTCAAAGAAGACCTTCAAGAATACACAACTCCCCTACCAGAGGAAGACACAAAAGAATTCAGAGAAAGGAGGGCCAGAGCAGACAGATTAGCTAAGCAAATAGAACAGTCACCTGAACATGCGAATCGTGGTCAAGTAGAGAACAGTGACGATATGACAGAAGAGGAGAGGTTCAGTTCTGTTTCAAGGGTGGGGATGAATTCAAGACCTGTCCCACAGAACTCTTCCAATAATACAGACAAGTACGTGCCTCCACAGAAGAGGCAGACTGGCGCTGGTGTGTACCCAAGGTCAGGACAAGGTCGGAAACAATCACCTTCTAGAACTCCCATGTCAGGCCCAGGCAGGCCACCAGTCATGGGTGTAGATAGGCAGACACCTCAAGCACAAGCAGTTGTACAGACATTCAGACACACTCATCAACCTTCAAAACAGCAACAGGCTCCTCCTCCCTCTGCTGGACAAACAGGTGCAATGTCATCCGACTACAATCGAGTCCAACCTCATCACTCGGCCCAGTCCCAACCCAAATCACAGCATCACCACTCTCCTGTACCCCAACAGCCGCCATACCAACAGAGGCCACCAGTTGTAGGTGGTGTGGTAGGACCGAGAGGTCAGGCACCCTCGCTGAACCCCATGGGTCCCAAGTCCCTCCCTCCTTCAATAGATAACGAACAGAAGAGGGTAGCCCCTCAGTCTGAAAAGCAACCTCTCCTGTCATCAGAGGTTGCCTTACAGAGACCAGATAGTCTCAACCATCCAAACGTCGATACGGGCAGGTCTGCTGCCCCCAACCAGATTCCATCTTCATCCACAACTTCAGAGGGTCAGGCAGTTCCAGACAAGAGTCCAGCAAGAAAAGCCACCACACTTGGGCTAAAGAACTTCTCTGAAAATTTAAGGCTGTCGACCGATAAGAAGATGCCCGAAAACAAAGTGCCTGCCCTCTCAACTACCCTCCCCCCTAGCACAATGGAGGGATCTGCTGAAATAATCTCACCATCGGTCACAGGGGGATCCACTAGACCCCCTGCCGAATCACCCGCACAACCCGAAATGAAAACAGCAGGTACATCGCCGGTCATTATGGGGGTCCCAAAGAAGACACCCGTCCCGTCAACGGTCGAAAAGGACAGGACGGAGGCAGTGAAAAGTCAAATCTCTGAGAAACCGAAATTGAATCCCAACGCCAAAGTGTTTATACCGAGGGCCTTGCCCCAGAAGACCCCTACCCCTCCTCCATCTAGGTCACCGGTTTCACAACTGGCCACCAATCAGATGATGGCCGCAGCACACTATATGAACCCGTCGATGGCTGCAGTGTACGGACAAGGTGGTCCATACATGGTCACATCAAATGCTCCTCCTGGAAGCTTACAACAGTATACTCAGATTCCCAAGCAAGTGCATGCACAGAGAGGTACGCCTCGTGTGGAATACATGAACTCTTTCCCCCCTGCACTTGCAGCTGGTCAGCCTTTGGTTACCCCCATACAAGGACAACAGTACATAACAGTCACTACAGGTGGCCAAGGCATGCAGCAACCAGGCTCCATCAAAGTCATGCCGACTATGCTGAACCATGTGATTAAGCAGCCAACAATGTCTTACAGGCAGTTACCAAATAACAATCCTGCTGTGCAAACTATGCATCCTCAGTCACAGCAGTTGGTGCAAGGAGCAGAGGGAGTCATGTTACCACAAATAATGGCTTTTCCATCTCAGGCAGCAGCTGCCCAGTCTCAATCCCTTCAACAACAACACTCTCAAGGTTCAGCGCCTTCCAACCAGTACATGCACACTGCCCCCAGTCATGCTAATGCTGCCAACCAGATGCAACAGTCACACCACACCACCCCACCTTTACAACAGTCCCAGCAATCACAGAGTAGCAACCACCCTGTGATTGCCTCACAGGGTCAGTTCCCCCAACACGGAGGACGGCCCTCTCCCGGTCCTATGCAACCTCAGATGACACACGCCCAGGCACAAGCACAAGTGGTTCAACCACAAGGAGGGATGGCTCAGCTTGTTGCAGTCTCTCAAGGAGGTCAGCAAGCAATAGTTTACACATCTCTACCACAAACTCAGCATGGCCATGGTATACCAACCCAACATGCTAGCCAGCAGTACAGTAACATACCACAACATATAAACCAGCCGAATATGCAGGTTCAACCTACCCATGTTCCCTCCAACATGACAAACATAACCAATGTAACGAGGGTCCATCCCGACCCCCATCCACACCCCCATCCCGCAGCGCCGACCCTCTACATGAATCAATCCCAAGCAGGCATGGTCCAGAGTCACCAGCTTCCGGGGTCATACCTGCAACAGCATGGGGCGGCATACCAACCTGGCAATTGAG
>TCONS_00009429	evm.TU.Chr11.599
ATGATGAGTCGAAGTGATAATAATAGGCGAAATCGTTCTAATAAAGCTAATGCCAATATGCCAGGCCCAAGAAGCAGAGGAATGCAGAGAGCAGGTATGCCACATGCGGAAAACATTAAACCTCAGAGAGATATATATAACAACCCCAGATTTTGCGACGTCTTTACCAGGCTGAAGGGATCAGTCGTGTTTGTCCAGGTCAAATCGGGAACTGAATATGAGGGCATTCTACACACAATTTCTCCAAAGGGGGAAATAGTTCTAATGGAAGTAAGAACAAAGGATCAAACAAAGCAGAAGGTAACCTTGCACCCAAAACTCATCCTTGAATGCAACAGTATTGTCAAGATCACAGCCAAAGATGTCAATCTGGATTATTCCAGTAAACCGGAAAGTTTCGCCACAGATGCCGAAATATCTCAGCGTGTCAATGGTCAGGTACCAGAAAGAAAACTAGAAGCCTGGGCTCCCATTGAAGATGATGTCGCCGACAAGCGACTCTTGGAGGTAGAACTAGATAGTACGGATTTAGCCAAAGGTAATGGATGGGACGCTGCAGAAATGTTTGCAACTAATCAGCGTGATTTCGGATACGAGTCAACCTTCAAAGAAGACCTTCAAGAATACACAACTCCCCTACCAGAGGAAGACACAAAAGAATTCAGAGAAAGGAGGGCCAGAGCAGACAGATTAGCTAAGCAAATAGAACAGTCACCTGAACATGCGAATCGTGGTCAAGTAGAGAACAGTGACGATATGACAGAAGAGGAGAGGTTCAGTTCTGTTTCAAGGGTGGGGATGAATTCAAGACCTGTCCCACAGAACTCTTCCAATAATACAGACAAGTACGTGCCTCCACAGAAGAGGCAGACTGGCGCTGGTGTGTACCCAAGGTCAGGACAAGGTCGGAAACAATCACCTTCTAGAACTCCCATGTCAGGCCCAGGCAGGCCACCAGTCATGGGTGTAGATAGGCAGACACCTCAAGCACAAGCAGTTGTACAGACATTCAGACACACTCATCAACCTTCAAAACAGCAACAGGCTCCTCCTCCCTCTGCTGGACAAACAGGTGCAATGTCATCCGACTACAATCGAGTCCAACCTCATCACTCGGCCCAGTCCCAACCCAAATCACAGCATCACCACTCTCCTGTACCCCAACAGCCGCCATACCAACAGAGGCCACCAGTTGTAGGTGGTGTGGTAGGACCGAGAGGTCAGGCACCCTCGCTGAACCCCATGGGTCCCAAGTCCCTCCCTCCTTCAATAGATAACGAACAGAAGAGGGTAGCCCCTCAGTCTGAAAAGCAACCTCTCCTGTCATCAGAGGTTGCCTTACAGAGACCAGATAGTCTCAACCATCCAAACGTCGATACGGGCAGGTCTGCTGCCCCCAACCAGATTCCATCTTCATCCACAACTTCAGAGGGTCAGGCAGTTCCAGACAAGAGTCCAGCAAGAAAAGCCACCACACTTGGGCTAAAGAACTTCTCTGAAAATTTAAGGCTGTCGACCGATAAGAAGATGCCCGAAAACAAAGTGCCTGCCCTCTCAACTACCCTCCCCCCTAGCACAATGGAGGGATCTGCTGAAATAATCTCACCATCGGTCACAGGGGGATCCACTAGACCCCCTGCCGAATCACCCGCACAACCCGAAATGAAAACAGCAGGTACATCGCCGGTCATTATGGGGGTCCCAAAGAAGACACCCGTCCCGTCAACGGTCGAAAAGGACAGGACGGAGGCAGTGAAAAGTCAAATCTCTGAGAAACCGAAATTGAATCCCAACGCCAAAGTGTTTATACCGAGGGCCTTGCCCCAGAAGACCCCTACCCCTCCTCCATCTAGGTCACCGGTTTCACAACTGGCCACCAATCAGATGATGGCCGCAGCACACTATATGAACCCGTCGATGGCTGCAGTGTACGGACAAGGTGGTCCATACATGGTCACATCAAATGCTCCTCCTGGAAGCTTACAACAGTATACTCAGATTCCCAAGCAAGTGCATGCACAGAGAGGTACGCCTCGTGTGGAATACATGAACTCTTTCCCCCCTGCACTTGCAGCTGGTCAGCCTTTGGTTACCCCCATACAAGGACAACAGTACATAACAGTCACTACAGGTGGCCAAGGCATGCAGCAACCAGGCTCCATCAAAGTCATGCCGACTATGCTGAACCATGTGATTAAGCAGCCAACAATGTCTTACAGGCAGTTACCAAATAACAATCCTGCTGTGCAAACTATGCATCCTCAGTCACAGCAGTTGGTGCAAGGAGCAGAGGGAGTCATGTTACCACAAATAATGGCTTTTCCATCTCAGGCAGCAGCTGCCCAGTCTCAATCCCTTCAACAACAACACTCTCAAGGTTCAGCGCCTTCCAACCAGTACATGCACACTGCCCCCAGTCATGCTAATGCTGCCAACCAGATGCAACAGTCACACCACACCACCCCACCTTTACAACAGTCCCAGCAATCACAGAGTAGCAACCACCCTGTGATTGCCTCACAGGGTCAGTTCCCCCAACACGGAGGACGGCCCTCTCCCGGTCCTATGCAACCTCAGATGACACACGCCCAGGCACAAGCACAAGTGGTTCAACCACAAGGAGGGATGGCTCAGCTTGTTGCAGTCTCTCAAGGAGGTCAGCAAGCAATAGTTTACACATCTCTACCACAAACTCAGCATGGCCATGGTATACCAACCCAACATGCTAGCCAGCAGTACAGTAACATACCACAACATATAAACCAGCAGCCGAATATGCAGGTTCAACCTACCCATGTTCCCTCCAACATGACAAACATAACCAATGTAACGAGGGTCCATCCCGACCCCCATCCACACCCCCATCCCGCAGCGCCGACCCTCTACATGAATCAATCCCAAGCAGGCATGGTCCAGAGTCACCAGCTTCCGGGGTCATACCTGCAACAGCATGGGGCGGCATACCAACCTGGCAATTGAG
>TCONS_00009430	evm.TU.Chr11.599
ATGATGAGTCGAAGTGATAATAATAGGCGAAATCGTTCTAATAAAGCTAATGCCAATATGCCAGGCCCAAGAAGCAGAGGAATGCAGAGAGCAGGTATGCCACATGCGGAAAACATTAAACCTCAGAGAGATATATATAACAACCCCAGATTTTGCGACGTCTTTACCAGGCTGAAGGGATCAGTCGTGTTTGTCCAGGTCAAATCGGGAACTGAATATGAGGGCATTCTACACACAATTTCTCCAAAGGGGGAAATAGTTCTAATGGAAGTAAGAACAAAGGATCAAACAAAGCAGAAGGTAACCTTGCACCCAAAACTCATCCTTGAATGCAACAGTATTGTCAAGATCACAGCCAAAGATGTCAATCTGGATTATTCCAGTAAACCGGAAAGTTTCGCCACAGATGCCGAAATATCTCAGCGTGTCAATGGTCAGGTACCAGAAAGAAAACTAGAAGCCTGGGCTCCCATTGAAGATGATGTCGCCGACAAGCGACTCTTGGAGGTAGAACTAGATAGTACGGATTTAGCCAAAGGTAATGGATGGGACGCTGCAGAAATGTTTGCAACTAATCAGCGTGATTTCGGATACGAGTCAACCTTCAAAGAAGACCTTCAAGAATACACAACTCCCCTACCAGAGGAAGACACAAAAGAATTCAGAGAAAGGAGGGCCAGAGCAGACAGATTAGCTAAGCAAATAGAACAGTCACCTGAACATGCGAATCGTGGTCAAGTAGAGAACAGTGACGATATGACAGAAGAGGAGAGGTTCAGTTCTGTTTCAAGGGTGGGGATGAATTCAAGACCTGTCCCACAGAACTCTTCCAATAATACAGACAAGTACGTGCCTCCACAGAAGAGGCAGACTGGCGCTGGTGTGTACCCAAGGTCAGGACAAGGTCGGAAACAATCACCTTCTAGAACTCCCATGTCAGGCCCAGGCAGGCCACCAGTCATGGGTGTAGATAGGCAGACACCTCAAGCACAAGCAGTTGTACAGACATTCAGACACACTCATCAACCTTCAAAACAGCAACAGGCTCCTCCTCCCTCTGCTGGACAAACAGGTGCAATGTCATCCGACTACAATCGAGTCCAACCTCATCACTCGGCCCAGTCCCAACCCAAATCACAGCATCACCACTCTCCTGTACCCCAACAGCCGCCATACCAACAGAGGCCACCAGTTGTAGGTGGTGTGGTAGGACCGAGAGGTCAGGCACCCTCGCTGAACCCCATGGGTCCCAAGTCCCTCCCTCCTTCAATAGATAACGAACAGAAGAGGGTAGCCCCTCAGTCTGAAAAGCAACCTCTCCTGTCATCAGAGGTTGCCTTACAGAGACCAGATAGTCTCAACCATCCAAACGTCGATACGGGCAGGTCTGCTGCCCCCAACCAGATTCCATCTTCATCCACAACTTCAGAGGGTCAGGCAGTTCCAGACAAGAGTCCAGCAAGAAAAGCCACCACACTTGGGCTAAAGAACTTCTCTGAAAATTTAAGGCTGTCGACCGATAAGAAGATGCCCGAAAACAAAGTGCCTGCCCTCTCAACTACCCTCCCCCCTAGCACAATGGAGGGATCTGCTGAAATAATCTCACCATCGGTCACAGGGGGATCCACTAGACCCCCTGCCGAATCACCCGCACAACCCGAAATGAAAACAGCAGGTACATCGCCGGTCATTATGGGGGTCCCAAAGAAGACACCCGTCCCGTCAACGGTCGAAAAGGACAGGACGGAGGCAGTGAAAAGTCAAATCTCTGAGAAACCGAAATTGAATCCCAACGCCAAAGTGTTTATACCGAGGGCCTTGCCCCAGAAGACCCCTACCCCTCCTCCATCTAGGTCACCGGTTTCACAACTGGCCACCAATCAGATGATGGCCGCAGCACACTATATGAACCCGTCGATGGCTGCAGTGTACGGACAAGGTGGTCCATACATGGTCACATCAAATGCTCCTCCTGGAAGCTTACAACAGTATACTCAGATTCCCAAGCAAGTGCATGCACAGAGAGGTACGCCTCGTGTGGAATACATGAACTCTTTCCCCCCTGCACTTGCAGCTGGTCAGCCTTTGGTTACCCCCATACAAGGACAACAGTACATAACAGTCACTACAGGTGGCCAAGGCATGCAGCAACCAGGCTCCATCAAAGTCATGCCGACTATGCTGAACCATGTGATTAAGCAGCCAACAATGTCTTACAGGCAGTTACCAAATAACAATCCTGCTGTGCAAACTATGCATCCTCAGTCACAGCAGTTGGTGCAAGGAGCAGAGGGAGTCATGTTACCACAAATAATGGCTTTTCCATCTCAGGCAGCAGCTGCCCAGTCTCAATCCCTTCAACAACAACACTCTCAAGGTTCAGCGCCTTCCAACCAGTACATGCACACTGCCCCCAGTCATGCTAATGCTGCCAACCAGATGCAACAGTCACACCACACCACCCCACCTTTACAACAGTCCCAGCAATCACAGAGTAGCAACCACCCTGTGATTGCCTCACAGGGTCAGTTCCCCCAACACGGAGGACGGCCCTCTCCCGGTCCTATGCAACCTCAGATGACACACGCCCAGGCACAAGCACAAGTGGTTCAACCACAAGGAGGGATGGCTCAGCTTGTTGCAGTCTCTCAAGGAGGTCAGCAAGCAATAGTTTACACATCTCTACCACAAACTCAGCATGGCCATGGTATACCAACCCAACATGCTAGCCAGCAGTACAGTAACATACCACAACATATAAACCAGCAGCCGAATATGCAGGTTCAACCTACCCATGTTCCCTCCAACATGACAAACATAACCAATGTAACGAGGGTCCATCCCGACCCCCATCCACACCCCCATCCCGCAGCGCCGACCCTCTACATGAATCAATCCCAAGCAGGCATGGTCCAGAGTCACCAGCTTCCGGGGTCATACCTGCAACAGCATGGGGCGGCATACCAACCTGGCAATTGAG
>TCONS_00009426	evm.TU.Chr11.599
ATGTTAATTGCAGTAGTACATCATAACTGCAGAACAGGACTGACAGACAGAAGCAGAGGAATGCAGAGAGCAGGTATGCCACATGCGGAAAACATTAAACCTCAGAGAGATATATATAACAACCCCAGATTTTGCGACGTCTTTACCAGGCTGAAGGGATCAGTCGTGTTTGTCCAGGTCAAATCGGGAACTGAATATGAGGGCATTCTACACACAATTTCTCCAAAGGGGGAAATAGTTCTAATGGAAGTAAGAACAAAGGATCAAACAAAGCAGAAGGTAACCTTGCACCCAAAACTCATCCTTGAATGCAACAGTATTGTCAAGATCACAGCCAAAGATGTCAATCTGGATTATTCCAGTAAACCGGAAAGTTTCGCCACAGATGCCGAAATATCTCAGCGTGTCAATGGTCAGGTACCAGAAAGAAAACTAGAAGCCTGGGCTCCCATTGAAGATGATGTCGCCGACAAGCGACTCTTGGAGGTAGAACTAGATAGTACGGATTTAGCCAAAGGTAATGGATGGGACGCTGCAGAAATGTTTGCAACTAATCAGCGTGATTTCGGATACGAGTCAACCTTCAAAGAAGACCTTCAAGAATACACAACTCCCCTACCAGAGGAAGACACAAAAGAATTCAGAGAAAGGAGGGCCAGAGCAGACAGATTAGCTAAGCAAATAGAACAGTCACCTGAACATGCGAATCGTGGTCAAGTAGAGAACAGTGACGATATGACAGAAGAGGAGAGGTTCAGTTCTGTTTCAAGGGTGGGGATGAATTCAAGACCTGTCCCACAGAACTCTTCCAATAATACAGACAAGTACGTGCCTCCACAGAAGAGGCAGACTGGCGCTGGTGTGTACCCAAGGTCAGGACAAGGTCGGAAACAATCACCTTCTAGAACTCCCATGTCAGGCCCAGGCAGGCCACCAGTCATGGGTGTAGATAGGCAGACACCTCAAGCACAAGCAGTTGTACAGACATTCAGACACACTCATCAACCTTCAAAACAGCAACAGGCTCCTCCTCCCTCTGCTGGACAAACAGGTGCAATGTCATCCGACTACAATCGAGTCCAACCTCATCACTCGGCCCAGTCCCAACCCAAATCACAGCATCACCACTCTCCTGTACCCCAACAGCCGCCATACCAACAGAGGCCACCAGTTGTAGGTGGTGTGGTAGGACCGAGAGGTCAGGCACCCTCGCTGAACCCCATGGGTCCCAAGTCCCTCCCTCCTTCAATAGATAACGAACAGAAGAGGGTAGCCCCTCAGTCTGAAAAGCAACCTCTCCTGTCATCAGAGGTTGCCTTACAGAGACCAGATAGTCTCAACCATCCAAACGTCGATACGGGCAGGTCTGCTGCCCCCAACCAGATTCCATCTTCATCCACAACTTCAGAGGGTCAGGCAGTTCCAGACAAGAGTCCAGCAAGAAAAGCCACCACACTTGGGCTAAAGAACTTCTCTGAAAATTTAAGGCTGTCGACCGATAAGAAGATGCCCGAAAACAAAGTGCCTGCCCTCTCAACTACCCTCCCCCCTAGCACAATGGAGGGATCTGCTGAAATAATCTCACCATCGGTCACAGGGGGATCCACTAGACCCCCTGCCGAATCACCCGCACAACCCGAAATGAAAACAGCAGGTACATCGCCGGTCATTATGGGGGTCCCAAAGAAGACACCCGTCCCGTCAACGGTCGAAAAGGACAGGACGGAGGCAGTGAAAAGTCAAATCTCTGAGAAACCGAAATTGAATCCCAACGCCAAAGTGTTTATACCGAGGGCCTTGCCCCAGAAGACCCCTACCCCTCCTCCATCTAGGTCACCGGTTTCACAACTGGCCACCAATCAGATGATGGCCGCAGCACACTATATGAACCCGTCGATGGCTGCAGTGTACGGACAAGGTGGTCCATACATGGTCACATCAAATGCTCCTCCTGGAAGCTTACAACAGTATACTCAGATTCCCAAGCAAGTGCATGCACAGAGAGGTACGCCTCGTGTGGAATACATGAACTCTTTCCCCCCTGCACTTGCAGCTGGTCAGCCTTTGGTTACCCCCATACAAGGACAACAGTACATAACAGTCACTACAGGTGGCCAAGGCATGCAGCAACCAGGCTCCATCAAAGTCATGCCGACTATGCTGAACCATGTGATTAAGCAGCCAACAATGTCTTACAGGCAGTTACCAAATAACAATCCTGCTGTGCAAACTATGCATCCTCAGTCACAGCAGTTGGTGCAAGGAGCAGAGGGAGTCATGTTACCACAAATAATGGCTTTTCCATCTCAGGCAGCAGCTGCCCAGTCTCAATCCCTTCAACAACAACACTCTCAAGGTTCAGCGCCTTCCAACCAGTACATGCACACTGCCCCCAGTCATGCTAATGCTGCCAACCAGATGCAACAGTCACACCACACCACCCCACCTTTACAACAGTCCCAGCAATCACAGAGTAGCAACCACCCTGTGATTGCCTCACAGGGTCAGTTCCCCCAACACGGAGGACGGCCCTCTCCCGGTCCTATGCAACCTCAGATGACACACGCCCAGGCACAAGCACAAGTGGTTCAACCACAAGGAGGGATGGCTCAGCTTGTTGCAGTCTCTCAAGGAGGTCAGCAAGCAATAGTTTACACATCTCTACCACAAACTCAGCATGGCCATGGTATACCAACCCAACATGCTAGCCAGCAGTACAGTAACATACCACAACATATAAACCAGCAGCCGAATATGCAGGTTCAACCTACCCATGTTCCCTCCAACATGACAAACATAACCAATGTAACGAGGGTCCATCCCGACCCCCATCCACACCCCCATCCCGCAGCGCCGACCCTCTACATGAATCAATCCCAAGCAGGCATGGTCCAGAGTCACCAGCTTCCGGGGTCATACCTGCAACAGCATGGGGCGGCATACCAACCTGGCAATTGAG
>TCONS_00009432	evm.TU.Chr11.599
MMSRSDNNRRNRSNKANANMPGPRSRGMQRAGMPHAENIKPQRDIYNNPRFCDVFTRLKGSVVFVQVKSGTEYEGILHTISPKGEIVLMEVRTKDQTKQKVTLHPKLILECNSIVKITAKDVNLDYSSKPESFATDAEISQRVNGQVPERKLEAWAPIEDDVADKRLLEVELDSTDLAKGNGWDAAEMFATNQRDFGYESTFKEDLQEYTTPLPEEDTKEFRERRARADRLAKQIEQSPEHANRGQVENSDDMTEEERFSSVSRVGMNSRPVPQNSSNNTDKYVPPQKRQTGAGVYPRSGQGRKQSPSRTPMSGPGRPPVMGVDRQTPQAQAVVQTFRHTHQPSKQQQAPPPSAGQTGAMSSDYNRVQPHHSAQSQPKSQHHHSPVPQQPPYQQRPPVVGGVVGPRGQAPSLNPMGPKSLPPSIDNEQKRVAPQSEKQPLLSSEVALQRPDSLNHPNVDTGRSAAPNQIPSSSTTSEGQAVPDKSPARKATTLGLKNFSENLRLSTDKKMPENKVPALSTTLPPSTMEGSAEIISPSVTGGSTRPPAESPAQPEMKTAGTSPVIMGVPKKTPVPSTVEKDRTEAVKSQISEKPKLNPNAKVFIPRALPQKTPTPPPSRSPVSQLATNQMMAAAHYMNPSMAAVYGQGGPYMVTSNAPPGSLQQYTQIPKQVHAQRGTPRVEYMNSFPPALAAGQPLVTPIQGQQYITVTTGGQGMQQPGSIKVMPTMLNHVIKQPTMSYRQLPNNNPAVQTMHPQSQQLVQGAEGVMLPQIMAFPSQAAAAQSQSLQQQHSQGSAPSNQYMHTAPSHANAANQMQQSHHTTPPLQQSQQSQSSNHPVIASQGQFPQHGGRPSPGPMQPQMTHAQAQAQVVQPQGGMAQLVAVSQGGQQAIVYTSLPQTQHGHGIPTQHASQQYSNIPQHINQQPNMQVQPTHVPSNMTNITNVTRVHPDPHPHPHPAAPTLYMNQSQAGMVQSHQLPGSYLQQHGAAYQPGN
>TCONS_00009427	evm.TU.Chr11.599
MMSRSDNNRRNRSNKANANMPGPRSRGMQRAGMPHAENIKPQRDIYNNPRFCDVFTRLKGSVVFVQVKSGTEYEGILHTISPKGEIVLMEVRTKDQTKQKVTLHPKLILECNSIVKITAKDVNLDYSSKPESFATDAEISQRVNGQVPERKLEAWAPIEDDVADKRLLEVELDSTDLAKGNGWDAAEMFATNQRDFGYESTFKEDLQEYTTPLPEEDTKEFRERRARADRLAKQIEQSPEHANRGQVENSDDMTEEERFSSVSRVGMNSRPVPQNSSNNTDKYVPPQKRQTGAGVYPRSGQGRKQSPSRTPMSGPGRPPVMGVDRQTPQAQAVVQTFRHTHQPSKQQQAPPPSAGQTGAMSSDYNRVQPHHSAQSQPKSQHHHSPVPQQPPYQQRPPVVGGVVGPRGQAPSLNPMGPKSLPPSIDNEQKRVAPQSEKQPLLSSEVALQRPDSLNHPNVDTGRSAAPNQIPSSSTTSEGQAVPDKSPARKATTLGLKNFSENLRLSTDKKMPENKVPALSTTLPPSTMEGSAEIISPSVTGGSTRPPAESPAQPEMKTAGTSPVIMGVPKKTPVPSTVEKDRTEAVKSQISEKPKLNPNAKVFIPRALPQKTPTPPPSRSPVSQLATNQMMAAAHYMNPSMAAVYGQGGPYMVTSNAPPGSLQQYTQIPKQVHAQRGTPRVEYMNSFPPALAAGQPLVTPIQGQQYITVTTGGQGMQQPGSIKVMPTMLNHVIKQPTMSYRQLPNNNPAVQTMHPQSQQLVQGAEGVMLPQIMAFPSQAAAAQSQSLQQQHSQGSAPSNQYMHTAPSHANAANQMQQSHHTTPPLQQSQQSQSSNHPVIASQGQFPQHGGRPSPGPMQPQMTHAQAQAQVVQPQGGMAQLVAVSQGGQQAIVYTSLPQTQHGHGIPTQHASQQYSNIPQHINQPNMQVQPTHVPSNMTNITNVTRVHPDPHPHPHPAAPTLYMNQSQAGMVQSHQLPGSYLQQHGAAYQPGN
>TCONS_00009431	evm.TU.Chr11.599
MMSRSDNNRRNRSNKANANMPGPRSRGMQRAGMPHAENIKPQRDIYNNPRFCDVFTRLKGSVVFVQVKSGTEYEGILHTISPKGEIVLMEVRTKDQTKQKVTLHPKLILECNSIVKITAKDVNLDYSSKPESFATDAEISQRVNGQVPERKLEAWAPIEDDVADKRLLEVELDSTDLAKGNGWDAAEMFATNQRDFGYESTFKEDLQEYTTPLPEEDTKEFRERRARADRLAKQIEQSPEHANRGQVENSDDMTEEERFSSVSRVGMNSRPVPQNSSNNTDKYVPPQKRQTGAGVYPRSGQGRKQSPSRTPMSGPGRPPVMGVDRQTPQAQAVVQTFRHTHQPSKQQQAPPPSAGQTGAMSSDYNRVQPHHSAQSQPKSQHHHSPVPQQPPYQQRPPVVGGVVGPRGQAPSLNPMGPKSLPPSIDNEQKRVAPQSEKQPLLSSEVALQRPDSLNHPNVDTGRSAAPNQIPSSSTTSEGQAVPDKSPARKATTLGLKNFSENLRLSTDKKMPENKVPALSTTLPPSTMEGSAEIISPSVTGGSTRPPAESPAQPEMKTAGTSPVIMGVPKKTPVPSTVEKDRTEAVKSQISEKPKLNPNAKVFIPRALPQKTPTPPPSRSPVSQLATNQMMAAAHYMNPSMAAVYGQGGPYMVTSNAPPGSLQQYTQIPKQVHAQRGTPRVEYMNSFPPALAAGQPLVTPIQGQQYITVTTGGQGMQQPGSIKVMPTMLNHVIKQPTMSYRQLPNNNPAVQTMHPQSQQLVQGAEGVMLPQIMAFPSQAAAAQSQSLQQQHSQGSAPSNQYMHTAPSHANAANQMQQSHHTTPPLQQSQQSQSSNHPVIASQGQFPQHGGRPSPGPMQPQMTHAQAQAQVVQPQGGMAQLVAVSQGGQQAIVYTSLPQTQHGHGIPTQHASQQYSNIPQHINQQPNMQVQPTHVPSNMTNITNVTRVHPDPHPHPHPAAPTLYMNQSQAGMVQSHQLPGSYLQQHGAAYQPGN
>TCONS_00009428	evm.TU.Chr11.599
MMSRSDNNRRNRSNKANANMPGPRSRGMQRAGMPHAENIKPQRDIYNNPRFCDVFTRLKGSVVFVQVKSGTEYEGILHTISPKGEIVLMEVRTKDQTKQKVTLHPKLILECNSIVKITAKDVNLDYSSKPESFATDAEISQRVNGQVPERKLEAWAPIEDDVADKRLLEVELDSTDLAKGNGWDAAEMFATNQRDFGYESTFKEDLQEYTTPLPEEDTKEFRERRARADRLAKQIEQSPEHANRGQVENSDDMTEEERFSSVSRVGMNSRPVPQNSSNNTDKYVPPQKRQTGAGVYPRSGQGRKQSPSRTPMSGPGRPPVMGVDRQTPQAQAVVQTFRHTHQPSKQQQAPPPSAGQTGAMSSDYNRVQPHHSAQSQPKSQHHHSPVPQQPPYQQRPPVVGGVVGPRGQAPSLNPMGPKSLPPSIDNEQKRVAPQSEKQPLLSSEVALQRPDSLNHPNVDTGRSAAPNQIPSSSTTSEGQAVPDKSPARKATTLGLKNFSENLRLSTDKKMPENKVPALSTTLPPSTMEGSAEIISPSVTGGSTRPPAESPAQPEMKTAGTSPVIMGVPKKTPVPSTVEKDRTEAVKSQISEKPKLNPNAKVFIPRALPQKTPTPPPSRSPVSQLATNQMMAAAHYMNPSMAAVYGQGGPYMVTSNAPPGSLQQYTQIPKQVHAQRGTPRVEYMNSFPPALAAGQPLVTPIQGQQYITVTTGGQGMQQPGSIKVMPTMLNHVIKQPTMSYRQLPNNNPAVQTMHPQSQQLVQGAEGVMLPQIMAFPSQAAAAQSQSLQQQHSQGSAPSNQYMHTAPSHANAANQMQQSHHTTPPLQQSQQSQSSNHPVIASQGQFPQHGGRPSPGPMQPQMTHAQAQAQVVQPQGGMAQLVAVSQGGQQAIVYTSLPQTQHGHGIPTQHASQQYSNIPQHINQPNMQVQPTHVPSNMTNITNVTRVHPDPHPHPHPAAPTLYMNQSQAGMVQSHQLPGSYLQQHGAAYQPGN
>TCONS_00009425	evm.TU.Chr11.599
MLIAVVHHNCRTGLTDRSRGMQRAGMPHAENIKPQRDIYNNPRFCDVFTRLKGSVVFVQVKSGTEYEGILHTISPKGEIVLMEVRTKDQTKQKVTLHPKLILECNSIVKITAKDVNLDYSSKPESFATDAEISQRVNGQVPERKLEAWAPIEDDVADKRLLEVELDSTDLAKGNGWDAAEMFATNQRDFGYESTFKEDLQEYTTPLPEEDTKEFRERRARADRLAKQIEQSPEHANRGQVENSDDMTEEERFSSVSRVGMNSRPVPQNSSNNTDKYVPPQKRQTGAGVYPRSGQGRKQSPSRTPMSGPGRPPVMGVDRQTPQAQAVVQTFRHTHQPSKQQQAPPPSAGQTGAMSSDYNRVQPHHSAQSQPKSQHHHSPVPQQPPYQQRPPVVGGVVGPRGQAPSLNPMGPKSLPPSIDNEQKRVAPQSEKQPLLSSEVALQRPDSLNHPNVDTGRSAAPNQIPSSSTTSEGQAVPDKSPARKATTLGLKNFSENLRLSTDKKMPENKVPALSTTLPPSTMEGSAEIISPSVTGGSTRPPAESPAQPEMKTAGTSPVIMGVPKKTPVPSTVEKDRTEAVKSQISEKPKLNPNAKVFIPRALPQKTPTPPPSRSPVSQLATNQMMAAAHYMNPSMAAVYGQGGPYMVTSNAPPGSLQQYTQIPKQVHAQRGTPRVEYMNSFPPALAAGQPLVTPIQGQQYITVTTGGQGMQQPGSIKVMPTMLNHVIKQPTMSYRQLPNNNPAVQTMHPQSQQLVQGAEGVMLPQIMAFPSQAAAAQSQSLQQQHSQGSAPSNQYMHTAPSHANAANQMQQSHHTTPPLQQSQQSQSSNHPVIASQGQFPQHGGRPSPGPMQPQMTHAQAQAQVVQPQGGMAQLVAVSQGGQQAIVYTSLPQTQHGHGIPTQHASQQYSNIPQHINQPNMQVQPTHVPSNMTNITNVTRVHPDPHPHPHPAAPTLYMNQSQAGMVQSHQLPGSYLQQHGAAYQPGN
>TCONS_00009429	evm.TU.Chr11.599
MMSRSDNNRRNRSNKANANMPGPRSRGMQRAGMPHAENIKPQRDIYNNPRFCDVFTRLKGSVVFVQVKSGTEYEGILHTISPKGEIVLMEVRTKDQTKQKVTLHPKLILECNSIVKITAKDVNLDYSSKPESFATDAEISQRVNGQVPERKLEAWAPIEDDVADKRLLEVELDSTDLAKGNGWDAAEMFATNQRDFGYESTFKEDLQEYTTPLPEEDTKEFRERRARADRLAKQIEQSPEHANRGQVENSDDMTEEERFSSVSRVGMNSRPVPQNSSNNTDKYVPPQKRQTGAGVYPRSGQGRKQSPSRTPMSGPGRPPVMGVDRQTPQAQAVVQTFRHTHQPSKQQQAPPPSAGQTGAMSSDYNRVQPHHSAQSQPKSQHHHSPVPQQPPYQQRPPVVGGVVGPRGQAPSLNPMGPKSLPPSIDNEQKRVAPQSEKQPLLSSEVALQRPDSLNHPNVDTGRSAAPNQIPSSSTTSEGQAVPDKSPARKATTLGLKNFSENLRLSTDKKMPENKVPALSTTLPPSTMEGSAEIISPSVTGGSTRPPAESPAQPEMKTAGTSPVIMGVPKKTPVPSTVEKDRTEAVKSQISEKPKLNPNAKVFIPRALPQKTPTPPPSRSPVSQLATNQMMAAAHYMNPSMAAVYGQGGPYMVTSNAPPGSLQQYTQIPKQVHAQRGTPRVEYMNSFPPALAAGQPLVTPIQGQQYITVTTGGQGMQQPGSIKVMPTMLNHVIKQPTMSYRQLPNNNPAVQTMHPQSQQLVQGAEGVMLPQIMAFPSQAAAAQSQSLQQQHSQGSAPSNQYMHTAPSHANAANQMQQSHHTTPPLQQSQQSQSSNHPVIASQGQFPQHGGRPSPGPMQPQMTHAQAQAQVVQPQGGMAQLVAVSQGGQQAIVYTSLPQTQHGHGIPTQHASQQYSNIPQHINQQPNMQVQPTHVPSNMTNITNVTRVHPDPHPHPHPAAPTLYMNQSQAGMVQSHQLPGSYLQQHGAAYQPGN
>TCONS_00009430	evm.TU.Chr11.599
MMSRSDNNRRNRSNKANANMPGPRSRGMQRAGMPHAENIKPQRDIYNNPRFCDVFTRLKGSVVFVQVKSGTEYEGILHTISPKGEIVLMEVRTKDQTKQKVTLHPKLILECNSIVKITAKDVNLDYSSKPESFATDAEISQRVNGQVPERKLEAWAPIEDDVADKRLLEVELDSTDLAKGNGWDAAEMFATNQRDFGYESTFKEDLQEYTTPLPEEDTKEFRERRARADRLAKQIEQSPEHANRGQVENSDDMTEEERFSSVSRVGMNSRPVPQNSSNNTDKYVPPQKRQTGAGVYPRSGQGRKQSPSRTPMSGPGRPPVMGVDRQTPQAQAVVQTFRHTHQPSKQQQAPPPSAGQTGAMSSDYNRVQPHHSAQSQPKSQHHHSPVPQQPPYQQRPPVVGGVVGPRGQAPSLNPMGPKSLPPSIDNEQKRVAPQSEKQPLLSSEVALQRPDSLNHPNVDTGRSAAPNQIPSSSTTSEGQAVPDKSPARKATTLGLKNFSENLRLSTDKKMPENKVPALSTTLPPSTMEGSAEIISPSVTGGSTRPPAESPAQPEMKTAGTSPVIMGVPKKTPVPSTVEKDRTEAVKSQISEKPKLNPNAKVFIPRALPQKTPTPPPSRSPVSQLATNQMMAAAHYMNPSMAAVYGQGGPYMVTSNAPPGSLQQYTQIPKQVHAQRGTPRVEYMNSFPPALAAGQPLVTPIQGQQYITVTTGGQGMQQPGSIKVMPTMLNHVIKQPTMSYRQLPNNNPAVQTMHPQSQQLVQGAEGVMLPQIMAFPSQAAAAQSQSLQQQHSQGSAPSNQYMHTAPSHANAANQMQQSHHTTPPLQQSQQSQSSNHPVIASQGQFPQHGGRPSPGPMQPQMTHAQAQAQVVQPQGGMAQLVAVSQGGQQAIVYTSLPQTQHGHGIPTQHASQQYSNIPQHINQQPNMQVQPTHVPSNMTNITNVTRVHPDPHPHPHPAAPTLYMNQSQAGMVQSHQLPGSYLQQHGAAYQPGN
>TCONS_00009426	evm.TU.Chr11.599
MLIAVVHHNCRTGLTDRSRGMQRAGMPHAENIKPQRDIYNNPRFCDVFTRLKGSVVFVQVKSGTEYEGILHTISPKGEIVLMEVRTKDQTKQKVTLHPKLILECNSIVKITAKDVNLDYSSKPESFATDAEISQRVNGQVPERKLEAWAPIEDDVADKRLLEVELDSTDLAKGNGWDAAEMFATNQRDFGYESTFKEDLQEYTTPLPEEDTKEFRERRARADRLAKQIEQSPEHANRGQVENSDDMTEEERFSSVSRVGMNSRPVPQNSSNNTDKYVPPQKRQTGAGVYPRSGQGRKQSPSRTPMSGPGRPPVMGVDRQTPQAQAVVQTFRHTHQPSKQQQAPPPSAGQTGAMSSDYNRVQPHHSAQSQPKSQHHHSPVPQQPPYQQRPPVVGGVVGPRGQAPSLNPMGPKSLPPSIDNEQKRVAPQSEKQPLLSSEVALQRPDSLNHPNVDTGRSAAPNQIPSSSTTSEGQAVPDKSPARKATTLGLKNFSENLRLSTDKKMPENKVPALSTTLPPSTMEGSAEIISPSVTGGSTRPPAESPAQPEMKTAGTSPVIMGVPKKTPVPSTVEKDRTEAVKSQISEKPKLNPNAKVFIPRALPQKTPTPPPSRSPVSQLATNQMMAAAHYMNPSMAAVYGQGGPYMVTSNAPPGSLQQYTQIPKQVHAQRGTPRVEYMNSFPPALAAGQPLVTPIQGQQYITVTTGGQGMQQPGSIKVMPTMLNHVIKQPTMSYRQLPNNNPAVQTMHPQSQQLVQGAEGVMLPQIMAFPSQAAAAQSQSLQQQHSQGSAPSNQYMHTAPSHANAANQMQQSHHTTPPLQQSQQSQSSNHPVIASQGQFPQHGGRPSPGPMQPQMTHAQAQAQVVQPQGGMAQLVAVSQGGQQAIVYTSLPQTQHGHGIPTQHASQQYSNIPQHINQQPNMQVQPTHVPSNMTNITNVTRVHPDPHPHPHPAAPTLYMNQSQAGMVQSHQLPGSYLQQHGAAYQPGN
