# Supplementary material for: Transcriptomic Analysis Reveals Molecular Mechanisms of Fleeing, Adhesion, and Thanatosis Patterns in Sea Cucumber Apostichopus japonicus
Source: Biology (Basel). 2026 Jun 22;15(12):975. doi: 10.3390/biology15120975 (PMC13295820; doi:10.3390/biology15120975)
Supplement: Supplementary file 1 [file biology-15-00975-s001.zip › Supplementary Materials S2/evm.TU.Chr12.229.txt]

>evm.model.Chr12.229_dup1	evm.TU.Chr12.229
CAACGATGTTATTATCAATATCGAGACTGTAACAGTGCTCCATAATAACATTGCTTGAACAGGCAAGGGTGTGTTCACAAGGAAACAAAGACCAAACGTGGTTTTGCGTTATAGTAATCAACGGTAAAATCTATTGCCCCATCTACTTGGGGAGACATTCCCTGTGCTCAACTGCTCAGTTAATCTCCCATAAAGAGAAGTTCATAGACATAAACTTTTTGACTACGTGACGAAATTCAGGGAACGTTGGAGTTTTGGAGTCTCCCAAAGAGATTCCCAAAACTGCAGTGTGCAGTAAATTGCAATCGTGCAGCGCTCATAACAGGATCACGGAAATTTACGAACTTCCTCGTTTTGATAAGGTTTCACTGTGTATCGAACGTTTGCGAGAACTGCAATCATGGTATTTGAAACATTTATCAGTGTTGGTAGACATTAAGAATTTAGTATCTAAGGTGCATTTTAGACGTAGGGATGCAAAATTATTGTTGTAAAATTCTAGGCTGGTAACTATGCTTGTATTTCACCCAGAGCGATGTTGTGATTGTCCGGTAACATTATAGGCTACAATAGGCGTTTAATATTTCTACGTGTGCTTGACTTAGATTTAGTATTAGCCTATCCAGATTTTCCATCAGTTAGGCTTATCGTTAACTGTATCTCAAGTGTGAGGAACACAAGTTGATCCGTCTGTTGCATCAGCCAGTCAGGAATTCAATGGATTTCCAGAAACAAAGCCAAAATAAAGCTAAGTTTGCATCCAAGGAAGTTTAAGTTACTGCCATGATAGACCATTGAGACACATATAGGCTTACAGTTACATGTAGGCTAGTTGCAAAGAGTCAGAGGACACAATTTATGTCTAGTTTGCATTGCTTAGTTCCTGAAAGTTAAATTGGATCCCCAGCGGCCATGACAATAACGGTGCACTATGTAACACAATACATCAGTTTTGATAAAAAAACAAAAACAAATCAACTAAAATGAAGGGTTCTTGGTGAAAGTGAAGTGGAATTTGGAGACAATTGCACATGATAGGGCCTGTGCTAGCTGGCAACATCTCACAGTGCAATGAAAACCATTTAAGGCCTAACCTTAACAAATATTGATCGCACTTTGGACACAGCATTGCCGAATATTTTCATACGTCTTTTAAATGTTCCGCGTGATCATTTTAGTTCATGAAGCAAATTAAAAGAGGTGATTTTATAGGCCTGCCCATTTTGTAGCATGGTTGAAAGTTTAACTTGGGGAATAAACAGAGCTCACATATGATTTATATCATTCTACACAGTGTACAGAAATCCCTATAGGCTGCTGTTTGTGCATGCAGCGTGTTTTCCACCCATGTTAGCTTTATTGGGAATTCACTGTGAGTCTGTAAAATTCATTGATTATGCATGAATGCATTCACAGTAGTCTTCACAACTTAATCTCATTTGACTGACAACCGCCTTTATAGCAAATTGCAGGATTAACATCTTTCATGCCTGCTAATCCCTTACAAAATATCACAGGCATTATTAATGTTTGTTGCAAGACAATTGAAAGATTCAGTCAACCAGCCATTTTAATCCTCCTGAATGTATGCAAAGCCGGCTTCCAGCTTTTCCCAATATTTACAATTTTTAATTATTTGCATTATTATTTTAATATATATTTTTTTATGAGGGGGGGGGTGGAGGGTTGGCCACTTGTACTGTAGTAAGCTACTTTATTATTATATTGACAGTATTAGTAGCTGCAGCAGTACTCCTGTTGACATCACTCTATAATTATTTACTGTAATTTAGCAATATATACGGTACCTTTATATACCAGGTACATACCATCAGTAGCACTTAACACGAAACTGCTGATCACACATACTGCAGAGAATTGTGGCACAGTGAATTTAGAGTTTGTAGCCTAACTACACATGGTTCTAAGATCATGCAGCCATTGGAGTACAAATTTTCAAAAATATGTCGAAATAACATGACCGTGTAATCAGATCTTTTAAAAAAGTATGAATAATTGTTTCAGAAGTAACATAAAGATAGTAATGATATCTGGTGGGAGTCTATAGGGCAACGGTTGATGTGGTTTTCCGTGAAAAAGTCACCCTGGAAGGTGAAACATATCGAGACCAATGTTGTTAGAGCTTTATTATGTCCACTCAAAATTTATCCTCGATGCTTAGAACAACCCCAGTGTGTCCAAATAGTCTCTAGGTTTTATGATAGCAGTGTTGGTGTTAGAAGGATTTGTTGGTATTTTTTTTTATTTACGTACTTGTTTTGTCAGGGTTACTTCTTAATGATGTGTACACCAGATGTTCAGTTACTCTCGAGTTAAATCTCAGCTAGCATTCTTGCACTGGTGAGACATTTCACTCTACAGTACAATAGTTACTGTAGAAAGTTGTTGGTTGAGGAAATGAGTGCTTCAGACTCCTCACATAAAAGCTTAAATTATGCAAAGTACCCACCTGCATGGGGGTGAGCTCAAAATAGGTGCAAAGTTTTCAAGTAGCAGTTTGGTTTACTGTTTAAAGAGGAACCTAGTACTTCTGTAAAGTTATCAGGCGAGGAGAGGAAATTCGTTAAATTATCAATCAATCGTATTATAAGTGTTATGATATATGTATATACTGGTACATAAACTGTGCACATGTGAACTGGTATACGTACTGTACACTACATACAGTGCACTTCCACGGTCCATCTGGTACTGCTACAGTTTGTAATAAAATTATAGAGATAGCATTTGCTTTTCATCATAATTTATGCGTCTTTGAGCACAGCACATGTGAACTGGTATACGTACTGTACACTACATACAGTGCACTTCCACGGTCCATCTGGTACTGCTACAGTTTGTAATAAAATTATAGAGATAGCATTTGCTTTTCATCATAATTTATGCGTCTTTGAGCACAGCATAGAGTACTATTAGATTAATCGCATGGCAAGAATGGTCCACGAAATTAGCAAATTGCTAAAAACGAGGGATAAAGACTGTATGTAAACATAGCAGTTTTAGTACACAGAAACCATAGTTAGTACAGTATAGTATAATAGACATGTTTCAGAGCTTTCGCAATGGCTAACTTTGACACAGACTGTTGGACACTAATTATTTAATTTATAACCTGTCAGCAGGTACTGTACTAAGTTGCATGTAGGTCTACTTACAACCATGCTTCGCCTACTCTGCTGTGTCCATGTAGTGATATGGGAGATGATTTAAGCTCTGAGTTGCCTTGGTCGGAAACCAACCTTTCGTTATAAATAGTCTGCGACCCTTCTCTTACTTTTTTTTATCACTCCAGTTGTGCGTACATAGATGAATACATTCAAGGAAATCTGAATGTCTTGTACCTTAAATTTGCAAATATATATGTCATTAGATGAGATGTTAAGTTGAAGATCAAAAGATTCTGCAACCAACCCCTCCCCCCCCCCGCCTTCCCCTCCACTTCTTAGGGTATTAATCCGAACAGAGGGGACAGATGTTAATTCCCTGCTTTCGAATTGTTTTGGTGGTTCTAATTAAGGAAAGAGTCCATGTACAGTAGTGGGTTCAGTTACCTTCAATTGTAACTGGTTAAGGACAAACAGGACATCTTGAACCAGTCTGACAAACAAACTGTATAGTACCATTGTATTAGGAACAAACGTAACTAAGTTGCACTCTGTGCATAAATGCATATATACTGTTGGGATCTCTCGCTTTGGTTGAGTAAGCACATCCCATGCCAGTAACTTTTCTTTGATAGTTGTGTGGTGACCTTTTCACATGTTGAAAACATCACTATTGTACCATGCTTTGTAACGACACATATTGTACACTAACTACAGATATTGGTTATATACAGTACTTAAGTAAACCATTTTGATAATTTTTTTAAATTATATTTTATAATTTATATTTTTATAATTTATATTTTGTAATTTTTTTTTTTTAATATGCTTATCTAATAACAGTGTAAAATGGGTCCCTGTGATTTTCATTTGTTGACATTGTTTGTGTCATAATTGCGATTTTTAAGTTATGTTACCAAAATGTATTGATGTTGGTGTCAGATATACTGTACATATGTTGCCAATTCAGTTAATTGCTTTTTGAAAGCAAACTCTAAGTTCATTAGCACAGTAATGTTACCAAACAGGTTTGGTGTTGGTGTTAAACATATCAAGACTGGGGCAACTTTTAAATGGTCTATCAAGACTAACAATATATACATGTACACTGTATAGACAACCAAAATCAGTAAAATCAGAATTTCTGACAGATGGCTAGTTGTTTCCATCAAATTTCAGATTACACTGGCCCCCCCCCCCCAAAAAAAAATAGTTAAACTGATCATTTGTATATTTCCTCAATCACTTTTAGAGATTTCCTGAAAAAAAAAATAGTGCTTTACCTTTATGATCCACCTGAAAGTTGAGTTTAAAGGTATGCTGTATTTGGCCCCAAATATGCTAGATATTCAAATATGGTCACCTATGGTCAAAATTCTTAAACTGTTTTTATTACAACCTTCAAGGAAATTTTCCTCACAGGGACATTCAGTCATCTTGTGTGTTCCTTCTAAAAATGTCTGAGAATAATTTGGAGAGAAAAAGACCTCCAGGAAAGTACTTTTTGAAAACTTCTAGCAATTATAGCATACTATAATTTGCCTAAAGCTGATTCTAATCACCAGAACTGACATAGCATCCCTTCAACAGTGTACAAAGAATCGGCTCTTTGTAAGTTTGCTACATTTTTTTTGTCTTTTTTCGGGCAACCAAATTTGCAGTTCAGACGAACCAAGACCTGGATGTCTGACGGACCAACCAGAGGGGGAAAAACCCATTTAAATATTTACCCTGTACGATGCTATCAGTTACAGTAATATAATCACACTATGTAACCATTCGTAACTAATCCATGGATGTAATGGAGATGCGAATGATAAATAACTCACAGAGATATTGATGTATAATATAGATATTGATGTATATATTATTTAAAGCTCTTTGGGTCTTAATGATTCTAATTTTTTGAGGATTTCTTCTTTAGCTACTGTACTCTGAAGATGTGATCAAGTCACACTTAAAAAATGTCATCACATCGCCAGCGCCCAGCAGGCCGTGAATTATTCTTTATAAACTCTCTCAGTCAATAACCTTGCATATCGAGCTGATCCTCTTTGGTTAAGTGATGGTAATTTCAAATGTTTTTCCTGAAAAACGTTTTTTTTTTTAAAGATGATATCATTATTATATAAAACAGGCAAAATTAAAAGGAGAATGTTTGAAATCAAGATTTTAGTGGAAGAATTTTTCTCTGTTTTGTTATTTATGTTCAGGCCTCATCTATGTCATGGGAGCATGGAAGTTGTCCCAGATGGAATGAACTTACCCAATGAGCTAGAATTTGGAGATTCACTACAGGAACCAGATAAAATTGGTAAGTACAGAAAACCTTTTTTCTTTTTTACCTATTTTTTTATTAATAGTCTTTATATTTTATTAATTTTTTATGATGCAGCTGATATTCTTTTTCTAGACAGCTATTTCAGAGTTGTTTTCGGTAAAGATTTTGATGTTCTTTGATACTTGAAATCCCATCGCAATGTAGGTTATCAGCTTGCATATTCAAATTCCTTTAAAAATAAGTTAAAAAGTCAAAAACTTTACAAGTATGCAACCAGTAGCAGCACGGAATTACTATTTTGGGATTGCTACGTACCAACCAAGGGCTGGATGGCTCAGTTTGTAGCTAACATGTACTGAAGTCACTGGTTCAAATCCTGGTGCTAGCCGAAAATTTCATTTGCTTTTTCAGAATTTTGTTTATGATAAAAAAAAAAAAATCCAAATCAGAAAGAAATGCCAGTGATTCATTTACACTACTACCCATTTGAATGGTACAGTTGGAGAAAAGTCATTCTTTCCAAACATGGTGTTTGTTTGCACAGGTCTACACTGGGGCAAGAACCAATAAAATCACACTCAAGGTTGCAAAAGACAATCTTTCTTCTGTTTTTCTGAATCGGATTTTGCATCTTTGAGTTTGTTGGTCTTTTCACACACCGTATGTGATGTATGAAAACTCCAACTGACAATGCAGTCGACACCTAGAATAGCTAGAGATAAGATTTCAAGAATTGAAAACAAAGAAGTAAATTTCAACCTAAATTCTTTGAATAGAGAGGGAAAAAAATGTGTCTGAGTCTAGGCAATAAACGTTTTGGAATTGAACAATATTTGGATGGCATCCTAGTTTGATCAATTAAAATATCAGTGGAGAAATTCTGCGGCAGTACTGTACGTAAATTTACAAAATGTCAGACCCCCCCCTCCCCCCACCCTCCCCGGGCAAAACTTTAAAACACCCAAAATGGAGATTTTTTTCATGTCTGTCATATTAAAGGTTTATGATAATTGTAAATGTGATTCTCCTGAAAGTGAGATTGGCTGGAATGGGATAGGTAGGGGTAGGGGGAAGGTTGTTGGGAGGGGGTTGTTCATGATGCTTAAATTTCATATCAGGTAGATGAAGTCGGGTTTACTGCTCCTTTAAAGCAGAAATTAATGGCTAGATGCTTGATTCTACCAACATTTCCCAACCATCCCTTGAAGACATTTACAGATATGGTCACATCCTACAACCATAGAAAGTAATACAGAATGTTTCTCTGGTTAATTTCTTTGTGATAATGCTGCAGGGAAAATTTCAAAAGGATCTTTTCTGGTTGTCTCTTGGACAACCAGGGGCCCTTTAACCTTTGGTTGTCCAAAAAGGCGAATGTGGGTTGTCCACAGTATCTCCAAAAAAAGATGGAGGCTAATACCAATTTATCATTTTACCTATCTGGTGGTTTTCTTCTTCTTCTTACAATTCAACCTGAATTTTGACATAAGATCTGGCACTGTAGCACACTTTGAACGAACCTCCACAGCTGACCTGACTTGTCTGAACAGAAATATGGTTGTCTCCAAGGACGACCAATAAAAGTTTGCCCCAGTCAACTGTTTACAGAAGGAGAGAATTCTGTCTCTCACAACCCTGATTGGTGTGAAGTTATTTGGCAAATGTTTGTTAGGGTTCATGACCAAAGAGGGCATGACATTATTGTGTATTTTTGCCAGGAGTGATTGTACCATTGTTAAGGAGACTATAGCCAAGGAGAGACTCGATCAATATATTTGTTTTTAAACTTAACATTTCCTATAGTCGGGCGATTGATTTTTTTTCAGGAGCATAGTAGACCTGCTATAGTGTACAGTGTGTGCTAGTTCAAGTCAGTTTTTTGTAGCTGGAGCAGAGGGTGCTTCAGAATGGGGATATTTTGATGGGGTAGAAAGGGTTGGGGGGTGGGGTGGTGGTATGGCAGGTCAAATAGAAAACTGAGAATTTGCAGGGGGTCTTCAGCAAGCTTCAAGGCAGCAGTGTTTGAGACTTGTAAGCCAGAAAGTTTGCAAGTTATTTTATTGTACAACAATAGTCTGTTTGGAATACAAAACAAAAAGCCAGTGATAAAGTGCAAGGAAATATGAGGGAGGATGCAACGAGGATGCAGTTGGAGATCTGTACGCCCTATGGTGAGATAATGGCAAGGAGATGGGGGTGGGGAGGGGGGCACAACCAGGTCACACCGGGATGATAATATGCACATATGTATGTGTGCATGTAGGTTTAAGACACTTCCAGTGCTGTCCGACCTGTTGAGTTTCATGAGGGGAAGAAGGAATTGCCTTGCTTCTTAGCCTACCCGTTGCCCCACAGCCTCATCGCTCTCTCTCTCCTGTGTCTAGAGTATCAGCACAGTACACCCTCAGTGACCCCCCCCCCCCCAGGTGGTCAATAACCCCTCGCATCTCATTCTACCACCCAAAGCAACTATAAGTTTCTAGGAGTGTGTTTTGGTGCAGTTTTGTTTATCTGGTGGAATACATGCTAAATCTGCACCCATCCTGTAATCGCTTGGTTTTCACCACGTTGTTCCATCAATTTCTAAAACATCTGGTAAGTTACTCTGGCTCCATGAGTATTCTCATTAATAAGCTGTATTTTCAGGGGTGTATTTAGATTCCCAGGTGACCCGTCAACTAGCAGCCCGGGTATGTGTAGCGGTTTCAGGAATTCCAATGTGCAGGTACTTCTCCCCTCCTCCCTCCTTATTACAGACAAAAGCTGTCAGGTCCCTTGTTACTCCTCACGAGCTATTTGTAGAAATTAATGCTTTCTGTTTTCTATGTTTCTGTTTTAATATGTTGGAAGGTAGGGTAGCCTTGCCTTGGCAATTTCTACAACCTACTGTACAGGACTTACAACATAAAAGTCCCTAGACTTTGTAGTCCCTGGGTCATACTGGTTCGAATTCCATTCTAACTGGTCTAGTATATTTGTCTTACTCACCTTCTGCAATCCGTTACAAGTACTGCATATATCCTGACTGGATCGACCTTCTTTCTTTCTTTCTTCCTTTCGAATTCTGATAGCAAACAATGAGGTGCTCTTTACTCTATGAATTGAGCAAATAAAAAGTAACTGATAAATAGTGTAAACACATTTGACCCCAAATAGTCCAACCCCTTTCACTTTGGAAATTATATTTCCTAAGTACTATTTAAAGACTGATAAAGCTTTATTTGTTATCACAGAACTTTAGCTACAGTAGCTTGACGGTACATTCTCCCTCCTCACTCTGTGTAAAATGTGGCAAATAATTCAGACATATTTGTGATACATATTGGACCTCCCGCCTCCCCCTTCACCCTCCCCCTTCCCCTCCCCCTCCCCCAAGAGAAGATACAGAGCTGTCAAAATAGGTGTTTTTGTGCATGTTTGCAGTGTCATGCAGAAAGGAACTTTGAGGTGCTATTATAATGTGATTGTAGATTTGCCCATGAGTTTTCATACTCTCATAGACTTTTTGGCAATGTTATTGTTATTACCACTTCTAGGTCCGCAATAATTTTGGATTCTTTTGTAGCTTGTAATTTGTGTGTGACAATTGTGGACGCTTATCCCGTACAGTAGCTACATGTGTAGTAGAGAAACAGCTTTGGGTGACAGCCAGAACTTAATTTTTTGTAGTTGTGGGGTGGTCAAAATTATTAGATATTTATTGCAAATTGTTCTATTGAAGTTTTCAAGCCCTCCAAACTTAATGAATAGCTTTAGTATGCCTTGACTGGTGTAATAAACCATAGAGACCTTGAACAATTATGAGCCCACAAAAGGCATTCTGAAAAGAAGTTATTTATAAATTTTCCTGTTCAACGTCCCCCCAAAAATGAATGAAAACGTCTACTTTTAACAATTTAATTCTGTAAAACCTTAATAGAAAGTGCAATATGTACCAAAACCAAGAACAAAAAATTTGGGTGCCCCAAGGTTGCTCATTGCATAGGGTTTGCAAACATTTTGATACTTTTACCTGCTCCTGGATTTTGGAATTTTGGATAACAAGTTTCTTTACTTTTTAACACTTGGAGTAAATAGTATACAGTTCAATATTGTAGGTACCAACAGAAAGGCAGTGTGGCATTTTGTGTCATTGGTCGAGACACTTTTATTAAGGGAAATAACAGCTTTTTCATAAAAAAAATTAAGGATCCCAACTCCCTATAACAAGCACCATCGACGTTGATCAATTTCTTGAAGCCTTACAGTAGGATATTCTCGGTGTCCCTGTCATGTTAGTCTCTTACACACAGGACCAGGATAACCAGTTAAGTTAGCCATTTATAATTGAAAAACCTAGATAGCTGTCTTCTTACTTTGGACAAACTATGTCAGGAGTTAATATCAACAGATGGTCTGCGGGCAATATCTGGCCCACAAAACATTTAAAACCAGCCTGCGAAAGCAAAACAGGTCCACACTCTTTGCACTCATCGGGGTATCGGGACCCTTGATGCGGTAAGGTTAAACACACTACCAATCTGGCATTGCACATGAATTGCTGACAGCTGGATAAATGGGAAATTGACTGCCCAGGGAGACTTCCATTCCATCTGGCGCCCTGCTCGAACCAGTATTTTTTCTCACTGAGTGATTAAGTTACTGTTGTGCCCAGATTACCTTGCTGCCTTTCGATAATAGATTCTGTTGTGACACATATTGTTACAGCACCAACAAATTTCATAATTTTAGCCCCAAAAATGGTAATGTACTGATTAAAATCAAATTCCTTCTTGCATTTTCCTTGTTGTAACTTGTAATACTAAACACTCATTTCACACTGGCAGAAAAGTGCAAGTGCCTCCCCCCCCTTGTTTTCTCTTGCTAATGGCAAATGGAGAAATTGAATCTTGTAAATTTAAGTGTCCTGAATTTTGAGGCCTGACAAGGAAAGTGTCCTACTGTAGGTGTAGGACAGTGTAAACTGTGTGCCAAAACAAAATTTTATTCAAATACCGAAAATTTGATAGAACCAAACCACCTAGAATTATTCAAGCCACTCATAATGGAAAAAATTCTCGCTTACTGTGTCTTAATCCGTGTGTTTGCAGTCCTGTACTTTACCGGAGAAATTCTTTGTTAACATTTACCAGAGAAAGTAACATAAAGTGATGTTTTATGCTTTTGGGAGCCTCTTCAAGTTATAATACAATGTAAGTTATTGTTTATTTTATATGTATCCGAAACAGGAAGTGAATAGATCAAGGGCAGGGTTGTGAAACCTCGCGAGCCAGGTTAACAGGAAATACATAGCTCTCACAGGATTCACCACTGGGCAAGAAAATCAATAGGTAAAAATAACATAGAAAGAAAATGTTAATACAGAATTCAGAAAAAAGCCCAGAGGTATTTAAAAATCAAGAATTATCAGAACTGCTGGGTTGTTCACTTTGCCAACTATACAGCGAGAGATTGGCCGCTCTAGCAAAACATCGTCCACGGATATTTCTGCAAGTTTTTCCGGGCCTGATCTCGGGTACAGACTTGCATCGCAGAACGTGAGCTGTGCCTACCTGTACAAACCATGTGGTATCAGAATACTACGAATCAATGCACGTGTGTAGTTACTGCAGATCCAGGCCACTGATTAACTGTTGGAGATATGCATTGGTATACAAACTGCTACGTGGTAATGCAGCCACAGAGGTATATTATTTGTACGAGACATTATCACCAGTGTATTGTTTACCTTCCCTTCTGTACAAGTTCAAAGTTGCCTCTGTGTGTACTGGATTAAGAAAAAACCATTGGACTCTCAACACACAGCCTCATGGCTGTGTTAAAGTTTTTTTTTTAAACTTGTGGGTACATAACAAAAGGCTAGGAAGCTCAGATATGTATTTTTTTGTTGTTGATATGTGTGTGTGTGTGATAGTGGCTGGTAAGATGTCTGGCATGTATCAATTAATATGAAATGCTGGTTGTTTATTATAATGTGTCCAGAGTCTGTGGAGTGATTGTACTGTGTACAAACAGTATTGCAGATTTGATAAGTGAACATACTGTAGCAGTATACTGTGTTGTTGTGTGGTATATGTACAGCAGATGTTGACTGTGCTGTACAGTTACATGTAAAACCAGCTGATTTTGCATTATTAAGTCCGAGTGAAAAGCACCATATGGAGAGTTGTGTTTAGATCTCTTTGTTTCATGATGTACAATGCAGGTAGTTTTGATGGTTCAATTACTGTACATAACCGTACATATGTGTGACGATCATAATCTTCAAATTGGCGTCCATGATAATTGGCGCCGGCAAAGTGGAACCAGTCCGACATTTCTTAGAATGAAAAAATTAATTATTTCTTTTTTCAAATATCATCGATACAAATTAAGAATGCTGCATTAAAATTGGCGTCAGCAAAGTGGAACCAGTCCGAAATTTCTTAGAAGAAAATATTAATTATTTCTCCTTTCAAATATCATCGATACGAATTAAGAATGCTGCATTGCCTACTGTGACGTACCTTCGAAATTACTTAGAATGTGATGAAGATTTACATATATTTAATAACATTTCTCGAAGTTTTACGCTTCAAGTACTACAGGCAGGAGTGGATTATAAAAATTTCATATTTCTGTGCATTATATTACATACATGTATGTAATTGCCCTAAATTTAAAAACAATTGTCTACTAAGGCCGCACCGATTAGATACTGAAAGAGCGACTTCGCCAAAATTTTAAGTAATGAGAGAAATACTGTAAAAACATCATTTATGTATTCCAAGGCACTTTTCGTGATTAATCTCACCGTCAACTTTAAAGCAAGCTCCATGTTAGGGAAGTGTGCTTGGCTTAAAGCGTTTGGACTCCTGTAGACTACTGTATTATAATGTATCTAGTGGGTAATTTTATGGTATAAGTTTACATTTTATTGTAGTCGACTAGTCGTGCACTGGCGGGTCCGCCAACCATGGGGGAGTGACCCAAAAGTGAGTCGCCAAAAATGTGTCGTTGGATTTTTCCCACGTCAGATTTTTTTCTTTCTGTTTGACAATAGAGGTTATTTTTATAACAACAAGCCCTTAGTCCAGACTATAGTGTATTTACTGCACTCCTCTCTTACCTGTCTCAACTCTTCTATTTGCACCTCCCCATCTACCTATCAATATTTAGCAATGCTCCCCCTCGAACCCTCCTCCAGTGTCATTCCCCATCACCTCCTCCTTCCGAATATACCATTTGCAAAGTATAGACCTATTCTGGTCTGGTGATAATCTTGCTGTCCTTTGAACTACGTTTGTTTGGACATTTCCTTACTGTGCTTTGGACTTCATTAGTTATAAGAAGTTTATGCATTCTGGGCATGGACACTGAAGGATTAGGGTCATTCCTGATGAAAAGATCCTAAAAGTTTGCTTGACTGCTTGCTGATGTCCACAAACTGACCGTAACTAAATTCTTTCTTTCTTTGTCCTGCAGGTGTATTTAGTAGGAAACAAGTCAACAGAGGCAGGTTGTATGGACCTTTCAAGGGGGAACGAAAAAGGTGCAGTGAAGTTATAAACGACACTTACTCCTGGCAGGTAAAAACTTACAAAACAATGATTTTATTATCATCTATATATATTTAGCATTTTGTATGGCAGAGATGAATTCTTCAAATTTTGTAAGGATATTTTGTGAATACTTCCGACAGCAGTCTTGTATAAAGTTTCATGCAAACGACGATATCCCTCAAAAGTAACAAGGATTTTTTTTGTAGAACTGTTTTCAGGGCGTTCGAGTTACCTCGAGTTTATATTACATTTCCTTACAGATTATTGGTCCAAAAGGTCGCAGATTATTTTGCGTAGACGCTAGCGACGCATCGAAAGGGAATTGGATGCGATTTGTGAAAACTGCACCAGGGAAGGATCTCCACAACTTACACCCGGTCCAGCATAAGAAAAAAATTTACTACAAAGTAATCAAAGTAAGTGCGATACCCAGTAGAAGGTATTCTGCCGGGAGGGCGATTGTTTTGCCACTTTTAAACAGCCTCGTATTAAATGCAAGTTCGGAGGGACAGTGGTTTTATGGCTCGTACAGTGTGCCAGTCAAAGTTAATGTCGTCTAGTCTCATTTCAAGTTGGTTTGATCACATATAAAGCAGATGGCAAAAGCCCTGTTACTGGAGCTGGGCTAGAAGCTAAAAACTGCCTACCCTGTCAGATTTCAAACTACTGCCCTCTAACTTTTACGGGGTGTAGACCCAACTGGTAACCATAAGCACCGACCCTGCCACTGGCCCATCTGCCGGTGGTCTAATTACTGGGTCCTCGTCCTAACACCCAAAGTGTGTAGGAAAGTCTGTTGTTGTATGCAGAAACTTCTGAGTGTTTCTATAGGCACTTCTGTTTGAAAATAAATCAGTGAAAAAATCTTGAAACATCTGCCTTGAATTGAACCCAGAGACAGTCTGCTGGTTACACAACCACCTGGGCCTCTGATATTTATCAGAACTTGAATTGAATATGAAAGGTAACCCAAAGGTGTTGCGAGGCAACTAAAATCATGTGTGCTGGATGATCATGAATCGTCTGGAGTTGTCATTCACAGTCCGGTTACAAACCTCACCATTACCACTGACCGAAATGGTCACCGATTTCCCATCTTGCAAGGCTGCAATGTCATAATGAACCCACAATTTGACCCTAGGTGATATTGAGAACAAATTTACCAGCCTCACTTTTTGCCAGTGCTACAAACTCAAGCCGAGGGTGTGTTATTTTTCTTCTCAGTTTCTCACTTGGTATCGAGATTTACTGTTGTTCTTTCAAACAAGGTTGTGATGTAACTTGTGCATAAGTGAAACAAGAAACAAAAGGATGTTTCCATACCACATTTGGATTTGTTATTGAGGAGGTAATTTAGCAGTGATACCGGTGCATTGTTGTCATATTTATTTTGATAAATTTCCTTATTTGCTTCCTATTTTTGTGAGCTTCATACGTTTATGCTCGCTCTGCGCCTCTCTTCGCGGTCAATGCTGCCTCAAAGTTGGAGACCCTCGGGCTCTGTTGTTGATATATTAACACATTTGTTTTTCCATTATATTTTGGTTACAGACTATTGCCATTGGAACAGAACTGTTGTGCTGGTATGAAGGAGCAACAGAGCCCAGTGATGAGAACATTTCTGAAGGTACGGTTGAGTTTCTTTCTGAATGTCGTCTGTGTCGTACTTGGATTCTACCAATGGCAAAAGTTTGGACCGTATTTACTTCACTCCTCTCTTACCCAAAACTGTCAAACCAACGAGATCCCATTCATTGCAAATCACCCCGGGATTATAGCACCTTTAAGCTTCGAGTATAGTAGATTTGGAAGTAAGAGGAAGTGGATGTTGACTCCGAGGTGGGTCAGTGAGGGGCCGCAGTGCTAAAATGTGTAAGCTAGGTTGATTCGATTGCATCTATAGAGTGGAGAGACAGGTAAGAGAGATGTGAAGTAAAATACCCAAGCCAGTAAGTCTCGGGGTGTTTGTTTGTAACCGAGGCGTGGGGCGTAATTGAGATGTTTTGATTGTCAGCTATCTATTGGTACGGAAGCTGATGATATAAATGATATAAATGCGAATGTGTGGGTTAGGGTTGTTCACGTTCATATAAAATTGTCTAAAGGATGCCAAGCATGGACCAATGGAGAGATTGGACTTCTCCATCCTTCGATCTACCCAGGAGAAACAGGAGAAATTGTAAAACAGCTGTTCGTTCCTGTGTACAAAACTGCTATATGCCATCTCTGCACTTCTGTAGAAATTTTGAACAGTTTGCAGTGATGTAAATCAATTTTGAAGGCTGACAGCTCGTATCTTAGTTTTGGTCTCTCTTTGATTTTCTTACAGAATCTGATTTGCTCCCAATGCCGATTTTAGAGAAGATGGATTTCTCGGAGAACGCTGCTTACAAGGCTCCGAAGAGAGTGCCCCCGCCACTGGAGGTGCACCCCGACAACCTCCCAGAGGGGTTAGAGCCCCCTCTCATATCGCCGGCGTATCCCGTATGTCACGAAGGGGATGCTCTCACAGGCGACAGAGACTTCACCACCAGAATATCCAAACCGGCCGAGCCTCTGCTGACGGAGACAGACAGTCAACCTTCAGACAGCGTGGCGGAGATACAAGAACCCGATGTCACCTCTACCGGTGGAGATGTCGTCTTGGAGGAGAGTTTAGACAAGAGCAGCCAGAAAAATGAGACGGAGTCCGTCACTTCAAGTCAAACCCAGAAGACGGAGGAGGTCCTGAAAGCTAACGACTACAAGAAAGTGAGAAAGAAAAAACATTCCGGAAACAAGAAAGGCCGCACGAAGCATTCGTTACCGCCGAAAGGTGCAATCAAGGGGAAGAAGGTAAGAGACGATACCGAGATGATCACAGACCTGTATCTCATCGGACCGGAATCTGTCATGAAGCTAGCGAACGGCGAAGACCGATATAAATGTCAGAAATGCGACAAGTTGTGCAAATACCCCGTAGGGCTCAAGATACACCTGAGAACCTACCACCATTATATAAACGTTCTCATCAGGGGCATCGCCAAGAAACCCTGGGCGAGGGGTATCGCCCTAAAGAGAGAGAAAGACAGACGACAGGAGGAAAATCCGCTCAACGACACCAAAGATGGATCGTGGAAGAGCGTGGATTGCTCCTTGGTTCAGTCGGCCCTGGAGAAACTGAAGGACATTCACGACGACGCGGAGAAGGCTGTTTTAGAACGAGTCATCTCGGAGGAGTCTCTCGGCGGTAGTAGGATGCCCGAAGAAAGTCTTTCCGTCTTCGGCGAGAGCTTTCGATGCGACCGAAGCAAAGTGGAGGGTCTGCAGAGTTGCGACGGGAGATTGAACGAGATGCCAGAGACAGTTCAGACTGACAGTTCTGTCGTAGCAGCGGATGCTACAGAATGTGGCACAGAAAGAGAGACAGTGTCTGTGCGATTGAAAGATGAGAATGCAACTCTTGGGTTAAAAACAGAATCTGAAATTAATACACCTATCGAACACTTCGGGCACGTGGGGACAAACGTCTGTGACGACAAAAAGGTTGAATTGTTATTGAGTACAACTCTGGACGACTCTAGAACAGAGAAAGTGGCTAACACGACGCCGCAGAAGAAGAACGCTCTGCAGGTGAAGCAGCAAAAATCGCCGGGCGGCATATTCCCCAAGAAATTCCTATGTGATCTCTGTCATCAAGCCTTTGCATACAAGGTCTGGAGGGACAGGCATCTACGCATGCACTCGGAAAGCAGCAGCGGCCATGGCTGCGATGTCTGCAGTCTGAAGTTTTTCAGTAAAAAAGATCTCATCATTCATCTCAAAAGCGAGCATGGGATCAACCACAAATCATCGTCAGCAAAGAAGGAGAAGTTGCCCAAGAAAGTTGGTGGCAAGAAGGAGAAGGGTAAAGATAAGTTTGACAACAGTCTCGGTCCGACCAGCCTCCTCCGGACTGTCGGAGACAAAGGGAAAGGGAGCATGAAACTGGAGAAGCTGGTGCAAAGCTTACAGAAGATTCAGAACAAGGAACAGAGCGACAAAGATGGCATCAGAGCTCTCCAGAAAAAAAAGAAACGAGGAAGGACCTGCTTGACGAAGGGGTACCTCTGTCGGCTGTGTGGGTCTGCTTTCTCTAATCCCTCCAACAGGTCCCGGCATATGAGAGTCCAGCACGGCCTGTCGGCGAGGAAGAGAGCAGTCGAGAGCAGGATGAAGGAGAAGAGGCAGGACATCGTGATGTTGGAAGACGATGCATTGAATAAAAAAGGTGAGGGAAAACGACCTGTGGAGATCAGCGACATCAGTGAACAACGACCCATCCCCTCTGTCGTAAAGAGGAAACATTCCTCCTCGTCTGCAAATGCGAAAAGTTCCGCATCCCATCCGCTCAAAGAGTCTCCTTCCTCGAAGAAAGCTTCACCTCTGAAAGGCTTCTGTCCTGCAGATTATGGCTTTTGGAATAAGGTCCCCAAGACAAAGGTCAAAGAGAATAAAGTCATCGCGCATCAGAGGAACCGATCCAAGAGGAAGTCGCTGTTTCCTTTCGACCCCATGGAATATCAAGAGTTTCCGAGAACTCCGGACATTTCTTGTCCCTGGAATAAAGCCAGCGAGCCAGCTCCCTTCGTCCCCAAGCAGAAAGATGTCCCACCTATCAGGTTACACCTCTTGCAGTTGGAAGAGAATAAGCTGGCAGCCGTTCACCATGCATACAATGTCGATACGGATGCAATGGACCTGCGTGTTAAAGGTACCAAGCTCTCCAAGTCCAGTGTACAGTACTTCCAACCACTGGATCTCACTCACCCACCACCTGCGGAGGTGCCCCAGGACGAGGGCTGCGATGCCAATCCGTACATTCACAATCTCCTAAGTGATAGCAAGGACCCCCTGGAAAATTTGCCCATGCAGTCAGCGACCCAGTGGAAACGGACCAAGGCGGTTCGTCCGAGGGTGAAGATAACCTCCAAGATGTCTTCCAAGAAATCTCTAAAGAACACGCCTTTCATAAACCCAGTGCAATGGCATTTCACCTGTAACATTTGCAACTTAAACTTTGTGAGCATCCGGGAACTGAGTCAGCACGTGGTAGCCCACGCAGAGGATTTCCCGTACAAGTGTGAATTCTGTATGCACGTCTTCACGTCGAGCGACGAACTTTGGGACCATAAGGAGTCCAAACACAGCGTCAAGAAAATGTACGTTTGCTCCCTCTGCAAGCAAGAGTTTGCCTACTTTTCTAATCTCGAGAAACATCAGAGGGAGTCGCACACGGGAGTGGAGTGCACCTTCAACGAAAACCTCTGCAACGACGTCCGCCCTCAGAACTTTACGGATCCGACCAAAGCCTTCAATCTGCGGGCCTGCCCTCTGCAGGTGACCCCGAGGGTGTCCTTCCTCAGGGAGGAGATCAGCAAACTGTCTCCGCTGAAGCTTCGAAATTCCGCTCAGGCCAAGGACAAATTGGTGATTCTGCCAAAGAAAGCGACCCCGGAGAAGGGAATGCTCTTCAACCCCCAAAGGAATCATCCTTTCGAGCAGCGGAGGAAGATTGGCTTCCTGAGCATGCTCTCCGACCCGCGCAACCAGAAGCAGTTGGGGTCAAAGGTCAATAACGTCTGCACCAAGTGCCTTTTGGAATTCAAGGACACGTCGGCATTCCACGTTCACATCATGGAATGTGCGAACATCAAGGAAGATGCGTCAAATTCCGCTAACGGAAACGACGAACGGGAGAGTAGTCTAGTGCAAAAGAAAATCAGTAAGGAACATAGAAGGATTCCAAAAACTGTGATACTGAACCTTAAGAATGCCACAATGTTGAAGAGGAAGGGGCGGAAGCGGGCGCGGCCCGGATCGATCATCTATGACCCGCAGAAATACGCCCGGGTCAAATCCACCAGCGCCTTTGACGACATACACGCCTGTGCAGGCTGCGGCAAGAAGTTTTATTTCATCAACAAACTCGAGAGGCACATGAAAATGTGCCCGAACCGGGAGAAGATCGTCAACGCCAACAAGACCAACGTGGCCCTCGCTCTCCGGAAGCGCCCGCGTCTGAATACCATGCAACACAAATGTACGAACTGTGACAAACATTTTACATACCTCGGTAGCTTAGAGAAACATCTCTTAATGTGTACCAGCTACAACGCCGTACCGTTGACGGCTTCACCGCCGACCGATACGTTGTCGTCATCCGGTAACGCAGACTATGCAACCAATCACGAAAGTCTTCCCAAGCCTCTGTCTCTGGTCGATGTGGTGACCCAAGCGGACTCCGGGCAGAGCTCCACAGCGAGGCAGCAGCGAAAACGTGTGGCCCCGTATTGGAGGCTCGCCGAAAACTCGTTGTAGGCTTACAATATATTCTTTCTCTTTTTGTTTTATTTATTTTCTCAATTTTTCTTTTTAACATCGTTCGTGTAAAGTTGCGATATGTCTGCTCACCGGTTGAAATATGGGACTAGAGTCGACAGCAACAGAAAACCCAGTTAGGTTGAGATGCAGACACACGAGGGAATAGAATACGTCGTTCTTTGGAAAGATGGACGCTAAACTGACTTCAGTAGCTTTGAAAGTTTTGTTCTCAAAAAGAGCTCTTTGGTGTTTGTCAGGAAATATTGAAATTTGGTCCTATAGAAAAAGGCAAAGTATAGAAAGGCAAAGTTTTTGGTTACACAAGAATGGAACGCTGTATAAATGGATCGATCGGCAAACATGCAAATATTTATGAAACTAGATCAGGTATAACCCCATGGCTTACTCCTCTAGACAGTTGCACATTCATCAAAGTCTCATATATTTATCTTTGTTCCCATTTGTATTTTGTTACAGTAACAGACTAGTTTTGGTGGTTGTATTCACAACATTAATTTCTCCCCAACATGCTTAATAAGTAGACATGAAAACGAGATATATATTATTAATTTGAGGTTAATGCGTTGCAGGAATGGTATTTAAAGACCTTGCAAACTTGAGGACCTTTTTGTAAAAGGTCCTTTGTTCACATTGGACTTCATACAGATAAGAGACTTTTGTGCTTAGGGGAGTTCTATACACAACATTAATGTCTTCCCAACATTCAAATAAGTAAACTTGAACACATTATTATTGTAAATTTTAAAATAATGTGTTGCTGTAACAGGTACTTCAAACTCTAAATGTTTGCAACATCTCAGTTCACACATGATAACTTGGCAGAATTAGTCTTTATAGGACTTTTGTAGCATATGGTCCTGGGGCTAGCCTTACTTGCATACACAGTTGATGGTGGGTGTTACTTTCAGGAGCTGTTTGTAAGGGCTCATTTAGTAATCAATTAATTAATTACCTGCTAATTAACCTATTGTTTTGTGTGAAGACTGATAATTTCAATTTTGCCCTAGTAATACCTTAGTGAATCTAAAGGCAAGTTGAATATGGTTGAGCAGTTCCAAGTAATGAGATTTGCAATGATATGAAGGTACTCGACTGCAGTGTGCACTGTTGAATATGGTTGGACTGCAGTGTGCACTCTAGACAGGCAAGTAAGGCTAGCCTTACTTGCATACACAATTGAAGGTAGGTGTTATCTTCAGGGGTTGTTGCTAAGGGGCTCATTTATTAATCAGTTAATCAATTACCTGCTAATTTACCTATTGGTTTGTGTGAAGAATGATAATTTCAATGTTGCACTAGTAATACCTTAGTGAATCTAAAGGCAAGTTGAATATTGTTGAGCAGTTCCAAGTTATGAGATTTGCGATGAGATGAAGGTACTCGACTGCAGTGTGCACTGTAGACAGGAATTCAAGAACATCTTTCGTCACCGATCAAAATCAACTTGTCAAACAGTTTGGAGATAAGTCCATAAAACACTGACCGACAATATTTCCATCTTTGTAACTGACTTTCTGAAATGTACTGACACACACACTTGACCGAACAATAATGTAAACAGACTGGTATTAATGTGAATGATAATTTTAGCTTGTGAGTGACTGACAGATTCCTCATCAGCCAAAGTAAATTTTGGAAAACTGACGGGTAAATTTTAAATGTGTAAAAGTAAGTTGGTCTGACGTTTCGATCCTAGCAGGATCTTCTTCAAAGGCTGAATGACAAGTGTCATCAAATCACTTGTCATTCAAATCACTTGTCATTTAGCCTCTGAAGAAGATCCTGCTAGGATCGAAACGTCAGGCCAACTTATTTTTACACACTTTCCTGCACAGGCCCTCTAGTGGATAAGCAGTTT
>TCONS_00011587	evm.TU.Chr12.229
CAACGATGTTATTATCAATATCGAGACTGTAACAGTGCTCCATAATAACATTGCTTGAACAGGCAAGGGTGTGTTCACAAGGAAACAAAGACCAAACGTGGTTTTGCGTTATAGTAATCAACGGTAAAATCTATTGCCCCATCTACTTGGGGAGACATTCCCTGTGCTCAACTGCTCAGTTAATCTCCCATAAAGAGAAGTTCATAGACATAAACTTTTTGACTACGTGACGAAATTCAGGGAACGTTGGAGTTTTGGAGTCTCCCAAAGAGATTCCCAAAACTGCAGTGTGCAGTAAATTGCAATCGTGCAGCGCTCATAACAGGATCACGGAAATTTACGAACTTCCTCGTTTTGATAAGGTTTCACTGTGTATCGAACGTTTGCGAGAACTGCAATCATGGTATTTGAAACATTTATCAGTGTTGGTAGACATTAAGAATTTAGTATCTAAGGTGCATTTTAGACGTAGGGATGCAAAATTATTGTTGTAAAATTCTAGGCTGGTAACTATGCTTGTATTTCACCCAGAGCGATGTTGTGATTGTCCGGTAACATTATAGGCTACAATAGGCGTTTAATATTTCTACGTGTGCTTGACTTAGATTTAGTATTAGCCTATCCAGATTTTCCATCAGTTAGGCTTATCGTTAACTGTATCTCAAGTGTGAGGAACACAAGTTGATCCGTCTGTTGCATCAGCCAGTCAGGAATTCAATGGATTTCCAGAAACAAAGCCAAAATAAAGCTAAGTTTGCATCCAAGGAAGTTTAAGTTACTGCCATGATAGACCATTGAGACACATATAGGCTTACAGTTACATGTAGGCTAGTTGCAAAGAGTCAGAGGACACAATTTATGTCTAGTTTGCATTGCTTAGTTCCTGAAAGTTAAATTGGATCCCCAGCGGCCATGACAATAACGGTGCACTATGTAACACAATACATCAGTTTTGATAAAAAAACAAAAACAAATCAACTAAAATGAAGGGTTCTTGGTGAAAGTGAAGTGGAATTTGGAGACAATTGCACATGATAGGGCCTGTGCTAGCTGGCAACATCTCACAGTGCAATGAAAACCATTTAAGGCCTAACCTTAACAAATATTGATCGCACTTTGGACACAGCATTGCCGAATATTTTCATACGTCTTTTAAATGTTCCGCGTGATCATTTTAGTTCATGAAGCAAATTAAAAGAGGTGATTTTATAGGCCTGCCCATTTTGTAGCATGGTTGAAAGTTTAACTTGGGGAATAAACAGAGCTCACATATGATTTATATCATTCTACACAGTGTACAGAAATCCCTATAGGCTGCTGTTTGTGCATGCAGCGTGTTTTCCACCCATGTTAGCTTTATTGGGAATTCACTGTGAGTCTGTAAAATTCATTGATTATGCATGAATGCATTCACAGTAGTCTTCACAACTTAATCTCATTTGACTGACAACCGCCTTTATAGCAAATTGCAGGATTAACATCTTTCATGCCTGCTAATCCCTTACAAAATATCACAGGCATTATTAATGTTTGTTGCAAGACAATTGAAAGATTCAGTCAACCAGCCATTTTAATCCTCCTGAATGTATGCAAAGCCGGCTTCCAGCTTTTCCCAATATTTACAATTTTTAATTATTTGCATTATTATTTTAATATATATTTTTTTATGAGGGGGGGGGTGGAGGGTTGGCCACTTGTACTGTAGTAAGCTACTTTATTATTATATTGACAGTATTAGTAGCTGCAGCAGTACTCCTGTTGACATCACTCTATAATTATTTACTGTAATTTAGCAATATATACGGTACCTTTATATACCAGGTACATACCATCAGTAGCACTTAACACGAAACTGCTGATCACACATACTGCAGAGAATTGTGGCACAGTGAATTTAGAGTTTGTAGCCTAACTACACATGGTTCTAAGATCATGCAGCCATTGGAGTACAAATTTTCAAAAATATGTCGAAATAACATGACCGTGTAATCAGATCTTTTAAAAAAGTATGAATAATTGTTTCAGAAGTAACATAAAGATAGTAATGATATCTGGTGGGAGTCTATAGGGCAACGGTTGATGTGGTTTTCCGTGAAAAAGTCACCCTGGAAGGTGAAACATATCGAGACCAATGTTGTTAGAGCTTTATTATGTCCACTCAAAATTTATCCTCGATGCTTAGAACAACCCCAGTGTGTCCAAATAGTCTCTAGGTTTTATGATAGCAGTGTTGGTGTTAGAAGGATTTGTTGGTATTTTTTTTTATTTACGTACTTGTTTTGTCAGGGTTACTTCTTAATGATGTGTACACCAGATGTTCAGTTACTCTCGAGTTAAATCTCAGCTAGCATTCTTGCACTGGTGAGACATTTCACTCTACAGTACAATAGTTACTGTAGAAAGTTGTTGGTTGAGGAAATGAGTGCTTCAGACTCCTCACATAAAAGCTTAAATTATGCAAAGTACCCACCTGCATGGGGGTGAGCTCAAAATAGGTGCAAAGTTTTCAAGTAGCAGTTTGGTTTACTGTTTAAAGAGGAACCTAGTACTTCTGTAAAGTTATCAGGCGAGGAGAGGAAATTCGTTAAATTATCAATCAATCGTATTATAAGTGTTATGATATATGTATATACTGGTACATAAACTGTGCACATGTGAACTGGTATACGTACTGTACACTACATACAGTGCACTTCCACGGTCCATCTGGTACTGCTACAGTTTGTAATAAAATTATAGAGATAGCATTTGCTTTTCATCATAATTTATGCGTCTTTGAGCACAGCACATGTGAACTGGTATACGTACTGTACACTACATACAGTGCACTTCCACGGTCCATCTGGTACTGCTACAGTTTGTAATAAAATTATAGAGATAGCATTTGCTTTTCATCATAATTTATGCGTCTTTGAGCACAGCATAGAGTACTATTAGATTAATCGCATGGCAAGAATGGTCCACGAAATTAGCAAATTGCTAAAAACGAGGGATAAAGACTGTATGTAAACATAGCAGTTTTAGTACACAGAAACCATAGTTAGTACAGTATAGTATAATAGACATGTTTCAGAGCTTTCGCAATGGCTAACTTTGACACAGACTGTTGGACACTAATTATTTAATTTATAACCTGTCAGCAGGTACTGTACTAAGTTGCATGTAGGTCTACTTACAACCATGCTTCGCCTACTCTGCTGTGTCCATGTAGTGATATGGGAGATGATTTAAGCTCTGAGTTGCCTTGGTCGGAAACCAACCTTTCGTTATAAATAGTCTGCGACCCTTCTCTTACTTTTTTTTATCACTCCAGTTGTGCGTACATAGATGAATACATTCAAGGAAATCTGAATGTCTTGTACCTTAAATTTGCAAATATATATGTCATTAGATGAGATGTTAAGTTGAAGATCAAAAGATTCTGCAACCAACCCCTCCCCCCCCCCGCCTTCCCCTCCACTTCTTAGGGTATTAATCCGAACAGAGGGGACAGATGTTAATTCCCTGCTTTCGAATTGTTTTGGTGGTTCTAATTAAGGAAAGAGTCCATGTACAGTAGTGGGTTCAGTTACCTTCAATTGTAACTGGTTAAGGACAAACAGGACATCTTGAACCAGTCTGACAAACAAACTGTATAGTACCATTGTATTAGGAACAAACGTAACTAAGTTGCACTCTGTGCATAAATGCATATATACTGTTGGGATCTCTCGCTTTGGTTGAGTAAGCACATCCCATGCCAGTAACTTTTCTTTGATAGTTGTGTGGTGACCTTTTCACATGTTGAAAACATCACTATTGTACCATGCTTTGTAACGACACATATTGTACACTAACTACAGATATTGGTTATATACAGTACTTAAGTAAACCATTTTGATAATTTTTTTAAATTATATTTTATAATTTATATTTTTATAATTTATATTTTGTAATTTTTTTTTTTTAATATGCTTATCTAATAACAGTGTAAAATGGGTCCCTGTGATTTTCATTTGTTGACATTGTTTGTGTCATAATTGCGATTTTTAAGTTATGTTACCAAAATGTATTGATGTTGGTGTCAGATATACTGTACATATGTTGCCAATTCAGTTAATTGCTTTTTGAAAGCAAACTCTAAGTTCATTAGCACAGTAATGTTACCAAACAGGTTTGGTGTTGGTGTTAAACATATCAAGACTGGGGCAACTTTTAAATGGTCTATCAAGACTAACAATATATACATGTACACTGTATAGACAACCAAAATCAGTAAAATCAGAATTTCTGACAGATGGCTAGTTGTTTCCATCAAATTTCAGATTACACTGGCCCCCCCCCCCCAAAAAAAAATAGTTAAACTGATCATTTGTATATTTCCTCAATCACTTTTAGAGATTTCCTGAAAAAAAAAATAGTGCTTTACCTTTATGATCCACCTGAAAGTTGAGTTTAAAGGTATGCTGTATTTGGCCCCAAATATGCTAGATATTCAAATATGGTCACCTATGGTCAAAATTCTTAAACTGTTTTTATTACAACCTTCAAGGAAATTTTCCTCACAGGGACATTCAGTCATCTTGTGTGTTCCTTCTAAAAATGTCTGAGAATAATTTGGAGAGAAAAAGACCTCCAGGAAAGTACTTTTTGAAAACTTCTAGCAATTATAGCATACTATAATTTGCCTAAAGCTGATTCTAATCACCAGAACTGACATAGCATCCCTTCAACAGTGTACAAAGAATCGGCTCTTTGTAAGTTTGCTACATTTTTTTTGTCTTTTTTCGGGCAACCAAATTTGCAGTTCAGACGAACCAAGACCTGGATGTCTGACGGACCAACCAGAGGGGGAAAAACCCATTTAAATATTTACCCTGTACGATGCTATCAGTTACAGTAATATAATCACACTATGTAACCATTCGTAACTAATCCATGGATGTAATGGAGATGCGAATGATAAATAACTCACAGAGATATTGATGTATAATATAGATATTGATGTATATATTATTTAAAGCTCTTTGGGTCTTAATGATTCTAATTTTTTGAGGATTTCTTCTTTAGCTACTGTACTCTGAAGATGTGATCAAGTCACACTTAAAAAATGTCATCACATCGCCAGCGCCCAGCAGGCCGTGAATTATTCTTTATAAACTCTCTCAGTCAATAACCTTGCATATCGAGCTGATCCTCTTTGGTTAAGTGATGGTAATTTCAAATGTTTTTCCTGAAAAACGTTTTTTTTTTTAAAGATGATATCATTATTATATAAAACAGGCAAAATTAAAAGGAGAATGTTTGAAATCAAGATTTTAGTGGAAGAATTTTTCTCTGTTTTGTTATTTATGTTCAGGCCTCATCTATGTCATGGGAGCATGGAAGTTGTCCCAGATGGAATGAACTTACCCAATGAGCTAGAATTTGGAGATTCACTACAGGAACCAGATAAAATTGGTAAGTACAGAAAACCTTTTTTCTTTTTTACCTATTTTTTTATTAATAGTCTTTATATTTTATTAATTTTTTATGATGCAGCTGATATTCTTTTTCTAGACAGCTATTTCAGAGTTGTTTTCGGTAAAGATTTTGATGTTCTTTGATACTTGAAATCCCATCGCAATGTAGGTTATCAGCTTGCATATTCAAATTCCTTTAAAAATAAGTTAAAAAGTCAAAAACTTTACAAGTATGCAACCAGTAGCAGCACGGAATTACTATTTTGGGATTGCTACGTACCAACCAAGGGCTGGATGGCTCAGTTTGTAGCTAACATGTACTGAAGTCACTGGTTCAAATCCTGGTGCTAGCCGAAAATTTCATTTGCTTTTTCAGAATTTTGTTTATGATAAAAAAAAAAAAATCCAAATCAGAAAGAAATGCCAGTGATTCATTTACACTACTACCCATTTGAATGGTACAGTTGGAGAAAAGTCATTCTTTCCAAACATGGTGTTTGTTTGCACAGGTCTACACTGGGGCAAGAACCAATAAAATCACACTCAAGGTTGCAAAAGACAATCTTTCTTCTGTTTTTCTGAATCGGATTTTGCATCTTTGAGTTTGTTGGTCTTTTCACACACCGTATGTGATGTATGAAAACTCCAACTGACAATGCAGTCGACACCTAGAATAGCTAGAGATAAGATTTCAAGAATTGAAAACAAAGAAGTAAATTTCAACCTAAATTCTTTGAATAGAGAGGGAAAAAAATGTGTCTGAGTCTAGGCAATAAACGTTTTGGAATTGAACAATATTTGGATGGCATCCTAGTTTGATCAATTAAAATATCAGTGGAGAAATTCTGCGGCAGTACTGTACGTAAATTTACAAAATGTCAGACCCCCCCCTCCCCCCACCCTCCCCGGGCAAAACTTTAAAACACCCAAAATGGAGATTTTTTTCATGTCTGTCATATTAAAGGTTTATGATAATTGTAAATGTGATTCTCCTGAAAGTGAGATTGGCTGGAATGGGATAGGTAGGGGTAGGGGGAAGGTTGTTGGGAGGGGGTTGTTCATGATGCTTAAATTTCATATCAGGTAGATGAAGTCGGGTTTACTGCTCCTTTAAAGCAGAAATTAATGGCTAGATGCTTGATTCTACCAACATTTCCCAACCATCCCTTGAAGACATTTACAGATATGGTCACATCCTACAACCATAGAAAGTAATACAGAATGTTTCTCTGGTTAATTTCTTTGTGATAATGCTGCAGGGAAAATTTCAAAAGGATCTTTTCTGGTTGTCTCTTGGACAACCAGGGGCCCTTTAACCTTTGGTTGTCCAAAAAGGCGAATGTGGGTTGTCCACAGTATCTCCAAAAAAAGATGGAGGCTAATACCAATTTATCATTTTACCTATCTGGTGGTTTTCTTCTTCTTCTTACAATTCAACCTGAATTTTGACATAAGATCTGGCACTGTAGCACACTTTGAACGAACCTCCACAGCTGACCTGACTTGTCTGAACAGAAATATGGTTGTCTCCAAGGACGACCAATAAAAGTTTGCCCCAGTCAACTGTTTACAGAAGGAGAGAATTCTGTCTCTCACAACCCTGATTGGTGTGAAGTTATTTGGCAAATGTTTGTTAGGGTTCATGACCAAAGAGGGCATGACATTATTGTGTATTTTTGCCAGGAGTGATTGTACCATTGTTAAGGAGACTATAGCCAAGGAGAGACTCGATCAATATATTTGTTTTTAAACTTAACATTTCCTATAGTCGGGCGATTGATTTTTTTTCAGGAGCATAGTAGACCTGCTATAGTGTACAGTGTGTGCTAGTTCAAGTCAGTTTTTTGTAGCTGGAGCAGAGGGTGCTTCAGAATGGGGATATTTTGATGGGGTAGAAAGGGTTGGGGGGTGGGGTGGTGGTATGGCAGGTCAAATAGAAAACTGAGAATTTGCAGGGGGTCTTCAGCAAGCTTCAAGGCAGCAGTGTTTGAGACTTGTAAGCCAGAAAGTTTGCAAGTTATTTTATTGTACAACAATAGTCTGTTTGGAATACAAAACAAAAAGCCAGTGATAAAGTGCAAGGAAATATGAGGGAGGATGCAACGAGGATGCAGTTGGAGATCTGTACGCCCTATGGTGAGATAATGGCAAGGAGATGGGGGTGGGGAGGGGGGCACAACCAGGTCACACCGGGATGATAATATGCACATATGTATGTGTGCATGTAGGTTTAAGACACTTCCAGTGCTGTCCGACCTGTTGAGTTTCATGAGGGGAAGAAGGAATTGCCTTGCTTCTTAGCCTACCCGTTGCCCCACAGCCTCATCGCTCTCTCTCTCCTGTGTCTAGAGTATCAGCACAGTACACCCTCAGTGACCCCCCCCCCCCCAGGTGGTCAATAACCCCTCGCATCTCATTCTACCACCCAAAGCAACTATAAGTTTCTAGGAGTGTGTTTTGGTGCAGTTTTGTTTATCTGGTGGAATACATGCTAAATCTGCACCCATCCTGTAATCGCTTGGTTTTCACCACGTTGTTCCATCAATTTCTAAAACATCTGGTAAGTTACTCTGGCTCCATGAGTATTCTCATTAATAAGCTGTATTTTCAGGGGTGTATTTAGATTCCCAGGTGACCCGTCAACTAGCAGCCCGGGTATGTGTAGCGGTTTCAGGAATTCCAATGTGCAGGTACTTCTCCCCTCCTCCCTCCTTATTACAGACAAAAGCTGTCAGGTCCCTTGTTACTCCTCACGAGCTATTTGTAGAAATTAATGCTTTCTGTTTTCTATGTTTCTGTTTTAATATGTTGGAAGGTAGGGTAGCCTTGCCTTGGCAATTTCTACAACCTACTGTACAGGACTTACAACATAAAAGTCCCTAGACTTTGTAGTCCCTGGGTCATACTGGTTCGAATTCCATTCTAACTGGTCTAGTATATTTGTCTTACTCACCTTCTGCAATCCGTTACAAGTACTGCATATATCCTGACTGGATCGACCTTCTTTCTTTCTTTCTTCCTTTCGAATTCTGATAGCAAACAATGAGGTGCTCTTTACTCTATGAATTGAGCAAATAAAAAGTAACTGATAAATAGTGTAAACACATTTGACCCCAAATAGTCCAACCCCTTTCACTTTGGAAATTATATTTCCTAAGTACTATTTAAAGACTGATAAAGCTTTATTTGTTATCACAGAACTTTAGCTACAGTAGCTTGACGGTACATTCTCCCTCCTCACTCTGTGTAAAATGTGGCAAATAATTCAGACATATTTGTGATACATATTGGACCTCCCGCCTCCCCCTTCACCCTCCCCCTTCCCCTCCCCCTCCCCCAAGAGAAGATACAGAGCTGTCAAAATAGGTGTTTTTGTGCATGTTTGCAGTGTCATGCAGAAAGGAACTTTGAGGTGCTATTATAATGTGATTGTAGATTTGCCCATGAGTTTTCATACTCTCATAGACTTTTTGGCAATGTTATTGTTATTACCACTTCTAGGTCCGCAATAATTTTGGATTCTTTTGTAGCTTGTAATTTGTGTGTGACAATTGTGGACGCTTATCCCGTACAGTAGCTACATGTGTAGTAGAGAAACAGCTTTGGGTGACAGCCAGAACTTAATTTTTTGTAGTTGTGGGGTGGTCAAAATTATTAGATATTTATTGCAAATTGTTCTATTGAAGTTTTCAAGCCCTCCAAACTTAATGAATAGCTTTAGTATGCCTTGACTGGTGTAATAAACCATAGAGACCTTGAACAATTATGAGCCCACAAAAGGCATTCTGAAAAGAAGTTATTTATAAATTTTCCTGTTCAACGTCCCCCCAAAAATGAATGAAAACGTCTACTTTTAACAATTTAATTCTGTAAAACCTTAATAGAAAGTGCAATATGTACCAAAACCAAGAACAAAAAATTTGGGTGCCCCAAGGTTGCTCATTGCATAGGGTTTGCAAACATTTTGATACTTTTACCTGCTCCTGGATTTTGGAATTTTGGATAACAAGTTTCTTTACTTTTTAACACTTGGAGTAAATAGTATACAGTTCAATATTGTAGGTACCAACAGAAAGGCAGTGTGGCATTTTGTGTCATTGGTCGAGACACTTTTATTAAGGGAAATAACAGCTTTTTCATAAAAAAAATTAAGGATCCCAACTCCCTATAACAAGCACCATCGACGTTGATCAATTTCTTGAAGCCTTACAGTAGGATATTCTCGGTGTCCCTGTCATGTTAGTCTCTTACACACAGGACCAGGATAACCAGTTAAGTTAGCCATTTATAATTGAAAAACCTAGATAGCTGTCTTCTTACTTTGGACAAACTATGTCAGGAGTTAATATCAACAGATGGTCTGCGGGCAATATCTGGCCCACAAAACATTTAAAACCAGCCTGCGAAAGCAAAACAGGTCCACACTCTTTGCACTCATCGGGGTATCGGGACCCTTGATGCGGTAAGGTTAAACACACTACCAATCTGGCATTGCACATGAATTGCTGACAGCTGGATAAATGGGAAATTGACTGCCCAGGGAGACTTCCATTCCATCTGGCGCCCTGCTCGAACCAGTATTTTTTCTCACTGAGTGATTAAGTTACTGTTGTGCCCAGATTACCTTGCTGCCTTTCGATAATAGATTCTGTTGTGACACATATTGTTACAGCACCAACAAATTTCATAATTTTAGCCCCAAAAATGGTAATGTACTGATTAAAATCAAATTCCTTCTTGCATTTTCCTTGTTGTAACTTGTAATACTAAACACTCATTTCACACTGGCAGAAAAGTGCAAGTGCCTCCCCCCCCTTGTTTTCTCTTGCTAATGGCAAATGGAGAAATTGAATCTTGTAAATTTAAGTGTCCTGAATTTTGAGGCCTGACAAGGAAAGTGTCCTACTGTAGGTGTAGGACAGTGTAAACTGTGTGCCAAAACAAAATTTTATTCAAATACCGAAAATTTGATAGAACCAAACCACCTAGAATTATTCAAGCCACTCATAATGGAAAAAATTCTCGCTTACTGTGTCTTAATCCGTGTGTTTGCAGTCCTGTACTTTACCGGAGAAATTCTTTGTTAACATTTACCAGAGAAAGTAACATAAAGTGATGTTTTATGCTTTTGGGAGCCTCTTCAAGTTATAATACAATGTAAGTTATTGTTTATTTTATATGTATCCGAAACAGGAAGTGAATAGATCAAGGGCAGGGTTGTGAAACCTCGCGAGCCAGGTTAACAGGAAATACATAGCTCTCACAGGATTCACCACTGGGCAAGAAAATCAATAGGTAAAAATAACATAGAAAGAAAATGTTAATACAGAATTCAGAAAAAAGCCCAGAGGTATTTAAAAATCAAGAATTATCAGAACTGCTGGGTTGTTCACTTTGCCAACTATACAGCGAGAGATTGGCCGCTCTAGCAAAACATCGTCCACGGATATTTCTGCAAGTTTTTCCGGGCCTGATCTCGGGTACAGACTTGCATCGCAGAACGTGAGCTGTGCCTACCTGTACAAACCATGTGGTATCAGAATACTACGAATCAATGCACGTGTGTAGTTACTGCAGATCCAGGCCACTGATTAACTGTTGGAGATATGCATTGGTATACAAACTGCTACGTGGTAATGCAGCCACAGAGGTATATTATTTGTACGAGACATTATCACCAGTGTATTGTTTACCTTCCCTTCTGTACAAGTTCAAAGTTGCCTCTGTGTGTACTGGATTAAGAAAAAACCATTGGACTCTCAACACACAGCCTCATGGCTGTGTTAAAGTTTTTTTTTTAAACTTGTGGGTACATAACAAAAGGCTAGGAAGCTCAGATATGTATTTTTTTGTTGTTGATATGTGTGTGTGTGTGATAGTGGCTGGTAAGATGTCTGGCATGTATCAATTAATATGAAATGCTGGTTGTTTATTATAATGTGTCCAGAGTCTGTGGAGTGATTGTACTGTGTACAAACAGTATTGCAGATTTGATAAGTGAACATACTGTAGCAGTATACTGTGTTGTTGTGTGGTATATGTACAGCAGATGTTGACTGTGCTGTACAGTTACATGTAAAACCAGCTGATTTTGCATTATTAAGTCCGAGTGAAAAGCACCATATGGAGAGTTGTGTTTAGATCTCTTTGTTTCATGATGTACAATGCAGGTAGTTTTGATGGTTCAATTACTGTACATAACCGTACATATGTGTGACGATCATAATCTTCAAATTGGCGTCCATGATAATTGGCGCCGGCAAAGTGGAACCAGTCCGACATTTCTTAGAATGAAAAAATTAATTATTTCTTTTTTCAAATATCATCGATACAAATTAAGAATGCTGCATTAAAATTGGCGTCAGCAAAGTGGAACCAGTCCGAAATTTCTTAGAAGAAAATATTAATTATTTCTCCTTTCAAATATCATCGATACGAATTAAGAATGCTGCATTGCCTACTGTGACGTACCTTCGAAATTACTTAGAATGTGATGAAGATTTACATATATTTAATAACATTTCTCGAAGTTTTACGCTTCAAGTACTACAGGCAGGAGTGGATTATAAAAATTTCATATTTCTGTGCATTATATTACATACATGTATGTAATTGCCCTAAATTTAAAAACAATTGTCTACTAAGGCCGCACCGATTAGATACTGAAAGAGCGACTTCGCCAAAATTTTAAGTAATGAGAGAAATACTGTAAAAACATCATTTATGTATTCCAAGGCACTTTTCGTGATTAATCTCACCGTCAACTTTAAAGCAAGCTCCATGTTAGGGAAGTGTGCTTGGCTTAAAGCGTTTGGACTCCTGTAGACTACTGTATTATAATGTATCTAGTGGGTAATTTTATGGTATAAGTTTACATTTTATTGTAGTCGACTAGTCGTGCACTGGCGGGTCCGCCAACCATGGGGGAGTGACCCAAAAGTGAGTCGCCAAAAATGTGTCGTTGGATTTTTCCCACGTCAGATTTTTTTCTTTCTGTTTGACAATAGAGGTTATTTTTATAACAACAAGCCCTTAGTCCAGACTATAGTGTATTTACTGCACTCCTCTCTTACCTGTCTCAACTCTTCTATTTGCACCTCCCCATCTACCTATCAATATTTAGCAATGCTCCCCCTCGAACCCTCCTCCAGTGTCATTCCCCATCACCTCCTCCTTCCGAATATACCATTTGCAAAGTATAGACCTATTCTGGTCTGGTGATAATCTTGCTGTCCTTTGAACTACGTTTGTTTGGACATTTCCTTACTGTGCTTTGGACTTCATTAGTTATAAGAAGTTTATGCATTCTGGGCATGGACACTGAAGGATTAGGGTCATTCCTGATGAAAAGATCCTAAAAGTTTGCTTGACTGCTTGCTGATGTCCACAAACTGACCGTAACTAAATTCTTTCTTTCTTTGTCCTGCAGGTGTATTTAGTAGGAAACAAGTCAACAGAGGCAGGTTGTATGGACCTTTCAAGGGGGAACGAAAAAGGTGCAGTGAAGTTATAAACGACACTTACTCCTGGCAGGTAAAAACTTACAAAACAATGATTTTATTATCATCTATATATATTTAGCATTTTGTATGGCAGAGATGAATTCTTCAAATTTTGTAAGGATATTTTGTGAATACTTCCGACAGCAGTCTTGTATAAAGTTTCATGCAAACGACGATATCCCTCAAAAGTAACAAGGATTTTTTTTGTAGAACTGTTTTCAGGGCGTTCGAGTTACCTCGAGTTTATATTACATTTCCTTACAGATTATTGGTCCAAAAGGTCGCAGATTATTTTGCGTAGACGCTAGCGACGCATCGAAAGGGAATTGGATGCGATTTGTGAAAACTGCACCAGGGAAGGATCTCCACAACTTACACCCGGTCCAGCATAAGAAAAAAATTTACTACAAAGTAATCAAAGTAAGTGCGATACCCAGTAGAAGGTATTCTGCCGGGAGGGCGATTGTTTTGCCACTTTTAAACAGCCTCGTATTAAATGCAAGTTCGGAGGGACAGTGGTTTTATGGCTCGTACAGTGTGCCAGTCAAAGTTAATGTCGTCTAGTCTCATTTCAAGTTGGTTTGATCACATATAAAGCAGATGGCAAAAGCCCTGTTACTGGAGCTGGGCTAGAAGCTAAAAACTGCCTACCCTGTCAGATTTCAAACTACTGCCCTCTAACTTTTACGGGGTGTAGACCCAACTGGTAACCATAAGCACCGACCCTGCCACTGGCCCATCTGCCGGTGGTCTAATTACTGGGTCCTCGTCCTAACACCCAAAGTGTGTAGGAAAGTCTGTTGTTGTATGCAGAAACTTCTGAGTGTTTCTATAGGCACTTCTGTTTGAAAATAAATCAGTGAAAAAATCTTGAAACATCTGCCTTGAATTGAACCCAGAGACAGTCTGCTGGTTACACAACCACCTGGGCCTCTGATATTTATCAGAACTTGAATTGAATATGAAAGGTAACCCAAAGGTGTTGCGAGGCAACTAAAATCATGTGTGCTGGATGATCATGAATCGTCTGGAGTTGTCATTCACAGTCCGGTTACAAACCTCACCATTACCACTGACCGAAATGGTCACCGATTTCCCATCTTGCAAGGCTGCAATGTCATAATGAACCCACAATTTGACCCTAGGTGATATTGAGAACAAATTTACCAGCCTCACTTTTTGCCAGTGCTACAAACTCAAGCCGAGGGTGTGTTATTTTTCTTCTCAGTTTCTCACTTGGTATCGAGATTTACTGTTGTTCTTTCAAACAAGGTTGTGATGTAACTTGTGCATAAGTGAAACAAGAAACAAAAGGATGTTTCCATACCACATTTGGATTTGTTATTGAGGAGGTAATTTAGCAGTGATACCGGTGCATTGTTGTCATATTTATTTTGATAAATTTCCTTATTTGCTTCCTATTTTTGTGAGCTTCATACGTTTATGCTCGCTCTGCGCCTCTCTTCGCGGTCAATGCTGCCTCAAAGTTGGAGACCCTCGGGCTCTGTTGTTGATATATTAACACATTTGTTTTTCCATTATATTTTGGTTACAGACTATTGCCATTGGAACAGAACTGTTGTGCTGGTATGAAGGAGCAACAGAGCCCAGTGATGAGAACATTTCTGAAGGTACGGTTGAGTTTCTTTCTGAATGTCGTCTGTGTCGTACTTGGATTCTACCAATGGCAAAAGTTTGGACCGTATTTACTTCACTCCTCTCTTACCCAAAACTGTCAAACCAACGAGATCCCATTCATTGCAAATCACCCCGGGATTATAGCACCTTTAAGCTTCGAGTATAGTAGATTTGGAAGTAAGAGGAAGTGGATGTTGACTCCGAGGTGGGTCAGTGAGGGGCCGCAGTGCTAAAATGTGTAAGCTAGGTTGATTCGATTGCATCTATAGAGTGGAGAGACAGGTAAGAGAGATGTGAAGTAAAATACCCAAGCCAGTAAGTCTCGGGGTGTTTGTTTGTAACCGAGGCGTGGGGCGTAATTGAGATGTTTTGATTGTCAGCTATCTATTGGTACGGAAGCTGATGATATAAATGATATAAATGCGAATGTGTGGGTTAGGGTTGTTCACGTTCATATAAAATTGTCTAAAGGATGCCAAGCATGGACCAATGGAGAGATTGGACTTCTCCATCCTTCGATCTACCCAGGAGAAACAGGAGAAATTGTAAAACAGCTGTTCGTTCCTGTGTACAAAACTGCTATATGCCATCTCTGCACTTCTGTAGAAATTTTGAACAGTTTGCAGTGATGTAAATCAATTTTGAAGGCTGACAGCTCGTATCTTAGTTTTGGTCTCTCTTTGATTTTCTTACAGAATCTGATTTGCTCCCAATGCCGATTTTAGAGAAGATGGATTTCTCGGAGAACGCTGCTTACAAGGCTCCGAAGAGAGTGCCCCCGCCACTGGAGGTGCACCCCGACAACCTCCCAGAGGGGTTAGAGCCCCCTCTCATATCGCCGGCGTATCCCGTATGTCACGAAGGGGATGCTCTCACAGGCGACAGAGACTTCACCACCAGAATATCCAAACCGGCCGAGCCTCTGCTGACGGAGACAGACAGTCAACCTTCAGACAGCGTGGCGGAGATACAAGAACCCGATGTCACCTCTACCGGTGGAGATGTCGTCTTGGAGGAGAGTTTAGACAAGAGCAGCCAGAAAAATGAGACGGAGTCCGTCACTTCAAGTCAAACCCAGAAGACGGAGGAGGTCCTGAAAGCTAACGACTACAAGAAAGTGAGAAAGAAAAAACATTCCGGAAACAAGAAAGGCCGCACGAAGCATTCGTTACCGCCGAAAGGTGCAATCAAGGGGAAGAAGGTAAGAGACGATACCGAGATGATCACAGACCTGTATCTCATCGGACCGGAATCTGTCATGAAGCTAGCGAACGGCGAAGACCGATATAAATGTCAGAAATGCGACAAGTTGTGCAAATACCCCGTAGGGCTCAAGATACACCTGAGAACCTACCACCATTATATAAACGTTCTCATCAGGGGCATCGCCAAGAAACCCTGGGCGAGGGGTATCGCCCTAAAGAGAGAGAAAGACAGACGACAGGAGGAAAATCCGCTCAACGACACCAAAGATGGATCGTGGAAGAGCGTGGATTGCTCCTTGGTTCAGTCGGCCCTGGAGAAACTGAAGGACATTCACGACGACGCGGAGAAGGCTGTTTTAGAACGAGTCATCTCGGAGGAGTCTCTCGGCGGTAGTAGGATGCCCGAAGAAAGTCTTTCCGTCTTCGGCGAGAGCTTTCGATGCGACCGAAGCAAAGTGGAGGGTCTGCAGAGTTGCGACGGGAGATTGAACGAGATGCCAGAGACAGTTCAGACTGACAGTTCTGTCGTAGCAGCGGATGCTACAGAATGTGGCACAGAAAGAGAGACAGTGTCTGTGCGATTGAAAGATGAGAATGCAACTCTTGGGTTAAAAACAGAATCTGAAATTAATACACCTATCGAACACTTCGGGCACGTGGGGACAAACGTCTGTGACGACAAAAAGGTTGAATTGTTATTGAGTACAACTCTGGACGACTCTAGAACAGAGAAAGTGGCTAACACGACGCCGCAGAAGAAGAACGCTCTGCAGGTGAAGCAGCAAAAATCGCCGGGCGGCATATTCCCCAAGAAATTCCTATGTGATCTCTGTCATCAAGCCTTTGCATACAAGGTCTGGAGGGACAGGCATCTACGCATGCACTCGGAAAGCAGCAGCGGCCATGGCTGCGATGTCTGCAGTCTGAAGTTTTTCAGTAAAAAAGATCTCATCATTCATCTCAAAAGCGAGCATGGGATCAACCACAAATCATCGTCAGCAAAGAAGGAGAAGTTGCCCAAGAAAGTTGGTGGCAAGAAGGAGAAGGGTAAAGATAAGTTTGACAACAGTCTCGGTCCGACCAGCCTCCTCCGGACTGTCGGAGACAAAGGGAAAGGGAGCATGAAACTGGAGAAGCTGGTGCAAAGCTTACAGAAGATTCAGAACAAGGAACAGAGCGACAAAGATGGCATCAGAGCTCTCCAGAAAAAAAAGAAACGAGGAAGGACCTGCTTGACGAAGGGGTACCTCTGTCGGCTGTGTGGGTCTGCTTTCTCTAATCCCTCCAACAGGTCCCGGCATATGAGAGTCCAGCACGGCCTGTCGGCGAGGAAGAGAGCAGTCGAGAGCAGGATGAAGGAGAAGAGGCAGGACATCGTGATGTTGGAAGACGATGCATTGAATAAAAAAGGTGAGGGAAAACGACCTGTGGAGATCAGCGACATCAGTGAACAACGACCCATCCCCTCTGTCGTAAAGAGGAAACATTCCTCCTCGTCTGCAAATGCGAAAAGTTCCGCATCCCATCCGCTCAAAGAGTCTCCTTCCTCGAAGAAAGCTTCACCTCTGAAAGGCTTCTGTCCTGCAGATTATGGCTTTTGGAATAAGGTCCCCAAGACAAAGGTCAAAGAGAATAAAGTCATCGCGCATCAGAGGAACCGATCCAAGAGGAAGTCGCTGTTTCCTTTCGACCCCATGGAATATCAAGAGTTTCCGAGAACTCCGGACATTTCTTGTCCCTGGAATAAAGCCAGCGAGCCAGCTCCCTTCGTCCCCAAGCAGAAAGATGTCCCACCTATCAGGTTACACCTCTTGCAGTTGGAAGAGAATAAGCTGGCAGCCGTTCACCATGCATACAATGTCGATACGGATGCAATGGACCTGCGTGTTAAAGGTACCAAGCTCTCCAAGTCCAGTGTACAGTACTTCCAACCACTGGATCTCACTCACCCACCACCTGCGGAGGTGCCCCAGGACGAGGGCTGCGATGCCAATCCGTACATTCACAATCTCCTAAGTGATAGCAAGGACCCCCTGGAAAATTTGCCCATGCAGTCAGCGACCCAGTGGAAACGGACCAAGGCGGTTCGTCCGAGGGTGAAGATAACCTCCAAGATGTCTTCCAAGAAATCTCTAAAGAACACGCCTTTCATAAACCCAGTGCAATGGCATTTCACCTGTAACATTTGCAACTTAAACTTTGTGAGCATCCGGGAACTGAGTCAGCACGTGGTAGCCCACGCAGAGGATTTCCCGTACAAGTGTGAATTCTGTATGCACGTCTTCACGTCGAGCGACGAACTTTGGGACCATAAGGAGTCCAAACACAGCGTCAAGAAAATGTACGTTTGCTCCCTCTGCAAGCAAGAGTTTGCCTACTTTTCTAATCTCGAGAAACATCAGAGGGAGTCGCACACGGGAGTGGAGTGCACCTTCAACGAAAACCTCTGCAACGACGTCCGCCCTCAGAACTTTACGGATCCGACCAAAGCCTTCAATCTGCGGGCCTGCCCTCTGCAGGTGACCCCGAGGGTGTCCTTCCTCAGGGAGGAGATCAGCAAACTGTCTCCGCTGAAGCTTCGAAATTCCGCTCAGGCCAAGGACAAATTGGTGATTCTGCCAAAGAAAGCGACCCCGGAGAAGGGAATGCTCTTCAACCCCCAAAGGAATCATCCTTTCGAGCAGCGGAGGAAGATTGGCTTCCTGAGCATGCTCTCCGACCCGCGCAACCAGAAGCAGTTGGGGTCAAAGGTCAATAACGTCTGCACCAAGTGCCTTTTGGAATTCAAGGACACGTCGGCATTCCACGTTCACATCATGGAATGTGCGAACATCAAGGAAGATGCGTCAAATTCCGCTAACGGAAACGACGAACGGGAGAGTAGTCTAGTGCAAAAGAAAATCAGTAAGGAACATAGAAGGATTCCAAAAACTGTGATACTGAACCTTAAGAATGCCACAATGTTGAAGAGGAAGGGGCGGAAGCGGGCGCGGCCCGGATCGATCATCTATGACCCGCAGAAATACGCCCGGGTCAAATCCACCAGCGCCTTTGACGACATACACGCCTGTGCAGGCTGCGGCAAGAAGTTTTATTTCATCAACAAACTCGAGAGGCACATGAAAATGTGCCCGAACCGGGAGAAGATCGTCAACGCCAACAAGACCAACGTGGCCCTCGCTCTCCGGAAGCGCCCGCGTCTGAATACCATGCAACACAAATGTACGAACTGTGACAAACATTTTACATACCTCGGTAGCTTAGAGAAACATCTCTTAATGTGTACCAGCTACAACGCCGTACCGTTGACGGCTTCACCGCCGACCGATACGTTGTCGTCATCCGGTAACGCAGACTATGCAACCAATCACGAAAGTCTTCCCAAGCCTCTGTCTCTGGTCGATGTGGTGACCCAAGCGGACTCCGGGCAGAGCTCCACAGCGAGGCAGCAGCGAAAACGTGTGGCCCCGTATTGGAGGCTCGCCGAAAACTCGTTGTAGGCTTACAATATATTCTTTCTCTTTTTGTTTTATTTATTTTCTCAATTTTTCTTTTTAACATCGTTCGTGTAAAGTTGCGATATGTCTGCTCACCGGTTGAAATATGGGACTAGAGTCGACAGCAACAGAAAACCCAGTTAGGTTGAGATGCAGACACACGAGGGAATAGAATACGTCGTTCTTTGGAAAGATGGACGCTAAACTGACTTCAGTAGCTTTGAAAGTTTTGTTCTCAAAAAGAGCTCTTTGGTGTTTGTCAGGAAATATTGAAATTTGGTCCTATAGAAAAAGGCAAAGTATAGAAAGGCAAAGTTTTTGGTTACACAAGAATGGAACGCTGTATAAATGGATCGATCGGCAAACATGCAAATATTTATGAAACTAGATCAGGTATAACCCCATGGCTTACTCCTCTAGACAGTTGCACATTCATCAAAGTCTCATATATTTATCTTTGTTCCCATTTGTATTTTGTTACAGTAACAGACTAGTTTTGGTGGTTGTATTCACAACATTAATTTCTCCCCAACATGCTTAATAAGTAGACATGAAAACGAGATATATATTATTAATTTGAGGTTAATGCGTTGCAGGAATGGTATTTAAAGACCTTGCAAACTTGAGGACCTTTTTGTAAAAGGTCCTTTGTTCACATTGGACTTCATACAGATAAGAGACTTTTGTGCTTAGGGGAGTTCTATACACAACATTAATGTCTTCCCAACATTCAAATAAGTAAACTTGAACACATTATTATTGTAAATTTTAAAATAATGTGTTGCTGTAACAGGTACTTCAAACTCTAAATGTTTGCAACATCTCAGTTCACACATGATAACTTGGCAGAATTAGTCTTTATAGGACTTTTGTAGCATATGGTCCTGGGGCTAGCCTTACTTGCATACACAGTTGATGGTGGGTGTTACTTTCAGGAGCTGTTTGTAAGGGCTCATTTAGTAATCAATTAATTAATTACCTGCTAATTAACCTATTGTTTTGTGTGAAGACTGATAATTTCAATTTTGCCCTAGTAATACCTTAGTGAATCTAAAGGCAAGTTGAATATGGTTGAGCAGTTCCAAGTAATGAGATTTGCAATGATATGAAGGTACTCGACTGCAGTGTGCACTGTTGAATATGGTTGGACTGCAGTGTGCACTCTAGACAGGCAAGTAAGGCTAGCCTTACTTGCATACACAATTGAAGGTAGGTGTTATCTTCAGGGGTTGTTGCTAAGGGGCTCATTTATTAATCAGTTAATCAATTACCTGCTAATTTACCTATTGGTTTGTGTGAAGAATGATAATTTCAATGTTGCACTAGTAATACCTTAGTGAATCTAAAGGCAAGTTGAATATTGTTGAGCAGTTCCAAGTTATGAGATTTGCGATGAGATGAAGGTACTCGACTGCAGTGTGCACTGTAGACAGGAATTCAAGAACATCTTTCGTCACCGATCAAAATCAACTTGTCAAACAGTTTGGAGATAAGTCCATAAAACACTGACCGACAATATTTCCATCTTTGTAACTGACTTTCTGAAATGTACTGACACACACACTTGACCGAACAATAATGTAAACAGACTGGTATTAATGTGAATGATAATTTTAGCTTGTGAGTGACTGACAGATTCCTCATCAGCCAAAGTAAATTTTGGAAAACTGACGGGTAAATTTTAAATGTGTAAAAGTAAGTTGGTCTGACGTTTCGATCCTAGCAGGATCTTCTTCAAAGGCTGAATGACAAGTGTCATCAAATCACTTGTCATTCAAATCACTTGTCATTTAGCCTCTGAAGAAGATCCTGCTAGGATCGAAACGTCAGGCCAACTTATTTTTACACACTTTCCTGCACAGGCCCTCTAGTGGATAAGCAGTTTGCTAACAGTTTTATTTGATTTTGGGATAAATTTTAGACAAAAGTAAAGTGCAAAGGAAGTTTATAACTAGAGCAGGATTTGGACCAGTGTCCTCTTGGTTGAGGTCACTAGTTAAAATCCCATTCTAACCGTAACTTTTTTTTGCTCTTTTTCCATTGTCTAACATGTTCCACCTGTCAGGTTACAACCTCATGCAGTTGGCAGAGAATAAACTGGTAGAGAAGTTTTCTTTTTTTCTCCTACCCAGTTATTTATGTCAAAGCCATTACAAAATCTTGTTTTAAAACGTATAAATATGGAGGGGGAAAAAAACATATTTCTGTGCCATAGATTTGTGTCACAAATGATATTACAAACCTAAAATGTTGGGTTTTTTCCTATAATATTTTTTGTTGTGTTTGTTAACCTTTATTGCAAAATATAATATTGTCATCTCTAAGAATAGATTAAACTGTTGAAACTGATGAATAAACAACTAGAGCATGTTCCATACCTTAATTTGGTTGGAGAATCTAATTCAGCTTAGTTTACTTTTTGAAATAATAGTCATGGAATAAAATGATAAAGTCTAGTATCTTCTCATTTTTTCTTTTTTTTTTACTAAATTTGGAACATAATCTGGTTTAAACCAAAAACCTGTAATATGAGATGGCTGAAAGTTGTTGATTGGTCCAACTGCAAGCTCTGTAGCATATCCCTGTTGTTGAGATACAAATGTGACTGAAATTTATTTATTTGGGAAAATTTGTGCCATAGACCATGAAGTTTCATTTCCTCGTTCTCTGAAGGTTTGTTATTTGTGTCATCTTGAGACTTGCCTTTCCCTCCCCTCCCTACCCCTTCCCCTACCCTATCGTGACCTCATTGGTTTGGATTATCTTTAGAGTGTCGGTATTTTGTTTGTTTTGCAGCTGGGTGACTAGAAGAAAGTGCAAATTTTTTTGTTATGTTTTGTGCAATGTAATGTGTCTTGCATGAGACCTTTATGCAGCTTTTGAAGGATGACTTTGGACAAAGAAAATTAATTTTTGATATGTTGTAGACTATTAAAGTAACACTGCTATCTGTCCAGGTTATATTTGCATGCTACATACAATTTTAAGATATGACCCTAAGAATCCCAAGACCCATCAATTAAAACGGCTGGATTACTTAGTCTAATACACTGACCACAAAAGTCTGCTCCTCAGATGGCACACAAACTTCGAACGAAATGTTTACGATGTGTTATATATTGTCGAGGACAAATAGTGTTGAAGAAGTCTCATCCCAGAATGCTATTTTGTTTTTGTACGAAGTTAAGAGAACGTGTCATTGGAATTCATAAAACAATTGTTTAATAATGGAATTTATAAAAACAATGGTTTAAGGTTTAGGCCTGCACTGAGGAGCCAACTGTATCGTCTGGTTAGGCTTAAAGGAGCATTTCCAGAGCTTAAAGTTAATTTAGAGGTGAATATCTCAAGAACCAGAATAGCTCTAGAAACATTACTAATACTCTAAAATTTGGACTATTACATATCAAGACTATAATATTGCCAAAAGTCATCCTTTAATTTTGTAACTGATCAAAAATTTTCTCCTTTTATTTCAAACCCTCCAATATTGAAATAATCATACAACGATGAAAAGTGCATGAACAAGATTATTACTTTCAAATAATGTCAAAGTTACAGTAAAGATATTTGAATTTTTGTGATTGAAACGGACATGTCAAAGTGTCCGGGCGAGGTAACGTTGAAGGTTGTGTTGTATCTGTTTATTATTCGCTCATTAATATGCACGTGTCTTACTTTGATTAATTCCAATCCTGCTTTGAGTTGAAAACTTGATAAATATGGTAAAATTGCCGCCCGAGTTTTAATAGAAATGCTGCTTTTTTGTTGTCTACATGTAATTGCCAAGGATCTTTCATCATTTAAGATACAATATGTCAATGTCTTTTTCAATCCCTACATCTGTTTCAATCTGAAGAAAAAAGAGGGAATTTAGAGCTGGCATATTGGTGTATTGAGTTATGGTTATTTGCCTTTCCACATTTTGTAACACTTGAAACATGAACGTTTAAGACGAAGATTGGAATGGTTTGGTTTCAGAAATCACATCCATAAAAAAGTTTCCTTTTGCTAGAATAAATTAGAAAAGGGAGAAGTAGCCCATTGCATAATACACTGATTTTCTACAGTGGCCCAGAAGTGACATACAAAATAAAAATTAGATCAATATTTCAACCTCAACTTCAGAAATGTCTAAAAGTTTGGAAAAACTGTATCTCAGAGTTCACATTTTTTTTTAGATAAGTTGAAAATTCAATCAATTTAATATTAGCATAGTGTCCCTTCTGGGCCACCATACATTTCTAATGTCAGAATGAGTTATTTTGTGATATAAGCTTCACTGTAACATCGTGTAAACTATTAAGTTGGGTAAACAGAAAGCTGGGTTGGTATATTTGCATTCAGTGTAGCATGGCACACTGAATCTCCTCTAAGAAAGCTTGTGATTAGAATCCACGAATTTGTGAAATAAAATTGTATTTTAATCTGAAACAACATTATATATCCTTGTAACATCTAAGAGAGCAAAATCACTCCAATTTAAGAGCAATTTCTCTTTGTAATTGCCCAAAGTAATCAGCACTGTATTTTAGAAAGTACATGCATGCTTGTGTTGGCATCATGTCACCTGGCCTAGTGAAATTTTACATTTGGAATCAGGAAACAACATTCTGTTTTGTTCAGACTACTGTTGTATTCAGGGTTTTTCTTGTGTGTGTGTGGCTGTGTCTATCCCTGTGTTTGGTAAAACATTTTCAAACTCACTGTCTCACCAACCCCAGCAATATTCAGATAAAGATTGTACAGGCCTCAGTTGACACGTTCTTTACAAGAAACAGTTTGACGATTCTTAAACAGTAAATTACTGAAACAATTTAATCTTTTACAGATAATCTCGTATCCCACCAAGTGTTACAGTGTTGCTTAATTTACCGAGTTTTAAGCCGCCCAAAGTTTTATTTTGTTGTACCGTTCATGATGTGATTTCTGTTGGACATACGTTTAACAGGTTCTTTCGGTGGACACCAATTTCATGTCTTCAACAGTCGACCATGATACCAATTCAAGGCAGATTTAAATCAAAAAGCTGAATCGCACAGCGTCGCATGGTAATGTTGAATTGGGCATTGCAAAAATTTAAAACCACATCAAGAGAGGTGTTCAACCACATTTAGAAGAGAGAAAAGTGTGAAGTGAATTTGCAAAGTTGAAGATAGAAGTTACTTATTTCAGTTCAGAATTTTGTTTCAAGGTAATGGTTTATATTTTCATGTCATATTGTGGCTATGCAGCTCAGTTCTCTATGATATGATATCGGTGGCCTCTCCAGACTTTTATTAAACGTTGAATTTCTTATTCTGGTGTTTCAATATCAACTTTTTTTTTTATAATTTTACCTCTCTAGTTTGGTATAGCTATGTATATCTCAGGCCTCTATCTAAGCCAATGGGAGAGAAAGATGGGTGTATTTTTCCCCCCCCCTCTCTCTCCCCGGATATCTTGTAGTACCTCATAGAAGTCCCTAATTTTATGGCTACTTATTGTGGACCCCTCGTGGCCCCCTCCTACCCTTCACACCCAACTTTGTGGATCCCTATACCTACCGGCCTGATTTGATTCTTGCCTTTACACACCTTACTTGGAAATTACCCAAATGACCCATTTTTGGTGAGGATGCTTAATTTATTGCATTTTACTTTAAGAAAATAGACATGAGCGGGAATAGAAAGGAAAATCGCCAAACGAATCATAATATAATTTCAAAGCAGTATTGTTTACTAAGATATGTTGATGTACCCAGCTAGCTGTAAATGGTATGTAGGCCTTCATTGATGTACCCAGCTAGCTGTAAATGGTATGTAGGCCTTCATTGATGTAAAAGCTAGCTATAAATGGTATGTAGTCCTACATTGATGTACCAGCTAGCTGTAAATGGTATGCAGCCCTCCATTAATGTAAAAGCTAGCTGTAATTGGTAATGTTGTAGAACTTCATTACACATATTACTGCAACTTCCATACCTTTCAGGATGGCATTCAAGTGTTTTTTTTTAAATTTTTTTTATATTTTGTTCCCCTGTCTTTTAATAGTGCATTCATTGCTTTGTTAAAGATCTTTGTTAAAGATGCTTTGGCAAAGATCTTTTAATAGTGCATTCATTGCTTTGTTAAGAACTACTACTGTTGAACCCTTACATCTCCTCTTTCAAAGTGATCGGGTAAATTTGTAGAAATTTTCTTCATGTACTTGTAATCATATTGAATAAAAACAAAATGTACATTCT
>TCONS_00011588	evm.TU.Chr12.229
TTAGCCTCCGATTACAGTGGCAAATATTCGATCGGGATTCCTAACCTGGAAACCCATCCATCCCGTTGTGTTTATAATACTAGCAGCTTCGCAAATGTATTTGAATCGCGATCATGAACTAATGACCAAACATCATCGTGACCATTCATCTGTGGCTATCACCCTTACAAATTACCAGAGCTTTTTTTATCGCATCATGTATTTACTCCAGAGTTGTACCATTAGCTATTGTTCACTGACTAACCCAGAGTCACAGCACTATATACGCGCAAACCACTAAACTCGCAAAAAAATTGTAGCCACAAAGTAACTCGCGGCTGCAACGACACGTACTACGTGATCACCACGAGATCTTTACACGTATAGGTTTGCAAACGCCATATTGAACTCTACTTCGTCAATGGGCCCCGAAACTTATTGTGCAGTTTATCTTTGATTGTCATTAACTACAGCGCTTTCGAGGGTATTTACACAAGAATCCGAAAGGTGAAACCTTCTTTTATCAGATAGAGCCTCATCTATGTCATGGGAGCATGGAAGTTGTCCCAGATGGAATGAACTTACCCAATGAGCTAGAATTTGGAGATTCACTACAGGAACCAGATAAAATTGGTGTATTTAGTAGGAAACAAGTCAACAGAGGCAGGTTGTATGGACCTTTCAAGGGGGAACGAAAAAGGTGCAGTGAAGTTATAAACGACACTTACTCCTGGCAGATTATTGGTCCAAAAGGTCGCAGATTATTTTGCGTAGACGCTAGCGACGCATCGAAAGGGAATTGGATGCGATTTGTGAAAACTGCACCAGGGAAGGATCTCCACAACTTACACCCGGTCCAGCATAAGAAAAAAATTTACTACAAAGTAATCAAAACTATTGCCATTGGAACAGAACTGTTGTGCTGGTATGAAGGAGCAACAGAGCCCAGTGATGAGAACATTTCTGAAGAATCTGATTTGCTCCCAATGCCGATTTTAGAGAAGATGGATTTCTCGGAGAACGCTGCTTACAAGGCTCCGAAGAGAGTGCCCCCGCCACTGGAGGTGCACCCCGACAACCTCCCAGAGGGGTTAGAGCCCCCTCTCATATCGCCGGCGTATCCCGTATGTCACGAAGGGGATGCTCTCACAGGCGACAGAGACTTCACCACCAGAATATCCAAACCGGCCGAGCCTCTGCTGACGGAGACAGACAGTCAACCTTCAGACAGCGTGGCGGAGATACAAGAACCCGATGTCACCTCTACCGGTGGAGATGTCGTCTTGGAGGAGAGTTTAGACAAGAGCAGCCAGAAAAATGAGACGGAGTCCGTCACTTCAAGTCAAACCCAGAAGACGGAGGAGGTCCTGAAAGCTAACGACTACAAGAAAGTGAGAAAGAAAAAACATTCCGGAAACAAGAAAGGCCGCACGAAGCATTCGTTACCGCCGAAAGGTGCAATCAAGGGGAAGAAGGTAAGAGACGATACCGAGATGATCACAGACCTGTATCTCATCGGACCGGAATCTGTCATGAAGCTAGCGAACGGCGAAGACCGATATAAATGTCAGAAATGCGACAAGTTGTGCAAATACCCCGTAGGGCTCAAGATACACCTGAGAACCTACCACCATTATATAAACGTTCTCATCAGGGGCATCGCCAAGAAACCCTGGGCGAGGGGTATCGCCCTAAAGAGAGAGAAAGACAGACGACAGGAGGAAAATCCGCTCAACGACACCAAAGATGGATCGTGGAAGAGCGTGGATTGCTCCTTGGTTCAGTCGGCCCTGGAGAAACTGAAGGACATTCACGACGACGCGGAGAAGGCTGTTTTAGAACGAGTCATCTCGGAGGAGTCTCTCGGCGGTAGTAGGATGCCCGAAGAAAGTCTTTCCGTCTTCGGCGAGAGCTTTCGATGCGACCGAAGCAAAGTGGAGGGTCTGCAGAGTTGCGACGGGAGATTGAACGAGATGCCAGAGACAGTTCAGACTGACAGTTCTGTCGTAGCAGCGGATGCTACAGAATGTGGCACAGAAAGAGAGACAGTGTCTGTGCGATTGAAAGATGAGAATGCAACTCTTGGGTTAAAAACAGAATCTGAAATTAATACACCTATCGAACACTTCGGGCACGTGGGGACAAACGTCTGTGACGACAAAAAGGTTGAATTGTTATTGAGTACAACTCTGGACGACTCTAGAACAGAGAAAGTGGCTAACACGACGCCGCAGAAGAAGAACGCTCTGCAGGTGAAGCAGCAAAAATCGCCGGGCGGCATATTCCCCAAGAAATTCCTATGTGATCTCTGTCATCAAGCCTTTGCATACAAGGTCTGGAGGGACAGGCATCTACGCATGCACTCGGAAAGCAGCAGCGGCCATGGCTGCGATGTCTGCAGTCTGAAGTTTTTCAGTAAAAAAGATCTCATCATTCATCTCAAAAGCGAGCATGGGATCAACCACAAATCATCGTCAGCAAAGAAGGAGAAGTTGCCCAAGAAAGTTGGTGGCAAGAAGGAGAAGGGTAAAGATAAGTTTGACAACAGTCTCGGTCCGACCAGCCTCCTCCGGACTGTCGGAGACAAAGGGAAAGGGAGCATGAAACTGGAGAAGCTGGTGCAAAGCTTACAGAAGATTCAGAACAAGGAACAGAGCGACAAAGATGGCATCAGAGCTCTCCAGAAAAAAAAGAAACGAGGAAGGACCTGCTTGACGAAGGGGTACCTCTGTCGGCTGTGTGGGTCTGCTTTCTCTAATCCCTCCAACAGGTCCCGGCATATGAGAGTCCAGCACGGCCTGTCGGCGAGGAAGAGAGCAGTCGAGAGCAGGATGAAGGAGAAGAGGCAGGACATCGTGATGTTGGAAGACGATGCATTGAATAAAAAAGGTGAGGGAAAACGACCTGTGGAGATCAGCGACATCAGTGAACAACGACCCATCCCCTCTGTCGTAAAGAGGAAACATTCCTCCTCGTCTGCAAATGCGAAAAGTTCCGCATCCCATCCGCTCAAAGAGTCTCCTTCCTCGAAGAAAGCTTCACCTCTGAAAGGCTTCTGTCCTGCAGATTATGGCTTTTGGAATAAGGTCCCCAAGACAAAGGTCAAAGAGAATAAAGTCATCGCGCATCAGAGGAACCGATCCAAGAGGAAGTCGCTGTTTCCTTTCGACCCCATGGAATATCAAGAGTTTCCGAGAACTCCGGACATTTCTTGTCCCTGGAATAAAGCCAGCGAGCCAGCTCCCTTCGTCCCCAAGCAGAAAGATGTCCCACCTATCAGGTTACACCTCTTGCAGTTGGAAGAGAATAAGCTGGCAGCCGTTCACCATGCATACAATGTCGATACGGATGCAATGGACCTGCGTGTTAAAGGTACCAAGCTCTCCAAGTCCAGTGTACAGTACTTCCAACCACTGGATCTCACTCACCCACCACCTGCGGAGGTGCCCCAGGACGAGGGCTGCGATGCCAATCCGTACATTCACAATCTCCTAAGTGATAGCAAGGACCCCCTGGAAAATTTGCCCATGCAGTCAGCGACCCAGTGGAAACGGACCAAGGCGGTTCGTCCGAGGGTGAAGATAACCTCCAAGATGTCTTCCAAGAAATCTCTAAAGAACACGCCTTTCATAAACCCAGTGCAATGGCATTTCACCTGTAACATTTGCAACTTAAACTTTGTGAGCATCCGGGAACTGAGTCAGCACGTGGTAGCCCACGCAGAGGATTTCCCGTACAAGTGTGAATTCTGTATGCACGTCTTCACGTCGAGCGACGAACTTTGGGACCATAAGGAGTCCAAACACAGCGTCAAGAAAATGTACGTTTGCTCCCTCTGCAAGCAAGAGTTTGCCTACTTTTCTAATCTCGAGAAACATCAGAGGGAGTCGCACACGGGAGTGGAGTGCACCTTCAACGAAAACCTCTGCAACGACGTCCGCCCTCAGAACTTTACGGATCCGACCAAAGCCTTCAATCTGCGGGCCTGCCCTCTGCAGGTGACCCCGAGGGTGTCCTTCCTCAGGGAGGAGATCAGCAAACTGTCTCCGCTGAAGCTTCGAAATTCCGCTCAGGCCAAGGACAAATTGGTGATTCTGCCAAAGAAAGCGACCCCGGAGAAGGGAATGCTCTTCAACCCCCAAAGGAATCATCCTTTCGAGCAGCGGAGGAAGATTGGCTTCCTGAGCATGCTCTCCGACCCGCGCAACCAGAAGCAGTTGGGGTCAAAGGTCAATAACGTCTGCACCAAGTGCCTTTTGGAATTCAAGGACACGTCGGCATTCCACGTTCACATCATGGAATGTGCGAACATCAAGGAAGATGCGTCAAATTCCGCTAACGGAAACGACGAACGGGAGAGTAGTCTAGTGCAAAAGAAAATCAGTAAGGAACATAGAAGGATTCCAAAAACTGTGATACTGAACCTTAAGAATGCCACAATGTTGAAGAGGAAGGGGCGGAAGCGGGCGCGGCCCGGATCGATCATCTATGACCCGCAGAAATACGCCCGGGTCAAATCCACCAGCGCCTTTGACGACATACACGCCTGTGCAGGCTGCGGCAAGAAGTTTTATTTCATCAACAAACTCGAGAGGCACATGAAAATGTGCCCGAACCGGGAGAAGATCGTCAACGCCAACAAGACCAACGTGGCCCTCGCTCTCCGGAAGCGCCCGCGTCTGAATACCATGCAACACAAATGTACGAACTGTGACAAACATTTTACATACCTCGGTAGCTTAGAGAAACATCTCTTAATGTGTACCAGCTACAACGCCGTACCGTTGACGGCTTCACCGCCGACCGATACGTTGTCGTCATCCGGTAACGCAGACTATGCAACCAATCACGAAAGTCTTCCCAAGCCTCTGTCTCTGGTCGATGTGGTGACCCAAGCGGACTCCGGGCAGAGCTCCACAGCGAGGCAGCAGCGAAAACGTGTGGCCCCGTATTGGAGGCTCGCCGAAAACTCGTTGTAGGCTTACAATATATTCTTTCTCTTTTTGTTTTATTTATTTTCTCAATTTTTCTTTTTAACATCGTTCGTGTAAAGTTGCGATATGTCTGCTCACCGGTTGAAATATGGGACTAGAGTCGACAGCAACAGAAAACCCAGTTAGGTTGAGATGCAGACACACGAGGGAATAGAATACGTCGTTCTTTGGAAAGATGGACGCTAAACTGACTTCAGTAGCTTTGAAAGTTTTGTTCTCAAAAAGAGCTCTTTGGTGTTTGTCAGGAAATATTGAAATTTGGTCCTATAGAAAAAGGCAAAGTATAGAAAGGCAAAGTTTTTGGTTACACAAGAATGGAACGCTGTATAAATGGATCGATCGGCAAACATGCAAATATTTATGAAACTAGATCAGGTATAACCCCATGGCTTACTCCTCTAGACAGTTGCACATTCATCAAAGTCTCATATATTTATCTTTGTTCCCATTTGTATTTTGTTACAGTAACAGACTAGTTTTGGTGGTTGTATTCACAACATTAATTTCTCCCCAACATGCTTAATAAGTAGACATGAAAACGAGATATATATTATTAATTTGAGGTTAATGCGTTGCAGGAATGGTATTTAAAGACCTTGCAAACTTGAGGACCTTTTTGTAAAAGGTCCTTTGTTCACATTGGACTTCATACAGATAAGAGACTTTTGTGCTTAGGGGAGTTCTATACACAACATTAATGTCTTCCCAACATTCAAATAAGTAAACTTGAACACATTATTATTGTAAATTTTAAAATAATGTGTTGCTGTAACAGGTACTTCAAACTCTAAATGTTTGCAACATCTCAGTTCACACATGATAACTTGGCAGAATTAGTCTTTATAGGACTTTTGTAGCATATGGTCCTGGGGCTAGCCTTACTTGCATACACAGTTGATGGTGGGTGTTACTTTCAGGAGCTGTTTGTAAGGGCTCATTTAGTAATCAATTAATTAATTACCTGCTAATTAACCTATTGTTTTGTGTGAAGACTGATAATTTCAATTTTGCCCTAGTAATACCTTAGTGAATCTAAAGGCAAGTTGAATATGGTTGAGCAGTTCCAAGTAATGAGATTTGCAATGATATGAAGGTACTCGACTGCAGTGTGCACTGTTGAATATGGTTGGACTGCAGTGTGCACTCTAGACAGGCAAGTAAGGCTAGCCTTACTTGCATACACAATTGAAGGTAGGTGTTATCTTCAGGGGTTGTTGCTAAGGGGCTCATTTATTAATCAGTTAATCAATTACCTGCTAATTTACCTATTGGTTTGTGTGAAGAATGATAATTTCAATGTTGCACTAGTAATACCTTAGTGAATCTAAAGGCAAGTTGAATATTGTTGAGCAGTTCCAAGTTATGAGATTTGCGATGAGATGAAGGTACTCGACTGCAGTGTGCACTGTAGACAGGAATTCAAGAACATCTTTCGTCACCGATCAAAATCAACTTGTCAAACAGTTTGGAGATAAGTCCATAAAACACTGACCGACAATATTTCCATCTTTGTAACTGACTTTCTGAAATGTACTGACACACACACTTGACCGAACAATAATGTAAACAGACTGGTATTAATGTGAATGATAATTTTAGCTTGTGAGTGACTGACAGATTCCTCATCAGCCAAAGTAAATTTTGGAAAACTGACGGGTAAATTTTAAATGTGTAAAAGTAAGTTGGTCTGACGTTTCGATCCTAGCAGGATCTTCTTCAAAGGCTGAATGACAAGTGTCATCAAATCACTTGTCATTCAAATCACTTGTCATTTAGCCTCTGAAGAAGATCCTGCTAGGATCGAAACGTCAGGCCAACTTATTTTTACACACTTTCCTGCACAGGCCCTCTAGTGGATAAGCAGTTTGCTAACAGTTTTATTTGATTTTGGGATAAATTTTAGACAAAAGTAAAGTGCAAAGGAAGTTTATAACTAGAGCAGGATTTGGACCAGTGTCCTCTTGGTTGAGGTCACTAGTTAAAATCCCATTCTAACCGTAACTTTTTTTTGCTCTTTTTCCATTGTCTAACATGTTCCACCTGTCAGGTTACAACCTCATGCAGTTGGCAGAGAATAAACTGGTAGAGAAGTTTTCTTTTTTTCTCCTACCCAGTTATTTATGTCAAAGCCATTACAAAATCTTGTTTTAAAACGTATAAATATGGAGGGGGAAAAAAACATATTTCTGTGCCATAGATTTGTGTCACAAATGATATTACAAACCTAAAATGTTGGGTTTTTTCCTATAATATTTTTTGTTGTGTTTGTTAACCTTTATTGCAAAATATAATATTGTCATCTCTAAGAATAGATTAAACTGTTGAAACTGATGAATAAACAACTAGAGCATGTTCCATACCTTAATTTGGTTGGAGAATCTAATTCAGCTTAGTTTACTTTTTGAAATAATAGTCATGGAATAAAATGATAAAGTCTAGTATCTTCTCATTTTTTCTTTTTTTTTTACTAAATTTGGAACATAATCTGGTTTAAACCAAAAACCTGTAATATGAGATGGCTGAAAGTTGTTGATTGGTCCAACTGCAAGCTCTGTAGCATATCCCTGTTGTTGAGATACAAATGTGACTGAAATTTATTTATTTGGGAAAATTTGTGCCATAGACCATGAAGTTTCATTTCCTCGTTCTCTGAAGGTTTGTTATTTGTGTCATCTTGAGACTTGCCTTTCCCTCCCCTCCCTACCCCTTCCCCTACCCTATCGTGACCTCATTGGTTTGGATTATCTTTAGAGTGTCGGTATTTTGTTTGTTTTGCAGCTGGGTGACTAGAAGAAAGTGCAAATTTTTTTGTTATGTTTTGTGCAATGTAATGTGTCTTGCATGAGACCTTTATGCAGCTTTTGAAGGATGACTTTGGACAAAGAAAATTAATTTTTGATATGTTGTAGACTATTAAAGTAACACTGCTATCTGTCCAGGTTATATTTGCATGCTACATACAATTTTAAGATATGACCCTAAGAATCCCAAGACCCATCAATTAAAACGGCTGGATTACTTAGTCTAATACACTGACCACAAAAGTCTGCTCCTCAGATGGCACACAAACTTCGAACGAAATGTTTACGATGTGTTATATATTGTCGAGGACAAATAGTGTTGAAGAAGTCTCATCCCAGAATGCTATTTTGTTTTTGTACGAAGTTAAGAGAACGTGTCATTGGAATTCATAAAACAATTGTTTAATAATGGAATTTATAAAAACAATGGTTTAAGGTTTAGGCCTGCACTGAGGAGCCAACTGTATCGTCTGGTTAGGCTTAAAGGAGCATTTCCAGAGCTTAAAGTTAATTTAGAGGTGAATATCTCAAGAACCAGAATAGCTCTAGAAACATTACTAATACTCTAAAATTTGGACTATTACATATCAAGACTATAATATTGCCAAAAGTCATCCTTTAATTTTGTAACTGATCAAAAATTTTCTCCTTTTATTTCAAACCCTCCAATATTGAAATAATCATACAACGATGAAAAGTGCATGAACAAGATTATTACTTTCAAATAATGTCAAAGTTACAGTAAAGATATTTGAATTTTTGTGATTGAAACGGACATGTCAAAGTGTCCGGGCGAGGTAACGTTGAAGGTTGTGTTGTATCTGTTTATTATTCGCTCATTAATATGCACGTGTCTTACTTTGATTAATTCCAATCCTGCTTTGAGTTGAAAACTTGATAAATATGGTAAAATTGCCGCCCGAGTTTTAATAGAAATGCTGCTTTTTTGTTGTCTACATGTAATTGCCAAGGATCTTTCATCATTTAAGATACAATATGTCAATGTCTTTTTCAATCCCTACATCTGTTTCAATCTGAAGAAAAAAGAGGGAATTTAGAGCTGGCATATTGGTGTATTGAGTTATGGTTATTTGCCTTTCCACATTTTGTAACACTTGAAACATGAACGTTTAAGACGAAGATTGGAATGGTTTGGTTTCAGAAATCACATCCATAAAAAAGTTTCCTTTTGCTAGAATAAATTAGAAAAGGGAGAAGTAGCCCATTGCATAATACACTGATTTTCTACAGTGGCCCAGAAGTGACATACAAAATAAAAATTAGATCAATATTTCAACCTCAACTTCAGAAATGTCTAAAAGTTTGGAAAAACTGTATCTCAGAGTTCACATTTTTTTTTAGATAAGTTGAAAATTCAATCAATTTAATATTAGCATAGTGTCCCTTCTGGGCCACCATACATTTCTAATGTCAGAATGAGTTATTTTGTGATATAAGCTTCACTGTAACATCGTGTAAACTATTAAGTTGGGTAAACAGAAAGCTGGGTTGGTATATTTGCATTCAGTGTAGCATGGCACACTGAATCTCCTCTAAGAAAGCTTGTGATTAGAATCCACGAATTTGTGAAATAAAATTGTATTTTAATCTGAAACAACATTATATATCCTTGTAACATCTAAGAGAGCAAAATCACTCCAATTTAAGAGCAATTTCTCTTTGTAATTGCCCAAAGTAATCAGCACTGTATTTTAGAAAGTACATGCATGCTTGTGTTGGCATCATGTCACCTGGCCTAGTGAAATTTTACATTTGGAATCAGGAAACAACATTCTGTTTTGTTCAGACTACTGTTGTATTCAGGGTTTTTCTTGTGTGTGTGTGGCTGTGTCTATCCCTGTGTTTGGTAAAACATTTTCAAACTCACTGTCTCACCAACCCCAGCAATATTCAGATAAAGATTGTACAGGCCTCAGTTGACACGTTCTTTACAAGAAACAGTTTGACGATTCTTAAACAGTAAATTACTGAAACAATTTAATCTTTTACAGATAATCTCGTATCCCACCAAGTGTTACAGTGTTGCTTAATTTACCGAGTTTTAAGCCGCCCAAAGTTTTATTTTGTTGTACCGTTCATGATGTGATTTCTGTTGGACATACGTTTAACAGGTTCTTTCGGTGGACACCAATTTCATGTCTTCAACAGTCGACCATGATACCAATTCAAGGCAGATTTAAATCAAAAAGCTGAATCGCACAGCGTCGCATGGTAATGTTGAATTGGGCATTGCAAAAATTTAAAACCACATCAAGAGAGGTGTTCAACCACATTTAGAAGAGAGAAAAGTGTGAAGTGAATTTGCAAAGTTGAAGATAGAAGTTACTTATTTCAGTTCAGAATTTTGTTTCAAGGTAATGGTTTATATTTTCATGTCATATTGTGGCTATGCAGCTCAGTTCTCTATGATATGATATCGGTGGCCTCTCCAGACTTTTATTAAACGTTGAATTTCTTATTCTGGTGTTTCAATATCAACTTTTTTTTTTATAATTTTACCTCTCTAGTTTGGTATAGCTATGTATATCTCAGGCCTCTATCTAAGCCAATGGGAGAGAAAGATGGGTGTATTTTTCCCCCCCCCTCTCTCTCCCCGGATATCTTGTAGTACCTCATAGAAGTCCCTAATTTTATGGCTACTTATTGTGGACCCCTCGTGGCCCCCTCCTACCCTTCACACCCAACTTTGTGGATCCCTATACCTACCGGCCTGATTTGATTCTTGCCTTTACACACCTTACTTGGAAATTACCCAAATGACCCATTTTTGGTGAGGATGCTTAATTTATTGCATTTTACTTTAAGAAAATAGACATGAGCGGGAATAGAAAGGAAAATCGCCAAACGAATCATAATATAATTTCAAAGCAGTATTGTTTACTAAGATATGTTGATGTACCCAGCTAGCTGTAAATGGTATGTAGGCCTTCATTGATGTAAAAGCTAGCTATAAATGGTATGTAGTCCTACATTGATGTACCAGCTAGCTGTAAATGGTATGCAGCCCTCCATTAATGTAAAAGCTAGCTGTAATTGGTAATGTTGTAGAACTTCATTACACATATTACTGCAACTTCCATACCTTTCAGGATGGCATTCAAGTGTTTTTTTTTAAATTTTTTTTATATTTTGTTCCCCTATCTTTTAATAGTGCATTCATTGCTTTGTTAAGAACTACTACTGTTGAACCCTTACATCTCCTCTTTCAAAGTGATCGGGTAAATTTGTAGAAATTTTCTTCATGTACTTGTAATCATATTGAATAAAAACAAAATGTACATTCT
>TCONS_00011588	evm.TU.Chr12.229
ATGGAAGTTGTCCCAGATGGAATGAACTTACCCAATGAGCTAGAATTTGGAGATTCACTACAGGAACCAGATAAAATTGGTGTATTTAGTAGGAAACAAGTCAACAGAGGCAGGTTGTATGGACCTTTCAAGGGGGAACGAAAAAGGTGCAGTGAAGTTATAAACGACACTTACTCCTGGCAGATTATTGGTCCAAAAGGTCGCAGATTATTTTGCGTAGACGCTAGCGACGCATCGAAAGGGAATTGGATGCGATTTGTGAAAACTGCACCAGGGAAGGATCTCCACAACTTACACCCGGTCCAGCATAAGAAAAAAATTTACTACAAAGTAATCAAAACTATTGCCATTGGAACAGAACTGTTGTGCTGGTATGAAGGAGCAACAGAGCCCAGTGATGAGAACATTTCTGAAGAATCTGATTTGCTCCCAATGCCGATTTTAGAGAAGATGGATTTCTCGGAGAACGCTGCTTACAAGGCTCCGAAGAGAGTGCCCCCGCCACTGGAGGTGCACCCCGACAACCTCCCAGAGGGGTTAGAGCCCCCTCTCATATCGCCGGCGTATCCCGTATGTCACGAAGGGGATGCTCTCACAGGCGACAGAGACTTCACCACCAGAATATCCAAACCGGCCGAGCCTCTGCTGACGGAGACAGACAGTCAACCTTCAGACAGCGTGGCGGAGATACAAGAACCCGATGTCACCTCTACCGGTGGAGATGTCGTCTTGGAGGAGAGTTTAGACAAGAGCAGCCAGAAAAATGAGACGGAGTCCGTCACTTCAAGTCAAACCCAGAAGACGGAGGAGGTCCTGAAAGCTAACGACTACAAGAAAGTGAGAAAGAAAAAACATTCCGGAAACAAGAAAGGCCGCACGAAGCATTCGTTACCGCCGAAAGGTGCAATCAAGGGGAAGAAGGTAAGAGACGATACCGAGATGATCACAGACCTGTATCTCATCGGACCGGAATCTGTCATGAAGCTAGCGAACGGCGAAGACCGATATAAATGTCAGAAATGCGACAAGTTGTGCAAATACCCCGTAGGGCTCAAGATACACCTGAGAACCTACCACCATTATATAAACGTTCTCATCAGGGGCATCGCCAAGAAACCCTGGGCGAGGGGTATCGCCCTAAAGAGAGAGAAAGACAGACGACAGGAGGAAAATCCGCTCAACGACACCAAAGATGGATCGTGGAAGAGCGTGGATTGCTCCTTGGTTCAGTCGGCCCTGGAGAAACTGAAGGACATTCACGACGACGCGGAGAAGGCTGTTTTAGAACGAGTCATCTCGGAGGAGTCTCTCGGCGGTAGTAGGATGCCCGAAGAAAGTCTTTCCGTCTTCGGCGAGAGCTTTCGATGCGACCGAAGCAAAGTGGAGGGTCTGCAGAGTTGCGACGGGAGATTGAACGAGATGCCAGAGACAGTTCAGACTGACAGTTCTGTCGTAGCAGCGGATGCTACAGAATGTGGCACAGAAAGAGAGACAGTGTCTGTGCGATTGAAAGATGAGAATGCAACTCTTGGGTTAAAAACAGAATCTGAAATTAATACACCTATCGAACACTTCGGGCACGTGGGGACAAACGTCTGTGACGACAAAAAGGTTGAATTGTTATTGAGTACAACTCTGGACGACTCTAGAACAGAGAAAGTGGCTAACACGACGCCGCAGAAGAAGAACGCTCTGCAGGTGAAGCAGCAAAAATCGCCGGGCGGCATATTCCCCAAGAAATTCCTATGTGATCTCTGTCATCAAGCCTTTGCATACAAGGTCTGGAGGGACAGGCATCTACGCATGCACTCGGAAAGCAGCAGCGGCCATGGCTGCGATGTCTGCAGTCTGAAGTTTTTCAGTAAAAAAGATCTCATCATTCATCTCAAAAGCGAGCATGGGATCAACCACAAATCATCGTCAGCAAAGAAGGAGAAGTTGCCCAAGAAAGTTGGTGGCAAGAAGGAGAAGGGTAAAGATAAGTTTGACAACAGTCTCGGTCCGACCAGCCTCCTCCGGACTGTCGGAGACAAAGGGAAAGGGAGCATGAAACTGGAGAAGCTGGTGCAAAGCTTACAGAAGATTCAGAACAAGGAACAGAGCGACAAAGATGGCATCAGAGCTCTCCAGAAAAAAAAGAAACGAGGAAGGACCTGCTTGACGAAGGGGTACCTCTGTCGGCTGTGTGGGTCTGCTTTCTCTAATCCCTCCAACAGGTCCCGGCATATGAGAGTCCAGCACGGCCTGTCGGCGAGGAAGAGAGCAGTCGAGAGCAGGATGAAGGAGAAGAGGCAGGACATCGTGATGTTGGAAGACGATGCATTGAATAAAAAAGGTGAGGGAAAACGACCTGTGGAGATCAGCGACATCAGTGAACAACGACCCATCCCCTCTGTCGTAAAGAGGAAACATTCCTCCTCGTCTGCAAATGCGAAAAGTTCCGCATCCCATCCGCTCAAAGAGTCTCCTTCCTCGAAGAAAGCTTCACCTCTGAAAGGCTTCTGTCCTGCAGATTATGGCTTTTGGAATAAGGTCCCCAAGACAAAGGTCAAAGAGAATAAAGTCATCGCGCATCAGAGGAACCGATCCAAGAGGAAGTCGCTGTTTCCTTTCGACCCCATGGAATATCAAGAGTTTCCGAGAACTCCGGACATTTCTTGTCCCTGGAATAAAGCCAGCGAGCCAGCTCCCTTCGTCCCCAAGCAGAAAGATGTCCCACCTATCAGGTTACACCTCTTGCAGTTGGAAGAGAATAAGCTGGCAGCCGTTCACCATGCATACAATGTCGATACGGATGCAATGGACCTGCGTGTTAAAGGTACCAAGCTCTCCAAGTCCAGTGTACAGTACTTCCAACCACTGGATCTCACTCACCCACCACCTGCGGAGGTGCCCCAGGACGAGGGCTGCGATGCCAATCCGTACATTCACAATCTCCTAAGTGATAGCAAGGACCCCCTGGAAAATTTGCCCATGCAGTCAGCGACCCAGTGGAAACGGACCAAGGCGGTTCGTCCGAGGGTGAAGATAACCTCCAAGATGTCTTCCAAGAAATCTCTAAAGAACACGCCTTTCATAAACCCAGTGCAATGGCATTTCACCTGTAACATTTGCAACTTAAACTTTGTGAGCATCCGGGAACTGAGTCAGCACGTGGTAGCCCACGCAGAGGATTTCCCGTACAAGTGTGAATTCTGTATGCACGTCTTCACGTCGAGCGACGAACTTTGGGACCATAAGGAGTCCAAACACAGCGTCAAGAAAATGTACGTTTGCTCCCTCTGCAAGCAAGAGTTTGCCTACTTTTCTAATCTCGAGAAACATCAGAGGGAGTCGCACACGGGAGTGGAGTGCACCTTCAACGAAAACCTCTGCAACGACGTCCGCCCTCAGAACTTTACGGATCCGACCAAAGCCTTCAATCTGCGGGCCTGCCCTCTGCAGGTGACCCCGAGGGTGTCCTTCCTCAGGGAGGAGATCAGCAAACTGTCTCCGCTGAAGCTTCGAAATTCCGCTCAGGCCAAGGACAAATTGGTGATTCTGCCAAAGAAAGCGACCCCGGAGAAGGGAATGCTCTTCAACCCCCAAAGGAATCATCCTTTCGAGCAGCGGAGGAAGATTGGCTTCCTGAGCATGCTCTCCGACCCGCGCAACCAGAAGCAGTTGGGGTCAAAGGTCAATAACGTCTGCACCAAGTGCCTTTTGGAATTCAAGGACACGTCGGCATTCCACGTTCACATCATGGAATGTGCGAACATCAAGGAAGATGCGTCAAATTCCGCTAACGGAAACGACGAACGGGAGAGTAGTCTAGTGCAAAAGAAAATCAGTAAGGAACATAGAAGGATTCCAAAAACTGTGATACTGAACCTTAAGAATGCCACAATGTTGAAGAGGAAGGGGCGGAAGCGGGCGCGGCCCGGATCGATCATCTATGACCCGCAGAAATACGCCCGGGTCAAATCCACCAGCGCCTTTGACGACATACACGCCTGTGCAGGCTGCGGCAAGAAGTTTTATTTCATCAACAAACTCGAGAGGCACATGAAAATGTGCCCGAACCGGGAGAAGATCGTCAACGCCAACAAGACCAACGTGGCCCTCGCTCTCCGGAAGCGCCCGCGTCTGAATACCATGCAACACAAATGTACGAACTGTGACAAACATTTTACATACCTCGGTAGCTTAGAGAAACATCTCTTAATGTGTACCAGCTACAACGCCGTACCGTTGACGGCTTCACCGCCGACCGATACGTTGTCGTCATCCGGTAACGCAGACTATGCAACCAATCACGAAAGTCTTCCCAAGCCTCTGTCTCTGGTCGATGTGGTGACCCAAGCGGACTCCGGGCAGAGCTCCACAGCGAGGCAGCAGCGAAAACGTGTGGCCCCGTATTGGAGGCTCGCCGAAAACTCGTTGTAGG
>TCONS_00011587	evm.TU.Chr12.229
ATGCCGATTTTAGAGAAGATGGATTTCTCGGAGAACGCTGCTTACAAGGCTCCGAAGAGAGTGCCCCCGCCACTGGAGGTGCACCCCGACAACCTCCCAGAGGGGTTAGAGCCCCCTCTCATATCGCCGGCGTATCCCGTATGTCACGAAGGGGATGCTCTCACAGGCGACAGAGACTTCACCACCAGAATATCCAAACCGGCCGAGCCTCTGCTGACGGAGACAGACAGTCAACCTTCAGACAGCGTGGCGGAGATACAAGAACCCGATGTCACCTCTACCGGTGGAGATGTCGTCTTGGAGGAGAGTTTAGACAAGAGCAGCCAGAAAAATGAGACGGAGTCCGTCACTTCAAGTCAAACCCAGAAGACGGAGGAGGTCCTGAAAGCTAACGACTACAAGAAAGTGAGAAAGAAAAAACATTCCGGAAACAAGAAAGGCCGCACGAAGCATTCGTTACCGCCGAAAGGTGCAATCAAGGGGAAGAAGGTAAGAGACGATACCGAGATGATCACAGACCTGTATCTCATCGGACCGGAATCTGTCATGAAGCTAGCGAACGGCGAAGACCGATATAAATGTCAGAAATGCGACAAGTTGTGCAAATACCCCGTAGGGCTCAAGATACACCTGAGAACCTACCACCATTATATAAACGTTCTCATCAGGGGCATCGCCAAGAAACCCTGGGCGAGGGGTATCGCCCTAAAGAGAGAGAAAGACAGACGACAGGAGGAAAATCCGCTCAACGACACCAAAGATGGATCGTGGAAGAGCGTGGATTGCTCCTTGGTTCAGTCGGCCCTGGAGAAACTGAAGGACATTCACGACGACGCGGAGAAGGCTGTTTTAGAACGAGTCATCTCGGAGGAGTCTCTCGGCGGTAGTAGGATGCCCGAAGAAAGTCTTTCCGTCTTCGGCGAGAGCTTTCGATGCGACCGAAGCAAAGTGGAGGGTCTGCAGAGTTGCGACGGGAGATTGAACGAGATGCCAGAGACAGTTCAGACTGACAGTTCTGTCGTAGCAGCGGATGCTACAGAATGTGGCACAGAAAGAGAGACAGTGTCTGTGCGATTGAAAGATGAGAATGCAACTCTTGGGTTAAAAACAGAATCTGAAATTAATACACCTATCGAACACTTCGGGCACGTGGGGACAAACGTCTGTGACGACAAAAAGGTTGAATTGTTATTGAGTACAACTCTGGACGACTCTAGAACAGAGAAAGTGGCTAACACGACGCCGCAGAAGAAGAACGCTCTGCAGGTGAAGCAGCAAAAATCGCCGGGCGGCATATTCCCCAAGAAATTCCTATGTGATCTCTGTCATCAAGCCTTTGCATACAAGGTCTGGAGGGACAGGCATCTACGCATGCACTCGGAAAGCAGCAGCGGCCATGGCTGCGATGTCTGCAGTCTGAAGTTTTTCAGTAAAAAAGATCTCATCATTCATCTCAAAAGCGAGCATGGGATCAACCACAAATCATCGTCAGCAAAGAAGGAGAAGTTGCCCAAGAAAGTTGGTGGCAAGAAGGAGAAGGGTAAAGATAAGTTTGACAACAGTCTCGGTCCGACCAGCCTCCTCCGGACTGTCGGAGACAAAGGGAAAGGGAGCATGAAACTGGAGAAGCTGGTGCAAAGCTTACAGAAGATTCAGAACAAGGAACAGAGCGACAAAGATGGCATCAGAGCTCTCCAGAAAAAAAAGAAACGAGGAAGGACCTGCTTGACGAAGGGGTACCTCTGTCGGCTGTGTGGGTCTGCTTTCTCTAATCCCTCCAACAGGTCCCGGCATATGAGAGTCCAGCACGGCCTGTCGGCGAGGAAGAGAGCAGTCGAGAGCAGGATGAAGGAGAAGAGGCAGGACATCGTGATGTTGGAAGACGATGCATTGAATAAAAAAGGTGAGGGAAAACGACCTGTGGAGATCAGCGACATCAGTGAACAACGACCCATCCCCTCTGTCGTAAAGAGGAAACATTCCTCCTCGTCTGCAAATGCGAAAAGTTCCGCATCCCATCCGCTCAAAGAGTCTCCTTCCTCGAAGAAAGCTTCACCTCTGAAAGGCTTCTGTCCTGCAGATTATGGCTTTTGGAATAAGGTCCCCAAGACAAAGGTCAAAGAGAATAAAGTCATCGCGCATCAGAGGAACCGATCCAAGAGGAAGTCGCTGTTTCCTTTCGACCCCATGGAATATCAAGAGTTTCCGAGAACTCCGGACATTTCTTGTCCCTGGAATAAAGCCAGCGAGCCAGCTCCCTTCGTCCCCAAGCAGAAAGATGTCCCACCTATCAGGTTACACCTCTTGCAGTTGGAAGAGAATAAGCTGGCAGCCGTTCACCATGCATACAATGTCGATACGGATGCAATGGACCTGCGTGTTAAAGGTACCAAGCTCTCCAAGTCCAGTGTACAGTACTTCCAACCACTGGATCTCACTCACCCACCACCTGCGGAGGTGCCCCAGGACGAGGGCTGCGATGCCAATCCGTACATTCACAATCTCCTAAGTGATAGCAAGGACCCCCTGGAAAATTTGCCCATGCAGTCAGCGACCCAGTGGAAACGGACCAAGGCGGTTCGTCCGAGGGTGAAGATAACCTCCAAGATGTCTTCCAAGAAATCTCTAAAGAACACGCCTTTCATAAACCCAGTGCAATGGCATTTCACCTGTAACATTTGCAACTTAAACTTTGTGAGCATCCGGGAACTGAGTCAGCACGTGGTAGCCCACGCAGAGGATTTCCCGTACAAGTGTGAATTCTGTATGCACGTCTTCACGTCGAGCGACGAACTTTGGGACCATAAGGAGTCCAAACACAGCGTCAAGAAAATGTACGTTTGCTCCCTCTGCAAGCAAGAGTTTGCCTACTTTTCTAATCTCGAGAAACATCAGAGGGAGTCGCACACGGGAGTGGAGTGCACCTTCAACGAAAACCTCTGCAACGACGTCCGCCCTCAGAACTTTACGGATCCGACCAAAGCCTTCAATCTGCGGGCCTGCCCTCTGCAGGTGACCCCGAGGGTGTCCTTCCTCAGGGAGGAGATCAGCAAACTGTCTCCGCTGAAGCTTCGAAATTCCGCTCAGGCCAAGGACAAATTGGTGATTCTGCCAAAGAAAGCGACCCCGGAGAAGGGAATGCTCTTCAACCCCCAAAGGAATCATCCTTTCGAGCAGCGGAGGAAGATTGGCTTCCTGAGCATGCTCTCCGACCCGCGCAACCAGAAGCAGTTGGGGTCAAAGGTCAATAACGTCTGCACCAAGTGCCTTTTGGAATTCAAGGACACGTCGGCATTCCACGTTCACATCATGGAATGTGCGAACATCAAGGAAGATGCGTCAAATTCCGCTAACGGAAACGACGAACGGGAGAGTAGTCTAGTGCAAAAGAAAATCAGTAAGGAACATAGAAGGATTCCAAAAACTGTGATACTGAACCTTAAGAATGCCACAATGTTGAAGAGGAAGGGGCGGAAGCGGGCGCGGCCCGGATCGATCATCTATGACCCGCAGAAATACGCCCGGGTCAAATCCACCAGCGCCTTTGACGACATACACGCCTGTGCAGGCTGCGGCAAGAAGTTTTATTTCATCAACAAACTCGAGAGGCACATGAAAATGTGCCCGAACCGGGAGAAGATCGTCAACGCCAACAAGACCAACGTGGCCCTCGCTCTCCGGAAGCGCCCGCGTCTGAATACCATGCAACACAAATGTACGAACTGTGACAAACATTTTACATACCTCGGTAGCTTAGAGAAACATCTCTTAATGTGTACCAGCTACAACGCCGTACCGTTGACGGCTTCACCGCCGACCGATACGTTGTCGTCATCCGGTAACGCAGACTATGCAACCAATCACGAAAGTCTTCCCAAGCCTCTGTCTCTGGTCGATGTGGTGACCCAAGCGGACTCCGGGCAGAGCTCCACAGCGAGGCAGCAGCGAAAACGTGTGGCCCCGTATTGGAGGCTCGCCGAAAACTCGTTGTAG
>TCONS_00011588	evm.TU.Chr12.229
MEVVPDGMNLPNELEFGDSLQEPDKIGVFSRKQVNRGRLYGPFKGERKRCSEVINDTYSWQIIGPKGRRLFCVDASDASKGNWMRFVKTAPGKDLHNLHPVQHKKKIYYKVIKTIAIGTELLCWYEGATEPSDENISEESDLLPMPILEKMDFSENAAYKAPKRVPPPLEVHPDNLPEGLEPPLISPAYPVCHEGDALTGDRDFTTRISKPAEPLLTETDSQPSDSVAEIQEPDVTSTGGDVVLEESLDKSSQKNETESVTSSQTQKTEEVLKANDYKKVRKKKHSGNKKGRTKHSLPPKGAIKGKKVRDDTEMITDLYLIGPESVMKLANGEDRYKCQKCDKLCKYPVGLKIHLRTYHHYINVLIRGIAKKPWARGIALKREKDRRQEENPLNDTKDGSWKSVDCSLVQSALEKLKDIHDDAEKAVLERVISEESLGGSRMPEESLSVFGESFRCDRSKVEGLQSCDGRLNEMPETVQTDSSVVAADATECGTERETVSVRLKDENATLGLKTESEINTPIEHFGHVGTNVCDDKKVELLLSTTLDDSRTEKVANTTPQKKNALQVKQQKSPGGIFPKKFLCDLCHQAFAYKVWRDRHLRMHSESSSGHGCDVCSLKFFSKKDLIIHLKSEHGINHKSSSAKKEKLPKKVGGKKEKGKDKFDNSLGPTSLLRTVGDKGKGSMKLEKLVQSLQKIQNKEQSDKDGIRALQKKKKRGRTCLTKGYLCRLCGSAFSNPSNRSRHMRVQHGLSARKRAVESRMKEKRQDIVMLEDDALNKKGEGKRPVEISDISEQRPIPSVVKRKHSSSSANAKSSASHPLKESPSSKKASPLKGFCPADYGFWNKVPKTKVKENKVIAHQRNRSKRKSLFPFDPMEYQEFPRTPDISCPWNKASEPAPFVPKQKDVPPIRLHLLQLEENKLAAVHHAYNVDTDAMDLRVKGTKLSKSSVQYFQPLDLTHPPPAEVPQDEGCDANPYIHNLLSDSKDPLENLPMQSATQWKRTKAVRPRVKITSKMSSKKSLKNTPFINPVQWHFTCNICNLNFVSIRELSQHVVAHAEDFPYKCEFCMHVFTSSDELWDHKESKHSVKKMYVCSLCKQEFAYFSNLEKHQRESHTGVECTFNENLCNDVRPQNFTDPTKAFNLRACPLQVTPRVSFLREEISKLSPLKLRNSAQAKDKLVILPKKATPEKGMLFNPQRNHPFEQRRKIGFLSMLSDPRNQKQLGSKVNNVCTKCLLEFKDTSAFHVHIMECANIKEDASNSANGNDERESSLVQKKISKEHRRIPKTVILNLKNATMLKRKGRKRARPGSIIYDPQKYARVKSTSAFDDIHACAGCGKKFYFINKLERHMKMCPNREKIVNANKTNVALALRKRPRLNTMQHKCTNCDKHFTYLGSLEKHLLMCTSYNAVPLTASPPTDTLSSSGNADYATNHESLPKPLSLVDVVTQADSGQSSTARQQRKRVAPYWRLAENSL
>TCONS_00011587	evm.TU.Chr12.229
MPILEKMDFSENAAYKAPKRVPPPLEVHPDNLPEGLEPPLISPAYPVCHEGDALTGDRDFTTRISKPAEPLLTETDSQPSDSVAEIQEPDVTSTGGDVVLEESLDKSSQKNETESVTSSQTQKTEEVLKANDYKKVRKKKHSGNKKGRTKHSLPPKGAIKGKKVRDDTEMITDLYLIGPESVMKLANGEDRYKCQKCDKLCKYPVGLKIHLRTYHHYINVLIRGIAKKPWARGIALKREKDRRQEENPLNDTKDGSWKSVDCSLVQSALEKLKDIHDDAEKAVLERVISEESLGGSRMPEESLSVFGESFRCDRSKVEGLQSCDGRLNEMPETVQTDSSVVAADATECGTERETVSVRLKDENATLGLKTESEINTPIEHFGHVGTNVCDDKKVELLLSTTLDDSRTEKVANTTPQKKNALQVKQQKSPGGIFPKKFLCDLCHQAFAYKVWRDRHLRMHSESSSGHGCDVCSLKFFSKKDLIIHLKSEHGINHKSSSAKKEKLPKKVGGKKEKGKDKFDNSLGPTSLLRTVGDKGKGSMKLEKLVQSLQKIQNKEQSDKDGIRALQKKKKRGRTCLTKGYLCRLCGSAFSNPSNRSRHMRVQHGLSARKRAVESRMKEKRQDIVMLEDDALNKKGEGKRPVEISDISEQRPIPSVVKRKHSSSSANAKSSASHPLKESPSSKKASPLKGFCPADYGFWNKVPKTKVKENKVIAHQRNRSKRKSLFPFDPMEYQEFPRTPDISCPWNKASEPAPFVPKQKDVPPIRLHLLQLEENKLAAVHHAYNVDTDAMDLRVKGTKLSKSSVQYFQPLDLTHPPPAEVPQDEGCDANPYIHNLLSDSKDPLENLPMQSATQWKRTKAVRPRVKITSKMSSKKSLKNTPFINPVQWHFTCNICNLNFVSIRELSQHVVAHAEDFPYKCEFCMHVFTSSDELWDHKESKHSVKKMYVCSLCKQEFAYFSNLEKHQRESHTGVECTFNENLCNDVRPQNFTDPTKAFNLRACPLQVTPRVSFLREEISKLSPLKLRNSAQAKDKLVILPKKATPEKGMLFNPQRNHPFEQRRKIGFLSMLSDPRNQKQLGSKVNNVCTKCLLEFKDTSAFHVHIMECANIKEDASNSANGNDERESSLVQKKISKEHRRIPKTVILNLKNATMLKRKGRKRARPGSIIYDPQKYARVKSTSAFDDIHACAGCGKKFYFINKLERHMKMCPNREKIVNANKTNVALALRKRPRLNTMQHKCTNCDKHFTYLGSLEKHLLMCTSYNAVPLTASPPTDTLSSSGNADYATNHESLPKPLSLVDVVTQADSGQSSTARQQRKRVAPYWRLAENSL*
