# Supplementary material for: Transcriptomic Analysis Reveals Molecular Mechanisms of Fleeing, Adhesion, and Thanatosis Patterns in Sea Cucumber Apostichopus japonicus
Source: Biology (Basel). 2026 Jun 22;15(12):975. doi: 10.3390/biology15120975 (PMC13295820; doi:10.3390/biology15120975)
Supplement: Supplementary file 1 [file biology-15-00975-s001.zip › Supplementary Materials S2/evm.TU.Chr12.29.txt]

>evm.model.Chr12.29_dup1	evm.TU.Chr12.29
ATGAACCCGAGTAACACAAAGGACGAAGAGGAAACTCGCCCAGGCGAATCACCAGACACAATAGAGGAACCAATGGACTCCGTAAAAGAACCAGCACCAGAAAAGGAGTATACAGGGACTGCACTATCTAAAGCGACTGAAATGGGACAAAATGCACCAACGGAATCCATGGCTACGAGAAGTAGTACCACTCAATCTCCTAATCCTAAGCCTCTAAAGAGACAAGTGTCAAGTAGTGAAGAGTTTCAACTACCGTACGATACAAGAAAAGGACGAACTTATCGAATCAAAGTGAACTTAAAAGGAACGTTAATAAACTGAAGAACCCTAAAGAAATTATGCCAAAATGATCAGTGTTGCTGTTTATATAATATTACTTACGATATTTCACACATATAAAAGAGTGGATAACGCATCATTCAATTGCCCTCAATCTTTCAACATGGCTTTTCTTCTGAATCCAAACGTGAACTATAGTCATGACACTATTACATATCAAACCAACGTATCATGTAAGTATACTATGATATTGATACATTCAATAATTTGCCACAACGTAATTCTGTATCCATATTCCACCTCAACAGTCGTAGCCTCAACAACAATTTTGACGATATATATTCATACATTACAACACTAGACGAACATTTCTCAGTTATTGGGTTTACTGAAACTTGGCTTGGCAAAAATATTTCCCCCCTTATCAACATGGAGGATTATACACTTGAAGAAAGACACAGAGAAACCAGAAGGGGTGGAGGAATCTGCCTATTTATATGTAATGATGTTAGTTATAAATGTAGACCTGATCTATCAATATTTAATGAATCTATTGAGTCATTGTTTATTGAAATTACAAAGCCTTGTAAACGTGAGAATTCCATCATCGGTGTAGTGTATAGACCACCAAATGGCTCATTGGTTGATTTTAACACACACATGGAAAACATATTGATCACTATAACCAAACACCAGAGTACTACGTATATTATGGGGGATTATAACATTAACTTGTCCAATTTTAGTAAGTCTAGAGATTTTTTAAACATTATGCACTCGTACGGTTTTAACCCTACGATAACAAAACCTACTCGTTTTAGTAGTAATGCAGCTACTGTTATTGATAACATTATAACGAATGCTAATACCTCTCTTACTACAGGCATACTCATTACTGATTTAAGTGATCATATGCCTATATTCCTAAAGGTTCTTGACAGGACAAACAAGACAAAAGAACCCTTTCATATACGAAATTTTAACAGACACAACATGTCAGAATTTATCGACGACATTGAGAAGGAAACATGGGAGGAGGTGTTAACTAAAGTTGATGCTAATTCAGCTTACAACTCATTTTTTAACACTTTTTATTTCACTTATAATAAGTGTTTTCCTCATCTATTAATTACTAAAGGAAATAGGCGCAAGAGAAAACATCCATGGATTACTAAGGGTATACTAAAATCTATTAAAAGAAAAAACCATCTCTACAGACTTTGCTCAAAAGCTCCTACAAATAGCAATAGAGAAATTTATGTTGCTTACCGAAACAAGTTAAACCACATAATAAGATTTTCTAAAAGGTTATATTTTTATAACAAATTCAAAGATAGTAACAATAATGTAAATGATACCTGGGGCGTAATCAATGAGGTTCTTAAGAAAGACCGTAAGAAATCATCGTACCCATCTGTTTTCAAAGACGGCGATCACGAAACCAGCGACGATCAAGACATTGCAAACGGTTTTAACGATTTCTTCATTAACCTTGGACCCTCACTTGCCAGCAAAATCAGTCATACTGCAAAATCAAACAACCATATGTATAGCAATAATAGTACGCGAAACTCTATTTTCACCTACCCTGTCGGGGAGGAGGAACTCTTACGTGTTGCGAATCATTGCTTAAAGCCAAAGAAGGCAGCTGGGTATGATGATTTCAAGCCAGATATTGTTAAGCAGGTATTACCTTTCATTGTCACCCCTCTTACTCATATCTGTAACATATCGTTCACCACTGGGGTATTCCCAGACAAGCTGAAGATTGCTAAGGTCTTACCCATTTTTAAGAAAGGAGAATCCAATATCTACGAGAACTACCGACCAATCTCTATTCTATCATGCTTTTCCAAAATTCTCGAACGTCTCATGTCCAACAGAATAATAAATTTTCTAGATGCTAATGACATACTTTGCAAGGAACAATATGGATTCCGCCCTGGTCACTCAACTGAGCTTGCCCTAGCAGATGCCATTGATAAATTGTACGATAGCCTTGATAAGAAGAAAACATGTATTGGAATATTCTTAGATCTATCAAAAGCATTTGATACCATTGACCATCGTATTCTGCTAAACAAGTTATCATTCTACGGTATTAGAGGACCAACCCTTAACTGGATGGACAGCTACTTATCAAAACGTTTACAGTATACTTCGTATAAGAACACCATGTCTGACTATGCTGAAATCCGCTGTGGTGTTCCTCAAGGTTCAATATTAGGACCACTTCTTTTCATTATATATATCAATGACATCTGTCATATCTCTAATATTGCAAAAACTATTTTATTTGCAGATGACACTAGTATATTTTTCGAATCCAATAATTTGAATACTTTACATGACATAGTATCCATGGAGTTGAATCAATTTAACGACTGGTTTGCAACTAATAAGCTTTCACTTAATCTTGATAAAACCAGCTACATTGTGTTCAATAAAAGTAAATCTTTTTCTTGGAAAAAAGACATTTTAATGGATGGTAAGCCTATCAAGCATGTACATAGTATTAAGTTTTTCGGAGTTTATATTGATAGTAAACTTACTTGGTGTGAACATATATCAAATATTGCAAACACTGTGGCGAAAAATGTTGGTATCATTTCTAAGTTGAAACACTATTTTCCTCAGAATATTCTTAGAATGCTTTACCAAACATTAGTGTTCCCCCATTTTTCATATTGCTCTATAATCTGGTCTGGCACCCATAATGTTTATCTTCACCCTCTTGAAATCCTACAAAAGAAAGTCATTCGTCACATAACTCATTCTGAATATCGTGAACACACCAGCTCACTTTTCAAATTGCTCAACTTATTAAAATTTAACGATATTGTTAGGCTGAATGTAGCCACATTCTTTTACAAGGCTTGGAATGGCTTACTTCCTGCAGCCTTTCATGACTTATTTACTATTAACAGCGCCATACATAGTCACCGCACTAGAAGTGCCGGTCAAGCACACCACAACTTATGTAATACAACATTTGGTACGTTAAGTTTAAAGAATCGTGCTATGAGGACATGGAATGATCTAACTGCTACTATAAAATCTAAACCATCTAAAGAAACATTTAGAAAAGCACTAAAAAAAGAAGTAATTTCTCAGTATTGATACATCGTTTATATTGTATGTTATTAATTATTCTTTACTAAGACACTAGTTATATTTTCATTTATGTATATATTATGTTGTTTTTTGTCTTTGTTTTCCCTTTCTTTCTTTCTTTTTTGGGAGTCCTTTACCTTGTTAAGCCTGAATTGGCTTTTTAGAGGACTTCCCTCCACATGTATATATCCTGTGGAAAATCAAATAAATCAAATCAAATCAAATCCTAATTTCTGGCCTAATATTATAGATTTGAGCATTTGATCATTCAGGAAGGTCAGTGAACTTAAATAACTCTAATAGCAATATTTAAAGGTCCATATTGAGTAGTGCTACCAAAGGGTTCTTTAAAGATATAGGAGTATGCTACATGGAAATATTAATTGAGAATAACGTTTTTTTTTGGGGGGGGGGTGGGGGAGCTTTCCTCCTTTCTGGTTGAGAAGTTTCTAATTATAGGAGAAGCGTAATGGTTATGCACAAAGTAAATTCAAGAGTATTCAATTATGTGTAAATTAATCATACACGGACTCGGTCAAAGTAACACAGATTTACAACTGAAAGCAAAACTAAGCTTTAACGCAGCCGGCAGAGTCGTCGAGAGGGGGTTCAATTGGATTTACAAAATTCATACTTATTCTGGGCAGGAATCGAGGACGTTCTCAGTATAGATATGACAATGCCTGATATGGAACAGAACAATAAACATGTGGCTCTTAGAAAAGTACTGTAGTATGAAGTCAAAGTGTAAATCACGACAGTAAGAAATCCATAGAGAATATAAATTTAGCGGTCCGGGGGAGGGGTTAGGAGAGGATTTGAGTACAGGGTTGTATGGGAAGAATCCTATAACGGCAAGAGCCCACCAACATGGATAGCCTGTTTTAGATTTTTTTTATCCCAGCAATGAGTAAAGGTTCACAACCGACCTCATCCTCAGTGCCCTTACATCTGGGCGTTGACGATTTGCTATAAAGTACAAAATACACTGCCTTAATTCGTTTAATCGCTTACCATGGCCTGCATCTCATATTCCATTGCGTCCATTGGAGTGTTTTCTTCCGAGAAGTCACGAAGATTTAACCTGATCATTTCGTAGTACCTATTCCCATACCTTCAGATGCATAGTCGTTGATGGTATAATTAATTCACTGCATTGCACTGTATTGTAGGATCGAACTCTTGTTGCATCGTTGTGTCATTGATTTCTGCAAGACAAGCAGATCTCTGCTGGTCAGATTCCTTTACGCAAATTGTCTTATGAAGTTTCTCAAACATTTGGAATTCTTTTGGGGTTTCTCCAGAACAATGGCGAAACCGTTCATGTATGTAACTTTAAGAGGGCGCTCTTTCAATATTATTTTCGATACAGGTGTTTCAGGCGACATCGTCCGAGTTGAAAGTGAGAAATTAGACAAGAGAGATATTTGGGATCGGGTAATTGGAAATATCTCGAGTATTCTACGGAGATCATTAGAGAGTTCGGATATCCTCTATTCTAACACAACGAGACAGTTAATCCAGGAAGAAAACAACACCGGAAGGTTAACTGGACTGGCACGGATGATTACTGAGCTATCCAACGATTCGTACCATTGTCGTATATATAACTGCTCCGGGGTGCATCAACGTAACATCGAAACAAACGTAAGGGGAGCTTTAAATAAGTTCATGAAGGATCTTTCACGATATCAAACGTTGGCAAAAAACCAACAATTGACAAATCGATCAATCGATACATTCAATAATAATGAAGAAATTTTTAATCTTATCAATGACGTAGACACACCAAAGGTTGAATTTGATGAAACTACGATGAGGAAATTCAAGGAGGTGTTCTTACAAAATTTAGACATTTTACTGCGGTCGCATGTACAGAATCTCAAGAAAACTTTCAGCGACCAATTGATGCAGCAAGACAAATCCATTGAAAGTTATGCATCTGCAACATATCCTTTGGAATCAGGAGTTTCGAATAAATTTAGCGGAAATTCTACGAAGAGACAACAAGTAACTTTAAGCATTGTCGAAAGGAATAAGCTTGAAAAAAACTTACAAAGTATAAAAGCCTATTTAGAGGTACACGACAGAGATGTGAAAGCAAACGTCATCAACAATTTGCTACATTTTTTCTCAAACTTATCACATATGAGGTCTTCTGAAGACAATAGAGGCCAAAAATGGACTACCAATTCGATCTATCGTGATATGGGAAAATATTTTGAGGAAACGCCTTCGGAAGCGGAAGAGTTGAGGAATTCGACAGTATTGGCGGATTTATTTGCACGAGTTGCTGACGTCATTGAAAGTATAAAGAAACCAAACGTCCTAACAGAAAATCAGGTGAACACAGGAAGTGAATTGTCTTCAATCATACGATCTATTGCTTCAGTCGCTGATAATAAACAATTGCTTTCGTCTTTTACAGACGTGATGGACCTTATAGAATATGCCAATGATAACGAAACTATCTACAAATTTTATCCAACGATTAAAAAAAATCAGCAAAGATCAAGTAATAACCCAACATCTAGCAATAACGGCATATCTAGTAATGACGTCACATCCAATAATAACGTCACTTCAAGTAATGATGTCAAAGCAAGGCATGGCGTCGAAACCAGTAATGAGGTCACGGCAATAAATGATATCACATGGATTTATAACGTCGCATCCAGTAATGATGTCACACCCAATACTGACGTTATATCCAATCATGACGTAATATCACGAAATGACGTCACAGCAAGTGATGCCGAGACTTTTACCTCAACTCCTCCAGGAGCCAGAGATCGTCTCAAGGACATGTCAGAAGAGGATATAAAGATGGCTGACTTAATTAATATATTAGAATATGTAATCTCTATGATCGATACAACAGATCTTAAACAGGTAAAAAATCTAGTTCATTTTGCATTTGATTTAACACAATTTATGTCGGATATGAATGTTCATCCAATGAATATGAACATGTTACTTGAATTGGATGAATTATACCACTTGCTGCAAACAGAAAGAAATGTGTGGGAAAACGTAACACTTACGGCCACGACGCAAAACTTGATAAGAACATATCCATATTTAGACATTGTCTCTAACTTATCACTTATGATATCAAATGAGGATACAAATGCTGATTCAAACTATCTGAAACAACTGAATGAAAATCAAAACACAAAAGAATTCGCTGATTTGCCTGTTCCAAGCTACAATAGATCTTCTTCCGAAGTAAGCGAGAGTTTTACACCAATCGCTACAACCGAGACATCTGGTAAACTAAACTACGCCGCAGCATCAACTAGCAAAGGATATTCTGTTTCCTCACGAATGGTACATGAAATTCATCCATCCATTATGAACCAAACAAATGGAAGCAGACAACTCTTTCCGAATATGACAACGCCTATGAACTCAATTAAAGTACTTGGCATATGGCGAGCACTTGAAAACCTTCAGTCGGCTTTTCCAAATGCAACTCGCTACGACATAAAAGAGTTTGATGGGCTTCTGGCAGAATTAGGCAAATTGTTAGCAAATGTTAGCAAGGTGAAATATCTTCATAACAATAGCAACATGATCAGTTTTGAAGACCTCTATGATGCATTATTATATATGGAGTCACAAATTGAACCAGTCGGTACCAACGCAACATCTATGACGTCACCTACCTACACATCGTCTTCGCCATTTATAGAGGGTACTTCAAGTCTGTCGAAAATTTCTTTCGAGAAAGTTAAAGATTTAAAACCAGCTACGCAAATACCTTCGACGGAGATGTTGTCGTCACTGAATGAATTGAACCACGTGACTAAAACAGAATCGTCTACATTTGCAGCCATTACTATATCGGAAAAACCCGCTCCACAAAGTTATACGTCTCAAGCTTTTTTAATAGGATATGATGTTGATGCCTCGCCCGATGGCCCACGAAGCAGCAGTGGAGAAATCTTACCAAATATAACGGAATCCAGGAACGTAATGAACTTAGCTGATGTATTGCGAGTACTTGAATCAGCCCAGTCAAACTTTACTAAAGAGATGCGCGACAATGTCACTGAACCTGAAAGAAATTTGTCAGAGTTAGGTACAATTTTAGAAACGACTACCGAGGCGACGCAGTCTTCCATTCAGAGTGACGTCATCAGTATCGAGAATCTTCTTGCAGAAACATCATCAAAAATGAAATCGAAAACGATAAATTCAACACGAAACCTAGCATCAATGGCTTCTTTGGTCCATGTATCTGAATTGTCTGTAGAGAGAGGCACACCTACCACGAAAGTACCATTAACCGACATCGCCGGTTCGGAGGGAAAACTTTCCTCAAGTGAATTTGAATTTATACTACCTTGGTTAGAAGCGAAATTTCAAAAGGTAGAAAACAGTTCGATTGTCGATATCATTCAAAACTATGGTAAACGTATTGACCTCAAAATCGCGGCTATGCCAAGAGAGAGATTCAATGACTTTCTTATGAAATTACTCATGTTAGAAAATGTACTAGAAGAAAGTTTTACAACAGAACACGATAGAGAAGCCCTGCTAAGATCTCCTGTCTCTCAGGGAGAGCATGAGGATTATGTGACGGTCATATCTCCCGGCGAACAAACAACGACTGAGACAAGACTAGATATCCAAACGTTAACTTCATCTCCAGACTATTCATCAATAAAACATCATGTTGTAACAAAACAAGCTGAAAAAAAGAATGAAGAATCAACAGCACTACAAGAATTTAAAGAACTACTGGAAAGTAATGGAACTTTGTTGACAGCGGTAACGCATCGCCATTATCCCACTACTCAAGAAAATTTAAAACTTCCTCACCTCTCGAACGAAGGTGATGAAGGGACCGAAAAAGTTGCATACCAAACCGAATCAAGAAAGCAAGAATTCTCAGACCTGTTAACCAATATATCGAGGTATTTTCAACACACAGGTGAAACCTTTACATCTTTACCGACTTCGAGTAACCCTTACAACAGCCAATCGGAACCTAACCAATCAATGACCTCTACAGAAACTGGTACCACCTACTTTTTATCATCGTCTGGTCAGCATTTGCCCGGAGATCGAGAATTGTTTACGCAGGGGAATGTTGTCCTCCTTGAAAAATCAAAAACGGAAAACGTACCTTCTTCAGTTGCAACTTCTCAACCAAAATTAATGACACAACAGAAGAGCCACGACATGCACCCAACGACCCCTACGTCTATCATTTCAGATTTTCTGACCTTTGTAACAGCAGAAGAAGCCAAAGAGACCATTCGAGTGCTTGAAATCTACCGGGATATCTGGGATGAGGTTCGAGGCAAGGGACTGAATGAAGAGCCAATTAAAAATAGTTCAATTATCGAAATCATTCAAAATTACGAGAAAGGTTATGCCGAGATCAATAAAGTCGATCATTCGTCAATCGATAGTCTCAATGATATGGTTATGAAGTTACTCTTGCTAAGTAATGAAGTAGTAACTTCTACAACGAAACAGAGTAAAGTCGTTCTATCAAAGTCAGCTCACACTGAAGGCAATGAGGAATATATAACAGTTCCCACAACATATCTCGGCGAACAAGAAACAATTGAACCAAGACTGGAAACTCAAAAGTTCACCCCATCGCTACTTCATTCCTCAACAGAAGCCACTACGGAGAAATATGAGCCAAAGATTGCTGAACCAACAACACCTGGATACCTTTTCGGATTACTGGCAGCTAACGGTAGCTTTTTTCCTACTACAGCATTAAATGATTCCTTAAAACAGTTGTCGGTGTCAAAATCATCTCAAGTGGAACCAATTGAGCCAAGAACAAATGAATTTTCGAAGGAGCTGACACCATTATCTTTGCCATTTGATATTGGTTATGCAACTACGTTGTCGCCAAATGCTACAATGGCATGGACCCCAGGTACAAATGTCAACCACATAATCGATGAAATAGAAATGATTTTTAACGATTTAAACACTATGCATCCCTCATATGAAGAATTTGAGTCGAGTGAAGAGTTCAAGAAACTTGCATCAGACTTGCTAGCAGAGGTGAGGAACAGAGTAAATGTCTTACATAGGTTTCCTGGACGGCAACACATCAACATGACATTGTCACTCGAAAAGGATATGGAGGAAATCCTTCAAGTATTACAAAGTTATGAATCCGTTACAAACGGGGAAAGAAAAAGTACTACACCAGTAGAGTTCCATTTTCTGCAAACAACGTTGCCCCCACTAAAGGTTAACACACAGTCACCGACGCAACCGAGGTTACATAGCTTATCAAACCTTGGTCGGTATGAAGGAAGGGAAGAAGAAAGTAGGGAGAAATTGATGAAAGAATTCTCAGACCTGTTAGACAATGTGCCAAGGTATTTTCAGCACACGGGAGAACCCTTTACATCTTTACCGACTTCGAGTAACCCTTACAACAGCCAATCGGAACCTAATCAACCAATGACCTTTACAGAAACTGGTACCACCTACTTTTTATCATCGTCTGGTCAGCATTTGCCCGGAGATCGAGAATTGTTTACGCAGGAGAATGGTGTGCTCCTTGCAAAATCAAACCCGGAAAACGTACCTTCTTCAGTAGCAACTTCTCAACAAAAATTAATGACACAACAGAAGAGCCACGATAGGCAACCAACGACCCCTACGTCTATCATTTCAGATTTTCTCACTTCTGTAACAGCAGAAAACGCCGAAGAGACCGTTCCAGGGCTCGAAATCATCAGGGATGACTTGAATGAAGTTCCACTTACTAGTCTGGATGAAAATACAATTGAAATTTCAAGTACTTTAGGGGAAAGGACAACGGGCGGGGATGGTGAGATTTTTGAGACTTTAGCTGAATTATACACAACTGAAACGAACGAAACGAATGTCACCCCGTCGATGAAGCAAATGGAAATTTCTTCTAAAGGAGAAAAATATTTTTCGAACGAAATGACGACATCTCGTAATAACCCTCGACATAGCGAGATCATGAACGAAGGAACGATAGCTTCAGCCACAGAGGTTACTTTGTGGACACCTGAAATACATGGTTCTTCAACGGGCAATACTCGTACCGTCATTGGCAGTGCAAATAGGAATATTAATTTAACAACACAATCATCAACTGGAAACCCAAGAACACCTTGTAAGCATCCTGAACATGAAGGTGGAATATTTGATGTCATAGGAGCAGCTAAGATCAACGGTGGAGAAGATGTAGAAGGGGAAGAGCCACAGATCAATGAAGTATTTGTTCTAAATGTAGCACAAATAGATGAAAAACTTCCTACGGATTTCTTAAATTTTGTAAGGGAAGCGATGAATGACGAATTTAACCAACCAACGACTGAGGAACATAACGGTACACCACAACTAACAACGTATGGAGTTAGTACTGCTGTACAAAATAGCACAACGGATACGACAACTACATCAATGCTGATGTTATCTTCGGAACCCTACAGTAAAAATGTCCTCATTGACGAAGAAGAAGCGGGGTTGCCATTCAGAGGGGTCATTGCAAATCTTAATAACAAAACTGAATCGATGCACGAAAGCCAAATTGAAGGCCAGATTTATGACGAGAAGGACGCTGATCTTTTGAATTTGATTTGGAAACTTGGCAACATTACATTAAACTTTGAAAAGAACGAAGAGATGTATGACAAATTTGCTCAAATAATATCAAAGAAAATATCGTTGGATGATGAAGCCAATCTTCTAAAATTATTTTTCTCCGAATTGAAAGATACGCAAACGAAACCAATTTCATCAACTGATAATATCACCAGAAGTATTACTGAGAATAACACGGTAGCAACGGTAATACAAAATATCTCCACATCAGGTACCAACGGCATTAATAATCAGGGTTTCAAAGAAATCAAATCTCTTGAAGCGTCAAGAAATTTAAGCTCGCAGAAATTGATTCCACTGCAACGATTCCTGGGTCTCCTAAAAATGAATAACATCTCCTCGGAATATATGAGCACAATTAGCAAAGAAAGTCAAGTCATTGCACAATTATTGCAAAAAAGTAGCGAAAGTGGTTCAGGTCAACGTCAGTATAAAACTTTTATTCAAAGTATCGAGAAACTCATTCCTAAAGGTATTTCTGCAAATGCAGAAATACATATTTTAGATGACTTATTTATACACGACAAATGGGAAATGCAGGCGATTGGGAATGAAAGCGCAAAAGCAGATGAAGACGCTGCAACTAAAGAAGGAAAAAAGATAAACTTCAAGGATCAGTCTTCATCGGCAAAATCAAAGATACAATTGGACGAGGAATTTCATGAGATGGTTTTACATTATATTAATAACGCTACAACCTCTTCAGCAGTTACAGGATCACCATGGATACATAACGTGACCGTGCCGACTGCTATACACCCGCACCCAGACAACGTAAAAGGAATTATTGAATTCAACGCACAAAGAATGAAGAACTTGCAAATATCGTTGCATCCATTCACAATCAAAGACAGCTTGAACATTTCCTCTCATCTACTCGTTGGATTTGAAAACTTTTTGACAAACCATGATTTTTATAACTTACGTATTGCGAAAGACGTTTTGGAAAATGAAGAACAAATTAAATCAATGCTTGTGAATATATCAAAAGCCATCGACGGGTTAACCCACGTTGTGCAGGAGCTTGTTAAAGAATACCCTGAAAAGAAGACATCATCAATTGGTGTGGATGAGGATGAAGTTCTGAGAAAACAGGGGGTCACGGTTGCCATTGGTGAAATGCCTGTGGGACAATATGAGGACTGGATGTCGAGTAAACAAAACCCAAAAAAGGATAATGGTAAGGGCCATAAAGTTCGTATGTTTTCAGATTGTATTGTTTCATCATATCTGAGGGGTTGATATAATGACCTCTATGCAAGAGTAAAGATAGACCAAGGACTGTAAAGAATTGTACTATGTATAATATTTTTCAGGCCTATAACATATCAAAATTTAGTTTGTAAATAAAGTTACCTGTAAAAATATGGAGAAATTATTATTAAATGTCTCAAGCTAATTCATAAACAGAAGAAATCATTGTTATTAGTTCATAGTACATTTCAATGAATTGTTGTGCACGGGTGCACAGCTCACATTTTCTTCATCAATATTACGTATTGTATTCACATTTACCTTGCACGACCTACAGCTTCCTTCCAAACCAACGGAATCAAGGGAATCGAAACAGGGATCAACGCTTCATCACTTCCCGTTATCATTTCACCACAAACTTTCCTGCAGCTAGTAAACGGGTACCGGTTACCACCACTTACTACAGAAACAACTTTGCAAGGACATGTGTCATCACCTCCTTCTGAAAACAGAGGTCTTGAAGAGGTTGTGAAGAAATTTAATGATGAATGGAGACAAATACGAGTTGACTTAGAAACTATAGGCAATTTATCACGTAATCATTGGAAGGAGACACAAACAGGTGATGTAGCTGTGTCTGGCAACAGCGCACGTGTAAATCGAATTAACATAAACGGGATCTCATTGGAAGCTAAAGACAATTCATTGGCAGAAAGATTTGATGGATGGATGAAGTCGTATTCGACATCGATCAACGAAACAGCTTCGCAGGATAATTCGAGCATCTCTTGGCCCCCAGCCAATGTGTTTGTCGAAGCAGATAATCTGTCGACGCACGGAATGAATCAGACACTATTTGACCAATTGCTTGGAGCCACAGATGACTTCACTTCCACTGACACTAATCATCTACAAATTCACAATCCAGAAGACAGCAACACCAACTCTTTTAATGTACAGAAATGGGCAGATATTTTCAAAACCAACGGAAAACCTACCACGACAATCGATTCGTTCGGTTCATCAGGTACTTCCTGGGCCAGATGGTCTAACTGGTCATCCTGGGGTCAATGCTCTGTCACTTGTGGAAGAGGAGAGAAGGTTCGGAGAAGACGATGTGAAATGGTCATTGAAGGTTTCCCTATACCAGCGGATTCTTGCATCGGTTCATCAGAAGAAGTTGCGGCATGTGACGTGAAAGCATGTCTCGGTAAGTTAGGTTTATGTGTTATCATTGTTATTCCAAACCATGTCAAACTTAAAAAAAAAATATCTGTTCTCACTTTCATTCGAGTACTTCTTGTTAAACTACTAGGAGTCATCAAATACAGCCAACGGTTTATTAAGTATTTCATGCCCATTCTTTGTTCATAGATGCCGACAAATCGCGTAAGCTTGCCACTCCAAGTTGGACTGATTGGTCCAAGATTAACGAAGGATCTACCACGACAATCGATTCGTTCGGTTCATCAGGCTCTTCCTGGGCCACATGGTCTGACTGGTCATCTTGGGGTCAATGCTCTGTCACATGTGGACGAGGAGAGAAGGTTAGGAGAAGACGATGTGAAATGGTCATTGAAGGTTTCCCTATACCAGCGGATTCTTGCATCGGTTCTTCAGAAGAAGTTGCGGCATGTGAAGTGAAAGCATGTCACGGTAAATTAGGTTATGTGTTAACATTGTTATTCCAATACATGTCAAACTAAAATATAAACATCTGTTCTCACTTTCATTTGAGTACTTCTTGTTGAACTACTAGAAGTCATCAAATACAGCCAACGGTTATTAAGTAATTCATGCCCATTCATTGTTCATAGATGCCGACAAATCGCGTAAGCTTGCCACTCCAAGTTGGACTGAATGGTCCACGATACACGCAAAACCTACAACGACAATCCATTTATTTGGTTCGTCTGTTGATCTCTCGGTCAGATGGTCTGACTGGTCATCTTGGGGTCAATGCTCTGTCACTTGTGGAAGAGGAGAGAAGGTTCGGAGAAGGCGATGTGAAATGGTCATTGAAGGTTTGCCTATACCAGCGGATTCTTGCATCGGTTCTTCAGAAGAAGTTGCGGCATGTGAAGTGAAAGCATGTCACGGTAAGTTAGGTTATGTGTTAACATTTGTTATTCATTTACATGTCAAACTAAAATATAAATTTCTGTTCTCACTTTCATTCGAGTACTTCTTGTTGAACTACTAGAAGTCATCAAATACAGCCAACGGTTAATTAAGTAATTCATGCCCATTCATTGTTCATAGATGCCGACAAATCGCGTAAGCTTGCCACTCCAAGTTGGACTGAATGGTCCACGATACACGCAAAACCTACAACGACAATCCATTTATTTGGTCCGTCTGTTGATCTCTCGGTCAGATGGTCTGACTGGTCATCTTGGGGTCAATGCTCTGTCACTTGTGGAAGAGGAGAGAAGGTTCGGAGAAGGCGATGTGAAATGGTCATTGAAGGTTTGCCTATACCAGCGGATTCTTGCATCGGTTCTTCAGAAGAAGTTGCGGCATGTAAAGAAAAAGCATGTCACGGTAAGTTAGGGATATGTGTTCTCGTTGTTATTCCAATACATCCCAAATTAAGAAATGTAATACAGACAACTGTAAACTGGTTATGGCCTTCCTTTGTTCATTAGGTGACGACGAGTCTAGTCAGCTCATCTCTCCAAGTTGGGCTGATTGGTCCAATATCCAAGAAAAGACATCCACATCGGCCAGTTCATTCGGTTTATCAAGTACTTCCTGGGTCAGATGGTCTGACTGGTCATCTTGGGGTCAATGCTCTGTCACTTGTGGAAGAGGTAAAAAGGTTCGGAAAAGGCGATGTGAAATGGTCATTGAAGGATTCCCTATACCAGCGGATTCTTGCATCGGTTCATCAGAAGAAGTTGCGGCATGTGACGTGAAAGCATGTCTCGGTAAGTTAGGTTTATGTGTTATCATTGTTATTCCAAACCATGTCAAACTTAAAAAAAAAAATATCTGTTCTCACTTTCATTCGAGTACTACTTGTTAAACTACTAGGAGTCATCAAATACAGCCAACGGTTTATTAAGTATTTCATGCCCATTCTTTGTTCATAGATGCCGACAAATCGCGTAAGCTTACCACTCCAAGTTGGACTGATTGGTCCAAGATTAACGAAGGATCTACCACGACAATCGATTCGTTCGGTTCATCAGGCTCTTCCTGGGCCACATGGTCTGACTGGTCATCTTGGGGTCAATGCTCTGTCACATGTGGACGAGGAGAGAAGGTTAGGAGAAGACGATGTGAAATGGTCATTGAAGGTTTCCCTATACCAGCGGATTCTTGCATCGGTTCTTCAGAAGAAGTTGCGGCATGTGAAGTGAAAGCATGTCACGGTAAATTAGGTTATGTGTTAACATTGTTATTCCAATACATGTCAAACTAAAATATAAGCATCTGTTCTCACTTTCATTTGAGTACTTCTTGTTGAACTACTAGAAGTCATCAAATACAGCCAACGGTTATTAAGTAATTCATGCCCATTCATTGTTCATAGATGCCGACAAATCGCGTAAGCTTGCCACTCCAAGTTGGACTGAATGGTCCACGATACACGCAAAACCTACAACGACAATCCATTTATATGGTTCGTCTGTTAATCTCTCGGTCAGATGGTCTGACTGGTCATCTTGGGGTCAATGCTCTGTCACTTGTGGAAGAGGAGAGAAGGTTCGGAGAAGGCGATGTGAAATGGTCATTGAAGGTTTGCCTATACCAGCGGATTCTTGCATCGGTTCTTCAGAAGAAGTTGCGGCATGTGAAGTGAAAGCATGTCACGGTAAGTTAGGTTATGTGTTAACATTTGTTATTCATTTACATGTCAAACTAAAATATAAATATCTGTTCTCACTTTCATTCGAGTACTTCTTGATGAACTACTAGAAGTCATCAAATACAGCCAACGGTTAATTAAGTAGTTCATGCCCATTCATTGTTCATAGATGCCGACAAATCGCGTAAGCTTGCCACTCCAAGTTGGACTAAGTGGTCCACGATACACGCAAAACCTTCAACGACAATCCATTCATTTGGTTCGTCTGTTGATCTCTCGGTCAGATGGTCTGACTGGTCATCTTGGGGTCAATGCTCTGTCACTTGTGGAAGAGGAGAGAAGGTTCGGAGAAGGCGATGTGAAATGGTCATTGAAGGTTTGCCTATACCAGCGGATTCTTGCATCGGTTCTTCAGAAGAAGTTGCGGCATGTAAAGAAAAAGCATGTCACGGTAAGTTAGGGATATGTGTTCTCGTTGTTATTCCAATACATCCCAAATTAAGTCATGTAATACAGACAACTGTAAACTGGTTATGGCCTTCCTTTGTTCATTAGGTGACGACGAGTCTAGTCAGCTCATCTCTCCAAGTTGGGCTGATTGGTCCAATACCCAAGAAAAGACATCCACATCGGCCAATTCATTCGGTTTATCAAGTACTTCCTGGGTCAGATGGTCTGACTGGTCATCTTGGGGTCAATGCTCTGTCACTTGTGGAAGAGGTAAAAAGGTTCGGAAAAGGCGATGTGAAATGGTCATTGAAGGATTCCCTATACCAGCGGATTCTTGCATCGGTTCTTCCGAAGAAGTTGCGGCATGTGAAGTGAAAGCCTGTCTCGGTAAGTTAGGTTTATGTGTTCTCTTTGTTATTCCAGCACATGTCAAATTACTATTAAGACATGTTATACAGTTAACTGTAAACTAACTGATTATGGCCTTCCTTTGTTCATTAGGTGACGACGAGTCTAGTCAGCTCATCTCTCCAAGTTGGGCTGATTGGTCCAATACCCAAGAAAAGACATCCACGACGGCCAATTCATTCGGTTTATCAAAAACTTCCCGGGTCAGATGGTCTGACTGGTCAACCTGGGGTGAATGCTCTGTCACTTGTGGAAGTGGGAGAAAGGTTCGGGGAAGGCGATGTGAAATGGTCATTGAAGGTTTCCTTATACCAGCGGATTCTTGCTTTGGTCCTCCAGAAGAAGTTGCAGCATGTGAGATGAAAGCATGTCTCGGTAAGATAGAAGTACCACGTGTTCTCATTTTGCTTTAAATACTTTTCAAACCACCAGAAGTCATCAAGTACAGTAAACTTTTAATATATGAATGGCCTTTCTTTGCTAAAAGATATTACCAAGTCGAGTCAACTCATCCCTCCAACTTGGGCTGAGTGGTCTACATGGGGTCAATGTTCTGTTTCCTGCGGATCTGGTGTGCGTTCTCGGCGTCGACTGTGCAGACAAGGTGATCAAACAAATACATGTCTCGGAGAAGCAGCGCAAGCCGAGCAATGCATTGGTGATCTTGGGGTATCATGCCCGAAAACTCCGGGACCGTCTATTAAAGTAGCCAATCGTAAGTTACCTGTAGGAATATGTACTTCGATCGGCATTACCTTGCACTAATGTTAACATATCTAGTTCATTAACCGACGTTTCATCATCTTACAATGACGTACGTTGTTTTCATTGCATCAATTCAAGGCGCTTGTTACGTGTGGGGCAACGCTTAAGTTTGTACTTGGTTTATTATTTGATTTGTATATTTATTTATGGATTAGTCTAAATTCTTTACAAACTCTGTTAATCGGTAACTAACTTTTCATAATATGGCATCTCGCAGAGTTGTGGTAGCTACATAGTCTAACTACTCTGTCCCACCAATATTCTACAATATTCAACATCGAGATATCCGTTGCTTCTAATGCAGGTGGGTTATTAAACTAACCTCACCTGATTAAGTCTATAAAACAATCAACAATACATGAATACTGGTCGTGTTTTACTTCAATCGATAACTCATTATGTTACCCTATGAACTATAAAAAATTTCACTCTCCTTCTTACCTTACAGCAGCCATTTACGCAATGGGACAGAAGCAGTCGCAAAGTGAACCGGTAAAGCCGGCGCATCAACCAAGTCAGGTCCATCTGACTGCCGGCACGATTTCGTCGATAGTGGCTGGTTCCATTCTAGCCCTTCTTTTGATCATGGCCTGTGGGGTGGCTCACGGCAGTAAATTACTCGGCAAAGCAAAGAGACGAGCTTCTAGAAATGACTTGGTATGA
>TCONS_00011352	evm.TU.Chr12.29
GTCAAGGCCAAGATCAGAATATCGGTACCGACACAGAATAGTAGTCACATGCGATCAATTGTCCAACATCTACAGGAAGTTGTTGCCACGAACTCTCCTGGAGTGGAAGAAACGAAAGCCTTTCAAACATCATTCGTTAACTAGACTTATCATTAAGCAACTTGTTCTATTTGCCTGGGATTAGGAGTATGTGCAGTGATCTGCCATTCATAGGACTGCCTATGGGACAGTTTTGAACGATCAGGACAGGAGAAGCTAACGTTATTTTTATATATTTGCAACTTGGCCGCTAACTAGCCTTAACTCCTATTTACAACGCGTAGGCTACCTGCAAAAGGCCAGCATCAGTACCCTTCAGCGACTCTACAGGCAAGAACGGCCGCGAAGTTAATCGGCGAATGAGGCACCATTTTAGTGATCAGAGCTCAGATTGAACCAGCCTAATGATGGCAGACTCTTATTCAATGTTGTCACATCTTCACGTTCCAATTAACACAGGGTGCAATTCAACCTACGCAAACTGGACCTACACTATATTCGGAGAATGTGTACACAATGAGATGCAGATGGCCGGCTTTATCATCGGCCTTATTTCCATTGGGTTTTGGATCGTTGTCTTCTTTCCACAATTTTATGAAGCCTACAAAAATGGTGCAGTCGACCAAGCATTGTCTCCACTTTTCCTCATCATGTGGTTACTTGGAGACATATCTAATTTAACAGGCTGCTTGCTGTCAGGTCAACTTCCTACACAGATTTACGTGGCCTATTATTATATTTTCATGGATGTATGCATCTTATCACAGTTTCTGTATTACAAGATCAAAAACAGACATCGTACTGTCCGAGCTTATGAGCCGGATCCAATCAACAGGCCTACGTATAGTTCAACAGCTCAGGTGGAGCCAAGACATGTTATTTACTGTTGCTTAGTCTTCTCGGCATTTTATGGAACAAGTCTGTTGTCATGGCCACAAGGTCCACAAATTAAGAGCGGTCACCATATAGGAGCTGGAAGGTCGCTGCTCTCGTATGAGGAGCAGACTTGCATGGTTTATTTTGGACAGAGCGGTGACTGTATGTTTACTGATAGTGAAGATCTTATAGGTTACATCTTTGGAGTAGTTTCCGGGATCTGCTACTTTATGTCTCGTTCACCCCAGCTTTACAAAAATTTCAAAAGGAAATCAGTGGAGGGTATATCGATCTTTATGTTCATCATCACCGTTCTCGGTAATTTGACGTACGGACTCTCTGTGATCTTGGAAGACACCTCCCTCGTGTTCCTGTGCCGCCATCTTCCCTGGCTGGTCGGTAGTATTGGCACGCTGGTCTTCGACGTCTCTCTTCTGTTACAGTTTGCTGTGTATGGCAAGAAACCAAGCCTGTCTGGAGAATCACAACCTCTGCTGGCTTAAGGAGAAATGCTGTCGTCACGGCTCTATAAGGCTGAACAAGAAAGTGTGCTCTATGCAGGTGGAGGAAAATTTATTGTTATCTCTTTAAAATAAAATTTCCATAGATTTTTTAAAAAATTTGTTTTAATGTTTATTGAACTTGTATTATTGGTGTAGAAATGAATATTATGCTATTTTTGTAATGAAATGATATTTTACACACACAAAAGACAAGGTTAATGTCCTTTCTCCATCATAATGATGAACATGCAATAATAGGCATGTTGGTATTATAATCTCTCTTTTTACATTTATTTTAAATTTGTTTGCAAATTGCTTTGACAGAGTGAAATCTATTTCCTGCTCGGTAACAGGGCATGATGCCCAAAATGGGTAGTATGATTTTCAATCAAGATAGTTACTCTTCAGGCTTGAAAAGAGGGCCAAGTCATTCAAGGATGAGGGAGGGGGTTAGTTGGATGGGGGAGTTCCCTTAGTAACACTTCTTCACACATCACCGATCTAAAGAAGTGTCATCTTGTAAATTTCCGAATACAAACCAGGATATGCCAGTAGAATCTGTTTGGATATTCCGGCATTATTTAGTGAAAAAGTGGTTTTAGTTATCTCCTTCTCCTTCCCCTGTATCCCTCCCTTACTTCTTGAGTACGCCCTGCTCTTGGTGTCCAGCTGATGGATTATATTCAGGCGCGTATCCAGGATTTTCAAACCCGGGGGGCGCGAATTACTTTCTAGGCGGAGCGCCACCATTGGTTGGCGCGCAGCGTACAAGCAAATTTCTGGTTTTGGTACCCCCCAGATCACCGGAAATAGCACTTCTCTGGCTTGAAACTGACCAACCATATGTACACTTTTGCCTGAGAACCAGGTATTTCCAAATACTTTTTTTCTCATCTATAACCTTTTTGAAGATTGTCACCAGTCACACTCATGTTCGACTTCATCACATATCCTGTGGATCATTGCTTATGTAGGTGATTCTTCATCGCGGCTCACAATACCCGTCAGCCCCACTGTTCAGAATTTGAAAATTCACAATTCTCGTGAATAAACTCACTTCAAAACATACCCATATGTTGTACAAAATTTCATCTATGGACAACCAATATAGAAAAACTTCCTTCAACCCCTAACAGACCGGTCAAAATTGCACGTGTAGAGGGAAGTGTGATGCAGAATGTTGGTCAGAAATTTTCTAAAATTCAGACAGAGTTAATTTATTGGTGTAGAAATATTAAAACCTCTTATAACGGCTATTATAAAACTTGGTTAAATGAAATGAAAAAATAGCAGATATTTCCTTCAACCGAACACTATACACATAGGCGTAGGAGGCGCGGCGGCAGTGGCGGAGCTAGGGGTATTGGTCAGGAGGGGCGAGAATGGTCTGTAGGGGCGCTTTCAACACTATCTAAGCGGAGCGCCACCACTGGTTGGCGCGTAGCGTACAGAAAATTGTTGAGTAAAGATACTCCCTAGATCGCCGGAAATGACCCTTTCCGGGCCTGGCTAATTTGCAGATAAACGAAGAATAAATAGGTGTCATCTCCAAATTACACCAACAAAATGTGACAAATGTCAATAAGTAGATGAGAGCGCAATAAAAAAGTCAATAATCTAGAATAAGTAAAAAGTGGTAAAGAGCTGAAAAACGCGCCAGCAGTCCATTTGAGTCCGTCAGGGGGGGGGGGGCATGCGCCCCCTGACCGTATGGACGCTCTGCCACTGCGCGGCGGGGGTGCAGCCCCTAATTCGCCATTACTAATGTATAAGAGAGTTTTGACATAATTGGACCTCCATGCTTTTGATACATCTACATGAGACATGTCGTTGTTTACATTTGCATCCCGCGGTATACTGCGCAATTTTAACGGACCGTACGGTACATGATGGCATGCGATGTAATAACCGATACTTGCTTATATGATATCGACATTAACACGTTGAAAAATTTTTGGTTATTTTTTCAGGCAAGTCGGACAGTTTTGAGGCTTTTCATCCTGGAACGCCATTTTCATGCTCACTGACATGATGTGATATCTACTGTTTGCGTTACAAATTCGAACAGGCGCGTAGCGAGGAATTTGCCAAGGGAGGGGCGAAGCCTGTAGGCAAATTATCTCAGCGTAGCGCCACCATAGGTTGGCGCGAAGCGTACAACAAAATTTTGGCCGAAAATGCCTCCCAGATCGCTGGAAATGGCACTACCCAGGACCATTTGTTAGCGCGAAGCGTACAAGCAAATTTTGGCCGAAAATGTCTCCCAGATCGCTGGAAATGACACTTCCCAGGCCTTGTAAGTTGCATCTAAGCACTTTCTATTTTGAAATTACTTAGCGATATCATTTAAAACAATGCTGAATGGGGGGGGGGGGCGGGCGGTCGCCCCCATCCCAAAAATCGTCATGTTCCCCGACGACACGGTCGAGTTCGAGACCAGCCACAGTTGGTTTCATAGCACAATTCTACACACGCGTTATGATAGACCATATATAGTATATATATAGATCATTAGTGAGAGAGGAAAATGGGAACGTCAAAAAATGGAGTTGTCGGTGTAAGGGGTAGGGTGAGTCACACTTTTACGAAATCATTGATCCGTCACTGGCTACCCTTCAGCGCTGTAATGATGTCACTGTTCCTCTTTCTCTTCCCGGTGTCTTCGCGTTTTTCTTTTACTCCCTCCTTTTCTCCTTTCTCTCTCTTTCTTCTTTTTCTTTTCTCTTCCTTCCTCTCCTCCTCTTCTTTTTTCCCCTCTTTTTTCCTTTTTTCTTCTCTTTTTTTTCTCTCCTCTTTTTCTTACCCGGGGGGCGCGCGCCCCCAACGCCCCCCCCCCCCTGGATACGCACCTGATATTGTTGAAGGAGATAACTAGTTGATGCCCAGAAGTATTTGCACACTCACGGTATTAGCTCTCTCAATGGTCGTAACTGTCGATGAATCATTTGTCTAATTTATTTCTTCTACTTTTTGCCTTCGTTCATGTTTGAGCATTGACTCAAAGGAGACAAGTGTGATGAGTGTTGTATTTATATGACAATGACAGTATTATGTGGTAAACGCTTCAAGTAAACTCGGGAAATTGAGCTTCGAGATACCTCAGTTGAGCAGCTGAAGGAAGCTAGAATAAAGACTGTAATTCTTTTCATTTTTATTTTTTGTTTTTTGCTACAGGTGATTTTAAACTTTCACTCTATTTCTTCTGCATCTCAGAGATTAAGAGTGCTATGATATTTCTTAATGTAGTTTGTGGGTGCTTTGAAACGCTTTCTGTTTAAACGTCTGTAATTGCAAATTGTGGAAGACATTTACTGGACAATGAGTGTGTACTATATTTTAAGGTGTTTACATTCAGGCTCATATTTGTGCAATAAAGTGTGAAGTAAAATCAATGAATGAATGAATGAATGAACAAAGAAATGAATAAAGAAATTAATAGTTAAATAAGTAAAGAAATAAATATGTAATCAATGAATAAATAAAGATGCATGAATAATTCGGGTGATGATGATCAAAAGCAAAGGCTTAGCAGAGTATAGCACTAGTCAGACTATATTTCAAGAAGTTTATTTACCTTGGCATGCTAAGAATTCATTTATTTTTGTCTTCTTTTGTTCTTACAGTTTGCTTGTCCTTGTTTTGTTTTACTTTTTATGTTACACTTTAAAGCCGTTCGTTTATCAAGGATAAATTTGTACATGCCTTTTTATTGTTATCTTGTATGTATGTTTATTATTTAATGCTACACAAGCGGAACTACCTGAGGTTTCTAGTTAATTGCTGACATAGCAGAGAATAACAATAACATTTTGACGAAAGACAAGGGATATTAAGGATTTTAGTAGAAACTTTCATGTGCACAAAGACAACGTGCAAATACAGCGGGATGAAAGTAGTATCCTGTAAAGTTCAATACTAGGAGGGTTTCACAGAAGGATACATTGCAGAATTACTAACATGAACATCTTGCTTCAATCCATCCCAACTGTTTCGAAGCCCTTATGATTTGTATCCTTTTATTGCTCATCCAATTGATCTAGTTAATAAGTCATTGGTATAAGTAGTACTATTTTATATTTTTCTGCAAAAAAATTACTTGACAGGTAATTGTGTAAGTTATTGAACATCGTAATATATTATACTGAAAATAAAACTACGCTCGACAATAATGATAGTTCTAATAATAACTTTATTACTGTTACTTTCATTTCTCATTAGCACAATGAACAACGTGTTACACAGGCATTTAAAACAAAAAAAAATTGAAGAGTAATCTGCAGGTTCCCAAGTCTGCCATCCGTTAAGGACAGATGTATAAACTGACATGATCATTAGTTGTAAAGATGTAAGACAAACCTTTCTGTTGAACCCCATGGATCACAGTATCGCAGAACCCATCCTCACTCACCCACTTGTCTCAATCCCTGCTCCTCCCCATCCTCTGCCCTCTTCTCCTCCTACCCATGCAAAGGCAAATACATACAAAGTTGTTGTTTGTTTTTCGGTCATCACTTGTAGACAATTTCACCCAAGGTAGAGTGTATTTATACTCCAGATATTCCAATATAACAAAGTAAAGCACCCTCCCAAATTCGTTTCATTAAATAAATGTTAATAAGTGATCGTCCTCTTCAAATAGAATCTGCGTTCAATACACTTGGAGTCCTCTGCTATTTGAAAAGAAAATTGACCAATCAAGCTAAGTTATTTATTATTATGGGATTCAAGTATGAAATAATCTTATCAACATTATCAAAAAGAAATATTCCTTATTGTTACCGGGGATCCAACGTGGCTCTTATGGAACAACTATCTCCCTTAATTACATGTGCTGTGCAGTCTACTCAGTGCATATTCATACTTTATGAACAGTCGTACTGCATATTCATGACCCCATTCCCACCTGTCATCCAGTGAATTCTTGGCTGATGCACGGCCTAATCTCCACGTGCAGTCCATTCTTCTAATACATTAGGAAATAACGACATCTTAACGGCATCCCAAAGCCAATTTGAATAACTTCTTGTTTGTTCATACCAAGTCATTTCTAGAAGCTCGTCTCTTTGCTTTGCCGAGTAATTTACTGCCGTGAGCCACCCCACAGGCCATGATCAAAAGAAGGGCTAGAATGGAACCAGCCACTATCGACGAAATCGTGCCGGCAGTCAGATGGACCTGACTTGGTTGATGCGCCGGCTTTACCGGTTCACTTTGCGACTGCTTCTGTCCCATTGCGTAAATGGCTGCTGTAAGGTAAGAAGGAGAGTGAAATTTTTTATAGTTCATAGGGTAACATAATGAGTTATCGATTGAAGTAAAACACGACCAGTATTCATGTATTGTTGATTGTTTTATAGACTTAATCAGGTGAGGTTAGTTTAATAACCCACCTGCATTAGAAGCAACGGATATCTCGATGTTGAATATTGTAGAATATTGGTGGGACAGAGTAGTTAGACTATGTAGCTACCACAACTCTGCGAGATGCCATATTATGAAAAGTTAGTTACCGATTAACAGAGTTTGTAAAGAATTTAGACTAATCCATAAATAAATATACAAATCAAATAATAAACCAAGTACAAACTTAAGCGTTGCCCCACACGTAACAAGCGCCTTGAATTGATGCAATGAAAACAACGTACGTCATTGTAAGATGATGAAACGTCGGTTAATGAACTAGATATGTTAACATTAGTGCAAGGTAATGCCGATCGAAGTACATATTCCTACAGGTAACTTACGATTGGCTACTTTAATAGACGGTCCCGGAGTTTTCGGGCATGATACCCCAAGATCACCAATGCATTGCTCGGCTTGCGCTGCTTCTCCGAGACATGTATTTGTTTGATCACCTTGTCTGCACAGTCGACGCCGAGAACGCACACCAGATCCGCAGGAAACAGAACATTGACCCCATGTAGACCACTCAGCCCAAGTTGGAGGGATGAGTTGACTCGACTTGGTAATATCTTTTAGCAAAGAAAGGCCATTCATATATTAAAAGTTTACTGTACTTGATGACTTCTGGTGGTTTGAAAAGTATTTAAAGCAAAATGAGAACACGTGGTACTTCTATCTTACCGAGACATGCTTTCATCTCACATGCTGCAACTTCTTCTGGAGGACCAAAGCAAGAATCCGCTGGTATAAGGAAACCTTCAATGACCATTTCACATCGCCTTCCCCGAACCTTTCTCCCACTTCCACAAGTGACAGAGCATTCACCCCAGGTTGACCAGTCAGACCATCTGACCCGGGAAGTTTTTGATAAACCGAATGAATTGGCCGTCGTGGATGTCTTTTCTTGGGTATTGGACCAATCAGCCCAACTTGGAGAGATGAGCTGACTAGACTCGTCGTCACCTAATGAACAAAGGAAGGCCATAATCAGTTAGTTTACAGTTAACTGTATAACATGTCTTAATAGTAATTTGACATGTGCTGGAATAACAAAGAGAACACATAAACCTAACTTACCGAGACAGGCTTTCACTTCACATGCCGCAACTTCTTCGGAAGAACCGATGCAAGAATCCGCTGGTATAGGGAATCCTTCAATGACCATTTCACATCGCCTTTTCCGAACCTTTTTACCTCTTCCACAAGTGACAGAGCATTGACCCCAAGATGACCAGTCAGACCATCTGACCCAGGAAGTACTTGATAAACCGAATGAATTGGCCGATGTGGATGTCTTTTCTTGGGTATTGGACCAATCAGCCCAACTTGGAGAGATGAGCTGACTAGACTCGTCGTCACCTAATGAACAAAGGAAGGCCATAACCAGTTTACAGTTGTCTGTATTACATGACTTAATTTGGGATGTATTGGAATAACAACGAGAACACATATCCCTAACTTACCGTGACATGCTTTTTCTTTACATGCCGCAACTTCTTCTGAAGAACCGATGCAAGAATCCGCTGGTATAGGCAAACCTTCAATGACCATTTCACATCGCCTTCTCCGAACCTTCTCTCCTCTTCCACAAGTGACAGAGCATTGACCCCAAGATGACCAGTCAGACCATCTGACCGAGAGATCAACAGACGAACCAAATGAATGGATTGTCGTTGAAGGTTTTGCGTGTATCGTGGACCACTTAGTCCAACTTGGAGTGGCAAGCTTACGCGATTTGTCGGCATCTATGAACAATGAATGGGCATGAACTACTTAATTAACCGTTGGCTGTATTTGATGACTTCTAGTAGTTCATCAAGAAGTACTCGAATGAAAGTGAGAACAGATATTTATATTTTAGTT
>TCONS_00011353	evm.TU.Chr12.29
GTCAAGGCCAAGATCAGAATATCGGTACCGACACAGAATAGTAGTCACATGCGATCAATTGTCCAACATCTACAGGAAGTTGTTGCCACGAACTCTCCTGGAGTGGAAGAAACGAAAGCCTTTCAAACATCATTCGTTAACTAGACTTATCATTAAGCAACTTGTTCTATTTGCCTGGGATTAGGAGTATGTGCAGTGATCTGCCATTCATAGGACTGCCTATGGGACAGTTTTGAACGATCAGGACAGGAGAAGCTAACGTTATTTTTATATATTTGCAACTTGGCCGCTAACTAGCCTTAACTCCTATTTACAACGCGTAGGCTACCTGCAAAAGGCCAGCATCAGTACCCTTCAGCGACTCTACAGGCAAGAACGGCCGCGAAGTTAATCGGCGAATGAGGCACCATTTTAGTGATCAGAGCTCAGATTGAACCAGCCTAATGATGGCAGACTCTTATTCAATGTTGTCACATCTTCACGTTCCAATTAACACAGGGTGCAATTCAACCTACGCAAACTGGACCTACACTATATTCGGAGAATGTGTACACAATGAGATGCAGATGGCCGGCTTTATCATCGGCCTTATTTCCATTGGGTTTTGGATCGTTGTCTTCTTTCCACAATTTTATGAAGCCTACAAAAATGGTGCAGTCGACCAAGCATTGTCTCCACTTTTCCTCATCATGTGGTTACTTGGAGACATATCTAATTTAACAGGCTGCTTGCTGTCAGGTCAACTTCCTACACAGATTTACGTGGCCTATTATTATATTTTCATGGATGTATGCATCTTATCACAGTTTCTGTATTACAAGATCAAAAACAGACATCGTACTGTCCGAGCTTATGAGCCGGCAGATCCAATCAACAGGCCTACGTATAGTTCAACAGCTCAGGTGGAGCCAAGACATGTTATTTACTGTTGCTTAGTCTTCTCGGCATTTTATGGAACAAGTCTGTTGTCATGGCCACAAGGTCCACAAATTAAGAGCGGTCACCATATAGGAGCTGGAAGGTCGCTGCTCTCGTATGAGGAGCAGACTTGCATGGTTTATTTTGGACAGAGCGGTGACTGTATGTTTACTGATAGTGAAGATCTTATAGGTTACATCTTTGGAGTAGTTTCCGGGATCTGCTACTTTATGTCTCGTTCACCCCAGCTTTACAAAAATTTCAAAAGGAAATCAGTGGAGGGTATATCGATCTTTATGTTCATCATCACCGTTCTCGGTAATTTGACGTACGGACTCTCTGTGATCTTGGAAGACACCTCCCTCGTGTTCCTGTGCCGCCATCTTCCCTGGCTGGTCGGTAGTATTGGCACGCTGGTCTTCGACGTCTCTCTTCTGTTACAGTTTGCTGTGTATGGCAAGAAACCAAGCCTGTCTGGAGAATCACAACCTCTGCTGGCTTAAGGAGAAATGCTGTCGTCACGGCTCTATAAGGCTGAACAAGAAAGTGTGCTCTATGCAGGTGGAGGAAAATTTATTGTTATCTCTTTAAAATAAAATTTCCATAGATTTTTTAAAAAATTTGTTTTAATGTTTATTGAACTTGTATTATTGGTGTAGAAATGAATATTATGCTATTTTTGTAATGAAATGATATTTTACACACACAAAAGACAAGGTTAATGTCCTTTCTCCATCATAATGATGAACATGCAATAATAGGCATGTTGGTATTATAATCTCTCTTTTTACATTTATTTTAAATTTGTTTGCAAATTGCTTTGACAGAGTGAAATCTATTTCCTGCTCGGTAACAGGGCATGATGCCCAAAATGGGTAGTATGATTTTCAATCAAGATAGTTACTCTTCAGGCTTGAAAAGAGGGCCAAGTCATTCAAGGATGAGGGAGGGGGTTAGTTGGATGGGGGAGTTCCCTTAGTAACACTTCTTCACACATCACCGATCTAAAGAAGTGTCATCTTGTAAATTTCCGAATACAAACCAGGATATGCCAGTAGAATCTGTTTGGATATTCCGGCATTATTTAGTGAAAAAGTGGTTTTAGTTATCTCCTTCTCCTTCCCCTGTATCCCTCCCTTACTTCTTGAGTACGCCCTGCTCTTGGTGTCCAGCTGATGGATTATATTCAGGCGCGTATCCAGGATTTTCAAACCCGGGGGGCGCGAATTACTTTCTAGGCGGAGCGCCACCATTGGTTGGCGCGCAGCGTACAAGCAAATTTCTGGTTTTGGTACCCCCCAGATCACCGGAAATAGCACTTCTCTGGCTTGAAACTGACCAACCATATGTACACTTTTGCCTGAGAACCAGGTATTTCCAAATACTTTTTTTCTCATCTATAACCTTTTTGAAGATTGTCACCAGTCACACTCATGTTCGACTTCATCACATATCCTGTGGATCATTGCTTATGTAGGTGATTCTTCATCGCGGCTCACAATACCCGTCAGCCCCACTGTTCAGAATTTGAAAATTCACAATTCTCGTGAATAAACTCACTTCAAAACATACCCATATGTTGTACAAAATTTCATCTATGGACAACCAATATAGAAAAACTTCCTTCAACCCCTAACAGACCGGTCAAAATTGCACGTGTAGAGGGAAGTGTGATGCAGAATGTTGGTCAGAAATTTTCTAAAATTCAGACAGAGTTAATTTATTGGTGTAGAAATATTAAAACCTCTTATAACGGCTATTATAAAACTTGGTTAAATGAAATGAAAAAATAGCAGATATTTCCTTCAACCGAACACTATACACATAGGCGTAGGAGGCGCGGCGGCAGTGGCGGAGCTAGGGGTATTGGTCAGGAGGGGCGAGAATGGTCTGTAGGGGCGCTTTCAACACTATCTAAGCGGAGCGCCACCACTGGTTGGCGCGTAGCGTACAGAAAATTGTTGAGTAAAGATACTCCCTAGATCGCCGGAAATGACCCTTTCCGGGCCTGGCTAATTTGCAGATAAACGAAGAATAAATAGGTGTCATCTCCAAATTACACCAACAAAATGTGACAAATGTCAATAAGTAGATGAGAGCGCAATAAAAAAGTCAATAATCTAGAATAAGTAAAAAGTGGTAAAGAGCTGAAAAACGCGCCAGCAGTCCATTTGAGTCCGTCAGGGGGGGGGGGGCATGCGCCCCCTGACCGTATGGACGCTCTGCCACTGCGCGGCGGGGGTGCAGCCCCTAATTCGCCATTACTAATGTATAAGAGAGTTTTGACATAATTGGACCTCCATGCTTTTGATACATCTACATGAGACATGTCGTTGTTTACATTTGCATCCCGCGGTATACTGCGCAATTTTAACGGACCGTACGGTACATGATGGCATGCGATGTAATAACCGATACTTGCTTATATGATATCGACATTAACACGTTGAAAAATTTTTGGTTATTTTTTCAGGCAAGTCGGACAGTTTTGAGGCTTTTCATCCTGGAACGCCATTTTCATGCTCACTGACATGATGTGATATCTACTGTTTGCGTTACAAATTCGAACAGGCGCGTAGCGAGGAATTTGCCAAGGGAGGGGCGAAGCCTGTAGGCAAATTATCTCAGCGTAGCGCCACCATAGGTTGGCGCGAAGCGTACAACAAAATTTTGGCCGAAAATGCCTCCCAGATCGCTGGAAATGGCACTACCCAGGACCATTTGTTAGCGCGAAGCGTACAAGCAAATTTTGGCCGAAAATGTCTCCCAGATCGCTGGAAATGACACTTCCCAGGCCTTGTAAGTTGCATCTAAGCACTTTCTATTTTGAAATTACTTAGCGATATCATTTAAAACAATGCTGAATGGGGGGGGGGGGCGGGCGGTCGCCCCCATCCCAAAAATCGTCATGTTCCCCGACGACACGGTCGAGTTCGAGACCAGCCACAGTTGGTTTCATAGCACAATTCTACACACGCGTTATGATAGACCATATATAGTATATATATAGATCATTAGTGAGAGAGGAAAATGGGAACGTCAAAAAATGGAGTTGTCGGTGTAAGGGGTAGGGTGAGTCACACTTTTACGAAATCATTGATCCGTCACTGGCTACCCTTCAGCGCTGTAATGATGTCACTGTTCCTCTTTCTCTTCCCGGTGTCTTCGCGTTTTTCTTTTACTCCCTCCTTTTCTCCTTTCTCTCTCTTTCTTCTTTTTCTTTTCTCTTCCTTCCTCTCCTCCTCTTCTTTTTTCCCCTCTTTTTTCCTTTTTTCTTCTCTTTTTTTTCTCTCCTCTTTTTCTTACCCGGGGGGCGCGCGCCCCCAACGCCCCCCCCCCCCTGGATACGCACCTGATATTGTTGAAGGAGATAACTAGTTGATGCCCAGAAGTATTTGCACACTCACGGTATTAGCTCTCTCAATGGTCGTAACTGTCGATGAATCATTTGTCTAATTTATTTCTTCTACTTTTTGCCTTCGTTCATGTTTGAGCATTGACTCAAAGGAGACAAGTGTGATGAGTGTTGTATTTATATGACAATGACAGTATTATGTGGTAAACGCTTCAAGTAAACTCGGGAAATTGAGCTTCGAGATACCTCAGTTGAGCAGCTGAAGGAAGCTAGAATAAAGACTGTAATTCTTTTCATTTTTATTTTTTGTTTTTTGCTACAGGTGATTTTAAACTTTCACTCTATTTCTTCTGCATCTCAGAGATTAAGAGTGCTATGATATTTCTTAATGTAGTTTGTGGGTGCTTTGAAACGCTTTCTGTTTAAACGTCTGTAATTGCAAATTGTGGAAGACATTTACTGGACAATGAGTGTGTACTATATTTTAAGGTGTTTACATTCAGGCTCATATTTGTGCAATAAAGTGTGAAGTAAAATCAATGAATGAATGAATGAATGAACAAAGAAATGAATAAAGAAATTAATAGTTAAATAAGTAAAGAAATAAATATGTAATCAATGAATAAATAAAGATGCATGAATAATTCGGGTGATGATGATCAAAAGCAAAGGCTTAGCAGAGTATAGCACTAGTCAGACTATATTTCAAGAAGTTTATTTACCTTGGCATGCTAAGAATTCATTTATTTTTGTCTTCTTTTGTTCTTACAGTTTGCTTGTCCTTGTTTTGTTTTACTTTTTATGTTACACTTTAAAGCCGTTCGTTTATCAAGGATAAATTTGTACATGCCTTTTTATTGTTATCTTGTATGTATGTTTATTATTTAATGCTACACAAGCGGAACTACCTGAGGTTTCTAGTTAATTGCTGACATAGCAGAGAATAACAATAACATTTTGACGAAAGACAAGGGATATTAAGGATTTTAGTAGAAACTTTCATGTGCACAAAGACAACGTGCAAATACAGCGGGATGAAAGTAGTATCCTGTAAAGTTCAATACTAGGAGGGTTTCACAGAAGGATACATTGCAGAATTACTAACATGAACATCTTGCTTCAATCCATCCCAACTGTTTCGAAGCCCTTATGATTTGTATCCTTTTATTGCTCATCCAATTGATCTAGTTAATAAGTCATTGGTATAAGTAGTACTATTTTATATTTTTCTGCAAAAAAATTACTTGACAGGTAATTGTGTAAGTTATTGAACATCGTAATATATTATACTGAAAATAAAACTACGCTCGACAATAATGATAGTTCTAATAATAACTTTATTACTGTTACTTTCATTTCTCATTAGCACAATGAACAACGTGTTACACAGGCATTTAAAACAAAAAAAAATTGAAGAGTAATCTGCAGGTTCCCAAGTCTGCCATCCGTTAAGGACAGATGTATAAACTGACATGATCATTAGTTGTAAAGATGTAAGACAAACCTTTCTGTTGAACCCCATGGATCACAGTATCGCAGAACCCATCCTCACTCACCCACTTGTCTCAATCCCTGCTCCTCCCCATCCTCTGCCCTCTTCTCCTCCTACCCATGCAAAGGCAAATACATACAAAGTTGTTGTTTGTTTTTCGGTCATCACTTGTAGACAATTTCACCCAAGGTAGAGTGTATTTATACTCCAGATATTCCAATATAACAAAGTAAAGCACCCTCCCAAATTCGTTTCATTAAATAAATGTTAATAAGTGATCGTCCTCTTCAAATAGAATCTGCGTTCAATACACTTGGAGTCCTCTGCTATTTGAAAAGAAAATTGACCAATCAAGCTAAGTTATTTATTATTATGGGATTCAAGTATGAAATAATCTTATCAACATTATCAAAAAGAAATATTCCTTATTGTTACCGGGGATCCAACGTGGCTCTTATGGAACAACTATCTCCCTTAATTACATGTGCTGTGCAGTCTACTCAGTGCATATTCATACTTTATGAACAGTCGTACTGCATATTCATGACCCCATTCCCACCTGTCATCCAGTGAATTCTTGGCTGATGCACGGCCTAATCTCCACGTGCAGTCCATTCTTCTAATACATTAGGAAATAACGACATCTTAACGGCATCCCAAAGCCAATTTGAATAACTTCTTGTTTGTTCATACCAAGTCATTTCTAGAAGCTCGTCTCTTTGCTTTGCCGAGTAATTTACTGCCGTGAGCCACCCCACAGGCCATGATCAAAAGAAGGGCTAGAATGGAACCAGCCACTATCGACGAAATCGTGCCGGCAGTCAGATGGACCTGACTTGGTTGATGCGCCGGCTTTACCGGTTCACTTTGCGACTGCTTCTGTCCCATTGCGTAAATGGCTGCTGTAAGGTAAGAAGGAGAGTGAAATTTTTTATAGTTCATAGGGTAACATAATGAGTTATCGATTGAAGTAAAACACGACCAGTATTCATGTATTGTTGATTGTTTTATAGACTTAATCAGGTGAGGTTAGTTTAATAACCCACCTGCATTAGAAGCAACGGATATCTCGATGTTGAATATTGTAGAATATTGGTGGGACAGAGTAGTTAGACTATGTAGCTACCACAACTCTGCGAGATGCCATATTATGAAAAGTTAGTTACCGATTAACAGAGTTTGTAAAGAATTTAGACTAATCCATAAATAAATATACAAATCAAATAATAAACCAAGTACAAACTTAAGCGTTGCCCCACACGTAACAAGCGCCTTGAATTGATGCAATGAAAACAACGTACGTCATTGTAAGATGATGAAACGTCGGTTAATGAACTAGATATGTTAACATTAGTGCAAGGTAATGCCGATCGAAGTACATATTCCTACAGGTAACTTACGATTGGCTACTTTAATAGACGGTCCCGGAGTTTTCGGGCATGATACCCCAAGATCACCAATGCATTGCTCGGCTTGCGCTGCTTCTCCGAGACATGTATTTGTTTGATCACCTTGTCTGCACAGTCGACGCCGAGAACGCACACCAGATCCGCAGGAAACAGAACATTGACCCCATGTAGACCACTCAGCCCAAGTTGGAGGGATGAGTTGACTCGACTTGGTAATATCTTTTAGCAAAGAAAGGCCATTCATATATTAAAAGTTTACTGTACTTGATGACTTCTGGTGGTTTGAAAAGTATTTAAAGCAAAATGAGAACACGTGGTACTTCTATCTTACCGAGACATGCTTTCATCTCACATGCTGCAACTTCTTCTGGAGGACCAAAGCAAGAATCCGCTGGTATAAGGAAACCTTCAATGACCATTTCACATCGCCTTCCCCGAACCTTTCTCCCACTTCCACAAGTGACAGAGCATTCACCCCAGGTTGACCAGTCAGACCATCTGACCCGGGAAGTTTTTGATAAACCGAATGAATTGGCCGTCGTGGATGTCTTTTCTTGGGTATTGGACCAATCAGCCCAACTTGGAGAGATGAGCTGACTAGACTCGTCGTCACCTAATGAACAAAGGAAGGCCATAATCAGTTAGTTTACAGTTAACTGTATAACATGTCTTAATAGTAATTTGACATGTGCTGGAATAACAAAGAGAACACATAAACCTAACTTACCGAGACAGGCTTTCACTTCACATGCCGCAACTTCTTCGGAAGAACCGATGCAAGAATCCGCTGGTATAGGGAATCCTTCAATGACCATTTCACATCGCCTTTTCCGAACCTTTTTACCTCTTCCACAAGTGACAGAGCATTGACCCCAAGATGACCAGTCAGACCATCTGACCCAGGAAGTACTTGATAAACCGAATGAATTGGCCGATGTGGATGTCTTTTCTTGGGTATTGGACCAATCAGCCCAACTTGGAGAGATGAGCTGACTAGACTCGTCGTCACCTAATGAACAAAGGAAGGCCATAACCAGTTTACAGTTGTCTGTATTACATGACTTAATTTGGGATGTATTGGAATAACAACGAGAACACATATCCCTAACTTACCGTGACATGCTTTTTCTTTACATGCCGCAACTTCTTCTGAAGAACCGATGCAAGAATCCGCTGGTATAGGCAAACCTTCAATGACCATTTCACATCGCCTTCTCCGAACCTTCTCTCCTCTTCCACAAGTGACAGAGCATTGACCCCAAGATGACCAGTCAGACCATCTGACCGAGAGATCAACAGACGAACCAAATGAATGGATTGTCGTTGAAGGTTTTGCGTGTATCGTGGACCACTTAGTCCAACTTGGAGTGGCAAGCTTACGCGATTTGTCGGCATCTATGAACAATGAATGGGCATGAACTACTTAATTAACCGTTGGCTGTATTTGATGACTTCTAGTAGTTCATCAAGAAGTACTCGAATGAAAGTGAGAACAGATATTTATATTTTAGTT
>TCONS_00011354	evm.TU.Chr12.29
CACAGCTGTGTATTTTAAATTATGTACAAAATACTTGTATGCGGTAAGGTCAAGGCCAAGATCAGAATATCGGTACCGACACAGAATAGTAGTCACATGCGATCAATTGTCCAACATCTACAGGAAGTTGTTGCCACGAACTCTCCTGGAGTGGAAGAAACGAAAGCCTTTCAAACATCATTCGTTAACTAGACTTATCATTAAGCAACTTGTTCTATTTGCCTGGGATTAGGAGTATGTGCAGTGATCTGCCATTCATAGGACTGCCTATGGGACAGTTTTGAACGATCAGGACAGGAGAAGCTAACGTTATTTTTATATATTTGCAACTTGGCCGCTAACTAGCCTTAACTCCTATTTACAACGCGTAGGCTACCTGCAAAAGGCCAGCATCAGTACCCTTCAGCGACTCTACAGGCAAGAACGGCCGCGAAGTTAATCGGCGAATGAGGCACCATTTTAGTGATCAGAGCTCAGATTGAACCAGCCTAATGATGGCAGACTCTTATTCAATGTTGTCACATCTTCACGTTCCAATTAACACAGGGTGCAATTCAACCTACGCAAACTGGACCTACACTATATTCGGAGAATGTGTACACAATGAGATGCAGATGGCCGGCTTTATCATCGGCCTTATTTCCATTGGGTTTTGGATCGTTGTCTTCTTTCCACAATTTTATGAAGCCTACAAAAATGGTGCAGTCGACCAAGCATTGTCTCCACTTTTCCTCATCATGTGGTTACTTGGAGACATATCTAATTTAACAGGCTGCTTGCTGTCAGGTCAACTTCCTACACAGATTTACGTGGCCTATTATTATATTTTCATGGATGTATGCATCTTATCACAGTTTCTGTATTACAAGATCAAAAACAGACATCGTACTGTCCGAGCTTATGAGCCGGCAGATCCAATCAACAGGCCTACGTATAGTTCAACAGCTCAGGTGGAGCCAAGACATGTTATTTACTGTTGCTTAGTCTTCTCGGCATTTTATGGAACAAGTCTGTTGTCATGGCCACAAGGTCCACAAATTAAGAGCGGTCACCATATAGGAGCTGGAAGGTCGCTGCTCTCGTATGAGGAGCAGACTTGCATGGTTTATTTTGGACAGAGCGGTGACTGTATGTTTACTGATAGTGAAGATCTTATAGGTTACATCTTTGGAGTAGTTTCCGGGATCTGCTACTTTATGTCTCGTTCACCCCAGCTTTACAAAAATTTCAAAAGGAAATCAGTGGAGGGTATATCGATCTTTATGTTCATCATCACCGTTCTCGGTAATTTGACGTACGGACTCTCTGTGATCTTGGAAGACACCTCCCTCGTGTTCCTGTGCCGCCATCTTCCCTGGCTGGTCGGTAGTATTGGCACGCTGGTCTTCGACGTCTCTCTTCTGTTACAGTTTGCTGTGTATGGCAAGAAACCAAGCCTGTCTGGAGAATCACAACCTCTGCTGGCTTAAGGAGAAATGCTGTCGTCACGGCTCTATAAGGCTGAACAAGAAAGTGTGCTCTATGCAGGTGGAGGAAAATTTATTGTTATCTCTTTAAAATAAAATTTCCATAGATTTTTTAAAAAATTTGTTTTAATGTTTATTGAACTTGTATTATTGGTGTAGAAATGAATATTATGCTATTTTTGTAATGAAATGATATTTTACACACACAAAAGACAAGGTTAATGTCCTTTCTCCATCATAATGATGAACATGCAATAATAGGCATGTTGGTATTATAATCTCTCTTTTTACATTTATTTTAAATTTGTTTGCAAATTGCTTTGACAGAGTGAAATCTATTTCCTGCTCGGTAACAGGGCATGATGCCCAAAATGGGTAGTATGATTTTCAATCAAGATAGTTACTCTTCAGGCTTGAAAAGAGGGCCAAGTCATTCAAGGATGAGGGAGGGGGTTAGTTGGATGGGGGAGTTCCCTTAGTAACACTTCTTCACACATCACCGATCTAAAGAAGTGTCATCTTGTAAATTTCCGAATACAAACCAGGATATGCCAGTAGAATCTGTTTGGATATTCCGGCATTATTTAGTGAAAAAGTGGTTTTAGTTATCTCCTTCTCCTTCCCCTGTATCCCTCCCTTACTTCTTGAGTACGCCCTGCTCTTGGTGTCCAGCTGATGGATTATATTCAGGCGCGAGATAACTAGTTGATGCCCAGAAGTATTTGCACACTCACGGTATTAGCTCTCTCAATGGTCGTAACTGTCGATGAATCATTTGTCTAATTTATTTCTTCTACTTTTTGCCTTCGTTCATGTTTGAGCATTGACTCAAAGGAGACAAGTGTGATGAGTGTTGTATTTATATGACAATGACAGTATTATGTGGTAAACGCTTCAAGTAAACTCGGGAAATTGAGCTTCGAGATACCTCAGTTGAGCAGCTGAAGGAAGCTAGAATAAAGACTGTAATTCTTTTCATTTTTATTTTTTGTTTTTTGCTACAGGTGATTTTAAACTTTCACTCTATTTCTTCTGCATCTCAGAGATTAAGAGTGCTATGATATTTCTTAATGTAGTTTGTGGGTGCTTTGAAACGCTTTCTGTTTAAACGTCTGTAATTGCAAATTGTGGAAGACATTTACTGGACAATGAGTGTGTACTATATTTTAAGGTGTTTACATTCAGGCTCATATTTGTGCAATAAAGTGTGAAGTAAAATCAATGAATGAATGAATGAATGAACAAAGAAATGAATAAAGAAATTAATAGTTAAATAAGTAAAGAAATAAATATGTAATCAATGAATAAATAAAGATGCATGAATAATTCGGGTGATGATGATCAAAAGCAAAGGCTTAGCAGAGTATAGCACTAGTCAGACTATATTTCAAGAAGTTTATTTACCTTGGCATGCTAAGAATTCATTTATTTTTGTCTTCTTTTGTTCTTACAGTTTGCTTGTCCTTGTTTTGTTTTACTTTTTATGTTACACTTTAAAGCCGTTCGTTTATCAAGGATAAATTTGTACATGCCTTTTTATTGTTATCTTGTATGTATGTTTATTATTTAATGCTACACAAGCGGAACTACCTGAGGTTTCTAGTTAATTGCTGACATAGCAGAGAATAACAATAACATTTTGACGAAAGACAAGGGATATTAAGGATTTTAGTAGAAACTTTCATGTGCACAAAGACAACGTGCAAATACAGCGGGATGAAAGTAGTATCCTGTAAAGTTCAATACTAGGAGGGTTTCACAGAAGGATACATTGCAGAATTACTAACATGAACATCTTGCTTCAATCCATCCCAACTGTTTCGAAGCCCTTATGATTTGTATCCTTTTATTGCTCATCCAATTGATCTAGTTAATAAGTCATTGGTATAAGTAGTACTATTTTATATTTTTCTGCAAAAAAATTACTTGACAGGTAATTGTGTAAGTTATTGAACATCGTAATATATTATACTGAAAATAAAACTACGCTCGACAATAATGATAGTTCTAATAATAACTTTATTACTGTTACTTTCATTTCTCATTAGCACAATGAACAACGTGTTACACAGGCATTTAAAACAAAAAAAAATTGAAGAGTAATCTGCAGGTTCCCAAGTCTGCCATCCGTTAAGGACAGATGTATAAACTGACATGATCATTAGTTGTAAAGATGTAAGACAAACCTTTCTGTTGAACCCCATGGATCACAGTATCGCAGAACCCATCCTCACTCACCCACTTGTCTCAATCCCTGCTCCTCCCCATCCTCTGCCCTCTTCTCCTCCTACCCATGCAAAGGCAAATACATACAAAGTTGTTGTTTGTTTTTCGGTCATCACTTGTAGACAATTTCACCCAAGGTAGAGTGTATTTATACTCCAGATATTCCAATATAACAAAGTAAAGCACCCTCCCAAATTCGTTTCATTAAATAAATGTTAATAAGTGATCGTCCTCTTCAAATAGAATCTGCGTTCAATACACTTGGAGTCCTCTGCTATTTGAAAAGAAAATTGACCAATCAAGCTAAGTTATTTATTATTATGGGATTCAAGTATGAAATAATCTTATCAACATTATCAAAAAGAAATATTCCTTATTGTTACCGGGGATCCAACGTGGCTCTTATGGAACAACTATCTCCCTTAATTACATGTGCTGTGCAGTCTACTCAGTGCATATTCATACTTTATGAACAGTCGTACTGCATATTCATGACCCCATTCCCACCTGTCATCCAGTGAATTCTTGGCTGATGCACGGCCTAATCTCCACGTGCAGTCCATTCTTCTAATACATTAGGAAATAACGACATCTTAACGGCATCCCAAAGCCAATTTGAATAACTTCTTGTTTGTTCATACCAAGTCATTTCTAGAAGCTCGTCTCTTTGCTTTGCCGAGTAATTTACTGCCGTGAGCCACCCCACAGGCCATGATCAAAAGAAGGGCTAGAATGGAACCAGCCACTATCGACGAAATCGTGCCGGCAGTCAGATGGACCTGACTTGGTTGATGCGCCGGCTTTACCGGTTCACTTTGCGACTGCTTCTGTCCCATTGCGTAAATGGCTGCTGTAAGGTAAGAAGGAGAGTGAAATTTTTTATAGTTCATAGGGTAACATAATGAGTTATCGATTGAAGTAAAACACGACCAGTATTCATGTATTGTTGATTGTTTTATAGACTTAATCAGGTGAGGTTAGTTTAATAACCCACCTGCATTAGAAGCAACGGATATCTCGATGTTGAATATTGTAGAATATTGGTGGGACAGAGTAGTTAGACTATGTAGCTACCACAACTCTGCGAGATGCCATATTATGAAAAGTTAGTTACCGATTAACAGAGTTTGTAAAGAATTTAGACTAATCCATAAATAAATATACAAATCAAATAATAAACCAAGTACAAACTTAAGCGTTGCCCCACACGTAACAAGCGCCTTGAATTGATGCAATGAAAACAACGTACGTCATTGTAAGATGATGAAACGTCGGTTAATGAACTAGATATGTTAACATTAGTGCAAGGTAATGCCGATCGAAGTACATATTCCTACAGGTAACTTACGATTGGCTACTTTAATAGACGGTCCCGGAGTTTTCGGGCATGATACCCCAAGATCACCAATGCATTGCTCGGCTTGCGCTGCTTCTCCGAGACATGTATTTGTTTGATCACCTTGTCTGCACAGTCGACGCCGAGAACGCACACCAGATCCGCAGGAAACAGAACATTGACCCCATGTAGACCACTCAGCCCAAGTTGGAGGGATGAGTTGACTCGACTTGGTAATATCTTTTAGCAAAGAAAGGCCATTCATATATTAAAAGTTTACTGTACTTGATGACTTCTGGTGGTTTGAAAAGTATTTAAAGCAAAATGAGAACACGTGGTACTTCTATCTTACCGAGACATGCTTTCATCTCACATGCTGCAACTTCTTCTGGAGGACCAAAGCAAGAATCCGCTGGTATAAGGAAACCTTCAATGACCATTTCACATCGCCTTCCCCGAACCTTTCTCCCACTTCCACAAGTGACAGAGCATTCACCCCAGGTTGACCAGTCAGACCATCTGACCCGGGAAGTTTTTGATAAACCGAATGAATTGGCCGTCGTGGATGTCTTTTCTTGGGTATTGGACCAATCAGCCCAACTTGGAGAGATGAGCTGACTAGACTCGTCGTCACCTAATGAACAAAGGAAGGCCATAATCAGTTAGTTTACAGTTAACTGTATAACATGTCTTAATAGTAATTTGACATGTGCTGGAATAACAAAGAGAACACATAAACCTAACTTACCGAGACAGGCTTTCACTTCACATGCCGCAACTTCTTCGGAAGAACCGATGCAAGAATCCGCTGGTATAGGGAATCCTTCAATGACCATTTCACATCGCCTTTTCCGAACCTTTTTACCTCTTCCACAAGTGACAGAGCATTGACCCCAAGATGACCAGTCAGACCATCTGACCCAGGAAGTACTTGATAAACCGAATGAATTGGCCGATGTGGATGTCTTTTCTTGGGTATTGGACCAATCAGCCCAACTTGGAGAGATGAGCTGACTAGACTCGTCGTCACCTAATGAACAAAGGAAGGCCATAACCAGTTTACAGTTGTCTGTATTACATGACTTAATTTGGGATGTATTGGAATAACAACGAGAACACATATCCCTAACTTACCGTGACATGCTTTTTCTTTACATGCCGCAACTTCTTCTGAAGAACCGATGCAAGAATCCGCTGGTATAGGCAAACCTTCAATGACCATTTCACATCGCCTTCTCCGAACCTTCTCTCCTCTTCCACAAGTGACAGAGCATTGACCCCAAGATGACCAGTCAGACCATCTGACCGAGAGATCAACAGACGAACCAAATGAATGGATTGTCGTTGAAGGTTTTGCGTGTATCGTGGACCACTTAGTCCAACTTGGAGTGGCAAGCTTACGCGATTTGTCGGCATCTATGAACAATGAATGGGCATGAACTACTTAATTAACCGTTGGCTGTATTTGATGACTTCTAGTAGTTCATCAAGAAGTACTCGAATGAAAGTGAGAACAGATATTTATATTTTAGTT
>TCONS_00011355	evm.TU.Chr12.29
CACAGCTGTGTATTTTAAATTATGTACAAAATACTTGTATGCGGTAAGGTCAAGGCCAAGATCAGAATATCGGTACCGACACAGAATAGTAGTCACATGCGATCAATTGTCCAACATCTACAGGAAGTTGTTGCCACGAACTCTCCTGGAGTGGAAGAAACGAAAGCCTTTCAAACATCATTCGTTAACTAGACTTATCATTAAGCAACTTGTTCTATTTGCCTGGGATTAGGAGTATGTGCAGTGATCTGCCATTCATAGGACTGCCTATGGGACAGTTTTGAACGATCAGGACAGGAGAAGCTAACGTTATTTTTATATATTTGCAACTTGGCCGCTAACTAGCCTTAACTCCTATTTACAACGCGTAGGCTACCTGCAAAAGGCCAGCATCAGTACCCTTCAGCGACTCTACAGGCAAGAACGGCCGCGAAGTTAATCGGCGAATGAGGCACCATTTTAGTGATCAGAGCTCAGATTGAACCAGCCTAATGATGGCAGACTCTTATTCAATGTTGTCACATCTTCACGTTCCAATTAACACAGGGTGCAATTCAACCTACGCAAACTGGACCTACACTATATTCGGAGAATGTGTACACAATGAGATGCAGATGGCCGGCTTTATCATCGGCCTTATTTCCATTGGGTTTTGGATCGTTGTCTTCTTTCCACAATTTTATGAAGCCTACAAAAATGGTGCAGTCGACCAAGCATTGTCTCCACTTTTCCTCATCATGTGGTTACTTGGAGACATATCTAATTTAACAGGCTGCTTGCTGTCAGGTCAACTTCCTACACAGATTTACGTGGCCTATTATTATATTTTCATGGATGTATGCATCTTATCACAGTTTCTGTATTACAAGATCAAAAACAGACATCGTACTGTCCGAGCTTATGAGCCGGATCCAATCAACAGGCCTACGTATAGTTCAACAGCTCAGGTGGAGCCAAGACATGTTATTTACTGTTGCTTAGTCTTCTCGGCATTTTATGGAACAAGTCTGTTGTCATGGCCACAAGGTCCACAAATTAAGAGCGGTCACCATATAGGAGCTGGAAGGTCGCTGCTCTCGTATGAGGAGCAGACTTGCATGGTTTATTTTGGACAGAGCGGTGACTGTATGTTTACTGATAGTGAAGATCTTATAGGTTACATCTTTGGAGTAGTTTCCGGGATCTGCTACTTTATGTCTCGTTCACCCCAGCTTTACAAAAATTTCAAAAGGAAATCAGTGGAGGGTATATCGATCTTTATGTTCATCATCACCGTTCTCGGTAATTTGACGTACGGACTCTCTGTGATCTTGGAAGACACCTCCCTCGTGTTCCTGTGCCGCCATCTTCCCTGGCTGGTCGGTAGTATTGGCACGCTGGTCTTCGACGTCTCTCTTCTGTTACAGTTTGCTGTGTATGGCAAGAAACCAAGCCTGTCTGGAGAATCACAACCTCTGCTGGCTTAAGGAGAAATGCTGTCGTCACGGCTCTATAAGGCTGAACAAGAAAGTGTGCTCTATGCAGGTGGAGGAAAATTTATTGTTATCTCTTTAAAATAAAATTTCCATAGATTTTTTAAAAAATTTGTTTTAATGTTTATTGAACTTGTATTATTGGTGTAGAAATGAATATTATGCTATTTTTGTAATGAAATGATATTTTACACACACAAAAGACAAGGTTAATGTCCTTTCTCCATCATAATGATGAACATGCAATAATAGGCATGTTGGTATTATAATCTCTCTTTTTACATTTATTTTAAATTTGTTTGCAAATTGCTTTGACAGAGTGAAATCTATTTCCTGCTCGGTAACAGGGCATGATGCCCAAAATGGGTAGTATGATTTTCAATCAAGATAGTTACTCTTCAGGCTTGAAAAGAGGGCCAAGTCATTCAAGGATGAGGGAGGGGGTTAGTTGGATGGGGGAGTTCCCTTAGTAACACTTCTTCACACATCACCGATCTAAAGAAGTGTCATCTTGTAAATTTCCGAATACAAACCAGGATATGCCAGTAGAATCTGTTTGGATATTCCGGCATTATTTAGTGAAAAAGTGGTTTTAGTTATCTCCTTCTCCTTCCCCTGTATCCCTCCCTTACTTCTTGAGTACGCCCTGCTCTTGGTGTCCAGCTGATGGATTATATTCAGGCGCGAGATAACTAGTTGATGCCCAGAAGTATTTGCACACTCACGGTATTAGCTCTCTCAATGGTCGTAACTGTCGATGAATCATTTGTCTAATTTATTTCTTCTACTTTTTGCCTTCGTTCATGTTTGAGCATTGACTCAAAGGAGACAAGTGTGATGAGTGTTGTATTTATATGACAATGACAGTATTATGTGGTAAACGCTTCAAGTAAACTCGGGAAATTGAGCTTCGAGATACCTCAGTTGAGCAGCTGAAGGAAGCTAGAATAAAGACTGTAATTCTTTTCATTTTTATTTTTTGTTTTTTGCTACAGGTGATTTTAAACTTTCACTCTATTTCTTCTGCATCTCAGAGATTAAGAGTGCTATGATATTTCTTAATGTAGTTTGTGGGTGCTTTGAAACGCTTTCTGTTTAAACGTCTGTAATTGCAAATTGTGGAAGACATTTACTGGACAATGAGTGTGTACTATATTTTAAGGTGTTTACATTCAGGCTCATATTTGTGCAATAAAGTGTGAAGTAAAATCAATGAATGAATGAATGAATGAACAAAGAAATGAATAAAGAAATTAATAGTTAAATAAGTAAAGAAATAAATATGTAATCAATGAATAAATAAAGATGCATGAATAATTCGGGTGATGATGATCAAAAGCAAAGGCTTAGCAGAGTATAGCACTAGTCAGACTATATTTCAAGAAGTTTATTTACCTTGGCATGCTAAGAATTCATTTATTTTTGTCTTCTTTTGTTCTTACAGTTTGCTTGTCCTTGTTTTGTTTTACTTTTTATGTTACACTTTAAAGCCGTTCGTTTATCAAGGATAAATTTGTACATGCCTTTTTATTGTTATCTTGTATGTATGTTTATTATTTAATGCTACACAAGCGGAACTACCTGAGGTTTCTAGTTAATTGCTGACATAGCAGAGAATAACAATAACATTTTGACGAAAGACAAGGGATATTAAGGATTTTAGTAGAAACTTTCATGTGCACAAAGACAACGTGCAAATACAGCGGGATGAAAGTAGTATCCTGTAAAGTTCAATACTAGGAGGGTTTCACAGAAGGATACATTGCAGAATTACTAACATGAACATCTTGCTTCAATCCATCCCAACTGTTTCGAAGCCCTTATGATTTGTATCCTTTTATTGCTCATCCAATTGATCTAGTTAATAAGTCATTGGTATAAGTAGTACTATTTTATATTTTTCTGCAAAAAAATTACTTGACAGGTAATTGTGTAAGTTATTGAACATCGTAATATATTATACTGAAAATAAAACTACGCTCGACAATAATGATAGTTCTAATAATAACTTTATTACTGTTACTTTCATTTCTCATTAGCACAATGAACAACGTGTTACACAGGCATTTAAAACAAAAAAAAATTGAAGAGTAATCTGCAGGTTCCCAAGTCTGCCATCCGTTAAGGACAGATGTATAAACTGACATGATCATTAGTTGTAAAGATGTAAGACAAACCTTTCTGTTGAACCCCATGGATCACAGTATCGCAGAACCCATCCTCACTCACCCACTTGTCTCAATCCCTGCTCCTCCCCATCCTCTGCCCTCTTCTCCTCCTACCCATGCAAAGGCAAATACATACAAAGTTGTTGTTTGTTTTTCGGTCATCACTTGTAGACAATTTCACCCAAGGTAGAGTGTATTTATACTCCAGATATTCCAATATAACAAAGTAAAGCACCCTCCCAAATTCGTTTCATTAAATAAATGTTAATAAGTGATCGTCCTCTTCAAATAGAATCTGCGTTCAATACACTTGGAGTCCTCTGCTATTTGAAAAGAAAATTGACCAATCAAGCTAAGTTATTTATTATTATGGGATTCAAGTATGAAATAATCTTATCAACATTATCAAAAAGAAATATTCCTTATTGTTACCGGGGATCCAACGTGGCTCTTATGGAACAACTATCTCCCTTAATTACATGTGCTGTGCAGTCTACTCAGTGCATATTCATACTTTATGAACAGTCGTACTGCATATTCATGACCCCATTCCCACCTGTCATCCAGTGAATTCTTGGCTGATGCACGGCCTAATCTCCACGTGCAGTCCATTCTTCTAATACATTAGGAAATAACGACATCTTAACGGCATCCCAAAGCCAATTTGAATAACTTCTTGTTTGTTCATACCAAGTCATTTCTAGAAGCTCGTCTCTTTGCTTTGCCGAGTAATTTACTGCCGTGAGCCACCCCACAGGCCATGATCAAAAGAAGGGCTAGAATGGAACCAGCCACTATCGACGAAATCGTGCCGGCAGTCAGATGGACCTGACTTGGTTGATGCGCCGGCTTTACCGGTTCACTTTGCGACTGCTTCTGTCCCATTGCGTAAATGGCTGCTGTAAGGTAAGAAGGAGAGTGAAATTTTTTATAGTTCATAGGGTAACATAATGAGTTATCGATTGAAGTAAAACACGACCAGTATTCATGTATTGTTGATTGTTTTATAGACTTAATCAGGTGAGGTTAGTTTAATAACCCACCTGCATTAGAAGCAACGGATATCTCGATGTTGAATATTGTAGAATATTGGTGGGACAGAGTAGTTAGACTATGTAGCTACCACAACTCTGCGAGATGCCATATTATGAAAAGTTAGTTACCGATTAACAGAGTTTGTAAAGAATTTAGACTAATCCATAAATAAATATACAAATCAAATAATAAACCAAGTACAAACTTAAGCGTTGCCCCACACGTAACAAGCGCCTTGAATTGATGCAATGAAAACAACGTACGTCATTGTAAGATGATGAAACGTCGGTTAATGAACTAGATATGTTAACATTAGTGCAAGGTAATGCCGATCGAAGTACATATTCCTACAGGTAACTTACGATTGGCTACTTTAATAGACGGTCCCGGAGTTTTCGGGCATGATACCCCAAGATCACCAATGCATTGCTCGGCTTGCGCTGCTTCTCCGAGACATGTATTTGTTTGATCACCTTGTCTGCACAGTCGACGCCGAGAACGCACACCAGATCCGCAGGAAACAGAACATTGACCCCATGTAGACCACTCAGCCCAAGTTGGAGGGATGAGTTGACTCGACTTGGTAATATCTTTTAGCAAAGAAAGGCCATTCATATATTAAAAGTTTACTGTACTTGATGACTTCTGGTGGTTTGAAAAGTATTTAAAGCAAAATGAGAACACGTGGTACTTCTATCTTACCGAGACATGCTTTCATCTCACATGCTGCAACTTCTTCTGGAGGACCAAAGCAAGAATCCGCTGGTATAAGGAAACCTTCAATGACCATTTCACATCGCCTTCCCCGAACCTTTCTCCCACTTCCACAAGTGACAGAGCATTCACCCCAGGTTGACCAGTCAGACCATCTGACCCGGGAAGTTTTTGATAAACCGAATGAATTGGCCGTCGTGGATGTCTTTTCTTGGGTATTGGACCAATCAGCCCAACTTGGAGAGATGAGCTGACTAGACTCGTCGTCACCTAATGAACAAAGGAAGGCCATAATCAGTTAGTTTACAGTTAACTGTATAACATGTCTTAATAGTAATTTGACATGTGCTGGAATAACAAAGAGAACACATAAACCTAACTTACCGAGACAGGCTTTCACTTCACATGCCGCAACTTCTTCGGAAGAACCGATGCAAGAATCCGCTGGTATAGGGAATCCTTCAATGACCATTTCACATCGCCTTTTCCGAACCTTTTTACCTCTTCCACAAGTGACAGAGCATTGACCCCAAGATGACCAGTCAGACCATCTGACCCAGGAAGTACTTGATAAACCGAATGAATTGGCCGATGTGGATGTCTTTTCTTGGGTATTGGACCAATCAGCCCAACTTGGAGAGATGAGCTGACTAGACTCGTCGTCACCTAATGAACAAAGGAAGGCCATAACCAGTTTACAGTTGTCTGTATTACATGACTTAATTTGGGATGTATTGGAATAACAACGAGAACACATATCCCTAACTTACCGTGACATGCTTTTTCTTTACATGCCGCAACTTCTTCTGAAGAACCGATGCAAGAATCCGCTGGTATAGGCAAACCTTCAATGACCATTTCACATCGCCTTCTCCGAACCTTCTCTCCTCTTCCACAAGTGACAGAGCATTGACCCCAAGATGACCAGTCAGACCATCTGACCGAGAGATCAACAGACGAACCAAATGAATGGATTGTCGTTGAAGGTTTTGCGTGTATCGTGGACCACTTAGTCCAACTTGGAGTGGCAAGCTTACGCGATTTGTCGGCATCTATGAACAATGAATGGGCATGAACTACTTAATTAACCGTTGGCTGTATTTGATGACTTCTAGTAGTTCATCAAGAAGTACTCGAATGAAAGTGAGAACAGATATTTATATTTTAGTT
>TCONS_00011353	evm.TU.Chr12.29
ATGGCAGACTCTTATTCAATGTTGTCACATCTTCACGTTCCAATTAACACAGGGTGCAATTCAACCTACGCAAACTGGACCTACACTATATTCGGAGAATGTGTACACAATGAGATGCAGATGGCCGGCTTTATCATCGGCCTTATTTCCATTGGGTTTTGGATCGTTGTCTTCTTTCCACAATTTTATGAAGCCTACAAAAATGGTGCAGTCGACCAAGCATTGTCTCCACTTTTCCTCATCATGTGGTTACTTGGAGACATATCTAATTTAACAGGCTGCTTGCTGTCAGGTCAACTTCCTACACAGATTTACGTGGCCTATTATTATATTTTCATGGATGTATGCATCTTATCACAGTTTCTGTATTACAAGATCAAAAACAGACATCGTACTGTCCGAGCTTATGAGCCGGCAGATCCAATCAACAGGCCTACGTATAGTTCAACAGCTCAGGTGGAGCCAAGACATGTTATTTACTGTTGCTTAGTCTTCTCGGCATTTTATGGAACAAGTCTGTTGTCATGGCCACAAGGTCCACAAATTAAGAGCGGTCACCATATAGGAGCTGGAAGGTCGCTGCTCTCGTATGAGGAGCAGACTTGCATGGTTTATTTTGGACAGAGCGGTGACTGTATGTTTACTGATAGTGAAGATCTTATAGGTTACATCTTTGGAGTAGTTTCCGGGATCTGCTACTTTATGTCTCGTTCACCCCAGCTTTACAAAAATTTCAAAAGGAAATCAGTGGAGGGTATATCGATCTTTATGTTCATCATCACCGTTCTCGGTAATTTGACGTACGGACTCTCTGTGATCTTGGAAGACACCTCCCTCGTGTTCCTGTGCCGCCATCTTCCCTGGCTGGTCGGTAGTATTGGCACGCTGGTCTTCGACGTCTCTCTTCTGTTACAGTTTGCTGTGTATGGCAAGAAACCAAGCCTGTCTGGAGAATCACAACCTCTGCTGGCTTAAG
>TCONS_00011354	evm.TU.Chr12.29
ATGGCAGACTCTTATTCAATGTTGTCACATCTTCACGTTCCAATTAACACAGGGTGCAATTCAACCTACGCAAACTGGACCTACACTATATTCGGAGAATGTGTACACAATGAGATGCAGATGGCCGGCTTTATCATCGGCCTTATTTCCATTGGGTTTTGGATCGTTGTCTTCTTTCCACAATTTTATGAAGCCTACAAAAATGGTGCAGTCGACCAAGCATTGTCTCCACTTTTCCTCATCATGTGGTTACTTGGAGACATATCTAATTTAACAGGCTGCTTGCTGTCAGGTCAACTTCCTACACAGATTTACGTGGCCTATTATTATATTTTCATGGATGTATGCATCTTATCACAGTTTCTGTATTACAAGATCAAAAACAGACATCGTACTGTCCGAGCTTATGAGCCGGCAGATCCAATCAACAGGCCTACGTATAGTTCAACAGCTCAGGTGGAGCCAAGACATGTTATTTACTGTTGCTTAGTCTTCTCGGCATTTTATGGAACAAGTCTGTTGTCATGGCCACAAGGTCCACAAATTAAGAGCGGTCACCATATAGGAGCTGGAAGGTCGCTGCTCTCGTATGAGGAGCAGACTTGCATGGTTTATTTTGGACAGAGCGGTGACTGTATGTTTACTGATAGTGAAGATCTTATAGGTTACATCTTTGGAGTAGTTTCCGGGATCTGCTACTTTATGTCTCGTTCACCCCAGCTTTACAAAAATTTCAAAAGGAAATCAGTGGAGGGTATATCGATCTTTATGTTCATCATCACCGTTCTCGGTAATTTGACGTACGGACTCTCTGTGATCTTGGAAGACACCTCCCTCGTGTTCCTGTGCCGCCATCTTCCCTGGCTGGTCGGTAGTATTGGCACGCTGGTCTTCGACGTCTCTCTTCTGTTACAGTTTGCTGTGTATGGCAAGAAACCAAGCCTGTCTGGAGAATCACAACCTCTGCTGGCTTAAG
>TCONS_00011355	evm.TU.Chr12.29
ATGGCAGACTCTTATTCAATGTTGTCACATCTTCACGTTCCAATTAACACAGGGTGCAATTCAACCTACGCAAACTGGACCTACACTATATTCGGAGAATGTGTACACAATGAGATGCAGATGGCCGGCTTTATCATCGGCCTTATTTCCATTGGGTTTTGGATCGTTGTCTTCTTTCCACAATTTTATGAAGCCTACAAAAATGGTGCAGTCGACCAAGCATTGTCTCCACTTTTCCTCATCATGTGGTTACTTGGAGACATATCTAATTTAACAGGCTGCTTGCTGTCAGGTCAACTTCCTACACAGATTTACGTGGCCTATTATTATATTTTCATGGATGTATGCATCTTATCACAGTTTCTGTATTACAAGATCAAAAACAGACATCGTACTGTCCGAGCTTATGAGCCGGATCCAATCAACAGGCCTACGTATAGTTCAACAGCTCAGGTGGAGCCAAGACATGTTATTTACTGTTGCTTAGTCTTCTCGGCATTTTATGGAACAAGTCTGTTGTCATGGCCACAAGGTCCACAAATTAAGAGCGGTCACCATATAGGAGCTGGAAGGTCGCTGCTCTCGTATGAGGAGCAGACTTGCATGGTTTATTTTGGACAGAGCGGTGACTGTATGTTTACTGATAGTGAAGATCTTATAGGTTACATCTTTGGAGTAGTTTCCGGGATCTGCTACTTTATGTCTCGTTCACCCCAGCTTTACAAAAATTTCAAAAGGAAATCAGTGGAGGGTATATCGATCTTTATGTTCATCATCACCGTTCTCGGTAATTTGACGTACGGACTCTCTGTGATCTTGGAAGACACCTCCCTCGTGTTCCTGTGCCGCCATCTTCCCTGGCTGGTCGGTAGTATTGGCACGCTGGTCTTCGACGTCTCTCTTCTGTTACAGTTTGCTGTGTATGGCAAGAAACCAAGCCTGTCTGGAGAATCACAACCTCTGCTGGCTTAAG
>TCONS_00011352	evm.TU.Chr12.29
ATGGCAGACTCTTATTCAATGTTGTCACATCTTCACGTTCCAATTAACACAGGGTGCAATTCAACCTACGCAAACTGGACCTACACTATATTCGGAGAATGTGTACACAATGAGATGCAGATGGCCGGCTTTATCATCGGCCTTATTTCCATTGGGTTTTGGATCGTTGTCTTCTTTCCACAATTTTATGAAGCCTACAAAAATGGTGCAGTCGACCAAGCATTGTCTCCACTTTTCCTCATCATGTGGTTACTTGGAGACATATCTAATTTAACAGGCTGCTTGCTGTCAGGTCAACTTCCTACACAGATTTACGTGGCCTATTATTATATTTTCATGGATGTATGCATCTTATCACAGTTTCTGTATTACAAGATCAAAAACAGACATCGTACTGTCCGAGCTTATGAGCCGGATCCAATCAACAGGCCTACGTATAGTTCAACAGCTCAGGTGGAGCCAAGACATGTTATTTACTGTTGCTTAGTCTTCTCGGCATTTTATGGAACAAGTCTGTTGTCATGGCCACAAGGTCCACAAATTAAGAGCGGTCACCATATAGGAGCTGGAAGGTCGCTGCTCTCGTATGAGGAGCAGACTTGCATGGTTTATTTTGGACAGAGCGGTGACTGTATGTTTACTGATAGTGAAGATCTTATAGGTTACATCTTTGGAGTAGTTTCCGGGATCTGCTACTTTATGTCTCGTTCACCCCAGCTTTACAAAAATTTCAAAAGGAAATCAGTGGAGGGTATATCGATCTTTATGTTCATCATCACCGTTCTCGGTAATTTGACGTACGGACTCTCTGTGATCTTGGAAGACACCTCCCTCGTGTTCCTGTGCCGCCATCTTCCCTGGCTGGTCGGTAGTATTGGCACGCTGGTCTTCGACGTCTCTCTTCTGTTACAGTTTGCTGTGTATGGCAAGAAACCAAGCCTGTCTGGAGAATCACAACCTCTGCTGGCTTAAG
>TCONS_00011353	evm.TU.Chr12.29
MADSYSMLSHLHVPINTGCNSTYANWTYTIFGECVHNEMQMAGFIIGLISIGFWIVVFFPQFYEAYKNGAVDQALSPLFLIMWLLGDISNLTGCLLSGQLPTQIYVAYYYIFMDVCILSQFLYYKIKNRHRTVRAYEPADPINRPTYSSTAQVEPRHVIYCCLVFSAFYGTSLLSWPQGPQIKSGHHIGAGRSLLSYEEQTCMVYFGQSGDCMFTDSEDLIGYIFGVVSGICYFMSRSPQLYKNFKRKSVEGISIFMFIITVLGNLTYGLSVILEDTSLVFLCRHLPWLVGSIGTLVFDVSLLLQFAVYGKKPSLSGESQPLLA
>TCONS_00011354	evm.TU.Chr12.29
MADSYSMLSHLHVPINTGCNSTYANWTYTIFGECVHNEMQMAGFIIGLISIGFWIVVFFPQFYEAYKNGAVDQALSPLFLIMWLLGDISNLTGCLLSGQLPTQIYVAYYYIFMDVCILSQFLYYKIKNRHRTVRAYEPADPINRPTYSSTAQVEPRHVIYCCLVFSAFYGTSLLSWPQGPQIKSGHHIGAGRSLLSYEEQTCMVYFGQSGDCMFTDSEDLIGYIFGVVSGICYFMSRSPQLYKNFKRKSVEGISIFMFIITVLGNLTYGLSVILEDTSLVFLCRHLPWLVGSIGTLVFDVSLLLQFAVYGKKPSLSGESQPLLA
>TCONS_00011355	evm.TU.Chr12.29
MADSYSMLSHLHVPINTGCNSTYANWTYTIFGECVHNEMQMAGFIIGLISIGFWIVVFFPQFYEAYKNGAVDQALSPLFLIMWLLGDISNLTGCLLSGQLPTQIYVAYYYIFMDVCILSQFLYYKIKNRHRTVRAYEPDPINRPTYSSTAQVEPRHVIYCCLVFSAFYGTSLLSWPQGPQIKSGHHIGAGRSLLSYEEQTCMVYFGQSGDCMFTDSEDLIGYIFGVVSGICYFMSRSPQLYKNFKRKSVEGISIFMFIITVLGNLTYGLSVILEDTSLVFLCRHLPWLVGSIGTLVFDVSLLLQFAVYGKKPSLSGESQPLLA
>TCONS_00011352	evm.TU.Chr12.29
MADSYSMLSHLHVPINTGCNSTYANWTYTIFGECVHNEMQMAGFIIGLISIGFWIVVFFPQFYEAYKNGAVDQALSPLFLIMWLLGDISNLTGCLLSGQLPTQIYVAYYYIFMDVCILSQFLYYKIKNRHRTVRAYEPDPINRPTYSSTAQVEPRHVIYCCLVFSAFYGTSLLSWPQGPQIKSGHHIGAGRSLLSYEEQTCMVYFGQSGDCMFTDSEDLIGYIFGVVSGICYFMSRSPQLYKNFKRKSVEGISIFMFIITVLGNLTYGLSVILEDTSLVFLCRHLPWLVGSIGTLVFDVSLLLQFAVYGKKPSLSGESQPLLA
