# Supplementary material for: Transcriptomic Analysis Reveals Molecular Mechanisms of Fleeing, Adhesion, and Thanatosis Patterns in Sea Cucumber Apostichopus japonicus
Source: Biology (Basel). 2026 Jun 22;15(12):975. doi: 10.3390/biology15120975 (PMC13295820; doi:10.3390/biology15120975)
Supplement: Supplementary file 1 [file biology-15-00975-s001.zip › Supplementary Materials S2/evm.TU.Chr12.64.txt]

>evm.model.Chr12.64_dup1	evm.TU.Chr12.64
TTTAGCTCTAGGTAAACACCAACTAGTCCTTTGTGAAGATACGTAAAATAACCTAGATTGTAGTGGTCTTGTGTTTTTTGATATATGGTTATAATTTAGAATGAAAATTGCAATTTATGCCCTTTGCCAAGCTATATTCATGTGTTATACAGTATGTAGTTTGCTTTTAAACTTATTTTAACTTTTCATCCAATATTATCGTTTGTTATTACGACAGGTGTGTATCCTGTGATATAACGGATCATCTCATTGGTCTTCATCGATTTGTTTTCAAACGATTCAAGTTAGTTCAGGATCAGCTGAAGACAACGACAAGCGTAGTCAAGTTATTACGTTTTCTTAGGATATAAAGGGTGAATGGTGAGTTGTTCTTCATTGTTTTCATATACTGTTTGTAGTGCAAAAATTCAAATCACCCGTCAGGCTGGCAAATGTTGCATATAATGGTGGTTAAATGAGTGATTAGTCTGTGGACGATTTGACCGTTTGTGACTCATTGCAACCCTTTACCGCACACATCGTTTCTACATTACACGAAGTATTAGTGGTGACTGAGGTATGCATTGTGTTAGCATTAACCGATTGTGTGGGTACTGTTGTATTACGCATCTAGGTTAGGATATTCGGTGGTAAATTCGTAATGTCCGTGACTCAGGATATATTACTAATACTTTTGTGTGTAAGGTGGCTTTCTAAGAACATTATTATTTTGGCCTCATTCAGTTCTAAGACACTGCCAGAGCAACACATGGAGTCAACACATTCAATTACAAATAGGAAAATGAGTTTAGGTAGGCTTAATACTAATAGAATTTGCAATCTTTAGGCTAGTGAATATTACTAGTGATAATTTATTTTTTTATTTTTTTTCTTCAAATATGACAATTTTTGGTCGGTATCAGTTGGTTTTTGTGTGTTTGCTATAATTTCACCTAAGTATAGACAAGTTTGCTTGAAAAATTAACTTGTTGGTTATCTGTATGAAGGTTTTTGTTTCTTTTTCTTAAATTTTTCTGTCTGTACTATTTATTTATTCTTATTGTTTTAATTTTCTTATTGGCTTTGTATATATAGGCCTTAGAATAGAAGTAGGCCTTAGACTTAGAGAATATGTAATCTCCAAGAATACCCTTTAATTTTTAGAGTAGTTGATCAATTTTAATCACCTTCTTAACTAACTATTTTAGTCTGAATGTTATATATGTTATATATTCTACATTATCAATTATCATGCAGTAAGTACTAATCTTGCATTCTTGCTACCTACAGTTTACAAACACTTTCAATGACTGTTAGTACTTGGCCTGTTGCTTTAATGTTTCCCAATTTAAATTTTTGATTCAGACTAAACACACAGATACATTTGTGGTTGATATTTTCCTTAACATGCCCTTTGCATAGTACTCCAAGTAACTTGATTTTTTGTATCTATACAACAGTTTTGCGAAGAGTTAAACACAACCTAAAGATTACCATCATGGGTGCATCAGAAAGTAGAGAAGACTCCCATAACAAATTAGTTGAAGAAAAGAACGCTACACCTATTCAGAACAGAAGGATCTTAACGTTACAAGATCCAAGATCTCCATCAGAGTCAATTCACAGAACACCGATCATAACCGATACCACAGACTTTCAAGACCCACGTTCCCCTACAGCAGAGATATGTAGGACACCGGTCGAGGAGACAGGCGATCCGAGATCGCCCACAGAGGGCATCCCAAGAACACCAGCCAACCCTTTCGTTTTTCCCGATCCACGATCTCCATCAATTGGAATTACAAGGACGCCCATGATAAAAACTATTGAGGGTGAGTTGAAGAAAAAAATATATTTTCAGATTAATGTTTTAAATTTTTTATTATTTCTTGTTGTTGAAAACTTTTATAAATATGAGCCATGGAAAAAGTGGTTTTTTATTCCTTCATAGAGGTCTCTTGGGTTTGGTACAGACTAGGCATTATCCCCTGTCCCATGAATTATATTAAGAGTAGCTTGACTTAGATGTTCTTATTTCAAGCAGACAATATTTGCTTTCTAATAAGTGTTACTACTTTAATGTGACCTGTGACTTTTTAGCTTTGTTTGTCACTTGAATATTGGTCACTTGAATTTTGATTCACTGGTAATTAGTTTGCTTTAAAACTATGAAGCAAAACTATGACCAGCAGAAGTTGTATGACTATTAAATTTGCAAAGTTTCAATTATAGTTTCAATATACGTGAACGATCTTTGTGTAACTTTAATTTCACTGTTAGTGTTGGTGGTGAACTCATGCGACTTCTCGTCAACAAATGACTACACAGCATGACATCAAATCAATACTGGTTTTGCCAGATTAAGTGACCCGCTCTGTGCAGTTTGTTTATCTTCTTCCTTCCTTACTCCATCCAAAAACCATTTCAGGAAGAGGAGACTTTCCATTACGTAGACAAAATTCACAGTGCTTCTTCAAAACTGCGGGACTTCTGGTTCTTCATACATATACTGTACAGTACTGTGTAAAATATATATGCCACAGGCTGTTACTTTTAACCCATACAGATACAGATTTACTGTACCTGAAGAGGTTAAATCTGCTAAAATGTTGCCACGATGATGTCATTCCTTGCTGGAATTAACTAGAACACAAAAGTGTTGAGATTGACTCAAATCTTGATAAAAATGTCATTGTGGTCGAATCATGAAACATAATTTTTTGCATTAATATACAGTATATAAAATAACTTGCAAACTTGGCATAAATTTATAAATGTAAGAAGTGTAGCATGCTCATTTGATTTGTCATAGCTACGGTTTCCATGAATTTGCGACAGATGCGCACATGTATTTCAAGCACATCCTTTCCCTAGTTTCCCTTTTTCCAGCATTGAAGCAATTGGAAGGACAGTCGGTCACAGGATGGTTGGTTAGTGTGTGGTCAAATTGCACTGTACACTGGAAAACCACTGGGGTGTTAAAAAGGGAATAAAACTAGTTACTGTAGTGGGTTTCCTGCTAAGCATACATGTATGCCACTTACAGTACAGTACTGACCTGTTCAGTGTAATGTGTGATGTAATATTCTTGTAGCTATTGGGCAATATGATGAAGGCAGCTTGTCTGACACGATGTTCTAGATACAGTAAGTGCTGTCTAAACTGTGGTCAAAGTAGTGGTTAATGTACAGGAAGCTGGGCTGGCCTTGGCAGATTGGTAGATTGACATACATGTACAATACAGATACCATGTAGGTAAATGCATTGCTAGTACTGTATTATGGTACTTCAACTATGTACACAGAGTAGCCTACAGTGAAAGGGGATTTAAAGTAACTGTGCACAGCAAAAACTGTGGAGGCAGTTCATTGTGACTCAAAATACATATGTATGTGTCATGTACTGTAAACTGTTACGATACATTACAGTACCATTGTGCTACAGTACTAGTATGTACATAGTAGCCCACAGTGAACGGTACTACAGTAACTGTATATATGCATGTGCTAAAGCTGTGGAGACAGTTCATTGTGAATCAAAACATGACATGTACTGTAAACCTTTTACAATGCATTACATATTAGTTTAGTTAAATTGTTATGTAGTAGCTACTGTACCTTAAATAGTAATTAATTACAGTATACATGCAAACTGTAACAAGTTGGAGTATTAAAAATGAAAGCTCTCCTTCTCAGCCTCAAATGAAAGTTAGATCAACATGCTATATTGTAAAATTACTGTATATTAGCTTCATTACTGTACATTCTGCATGGTTTCTGACAGTACTTTACTGTTCATTAATACAGCACTTACTGTATTGAACAGTAACATTGATATTGTACAGTTAAATGATTAATGCATAGAACTGCTTTACAGTCTTCATACTGTACATGGATCTGTTCGCGAAAGTCTAATCTACAGTTGATCCATTCATTGTACAGTAACTTACAGTCTGTGCGGTTTGCTTAAACTGAAAAAATCCAGACACAATCAATTTGCTGAATTATGGAAGTTGTTGACTTAAAATATTTAGCCCAAAGCTATACAGTCTGCATATAGTATTGAGTTATGTCAACAGTGCCATGACTTACCAAAATCAACATTATGTACTGTACTCCTGTACAAGTATTGTAAGAGAAAGTACTAAGATAAACTTTTGCATATTGCTCTGAGTCAGAGGTCAATTGCAAAATCCAGCTACAGTACTGTAAGCCTTGTATTATGAGGCTTGTAAGGTACAGTATTCATCCCAAAGTAACTTGCACCTATTATACTGTTACTGTATAACCTGAGGTTATCATTACTGTTTAAATTGCAGAAATTTCAGATTGAAAGTAAAGTACTCTAGGCCCAAGTTATGTTGTTCTTATTCCAATGTAACTGTTTTGTTCCAATTTCTTCAGATATATTCTACATACAGTATGTACACTACAGTATATGACAAAATACAGAAACTGGTTTCTTGCATAATTTTACTGTTCAGTAACAGTAACGTCTGCATCTTATTCTAAGTTTCTTCTTGATTTTCTGTCTTTTTTTCTGTCTTTTTTTTCTCCTTTTTTTGAAGTGGGTGAAAAGAAACAGAAAATGAAAATATCACACACATCCTGTTTACTTTCTTTTTCGGTATAAATTGTAACAAAACGAACTTAGCATTTTCATACCACAGTAGTACGCAAGTAAGGAGATTGTGGTTCAATAATCATCAAAGTGCATCCAATCACTTACAAAAAATGTCACGCACTTTGTTTGTTTGTTCGGAATCGGGCAAGTTCCTCAAATTTTCCAAGTAAATTGTAAAATTTGAAGCAACTTTGGACAAACCAAGACATGCACAAATATATGATGAAGACTGACAGTAATATGCAGCAGGTTACTGAGGACAGGCTTCAAAATTTGTGCTGTTTATTGGCTACATTAAATGCCATTGGATTCTGCCAATTTGCCAACTGGTAGAATAAAATGAAGGCACTAGCAATTTTCTGCCAGTAGAAGCACATAATTATGGTCTCTTCAAAGAATTGGCATGATTCCCATACTGTACTTGGGCAAGTCCAAGCTTATTGTGCCCCAGCTGTGAACATATGATTGTAAAGCTAAAGGTCTGAAGTTTCTATTTTCCCAAAGAGATTAATGTAATTTGTGTAGTTAATGAATGACTTGTGAAAGTGCATAATTTGTGAAACTGCAATTTTAATTTGTGAAAGTGCATAATGAAAGTGCATATTGCGTAAACATCAAAGGAGTGTGACGTATCCATGGGACCTTTAAATCTTGATGAGTAGTAGCTAAACTAGTGCATTATTGAAATAATTTAGATTTTTCTCACAATGGAATTTATTGACCCATCCTTTGCAAACTTTTGACAATTACTTCAAGTTTTTAATTTAGTTAATTAATTAATTATGCTAATATGATCATCTCCAATACTTAATGTCCCATATATATCAGTTTACAATGTTCAGTATGTCTGAACAGGGCTTATTTTCCAAATTTTTGTTAACTGGAAACACAAAAAGTCTGTATTGATAAGTTGGCTAAACTGTTATCCCATCATGTGACCTTGTTCCTATTTAACATAATTGTAAGGCCATTTTAAAATGAATCACCCAGGTTTGATAAATTGTGGTTTCTGGTTAAACTTTAAAAGGTGAAAACCACCAAACAATTCATCCTGTATTATTAAGATCTGAGCAATTCATTTCTTAGAGAGTTTCATTATTAAAGCCCTTTGACAGTAAAAAAAACAGACTCTTTCTCAATACTGAAGTACCAAGTTTGTAGTTTCTCTATGTACAAAGCTGAAGCCAAGGTCCATGTATTGCCCTACATTGTGGTTAAAATTAATCCCTCAGGGCTTTGTTTGTGTGGCCCTGCATAATTGACTGTATTAAGTGTATTTGTCATGTGAAGTCTACCATAAGAATATGGCTGAAATTTGTGTCACTGCCGATTGAAAGTTCAGTTGATTTTGTGAAATCGAGTGGACGAAATAAGAGAAAAGTGAATAATTATCAACAGGCCTAGAAATTTCGGGATATTTTTCGCAGGGATCATAAATTCATTCCAGTGGATCAATTTACACTGTATATGCACTAACACATAAACATTTTCGGCCTACTTGTGGAAGGTTTCCACAGTTACATGGTACAAATTACAATCTGATGACTTTTAATAATTTGATAATGAATTTAATAATTTTAAATGATTTAGAGGAAGGTCATTAGAGAGTGATAGATATGAAACATTGAGATTGTTTCCAAAACAAAATAGGTTTGTGAATTGTCATATTTTTTTACCTTCATCTTAACAACAGTGCAAGAATAAACTGTCCCAGTGTATAGCAACAATATGTGCCCACAATATAAATGTATGTATAGATGCAATGATCAGAGAATATTGACTGTACAGTACAGTTGATGAACTTGTGTCATTTTGCTTCCAACAAATGTTTTGTTTGTAAGGTACTGTACAAGTACTGTAATTATCAAAGATAATGAAGGAGTGATGTCCTGTGTCTAATTACTGTGCAGGTACAGTAACACTCTTTGTCTTTTTTTTTCTCCCTGCCATTTCCTTCGTTCAGATGACAATATAGAGCAAACCTTAGAGCCCCCAATTATTCCATCTAGTGCTTAGAAATCCTATAGTCGTAATGATACTGTACAAGCAGATTAAGCTTATTTGTTTATTTATTTATTTATTTTTTTTATTATTTTTTTTTTGAAAACAGAAAGGGAAATTGCTCAAGAATCAGAAGACCAATTGGCAGAATTGAGGAGAAGAAAAGTTGAGCACAGCGGGGACTCGACTAACGAAACAATGAACAATAACTCAAACAATGCTGAAGACAATAGACTGAGAGATAATGAAGACGAGAAAGAAAAGTCCAACACCGATGATGAAAAAGACGTGGACACGAAAGCGGAACCTCTCGAGGCGATTGACACCCCCCAATACGAAGCGGAACTTGCCAAGTTGCGCCTGGTGGATGAGAACACTTCTAAAGAGGTACAGGAAGTTTCTCACTGTGCTACTTTGGTACTTACTAATTCAGGTAGGGTTTTAAAAAAAAAAAAAAACATGGCCGTCTGGGAACCCAGAGTGACAGGCAGAATCTTGTCTCTTTTCTGTGCACAAAGCTCTCCACTCCATTAATCGCTCTCAGCTCAACTCTCTCAAATCACTACTGTCTTGTTCGAGTCTTTGCCCGTTTTTTTAATTGCTGTGCTTCCACCCGTCTTCAAGTGCTTAAACTGTTCATCCAGTGCTTGGATAGATGCAGAAACTTGGGTGTCTCTTCTGTGTAAGTAGGGATCAAATATCACCATCCCACTGCCCCTATCTCTTCCCAGCCATACTTACTTCACGCCTCACTTACCTGTCTCCTTAACCTATGCACACCTATCTACCCCAGCCTAACCACTTGTGACAGTCTTGCACTGTGTATACGGTCTTGGAGAACTATTTTGTAGTCAGATAGAAATCTCTTACATCTAGTTCACTGTATGATCTGATGGAATTATTAACTTCTTCCTAGCCTCCTCCCCCCCCCCTCCCACACACAGGGGTAAGTTTCTATCTGACCCAGCATACACCAAATTGAGAACCAAGCACTGCATCCCAATATATACCTCCTCTGTTTTGTAACTTCCCACTGATTCAGACCACGATGTAAGCAGGGAGCTGCTACGTTAGAGTAGCAGCTCCCTGATGAGTGTATCAGGAACCAAACCTACACATCTCTCCTGTAGACAGCATGCATATTGTTCATTCTGTGTTATTTTAAAATACTATATTTTTCCGACAACCAATTTTTCTGCTATGACAACCAAAAATTAAGACCTTGCTGTCTGAGAGAAAATGGGGGGAATCATTGAAATGAAAATTGACCCTGTAGTGTACAAATATAATACATACATAGAACATTCATGTTACAATACTTAGGTTACACTTGCACACATGTTGTGCAGTGTAATGTCATCCAATTCACTATTTCCATCTATGTATCATATATTCAGTGTGACCTCTTGACATTTCATATTTTCAGCTCAAATATTTTGAATATTGATTTATAACCCTGACAGTATTTTCTCATCAACCAATAAAATTAACTCAATTATATCATTTGATAATTTGTTGGGATTTCTCCCAGGGTAGTAGTCTTCCTATGGTGTCCATGCTTATGGACAGTATATCACAAGTGCTGCATCTAGGCCTATACTGTTTGACATACAGTACAGTACAGTAACTGGCATCACCGGGGAATTGTGGCATAAATAGGTGTACTGTAGACTACTGTACAGTATTACTCCTGTCAGTAGGAGCAGATAATTACTTCAGATCATCACTGACTTTAGTAGATGACTCATTGATTCCTGATTTGAAACTCTGCATCAGAGGCTACAGTATACAGTATGTACAACAAATTTGTGTTTGTTTAATACTGTACTGGATATGGCTGCCCCTTGTAGATACATAGGACCTATCTAGATAAGGCAGCACCCATTGTTTTTTTTATTTTTTTTATTTTTTATTGCATGGCTGGAGAGCCCCCCTCCCCCTCCCATTGGTTTAAACCCAGAATGTCTTCTCATTTTGAGGAGCATCAAATTATCACCTGAAATTTCTAGAATGATATGTCATTAATACATGTACAGTATATATATCTTCAAAGTTACAACCTAAACACATAGCGCCTCTGTTTTAGTTCAAAGTAATACAGCATAAAAACCATATATGATAAACAGGACCTACTACAAGGCTGCAATTTCATGGAAATAATGAGTTATTAGCATTATTTGCATAGATACCAACATAGCTACATAGCATGTGAGAAGTAAAACTAATATTTAATCCCTTCCTGTCCCTGAAACTTTTGAATGGAAGTTTTCCCATCCCTGAATGTTGGACTAATGCCCACATGTGGTGTTTCCTTTAACATGTCTAGCTGGAATACCAAATTACTTGCTGGTAGACATACAGTAATTTATATCCGTTGTTGATTGCTTTGGAAAGTTTTCTGGGAAATTGTGAATGGTGAACCCTGAGTACATACATATATCCATAACAGTGGTGCAGTGTACCATGTAGTGTTAGACTATGTACAGTCATGACAGTGTCAAATTTATCAGGTGCACTCCTTTGCATTTCCTTTACATGGTATTAAGTAGAATGAGTGCAAAAGAGAAGCATTCACTTCCTGTTTCTGGCATTTTTCCATGTAAACATTTTCTGAATTTTCAGTACTTGAATGACTATGAAGTCAGAAATCATTCATTATAAACAGATATGATATTATGTTTCCTGTTTACTGGGAAATTGAAATCAAATCAGAGAGTTGTGTCATAATTTGAGGTGATTTACTGCTTTGTAATTATTTTGCAAATTCTGTGTTTTGCTCCATTTTGGTTTGTAAGATGCGTACAGTACATGTATCAAAGGCTACGTTCATTACAAATTCTTCTGTGACATTTCAAGGTACCTTCAAGTCTGTTAATACTGTCTGAAAAAGGTTAATGTTAATGTTAAAGTCTGTTATGCATGAATGATGTACAGTAGTACCGTTGTTAGTAGTCCTCTTGAGCATCCAGCATTGAGATGACAATGAATGTTGATTGTCTTTCCTCTTTCTTGATCAGAGAGACCTTTTTCCTTTTTGTTCCATGACCCCTTTTTGTAAGTTGTATACATCATAACTTATTAGTTTCATGTACATGTACAGTACAAGTTTACACAGCACAGTCCAGTCAGCAGTACAGTACATTATAGGCCTATTGAAGCTTTTACAAGACAGTACAGTACGTTCAATATATCTAGATAGAAAAGACTGATGTTCTGTCTCTCTCTCTGATAGGTTCCACGGAACATTTAAATTAAAACGCAATTTACGGTTTTATTAGCTAATTAATCATATTCTGTTCCGTTGAACAATGAGCTATTAAGTTGATGTGTGCCCTCCGCGAAATTGAACGTGGTTATTGCAATTGTAAACAAGCCATTTCCCAGAATTTATTTTCAGATGAGCAAAGTGCGTTAGATCAGTATTTTGATCCTATTTTCAGAAGAAAATTTGTAAACACTTGTTGTTGAGAGTTGCTCAAATTAAAATTCATATGTACTGTAGAGGACAGTTTTACAACTTTTCCATTTCCCAGAAGGACTTGTAAGCTGTGTGTTTGGTTTAATGATGCAGATCTGAAGAAATTTCATAGAAAATGATGAGGAGTGGAGTAACCATAAATTAAATATTTCCTGCTCCCAGAGAGAGTAGCTTGTACTTGGATATCTGGATATTACCTGTACTTTATTGAAGTGGTAATATCGTCATTAAGTTTCTCTTGCTTCGTTGCTCGACAGTAACTCTTTCTCTGATTTCACAGAGAATAATAATTGGTATAATTGTTTGTTGAAAAAAATAAAATATTGCAACAAGGTTGAATGAAAATTATTGGAATATGGAAAATATGGTGAAATGTAAAGACAGCCATATAATGTCATAATGAACCAAGCTGGTATCCCTTTGGATTTTAAAGGTCAGTCATGAAGTTATTATAGTAGACTAATCCTTTTGTTTGTCCAACTGCCCCTTACCCTTCCCCAATTCCCACCACATCCCTTCCATTTTCAGCTTAGTTTCTTCCTTCATTCCTTTGTGCATCATTTGTAATTTTTAAATGCCATTCAGCCTTCTTTCCACCCACTGCTTCCCCCCTCCTCCCCCTTCCATCTCAGCTTAAGTAGTTCCTCCATTCTTTGTGAATCATTTGCACCTAATTCAGACAACCTCACCCCATCCCCTCCCCCCCCATCCCTTCCATCTCATACTCTCCTCAGACTACAAACCTTTTGAACCATTTGTAATTAATTCAGATGCGCTTCACCCCTTCCATGCTTACTGTAGCTTGTCTTCCTACATTTTCCTTGATACAACTTAGTCATTTGTAATTAAGTCGGAATTATAAATTCCTAGAAGCCCTTCACAATCATGGTTGCCTACTGTATGTCCTAGCTGCACACAGTACACAATGAATGCACCCCCCATCCCCCCAGTGATGTTTGAGATATTTACTGTACTTCTCTGCCGAGTTTGGACTTGCAATGAAGAATAACCTTTATAAAGCTCGACAAGAAATTCTGAGTGTCAGTTTGAGTTTTCAGTTACCTTATCTAATCAGCGACCAAATTATTTGTAATTAGACCTGATTTGTTATGGAACCGTGACCGTCGGATCAGACCTGTCCGGTTTTACTTAAGTTGAAGTGCCTCTTAACCGTAGCACCTGCCATGTATTTGAATAATGCCACACGGAATGCGGTCGGTCACGTGTGGTAGATTGCGTTTCCTCCAAGTTGCAAAGGAAAATGCAAGAACTGAACCAGAAAATCGACTCGATCAATCTCCTTGCAAATGTTTGTCTTCAAATTTCAAACTAGCTTGGAGTAGTTCCTCTGTCTTAAACTATCATAGTGGAGGCATGTGGTATAAGTGCACATCCATGGTTTTATTGTTGCATATATAGTACTATACATACAGACTTGTTTACAGTGTTAAGTATTGTATATATATATATGTTCAGCTCATGTACAGTTCCTTCCATATTTTTGCTACAGTCCTCTCTTACTGTACTGTACCTGCCTCATCACTACTTGTATTGCACCTGTAGGTCTTCCCCCATTAAAGTAATATTTTAGCATTTTTGTAATACCTAAGTCACAGATTGTTTAGCTAAAGATGTATTAACTTGTACTTATTATTTGAGAGATTTCACATACTGTGCTGTGATAATCATCAAATTTCTAATCAAAAAGTAATTACCAAAACAACATTAAAACACACTCAAGTCAACATATTTCTGTGTTAGGTTTGAAATATATTTGGGTATTTAATTTAATGCAGACTGCATGTGGTTTTGCATTAACATAGTCCCTGATTTACTCGCAGTGGCATTATGTACTGTAATTGCTGTACTTAATTATAGTGGTGAATCTATGCAACAGCTACAATCTATGAAATGCCAATATGGTGTGGATTTCAAGACACTGTACTTGAAAAGTTTTTACATATTCATAGTACAGTATGATAAGTACAGCTTGTCAAACTGTAAGGTTGGTGGTCTTTACTCAACTTGGGCCAAGATGGAAAAAAAATCCCAAATTCTTTGGAGAATAAATGAAAGTGACAGATTCTTCTTTGTCACATTTCTAAAATGAATATTATTTAGAGGAAAACCACAGGTTGCAGTCTGGTTTAAGGGACATGAAGGGAAAAACCAAACCACAAACACTCATGAATTTGTCCTTGACAGAGACAAAGCTGCCCTAACTATTGTATGTTACATTATTAAAGAATCTGGTTTTTGTCAAATCTGTCAAGTTTTTACTGCCAAAAATTCATCATTTGTTCATGTCAGGGCCACCGTAGGTAGTAAAGTCTCTTCTGCAAGTTTGAGTTTTAGCTTCTAGGATAATGAAATCTTTGTGTTGATAATCTGCCCCCAATTATCTGAAGAAATATCTTGCTCATTTCGGGAGGGGTGGGGGGGGGGGTAACAGGATTTCAGGGTCATGTCAGAGGTTGCCATTTTACCTGTGTGTGGTGTCATAGTGCCACTATGGATATGAAATATTTTACTTTCCTTTTATTAATATTTTCGAAGGGAATTTTGTAACATTTTTGACATTGAAAGCAATGACAGTTGAGTACAGTAAGATAAAGATCTTTGCATTGAAAATCTTCCCCAATTATCTGGGGAGAAATCTTGCTCCTTTCGGGGGAAATCACAGGGTTTCAGGCTTCTACAGAGGCTGTCAGTCTGTCTTGTTGTAACTGCAACTAATAAATGAAATGTACTGGGGTTTCTCTTGGGTGGGGGGAGGGGTTGATATTTTCAAAGTGAGTTATGTAAATCAGTGTTGACATTGAGATAACAATGAAAGACTTATTGTAGCTAAATTAGATAATAAAAGCTTTAAAAAAATTAGATTACGCCTGCAAATCTCAATTATAGTCTATAGAAAATATCCATCTTAATAAAGAAGGAATTAAACCAACCTTCTAAGAGCAATGTGGCTTGATAATGCCATATTTAGACGTCTTTGGTCTTAAATGTGTGAAGGAATATTAAAACTCAATAAATGAATATGTAGATTGCAAACATGTATTTTGCTTCTTTGAATGGTAGAGTTAGAATTGGGTGATGTATAAAGTGAGGGCGTAGTGCTAATAAAACATTCCATTCGTGTAGTTTCAAGGTAGATAGGAAATTGCATATATATTGACTGGGAGACAGGTCAGTATCGTCGGTCGTAAATCCACAAACCAGTAAGTTTTAAATGGAATATTTCTTTTTTTTTTTTTTCTTATTTCTCTTTCACATAGACCACTTACGCTGGTAAGGTTTTGCTGAAGGGTTTAAGTTAAGTATGTAAATCACAAGAATGACAGCTTTTGTAGAAATTTCTGCAAATTATCCAACATTATCATAAAAACATTGAGTTTACTGACGCTCTTCCTGGATACGAAAACCCGGAAAGAAGAAAAAAAAATTGCTTGAATTCAATCCGACATGAAAGGCTTAGTGTCATTGTTTCCATTCATTGTTTATATAAATTCATTATGCATAATATTGAACTTTGAAAACCAGCAGACAATAATAGGAACTTTCTCTTGTAAACGGGGTCATTTTACAGTACAACTAGCTTAGCTCAGTACCGTTCCATGATTGCATACAAGCATGCTATTAACTTTAACATTCGATGACGGTCAGATGTGTTGTAATATTATCTTATTGGGAGGGTTACTGCATCCGTCAGTTTAACCGGTAACCTAACGAAGGTTTTCGAAGAATACTGCGGGATTTCACAAACGGGGTCAGACAGTTTGGTTTCCTGTTTAAAGCTCTACGCTCTCTTCCTTTCTGCTAGATCCTTTCTGTTCAGGTAGCATACACTTTAGTATACAGTACTTAACAGTTGATTCGTTTGAACAGAACTTGTATTCTTATGGTCATACCACCAAACAATCATTTTTTGTTGGGGGTTGGTTCTGGCTTACTTTAAGTTCTCTCTAAGTAGCTTCCTGCCTGCCATATGAATTAAAAAAAAAAAAAATTTAATTTAAATTGCCAGTTTCAAGTCTTTTACCTTAACCAACAAACTTGATATTTTATAATGACAGGAAGCTGTTTAGTCTCCACCTCCTCCACGCAATGTACAACCAGAATAAGGAAAACACAAAGCAGTGACATATAACTGTGGTATTTACAGTATTAGTATATTATGTCTTAGTTGGCTACTTCCATATTTGGTGGTAACACACAGTAACTTCATTGTCAATCCAGGACAGAGGTTGTTCGGCTTAAAACCTATAATTGGCAAAGGATCTATATATTCTGTTGTTTATTTGGTACTTACTGCACATTGAAACACTGTTTACTTTTCAAATTATGTCTATTGTCGTTATGTACTCAGTGCTCAGTGAACCAATAATAAACCCACAGTTTTCTAGACAAGCGAGGTACAAGTACTGAACAGGAACTACTGTACAGTCAGTGAGTTTCAAAGGTCATTTAAGATTCCATTCCTGTAAATCATAAATTTATTCTGAGGGAGGGATACAGTGTATATGTTATGGATGGGTGGGTGTGGGTGAGGTGGTTATTTGTTAATCACGCCTGGAGTTATGATAGATCATACAGTGATAGTCATAGTAGAGGTATTCCTTTTTCTTTCTTTTTTGTACTTTGACAATATGTACTGTAACATTACCATCGTTAGCATTTATTGGGTGACTTTTGATACCATACTGTAGGAGTGTTGTCTGGTGAAACTGTATTTGCCCATACCCCTGCCTCCCCTACCTTTGGGAAGTGCATTAATTAGTCAACTAATAAATAGATAGAATTTATAAATAAAAAGTCAGATTTGTGAGTCATTTTCTCATTAGCTTAAAAAGTCTCAGTGGTGTTACAGTAGCACAGCTGTTGATTGTGTATGAGTAATTAGTAGGTGGGAGTGTTTGTTTAAAACTGTGATAAATGGACATGGTATGAAAGACAAATGTCACAGCTGGGGAGAGGTTCACATACCTGTAATCCTGCTGTAATTATATTTTCCATTGTTAACCCCCGCCCAAAGAACAATTAACAAATTGTTATATATAGGTCTATGATATCTGCTATTATTTGTAAAAAACATTACAAATCATTTCATCAGTGGCACTTAAGTAATGATTGGTACAAAGTGACACATCGTGAAAACGACTGCAAGTTTACTACATATGCTATCCAGTCAACCCCCTCCAGTCTACTTCCTACCCCCCCCCCACATCCCCCACCAATGGAAATGTTATTTTCTGAAATAATTGTACATGCACATACAGTATTGTGGAACTAATGTATCTTGTGGAGAAGTTATGTCCTGATTCTATATTATACACTTGTGCAAATCTGAATAAAATTGGCATGGGTACCTGTACATTGGTGTGTGTACAATTCTAACCAATGGCACCTCCACTAACATACCAAACACCCTCGAGTTGGTTGTATATCATCTTCTTATCTCCCCACCCCCCCCCTCCCTTCCAGTGCTCCATTAGCAGCATTAGTTACCTAGTATATCATTTTTTTCCTTTCCTAACAGAGTCAGGAGTGAAATACAGAGGTAATACCACTGCAAAGAGATCTCTGAAGGATAACTTTCAGGCATCGCTGACCCAAAGATCACGATCACCATTGTCTTCTCGGAACAACGTCGTCGCCAAGAACTCTCCGTCCGCCACGGCGACAAAGCATCAGCAAGTGGGGGCCACTCGCCCGACTCGATTAATCGCAAGATACGGGCCGGCTGGTCTCGACAAGGAAAATGTCTAAAAAGCCGCACATTACAACAAAATGTTCAAAACGTCAATATCTGCATAAACCAGGGATAAATTTGTTAATAATAAGAGAAAAACCTTGATTTTTGCATGAGATTTTTTACTGTACAGCATTTTGATTAAACAAACAAACAAAAAAGATGTCGGGAGGAAAAAAAGTTTATTTGGAAAAGTTTCAATAATCCTAGTGAAGTTTTTTTTTTTTTTGGATGTCAATTCCAGATTTGGGAAAAAGTTTAATATAATTTGTATATTATCAAGGTTATCATCATAATTTATGATTACAGCTTTTCTTTTGCTTTTTGTTGGAAACACTTTGTGCACCCCACCACTATAGAAAACCTTACAAGTAGAAATTAAGTGAAGAGTTAAGAAGGTGAGAAAAACCGACTGTCCGTTGAAAGATTTGTTGATTTTAATATCCAAAGCATACATACATTATATATCAACTGCCCTAGGTCATTCATTTATCCACTGTAGTGCCTGCTGTCTTATAAACCATGTATATATATATATATATATGTTAGGCTGTGTGTTGTGATCATTAAAACAATATATATTACTAATATGTGGACTGTATGACTTTTGGGTTTAAATATGTGCACATCAGTCTCCATAGAAACCAATATTTAATATTTGTACATTGCTATAAAGAAAACAACAATTCACATAATTTTAAGTGATTGCAGGAATGACCCGACAGTCATTTCTCAAGTTTCCATTACTGACAGGAACTGCATCCCGCAGAGCTATCTTTCGTTTCCGTAGCTTCCTACCTATGAAACATAGTGTTGACATACTGTAGTACAGACACGCGGACTGTATGGCTCGAAGATGAAGTTTCGATGTATGACAAAGTGCAAAAATGCTCTTGCTTGCATTTTGGGGCATTTATTTAAGATTTCTCATCACTGTTCTTTTTTTTTTTAAATGCTTTTCCTCAAGGGGTTGTAATATTTTTAGTTAGCTGGAGGCACTGCCAAAAAACCTGCTGGGGGAAAAGGAATAAATGAAAACAGAATGAGTAAGACTTAAACAAACTTGTTTGTGACTCATCAAGCATTAGTCATAAATACTGCCTTTGAAATCTGCAGACTGTTTTTCGTCTGGGTTGATTCTGCCTGATCTCAATGGCAAATTTTACGAGTACTTTTTTCGCATCGAGGAAGAGTATTTTTACATAAATCACTGTTAAATTTAAATGTGGGAATCCACTTGGTGGGTAAGATACCTTTCTGTATCTGGTTATGAATTAACGATTTTAGTGGTCTATCTTTCTTGTTTATGCGTCGTATAAACAGAATCAAGAATTTCTGACATTTGGATGAAATATTTTGAATTTACTCATTGAAAAATGTGTTCCTTGAACAAAACTAGCCTTTACAGGCAGAAGCTCTGCTTTGACAATGGAGCCATGTACATGGAATATAAAAATTGAATATGGTGTTTAGGTTTATTTGTGCAAAACTTCATACTATTATAAACTGTTTCTAGTTGTTATGCTATTATGCATGAAGAGAGAGCAAATAAAAACCGTTGATATCTCCACATGTTTGAAAGCATGTGATTTATGGTAACCGATGATATTAACTACCAATATATGAAACTACGGACCATCGCAAATCTCACATGGATTTGAAAAGAAGGTCTATTTTTGTCCCGTTGTCAATTCATTGAGTTCAGGAAAGCTTTTACAAAAGTTCTCTTCTACAATAGGTGTGAAAACCTTAATATGACAAGACCACAGAATGTCCACAGCTGCAACACTGTAATAGTGTCATTAAATTGTTTGAAGGTTACAAAGAGTTTTATTTTTAGTATTTCTCATAAATGAAATTTGAAGAATGGGCTGGTCACACCCAGGGAGTTGTTATATAGGATAGAGCAACACATCATCTAGGGAGATGCTTAGATCATCAATGTATTTTGTGTGATGAAATGCCCAAACAAAGTGTGTCAGGTATTAACATACTCAACAATGTGGTTTTTTTGCCCAGAGAAATGTGGGAGCTTTTAAAGAAGATTTATTTTTAGTTTGATAAGAATCTGTACACCTAACTGTTAATGATGTCCATACCTCAATGCCAGTTAGTGTAGGGTCTCGTTAATGTGACATTGGTGAGGTTCCTCTCAGTAACTAGTTATGAAGTACTACTGTACTATTCTGCATTTTCTGCAGGTTTAACTTAGAACTCCATTGTAACTTCTCATGGCATAGATACAATACTTAACTGTCACTCTGAATAGTGTACCAGGCTTTGATCAGGTACTCCATTGTTACTTAAAACTTTTGTTTATTTGAATGAGGAAATAATGTGTCATTGTACATAGGGCTACCCTACATGGTAAACCATGTCACTGAGACAATGGTGGTTTTGTCTTGGCAGGGTTCTTTCAGTGGGTAGTGTAAGAATGATCTGAAGGTATGACTCATCTCTAAGGCCCACAAATTATTCAGACTGTAATTGGGTACTCCATTGTTACTCAAAACTTTTGTTTTTATGAATGAGGTAATCTTGTTTCATTGTACATAGGCTACCACAGATGTTTAATACATGGTAAACCATGTCACTGAGACAATGTGTCATTGTACATAGGGCTACCATACATGGTAAACCATATCTCTTTAATAGACGTTTTGTCTTGGCAGGGTTCTTTCTGTGGGTAGTGTAAGAATGATCTGAAGTTATGACTCATCTCTAAGGGGGACAACTTATTCAGACTGTAAAGGACGAATATTAATTCCTTGTGTACCCGTGAAGAACAACGCAGTTTGTTCTCCATTTTTGGCATTGAATCATGTCATTAAGCCCTCCTTTGATAATGGCCATGAAGTAAGCTATTTGATTAGAAGTGGACAGTTTTGTCAACGAAATTGACAAAAACAAGCACAGCCAGGAGCTTCATTGAGTAGGATTATTTCAGTCAACAATATCTAGCATCTCTTTTGCACGAGTCACCACAAGGTAATTTTACCACCCAGGGGGGAAAACCTTAACCCACAAGTTCAAGGAAACCATGTATTGTGTATGAAAAGGTCAAAGAGTGAAAAGCTATCCATAAACAATGGCTTTGACAGATTCAAAACATTCAGTAAGTCAGAAAGTTGTATCTATTCTTATAACTTAATGACCAGGAGTTCCAACTAATGAAGATAAACAGAGCCATTGCAGTCTTCACATCTATAAACCTTGGCATGAAACAGAAAATAATTGGAAAAGTAAGTAGGTCAGGGAAAGTTTATACAAGGGAGGAGCACCCATTCCCCCCCCCTCCCTAGGGGTTCAGACTTTAGCAGTTAATCAAGATGGAATCTTTTTGAACATCAACATGTGACTATAAAACCATGAAAAGTTTTTTTTTTTCTAAACTGCTTTAAAGAAAAGTCAGAAAC
>TCONS_00011392	evm.TU.Chr12.64
TTTAGCTCTAGGTAAACACCAACTAGTCCTTTGTGAAGATACGTAAAATAACCTAGATTGTAGTGGTCTTGTGTTTTTTGATATATGGTTATAATTTAGAATGAAAATTGCAATTTATGCCCTTTGCCAAGCTATATTCATGTGTTATACAGTATGTAGTTTGCTTTTAAACTTATTTTAACTTTTCATCCAATATTATCGTTTGTTATTACGACAGGTGTGTATCCTGTGATATAACGGATCATCTCATTGGTCTTCATCGATTTGTTTTCAAACGATTCAAGTTAGTTCAGGATCAGCTGAAGACAACGACAAGCGTAGTCAAGTTATTACGTTTTCTTAGGATATAAAGGGTGAATGGTGAGTTGTTCTTCATTGTTTTCATATACTGTTTGTAGTGCAAAAATTCAAATCACCCGTCAGGCTGGCAAATGTTGCATATAATGGTGGTTAAATGAGTGATTAGTCTGTGGACGATTTGACCGTTTGTGACTCATTGCAACCCTTTACCGCACACATCGTTTCTACATTACACGAAGTATTAGTGGTGACTGAGGTATGCATTGTGTTAGCATTAACCGATTGTGTGGGTACTGTTGTATTACGCATCTAGGTTAGGATATTCGGTGGTAAATTCGTAATGTCCGTGACTCAGGATATATTACTAATACTTTTGTGTGTAAGGTGGCTTTCTAAGAACATTATTATTTTGGCCTCATTCAGTTCTAAGACACTGCCAGAGCAACACATGGAGTCAACACATTCAATTACAAATAGGAAAATGAGTTTAGTTTTGCGAAGAGTTAAACACAACCTAAAGATTACCATCATGGGTGCATCAGAAAGTAGAGAAGACTCCCATAACAAATTAGTTGAAGAAAAGAACGCTACACCTATTCAGAACAGAAGGATCTTAACGTTACAAGATCCAAGATCTCCATCAGAGTCAATTCACAGAACACCGATCATAACCGATACCACAGACTTTCAAGACCCACGTTCCCCTACAGCAGAGATATGTAGGACACCGGTCGAGGAGACAGGCGATCCGAGATCGCCCACAGAGGGCATCCCAAGAACACCAGCCAACCCTTTCGTTTTTCCCGATCCACGATCTCCATCAATTGGAATTACAAGGACGCCCATGATAAAAACTATTGAGGAAAGGGAAATTGCTCAAGAATCAGAAGACCAATTGGCAGAATTGAGGAGAAGAAAAGTTGAGCACAGCGGGGACTCGACTAACGAAACAATGAACAATAACTCAAACAATGCTGAAGACAATAGACTGAGAGATAATGAAGACGAGAAAGAAAAGTCCAACACCGATGATGAAAAAGACGTGGACACGAAAGCGGAACCTCTCGAGGCGATTGACACCCCCCAATACGAAGCGGAACTTGCCAAGTTGCGCCTGGTGGATGAGAACACTTCTAAAGAGGTACAGGAAGTTTCTCACTGTGCTACTTTGGTACTTACTAATTCAGAGTCAGGAGTGAAATACAGAGGTAATACCACTGCAAAGAGATCTCTGAAGGATAACTTTCAGGCATCGCTGACCCAAAGATCACGATCACCATTGTCTTCTCGGAACAACGTCGTCGCCAAGAACTCTCCGTCCGCCACGGCGACAAAGCATCAGCAAGTGGGGGCCACTCGCCCGACTCGATTAATCGCAAGATACGGGCCGGCTGGTCTCGACAAGGAAAATGTCTAAAAAGCCGCACATTACAACAAAATGTTCAAAACGTCAATATCTGCATAAACCAGGGATAAATTTGTTAATAATAAGAGAAAAACCTTGATTTTTGCATGAGATTTTTTACTGTACAGCATTTTGATTAAACAAACAAACAAAAAAGATGTCGGGAGGAAAAAAAGTTTATTTGGAAAAGTTTCAATAATCCTAGTGAAGTTTTTTTTTTTTTTGGATGTCAATTCCAGATTTGGGAAATTTTTGTTGGAAACACTTTGTGCACCCCACCACTATAGAAAACCTTACAAGTAGAAATTAAGTGAAGAGTTAAGAAGGTGAGAAAAACCGACTGTCCGTTGAAAGATTTGTTGATTTTAATATCCAAAGCATACATACATTATATATCAACTGCCCTAGGTCATTCATTTATCCACTGTAGTGCCTGCTGTCTTATAAACCATGTATATATATATATATATATGTTAGGCTGTGTGTTGTGATCATTAAAACAATATATATTACTAATATGTGGACTGTATGACTTTTGGGTTTAAATATGTGCACATCAGTCTCCATAGAAACCAATATTTAATATTTGTACATTGCTATAAAGAAAACAACAATTCACATAATTTTAAGTGATTGCAGGAATGACCCGACAGTCATTTCTCAAGTTTCCATTACTGACAGGAACTGCATCCCGCAGAGCTATCTTTCGTTTCCGTAGCTTCCTACCTATGAAACATAGTGTTGACATACTGTAGTACAGACACGCGGACTGTATGGCTCGAAGATGAAGTTTCGATGTATGACAAAGTGCAAAAATGCTCTTGCTTGCATTTTGGGGCATTTATTTAAGATTTCTCATCACTGTTCTTTTTTTTTTTAAATGCTTTTCCTCAAGGGGTTGTAATATTTTTAGTTAGCTGGAGGCACTGCCAAAAAACCTGCTGGGGGAAAAGGAATAAATGAAAACAGAATGAGTAAGACTTAAACAAACTTGTTTGTGACTCATCAAGCATTAGTCATAAATACTGCCTTTGAAATCTGCAGACTGTTTTTCGTCTGGGTTGATTCTGCCTGATCTCAATGGCAAATTTTACGAGTACTTTTTTCGCATCGAGGAAGAGTATTTTTACATAAATCACTGTTAAATTTAAATGTGGGAATCCACTTGGTGGGTAAGATACCTTTCTGTATCTGGTTATGAATTAACGATTTTAGTGGTCTATCTTTCTTGTTTATGCGTCGTATAAACAGAATCAAGAATTTCTGACATTTGGATGAAATATTTTGAATTTACTCATTGAAAAATGTGTTCCTTGAACAAAACTAGCCTTTACAGGCAGAAGCTCTGCTTTGACAATGGAGCCATGTACATGGAATATAAAAATTGAATATGGTGTTTAGGTTTATTTGTGCAAAACTTCATACTATTATAAACTGTTTCTAGTTGTTATGCTATTATGCATGAAGAGAGAGCAAATAAAAACCGTTGATATCTCCACATGTTTGAAAGCATGTGATTTATGGTAACCGATGATATTAACTACCAATATATGAAACTACGGACCATCGCAAATCTCACATGGATTTGAAAAGAAGGTCTATTTTTGTCCCGTTGTCAATTCATTGAGTTCAGGAAAGCTTTTACAAAAGTTCTCTTCTACAATAGGTGTGAAAACCTTAATATGACAAGACCACAGAATGTCCACAGCTGCAACACTGTAATAGTGTCATTAAATTGTTTGAAGGTTACAAAGAGTTTTATTTTTAGTATTTCTCATAAATGAAATTTGAAGAATGGGCTGGTCACACCCAGGGAGTTGTTATATAGGATAGAGCAACACATCATCTAGGGAGATGCTTAGATCATCAATGTATTTTGTGTGATGAAATGCCCAAACAAAGTGTGTCAGGTATTAACATACTCAACAATGTGGTTTTTTTGCCCAGAGAAATGTGGGAGCTTTTAAAGAAGATTTATTTTTAGTTTGATAAGAATCTGTACACCTAACTGTTAATGATGTCCATACCTCAATGCCAGTTAGTGTAGGGTCTCGTTAATGTGACATTGGTGAGGTTCCTCTCAGTAACTAGTTATGAAGTACTACTGTACTATTCTGCATTTTCTGCAGGTTTAACTTAGAACTCCATTGTAACTTCTCATGGCATAGATACAATACTTAACTGTCACTCTGAATAGTGTACCAGGCTTTGATCAGGTACTCCATTGTTACTTAAAACTTTTGTTTATTTGAATGAGGAAATAATGTGTCATTGTACATAGGGCTACCCTACATGGTAAACCATGTCACTGAGACAATGGTGGTTTTGTCTTGGCAGGGTTCTTTCAGTGGGTAGTGTAAGAATGATCTGAAGGTATGACTCATCTCTAAGGCCCACAAATTATTCAGACTGTAATTGGGTACTCCATTGTTACTCAAAACTTTTGTTTTTATGAATGAGGTAATCTTGTTTCATTGTACATAGGCTACCACAGATGTTTAATACATGGTAAACCATGTCACTGAGACAATGAGACGTTTTGTCTTGGCAGGGTTCTTTCTGTGGGTAGTGTAAGAATGATCTGAAGTTATGACTCATCTCTAAGGGGGACAACTTATTCAGACTGTAAAGGACGAATATTAATTCCTTGTGTACCCGTGAAGAACAACGCAGTTTGTTCTCCATTTTTGGCATTGAATCATGTCATTAAGCCCTCCTTTGATAATGGCCATGAAGTAAGCTATTTGATTAGAAGTGGACAGTTTTGTCAACGAAATTGACAAAAACAAGCACAGCCAGGAGCTTCATTGAGTAGGATTATTTCAGTCAACAATATCTAGCATCTCTTTTGCACGAGTCACCACAAGGTAATTTTACCACCCAGGGGGGAAAACCTTAACCCACAAGTTCAAGGAAACCATGTATTGTGTATGAAAAGGTCAAAGAGTGAAAAGCTATCCATAAACAATGGCTTTGACAGATTCAAAACATTCAGTAAGTCAGAAAGTTGTATCTATTCTTATAACTTAATGACCAGGAGTTCCAACTAATGAAGATAAACAGAGCCATTGCAGTCTTCACATCTATAAACCTTGGCATGAAACAGAAAATAATTGGAAAAGTAAGTAGGTCAGGGAAAGTTTATACAAGGGAGGAGCACCCATTCCCCCCCCCTCCCTAGGGGTTCAGACTTTAGCAGTTAATCAAGATGGAATCTTTTTGAACATCAACATGTGACTATAAAACCATGAAAAGTTTTTTTTTTTCTAAACTGCTTTAAAGAAAAGTCAGAAACGGGTAGAGAAGTTGGATGTTAATTGATGGTGAGATTCAGAGATAGAGTAGAGAATGGTTTTGGACTGCCCCTTGGCAGAACCTCTAGCCCTCCCCCCACCCCCCCTCCATCATCAGTGTTTAACTGTTTATACATTCACCTAAGATGCAGACTGTCACTCTGACCTTTTGTCAATTCAGTTTTCCTCTTTGTATTTTTTGACATTTTCTATTCCTTCCCTTTCATTTCTCATTCATGGTCACTCCTCTCACAGTGGAGATGGAGATGTATATTGTCGTCCGATTATTACCTGGCCATCATGACGAGTTCTCCGTCCGTAGATCTCTCTTATAAATGCAGACAGACAGATAGCATCAAAAGAAAATTGCAGCTTTTGAGGAGTGCCTTTTTGAAAAGGTTAAGACAATTTCTCAGGCAAGTTGTAACAAAAGAGAATAGTGATGCTCGCCAAGTGTTTTCAAGCAAAATTGGCCTTGAGCAAAAAATTTTGAATTTCGTCAATTGAACCGTCTTTAAAATGTCAGATGAAATGATGACAGATATTTTGAATGTTTTGACAGTTTAGTCAGGTTGTGCGGCAGAATTCAGTGGAGTGTTTTGGGAGAGAAGAAATAGGATGTGCTGAGAAATAGGTCATTATCTAATATGGAGTGGTAACAGGTGAAGTTTCTTGGTACACAACAAGTATGGGAGTCTCATATTTGTATGATTTAATCAATTCAACAGAATTGCAAAGATTCAGCAGTTGATAAAGTGGAAGTGAGGACTGATAAACCAAAATATAATAATAATATAATATAAATAAAATATGAAAGAGTAATTTTGCACAGTTTGTGCC
>TCONS_00011393	evm.TU.Chr12.64
TTTAGCTCTAGGTAAACACCAACTAGTCCTTTGTGAAGATACGTAAAATAACCTAGATTGTAGTGGTCTTGTGTTTTTTGATATATGGTTATAATTTAGAATGAAAATTGCAATTTATGCCCTTTGCCAAGCTATATTCATGTGTTATACAGTATGTAGTTTGCTTTTAAACTTATTTTAACTTTTCATCCAATATTATCGTTTGTTATTACGACAGGTGTGTATCCTGTGATATAACGGATCATCTCATTGGTCTTCATCGATTTGTTTTCAAACGATTCAAGTTAGTTCAGGATCAGCTGAAGACAACGACAAGCGTAGTCAAGTTATTACGTTTTCTTAGGATATAAAGGGTGAATGGTGAGTTGTTCTTCATTGTTTTCATATACTGTTTGTAGTGCAAAAATTCAAATCACCCGTCAGGCTGGCAAATGTTGCATATAATGGTGGTTAAATGAGTGATTAGTCTGTGGACGATTTGACCGTTTGTGACTCATTGCAACCCTTTACCGCACACATCGTTTCTACATTACACGAAGTATTAGTGGTGACTGAGGTATGCATTGTGTTAGCATTAACCGATTGTGTGGGTACTGTTGTATTACGCATCTAGGTTAGGATATTCGGTGGTAAATTCGTAATGTCCGTGACTCAGGATATATTACTAATACTTTTGTGTGTAAGGTGGCTTTCTAAGAACATTATTATTTTGGCCTCATTCAGTTCTAAGACACTGCCAGAGCAACACATGGAGTCAACACATTCAATTACAAATAGGAAAATGAGTTTAGTTTTGCGAAGAGTTAAACACAACCTAAAGATTACCATCATGGGTGCATCAGAAAGTAGAGAAGACTCCCATAACAAATTAGTTGAAGAAAAGAACGCTACACCTATTCAGAACAGAAGGATCTTAACGTTACAAGATCCAAGATCTCCATCAGAGTCAATTCACAGAACACCGATCATAACCGATACCACAGACTTTCAAGACCCACGTTCCCCTACAGCAGAGATATGTAGGACACCGGTCGAGGAGACAGGCGATCCGAGATCGCCCACAGAGGGCATCCCAAGAACACCAGCCAACCCTTTCGTTTTTCCCGATCCACGATCTCCATCAATTGGAATTACAAGGACGCCCATGATAAAAACTATTGAGGAAAGGGAAATTGCTCAAGAATCAGAAGACCAATTGGCAGAATTGAGGAGAAGAAAAGTTGAGCACAGCGGGGACTCGACTAACGAAACAATGAACAATAACTCAAACAATGCTGAAGACAATAGACTGAGAGATAATGAAGACGAGAAAGAAAAGTCCAACACCGATGATGAAAAAGACGTGGACACGAAAGCGGAACCTCTCGAGGCGATTGACACCCCCCAATACGAAGCGGAACTTGCCAAGTTGCGCCTGGTGGATGAGAACACTTCTAAAGAGAGTCAGGAGTGAAATACAGAGGTAATACCACTGCAAAGAGATCTCTGAAGGATAACTTTCAGGCATCGCTGACCCAAAGATCACGATCACCATTGTCTTCTCGGAACAACGTCGTCGCCAAGAACTCTCCGTCCGCCACGGCGACAAAGCATCAGCAAGTGGGGGCCACTCGCCCGACTCGATTAATCGCAAGATACGGGCCGGCTGGTCTCGACAAGGAAAATGTCTAAAAAGCCGCACATTACAACAAAATGTTCAAAACGTCAATATCTGCATAAACCAGGGATAAATTTGTTAATAATAAGAGAAAAACCTTGATTTTTGCATGAGATTTTTTACTGTACAGCATTTTGATTAAACAAACAAACAAAAAAGATGTCGGGAGGAAAAAAAGTTTATTTGGAAAAGTTTCAATAATCCTAGTGAAGTTTTTTTTTTTTTTGGATGTCAATTCCAGATTTGGGAAAAAGTTTAATATAATTTGTATATTATCAAGGTTATCATCATAATTTATGATTACAGCTTTTCTTTTGCTTTTTGTTGGAAACACTTTGTGCACCCCACCACTATAGAAAACCTTACAAGTAGAAATTAAGTGAAGAGTTAAGAAGGTGAGAAAAACCGACTGTCCGTTGAAAGATTTGTTGATTTTAATATCCAAAGCATACATACATTATATATCAACTGCCCTAGGTCATTCATTTATCCACTGTAGTGCCTGCTGTCTTATAAACCATGTATATATATATATATATATGTTAGGCTGTGTGTTGTGATCATTAAAACAATATATATTACTAATATGTGGACTGTATGACTTTTGGGTTTAAATATGTGCACATCAGTCTCCATAGAAACCAATATTTAATATTTGTACATTGCTATAAAGAAAACAACAATTCACATAATTTTAAGTGATTGCAGGAATGACCCGACAGTCATTTCTCAAGTTTCCATTACTGACAGGAACTGCATCCCGCAGAGCTATCTTTCGTTTCCGTAGCTTCCTACCTATGAAACATAGTGTTGACATACTGTAGTACAGACACGCGGACTGTATGGCTCGAAGATGAAGTTTCGATGTATGACAAAGTGCAAAAATGCTCTTGCTTGCATTTTGGGGCATTTATTTAAGATTTCTCATCACTGTTCTTTTTTTTTTTAAATGCTTTTCCTCAAGGGGTTGTAATATTTTTAGTTAGCTGGAGGCACTGCCAAAAAACCTGCTGGGGGAAAAGGAATAAATGAAAACAGAATGAGTAAGACTTAAACAAACTTGTTTGTGACTCATCAAGCATTAGTCATAAATACTGCCTTTGAAATCTGCAGACTGTTTTTCGTCTGGGTTGATTCTGCCTGATCTCAATGGCAAATTTTACGAGTACTTTTTTCGCATCGAGGAAGAGTATTTTTACATAAATCACTGTTAAATTTAAATGTGGGAATCCACTTGGTGGGTAAGATACCTTTCTGTATCTGGTTATGAATTAACGATTTTAGTGGTCTATCTTTCTTGTTTATGCGTCGTATAAACAGAATCAAGAATTTCTGACATTTGGATGAAATATTTTGAATTTACTCATTGAAAAATGTGTTCCTTGAACAAAACTAGCCTTTACAGGCAGAAGCTCTGCTTTGACAATGGAGCCATGTACATGGAATATAAAAATTGAATATGGTGTTTAGGTTTATTTGTGCAAAACTTCATACTATTATAAACTGTTTCTAGTTGTTATGCTATTATGCATGAAGAGAGAGCAAATAAAAACCGTTGATATCTCCACATGTTTGAAAGCATGTGATTTATGGTAACCGATGATATTAACTACCAATATATGAAACTACGGACCATCGCAAATCTCACATGGATTTGAAAAGAAGGTCTATTTTTGTCCCGTTGTCAATTCATTGAGTTCAGGAAAGCTTTTACAAAAGTTCTCTTCTACAATAGGTGTGAAAACCTTAATATGACAAGACCACAGAATGTCCACAGCTGCAACACTGTAATAGTGTCATTAAATTGTTTGAAGGTTACAAAGAGTTTTATTTTTAGTATTTCTCATAAATGAAATTTGAAGAATGGGCTGGTCACACCCAGGGAGTTGTTATATAGGATAGAGCAACACATCATCTAGGGAGATGCTTAGATCATCAATGTATTTTGTGTGATGAAATGCCCAAACAAAGTGTGTCAGGTATTAACATACTCAACAATGTGGTTTTTTTGCCCAGAGAAATGTGGGAGCTTTTAAAGAAGATTTATTTTTAGTTTGATAAGAATCTGTACACCTAACTGTTAATGATGTCCATACCTCAATGCCAGTTAGTGTAGGGTCTCGTTAATGTGACATTGGTGAGGTTCCTCTCAGTAACTAGTTATGAAGTACTACTGTACTATTCTGCATTTTCTGCAGGTTTAACTTAGAACTCCATTGTAACTTCTCATGGCATAGATACAATACTTAACTGTCACTCTGAATAGTGTACCAGGCTTTGATCAGGTACTCCATTGTTACTTAAAACTTTTGTTTATTTGAATGAGGAAATAATGTGTCATTGTACATAGGGCTACCCTACATGGTAAACCATGTCACTGAGACAATGGTGGTTTTGTCTTGGCAGGGTTCTTTCAGTGGGTAGTGTAAGAATGATCTGAAGGTATGACTCATCTCTAAGGCCCACAAATTATTCAGACTGTAATTGGGTACTCCATTGTTACTCAAAACTTTTGTTTTTATGAATGAGGTAATCTTGTTTCATTGTACATAGGCTACCACAGATGTTTAATACATGGTAAACCATGTCACTGAGACAATGAGACGTTTTGTCTTGGCAGGGTTCTTTCTGTGGGTAGTGTAAGAATGATCTGAAGTTATGACTCATCTCTAAGGGGGACAACTTATTCAGACTGTAAAGGACGAATATTAATTCCTTGTGTACCCGTGAAGAACAACGCAGTTTGTTCTCCATTTTTGGCATTGAATCATGTCATTAAGCCCTCCTTTGATAATGGCCATGAAGTAAGCTATTTGATTAGAAGTGGACAGTTTTGTCAACGAAATTGACAAAAACAAGCACAGCCAGGAGCTTCATTGAGTAGGATTATTTCAGTCAACAATATCTAGCATCTCTTTTGCACGAGTCACCACAAGGTAATTTTACCACCCAGGGGGGAAAACCTTAACCCACAAGTTCAAGGAAACCATGTATTGTGTATGAAAAGGTCAAAGAGTGAAAAGCTATCCATAAACAATGGCTTTGACAGATTCAAAACATTCAGTAAGTCAGAAAGTTGTATCTATTCTTATAACTTAATGACCAGGAGTTCCAACTAATGAAGATAAACAGAGCCATTGCAGTCTTCACATCTATAAACCTTGGCATGAAACAGAAAATAATTGGAAAAGTAAGTAGGTCAGGGAAAGTTTATACAAGGGAGGAGCACCCATTCCCCCCCCCTCCCTAGGGGTTCAGACTTTAGCAGTTAATCAAGATGGAATCTTTTTGAACATCAACATGTGACTATAAAACCATGAAAAGTTTTTTTTTTTCTAAACTGCTTTAAAGAAAAGTCAGAAACGGGTAGAGAAGTTGGATGTTAATTGATGGTGAGATTCAGAGATAGAGTAGAGAATGGTTTTGGACTGCCCCTTGGCAGAACCTCTAGCCCTCCCCCCACCCCCCCTCCATCATCAGTGTTTAACTGTTTATACATTCACCTAAGATGCAGACTGTCACTCTGACCTTTTGTCAATTCAGTTTTCCTCTTTGTATTTTTTGACATTTTCTATTCCTTCCCTTTCATTTCTCATTCATGGTCACTCCTCTCACAGTGGAGATGGAGATGTATATTGTCGTCCGATTATTACCTGGCCATCATGACGAGTTCTCCGTCCGTAGATCTCTCTTATAAATGCAGACAGACAGATAGCATCAAAAGAAAATTGCAGCTTTTGAGGAGTGCCTTTTTGAAAAGGTTAAGACAATTTCTCAGGCAAGTTGTAACAAAAGAGAATAGTGATGCTCGCCAAGTGTTTTCAAGCAAAATTGGCCTTGAGCAAAAAATTTTGAATTTCGTCAATTGAACCGTCTTTAAAATGTCAGATGAAATGATGACAGATATTTTGAATGTTTTGACAGTTTAGTCAGGTTGTGCGGCAGAATTCAGTGGAGTGTTTTGGGAGAGAAGAAATAGGATGTGCTGAGAAATAGGTCATTATCTAATATGGAGTGGTAACAGGTGAAGTTTCTTGGTACACAACAAGTATGGGAGTCTCATATTTGTATGATTTAATCAATTCAACAGAATTGCAAAGATTCAGCAGTTGATAAAGTGGAAGTGAGGACTGATAAACCAAAATATAATAATAATATAATATAAATAAAATATGAAAGAGTAATTTTGCACAGTTTGTGCC
>TCONS_00011394	evm.TU.Chr12.64
TTCAGATATCAGTACGCACTGCTCATATCGTACAGCACAAAACTGTTCAGTCAATGGGGGCTGTCTGACTTTAGCTCTAGGTAAACACCAACTAGTCCTTTGTGAAGATACGTAAAATAACCTAGATTGTAGTGGTCTTGTGTTTTTTGATATATGGTTATAATTTAGAATGAAAATTGCAATTTATGCCCTTTGCCAAGCTATATTCATGTGTTATACAGTATGTAGTTTGCTTTTAAACTTATTTTAACTTTTCATCCAATATTATCGTTTGTTATTACGACAGGTGTGTATCCTGTGATATAACGGATCATCTCATTGGTCTTCATCGATTTGTTTTCAAACGATTCAAGTTAGTTCAGGATCAGCTGAAGACAACGACAAGCGTAGTCAAGTTATTACGTTTTCTTAGGATATAAAGGGTGAATGTTTTGCGAAGAGTTAAACACAACCTAAAGATTACCATCATGGGTGCATCAGAAAGTAGAGAAGACTCCCATAACAAATTAGTTGAAGAAAAGAACGCTACACCTATTCAGAACAGAAGGATCTTAACGTTACAAGATCCAAGATCTCCATCAGAGTCAATTCACAGAACACCGATCATAACCGATACCACAGACTTTCAAGACCCACGTTCCCCTACAGCAGAGATATGTAGGACACCGGTCGAGGAGACAGGCGATCCGAGATCGCCCACAGAGGGCATCCCAAGAACACCAGCCAACCCTTTCGTTTTTCCCGATCCACGATCTCCATCAATTGGAATTACAAGGACGCCCATGATAAAAACTATTGAGGAAAGGGAAATTGCTCAAGAATCAGAAGACCAATTGGCAGAATTGAGGAGAAGAAAAGTTGAGCACAGCGGGGACTCGACTAACGAAACAATGAACAATAACTCAAACAATGCTGAAGACAATAGACTGAGAGATAATGAAGACGAGAAAGAAAAGTCCAACACCGATGATGAAAAAGACGTGGACACGAAAGCGGAACCTCTCGAGGCGATTGACACCCCCCAATACGAAGCGGAACTTGCCAAGTTGCGCCTGGTGGATGAGAACACTTCTAAAGAGAGTCAGGAGTGAAATACAGAGGTAATACCACTGCAAAGAGATCTCTGAAGGATAACTTTCAGGCATCGCTGACCCAAAGATCACGATCACCATTGTCTTCTCGGAACAACGTCGTCGCCAAGAACTCTCCGTCCGCCACGGCGACAAAGCATCAGCAAGTGGGGGCCACTCGCCCGACTCGATTAATCGCAAGATACGGGCCGGCTGGTCTCGACAAGGAAAATGTCTAAAAAGCCGCACATTACAACAAAATGTTCAAAACGTCAATATCTGCATAAACCAGGGATAAATTTGTTAATAATAAGAGAAAAACCTTGATTTTTGCATGAGATTTTTTACTGTACAGCATTTTGATTAAACAAACAAACAAAAAAGATGTCGGGAGGAAAAAAAGTTTATTTGGAAAAGTTTCAATAATCCTAGTGAAGTTTTTTTTTTTTTTGGATGTCAATTCCAGATTTGGGAAATTTTTGTTGGAAACACTTTGTGCACCCCACCACTATAGAAAACCTTACAAGTAGAAATTAAGTGAAGAGTTAAGAAGGTGAGAAAAACCGACTGTCCGTTGAAAGATTTGTTGATTTTAATATCCAAAGCATACATACATTATATATCAACTGCCCTAGGTCATTCATTTATCCACTGTAGTGCCTGCTGTCTTATAAACCATGTATATATATATATATATATGTTAGGCTGTGTGTTGTGATCATTAAAACAATATATATTACTAATATGTGGACTGTATGACTTTTGGGTTTAAATATGTGCACATCAGTCTCCATAGAAACCAATATTTAATATTTGTACATTGCTATAAAGAAAACAACAATTCACATAATTTTAAGTGATTGCAGGAATGACCCGACAGTCATTTCTCAAGTTTCCATTACTGACAGGAACTGCATCCCGCAGAGCTATCTTTCGTTTCCGTAGCTTCCTACCTATGAAACATAGTGTTGACATACTGTAGTACAGACACGCGGACTGTATGGCTCGAAGATGAAGTTTCGATGTATGACAAAGTGCAAAAATGCTCTTGCTTGCATTTTGGGGCATTTATTTAAGATTTCTCATCACTGTTCTTTTTTTTTTTAAATGCTTTTCCTCAAGGGGTTGTAATATTTTTAGTTAGCTGGAGGCACTGCCAAAAAACCTGCTGGGGGAAAAGGAATAAATGAAAACAGAATGAGTAAGACTTAAACAAACTTGTTTGTGACTCATCAAGCATTAGTCATAAATACTGCCTTTGAAATCTGCAGACTGTTTTTCGTCTGGGTTGATTCTGCCTGATCTCAATGGCAAATTTTACGAGTACTTTTTTCGCATCGAGGAAGAGTATTTTTACATAAATCACTGTTAAATTTAAATGTGGGAATCCACTTGGTGGGTAAGATACCTTTCTGTATCTGGTTATGAATTAACGATTTTAGTGGTCTATCTTTCTTGTTTATGCGTCGTATAAACAGAATCAAGAATTTCTGACATTTGGATGAAATATTTTGAATTTACTCATTGAAAAATGTGTTCCTTGAACAAAACTAGCCTTTACAGGCAGAAGCTCTGCTTTGACAATGGAGCCATGTACATGGAATATAAAAATTGAATATGGTGTTTAGGTTTATTTGTGCAAAACTTCATACTATTATAAACTGTTTCTAGTTGTTATGCTATTATGCATGAAGAGAGAGCAAATAAAAACCGTTGATATCTCCACATGTTTGAAAGCATGTGATTTATGGTAACCGATGATATTAACTACCAATATATGAAACTACGGACCATCGCAAATCTCACATGGATTTGAAAAGAAGGTCTATTTTTGTCCCGTTGTCAATTCATTGAGTTCAGGAAAGCTTTTACAAAAGTTCTCTTCTACAATAGGTGTGAAAACCTTAATATGACAAGACCACAGAATGTCCACAGCTGCAACACTGTAATAGTGTCATTAAATTGTTTGAAGGTTACAAAGAGTTTTATTTTTAGTATTTCTCATAAATGAAATTTGAAGAATGGGCTGGTCACACCCAGGGAGTTGTTATATAGGATAGAGCAACACATCATCTAGGGAGATGCTTAGATCATCAATGTATTTTGTGTGATGAAATGCCCAAACAAAGTGTGTCAGGTATTAACATACTCAACAATGTGGTTTTTTTGCCCAGAGAAATGTGGGAGCTTTTAAAGAAGATTTATTTTTAGTTTGATAAGAATCTGTACACCTAACTGTTAATGATGTCCATACCTCAATGCCAGTTAGTGTAGGGTCTCGTTAATGTGACATTGGTGAGGTTCCTCTCAGTAACTAGTTATGAAGTACTACTGTACTATTCTGCATTTTCTGCAGGTTTAACTTAGAACTCCATTGTAACTTCTCATGGCATAGATACAATACTTAACTGTCACTCTGAATAGTGTACCAGGCTTTGATCAGGTACTCCATTGTTACTTAAAACTTTTGTTTATTTGAATGAGGAAATAATGTGTCATTGTACATAGGGCTACCCTACATGGTAAACCATGTCACTGAGACAATGGTGGTTTTGTCTTGGCAGGGTTCTTTCAGTGGGTAGTGTAAGAATGATCTGAAGGTATGACTCATCTCTAAGGCCCACAAATTATTCAGACTGTAATTGGGTACTCCATTGTTACTCAAAACTTTTGTTTTTATGAATGAGGTAATCTTGTTTCATTGTACATAGGCTACCACAGATGTTTAATACATGGTAAACCATGTCACTGAGACAATGTGTCATTGTACATAGGGCTACCATACATGGTAAACCATATCTCTTTAATAGACGTTTTGTCTTGGCAGGGTTCTTTCTGTGGGTAGTGTAAGAATGATCTGAAGTTATGACTCATCTCTAAGGGGGACAACTTATTCAGACTGTAAAGGACGAATATTAATTCCTTGTGTACCCGTGAAGAACAACGCAGTTTGTTCTCCATTTTTGGCATTGAATCATGTCATTAAGCCCTCCTTTGATAATGGCCATGAAGTAAGCTATTTGATTAGAAGTGGACAGTTTTGTCAACGAAATTGACAAAAACAAGCACAGCCAGGAGCTTCATTGAGTAGGATTATTTCAGTCAACAATATCTAGCATCTCTTTTGCACGAGTCACCACAAGGTAATTTTACCACCCAGGGGGGAAAACCTTAACCCACAAGTTCAAGGAAACCATGTATTGTGTATGAAAAGGTCAAAGAGTGAAAAGCTATCCATAAACAATGGCTTTGACAGATTCAAAACATTCAGTAAGTCAGAAAGTTGTATCTATTCTTATAACTTAATGACCAGGAGTTCCAACTAATGAAGATAAACAGAGCCATTGCAGTCTTCACATCTATAAACCTTGGCATGAAACAGAAAATAATTGGAAAAGTAAGTAGGTCAGGGAAAGTTTATACAAGGGAGGAGCACCCATTCCCCCCCCCTCCCTAGGGGTTCAGACTTTAGCAGTTAATCAAGATGGAATCTTTTTGAACATCAACATGTGACTATAAAACCATGAAAAGTTTTTTTTTTTCTAAACTGCTTTAAAGAAAAGTCAGAAACGGGTAGAGAAGTTGGATGTTAATTGATGGTGAGATTCAGAGATAGAGTAGAGAATGGTTTTGGACTGCCCCTTGGCAGAACCTCTAGCCCTCCCCCCACCCCCCCTCCATCATCAGTGTTTAACTGTTTATACATTCACCTAAGATGCAGACTGTCACTCTGACCTTTTGTCAATTCAGTTTTCCTCTTTGTATTTTTTGACATTTTCTATTCCTTCCCTTTCATTTCTCATTCATGGTCACTCCTCTCACAGTGGAGATGGAGATGTATATTGTCGTCCGATTATTACCTGGCCATCATGACGAGTTCTCCGTCCGTAGATCTCTCTTATAAATGCAGACAGACAGATAGCATCAAAAGAAAATTGCAGCTTTTGAGGAGTGCCTTTTTGAAAAGGTTAAGACAATTTCTCAGGCAAGTTGTAACAAAAGAGAATAGTGATGCTCGCCAAGTGTTTTCAAGCAAAATTGGCCTTGAGCAAAAAATTTTGAATTTCGTCAATTGAACCGTCTTTAAAATGTCAGATGAAATGATGACAGATATTTTGAATGTTTTGACAGTTTAGTCAGGTTGTGCGGCAGAATTCAGTGGAGTGTTTTGGGAGAGAAGAAATAGGATGTGCTGAGAAATAGGTCATTATCTAATATGGAGTGGTAACAGGTGAAGTTTCTTGGTACACAACAAGTATGGGAGTCTCATATTTGTATGATTTAATCAATTCAACAGAATTGCAAAGATTCAGCAGTTGATAAAGTGGAAGTGAGGACTGATAAACCAAAATATAATAATAATATAATATAAATAAAATATGAAAGAGTAATTTTGCACAGTTTGTGCC
>TCONS_00011395	evm.TU.Chr12.64
GGTCGATTTGCCTTCAGATATCAGTACGCACTGCTCATATCGTACAGCACAAAACTGTTCAGTCAATGGGGGCTGTCTGACTTTAGCTCTAGGTGTGTATCCTGTGATATAACGGATCATCTCATTGGTCTTCATCGATTTGTTTTCAAACGATTCAAGTTAGTTCAGGATCAGCTGAAGACAACGACAAGCGTAGTCAAGTTATTACGTTTTCTTAGGATATAAAGGGTGAATGTTTTGCGAAGAGTTAAACACAACCTAAAGATTACCATCATGGGTGCATCAGAAAGTAGAGAAGACTCCCATAACAAATTAGTTGAAGAAAAGAACGCTACACCTATTCAGAACAGAAGGATCTTAACGTTACAAGATCCAAGATCTCCATCAGAGTCAATTCACAGAACACCGATCATAACCGATACCACAGACTTTCAAGACCCACGTTCCCCTACAGCAGAGATATGTAGGACACCGGTCGAGGAGACAGGCGATCCGAGATCGCCCACAGAGGGCATCCCAAGAACACCAGCCAACCCTTTCGTTTTTCCCGATCCACGATCTCCATCAATTGGAATTACAAGGACGCCCATGATAAAAACTATTGAGGAAAGGGAAATTGCTCAAGAATCAGAAGACCAATTGGCAGAATTGAGGAGAAGAAAAGTTGAGCACAGCGGGGACTCGACTAACGAAACAATGAACAATAACTCAAACAATGCTGAAGACAATAGACTGAGAGATAATGAAGACGAGAAAGAAAAGTCCAACACCGATGATGAAAAAGACGTGGACACGAAAGCGGAACCTCTCGAGGCGATTGACACCCCCCAATACGAAGCGGAACTTGCCAAGTTGCGCCTGGTGGATGAGAACACTTCTAAAGAGAGTCAGGAGTGAAATACAGAGGTAATACCACTGCAAAGAGATCTCTGAAGGATAACTTTCAGGCATCGCTGACCCAAAGATCACGATCACCATTGTCTTCTCGGAACAACGTCGTCGCCAAGAACTCTCCGTCCGCCACGGCGACAAAGCATCAGCAAGTGGGGGCCACTCGCCCGACTCGATTAATCGCAAGATACGGGCCGGCTGGTCTCGACAAGGAAAATGTCTAAAAAGCCGCACATTACAACAAAATGTTCAAAACGTCAATATCTGCATAAACCAGGGATAAATTTGTTAATAATAAGAGAAAAACCTTGATTTTTGCATGAGATTTTTTACTGTACAGCATTTTGATTAAACAAACAAACAAAAAAGATGTCGGGAGGAAAAAAAGTTTATTTGGAAAAGTTTCAATAATCCTAGTGAAGTTTTTTTTTTTTTTGGATGTCAATTCCAGATTTGGGAAATTTTTGTTGGAAACACTTTGTGCACCCCACCACTATAGAAAACCTTACAAGTAGAAATTAAGTGAAGAGTTAAGAAGGTGAGAAAAACCGACTGTCCGTTGAAAGATTTGTTGATTTTAATATCCAAAGCATACATACATTATATATCAACTGCCCTAGGTCATTCATTTATCCACTGTAGTGCCTGCTGTCTTATAAACCATGTATATATATATATATATATGTTAGGCTGTGTGTTGTGATCATTAAAACAATATATATTACTAATATGTGGACTGTATGACTTTTGGGTTTAAATATGTGCACATCAGTCTCCATAGAAACCAATATTTAATATTTGTACATTGCTATAAAGAAAACAACAATTCACATAATTTTAAGTGATTGCAGGAATGACCCGACAGTCATTTCTCAAGTTTCCATTACTGACAGGAACTGCATCCCGCAGAGCTATCTTTCGTTTCCGTAGCTTCCTACCTATGAAACATAGTGTTGACATACTGTAGTACAGACACGCGGACTGTATGGCTCGAAGATGAAGTTTCGATGTATGACAAAGTGCAAAAATGCTCTTGCTTGCATTTTGGGGCATTTATTTAAGATTTCTCATCACTGTTCTTTTTTTTTTTAAATGCTTTTCCTCAAGGGGTTGTAATATTTTTAGTTAGCTGGAGGCACTGCCAAAAAACCTGCTGGGGGAAAAGGAATAAATGAAAACAGAATGAGTAAGACTTAAACAAACTTGTTTGTGACTCATCAAGCATTAGTCATAAATACTGCCTTTGAAATCTGCAGACTGTTTTTCGTCTGGGTTGATTCTGCCTGATCTCAATGGCAAATTTTACGAGTACTTTTTTCGCATCGAGGAAGAGTATTTTTACATAAATCACTGTTAAATTTAAATGTGGGAATCCACTTGGTGGGTAAGATACCTTTCTGTATCTGGTTATGAATTAACGATTTTAGTGGTCTATCTTTCTTGTTTATGCGTCGTATAAACAGAATCAAGAATTTCTGACATTTGGATGAAATATTTTGAATTTACTCATTGAAAAATGTGTTCCTTGAACAAAACTAGCCTTTACAGGCAGAAGCTCTGCTTTGACAATGGAGCCATGTACATGGAATATAAAAATTGAATATGGTGTTTAGGTTTATTTGTGCAAAACTTCATACTATTATAAACTGTTTCTAGTTGTTATGCTATTATGCATGAAGAGAGAGCAAATAAAAACCGTTGATATCTCCACATGTTTGAAAGCATGTGATTTATGGTAACCGATGATATTAACTACCAATATATGAAACTACGGACCATCGCAAATCTCACATGGATTTGAAAAGAAGGTCTATTTTTGTCCCGTTGTCAATTCATTGAGTTCAGGAAAGCTTTTACAAAAGTTCTCTTCTACAATAGGTGTGAAAACCTTAATATGACAAGACCACAGAATGTCCACAGCTGCAACACTGTAATAGTGTCATTAAATTGTTTGAAGGTTACAAAGAGTTTTATTTTTAGTATTTCTCATAAATGAAATTTGAAGAATGGGCTGGTCACACCCAGGGAGTTGTTATATAGGATAGAGCAACACATCATCTAGGGAGATGCTTAGATCATCAATGTATTTTGTGTGATGAAATGCCCAAACAAAGTGTGTCAGGTATTAACATACTCAACAATGTGGTTTTTTTGCCCAGAGAAATGTGGGAGCTTTTAAAGAAGATTTATTTTTAGTTTGATAAGAATCTGTACACCTAACTGTTAATGATGTCCATACCTCAATGCCAGTTAGTGTAGGGTCTCGTTAATGTGACATTGGTGAGGTTCCTCTCAGTAACTAGTTATGAAGTACTACTGTACTATTCTGCATTTTCTGCAGGTTTAACTTAGAACTCCATTGTAACTTCTCATGGCATAGATACAATACTTAACTGTCACTCTGAATAGTGTACCAGGCTTTGATCAGGTACTCCATTGTTACTTAAAACTTTTGTTTATTTGAATGAGGAAATAATGTGTCATTGTACATAGGGCTACCCTACATGGTAAACCATGTCACTGAGACAATGGTGGTTTTGTCTTGGCAGGGTTCTTTCAGTGGGTAGTGTAAGAATGATCTGAAGGTATGACTCATCTCTAAGGCCCACAAATTATTCAGACTGTAATTGGGTACTCCATTGTTACTCAAAACTTTTGTTTTTATGAATGAGGTAATCTTGTTTCATTGTACATAGGCTACCACAGATGTTTAATACATGGTAAACCATGTCACTGAGACAATGTGTCATTGTACATAGGGCTACCATACATGGTAAACCATATCTCTTTAATAGACGTTTTGTCTTGGCAGGGTTCTTTCTGTGGGTAGTGTAAGAATGATCTGAAGTTATGACTCATCTCTAAGGGGGACAACTTATTCAGACTGTAAAGGACGAATATTAATTCCTTGTGTACCCGTGAAGAACAACGCAGTTTGTTCTCCATTTTTGGCATTGAATCATGTCATTAAGCCCTCCTTTGATAATGGCCATGAAGTAAGCTATTTGATTAGAAGTGGACAGTTTTGTCAACGAAATTGACAAAAACAAGCACAGCCAGGAGCTTCATTGAGTAGGATTATTTCAGTCAACAATATCTAGCATCTCTTTTGCACGAGTCACCACAAGGTAATTTTACCACCCAGGGGGGAAAACCTTAACCCACAAGTTCAAGGAAACCATGTATTGTGTATGAAAAGGTCAAAGAGTGAAAAGCTATCCATAAACAATGGCTTTGACAGATTCAAAACATTCAGTAAGTCAGAAAGTTGTATCTATTCTTATAACTTAATGACCAGGAGTTCCAACTAATGAAGATAAACAGAGCCATTGCAGTCTTCACATCTATAAACCTTGGCATGAAACAGAAAATAATTGGAAAAGTAAGTAGGTCAGGGAAAGTTTATACAAGGGAGGAGCACCCATTCCCCCCCCCTCCCTAGGGGTTCAGACTTTAGCAGTTAATCAAGATGGAATCTTTTTGAACATCAACATGTGACTATAAAACCATGAAAAGTTTTTTTTTTTCTAAACTGCTTTAAAGAAAAGTCAGAAACGGGTAGAGAAGTTGGATGTTAATTGATGGTGAGATTCAGAGATAGAGTAGAGAATGGTTTTGGACTGCCCCTTGGCAGAACCTCTAGCCCTCCCCCCACCCCCCCTCCATCATCAGTGTTTAACTGTTTATACATTCACCTAAGATGCAGACTGTCACTCTGACCTTTTGTCAATTCAGTTTTCCTCTTTGTATTTTTTGACATTTTCTATTCCTTCCCTTTCATTTCTCATTCATGGTCACTCCTCTCACAGTGGAGATGGAGATGTATATTGTCGTCCGATTATTACCTGGCCATCATGACGAGTTCTCCGTCCGTAGATCTCTCTTATAAATGCAGACAGACAGATAGCATCAAAAGAAAATTGCAGCTTTTGAGGAGTGCCTTTTTGAAAAGGTTAAGACAATTTCTCAGGCAAGTTGTAACAAAAGAGAATAGTGATGCTCGCCAAGTGTTTTCAAGCAAAATTGGCCTTGAGCAAAAAATTTTGAATTTCGTCAATTGAACCGTCTTTAAAATGTCAGATGAAATGATGACAGATATTTTGAATGTTTTGACAGTTTAGTCAGGTTGTGCGGCAGAATTCAGTGGAGTGTTTTGGGAGAGAAGAAATAGGATGTGCTGAGAAATAGGTCATTATCTAATATGGAGTGGTAACAGGTGAAGTTTCTTGGTACACAACAAGTATGGGAGTCTCATATTTGTATGATTTAATCAATTCAACAGAATTGCAAAGATTCAGCAGTTGATAAAGTGGAAGTGAGGACTGATAAACCAAAATATAATAATAATATAATATAAATAAAATATGAAAGAGTAATTTTGCACAGTTTGTGCC
>TCONS_00011396	evm.TU.Chr12.64
CGGTCGATTTGCCTTCAGATATCAGTACGCACTGCTCATATCGTACAGCACAAAACTGTTCAGTCAATGGGGGCTGTCTGACTTTAGCTCTAGGTAAACACCAACTAGTCCTTTGTGAAGATACGTAAAATAACCTAGATTGTAGTGGTCTTGTGTTTTTTGATATATGGTTATAATTTAGAATGAAAATTGCAATTTATGCCCTTTGCCAAGCTATATTCATGTGTTATACAGTATGTAGTTTGCTTTTAAACTTATTTTAACTTTTCATCCAATATTATCGTTTGTTATTACGACAGGTGTGTATCCTGTGATATAACGGATCATCTCATTGGTCTTCATCGATTTGTTTTCAAACGATTCAAGTTAGTTCAGGATCAGCTGAAGACAACGACAAGCGTAGTCAAGTTATTACGTTTTCTTAGGATATAAAGGGTGAATGTTTTGCGAAGAGTTAAACACAACCTAAAGATTACCATCATGGGTGCATCAGAAAGTAGAGAAGACTCCCATAACAAATTAGTTGAAGAAAAGAACGCTACACCTATTCAGAACAGAAGGATCTTAACGTTACAAGATCCAAGATCTCCATCAGAGTCAATTCACAGAACACCGATCATAACCGATACCACAGACTTTCAAGACCCACGTTCCCCTACAGCAGAGATATGTAGGACACCGGTCGAGGAGACAGGCGATCCGAGATCGCCCACAGAGGGCATCCCAAGAACACCAGCCAACCCTTTCGTTTTTCCCGATCCACGATCTCCATCAATTGGAATTACAAGGACGCCCATGATAAAAACTATTGAGGAAAGGGAAATTGCTCAAGAATCAGAAGACCAATTGGCAGAATTGAGGAGAAGAAAAGTTGAGCACAGCGGGGACTCGACTAACGAAACAATGAACAATAACTCAAACAATGCTGAAGACAATAGACTGAGAGATAATGAAGACGAGAAAGAAAAGTCCAACACCGATGATGAAAAAGACGTGGACACGAAAGCGGAACCTCTCGAGGCGATTGACACCCCCCAATACGAAGCGGAACTTGCCAAGTTGCGCCTGGTGGATGAGAACACTTCTAAAGAGGTACAGGAAGTTTCTCACTGTGCTACTTTGGTACTTACTAATTCAGAGTCAGGAGTGAAATACAGAGGTAATACCACTGCAAAGAGATCTCTGAAGGATAACTTTCAGGCATCGCTGACCCAAAGATCACGATCACCATTGTCTTCTCGGAACAACGTCGTCGCCAAGAACTCTCCGTCCGCCACGGCGACAAAGCATCAGCAAGTGGGGGCCACTCGCCCGACTCGATTAATCGCAAGATACGGGCCGGCTGGTCTCGACAAGGAAAATGTCTAAAAAGCCGCACATTACAACAAAATGTTCAAAACGTCAATATCTGCATAAACCAGGGATAAATTTGTTAATAATAAGAGAAAAACCTTGATTTTTGCATGAGATTTTTTACTGTACAGCATTTTGATTAAACAAACAAACAAAAAAGATGTCGGGAGGAAAAAAAGTTTATTTGGAAAAGTTTCAATAATCCTAGTGAAGTTTTTTTTTTTTTTGGATGTCAATTCCAGATTTGGGAAATTTTTGTTGGAAACACTTTGTGCACCCCACCACTATAGAAAACCTTACAAGTAGAAATTAAGTGAAGAGTTAAGAAGGTGAGAAAAACCGACTGTCCGTTGAAAGATTTGTTGATTTTAATATCCAAAGCATACATACATTATATATCAACTGCCCTAGGTCATTCATTTATCCACTGTAGTGCCTGCTGTCTTATAAACCATGTATATATATATATATATATGTTAGGCTGTGTGTTGTGATCATTAAAACAATATATATTACTAATATGTGGACTGTATGACTTTTGGGTTTAAATATGTGCACATCAGTCTCCATAGAAACCAATATTTAATATTTGTACATTGCTATAAAGAAAACAACAATTCACATAATTTTAAGTGATTGCAGGAATGACCCGACAGTCATTTCTCAAGTTTCCATTACTGACAGGAACTGCATCCCGCAGAGCTATCTTTCGTTTCCGTAGCTTCCTACCTATGAAACATAGTGTTGACATACTGTAGTACAGACACGCGGACTGTATGGCTCGAAGATGAAGTTTCGATGTATGACAAAGTGCAAAAATGCTCTTGCTTGCATTTTGGGGCATTTATTTAAGATTTCTCATCACTGTTCTTTTTTTTTTTAAATGCTTTTCCTCAAGGGGTTGTAATATTTTTAGTTAGCTGGAGGCACTGCCAAAAAACCTGCTGGGGGAAAAGGAATAAATGAAAACAGAATGAGTAAGACTTAAACAAACTTGTTTGTGACTCATCAAGCATTAGTCATAAATACTGCCTTTGAAATCTGCAGACTGTTTTTCGTCTGGGTTGATTCTGCCTGATCTCAATGGCAAATTTTACGAGTACTTTTTTCGCATCGAGGAAGAGTATTTTTACATAAATCACTGTTAAATTTAAATGTGGGAATCCACTTGGTGGGTAAGATACCTTTCTGTATCTGGTTATGAATTAACGATTTTAGTGGTCTATCTTTCTTGTTTATGCGTCGTATAAACAGAATCAAGAATTTCTGACATTTGGATGAAATATTTTGAATTTACTCATTGAAAAATGTGTTCCTTGAACAAAACTAGCCTTTACAGGCAGAAGCTCTGCTTTGACAATGGAGCCATGTACATGGAATATAAAAATTGAATATGGTGTTTAGGTTTATTTGTGCAAAACTTCATACTATTATAAACTGTTTCTAGTTGTTATGCTATTATGCATGAAGAGAGAGCAAATAAAAACCGTTGATATCTCCACATGTTTGAAAGCATGTGATTTATGGTAACCGATGATATTAACTACCAATATATGAAACTACGGACCATCGCAAATCTCACATGGATTTGAAAAGAAGGTCTATTTTTGTCCCGTTGTCAATTCATTGAGTTCAGGAAAGCTTTTACAAAAGTTCTCTTCTACAATAGGTGTGAAAACCTTAATATGACAAGACCACAGAATGTCCACAGCTGCAACACTGTAATAGTGTCATTAAATTGTTTGAAGGTTACAAAGAGTTTTATTTTTAGTATTTCTCATAAATGAAATTTGAAGAATGGGCTGGTCACACCCAGGGAGTTGTTATATAGGATAGAGCAACACATCATCTAGGGAGATGCTTAGATCATCAATGTATTTTGTGTGATGAAATGCCCAAACAAAGTGTGTCAGGTATTAACATACTCAACAATGTGGTTTTTTTGCCCAGAGAAATGTGGGAGCTTTTAAAGAAGATTTATTTTTAGTTTGATAAGAATCTGTACACCTAACTGTTAATGATGTCCATACCTCAATGCCAGTTAGTGTAGGGTCTCGTTAATGTGACATTGGTGAGGTTCCTCTCAGTAACTAGTTATGAAGTACTACTGTACTATTCTGCATTTTCTGCAGGTTTAACTTAGAACTCCATTGTAACTTCTCATGGCATAGATACAATACTTAACTGTCACTCTGAATAGTGTACCAGGCTTTGATCAGGTACTCCATTGTTACTTAAAACTTTTGTTTATTTGAATGAGGAAATAATGTGTCATTGTACATAGGGCTACCCTACATGGTAAACCATGTCACTGAGACAATGGTGGTTTTGTCTTGGCAGGGTTCTTTCAGTGGGTAGTGTAAGAATGATCTGAAGGTATGACTCATCTCTAAGGCCCACAAATTATTCAGACTGTAATTGGGTACTCCATTGTTACTCAAAACTTTTGTTTTTATGAATGAGGTAATCTTGTTTCATTGTACATAGGCTACCACAGATGTTTAATACATGGTAAACCATGTCACTGAGACAATGAGACGTTTTGTCTTGGCAGGGTTCTTTCTGTGGGTAGTGTAAGAATGATCTGAAGTTATGACTCATCTCTAAGGGGGACAACTTATTCAGACTGTAAAGGACGAATATTAATTCCTTGTGTACCCGTGAAGAACAACGCAGTTTGTTCTCCATTTTTGGCATTGAATCATGTCATTAAGCCCTCCTTTGATAATGGCCATGAAGTAAGCTATTTGATTAGAAGTGGACAGTTTTGTCAACGAAATTGACAAAAACAAGCACAGCCAGGAGCTTCATTGAGTAGGATTATTTCAGTCAACAATATCTAGCATCTCTTTTGCACGAGTCACCACAAGGTAATTTTACCACCCAGGGGGGAAAACCTTAACCCACAAGTTCAAGGAAACCATGTATTGTGTATGAAAAGGTCAAAGAGTGAAAAGCTATCCATAAACAATGGCTTTGACAGATTCAAAACATTCAGTAAGTCAGAAAGTTGTATCTATTCTTATAACTTAATGACCAGGAGTTCCAACTAATGAAGATAAACAGAGCCATTGCAGTCTTCACATCTATAAACCTTGGCATGAAACAGAAAATAATTGGAAAAGTAAGTAGGTCAGGGAAAGTTTATACAAGGGAGGAGCACCCATTCCCCCCCCCTCCCTAGGGGTTCAGACTTTAGCAGTTAATCAAGATGGAATCTTTTTGAACATCAACATGTGACTATAAAACCATGAAAAGTTTTTTTTTTTCTAAACTGCTTTAAAGAAAAGTCAGAAACGGGTAGAGAAGTTGGATGTTAATTGATGGTGAGATTCAGAGATAGAGTAGAGAATGGTTTTGGACTGCCCCTTGGCAGAACCTCTAGCCCTCCCCCCACCCCCCCTCCATCATCAGTGTTTAACTGTTTATACATTCACCTAAGATGCAGACTGTCACTCTGACCTTTTGTCAATTCAGTTTTCCTCTTTGTATTTTTTGACATTTTCTATTCCTTCCCTTTCATTTCTCATTCATGGTCACTCCTCTCACAGTGGAGATGGAGATGTATATTGTCGTCCGATTATTACCTGGCCATCATGACGAGTTCTCCGTCCGTAGATCTCTCTTATAAATGCAGACAGACAGATAGCATCAAAAGAAAATTGCAGCTTTTGAGGAGTGCCTTTTTGAAAAGGTTAAGACAATTTCTCAGGCAAGTTGTAACAAAAGAGAATAGTGATGCTCGCCAAGTGTTTTCAAGCAAAATTGGCCTTGAGCAAAAAATTTTGAATTTCGTCAATTGAACCGTCTTTAAAATGTCAGATGAAATGATGACAGATATTTTGAATGTTTTGACAGTTTAGTCAGGTTGTGCGGCAGAATTCAGTGGAGTGTTTTGGGAGAGAAGAAATAGGATGTGCTGAGAAATAGGTCATTATCTAATATGGAGTGGTAACAGGTGAAGTTTCTTGGTACACAACAAGTATGGGAGTCTCATATTTGTATGATTTAATCAATTCAACAGAATTGCAAAGATTCAGCAGTTGATAAAGTGGAAGTGAGGACTGATAAACCAAAATATAATAATAATATAATATAAATAAAATATGAAAGAGTAATTTTGCACAGTTTGTGCC
>TCONS_00011395	evm.TU.Chr12.64
ATGGGTGCATCAGAAAGTAGAGAAGACTCCCATAACAAATTAGTTGAAGAAAAGAACGCTACACCTATTCAGAACAGAAGGATCTTAACGTTACAAGATCCAAGATCTCCATCAGAGTCAATTCACAGAACACCGATCATAACCGATACCACAGACTTTCAAGACCCACGTTCCCCTACAGCAGAGATATGTAGGACACCGGTCGAGGAGACAGGCGATCCGAGATCGCCCACAGAGGGCATCCCAAGAACACCAGCCAACCCTTTCGTTTTTCCCGATCCACGATCTCCATCAATTGGAATTACAAGGACGCCCATGATAAAAACTATTGAGGAAAGGGAAATTGCTCAAGAATCAGAAGACCAATTGGCAGAATTGAGGAGAAGAAAAGTTGAGCACAGCGGGGACTCGACTAACGAAACAATGAACAATAACTCAAACAATGCTGAAGACAATAGACTGAGAGATAATGAAGACGAGAAAGAAAAGTCCAACACCGATGATGAAAAAGACGTGGACACGAAAGCGGAACCTCTCGAGGCGATTGACACCCCCCAATACGAAGCGGAACTTGCCAAGTTGCGCCTGGTGGATGAGAACACTTCTAAAGAGAGTCAGGAGTGAA
>TCONS_00011394	evm.TU.Chr12.64
ATGGGTGCATCAGAAAGTAGAGAAGACTCCCATAACAAATTAGTTGAAGAAAAGAACGCTACACCTATTCAGAACAGAAGGATCTTAACGTTACAAGATCCAAGATCTCCATCAGAGTCAATTCACAGAACACCGATCATAACCGATACCACAGACTTTCAAGACCCACGTTCCCCTACAGCAGAGATATGTAGGACACCGGTCGAGGAGACAGGCGATCCGAGATCGCCCACAGAGGGCATCCCAAGAACACCAGCCAACCCTTTCGTTTTTCCCGATCCACGATCTCCATCAATTGGAATTACAAGGACGCCCATGATAAAAACTATTGAGGAAAGGGAAATTGCTCAAGAATCAGAAGACCAATTGGCAGAATTGAGGAGAAGAAAAGTTGAGCACAGCGGGGACTCGACTAACGAAACAATGAACAATAACTCAAACAATGCTGAAGACAATAGACTGAGAGATAATGAAGACGAGAAAGAAAAGTCCAACACCGATGATGAAAAAGACGTGGACACGAAAGCGGAACCTCTCGAGGCGATTGACACCCCCCAATACGAAGCGGAACTTGCCAAGTTGCGCCTGGTGGATGAGAACACTTCTAAAGAGAGTCAGGAGTGAA
>TCONS_00011393	evm.TU.Chr12.64
ATGTCCGTGACTCAGGATATATTACTAATACTTTTGTGTGTAAGGTGGCTTTCTAAGAACATTATTATTTTGGCCTCATTCAGTTCTAAGACACTGCCAGAGCAACACATGGAGTCAACACATTCAATTACAAATAGGAAAATGAGTTTAGTTTTGCGAAGAGTTAAACACAACCTAAAGATTACCATCATGGGTGCATCAGAAAGTAGAGAAGACTCCCATAACAAATTAGTTGAAGAAAAGAACGCTACACCTATTCAGAACAGAAGGATCTTAACGTTACAAGATCCAAGATCTCCATCAGAGTCAATTCACAGAACACCGATCATAACCGATACCACAGACTTTCAAGACCCACGTTCCCCTACAGCAGAGATATGTAGGACACCGGTCGAGGAGACAGGCGATCCGAGATCGCCCACAGAGGGCATCCCAAGAACACCAGCCAACCCTTTCGTTTTTCCCGATCCACGATCTCCATCAATTGGAATTACAAGGACGCCCATGATAAAAACTATTGAGGAAAGGGAAATTGCTCAAGAATCAGAAGACCAATTGGCAGAATTGAGGAGAAGAAAAGTTGAGCACAGCGGGGACTCGACTAACGAAACAATGAACAATAACTCAAACAATGCTGAAGACAATAGACTGAGAGATAATGAAGACGAGAAAGAAAAGTCCAACACCGATGATGAAAAAGACGTGGACACGAAAGCGGAACCTCTCGAGGCGATTGACACCCCCCAATACGAAGCGGAACTTGCCAAGTTGCGCCTGGTGGATGAGAACACTTCTAAAGAGAGTCAGGAGTGAA
>TCONS_00011396	evm.TU.Chr12.64
ATGGGTGCATCAGAAAGTAGAGAAGACTCCCATAACAAATTAGTTGAAGAAAAGAACGCTACACCTATTCAGAACAGAAGGATCTTAACGTTACAAGATCCAAGATCTCCATCAGAGTCAATTCACAGAACACCGATCATAACCGATACCACAGACTTTCAAGACCCACGTTCCCCTACAGCAGAGATATGTAGGACACCGGTCGAGGAGACAGGCGATCCGAGATCGCCCACAGAGGGCATCCCAAGAACACCAGCCAACCCTTTCGTTTTTCCCGATCCACGATCTCCATCAATTGGAATTACAAGGACGCCCATGATAAAAACTATTGAGGAAAGGGAAATTGCTCAAGAATCAGAAGACCAATTGGCAGAATTGAGGAGAAGAAAAGTTGAGCACAGCGGGGACTCGACTAACGAAACAATGAACAATAACTCAAACAATGCTGAAGACAATAGACTGAGAGATAATGAAGACGAGAAAGAAAAGTCCAACACCGATGATGAAAAAGACGTGGACACGAAAGCGGAACCTCTCGAGGCGATTGACACCCCCCAATACGAAGCGGAACTTGCCAAGTTGCGCCTGGTGGATGAGAACACTTCTAAAGAGGTACAGGAAGTTTCTCACTGTGCTACTTTGGTACTTACTAATTCAGAGTCAGGAGTGAAATACAGAGGTAATACCACTGCAAAGAGATCTCTGAAGGATAACTTTCAGGCATCGCTGACCCAAAGATCACGATCACCATTGTCTTCTCGGAACAACGTCGTCGCCAAGAACTCTCCGTCCGCCACGGCGACAAAGCATCAGCAAGTGGGGGCCACTCGCCCGACTCGATTAATCGCAAGATACGGGCCGGCTGGTCTCGACAAGGAAAATGTCTAAA
>TCONS_00011392	evm.TU.Chr12.64
ATGTCCGTGACTCAGGATATATTACTAATACTTTTGTGTGTAAGGTGGCTTTCTAAGAACATTATTATTTTGGCCTCATTCAGTTCTAAGACACTGCCAGAGCAACACATGGAGTCAACACATTCAATTACAAATAGGAAAATGAGTTTAGTTTTGCGAAGAGTTAAACACAACCTAAAGATTACCATCATGGGTGCATCAGAAAGTAGAGAAGACTCCCATAACAAATTAGTTGAAGAAAAGAACGCTACACCTATTCAGAACAGAAGGATCTTAACGTTACAAGATCCAAGATCTCCATCAGAGTCAATTCACAGAACACCGATCATAACCGATACCACAGACTTTCAAGACCCACGTTCCCCTACAGCAGAGATATGTAGGACACCGGTCGAGGAGACAGGCGATCCGAGATCGCCCACAGAGGGCATCCCAAGAACACCAGCCAACCCTTTCGTTTTTCCCGATCCACGATCTCCATCAATTGGAATTACAAGGACGCCCATGATAAAAACTATTGAGGAAAGGGAAATTGCTCAAGAATCAGAAGACCAATTGGCAGAATTGAGGAGAAGAAAAGTTGAGCACAGCGGGGACTCGACTAACGAAACAATGAACAATAACTCAAACAATGCTGAAGACAATAGACTGAGAGATAATGAAGACGAGAAAGAAAAGTCCAACACCGATGATGAAAAAGACGTGGACACGAAAGCGGAACCTCTCGAGGCGATTGACACCCCCCAATACGAAGCGGAACTTGCCAAGTTGCGCCTGGTGGATGAGAACACTTCTAAAGAGGTACAGGAAGTTTCTCACTGTGCTACTTTGGTACTTACTAATTCAGAGTCAGGAGTGAAATACAGAGGTAATACCACTGCAAAGAGATCTCTGAAGGATAACTTTCAGGCATCGCTGACCCAAAGATCACGATCACCATTGTCTTCTCGGAACAACGTCGTCGCCAAGAACTCTCCGTCCGCCACGGCGACAAAGCATCAGCAAGTGGGGGCCACTCGCCCGACTCGATTAATCGCAAGATACGGGCCGGCTGGTCTCGACAAGGAAAATGTCTAAA
>TCONS_00011395	evm.TU.Chr12.64
MGASESREDSHNKLVEEKNATPIQNRRILTLQDPRSPSESIHRTPIITDTTDFQDPRSPTAEICRTPVEETGDPRSPTEGIPRTPANPFVFPDPRSPSIGITRTPMIKTIEEREIAQESEDQLAELRRRKVEHSGDSTNETMNNNSNNAEDNRLRDNEDEKEKSNTDDEKDVDTKAEPLEAIDTPQYEAELAKLRLVDENTSKESQE
>TCONS_00011394	evm.TU.Chr12.64
MGASESREDSHNKLVEEKNATPIQNRRILTLQDPRSPSESIHRTPIITDTTDFQDPRSPTAEICRTPVEETGDPRSPTEGIPRTPANPFVFPDPRSPSIGITRTPMIKTIEEREIAQESEDQLAELRRRKVEHSGDSTNETMNNNSNNAEDNRLRDNEDEKEKSNTDDEKDVDTKAEPLEAIDTPQYEAELAKLRLVDENTSKESQE
>TCONS_00011393	evm.TU.Chr12.64
MSVTQDILLILLCVRWLSKNIIILASFSSKTLPEQHMESTHSITNRKMSLVLRRVKHNLKITIMGASESREDSHNKLVEEKNATPIQNRRILTLQDPRSPSESIHRTPIITDTTDFQDPRSPTAEICRTPVEETGDPRSPTEGIPRTPANPFVFPDPRSPSIGITRTPMIKTIEEREIAQESEDQLAELRRRKVEHSGDSTNETMNNNSNNAEDNRLRDNEDEKEKSNTDDEKDVDTKAEPLEAIDTPQYEAELAKLRLVDENTSKESQE
>TCONS_00011396	evm.TU.Chr12.64
MGASESREDSHNKLVEEKNATPIQNRRILTLQDPRSPSESIHRTPIITDTTDFQDPRSPTAEICRTPVEETGDPRSPTEGIPRTPANPFVFPDPRSPSIGITRTPMIKTIEEREIAQESEDQLAELRRRKVEHSGDSTNETMNNNSNNAEDNRLRDNEDEKEKSNTDDEKDVDTKAEPLEAIDTPQYEAELAKLRLVDENTSKEVQEVSHCATLVLTNSESGVKYRGNTTAKRSLKDNFQASLTQRSRSPLSSRNNVVAKNSPSATATKHQQVGATRPTRLIARYGPAGLDKENV
>TCONS_00011392	evm.TU.Chr12.64
MSVTQDILLILLCVRWLSKNIIILASFSSKTLPEQHMESTHSITNRKMSLVLRRVKHNLKITIMGASESREDSHNKLVEEKNATPIQNRRILTLQDPRSPSESIHRTPIITDTTDFQDPRSPTAEICRTPVEETGDPRSPTEGIPRTPANPFVFPDPRSPSIGITRTPMIKTIEEREIAQESEDQLAELRRRKVEHSGDSTNETMNNNSNNAEDNRLRDNEDEKEKSNTDDEKDVDTKAEPLEAIDTPQYEAELAKLRLVDENTSKEVQEVSHCATLVLTNSESGVKYRGNTTAKRSLKDNFQASLTQRSRSPLSSRNNVVAKNSPSATATKHQQVGATRPTRLIARYGPAGLDKENV
