# Supplementary material for: Transcriptomic Analysis Reveals Molecular Mechanisms of Fleeing, Adhesion, and Thanatosis Patterns in Sea Cucumber Apostichopus japonicus
Source: Biology (Basel). 2026 Jun 22;15(12):975. doi: 10.3390/biology15120975 (PMC13295820; doi:10.3390/biology15120975)
Supplement: Supplementary file 1 [file biology-15-00975-s001.zip › Supplementary Materials S2/evm.TU.Chr12.768.txt]

>evm.model.Chr12.768_dup1	evm.TU.Chr12.768
ATGCTTGACACTCAACCCAAAGTCTGTAAATATAATAATGATAATAGTACTTTAGTAAGGTAAGGTAAGTACAACAAATTTCGTCACTTTTAATTGTTTAAGCCCTTTTAAAATCATTCCACCACCTATAATGCCCCTTAATGACGTTTATAATGTCCTTGATATCGTGTCCTGCTGGAAGGCTAGTGTTCAAGTCTTTAAATAAGGCAGGAACCTTCAAAATTTAAGATTAAAGGTGATACCATTCGAGTCGTGGTATTTGACAGTGTTCGCACTTTTCGATTCTTTAATTGCACATTTCGACATACAGATGCAGCACAGTGACTACAATAGTTCTTTCACAAGCGTAGTATACAGATAGACACATATCCGAAATGTGATATGTTACACACCACCCCCTCCCTCCCCTCCTCCATCCCAACCACCTCCGGTCCCTGGTCAAGTTAGAGTTCTTGACAATTACGAATATCAACTGTTGGCAACATTTATGCCGGAATTGGAGAGTTAAAGTACGAAACGCCTGCATTGAAATATCTTTCCATTAGAAGCAAACAATCAAATTTCGCCAAAATTTGGACAGGAAAAAGACCCGCCTATAACAAATTCGAAATGCCCATTTCGACAGGGCGAATTTCGCAAATCGTTCAAATCTGGAAACCTTGTATTAAAGGATCCTAAATCCTTTAATGTTTCTTCTCTATAGTCCGCTCTACACCTCCCGCTACAAGTAAATTACAAGTAATTATGCCAAAACTCAGCTTCTTTCCTCTCGGAGGGCACAGAGGAAGTGGGTTGGGATGGGTGGGTCCAGAGATGGTACAAACCTTGTGTAAACGGAAAACAAATCGGAATTGTTTAATCGACAGGTGTCGAAATTTGAATAAGTCGGGGGGCCTACTGTAGTTTATTGTTTCTAACAAAATGTGCAAACTAAGTTAAGTATGAATAAAACAGAGCAATCTTGAAATGGCCTCTGCTAATTTCATCATATCAGTAATTGTATTAATGGCTTGTTCAAACTAAATGTTTAAAAAGGCAGAAAGACCACGTGACTGCTGGATATTTGGTCCACCACTTATTCCATAGCCCCCTCCTCAAGACAAAATCGATCAGGCGAATTCGACATAGTCCTTTCGACATGTCGAATAAAGAAAACCTCAGCTGTAAATTTCAATTAACAGTAATTATGGCACATGTTTTGTTTTCCTTAGAATCCAAAAGTACAAGACTACACAACATTGCATAACAAACCCCCTCCCCGACGCCTCGCGCTGATATGTCGCTCTCACAACTATAACTTCGACCGGTCGAATTGATAAGTACATGTTATATGTGAATATCCTGTGTGATTTATGACACATCTTTACCACCGCACCTCTCTTGTATCGTTTTAGACCCCTCTAACATATCGTTTGTAATAAAGGCTGTTTTAAAAGAATTCAAACAGAGGAAGGCATAACATTCCCCCTCCCAAACTCCTTGAGCTCATCTGTCGCTCTCACAAATATAACTTCGACCGGTCGAATTAATCAATACATGTAAAATGTGAATATCCTGTTTGACGTATGACACATCTTTACCACCGCACCTTTCCTATACCGTGTAATACCCCTCTAACATATCCGTTGTAATGAAGGCTGTTTTTAAAGAATTCAAAAAGAGAAAGGCATAACATAACCCCTCCCAAACTCCTTGCGCTCTTCCGTCGCTCTCACAATTATAACTTCGACCGGTCGAATTAACAAAAACATGTTAAATGTGAATATCCTGTGTGATTTATGACACCTTTTTACCACCGCACCTCTCTTGTATCGTTTTATGCCCCTCTTACTATCCTTTGTAGTAAAGGCTGTTTTAAAAGAATGCACACGGAGAAAGACATAACAAACCCCCTCCCCAAGCCCTCGCGCTCATCCGTCGCTCTCACAATTACTTCGACCGGTCGAATTAATCAATACATATAAAATGTGAATATCCTGTGTGATTTATGGCACAACTTAACCACCGCACCTCTCTTGTACCGTTTTATACCTCTCTAACTCTATCCTTTGTAATAGAGGCTGTTTTAAAAGAATGCAAACAGAGAAAGTCATAACATAACCCCTCTCAAACGCCTTGCGCTCTTCCGTCGCTCTGACAAATATAACTTCGACCGGTCGAATTAATAAATACATGTAAACTGTGAATATGTTGTGTGATTTATGACACAACTTAACCACCGCACCTCTCTTGTACCGCTTTAGACCCCTCTAACATATCCTTTGTAATAAAGGCTGTTTTTAAAGAATTCAAAAAGAGAAAGGCATAACATAACCCCTCCCAAACTCCTTGCGCTCTTCCGTCGCTCTGACAAATATAACTTCGACCGGTCGAATTAATAAATACATGTTATATGTGAATATCCTGTGTGATTTATGACACATCGTTACCACCGCACCTCTCTTGTATCGTTTTAGACCCCTCTAACATATCCTATGTAATAAAGGCTCTTTAAAAGAATTCAAACAGAGAAAGGCATAGCATACCCCTCCCCAACCCCTTGAGCTCATCTGTCGCTCTCACAATTATAACTTCGACCGGTCGAATTAATAATTCCATATAAAATGTGAATATCCTGTTTGATTTATGACACATCGTTACCACCGCACCTCCCTTGTACCGTTTTAGACCCCTGTAACCTATCCTATGTAATAAAGGCTCTTTAAAAGAATTCAAACAGAGAAAGGCATAGCATACCCCTCCCCAACCCCTTGAGCTCATCTGTCGCTCTCACAATTATAACTTCGACCGGTCGAATTAATAATTCCATATAAAATGTGAATATCCTGTTTGATTTATGACACATCGTTACCACCGCACCTCCCTTGTACCGTTTTAGACCCCTGTAACCTATCCTTTGTAATTCAGGCTCTTTTAAAAGAATTCAAACAGAGAAAGGCATAACATTCCCCCTCCCAAACCCCTCGCGCTCATCTGTCGCTCTGACAATTATACCTTCGACCGGTCGAATTAATAAATACATGAAAAATGTGAATATCATGTGTGATTTATGACATATCTAAACCACCGCTTCTCTTGTACCGTTTTAGACCCCTCTAACGTATCCTGTGTACAAAAGCCTCAATACAAAAAAGTTGTTTCAGAGGAGGGGCTATAGATAATTTAGATAAAATCACTTCGACCGGTCGAATTTTGAGGTACAATCGTTGTTACATTTCAATTGCAGTAATTTCGACACTGCGTCTGCTTCGTTTCTTTAATCCCTAAGACAGTTTTCGACATCTTAAAAAAAAAATCTAATGGACAACGACCCGACCTCTCTTCCATTTCATAGCATTCTTCAAAACTCTATAGCACCCCCCCCCCCCCCTCGCCTTCCAATTCATCCTCACTTCATCCACTCCCACAATAGGCTGATTGCCTAAATTGACAAATTTATGTGAAATGTGATTTTTTTTTCTACTGACTTTGTGGGGTGCCTGAAGTTCACACCTTAATTTGGCTCATTATTTCAATAACATAGATTATCAATAAATGCTTGAAAGTACAATTGACTTATATACATTACTTTCTTCATAATCAAACAACATTATTACATTAAAAATTAATGTGTTTTTTTTTAAAATGAAAAAGTGTGAACAATTTCAAGGTAATAATATCATGTCTGATGAAGCCTAACCTATACTCTAAACTTTGCATATCTTTGTATAAAAGAATTAAAAATAAATTACTTTGAGATTCTGTCAATTTATGCTAACATGTAATCTGAATTTATGTCAGTGCTTTTATCATTAGGCCTATCATGTTTGTTAATTTGTTTAATGTTAATGTTTATGTTAATTTCCTAATGTTAATGTTATAACTCATTTCATTCATATTTCCTCAAAATTCATCTTTAATTTTCACGATATTTGCTTTATTACTAGTAGCTCCAAATGGATGAAAACGTGAGTAATTATAACACGTAACATGAATTTATGGTTTATGATGTATTTATGAAAAACATCATTGCATCTTAAAAAATTACCTATCCGTATTTTGTAGGGTACCTCTTTAACAATCAGTATTTACAAGTACATTTCTATAAGCATCGTGTGTACTTTACATTAATTAGTTAATAGTGTTCAAGTTCAAAATTATTTCCATTTTCATTCATTAGCTCAGAAAGACTTACCCGAGCTTTTCTAGAGTGTTTCGTGTTGCATGATGAGATGAATATTGACGGGCATGTAAATGAGGAGAAAATGAAAGCAGTCAGATACAGCTATAAGGGCGAACCTAGAAATGATATCCTGCTATCGCAGAGTTATTAGCATAAATGTTGCAGGATATCCATAGGAAATGGATTTCTATAAACAAAAGAACCCAATTCCTTCGCTGATATCCAAGTTCACAAAAATATCCTCTGTGTATTGGTACTTTGAGAGTGAATATGTCGATAAATGGCCGGACACTAATGCAAAGTCATCAATTGATTAAAGTATGAATTTAATGAATATTCTCATATTTCCCATTTATCCCATCTTCCCGTTTTCAATATATTTTCTTTGTTTCATGTTTTATAGGAGGCGAGCTAATGTATCTGCCACTCTCACAGAGTTTGGAATGTCCGAACAAAACAGTGAGTGAAAGGCCCAAACTTTTGGTTTCTAAAATATGAAACTTACAAAAATAAATACATTGTTGAATGTAAGATGACACACACTTATATTTTATGATTATAAATTGATTATCGAAGTGATAAGTGTTTACCTTATATATATATATATATATGTATATATATATATATATATATATATATATATATATGTATATATATATATATATATATATATATATATATATATCTATATATATATATATATATATATATATATATATATTGTCATTAAGTTTTTCTTATTAAGCTTTTTCTGTTTCCAATCATTCAACTTCTCCAGTTTCTCATGTAAAGTTATATGTGAAATTTGCTTTTCTCTTCTTTTAACTGAATTTTCCCCCGTCAGATGGTAACAGCTCGCCGTGAGTATTTAATGTAGAAGCTTCACAAAATCTAGCATTTTTCTTATTTATCAAATATCTTTAAGTTTATTTAGAAAAATTACATTGTTGAGTAAGTATTGAATAGAAATTAGGATGGAAATTGCTAGCGCAATTTGAAATAGTTTTCTTGGTTTCGATCACGTGATCACAGTCTATGTAAGCTTACTTGGTCTGAGAGTGTACCAGTTACGCGAAACATACGTTTATTCCCTCATCCAAGCTTTATAACTTGGATGATTTTCGTAAAAGAAATATAAGAAAATAACTAAAGCTAGACTGTGTATATTTCACGACCCGACGCGGGTCAAGTAAGGGAGGTGCGAGGTGCAGCCTCTTTTTTTGCTTATGTTTTAAATAAAACGCAGTACGTTTAAATCTAAGCGAAGTTGCTCCCAAACCCCCAAACCCGTCCCCCGCATGGTGAATCAGGTTCAACGACCTCAGGGCCACACCTTCTCTTTTACAAAACCCTGGATCAGCCCCTGGCGACGGTTGGAAACTCAACAATTAAGTATAGTGTTTCGATTTCCTGATTTCAAAACACATCTATAAGATGTATTTATATTTGATGTTTGCCGCTAGTTTGGTATCAATTGAAATTAAAGGTTAGTTTAATTAAACACTTTAAACTTTCTTTATTTCGTTTCGAGAATCTGTAACAGGCTCTTTTCTAATTTCTAGTTTCATTAAATTCTTTGATATATTTAACACAGGGATCATGATTATCAACGATCGATAATACCATCGGCAGGTAAGACGGGGCAGGTCTTGGTTCCATATCATCGGGGGTCATTAATAGAACCTTTACCTGGCAGGATAGAGTTTCTGTTTATATTACTACTAGATTAGTCGGAATATTTATGCAGATAAGGATTTGTTTGTTAGATTTTCTTGCAAGAATCCTATATACAGAACTTGGACCACTGGACATGGAACAATTTAGACATCAATGTAAATTTATGTAGGTTTTGACAAATTTTATTAATTATATATTAATTATGATAACCTTCGCAATTAATTGATTATGGGTTTATGCTTGTTATATAGACTTATAACACAGCACACTTGAAGAAACTTGCCAGGATCACTGTTAATCTATAAGGACATTTGCAATTCTGTGAAGATAAGTGATTTGAGAAAACGTTTGATTCCGGAGGAGGGAGGGGCTGGTGGGGGTAGGGGGTAGTTGTTAAGGGATGGTGAGGAAGACTTGAAGAGGGTGAGGGAGTGGTTAATCTACATATCGCCTTTTAATTTGTATCAATAAATCAATCTCTCCTGCGCCTTGATCACCCTTACGGGGTGTACATGCGCGTTATAAATAAAAAGTATTATTATTTTTTTATTTTATTATTATTATTATTATTATTATTATTATTATTATTATTATTATTATTATTATTATTATTATTATTATTATTATTATTTTTATTATTATTATTATTATTATTATAATTATTATTATTATTATTATTATTATTATTATTATTATTATTATTATTATTATTTTTATTATTATTATTATTATTATTATTATTATTATCATTATCATTATTATTATTATTATTATTATTAATAATGTTAAGATTGCTGGCAGGTAACATTGTATATTCTTCTTTTTTATTGTTTCATTCGATTTGGTTTGATATTTGTAATTTTTAACAATGTTTTCATCATTGTATTTATTGTATTATTCGTTTCCAGTTGATCTGCAGTGCCTTCCTGAAATACCACGGTAAGTCATTGAGTCTGTCTGTTGTTCGCTCTGTCAGTTAGTCAGTCCTTCATTCCGTCAGTCATTTAGTCAGTCAATCTATTTATCAATCAGTCTTAAAGTCTCCCATGAACAATATGTTCAATCTTAGTTTTGACACTTAACTTCAATCTAAGTTTTTTTAAATTTCTAATGAAGTTAATTTAATTCTCATTTATTTAGATCGAAATTATTAAAGCGGAATGAAGGCAATTCTGGAAAAACTGAGGAATTGGCAGGTAAATTTGCGAGAAAAATGTTTTTTTTTTTTTCAGTTTATTTATTTCATTTGAATAATTTCAATAAAGTCTCTTGATAAAGGAGGTGTTTCTGTGGTAAAAAAAAAACATAATATTGAATGCATTTACGTTCAAATGGTTTTGGAGATTTACGTCATTATATTAGAAACAGATATGATCTATTAGTTCTCCTTTTCTCTTGTTTGCATTAGGTTATGATCTTATCGCAAATGAAAATCCAAGTAAGAAAATCAGGCAATGAAAAATAATTAAAAGTCAACGCTGTAATATTTTATTCACAAACTGAAATTATTATTCTTGATTTTAATGGGACCGCCTGTGTCTTTCTCTTTTATGTACTATGTTTGTGTGTGTGTGTGGGGGGGGGGGGGGTTGGAGTGGTCTTGTTACATGATGTACCATCAGCCGTCTGCCATGGGGGGTAAAATGGCGGCGTCTTTAAGAAGGACCATCTCATAAGGATTGTCCACCTATAAGAGAAGGTTTGTCGCTTGCTCGTCAACCTAACGCAGCCTTTGTTTTGACTTGCTTGTCTTGGACGTTATTATTTAATATGTGTGTAATGAAATTTGTAAAATGTAAATTTGGCCACGTGACCATGCAGAACAGGATTCCTTACATAATCGTACATCGATCGCTTAAGTATAGAAAACAAATCATCCCGTAAACGTATTTATATGAATATTTACTATGATCGTAAGTTTGTCCTTCTCACCAGACCATCATCTTGTATTAATATTTGTGGAAGACATTTTATCGATTAATTAATAATAATAATTATATAACAATATCTTCTTGTCTGGTTTTTATGTCCTCAGTCACAGAAAGGTCTTTACCAGATTTACCAAAGTAAGTTCATTGTTTTTCGAATCATTCATTTCATTTATCGCTTTGCTCATTGTATTAGCATCATTCCTTCCATTTATCGCTTTGTTCATAGTATTAACATCATTCATTCCATGTATTGCTTTGTTCATTGTATCAGCATCATTCTTTCCATTTATCGCTTTATTGTGCTGTTAAATGAAGTGGTCAAGTCATACTGTCATGTGATAATGATAGTTAACTCCGTGAACGAGTAAAGACGGAAGATACAGTATTTTAAGCTCAATAGCAGAAATAAACGGGGAAGATTCAAATGTTGTCGCAGTGGCGTATAGCTACCGCTTTTAATGTGTTGGGCAGTATGTTCACCCAACGACACACCCGCCCTGACAAAATCCATCACAATAAAGCATTTTCAAACAGCTTCTTTCTTTAATACCGACATTATATAACTGTGTACTTGGGCTTGGACTATACCAGGGGTTCCCTAACTGGGATGCATGAACCCCCAGGGTGCGTGAGTCCTTTCCAGGGGGTTCGTGAAAAGTTTCTGAAAGTCACAACTTGAGTACTTTTTGTTGAAGTAAAATCTGATATATCATATAATTTTAAAATGTGCAAAAGTCGTACCTATCGACAAACTCTTTTCGCGTTCCATACGCATAGGCTATGTTGCGATAATAGTACCGTACCGTGCATGTGATACTTGATCTTTCACGAAGCACTGTTTTGCGTATTATAGTATAAAAATATTAGGGTTGTACAGCGCTATTGAATACTTCGTAGATTTTAGCGCTTTATAAGTTCATTTATTATTATTATTATTAAAAATGACTCAGATCGTGTCTCGAAAAGTTGGGGATTCGTGGACAACTCTGACATCCACAGGGGGTTCGTCGGGGATAAAGTTAGGGAAACACTGGTTTATATCAAACATATGAAAACATGTCCGACTATGCTGGTGCGAGACGTCACCTGGATGAACCCTTTGAGAAATAACTGCGTTTATTCTACTTTAATGACACAGACAAGAAGGAAAATATGAAAACTTAAATATTTGAGCTAATTATGTGTTTGTCTGGATAGGATTAAGTCTATATTGTGTAAAGCGTCCGTGCTATCAAAACACAACTTCTATTTCCTAACCCTATAACCTAATATTTATCAGAAGGGGGAATTCTGTTCTACAATAATTTTCAAACTTTATATTTTGGAGATTACCAAATACAGAACACAAACGTTATAAGTTTATAATTTTTAGCCTTCTTTTATGTCGGAGTTTCTAATATTAACTACGTTGATCTTCGAATAGCTTACTAAACATTTATGATGTTTTTTTACATTTATAAATAAGAATGAATTTTAATAAAGTTAATAATCTGATCTGCAGGTTGGCATTACCTCAACTAGAAAGAGGAGGAGAGGACAGCTCTGTGGAAGATGGTGATTCAGAAGGTGAAATTATATTTCTGATATTTTCTTGACATTACTTATAGTTTTACATTATCTTTATATGAACGTTACATTTATATTTTACATTAAAAATATGGTTACGTGATATTTAAATTTTCATGATATTTACACTAACGTTATATTTAAATTTATACTATTTTTGTATTTACATGATAATTATATACTTATAAATTATTTCTCATATTTGTTTATCACCGAGGTCGTTGGACAGAGTGGAATATCGATTTTAATATAACCAATGATGATTAGAAAATGATTTTTAAAGTTTTCTTCGTTGGCGCCTTCTGAAACTAAAATGTTTCATTTTCAGTTTCGCTTTCTTCATATGCCCAAATAAGCTTTAATATTCCATAAGGAAAATATAGATAATATCCTTTTGTGTAGCTTTTCTACAGCTGAAGTCGAAAATTTAGACCATTTTTATTTGGAGTTGTTCATTTACACTTACCTTTCTCCTCAATACAGGGCAATATCTGTTTGAGAAATACTTTATCCTCTCCAAGAGGGATTTGTTTCTTCGGTTATAACTTAATAGCCAATCATCCCTTGAATTTTATTCTATGTATTTCGTTATAATTATATTAATTTCATATTATAAATCCCTTGTAATCGTCTTCCTACCCAGAACTTGGAATCAATATGATTTCATAATCCGGAAATCATACAAAAACATAAACATTGAGGGTTCTTTCCGTTAATACTGTTTTCTGCATATTTTGTCTAGTGTACTATTCCACCGCTTCAGAAACAACAAGTAAGTTTTCTTTATTTATGAATTTAGTTAGAAACTTTATATCTCATTCGAAGAAAATCATTGCCAGTGCCTTCTTTGCGTCTCATGTTTAATTGTTTAAAACACAATGAAACTGTTTTCTTGATTTACCATATCGATAAAACACAACAACTTATTAGAAAATATTTTTAAAAAGCCCATCTAATTCATGTATTTAAAATTCTTTTTATTCTTTCAGGTTGTCTTCCACCCACTCACCCAAAGCGTCCGAAGTAAGAAAGACTGATAAAAGTTGACATAATTACTCAAAATTTTATTGAAACTTTGAGTACCTCATATTTGGGCATGCATGCAAATCGAATGTATGTATGGAAGGTTAATGACTGAAAAGATACTCAGCTTTTTCCCCTTCAACATTATTAATTAATTAATTAATTAATTAACCTGTCGCATAAATACAGAGAAAGAAAATAAGAGAATTATTCTAAACATATTCTTTTCTGCTTCATAGCTATCTGTTTCAGTACTCTTTGTTTGTTTGTTTGTAATTAACAGATTATCTATTCGTGTATCACCAACTAGTGCCAGCAACTCTAAGTACGAATGTAAGTATATAGATATAGCCGTCCTTTGTTAGTCAAAGTCAAACTTCAATTAGCTGAATGTACCGTTCTAAACAAGATGACCTTTTGACCTTTTTCTTCTTATGACTCGTATTTTAGCCTTGTCTTAAGCCTTACATATTCACTATTACAAGACAGTGTGTCGGATCGTTCAAAAATATTCAGGTCTCCTTAACATCCACAAAATCAACATAAAGTAAAACCAAAACTGTATACATATGCATATGCCTATTTATCGTTTTCGATCAAATACAAGAATCAGCGTTCAATTCATAAAGTTGTAATATCAAATGTATTTTTTAAAAGACAGACCCTTCGTCCATGACTATATGTAACTTGATCTTTCTATTTTCTAATCATGTCAAGGTAAGGTCTAGATGTGTGTGGTATTTCCCTTAAAGACACGCTATATTTGATACGAGATTTTGATCGTCCAGTTCCCAATTAGTGTCAAAAAACAAAACCAAAAACCCTAGGAGACAAACCAAAATTTAGTTACATGCGATTGCCAAATGAAACCAGTCAGAGCTGTATGACTATTGCTCTGTCTTTAAAGAGAACTGTGAGAGTCCCATGACAAAGCTAAATTGAAACTGTTTGCTTTTGAAGACCCTTAAATATTTTCAGGTTTAATGACCCTAATATTCTTGCGCAATTAAACATCTGATGCATTGATTGATACGTCTCATGCTACAAATAAACACCGAACTTTGTGATCAATTTCGCTTTTGTTTTTACGAGAGACACTAATGATGCTATATAGTAGGCAAGGCACGGCGGAACCGGGGGCACAGGGGGAACATGCCCCCCCCCACTTTTCCTCAGGTTAAAAATGTGCCCTTTTTCTACATAAAAAATTGTACTCTTGATCACCCTTATTAGGTCAGCGATATTTCAGTAAGAGATCTAATTCTATGTCGGTGTCGGTGCCCCCCCCCCTCCCAGATTAAAAGTGCATCCGCCGCCCTTGATAGTTAGTGGTATTAGGGTTTCGCAATAATTGCTCCTTGCATCCTCCTTTTCTCATATTAGATGACTATGCCACAACAGATGGCACAACCGATCATGGAGGCAGAATGTTTAATGAAAGCAACATGAAATTGATATTCAAACTGAAGCCTGGTCTTATGTATAACAGGTGGATGGGAAGTATCGTAACCAGAGAAGGAACTCAGAAATGCGTTGTCATGACAACGGCCAGAGGTATTTGCGAGATATTCTTAATAACCACCAAAACAGAAATATGAATGTTAAAATGTAATTATTTTTTTACAACTGTTGGAGGCTTATAAAGAAGTCATGACATTTTCGTGATATTTGCATCATAACGCAATTTAGTAACATAATTAACAACAAGATTTTTCATAAAAGGTTATGTTTATTAAAACTTTTCTTCATGACAGAATGCTCATGTCAAAACAGGCCTATAGTTTTCACTACCAAAACGCTTCATGGTTTTATATTGGAACTTTTTACCAAAATATTTACGAATTCACATATTGTGTGTACACGTTATATATGATTAAGCCTGTTGTTATAGTTAAATATACCAAAACTCCAGGTAACATAAACAGATATTGTGTTTGTAATTCTGTTCTCTGTTGAGATAACATTATAATACGTTGCTTTACACAGGTTTATTCTTTGTTGTTTTGGGTGTTAGAACGGTCAAAGTTGAACTGATTATATAGTAAATGGTCTACCAACTGATTCTGTGTTTAAATCCTTATTTTAGAAAAATTCATAAGAAGGCAGGTGTTACTATGGAAACTCTTTGTTAAAAACACTCTTGATCTACCGGTGACGAAGAAACATCTCGTAAAGGTGGAAGGGTTTGGCTTAATGACAGGTAGATAAATGTCCAAGAACCATTTTATTAATTGATACATAAAGTAAATTCAACCTTGTTATATTTAATGATGACGATTTCAAGTCAATTCTAATATCCGACTGTTTTGTTTTGCAATTGACGGCAAGAATAACATTTGACCCATCCTCCCAACGTCCCCCTGGCCCCTTATCATTATAACACAAACAGCCGGATAAATCTAAAACCTTGGGCACCGGCATCTCCCTCCCCCAGGGCCCCCTTCCCTGTGGGTGTGAAAGCAACCGCCAAATCACTTCAAAACGTCCCCGCCAAATCGACCCTCCGTGAATTCTGCAACACAAATTTCATTATTATAATGTTGTTCAACAAAACTGCGCTTTAAGTCAAACTTTTTTTTTTCTGATTTAGATCTCTTTTCTTAATTAGTTTCCTTTCTTACTTCTTAACAACATTTACCCACCCCCTCTACACACATACACACCTTCACCCACCCCACTACGACCATGCCTTGGGTCATTCTGGACAGAAGCAAATTTCGAAAACTTACCATGATATTTGAACCTTTCCTGCAGGCAAACAATGGTTTATCTTTTGTAAGAAATTACCTTAGATGACCGAGATCATGCACTATGATAAATATTGACTTTTAAAGTTCCTATTTTGTGATGTAACTTTTGTTGTATCGTTATATTTATTCAGAGAAAGTTTATTTGATACAAGAATATGTTGAATGTCAAACTCTTGAAAGTCGTCTGACAGATGCCAACAGCGCCGTGACGTCATCAAAACCATTGTATATGACAGAGGCCGTTGGACTAATTTCCGGAATCCTGGAAGGCATGTACGTCATCCAGTCACATGGGGTATGAGACGTAACATTGAATATTAATGAGATTGAATATTAATGAGATATAACTGGAGAATCGCAGGTAACCTTCCAAACATATACTTGAAGCATTTGTTGGGATTACACATATCGTCAGTTCTCACTGTAATCCTAAATAGCACATGCTACCGACGATCCAGTTTTCACAGCGGTACAAAACTTAACAGATTTACGGAGAAGTTACTGTGTTCTCTGTGTGTATCGGTTGACGAATTCCTTCTACACCCACCCAACTTTGTTCAATTAATTAGCTTGGCTAGTCAAGTTCTATTGAAATTATGTAGACAAAATAATATATATGTATGTGGATACTACTAGTAAAAGAAGGGTTAAAGCAATATCTATTTCAAACCGAAAAATTTATTGCTCAATAATTAAATTTCATTTAAATAGAAATCAAGGGGTTTCTTGCTCAATTGCCACCTCATCAGAAATACCACATTTCTTAGTTTGAGGTATAAAGTAGTTTTGTGTGAAATTGGTGACAAAGCGCAAAAGAGCTGCCTTAATACATTAATTCACTTTAATCGATAAAAGTTGACTTTTAAGCTATCGAATGAAGTACAATTCTTAAGACTTTATAAAAACTACAACATGTTCTTATATACACCTTATCACTTAATTTTAGTTTCTACATCCGGGCTTCTCCACTAAGAAGATTCTAATCCACAAAGATGGATTCTGTAAACTCTATGACTTTTGTTTGGATGAAGATGCTGTAAAGATAAGCTCTCTTAAGAAAAGCAAGGTTAGAAGCCATTTTTTGTTATCTGACTTTGTTTGTTTACTTGTTTATTTTGTAATTAAGGTTATATACACTAATTGTGAAACCTTCACAGACACAATCAAGTGAGCTATTTTGAAGCCACCTATATCTTTAACAGTGTTAATTTGTGTACGGATCGCTTACCTCCGTGTAAGCCAGTACTCTATAGGGTTATGCATGTATCAACTTCATGCATGTTCGATTAGCCAGATACTGACATAAGCCAAAATAGCTATTTAATCGCGTGATGCTCTTAATTAAGCAACTATGTTTTCGGCGTACACCAAGTATGGTTATGATTATATTGTTTTAAATTTTCTCAATCAACCTTTTTTTATTTTTCTTTAGTTATAACCTCGTAAAATATATCACTAATTTATATATTTTGAGTGAAATTCATTCAATTGAAGTTTCAATCTAGTAGATAAATTAAGAAACTTTGTGTGGACAATAATTTGTTGTCATGCCGTCCCCATTGCTTCCTTATCGAAGAGTATTTATCCTCGATTGGTTTATTTCTGTTAATATTTTGTATTTTTGATACCTCTGGGGGAGGTTTTAAAACAACCCTTGTGCCAACAATGATAGTCCACTAAATCTCGCCCTATAGACATGTGCTGTTAAAGGAAATAATAATTACCAACTAAATATTGGTTTCAAAATGTAACCTGCACAAAATGTGAGTATTGCTCACATTTTGTTGCCAACAAAAAATTAACTTTTTGCCCAAATATATTATTTTATACTAAACTGATGTAGAACACTATCGGATGGTATGTATGTTAGAGAGAACAAAATTCGTGCTTAATTTTTTCCTCGAGTAAGAATTATAAAAATTCGACGAAAAATATGAAATTTTCAATAACCGATTTTTTTTTTCTTTCGTTTTTTGTTAAAATTTGTGTTTTTGCAGGTGGAGTATTCTTTAAACCTTTTTGCTCCAGAAGTTTGGCGGGATAATAAATACAATAAAATGAGTGATGTTTGGTCAACAGCAGTAGTGATTTGGGAAATAGTATCTAATGGTAAGTATACGAGCTATATTAAACCCTTAAGCTGTGAAACTCACAAAACTGGTGTGGTCTTGTCTTGTAATATGCAATCTATGTAAAAAGTACCATGTATGCATATCAACATGAGTAAGATGCTTTTTTATCATATTTTATACTCATATATGTATTTTACCATCAACGTTACTTTCTGCCATGTCGATGAGTGGGTAATCAATGTGCTTTTCAATCCCAACTATACTCACACCACAATACGGAACGGTTTATTACAGCCAAACTGTACCGAAAAATTAGGTTAACCTATGTTATAAGGTGGGCGATTTCAACCCCATTGTTACGCTCTCTTCTATGTTGTGGATCCGTGAGCTGAATTTTGTTTCTTATCAATCTTAAACCACTGTAGGATCACATCCGTTTGGTTGCGACCAAGATGGAGAAGTGGCACCTAATGTAGATCCCACATTACTAAAGGAGAGACATGCCATCTTTACAGAGCACTTAAGGTAACTTACATATTATTAATCTTTCTGCAAAGTTTTAACAATCTTCCCCGCATTTTAGGGTCTATGAACCAACACTGTGTATGATTAAAATTTTGGTCATTTGTTTTTGGGATATCGGAACAGGTCTGGTCAAAGTTTGATTCACGGTCTGGGTACATGAGACTGACCAGTTGCATATCATTCTGATGCTTTTACATTTGAAAATAACGAAAATAGTATAGTAAATACCTGCACGATTGTGTAATCTCTTAACTTACAAATATCCACATCGAATTGGCTATTATTTTGTGTGATTTCATAAATCGTCATTTTTTGTTCCCAAAGGAACAACGCTTTATATACGTGTTTTAATGAAGATTGGAAGAAACGCCCCACGATTCAACAGCTGAGAGAGTCATATTTCCAAGTGAGTTACAAAAACGTTGTTTAACATAAGACGAGCTCACGTTTAGTCATACTGCATATTTGGAAGCACACAAAAAGATTATTTCATTATTGACTCACACACTAAATCGTCAATGTAACGTTGTCGCTTAGTCAATGTAGTTCTCACTAGCTAACCCCTACCCTTCACTGCATGGATAGGTGCTACATTGGTCACCTTCTATTATCCGTATCATAGACATGTAGTTTGTTATATATGATACCTCAAAATGTTCGTCCTCCCCCCCCCCCTGCCCAACCCACCCCCACTTCTCATTATCTCAACCGACTACGTTCAAACAGTGACAGCTTGTGTTTTGATAGTGCCCTTTTAAAATGTTATTATATAGGTAATACGTTCAAGGGCGGCGGAAACGGGGGGGGGCACAGGGGGCACGTGCCCCCCCCCCACTTTTCCCCAGGTTAAAAATATGCCCTATTTCTACATAAAAATTGAGGTGTCTCAAGTTAGCAAGAGGCCAGGGAACCAGAATGAGCACTCGGGAAGGGCCGTTTCCGGCCATCTGAGGGGTTTGTAAAACCAAAAAAAATTCTAGTACGCTCCGCGCCAAGTGATGGTGGCGCTCCGCTCAGATAGTCGTGCATACAACTTTGCAAATCCTGGCTACGCCCCTGACTTTTAATGAATTTCTGTGGGTCAAACTCAAAGCTATTTCGAATGAAAAAAAAAAATGGTTAAGATATTAACAAGAAATAAACTCTAATTCGGAAGATTCCTACATTAGCAATTAGCATGATTTCACCTCATTTTGTCTCAAAAGAAAACTTGTTCCTTGTTTCCCAATTTGCACATTGGATATTGCGGTGCTAGTAAGCATATTTTCCTTGAGGGGGGGGGGGCGTTGATGGAGTGATGTGTAAACACAAATAAGATAATACAATAAGAGTTATAAAGGGTACTAAATATAGGCTGCATCAGTCCAATCGAATTTCTACGAAGTGCCCTTTGATGTCGGTGCCCCCCCCCCCAGATTAAAAGTGCTTTCGCCGCCCTTGAATACGTTGAAATCGATTGATATTCAATTTAAACCATTTTGGCCTTCCATAGCCAATTATGGAATCATTTGACCGCCACCCCTTCGTTGCTATGAGTACTGTCCTATACTTGCACAGCCAGGTATATCGTTTTCACGTGTCTTACATTTTGCAGGTCTTCGATGTAATAGAAGATGGCTCCTATGAAACTCCTCGTCTTGATCTCTACACTTCTATGAATCCAAACAGTAACGGCAAAGGTCGTCAAGATGTTTACCAAGACCAGTATTCGATTGTTTACTAGAGAAATAGCACGACCTGTGTTTGCAATGACATGTACATTCATAGTTCTTTTGTAATGATAAGTGCTACTATTGTAGCTACAACCAACCATGACTATATCTACATAACAGTGACGCAACATTGCATTGCTAGAGCAATAGCTAAAGAATACCTACAAAATGCAAAGTGTCCTGTTTATATGAAACAAATGAACTTATTTTTACTTTGACCTAAATCACTTTCAAAACGTAGTACTTATAACTATGCTTCGACAGGTTAATTTAGATTAAGATTTAGGATTCTTGACAAAAAAACAACAACATTTTATTGCAATCACGAGATTGTTAATTGAAACCCTTTCTGTTACTTATTATGTGTTTTTGCGAGAAAAGGAAACTATTAAGCGTTGCTATATGAATCAATGACATTAGATAACTGTAAAGAAACAGCAGTGCCTTTGAAATAACGTATTTAAACGCATCACTGAAAGCAACCCTTAAAATATTATTTCATATCGCATGATGGTAAAGTTTTTATTTTCCAGACAAGTCCTCTAACACAGATACTAGTCAAGAAAAAACCCTAGTCCACTTACATTATTGAAACTGAAACCGGGTGTTTATCGTGACAGTGTTATACATCAAGTGAGGTGCCAATAGTCCCTTCGAAAGAGGTTATAGATATACTACATCACATGATGCTGGTTGTTAAAAATTGGTGAGCGACAGTTTATGACACGGTTGCAAAAACTACACTGTTAATTTACAGCCTCAATGTTAGATCTTGACTGTGTGTGAGAGTGGGCTAATAACTCTATCTCAGTTGGTTGTTTTTCTTTAGAAGCACCCTTATCTCCAGTCCCGCATGATTCGATGTTTTCGCTCATTAGTTTTGACATCTATCCTAGAATCTCAGACAAAGTATTCTAACCGAAATCAGGAAATTCCATCTCGATAAGAATAAGTAACAGTATAGTCCATCACGTTTGCGCTTTAAGAGCAGTTTGCGGGACTGAAAATGAAAACAACAAAATAACTACAACAAAACAAAACAAAACAACTTCTTTTTGATGTGTGTTATGCTGATTAATGTGGGTTTAATTCCTTTGCAAACATATGATAGTATATCAGCCACAGAAGATCAGACATCTTATACCATTTACGAGGTTTTCGTAACACATTCCCGGTGAAGCGAACAGATGCGTGGCGCAAAAACAACATCATACTACTACTAATAATAATAA
>TCONS_00012446	evm.TU.Chr12.768
CAGAGATTCAGAGTGTCTGTGTGCTGGGCTTAATACATGCAGACTTACATACAGAGAAAACACTGAATGCTCTGAGACATCTAGCTAACATACAAATCAGATTATTACCCATTAGACCAACCTTGTCAGCATCAGATGAAGCTGGTGGAAGTTTTGAAATTATCGTAAACAAGAAAAGTGGAAAGGTGAAGAGACAGAAAGAATCCTACACAGTAAATGACAGATCTATTGTTTGTTCAGTGCTGCAAGTTGGTCAGCAAGCATCAACTCCATTTGAAGAAGTTCAGCCTGATCCAACAGCCAACCTGACTTTTAACCTTACTTTGAAAGATTCCGAAAGGAAAGCTAAGGAGAATGTTGTCTTACCGTACACTTCAAGACAAGATAAGTCATCTGATGGAGGTCAGAGTCAGATCTTCTATGAACCAGATGAGGCAGATTACTTTGATGAGGAGGACCCTGATGATGACCTTGACATCTGAAGGAGATGTATGTATTTTTTAGATCCTCCTGCAAGCAGGAACTCGCGAAGAAACCATAATTGGCTTAAATCAAAGCCGCAAGCTGACCGAAGTCAGTCTCTTAGATGCATATTTAACGACCATGATTATGAATTGTCAACAACTCTGTAACTGGACGACATACATTAATCTTGGAGTGACTCGAACCACGGACCTTATGATTGGAAGGCACCGACGTTAACTACTGAGCTAGCACTCTGTGAGATCAGAGTCAGATCATCTAGGGAGCAGAGGACTTTGAGGAGTAGGACCCTGGATATGACCTTGACATCCTAGAAGGCAGATGAATTTGATTAGGACCCTGATGATCTTCCTCATAATACCTCATACTGTGTATATGTAACAGATTGGCCTGTACATTGAGACTACATGCTTTGTGTACCGTGTTCAATGACTGTTTCAACAAGCTACAGTATAGCGCAGCATCAGGAAGTAACAAATTGCCAATATCCTGGATGGGAATTGAGTAATAAACTCCTCCAGGTATTGATATTGTTATTCTGTTTAAAATAGTTTCACTTTCAGCTTGATACATTTCCTCTTGTGATTTCTGAAAGCAGCAGTCACGATTAACAAACTTCATTGGGTTCCTCTTCTATTATGATGTAGTTGCAAAGAGGTACACTGAGGCACTGGAAGCTCTGTATATTATTTCATAAAAATCTGTGCAATAGCAACAATTTTGGGGACTCTCTAAAATATTATTTGCAGTCCTATTTTTTTGATTGCGAAACAAAGCCCATCAATGGATCCAATTTGGGCCCTCAATTGCAGCTATATGTGTTAAACCTCTTTTACACTGACTGAAAGTTTCAGAATTAAAAACAGTGGATAATTATGCATTGGCTAACAACCATGAATCATTCAAGCATGGTGTCATTGGTTGAGCAAATGAAATCCTCATACAAGGGAAGTGCCCATTAGCAACAGCATGCAATCCTTAATCCTGCCATCTTGGCCATATGACAAGCTTTGCAGGTGATCTGCCAAACGGATACATTATGTCATTTCTCTCGGGTTGTTTGTATTGTTTGAACTTTCATACTATGCATAAAATAAAGCAAGTTGTCATGGAATCATCAGTTTGTTATCTTATCTTGAGTGATTATTGGTAAACTAACTGGAAACTAACAATCAAACATTGTTTGAAGCAATTCCACTTCTCTGTGTATTCTTGCTAGAAAATTTGAAAATGATTGAACTTAAAAAGTTCTTTATAGAAATGCTTGTCTAGCAATGTTGTAGCCTAGGGTCATTTACATGAAAAGCAAAATATGGCAAAGAAGGATTGTGTTGTATTACTTTAAGGTATTTATATTTCAAATAAAATAAAAACTGAATAACAAAATTGTCATGTGTCAATACAAGTATCAAGAGTACCTCATAACAATCTGAAAACTAATTGTTTCTAAATATAACTACAAAGGTTTTTGTCTCCTTAACTACCTATCAAAAGGTTGTTAAGAGAAGTACTGTAGCACGTTTCATGCACCACCTTTCTGTTTAAAAAGCACTTTTTATTGGATAAGTTCAATG
>TCONS_00012447	evm.TU.Chr12.768
TCTATGAAACATATACTGGAAAAGATGATCAAAATGAAACATCACCAGTAACTGAAAAAGCAGAAAAGGGAAAAAGAAAAGAAAAAAAAATTGAGATGATTGAAAATGAAACTTATGAAATTCAATCTGTTCCCGGAGAGGTAAATTCAACCAGGCATACCAGATGCCGTGAATCCTTTATATGATAGCATATCGCCCCAATGTGGATAAGCAAATAGCAATCAAATTTAAAAGGGATTTCATTCGAGGAAAACAGAAAACTTGTTTCTCCGCCTTCACCCTGTGTATAGAGAATAGTAATAGAAACAGCATTTTCCCTCAAAACAACACTTTCAGCTAACTTTTTACAATTTAACGCATTTGCAGCGCAAGTCTATGCCTTTAAAGGTTGACTGCTCTCGTTGCAACACTATAAGCACCAGGGTAATTCAAAATTACTATAAATGCACGTTAATTTATAAGTGTTAACATGTATTAACATAGGGGTTGAATACTTCAATAGTTAAAAACATTTGTTTTAGCATTGAAATTGTTAGGTTATATCAAATGAACATCGTTTAGTCATTGTATAAGAGTTGTTACACATTAATCTAACATTTAAAGGGTTGAATCCACGGTTCCAACACATACTATCAAGCCTATCTTCTATGAACCATACAGGCAGAAGTGTTGAGCGGTACCGTTGTAGCCGGTTAGATTTTAATCCATAGCAATGTTAACCCTTTCTCCCCCTTGTAGTATGAACGTTTAATTTTTGATTTTGAAGAAAACTTTCCATTCGAAAGTAGAATGGGACTTTTAATCTATATTCGATGAAAAATGAAATTTTGTACTGATATTTTATATTAGTTTTATTTATTTTACTCACGCATCGTTTGCATCAAAATATTTATCATTAATTTTTATCACAAAAGTAATCTTTTCTAACGATAAGTTTACGATATAAGTGGCGCAATTATGTATTTATCTACGGGCCTTTATCTCCTCAAAATACAATTAAGGGGTTCAGACAGCCTTGTGGGGTTGCGCTCTTATAAAATAAAGTTATAAAAGTAATTTCAGTAAAGTTATCCTAACCTGACGTAACATCCCCAATCACTGGGAATATTATATTATGGCAAAAGATAACTTCATTGAACTTATTTTCTTCGTAACAGGAACAGACGTTTCCTACGGAGATAGAAATATCACATCAAAGATGGATTATAATGAGATAAATGACTCGGGCCCAGACATAACTCTTGCACTGGTTATCACGGCCATCAGCTTGTGTTTGATATTCGTCATGATTGTAATTGTAGTACTTTACTTTCGCTTAAATGTATCCTTCTGCAACCGAAACCCAGAGTTAGCTAAGCAGAACTCTAGTACGAATAATGCAAACGTTAGAAATACAACGATAACTGATGACGTAGTGTCATCCATGATATCCCATACTGAGATTAGTGCATTAGATGTACCAGCTATGATAGATAATACTATCTATGAAACATATAAGGAAAAAGATTGTCAAAATCAAGCATTATCCGAAACTGAGAGACTTGAAAAGGGACAAGAAATTTAGATGGTTGAAAATGAAATTTATGAAAGCCACTCTTTCAGTGGCTTTGAGTGAAAATTCTATGTGAACCATTACTGTTTATATATGATCATTTTGTGTACAGTTATTTTTGTAAATTTCTACTACTTCTACTACTACTACTACTGCTACCGCTACCACTACTACCACCACTACCACCACTGTCACATCTGCCACCACTGCCAACACTGCCACCACTACTACCACTACCACCACTATCACCACTACCACCACTACCACTACTGCCACTACTACTACTTCCACTACTACTAATAATAATAATAATAATAATACTCTACTACTAGTACTATTACTACTACTACTACTAAAGAAAGTAAGTTTCAGAAATTTCATGTTCAAGGACACTTCGGTCTATTCTTTAATTATTTAACTGTTAGTTCAAAATCTTTTCAAATTAATCTTTCTTGTGATTATAATAAGCGAAAATTACCCTTTCTATTGGAGTTAAAATAATTTGCACAAGTATGTGAGGTCCAAGGAGGAGCTTGTGACTAAAACATTAATGGTATCGTTGGAAGCCTAGTTATTGTCTTGCAGAGCCTTGCTTGATGTTCGGTTTGCCAGTGCAAAGTGGTAAACTATAATGGTAATTAAATTTAAAAACTATTTTTGGTAATATGTCATCCTTTTCAACAACAATGTGAACATAGGTCTTCTGAGACCTTCCTATCTAGTTTAAAGGTAGTCAGTATAGGCCCCAAACTATAGCATGTTATAATTGCAAGAAGTTTCAAAAAGTACTTTCCTGGAGGTCTTTACTCTTCAATTGTTCTCAGACATTTTTAAGGAACACACAAGATGACTGAATGTCCCAGTGAGGACAATTTCCTCAAAGGTTGCAATAAAAACAGTTTAAGAATTGTGACCAGAGGTGACCATGAATATTTAGCATATTTGGGGCTAATACAGCATACCTATAAAGAAAAGGAGCTACTGACACAGGGCTGAAGTTGTCATGACAAAGGATATTGACCCATAATCATAGGCGTAGGATGCGGGGGGCTGGGGGGCTGCAGCCCCCCCAACCATAATTTTTGGTGAAAATTCGGGCAATATGCTGAGAATTTTTCGGGCACCTACTGGAAGAATAATAATTTGCAGTGTGTTTTTCATTTTTGGGGGGGTAAAATTCGGCAATATTCTGAGAATTTTCCAGCACCTACTGAAAGAAAATAATTTGCAATGTGTTTTTCAAGTTTTTTGGTGAAAATTCGGGCAATAAGCTGAGAATCTTTCGGGCACCTACCAGTGGCGGAGCGTCCATATACAGTCAGAGGGGGCGGATGCCCCTCTGACGGACTCAAATGGACTGCTGGTGCCCTTTTCAGCTTTTTACCACTTTTTACTTATTCGCGATTATTGACTTTTTTATTGCGCTCTCAAATACCTTTGACATTTGTCACATTTTGTTGGTGCAATTTTCTGACAAATGGCGATGACACCTATTTATTCTTCGTTTATCTTGAAATTAGCAAGGCCTGGAAAGGGTCATTTCCGGCGATCTAGGGAGTATCTTTACTCAAAAAATTTCTGTACGCTCCGCGCCAACCTGTGGTGGCGCTCCGCTTAGATAGTGTCGAAAAAGCGCCCCTACCGACCATTCTCTCCCCCCCCTGACCACTACCCCTATAGCTCCGCCACTGGCACCTACTGGAAAGAAGAAGAATTTGCAATGTGTTTTTCAATGGTTAAACTTATATTATTATCATTATTGTTGTAACGACTTCCCCAATAATTCTAACCAATATGGAAGGGTAAAAACACGGAAAATGATTGTTTGTTATTGGCATGTGATGTAATAACCGAAGAATGCCTATATGATAAGCACATTAACATGCGAATCGTGCGCGGAGCGCGCGAAAAATTTTGGTTATATTTTTCGGGCAAGTCGTTACAGCCCCCCCAAATCAAATGAGGCTCCTACGCCTATAGCCCATAATGCACAGTGCATCTCATGTTTGTTATACACAGCAGTCCAACAAAACTGTACTTAGTGTCATGTTTCAATTTGTAAAGTAGGTCTGTTATAAATGTCTAGCAATGTCACAATACAGATATAAAGTATTAGCTATTTGTGAAAGGTCAGTCATAACTGATAAGTAAGTATTAAGATCATTTGTTCGTAGAAATGCTATACGTACGGTATGAAGAATGGCCAGTACTGATAGAAATTAAGATGGTGAAAGTAATAATATCTGAGCAAACATGTTATATTGAGGAATGACGGGAAATCTGCAGTTCTTGCTCAAGGTCTTATCTGTATTGTTCTTTGCTGTGTGAGAAATACCATTGTATGATTAAATCATAAGATTTGTTGTCTTGGGATGAAATAAACTAGAGGAATTTAATCGCAAGTTTGGCATAACATTTGTTCATGTGACAAGCTGTCAGCTGTACCGATATACTGTACAGTACATGTACTGTAGCTTACCGATTAATATTACAGTGATTTGGTCAGGGCAGTGCATTCACGAGCTATACAGTACTAATGTAGTAGTGTTGTAAAGCACTATTTGGGGGCCTGGCGGGGCGACCTTGGGTGGGACAAGCCAAGCAAATGACAACAGAAAACTGTCCAAGTGGTTTAGCTGCAATATATTCCACAACCCAACACGCACGGACCAGGATGAACTGGCAACATACAAAACAGTAATGGAGCAATAACGGAGCAATAATGGGGCAGTAATGGAGCAGCCCCTAAACAAGATAAAATAAACATGAATAAAAAATAATAATGATAAAAAATAATATATAAATATGCTTCCTTGCACACTCTGTAATTAAATAGTTAAAAGGATTGTCTGGTAGCCCTAAGAACTTACCTTAAAGAACGATAAATAATTTTCCAAGCATGTTTTCAAAGTATGAGAACGCTAATGTTGCGTTTGACAGAGGAACAATTTTTTAATCGTTAAGGATGGACATTTCAAATATGATTTTAACAGTGACAAACGTGAAGTCATCTTTGCAAATGCAGATTGCAACATAACCCACGCTCTGTACATTACCTATAGTAATCACAACAAAAACCGCGTTTGTATACAGATTAATTTCTTCCTTAATTTTCAGTGAAATTTCTTATAAATTAGATATGTTTTAAAGACTCTTATGCTGAATCACCCCCCCCCCCCCACAACGTCCCAGGAGATCGGTTGGCAAGAGGTGATAGAGTGTCATTTCAGCTAAAACGAGCACACACATGAGACTGGGTTACATATTCGATTTGTTAGCCACAAATATTGTTCAAAGTCGGAAACATTACGTTTTATGCTGATTCTCAAAACCACTCCGACTCTTTGTTGTTTACATTGCAATGTTCAGCTCCAATGCGAAGAATGTTCGCATGTAGGCTACTCTAACGTTTACAATCCAACAGTTTTGCGAAGCCTAAGCTTCTCGGCACTACATTCTGCTCTGACATCGATTCCGCCAAGTTTTATCTTCTGGTGTTCCAAATACTTTACAAGTTCCGTAAATACTGTGAATCTGTGAAGTTTATTTCAGCAATTTCGAGGAACAGTTATGAACTGGTTTGAGTGTGAGAGTATTGTGTACAATGCTATACAAGTACCTATACCAACTGATCCCCATAAAGCTGTGTGTTGGGTATCTTCTGTTTCCAACTAATATCAAGGGCAGCCCTCAATAATCCTGTGTAACAACCGTCTATGTTTCTTTCCAGTTGCTTGGTAATAGTCCATGTTTCAGAACAATACAGGAATAATGGCTCAACTAGAGTCAGAAAAACATCGACATTTGTTGCAATTTCTTTCATTAAACTTAAGCTTAACAAGATAACAGTTAAATGACATAAAAATGCAAACACATCAGGATATGCCCTGACATGACACTCTCAACTCACCCGACCACAAACAGGTAGACTACTTTAATGTAGGTACATTGTAATGAGACGCTTCTCGTAAACGACCCTCTGAAACATCAGGAACCTACAATGATATTATGATAAAAAACAAACAGTTGTACTATATAGCTATTAACACCACAATACAACCAGACACCAACCTGCAGTTATGTCAAAAGTAAGCAGTGTTTAAATCTTTACACAAATAGGGAACTTACTAAGGCAGGACAATTGTGAAAACTTACGAAACTAAACATTACCAGATCAACTCCTTCAGTATTTTGTGGAACACTGACAATTTGAAACTGTCCAGACTTTGGTTTATCACATGAATATTTGTGGTCTCCCGATTGGCTCGTTCGAACTTAGAAGTCAAATGTTTGAAACCAAATGACATTGATGGAAAAAATTTACAATGGGCTTCCACAATGACAGTTACAAGTCGTATAATGGATAATAATGCCTATGATAGCCAATAATATATATGTTTTATGTTATCATATGCAAATTGAAACAAAAATCATAACATCAGGCCTTTTTCATATCTGAAAAGAAATATACTCATGGTAGGAAGCTGTCATTGTTGTGTTAGAGACTATGTTCTATTGACTTGTTGCTTTCATCACAAATGTTAAATGAGGTATTTTTAACATAGGAAACTTTTACATAAACTATGATATTTCATAGAGTAGATGCTTTTGATTTCAAAAGCATGTTAGTTCTTTAGAGCAGCTCTTGAGGATTGAGCGCCAAATAGAACATTGTGGATTCAAGCCACAGTAATTTATTGCCTAACTTTTGCAGCACTCCTTCAAATTGAATGTAACCGGTAATTCCACACAAACTGGAACAAGATCACACAAGTAAGAGTAAAATAATATCTGAACTTGTTTCTGATAACATTAGTAGGGTCCGGAGTGTAAAATACAAACTTGTGCTGATATTTTTTTCAGAAGAAAATTCATGTTTTGTTAAACTGCAGTTTTGGAGTAAAAATCCAAATAATGAAAGTACAATTTTTTCTACTGCACATAAAAGCAAAACTTACATTCAAAAGTTAAATGCCTTTTGGAGACTGACAGTAATTTTGGCTCTAGGGCAATAAAAAGACAGTGTGCCCCATCGGGCAATGACATAGCCGCCCCCCCCCCCCTTCACCACCAGACAAATTGGTAATACTTACTGCAGCACTCTCCTTGCACGAAAAATGTATATGAATTTGTAACTCCCAGGCCAACTTTCAATCATTTCAAACCACAGGTTGAGATGTTCTTCCATAGGACACTTTTTAAAATCCTAACAACAATTCTGGGAAATTATATGCAATAATATTTTTCATATGGTGGAAACACCTTCAAAATATGTTGCACAATCGTAAATACAATATGAACATCTCCTCACACTGAAAATAGTGGTAAAGTAAATTGTACTTTTAACTAAATTACTGTTGTGTAGAATGATACTGTGAATACATTACACTAGACTGGAGTATTCGCTTTCAAACAAGGAACATATTTTTGGTTAACACAATTTACCCAACTCTGCTCTGAGGACATTTCTGTTTTGTTTATTTCACAGACTCACTTAATCATATTGGCAAGCAGTTGCTATTTGCCTTAGCGAACCATGTACTGGACAGAGTGGATGAAATTCACGTTATAATATCAGAAGTGGAACCAGATGAAGTAAAGAAATGCTTTGAACCTGAAGCCTTCAGCAAAGTAGTTGTTCATGACTACTGGGCAAACCCTCTTGGATGGAATGTTTCTGAAGATGACACTTTGAGAGTAAGTTCAGATGAAGATCTCTTCTCGGGGATCTGGTCCACACCAAGGGCCTCATCATCCTCAAAGATTGCTGTAGTAGTTGATGCCATCAGTATATTCCTGCCATATCAGACTGACTCTGTCATTTCCACATCTATATGGTCTCTCTTACATGCTACCAAAGACATTCCAGAGATTCAGAGTGTCTGTGTGCTGGGCTTAATTCATGCCGACTTACATACAGAGAAAACACTGAATGCTCTGAGACATCTAGCTAACGTACAAATCAGATGATTTACCCATCAGACCAACCTTGTCAGCATCAGATGAAGCTGGTGGAAGTTTTGAAATTATCGTAAACAAGAAAAGTGGAAAAGTGAAGAGACAGAATCCTACATAGTAAATGACAGATCTAATGTTTGTTCAGTGCTGCAAGTTGGTCAGCAAGCATCAACTCCATTTGAAGAAGTTAAGCCAACCTGACTTTTAACCTAGCTTTGAAAGGTTCGGAAAGGAAAGCTAAGGAGAATGTGGTCTTACCGTACACCTCAAGACAAGATAAGTCATCTGATGGAGGTCAGAGTCAGATCTTCTATGAACCAGATGAGGCAGATTACTTTGATGAGGAGGACCCTGATGATGACCTTGACATCTGAAGGAGATGTATGTATTTTTTAGATCCTCCTGCAAGCAGGAACTCGCGAAGAAACCATAATTGGCTTAAATCAAAGCCGCAAGCTGACCGAAGTCAGTCTCTTAGATGCATATTTAACGACCATGATTATGAATTGTCAACAACTCTGTAACTGGACGACATACATTAATCTTGGAGTGACTCGAACCACGGACCTTATGATTGGAAGGCACCGACGTTAACTACTGAGCTAGCACTCTGTGAGATCAGAGTCAGATCATCTAGGGAGCAGAGGACTTTGAGGAGTAGGACCCTGGATATGACCTTGACATCCTAGAAGGCAGATGAATTTGATTAGGACCCTGATGATCTTCCTCATAATACCTCATACTGTGTATATGTAACAGATTGGCCTGTACATTGAGACTACATGCTTTGTGTACCGTGTTCAATGACTGTTTCAACAAGCTACAGTATAGCGCAGCATCAGGAAGTAACAAATTGCCAATATCCTGGATGGGAATTGAGTAATAAACTCCTCCAGGTATTGATATTGTTATTCTGTTTAAAATAGTTTCACTTTCAGCTTGATACATTTCCTCTTGTGATTTCTGAAAGCAGCAGTCACGATTAACAAACTTCATTGGGTTCCTCTTCTATTATGATGTAGTTGCAAAGAGGTACACTGAGGCACTGGAAGCTCTGTATATTATTTCATAAAAATCTGTGCAATAGCAACAATTTTGGGGACTCTCTAAAATATTATTTGCAGTCCTATTTTTTTGATTGCGAAACAAAGCCCATCAATGGATCCAATTTGGGCCCTCAATTGCAGCTATATGTGTTAAACCTCTTTTACACTGACTGAAAGTTTCAGAATTAAAAACAGTGGATAATTATGCATTGGCTAACAACCATGAATCATTCAAGCATGGTGTCATTGGTTGAGCAAATGAAATCCTCATACAAGGGAAGTGCCCATTAGCAACAGCATGCAATCCTTAATCCTGCCATCTTGGCCATATGACAAGCTTTGCAGGTGATCTGCCAAACGGATACATTATGTCATTTCTCTCGGGTTGTTTGTATTGTTTGAACTTTCATACTATGCATAAAATAAAGCAAGTTGTCATGGAATCATCAGTTTGTTATCTTATCTTGAGTGATTATTGGTAAACTAACTGGAAACTAACAATCAAACATTGTTTGAAGCAATTCCACTTCTCTGTGTATTCTTGCTAGAAAATTTGAAAATGATTGAACTTAAAAAGTTCTTTATAGAAATGCTTGTCTAGCAATGTTGTAGCCTAGGGTCATTTACATGAAAAGCAAAATATGGCAAAGAAGGATTGTGTTGTATTACTTTAAGGTATTTATATTTCAAATAAAATAAAAACTGAATAACAAAATTGTCATGTGTCAATACAAGTATCAAGAGTACCTCATAACAATCTGAAAACTAATTGTTTCTAAATATAACTACAAAGGTTTTTGTCTCCTTAACTACCTATCAAAAGGTTGTTAAGAGAAGTACTGTAGCACGTTTCATGCACCACCTTTCTGTTTAAAAAGCACTTTTTATTGGATAAGTTCAATG
>TCONS_00012451	evm.TU.Chr12.768
GGAATGTTTCTGGAGATGACACTTTGAGAGTTAATTCAGATGAAGATCTCTTCTCGGGGGTCTGGTCCACACCAAGGGCCTCATCATCCTCAAAGATTGCTGTAGTAGTTGATGCCATCAGTTCATTCCTGCCATATCAGACTGACTCTGTCATTTCCACATCTATATGGTCTCTCTTACATGCTACCAAAGGTATTCCAGAGATTCAGAGTGTCTGTGTGCTGGGCTTAATACATGCAGACTTACATACAGAGAAAACACTGAATGCTCTGAGACATCTAGCTAACATACAAATCAGATTATTACCCATTAGACCAACCTTGTCAGCATCAGATGAAGCTGGTGGAAGTTTTGAAATTATCGTAAACAAGAAAAGTGGAAAGGTGAAGAGACAGAAAGAATCCTACACAGTAAATGACAGATCTATTGTTTGTTCAGTGCTGCAAGTTGGTCAGCAAGCATCAACTCCATTTGAAGAAGTTCAGCCTGATCCAACAGCCAACCTGACTTTTAACCTTACTTTGAAAGATTCCGAAAGGAAAGCTAAGGAGAATGTTGTCTTACCGTACACTTCAAGACAAGATAAGTCATCTGATGGAGGTCAGAGTCAGATCTTCTATGAACCAGATGACTTTGATGAGGAGGACCCTGATGATGACCTTGACATCTGAAGGGGATCAGATTCAGATCCATCTAGGGAGCAGAGGATGTTGAGTAGTAGGACCCTGGATATGATGTTGACATCTGAAGGAGATCAGAGTCTGATCTTCTAGGGAGCAGAGGACGTTGAGGAGTAGGACCCTGGATATGATGTTGACATCTGAAGGAGATCAAAGTCTGATCTTCTAGGGAGCAGAGGACGTTGATTAGTAGGACTCTGGATATGATGTTGACATCTGAAGGAGATCAAAGTCTGATCTTCTAGGGAGCAGAGAACATTGAGCAGTAGGACTCTGGATATGGTGTTGACATCTGAAGGGGATCAGAGTCTGATCTTCTAGGGAGCAGAGGACGTTGATTAGTAGGACCCTGGATATGATGTTGCCATCTGAAGGAGATCAAATCTGATCTTCTAGGGAGCAGAGGACATTGAGCAGTAGGACCCTGGATATGGTGTTGACATCTGAAGGAGATCAAAGTCTGATCTTCTAGGGAGCAGAGAACATTGAGGAGTAGGACCCTGGATATGATGTTGACATCTAAAGGAGATCAAAGTCTGATCTTCTAGGGAGCAGAGGACGTAGATTAGTAGTACTCTGGATATGATGTTGACATCTGAAGGAGATTAAAGTCTGATCTTCTAGGGAGCAGAGTACATTGAGGAGTAGGACCCTGGATATGATGTTGACATCTGAAGGAGATCAAAGTCTGATTTTCCAGAAGGCAGATGAATTTGATTAGGACCCTGATGATCTTCCCCGTTATTCCTCATACTGTGTATATGTAACAGATTGGCCTGTACATTGAGACTGTACATGCTTTGTGTACAATGACTTTCTCCAACATGCTATAACGTTGCACCAGGAAGTCATTAAATTTCCAATATCCTGGTTCAAGGTATTATTTTCACTTTCAGCTTGCACACAATATATTTCCTCTTGCGAGTTTTTTAAAGGGTGACAGCCCGATATTCATAAGGGTCTATATTCATAAGGTTCATTGTTAATAAGGGTCATCATGCATTAGGTTCATTGTTCATAAGGTTCGCTATTCATAATGAGCAAAAGGGTTCATTGTTCATAAGGTTTGTTATTCATAATGAATAAAAAAGGTTCGTTGTTGATATTTGGTAAAAGGGTTCGATATTCATAATGGTGAAAAGGGTTCGTTGTTCATAATTGTTAAAATGGTTCGATATTCATAATAGACCAAAGGGTTCGTAATCCATAATAGACAAAAAGGTTCATTTTGCCCATAACGAATATCGAACCTTTGTTTCCATTTTGAATACTGGACCTTATGAATTGATCCCTTTTTATTAAGAGTAACAAACCTTTATTTCCATTATGAAAAGCGAACCCTTTTATCGAAAAAATGCACGTTATGAATGAAAAACCTTATAAATAGTGACCCTTATGAATAGCGGACCTTATGAATATCAGGCAGACCCCCTTTAAAGCAGCAGTCAGGTTAAACATACTTAATGAACCTTTATTGAGTTCCTCTTATATTATGATGTACGTACAAAGAGGTAGTCTGAGGTGCTGGGAGCTCTGTATATCAATTCAGTGGCGTAGGAAGGTACTTTTGAGTTTGGAGGCTGAAGACTGATGGCCGGCCTGGGGAGGGGTCTAAGGGGGTGTCCCCCTCCCCTTTGGATTTTTTTTTGCATTTCCAGGTGGCCTCAGATGCAATTTGGTGCAATATAGCACACTTCAACCCACCCACTCCATATTTTATAATTTTGCATTTTCACCTGGCCTTAGATGTAATTTGGTGCTCCAAATGAGATTTTTTTCTCATTTGGAAATGAACAAGGGGTTTTCTGACTTGCAAAGCAGGGGGGGGGGGGTTGAATGATACTTCTGCTACTCCATACTTTTCACTGGGGGCCCCCAGCCCCCCCCTGGTTCCTACGCCTTGTATCAATTCATTAAAATCTGTGCAACAGCAACAATGTTTGGGATTCCCTAAAATATATGCTGGCCTGTATTTTGATTGCCAAAATAGCCCATGTATGGATCCAATTTGGCCCTCAATTGCAGCTATATGTGTGAAACCTTTTTACATTGACTGAAAGTTTCAGAATTAAAAACAGTGGATAATTATGCATTAGCTAACAACCGTTATGTGAAACATTAAAGTACATTGTCATAGTTTGAGGAAAAGGTAATGCTCATACAAGGGAAGTGCCCATTAGCAACAGCATGCAAACCTTAATCTATCTTGGCCATATGACAAGCTTTGCATGTGATCTGCCAAACGGATATGTGTCATTTCTCTCGGGTTGTTTGTATTGGACTTTACTTTGTAACATAATACAATACTCCAGAAGTGCTTGTTATGACTGTACTGGTGTAAACAAGAGAAACTTTGACAAGTAAATCTGGCAGAAAGATGACGGGTAGCCCCATGAAGATAACATTATTAAAATAGTTCAACAGGTCTCCCAAACTTAGCCAGCTATCCAGTTTATGCCAGGCTTTAATTCTTATTTCAATTACTGCAGAAAACATACCTTATATAATCATGTGAGACAATGGCAGTGTGATGACATGGGTAAAGTCAAGTGTTTTCTGAATTTTCATAATATGCATAACATAAAGCAGGTTGTCATGAAATCATCAGTTTATCTTATTTTGAGAGATTATTGGTAAACTAACTGGAAACTAACAATCAAACATTGTTTCAAGCAATTCCACATTTCTGTGTATTCTTGCTAGAAATTTGAAAATGATTGAACTTAAAAAGTTCTTTATAGAAATGCTTGTCTTGCAATGTTGTAGGGTCATTTACATGAAAAGCAAAATATGGCAAAGAAGGATTGTGTTGTATTTCTTTAATGTATTTATATTTCAAGTAAATGAAAACTGAATAACTGAAAAATGTCAGGCGCCAAAATACAAGTATTAAGAATACAACTCATAACAAACTAATTGTTTCTAAATATAACTACAAAGGTTTTTGTCTCATTGATTACGTAT
>TCONS_00012456	evm.TU.Chr12.768
CAATGTACTGGTTACTATGGAGATAGAAATATCACATCGACGATCCACATCAGTGCAACCAATAACCAAGGAACAGACGTTCCCTACGGAGATAGAGATATCACATCAAAGATGGATTATAATGAGATAAATGACTCGGGCCCAGACATAACTGTTGCACTGGTTATCACGGCCATCAGCTTGTGTTTGATATTCGTCATGATTGTAATTGTAGTACTTTACTTTCGCTTAAATGTATCCTTCTGCAACCGAAACCCAGAGTTAGCTAAGCAGAACTCTAGTACGAATAATGCAAACGTTAGAAATACAACGATAACTGATGACGTAGTGTCATCCATGAGATCCCAGACTGAGAATAGTGCATTAGATGTACCAGCTATGATAGATAATGCTATCTATGAAACATATAAGGAAAAAGATTGTCAAAATCAAACATTATCCGAAACTGAGAGACTCGAAAAGGAACAAGAAATCGAGATGGTTGAAAATGAAATTTATGAAAGCAGCTCTTTCAGTGGTTATGAGTGAACATTCTATGCGAACTTTTACTGTTTATATATCTGATCCTCATATCTTTCATATAAAATTACCATGCAGGTTGTTATGCCTTTCAAATTTATAGAGAATTGCTAACTTTTTGTAACAAACAGTAAAAATTATTTTCATTTTTTGTATAGTTATTTTTAAATTTCTAAATTAAATTAAAGTTTGAAATATTCTGTAGGTGGTAGGAGAGTATTTGTTTTTATAGCTATTCCACTCATTCAGTGGCTATGAGTGAATATATTATGCGGACTGTTACTGTTTATATCTGATCCTCATATATTCCATGTACAATTACCATGCATGTTGTTATGTCTTCCAAACTTAAAGAAAATTGATAACTTTTTGTAACAAACAGTTATTAATATTTCCATATTTTTGTATAGTGATTTAAAAATTTATAAATTGGAATTAGAGTTTGTAATATTGTGTAGGTTGTAGGAGGGTATTTGTTGTAGCTATTGCTATTTCATATTTGATATGTGATCATTACAAGCGTGACCTATTCTCTCATCTTCCTTTACACTTCTTCCAACTCTATAACACAGCAAGGGTGCATTTTATATTATTGGCAC
>TCONS_00012457	evm.TU.Chr12.768
CAATTATGTATTTTTCTAGGAGCTTTCATCTCCTCAAAATACAATTAACGGGTTCAGAGAGGCAAATAGGGTTGCGCTCTTATGAGATGTAGTTATAAAAGTAATTTCAGTAAAGTTATCCTAACCTGAAGTGACATCCCCAATAACTGGGAATATGATATTATGGCAAAAGATAACTCTATTGAACTTATTTTTGTGTAACAGGAACAAACTTTTCCTGCGGAGATACAAATATCACGTCAGAGATGGATTGTAATGAGAGAAATGACTCGGGCCGAGTCATAACTATTGCACTGGTTATCACGGCCATCAGCTTGTGTTTGATATTCGTCATTGTAATTGTAGTACTTTACTATCGCTTAAAAGTATCCTTCTGCAACCGAAGCCCAGATCTAGTCAAACAGAACTCTAGTACGAATAATGCAAACGTTAGAAATACAACGATAACTGATGACGTAGTGTCATCCATGAGATCCCATGCTGAGAATAGTGCATTAGATGTACCAGCTATGATAGATAATACTATCTATGAAACATATAAGGAAAAAGATTGCCAAAATCAAACATTATCCGAAACTGAGAGACTTGAAAAGGAACAAGAAATCGAGATGGTTGAAAATGAAATTTATGAAAGCAACTCTTTCAGTGGCTATGGATGAAAATTCTATGCGGACTGTTACTGTTTATATCTGATCCTCATATCTTTCATATAAAATTACCATGCAGGTTGTTATGCCTTTCAAATTTATAGAGAATTGCTAACTTTTTGTAACAAACAGTAAAAATTATTTTCATTTTTTGTATAGTTATTTTTAAATTTCTAAATTAAATTAAAGTTTGAAATATTCTGTAGGTGGTAGGAGAGTATTTGTTTTTATAGCTATTCCACTCATTCAGTGGCTATGAGTGAATATATTATGCGGACTGTTACTGTTTATATCTGATCCTCATATATTCCATGTACAATTACCATGCATGTTGTTATGTCTTCCAAACTTAAAGAAAATTGATAACTTTTTGTAACAAACAGTTATTAATATTTCCATATTTTTGTATAGTGATTTAAAAATTTATAAATTGGAATTAGAGTTTGTAATATTGTGTAGGTTGTAGGAGGGTATTTGTTGTAGCTATTGCTATTTCATATTTGATATGTGATCATTACAAGCGTGACCTATTCTCTCATCTTCCTTTACACTTCTTCCAACTCTATAACACAGCAAGGGTGCATTTTATATTATTGGCAC
>TCONS_00012458	evm.TU.Chr12.768
CGGTTGCAACACTTAGTGTCAACACTATCTTATATGAACCAAACAGACAGAAGTGTTAACCATTGTAGTCGGTTACACACAATATATAGCAATGTTAACTTTTTGTCCCCTTTATAGTTTTTACGTTCCATTTTTTAGTGTGATATAATAGGAGGCTGAAAACTTTCCATTGGAAAATATGAGACTTTTAATCTATATTTGATCGGAAATCGAATTTTGTACTCTTTCTTATACCACATTTATTAATATTACTCACGCATCCTTTGCATCAGAATGTTTTTCATTAATTTTCATCACCCAAGTAAAATTTTCTAACGATTAGTTTACGATACTAGTGTCGCAATTATGTATTTTTCTAGGAGCTTTCATCTCCTCAAAATACAATTAACGGGTTCAGAGAGGCAAATAGGGTTGCGCTCTTATGAGATGTAGTTATAAAAGTAATTTCAGTAAAGTTATCCTAACCTGAAGTGACATCCCCAATAACTGGGAATATGATATTATGGCAAAAGATAACTCTATTGAACTTATTTTTGTGTAACAGGAACAAACTTTTCCTGCGGAGATACAAATATCACGTCAGAGATGGATTGTAATGAGAGAAATGACTCGGGCCGAGTCATAACTATTGCACTGGTTATCACGGCCATCAGCTTGTGTTTGATATTCGTCATTGTAATTGTAGTACTTTACTATCGCTTAAAAGTATCCTTCTGCAACCGAAGCCCAGATCTAGTCAAACAGAACTCTAGTACGAATAATGCAAACGTTAGAAATACAACGATAACTGATGACGTAGTGTCATCCATGAGATCCCATGCTGAGAATAGTGCATTAGATGTACCAGCTATGATAGATAATACTATCTATGAAACATATAAGGAAAAAGATTGCCAAAATCAAACATTATCCGAAACTGAGAGACTTGAAAAGGAACAAGAAATCGAGATGGTTGAAAATGAAATTTATGAAAGCAACTCTTTCAGTGGCTATGGATGAAAATTATATGCGGAATTTTACTGTTTATATCTAATCCTCATATATTTCATATAAAATTACCATGCAGGTTATTATGCCTTCCAAATTTATAGAGAATTGCTAACGTTTTGTAAAAAACAGTTCTTATTATTTTCATTTTTTTGTATAGTTATTTATAATTTATAAATTAGAATTAAAGTTTGTAATATTCTGTAGGTGGTAGGAGAGTATTTGTTTTTATAGCTATTCCACTCATTCAGTGGCTATGAGTGAATATATTATGCGGACTGTTACTGTTTATATCTGATCCTCATATATTCCATGTACAATTACCATGCATGTTGTTATGTCTTCCAAACTTAAAGAAAATTGATAACTTTTTGTAACAAACAGTTATTAATATTTCCATATTTTTGTATAGTGATTTAAAAATTTATAAATTGGAATTAGAGTTTGTAATATTGTGTAGGTTGTAGGAGGGTATTTGTTGTAGCTATTGCTATTTCATATTTGATATGTGATCATTACAAGCGTGACCTATTCTCTCATCTTCCTTTACACTTCTTCCAACTCTATAACACAGCAAGGGTGCATTTTATATTATTGGCAC
>TCONS_00012456	evm.TU.Chr12.768
ATGGATTATAATGAGATAAATGACTCGGGCCCAGACATAACTGTTGCACTGGTTATCACGGCCATCAGCTTGTGTTTGATATTCGTCATGATTGTAATTGTAGTACTTTACTTTCGCTTAAATGTATCCTTCTGCAACCGAAACCCAGAGTTAGCTAAGCAGAACTCTAGTACGAATAATGCAAACGTTAGAAATACAACGATAACTGATGACGTAGTGTCATCCATGAGATCCCAGACTGAGAATAGTGCATTAGATGTACCAGCTATGATAGATAATGCTATCTATGAAACATATAAGGAAAAAGATTGTCAAAATCAAACATTATCCGAAACTGAGAGACTCGAAAAGGAACAAGAAATCGAGATGGTTGAAAATGAAATTTATGAAAGCAGCTCTTTCAGTGGTTATGAGTGAA
>TCONS_00012457	evm.TU.Chr12.768
ACTTATTTTTGTGTAACAGGAACAAACTTTTCCTGCGGAGATACAAATATCACGTCAGAGATGGATTGTAATGAGAGAAATGACTCGGGCCGAGTCATAACTATTGCACTGGTTATCACGGCCATCAGCTTGTGTTTGATATTCGTCATTGTAATTGTAGTACTTTACTATCGCTTAAAAGTATCCTTCTGCAACCGAAGCCCAGATCTAGTCAAACAGAACTCTAGTACGAATAATGCAAACGTTAGAAATACAACGATAACTGATGACGTAGTGTCATCCATGAGATCCCATGCTGAGAATAGTGCATTAGATGTACCAGCTATGATAGATAATACTATCTATGAAACATATAAGGAAAAAGATTGCCAAAATCAAACATTATCCGAAACTGAGAGACTTGAAAAGGAACAAGAAATCGAGATGGTTGAAAATGAAATTTATGAAAGCAACTCTTTCAGTGGCTATGGA
>TCONS_00012458	evm.TU.Chr12.768
ACTTATTTTTGTGTAACAGGAACAAACTTTTCCTGCGGAGATACAAATATCACGTCAGAGATGGATTGTAATGAGAGAAATGACTCGGGCCGAGTCATAACTATTGCACTGGTTATCACGGCCATCAGCTTGTGTTTGATATTCGTCATTGTAATTGTAGTACTTTACTATCGCTTAAAAGTATCCTTCTGCAACCGAAGCCCAGATCTAGTCAAACAGAACTCTAGTACGAATAATGCAAACGTTAGAAATACAACGATAACTGATGACGTAGTGTCATCCATGAGATCCCATGCTGAGAATAGTGCATTAGATGTACCAGCTATGATAGATAATACTATCTATGAAACATATAAGGAAAAAGATTGCCAAAATCAAACATTATCCGAAACTGAGAGACTTGAAAAGGAACAAGAAATCGAGATGGTTGAAAATGAAATTTATGAAAGCAACTCTTTCAGTGGCTATGGA
>TCONS_00012446	evm.TU.Chr12.768
GAGATTCAGAGTGTCTGTGTGCTGGGCTTAATACATGCAGACTTACATACAGAGAAAACACTGAATGCTCTGAGACATCTAGCTAACATACAAATCAGATTATTACCCATTAGACCAACCTTGTCAGCATCAGATGAAGCTGGTGGAAGTTTTGAAATTATCGTAAACAAGAAAAGTGGAAAGGTGAAGAGACAGAAAGAATCCTACACAGTAAATGACAGATCTATTGTTTGTTCAGTGCTGCAAGTTGGTCAGCAAGCATCAACTCCATTTGAAGAAGTTCAGCCTGATCCAACAGCCAACCTGACTTTTAACCTTACTTTGAAAGATTCCGAAAGGAAAGCTAAGGAGAATGTTGTCTTACCGTACACTTCAAGACAAGATAAGTCATCTGATGGAGGTCAGAGTCAGATCTTCTATGAACCAGATGAGGCAGATTACTTTGATGAGGAGGACCCTGATGATGACCTTGACATCTGA
>TCONS_00012447	evm.TU.Chr12.768
ATGGCAAAAGATAACTTCATTGAACTTATTTTCTTCGTAACAGGAACAGACGTTTCCTACGGAGATAGAAATATCACATCAAAGATGGATTATAATGAGATAAATGACTCGGGCCCAGACATAACTCTTGCACTGGTTATCACGGCCATCAGCTTGTGTTTGATATTCGTCATGATTGTAATTGTAGTACTTTACTTTCGCTTAAATGTATCCTTCTGCAACCGAAACCCAGAGTTAGCTAAGCAGAACTCTAGTACGAATAATGCAAACGTTAGAAATACAACGATAACTGATGACGTAGTGTCATCCATGATATCCCATACTGAGATTAGTGCATTAGATGTACCAGCTATGATAGATAATACTATCTATGAAACATATAAGGAAAAAGATTGTCAAAATCAAGCATTATCCGAAACTGAGAGACTTGAAAAGGGACAAGAAATTTAG
>TCONS_00012451	evm.TU.Chr12.768
AATGTTTCTGGAGATGACACTTTGAGAGTTAATTCAGATGAAGATCTCTTCTCGGGGGTCTGGTCCACACCAAGGGCCTCATCATCCTCAAAGATTGCTGTAGTAGTTGATGCCATCAGTTCATTCCTGCCATATCAGACTGACTCTGTCATTTCCACATCTATATGGTCTCTCTTACATGCTACCAAAGGTATTCCAGAGATTCAGAGTGTCTGTGTGCTGGGCTTAATACATGCAGACTTACATACAGAGAAAACACTGAATGCTCTGAGACATCTAGCTAACATACAAATCAGATTATTACCCATTAGACCAACCTTGTCAGCATCAGATGAAGCTGGTGGAAGTTTTGAAATTATCGTAAACAAGAAAAGTGGAAAGGTGAAGAGACAGAAAGAATCCTACACAGTAAATGACAGATCTATTGTTTGTTCAGTGCTGCAAGTTGGTCAGCAAGCATCAACTCCATTTGAAGAAGTTCAGCCTGATCCAACAGCCAACCTGACTTTTAACCTTACTTTGAAAGATTCCGAAAGGAAAGCTAAGGAGAATGTTGTCTTACCGTACACTTCAAGACAAGATAAGTCATCTGATGGAGGTCAGAGTCAGATCTTCTATGAACCAGATGACTTTGATGAGGAGGACCCTGATGATGACCTTGACATCTGA
>TCONS_00012456	evm.TU.Chr12.768
MDYNEINDSGPDITVALVITAISLCLIFVMIVIVVLYFRLNVSFCNRNPELAKQNSSTNNANVRNTTITDDVVSSMRSQTENSALDVPAMIDNAIYETYKEKDCQNQTLSETERLEKEQEIEMVENEIYESSSFSGYE
>TCONS_00012457	evm.TU.Chr12.768
TYFCVTGTNFSCGDTNITSEMDCNERNDSGRVITIALVITAISLCLIFVIVIVVLYYRLKVSFCNRSPDLVKQNSSTNNANVRNTTITDDVVSSMRSHAENSALDVPAMIDNTIYETYKEKDCQNQTLSETERLEKEQEIEMVENEIYESNSFSGYG
>TCONS_00012458	evm.TU.Chr12.768
TYFCVTGTNFSCGDTNITSEMDCNERNDSGRVITIALVITAISLCLIFVIVIVVLYYRLKVSFCNRSPDLVKQNSSTNNANVRNTTITDDVVSSMRSHAENSALDVPAMIDNTIYETYKEKDCQNQTLSETERLEKEQEIEMVENEIYESNSFSGYG
>TCONS_00012446	evm.TU.Chr12.768
EIQSVCVLGLIHADLHTEKTLNALRHLANIQIRLLPIRPTLSASDEAGGSFEIIVNKKSGKVKRQKESYTVNDRSIVCSVLQVGQQASTPFEEVQPDPTANLTFNLTLKDSERKAKENVVLPYTSRQDKSSDGGQSQIFYEPDEADYFDEEDPDDDLDI*
>TCONS_00012447	evm.TU.Chr12.768
MAKDNFIELIFFVTGTDVSYGDRNITSKMDYNEINDSGPDITLALVITAISLCLIFVMIVIVVLYFRLNVSFCNRNPELAKQNSSTNNANVRNTTITDDVVSSMISHTEISALDVPAMIDNTIYETYKEKDCQNQALSETERLEKGQEI*
>TCONS_00012451	evm.TU.Chr12.768
NVSGDDTLRVNSDEDLFSGVWSTPRASSSSKIAVVVDAISSFLPYQTDSVISTSIWSLLHATKGIPEIQSVCVLGLIHADLHTEKTLNALRHLANIQIRLLPIRPTLSASDEAGGSFEIIVNKKSGKVKRQKESYTVNDRSIVCSVLQVGQQASTPFEEVQPDPTANLTFNLTLKDSERKAKENVVLPYTSRQDKSSDGGQSQIFYEPDDFDEEDPDDDLDI*
