# Supplementary material for: Transcriptomic Analysis Reveals Molecular Mechanisms of Fleeing, Adhesion, and Thanatosis Patterns in Sea Cucumber Apostichopus japonicus
Source: Biology (Basel). 2026 Jun 22;15(12):975. doi: 10.3390/biology15120975 (PMC13295820; doi:10.3390/biology15120975)
Supplement: Supplementary file 1 [file biology-15-00975-s001.zip › Supplementary Materials S2/evm.TU.Chr13.120.txt]

>evm.model.Chr13.120_dup1	evm.TU.Chr13.120
ATGGAATTCAAAGTAAATACAGGGGATGAAGCCCTGGACACAACTATAAGACAGTGGCTTAAGTGGGATAAGGTAAGGACAGCAGGTAGCTTTTTTTCTTCAAAATAAATCTCCTCTTCATAAAAGAGACTTCCCTTTACACAGAAGCAATAACGAGGTTGCATCTACATCGGTACTCAGCAATAGACTGGTGTCCATCTCGCAAAGGATGATTAGTGACATCATCAAGTCATGTGTTGCATATTAAATCTCTGCTAAGTACCTAGATGTTTCCACTTCGAAATTGACAGCAGACGTTATTGAAATCAATTCTGGAGGCAAAGAGTTCTAATCTATATTTGTAATCATCTGTTTTGCAGCGAGGTTGGATGAACTTAGCTTGATTGAGTTGTCTAGTTGTACGAGATGGCTTCTTAATGTAGGAACTAGGATGGGATAAGATAGCAGTCTTTCCATTAATTGCTTTATGAAGTACAGATAATCTGTTGCTTTTCCTTCTGATATGCAATGGTTGCCACTGGAGGTCAGTCATAATCCGAGTAACTGTACCTGGTTTACGTTTGTACTCATTCTTGACCAATCTCGCCCCTCTTCGACTGGTTACTGATATTCGTTGTTCGTAAAGCTCTTTCACCTAGGGCCTACACCACAGAAGGTCATGGGATTGGGAATGAAAGTTTTAGGTTTGCATTCAATCATACATTAAATCTCATAAGGCTTTTTTCTTCAAGTTTCATTATTTTAGTACAAGTAGTCATTGTTCCAGTATTTCATGGAAACTATATATGTCAAAGCATAAAAAAACCCAACAACAACAGAAGACATGTAAGAAGTATTGTAGAATGGCTAATGAATGTAACTAAGTGAGGTCAGAGGTAAAAATTGACCTTCCTTGATTTTTTTGGTTCCCAATAATTCAATGTGGAACTTGTTTTACATTATAAGTGTAAACTGGAATACAGTATGTTATGATAGAGATAAACAATACTTTATAAGTGTTTAGTACATTATGCATTATTCATGGTTAAATCGTCTTTTCCCTTTTAGTATCCACCAACACGCCAAGAGGTTGTGGACTTGTTGGATAGGAAGGATGTGATAGAGCTGAAGAAAAGATTTGGAACGAGAATAGCATTTGGAACTGCAGGTTTGTATACTAAAAATTATTGAAAAATGTTTTGAAGATAATAAATTTCTTTTCTCCAACTGGTATGGCATATGCATCTAGTGATAAAGGTAGGTTGATACATCTTAAAGGCATTGAAGACTCGCCTCAAACCGTGTGCGGCCATCTGAAAAAGTTAACTCACCGTTGCTTGCAAGTGACATTTTGTTCGTGTCGCTACAAAATGCAGACAGTACAATAATGAAACGTGATACCTTGTTATATTTAGCTGGACCTGAGATGTCCATCCCTGTATTGTTTGTACAGTGTGATGTGGGTATTGACCGCAGCTGTATGTACTGACTGTACACTAGTGTCTAATTACTGATGGTAGCAAGCTGTGTGTGTATTTCCTGGGATCGATGGTGGTGTCTAACACTTCTGTTACAACTCGTTCGAAACTAGGTCAGATTACCGGCATTGGACGTTTCTTTTTGTGCGAGTCTTCGCACCCTTTAATTGTGCATACCATGTATCTTCCCAAGGAATAAAGTTCTAGATTGTACTCGAATTCCAGAAGAATACATATGAATTTCAGGTGATTTAAGATCATTAGTGCTGGAGATTTAGTCAGCTTTATAACACTGAAGGTACAGTCAATCTAATAACACTGAAGGTACAGTATAGCACTTCAGTCTAGTTACTAACATTGAATATGTGTAGTCATTCTCATAATACTGAAGGTATATTCAGTCTTGTAAGACTATTGTTGTAGTCAGTCTCATAAGACTGAAGGTATGTACTGGAGTCTTGTAAAACTGAATACAGTATACATAGTCATTCATAAAACACTGAAGGTATAGGACTTCTGTCTAGTTACTAACATTGACTGTGTAGTCATACTCATAACGCTGAATATTCCATCTTGTAATACAGTAAAGGTGTAGTCATCCTCATAACTCTGAAGGTATAGGACCTTAGTCTAGTTACTAACATTGACAGTGTGGTCATCCTCATAACACTGAATGTATTCAGTCTTGTAATACTGTAAAGGTGTAGTCATCCTCATAACTCTGAAGGTATAGGACTTAAGTCTAGTTACCTACATTGAATGTGTGGTCATCCTCATAATATGCAGTATTGCAACACTGCAAGGTGCATTCAGCCTCATAAAATTGAAAGTATAGGATTTCAGTTTACTAATATTAAATGTGTAGTCATCCTCAAAAACACTGAATGTATTCAGCCTTGTTACATAAAGTGTAGGTATAGGACTTTAGTCTAGTTACTAACATTGAATGTGTGGTCATCTTCATAATACTGAAGAATTTTGGTAACAAAATTTATGAAAGGAAAAATGAGGCATGTGCAGAAAAGTGATATCATTATGATGTCACCTCCTTTCCCATGAGAATCATTTCTGTGATATGACCATAGAGCCATCTTAAAATAAAGTAACCTTCAAGCGAACATCCACAACTAGCGTTCATAGTATTAGAGAAATTGAATTACTGTAAATTTTAACTGCATTAACAAGATGCAACTAAAGTAAAGTAACAACAACCTCCAATTTATTTTTATTTCAGGACTGAGAGCTCGAATGGAAGCTGGAACAGCAAGAATTAATGACCTTATTGTGATTCAAACAGCCCAGGTTAGTTAGTAACTCATACAAAACTACATATATCAGCACAGCTGTAAAAGATGGCTGTAGTCTCAACACTGAGTGTTAGCTCAGCGGTTAACGCCGGTGCCTTTCAATCATAAGGTCCCGAGTTGGAGTCACTCCAAGATTAATGTATGTCGTCCAGTTACAGAGTTGTTGACAATTGACAATTCATAATCATGGACGTTAAATATGAATGTGAGAGACTGACTTCGGTCAGCTTGCGGCTTTGATAAGCCAATGATGGCTTCTTCGCGAGTTCCTGCTTGCAGGAGGATCTAAACTACATACATACATCAAGTTTAGTGGTGATACAGTATGTTATAATCCAAGAAAATGAAAACAAATGTTTCTTTTAATATTGTGATTAACTTTTAAGGTTCTCAAGATATTTACCTCGGTTATTCTAAATCTCTGTAGTTTCATGCTCCTTTAAGACTACATTGGTGATAGCATTATCCCCTCAGTGCCTAGCCTAAATGTTAATGATTAATCTATTGTTTCTACTAACTCAACAGAGGATGTTCTTTAAACTTCACGTAAACAATGGAACATGTTTAGAGGACTTTCACTATCATTTATCCTTGACAAATGTGTAATGTATATATCGTAAACATGTCATTCGAGATCATAAAGGGCTTATGTTTTCCTGTTGAGGTTTGTGTTGCATCTGAGGAAATGACCTAATAGAGTAGTCCATAGTATTAGACTAAATAGTCCAGTCACTTTAACTGATGAAGTTCACTTCCTTAAAGTTTACTTAAAAGTACAACCTGAAATGATAGCAGTGTGGTTTATTGTCTAGAACATATCCAAGTTACTTATGAGCTAAAAGTTATCCTTCAAAAGTGGCTGGAAAAAGTTTAGGTGGAATTTTCGACATTATTTGTCTCTCTAGCCAATTTGGGCGCAAAACATATTTTAAGAATGATTTCATCTGTCGCAAAGATCCAATACCGAATATATCACATACTTAACACAGTTTATGATATTATTTTTAAGTTAGATTAATCAAAATACATACATACATACTGTACATACACAGTGTGTATGACAGTTGTTACAGCGTATTGAGACTCTGTACACACAGTTCACATACTAAATCGATAAAATAATTAATGAGACAAATATATAAACAAGGTTAAGACAATAGAAAACAAGATGAGTCATTAAATTATGTATAATAAAGAAAGATGAGTTCTAAGTTGGGACTTAAAACAAGCAAAGATGTGTAAAAGACAACGTGCAGATGGGCAGGGCATTCCACAGACTTTGGTGCACTTGTAAATACAGTACTGTATGAAATGCCCTATCACCATCAAAATTAGATTCACCCAATCATGGTTTATTGGGTCAATTTGTTTTATGTGTACAACAACACAGTACAATGATATATATATATTATGAGTACAGAGGGATGGACTTAGGTGTTTCGAGTATTAAATGTCCAGCTAGAGCAACAAAAGAATGAAAGAAACCTCCTGTTATATAACGTATTAAACTACAAATACTCCCACACTCTGCCACTGATACTTAGTTTCATTAATTAAACTGTCAGGTTTTGGTTTTTCTAACTATCTGGAATGCTCTTCCTCATTCCTTTCCCAACCTCTCCCCTGCTCCCTACCTCCTTCCCCCTACACCCTCCACCCTCCATCCTCCCTCGTTAAGATGGAATGGAAAGAAATGTCCACTGCAGGTCTTCAACCAATCGCAAACATGTTTTTTTTTTCTCGAAAAGTTGGTCACTTTCTGGAGAGATCCCTGAGCTGCAAATAAACTTATTTACTAAGCCATATTGTGTGAAAATTGTGAATTTTTCAAATACCTGTATATAATGCTGTGAACCGTTTTAAATCAAACTTGCAAATTTTGCTTTTGGCCTTTGCTTACCCTTTCAACTCTCCTGCTTCGTCTATGTTGTTTATTTGGTTGATTGATGGAATGATTTACACTACATACATACATGTGTACCATCTGTCTTGTGTATGAAGGGGTTGACTGTTGTTTGCTACCCTTACTCTAGCAGCTTTGAAAGGTTATCTCTGAAGTAACCCCATTAAAGGTCTCCAGGAGCCACGGGAAGGATGTTTTAATTTACACTCATGACACAGAGACCCTTTCTTTTCTATTTTCTATTCTACCTAAACAAAGTTCAGATTTTATTTTTCATTTTATAAAGAAAAACGAAACAAGATTTCGGCCAACCACAGTTGTCTTCATGACCTTCCTACATATATACTTTAATAAGTAGAGCTTTTATAGTGTAATATGTCCTTTTATTGTATTGTTTTGAACTTTCAACTTATGAGCCATAAAGATCGTCTGTCAATATTTACTTCCAAGCCAACCTCTCCCTCTGCCAGATGTCATCAATATGTTGATCATGTGCAGCATTACGATCTGGATTAAAGTATCTGCCTGTCAGCGGTCTAAGCATATGGTTGCTTTATTATATTAGTACAACAGTTTTTCTCTTATTTACGGGCAGTTTCTCCCTGTTGCAAAGCAATATCCAATCAAGATTAGCTCAGGCCTACATTGCTTTAAATAGCAGAAACCGAGCGATTATCTTCTGATAATTTGCATATGAAATATTGGGCTGAAGTTGTTATTATTGTGAGCTTATTGACTATGTATTGATGGTTGTAAAGTAGTTTGATTGAGAAGAAATAGCTAATCCGTATAGCATTTGTATAAAAATAATGCATGATTTTGTCTTGGTGAAATGGCCCGAGGCAGGAATGAACAATAAGAGGCATGCATTAGGACTTGTCTCATGATTTAACCAGCTGGTTTTATGGACTAGTTTATTATGATAATTAATAAATGACTATTCATATAACTGACATTAATATGGCTGGTTTCCACCCACTAACAACACAAGTGGCTTCCAGCTGTATACACACATGGTTCTAGATGGAGTGATATATGACACATGATAATTAAATATGGATTAGTTTATTATAATATTTAATAAATGACTATTCATATAACTAACATTAATATGGCTGGTTTCCACCCACTAACAACACAAGTGGCTTCCAGCTGTGTACACACACGACTCTAGATGGAGTGATATATGGCGCTTGATAATTAAATATGATTAATTAAATATGATAATTAGGGTACATGTCCACCAAACCAAAATATCTTTCCACACATTGTTTTTGTGTACAGTAGTGTCAGTTCAAATTATGGTCAACGTTCATTCAGTACTTACAGGTACGACACTTAAAACACAAAAAAGTAATACTAGAAAATACTACAGAATGAACACTTTGCTATTTTAATTCTACGACAACGATTGACGGTAGTGATTGAAGATGCAATTAAATAAAGTACACGATTAGGCCCGTGAACCAACGGTTAGTAATTCAGAATTAATTTATGGGCTCAGTACATACACAGAGGGACAGGAAGACAGACAGACAGACATACTAACAAACAGACTGACGATCACAGTGACTTCTCAGGAGCACTGACTCAAACCTTATTCAAACTGTTTTCAAACAAAAGCATACACATTAATGTAATTAACAACTTTGTTGTGAATTTTATTATTCACTGAAGTACTGAACATTGATTGATATTTCAAGAGTCAACAGATTGACAAGAACCATAAATATAATATGTGATAGTGTCATGTTATTGTAGACATGTCCATCAAATAACTGAATTGATAATGCAGATTTCAGGTGGTCTGTTTAAGTACTTAAAGTACATGCCTTTGAACTTTGCCTTTGAAATTAAGCTCCAGGTTGTTACATTTGGGGGGGCGGGGGGGGGGGGGTTGGCAGGTCTACATATATCTTAAACTAAAATACCCACAGCGCCGTTGCTTCTTGCCACTATTCCTACAGGAGAACACAGGGCTGGATTAATATCATCAGCGATAGGACGTCAGATATTTCCCCTCGGTAAACTGTAACAAAGATTCAACATGTGTACCTACAGTATTCAGTAGTAATCCTTGTTCCTACTACTTCCTGCTGAATTAGTGTTTATTTCAAATAGTTCCTTCCTGATGTTGGTTGTTTACAATTTGATTGACTATCGATATTGTCAACGCTCTTACATGTCAGTTAAAGTGTCACCCCTGTACATGATATTATTTGTATCACATTTGCAGTGATTATGTTTTGTTTTGTTTTGTTTTATATTTAATAGATCTGAATTTCCTTTATTTCAGGGTATCCTCACCCATTTGCTAGCAGAGAACAAAGACTGCAAGAATACCGGTATCGCGATTGGATATGATCACCGGCACAACAGCAAAAGGTAAGTACAGAAATGTACAAGTTTCTCTCTGTCAAAAATTTCACTCCAAAAATTATTTCTACGTCCACCAATAAAAATAAAAAAAAATTAAAAAAATGTCTACGTCCGCCGAGAGGATATTTGCAGTGTTAACATCAAATGACTTCCCTTTACTAAATCTGTTTCTTCTCAACTACACAATCCTCTAACGAGTCTCCTTATTGGCAGATAAAACATGATCTTGCGAGCACATTGACTGGACATCGTCGTTCAAAAGTCACGACAAGGAGCGGCCATTTTGTTTGATAGTCTGTGCTGTCGTAGTGACACATGAGGCCTTTTACTTTTTCTTTATTTTCATCTAAATTTTCGAGGCTTTTACATAGACTGTGTTGGCATGGAAACAAAGTACGCCAGTATGCGAGATCATTTCGATGACTCCAGAACAATTAGATTCAGCATTTTCAAAACCAATGTCCATTACAGGAAAGATTGCAATAAATCAAGAAACACATAAGAAATTGAAGCGTATGTGGCTGGATGATGTCATATTTAGACTTGATCAAGTCTCCAGTCTCATTTGTAACATTGAAACTATTACATCTCCCCATTATTTGAAATCAGATTTTGTCTTAGATGTTTTGGGAAGTTGTTCATTGCAAACATCTCTGTCACTTATAACCATAAAGATGGTGTATAAATGGGGACTTGCGAGGTGACTTGTAAATATAGTTGCATGCGCCAGTTTGTGGCTGCACCCTATGGGAAGTCCCCCAGGGGACACGTGGCTGTGGTGCACTGTGGTACCCCAGGAGAGATTGTTTGAATTGTGCACACTTTGGTGTGCAGGTGTGACAAGTTACCAATGACCAGGGTTAAGCTCAGCGCGGCGAAACTTTATTGTAAGTTGCACTATATAAAAACTGCTAATCATTAATTATTATGATGATTTGTAATTGGTTTAAAGGAGATACAAACTTTGTAGACCTCCTTTTTAACCAACCCTAGTCTAATCTTGCTTAATTTAACCCTGGAGATCTTTTTGTCGACATCGTTTCTGCCGTGATTTCTTCCACAGATATGCAGATCTGTCGGCAGCTATCATGGTCAGGGCAGGTGTACCTGTCTATCTATTCTCACACACATCGCCAACTCCATTTGTGGTGAGTTTTATTACATTAATAGCAATGTTCCAATAATTATGCCAAATTGATGATTAGCCTCAAGTTTCTGAAACTTGAATGATAAAGAAGGCTGCACAAGCACTGCATGCTAAGTTGTCATGAACGGTTCACACTCGTAAATTCTGACGTCTACACATCCAAACCGGTTTATCATCAATTTTTGTTAAGTTCTTAAATTGATTATTAGTTTTCCCTTAAATTGACAGGCTTATGTCATCAGGAAGAAGAATCTGGCGGCCGGTGTCATGGTAACGCCCTCTCATAACCCCAAAGGAGACAACGGCTATAAAGTCTACTGGGGAAACGGTGCACAGGTGAGGAGTCTTATTTGTCCAAGAATATATCGCGTTTCGATAAGATTAATATTTCGTCATCCTGTTTCCATTACTGGACGTTAATTTGTGTAGTTTCTAAAATGAAAAGATCCATAATAATGGACTGTCCTGTGTATGTAAAATAAAATATTCATATTTATGGAAGACAAATATTTTCATATTCTACTAAATATGTTTCATAAAGGTGTTGGTGATGGTACTAAATCAGCTATTCATGTCAACTTTGTTGCCATTTGATTTGTTGATAAATTGACATTTATAGTCCTGCGAATGCCTTCACTTTCTGATCTGGCGTGTATTTATCTTTAGACAGTAAATCATTTCACCTATTGCTAAGGGTATTAGCTGCAGTTGTCCATGCTAGCATGTAGCTTGTTTAAAAAATGATTGATTGATGTTGGGATATGTGTAAGTTCCTTTGCTTTTCCTTCTAAGCTGGTGTGAAGTTTTCTGTGTCGGCCATTCCACCTCCTTCGTAGGGTATTGCTTTGGTTGTCGTTTCTGGGACGATTCAAGCACATAAGGATTCCTGTTAATTGTCATTACTTTCCTACATGGTATGAACATATCTTTGTTGGTCATTCCACCTGTTAATAAGGGTATGCTGCATTTTTCCAAGCTAACAAGTAACATTTATTAGGTATGTCTGTTGATGAAGTGATACTGATGAATTTCAGTACTTTCCTGTCTAGTTTTTATAATCTCTGTAGTTCATTCCACATGTTGATAACGGTATCGGTGCAGCTATCCATGCTAACAGTTATTAGGTATGTCCATTGATGAATAGATGCTCATGAATTGCACTAATATCTTGTCTGGTGTTTAATGTATCTCTGTAGATCATTCCACCTGTCGATAAGGGTATTGCTGCAGCTATCCATGCTAATTTGGAACCCTGGCAACATTCTTGGGATACCTCTATCCTCACAGATAATGCCCTGGTAACAGATCCTTACCAAGAAGTCTTTGATTCTTACATGAAGGATATTACATCTGCTATGTGCCTACACAGGTATGTATATATTCTCTGATATATCTCAGTTGGGTTGTGAGAGCGTGGTGGCCAATTGGCTAAGGCGTCGGACTCGTGATCCAAGGATATCTGGTTCGATTCCTGCCTATTTCATTACGTTGTGTCCTTGGGCAAGATGCTTTATCTTACTTGCCTCTCTTCACCCAGGGGTTAAATGGGTACCTGTGATGTAACTTGTCATTGGGCACTGGAGGGATTGTCTCTGGGACAGGTTATCATTGACCAGGGATAATATAACGCCTGTAAAGCGCTTTGAGACCTATCGCTGGTATAAAGCGCTATATAGAAAGTAAATATTATTATGCAATCACCAGCATAATCATGACCTGGTACCAAACACGTTTTAAAAATGTACTCTCTGTTTGTTCAGCAACCTTGTTCCTAAAAGAAAGTAAATATTATTATATTATTATGCAATCACCAGCATAATAATGACCTGGTACCAAACACGTTTTAATAATTTACTCTCTGTTTGTTCAGCATCCTTGTTCCTAAACTCACACTTGCTGCATTTAATTTTGTATAAAAGAATTAACAAGCATATTTAATATAAAGGGAAATGTTATTATTATATACTTTGCCATGCAAGAGAGAGTACTTGTGCCTATGTGAGAAAGTTCTCTATCAAGAGTGTTACAAAAACGAAGTGGGGGAGTGGGTTGGGTGTGGAAAGAACAAAGTGCGGGAGTGGGTTGGGTGTGGGAAGAGAACGAAGTGGGAGGGAGTGGGTTGGGTGTGGGAAGAGAACGAAGTGGGGGAGTGGGTTCGGTGTGGGAAGAGAAACAATGAATTCTAGACATTAGTGAGTTTCCTTTAATTCATTATGTTGTTAGCAACCTAGTTAACTTGTAAATCAAGTACCAAAGTTCTGTCACATTCATAGTTTTCTTACTCCAACTGTAATAACTGCGAAAAGATTCAACTGCACAGGCAAGCTATGCTCTAACATGTACAAAAATCATGTCTCTATGGCTGTTTATCGAAGTAACATTAAATCTTTTTTTCAGAGAAATTAACGCCGAAACTAAATTGAAATTCACCTACACAGCCATGCACGGTGTGGGAACGCCAGCCTTCAAAGCCATGTTTCAAAATTTTGGATTCAAGGAATTGATTCTGGTCAAGGAACAAGTGAGGATATTTTTTTTTAGGAGAATCGATGGTGGCAGGATTATGTCCTTACAAAGGAAATGGAAAATAATAATTATCTGTTCATTTTTTATTAACATGTTTCCCACTTTGGGGGCAATAGTTTCTCAAATTATGCAGAAACAAGGAAACTTCACACACAAAAAGCTGGAATATATATATATATATATATATATATATATATATATATATTTTTGGGGGTGGGGGTTGGAGGGGGGATTTGATGACCTGATAGTATGACTTTTCATGAGCATGAAGAATTCAACTACATTGTGACCTAACTGTTAAATATTAGTGAGTAGCTCATTTCTCTAATTTAATCATTGCCATCTATTTAGGGATTCAATTTTAAGCCACATTTCCAGAGAAATGCATAGTTTGGGATCAATACATAGTGCAAACCCAAACTCCCTTAGTGTACTTGGGACCTTGTGCGTTTTTGCTGTTGCACATAAACTTGTGTTCTGCACTACTTATTTGGATCCTAAAATAATTTTGTGTTCAAAAGTTTGTTTAACCAGTTTTGGAAGACTCTGAAATTTTGTCTCATATAAGATACCATGATTCCTAGAACCTGCCATACATCGTAGGACTTGTACAGCAATTTGACACATTCTGCATACCGATTTGCAACGCGATATTTGATGAAAGATTCGATACAGTGAGATTTCACTTATTTTAACCGCTTCTCTCGCCATCTCTCTTTAGGTTGAAGAGGATCCCGAATTCACGACCGTCAAGAACCCAAATCCAGAGGAGGGCAAGAGCGCCCTCAATATCTCATTCAAAACAGCGGATGAAAACGGAAGCCGGGTGATTCTCGCCAACGATCCAGATGCCGATAGGTTAGCCGTGGCGGAGAAACTGGAAGACGGCTCCTGGAAAGTGTTTAACGGAAACGAGCTAGGTGCCCTGCTAGGGTGGTGGATACTGGAATGTTACAAGAAGAAACAACAGAGCCATTGGAACGGTAAGTGACACTGCATATCTGAATGTATGTATTTGTATGTACGTATGTATTTTAGATCCTCCTGCAAGCAGGAACTTGTGAAGGAGCCTCATTGGCTTATCAAAGCCGCAAGCTGACCGAATTCGTCTCTTACATTCATATTTAACGTCCATGATTATGAATTGTTAATTGTCAACAACTCTGTAACTGGACGACATACATTAATCTGGGATTAACTTGAACCAGGGACCTTATGATTGAAAGGCACCGGCGTTAACCACTGAGCTAACACTCCATGAATGGACAACAAGCGCGGTTAAACTGCATTTTGTCTGAGGATAATGTATTGTTTCAGTATTATTGTGAATTGTTTTTTTTTCTATTTTGTTTTTTGTTCTGTGTATATTTCTTTTGTTTTCTTTTTTGTATCGTTGCTTGTTCATTTTTGTTTTTCTTTTTCTTTTTCATGCAGATGTCCATATGTTTGCCAGTGCTGTTTCTTCTAAGATGCTGAAACACATTGCGGAGAAAGAGGGATTCATATTTGAGGTAAAAAATCATTCTTTTATAATCCTCAAACATTTGTCTGTTGTGAATAAGCTTTGAAGAGTAAAAGAGTGTTAAAGTGATGTTAATTAGTATTATTTTCATTTAAGTATTTTTTTCTCTCTATTTGGCTGTAGAAACTTTTCCCTTTAACTCCTTCCTTGGACATTGGTTTTTCTTTTTTTTCAAACTTCTTCTAAGAGGTATCAGTTTTTTATTTATGAACCAGAGCGCAGAGAATTTCATTGTGACACAAAGACGAAACTCACTGAAAATAGTTGTGGATGTCATACAATTATTTGCATCATTTGTGGTTTATTGGAAATTCTATTCCATGATCTAGGTTATTTATCTCTGATATCAGCTGTTTTTGATGTATTGGTCTATATTAAAGTTTAATACTTGTCAAACAAAGGGTTTTAAGTAGTGTTGCTACGATAATCGTTTTCAATATCGGTATCGGCCGATATTTGCAATATCGGCAGCATATCCGTATCGGTAAAATTTTGCCTAATTGCCGATAACAGCAAACCAATATTGAACTTTTCTTTTTAACAGCAGAGCTACTTCTTTATACTTGCAATGATCTGTTAATCTGCCCAAGACGATTCATTTCTTTAGCGTCAGTTAAACTCAGATTCATTTTCGATTAATATCCATGGAAACCTGACCCTCCGTAACCTCTAAAAACATGTCTACGACGAGCGAATATAACCAATGACCTTCGTGAACCTTGGCCTACACACAGCTTTAGTGCAGCATATACACAGTACTAACCATTCATTTTCTCAAAGGCCTCCGTGAAAACCTTGAACATGATGTATAACTGCACAGTTCAGCAGTGTTGGAAAACCTTGTTCAATTTCCCACGAACACAAAATACTGAAAACTTTTTTATTTAAATTTTCACGAAACTGATAAATTTTAAAATGACAAGTTAGAGTACCTATATAATTATATAAAACGAAAAGAGATTTAATCTGTCTTTCAATCTTTAAAAAGTGCAACTTACAAAACTTCCGATATCATGAAACAAACAACGTTCAGCAAAGCCCTGTTTCTAGACTGCCTAACAATAAATAGCGTGCACTATGCGTACATTTTTACAACTGCAGTGTTTAACCCTGTACCCAACTACCACGGTACATGTGCTGCAAATTTTCCCAGGTACCTTCCCAAAGTAACTGTGAGCTTATCCCCTGTGTAACACCTGCTTGTTAACATTTTTTGGCACGTTGCCAGGGAACTTTTTAGTTACGTGAGATCCGTAACCGCCGAGGTGGTTAGGCTATTTGCTATACACTTAACTATAGTAGGATATTATTTTTTCCATTTTTTGGGGAATTTTAGAAAATACTTTCTTTTCCCCCGCTTAACAACAGATGTGTTCTTACGGTATATTCATAAATGGATGCACTAGAGCCTTGTTTACATGACATTAGTTGCATTTAGTACGATATGCCAGTTTTGCGTGAATTTTTCGAGAGTAAAATTGCTCGATCTTTCGTAATATTTGAAAGGTGTACCACCTTACTTTCCGTACACAATTGGTCATTTCTCTACTGATTTTCAGTTTTTTTTTTCTATACGGTCCAGTGAATAAGTTGCACATTGAGTATAAACTCAATAAATTATAACTTTTACATTGTGATTGACAGTTCGTAACCTAATTAAGATGCAATTTTGCAAGCATACGTTAACACTGTAAGCAACTTGTAAGTCTTTACGATGTTAAGGCTCACATTTACTGCGTCCAGTTTATTTTGTCTGTTAAAAAATATCGGTATCGTATCGGTATCGGACCGATATTGGGATGATAATATCGGATATCGGCCAAAACCGATATTGGTGATATCGGCGCAACACTAGTTTTAAGTTTAAACATTTCTGTATTATGATTCCCACAATGATTATTCCAGTAGTCGCACGACTCCAGGATACACCAGTTTCTGTCAGTTTAATCAGCGTATATATAAGGAACTGTCTTGTTGTACTAATCTAAGAGGGGTTTCAGCTGGTACATTTGTATTTGGAAACATAGGAGTGTATTTGGAAGCTAGGAGTGTTAGCTCAGTGGTTAACGCTGATGCCTTTCAATCATAAGGTCCCCGGTTCGAGTCACTCCCAGATTAATGTATATGTAGTCCAGTTACAGAGTTGTTGACAATTCATAATTATGGATGTTAAATATGAATGCAAGAGACTGATTTCGGTCAGCTTGCGGCTTTGATAAGCCAATGAGGCTTCGCGAGTTCCTGCTTGCAGGATGATCTAAAATACATGACACTACTCACTGGATATTAATTAGTCTGATGGATAAATTGTTTAGTGCATTTTTCTTCGTGGGGGTCGAAGGGGGGGGGGGGGCTATTGCTATGGTTGAGTACATTTATTCATGTAATTGCTTTGGAAACTTAAATTTCATTTCGAATTTTAATTTTATATTTTCTTGTTCCAGGAAACACTTACAGGACACAAGTGGATGGGCAACAGAATAGATGCATTAATGAAAGAAGGAAAGACCTGCTTGTTTGCGTATGAAGAGGCAATAGGTAAAATGTGCAAAAAGAATAAAGAAATATTTAATTCGTTCAACGATATCGGTATCGTAAAGTAAACCATAAAGAAACCAACTATCTCAAATTTATAGAACCAGTCCAGCCGATAACTGTACATTTTCTAAGTGAAACATATCATACGGTCATTGGAAAGTCATACATATTTTATGTCCTGATTTGGTTAGTAATGTCATTACAATTGAAGAGGTCCATAAAAATGCTCTAACTTAAAATGCAGTGATTTTCTTGATACAAACTAGGTATTATTTTAGTTTGAAATAACAAAGTATGAAAAATGTAGAATAAATTCTACAGAAGACATTGTCACTATTAAAGTAAAAAAACCAACAGGTTAAATGATCACGCTGCATGAATTCAAGTTCCTGTCGCCTGCACATCTACTATGCTGCTCTGTGTGTTTATCTGTATTTGTGACTACACTCGCCTGCATCCATGATGATCTTTGGCAGTATTTACTTGCATGCATGACAATGTTTATGGTTCCATGCACCTTCCTTGTTGCTATGCCTACATCAGTGGCTGTCTCGTCCATGCTCATGATTGAATGCGTTTCTACTCATTTCCTACGTGTATGCCTGTATTGGTTCACGACCAATCTCCATGTTTGACTACCTGCGTATTTATGATTGCCTGCATATCTGATCCTGTTTGCCTGCAGCACTGATCAAGCTTGCCTGCACCTCTGATCATGATCGTCTGTACCTTTGTCCATCTTTTGTTTATCCATCTATCTACATTGATCTACGATCTACGATGATAATATTTCGCCTGCATTTCACCCACCAGGTTTCATGTGCTGCACGCAAGTTCTTGATAAAGATGGAGTCAGTGCTGGTGCTATCATCGGTGAGATGGCTGCTTTCCTTGCCACCGAAAACAAAACTCTCGTTGCTAAGCTGGATGAGCTTTATCAGAAGTGAGTTGAAACATATTTCTCTATATACAAATATTCAGTGGTGTTTTGAACAAAGATTACATTTGTCAGTCATATTTTGGCCAGGCACTACTTGGAGGAAATAACCTGAAGATCACAAGGATCATGCTCATTAACTACAGCTATCCCCCTCCCCTTCCCCTCCCCCTCACCCTCACCCACCCCTTCCCTCCACCACCGATCCATAGAAAAAGTGTACATGTAGAAGTTTAATTTCCAGACAGTTGACAATTTCCCTTCCAGTCAGGTTAAAGGTCAGGTAAAGCCGAACCTCAACAAAAGCCAAACCTCAATAAATAGCATAGGCGTAGGAGGCTGCAGCCCCCCCGACCAATTTTTTTGTGAAAATTCGGGCAAAATGCTGAGAATTTTTCGGGCACCCACTGAAAGAAAAATAATTTGCAATGTGTTTTTCAATGGTTAAACTTATATTATTTTGAACACTGTAATGACTTCCCCAATAATTATAACCAATATGGAAGGGTAGTGAAAAAAATGGTATGTAAAATAATGGTATGTTATTGGCATGTGATGTAATAACTGATGAATGCCTGTATGACATGCACATTAACTTGTTGAACGCGCATGGAAAATGTTGGTTATTTTTTTCGGGCAAGTCGTTTCAGCCCTCGAATCAAATTAGGCTCCTACGCCTGTGATTAATAGTATGAATTGTTCAGACGAAGGCAGATCATAATCAACCTAATTGATCACTCCTGACTATGATTAGTGGCTAGTTTCTTGGGTTGAGAACCTCTTGTCACTGAATATTCAGAATCGGTCTCGGTCATTGTGTGTATAATATCAACATGATTGATCATTCCTTTTTCCAGGTACGGCTATCATTTCAGCTCAAACTCTTACTACCTCTGTCATAACCCCGACACGACGAAAGCCATCTTCGAAAGAATAAGGTCTATGGAGGATGGATCTGTGAGTCGTCTTGTTCTTATGTTTTGCTCAGGAAAGGGTGAGGGCAGGGGGAAGGAAGAGTAGGGGGGGGGAAGACAGTGTGCAGAGTAATTCAAAGGTGTGGTGAGGGTTAAATTTGTATATCTCCACACCACTTGTTGAGGTAGTGGCAGGAATCTCTATAGAAGTGGTCAATCTGATATAGCATTAGAGAAAGGCAGTTGTAAGAGATAAGGTTTTCAACTCATCAATTCTGCCAGTGATTGTGTATGCAGTTCCTGTCTGGTATCACTTTCTACTTGAAAAGGACAAGAAAAGAATTAGAAGTTTCTTGAAATACTGCTCAAATATATTTAATCTCAACTATGAAAGCCTGGTTGGTAAAGTAAACACTGCTGCTAAAAATGAATTCATAAGACTAGCTAAGACTATACATAGTTCTAAAGATCACCCACTTCACTCCGGGTTGACCTCTCTGTGCAATAGAACCAACAAGTACAATCTACGTAATCCTATGATCTTGCCAACTTTTAGAATTATGCTTTTTAAGAACTCATTTATCTACAGAGCAGCCATTTATATTCAAAATGGGTTTTTAGAATCTATGTTATAATCCTTTTAGTCTTTCAAACTTCTAATCCTCCATCTTATTTCTTATTTGTTCATGTTTTCATGATTGTACATTTTTACGTCTTTTATGTATCATTATCATTATGTGTCCTATTTATAAATTTTGTAATTTATACTGGGATAAAGAAATTGAATTGAAAAATTGAGAGGCCCTATGGTCATTGAAGCAGACTCCCATGTGGGGTGGGGTGGGGGGGATGTTAAAAGTCAATCGGTGCCATCTGAGGCTTATTGTAGACTATAAATTTCGGTCTAGAATTAGGTCTAAATGCAGTTAGTGGTTTATTTTCTTCTCGACTGAATGTAAACAAGTCCCCTGACTGACATTTTTCCTGACTCGCTATGAAAGTGTGGTGGGGGAGGGGTGAAGAGACCCTGGCCCCGGTATGGGGATGAATTAGGTTGACAGGAACACAGTTAATCCATCCCTTATCTTAAACATGAATGGCAGACTGGCCCTTCACAGTCAGTATATTTGCATCCTGGTCGTTCAATTCAGGCTGTAGCTTTTGCTTGCGCATAATACACCTCCTTTTGACGATATAAATTCTTCATTAAGCCTTATTAAGTTCAAGCCATCGCATGTGCAACATTTTCGTTGTGTGTTTCCAATCTCTATGCTATTTTCTGAGTTGACAGCCTGACATGTCGATCACACATTTATTGTGGAAGTACTGAGTCACTGCCGAGCCAGCCTACAAACGTTAGTAACGTTTTTTTTGTCCCTTCCCCTGCAGTATCCATCGCAGGTCGGTGGAGTCAAGATAACGGGCCTCAGAGATCTTACTACTGGATATGATAACAACCAGCCTGACAATAAAGCAGTGAGTAGAATTGAAACCAACTGATTGTTACTAAAAGGTTCTAGAAATATTAAAACCCCAAGGCCCATCCTTCTATAGCTTCTTGTGATTCACTGTAGGCGTCCCCGTTTCATTTTATTGTTCCTCACAAAAGATATAAACAATGGATAAGAGTCACAGAAAGTCTTTAATTCCCCAGTTCTGGTTTCCATTATTCAATTACTCATTATTTTACTAATGATTTATTAAGTACTAATTATTCATTTACCAATATGAAAAGATGTGTAAAAGTAAGAGGGCCTGACATTCCGATCCCAGCAGGATCTTCTTCAGAGGCTGAACGACAATTTACAGTAACAGATGGGACAAATACACGCACAGAATACAGACAGGTTAATGAGCAGGGTGAACACAAATGAGATAGATGTAAAAGGATTAGTAGACAAAACATGGAGAGAAGAAAGAAACATGAAAAGATATAAATGTTAGAAAAAACACTTCTGTTTACCAAATTCCCACTTTTAAGTCCCATGGATTAATTTCAAATGCCATCTCAGTGACCTTGGGTGGGGGGGGGGGGGGAGACATGATAAAATAAAAAATTTCTGCTAGTCATGCACGGTTGCAGAACCGTTTAATCGAGACCAGTTCTCATTTGAGGTTTGTCTTCGTCTGTTTCGTTTTTCCGTTTTTAGATTCTTCCTACCAGTAAATCTAGTCACATGATCACCTTCAACTTTGAGAATGGATGCATCGCGACGTTGCGTACCAGCGGCACAGAGCCCAAGATTAAATACTATTCCGAAATCTTTGGTGACATGTCAGTCAGGTATGTCCTGGGAATTTTTTATTTTCTAACTTTCCTAAGAAATATTAAGAATAGAAAGTTACAACCCCTCCCTACCTGGCTAGGTTGTATGTATCTTTGCAAGGAATACACACCAATGGCCTAATAGGATAGGAAAACTACAGTATTGTACTCCAACAACTGTTACTGTAGCGATCACTCTATGTGGTGTGTAGTAGTATCAAGAGTATAAATGATTGGATACTTCTTTAAACTTTCCTCTTAATGTTTAGATGCAATATGTTCGATGTAATCTGTTGGAAAAGACCAAAAAAGTTAAGGCGCTCCTCTCGAGTGGTAGTGCCTAACTTAGTAAACTGTAAAACACTTTGTTTTTGTTTTTTTCTGGGGAAAAGGAGGATACGCAACTCTTTAAATCTGAAGTGAAATGTCTTATAATGGATCTGTATTGTGTGCAGAATTGTGTGGAATTGTGAGATCTTCAGAAGTGTGAACAATATAAACTAGAAAAGTAATTTGCATAACTCAAGGCTAACAGGAATCTCAAATGTTTTATCAAGCCCATCTCTTGCCCTTTCTTGCAGTGGTAAATCCAGCTTGGAAGTAAAACTCAAGTCATTTGTGAAGACCTTTGTGAAGGAGCTGCTCCAACCCGAGCTGAACGGCCTCGTAGGCAAGGAGGACTAA
>TCONS_00013937	evm.TU.Chr13.120
GTTGAAGAGGATCCCGAATTCACGACCGTCAAGAACCCAAATCCAGAGGAGGGCAAGAGCGCCCTCAATATCTCATTCAAAACAGCGGATGAAAACGGAAGCCGGGTGATTCTCGCCAACGATCCAGATGCCGATAGGTTAGCCGTGGCGGAGAAACTGGAAGACGGCTCCTGGAAAGTGTTTAACGGAAACGAGCTAGGTGCCCTGCTAGGGTGGTGGATACTGGAATGTTACAAGAAGAAACAACAGAGCCATTGGAACGATGTCCATATGTTTGCCAGTGCTGTTTCTTCTAAGATGCTGAAACACATTGCGGAGAAAGAGGGATTCATATTTGAGGAAACACTTACAGGACACAAGTGGATGGGCAACAGAATAGATGCATTAATGAAAGAAGGAAAGACCTGCTTGTTTGCGTATGAAGAGGCAATAGGTTTCATGTGCTGCACGCAAGTTCTTGATAAAGATGGAGTCAGTGCTGGTGCTATCATCGGTGAGATGGCTGCTTTCCTTGCCACCGAAAACAAAACTCTCGTTGCTAAGCTGGATGAGCTTTATCAGAAGTACGGCTATCATTTCAGCTCAAACTCTTACTACCTCTGTCATAACCCCGACACGACGAAAGCCATCTTCGAAAGAATAAGGTCTATGGAGGATGGATCTTATCCATCGCAGGTCGGTGGAGTCAAGATAACGGGCCTCAGAGATCTTACTACTGGATATGATAACAACCAGCCTGACAATAAAGCAATTCTTCCTACCAGTAAATCTAGTCACATGATCACCTTCAACTTTGAGAATGGATGCATCGCGACGTTGCGTACCAGCGGCACAGAGCCCAAGATTAAATACTATTCCGAAATCTTTGGTGACATGTCAGTCAGTGGTAAATCCAGCTTGGAAGTAAAACTCAAGTCATTTGTGAAGACCTTTGTGAAGGAGCTGCTCCAACCCGAGCTGAACGGCCTCGTAGGCAAGGAGGACTAACCAATCCTACCGTTGCATAACAACCTCTTGCATAGAGTTCTACGATGATGAATATTCACGTTATCAAGCTGGTGAACTTTGCATCTTGGAGAATGATGGGAGAGTACTTCTTCCATAGTTGTCATGTTCCATCTAAATATAGTAAAAAAAATATCTATGTATAGCGTTATATCTTTATTTTAATTATTACTTTACAAAGATGAATTTTGTAATTAAGAGTAAAATTTTATACATGCAAAATTATATATAATGCAGAATTAACACAAAATAAGGCAATATAATGCAAAATTACACAAAATAAGAAGTTCCTTGTCCTTCAGACTTCCTCTTAAACTGCAGCTTTCCTCATGTGTTACTTATTTTTACTTGAGGAAAAGTCAAAAGTGTATATTTTCTGCTACAAATATACTTAATCTCTATTGTCCTAATTCAGCTGTGTTTAAGTTGTTGATTGTATATTAGTGAAAGATATGGCAAGTAACCAATAGCAGTAGAAAGAGTTACAAATTCACCAGCAACATTGATGTCACACCTTTCCAATGGCAGTGTTCCATATATTACTCATTTCTTCAGTTAAAACAGGTAAAAAATTTCAAGTCTGAAATTGACTTTCTAAAAGTGTCATTTTACCGTCCTGTTCATAGAGTTCCATTAAGTTAGATGGTTATGAAGTGATTGTGGACAAAAACAGTTTCCTCGTTAAAAAAATGCACATGGGAACATCAGAAATTTAAATTTAAATTTAAAATTTGATTCAAAATTTAAAATTTAATTTTTTTTCTTCTAAAGCTGTTGGACAAGGAACAGATTATTTTGGTTATTATTTGATAACAGTAAGAATCGGTCACAAGAGACTAATAATTTATGTGTTGATATTAAATATCAGAAAAATCAAAATGTTTATGATAGAGATATAAGGCAAACTATTGAAAATGTTGCATCAACTTGTTTGGGTTTGATGCTGGTGCTTGCTAACACAGAGATTCAACTGAGTAATCAACTGCAATGTGCCTGAATCTTGCTTCCTGCAGAGAGTGAGTTAGTGTGTACTGATTAAATCAATTGAGAGAGACGAGTTCAACTCCATTCTCATCCGACAGTGCCTTCGTCTAGCTTCAACACCGACAAAATGGTAGAATTGTCGCTGTTGTTAATTTTATGACCATTTCCGGTGATTTTCCTAACTTAAGTTACGGCACATATTTGTTTTGTCAAAATGTCACAAGTTTCTTTTTTGGGGGAGGGTGAGGGGGGGGGGGGAATTGTCATTTGTTTAGAAATGGATAATTTGGCTTAAGACTTGTTTCACAACTTCAGTTTAATTGGAACAGTCCTGACCTAACAACTTCCATGTATACAACCTGAAAACCGAAACAGCTGAAACGTCATGCTCATTCAAAACTCTCTCACTTTTGCTGAGACTATTATTTTTATACTTAACGGTACTATTGCCTAACACTCTTTAATATGGGTTTGAAAGCATTTTTCAGCCTTGCATGTGTTTTGGGAGAATTTGTTTAAAATGTCTAATTAGTCTGTTATACTTTGCTTGATTAAGTATCAACTGTATTTTGTTGTTGTGTAAAATGGTCTTTTCTGATGAGAACCAGTCAAAAGATTTGAATGGAAACATTTTATACCGACATGAGTTTAGTCCATGTTGAGTCAGTCACATTGGTGAGTTCAGTCAGTGGTTATATTGGTTTGATTTAGGCAAAGGTAGCCAGATGCAAGTTACTTTGAAGGCCACTACTTTAAAAGAAACCAACGATTCAATCTTTTTATACAAAAATTTGTAGAGATGAAGTGAAAATACTCTTTTGTTTTTAATTGGTCTGTTATACTTTCCGTGATCAATTATCAAGTGTTTTTTTGGTGTTGTGTAAAATGGTCTTTTCTGACGTGAACCAGTCAAAACATTTGAATGAAAACATACAGACCTGAGTTTTGTCCGTGTTGAGTCAGTCACATTGGTGAGTTCAGTCAGTGGTTATATTGGTTAGATTTAGGTAAAGGGTAACCAGATGCAAGTTACTTTGAAGGCGGCCACTATTTTAAAAGAAACCAACGATTTAATCTTTTTATACAAAAATTTGTAGATGTGAAGTGAAAATATTCTTTTGTATTTAATTGGTCTGTTATACTTTCCGTGATCAATTGTCAAGTGTTTATTTGGTGCTGGTGTTGTGTAAAATGGCCTTTTCTGACGTGAGCCAATCAAAAGATTTGAATGAAAACATTTATACGGACATGAGTTTAGTCCATGTTGAGTCAGTCACATTGGTGAGTTCAGTCAGTGGTTATATTGGTTAGATTTAGGCAGAGGGAGCCAGATGGAAGTAACTCTGAAGTACACTTTTTTAAAAGAAACCACCGATTCAATCTTTTTATGATGGTATTATTCCTTGAGATGAAGTGAAAATACTCTTGTATTTTTAATTGGTCTGTTATACTTTGCATGATCAAGTATCAACCATCTTTGGTTGTTGTTGTTGTTGTTATGTAAAATGGTCTTTCCTGACATGAGCCAATCAAAAGATTTGAATGAAAGAAGTTTATACTGACATCACTAGTTAAAGAAACCACCGATTCAACCTTTTTATGATGGTATTGAAAAATATTTGTAGAGATCAAGTGAAAATACCCTTGTGTGACCTCAGGAATTGTGATAGTCAAGCATGTAGTTTTTATTATTTAATTGCTTAATTATTAGCAGTCAAGCCTGCGAATTACTTACAAATTATTTTTATTTGCTTATTGAAAGGCTTGCAACCTTCCAGATTCATTAAGAAATGGGTGACAGTCACATTACGAAAAATATGTGATTCACAGTTCAGATAATTGTGTCTGGCTAGTATTTTTTTTTCTTTTTTGTTGCGTAATGCCAGTTAGTTTCAAAAATGGAGGATTTGCTTTTCCTGAAACTAAATCATTTTTTACTTTTTGCAGCGGTTGTCACTTTTGCTCTTCTAAAGAATCTATGCCAGAAATCTACCTATTTGCCATTGTAATTTGTTAATCTTCCGACTTATACCAAAGAAAAGAAATTCCTTTTTATATTTCATTTTTTCGTATTAATCTTTTTCCCTTCATATGAATCTGCTTCTACTGCTGTTTTAATTTTCTTTTTTGTCACAACAGTATTTGAAAAACGATTTAGTTGACTTTATTAGTAATGAAGTTCCCTTTCCTATCATGAAATATATCTCACATTTAAAATTGTTAAATATTAGATATTTCTGTGAGAATGAAATGAGGGGTATTTTCAAGATAGTAAAAGTGTTCGTTTTTGGTTACAAGCTGAGAACCATACAACTTAGAAATTGGATTGAAAGTAACAAATCAGTGCAGATTCTTTGGGTTTTCAGGGTAAATTGGTATAGTTGGTATGACCTGTCTAAACATGGTAAATATTTACAGGAGATCCCACTACTAGGGTAATACACAAAATTATTAGTTTATTCTATATGAATATTAAACAACCTGTTGTCCATTATGCCAGTTTTGGTCTACAGAAGCAGATACGAGCATCTATTTCAGGGCATATCTTTCCAAAATTGCAACAAAAAAACTTACATTTATTTTACCAATTTAGTAGATTCTTAGCCATTTGGGATGTTAGGAAACAGAGTTCAAAGGTTATCTAGACTTGTAATTGTGGAGGATAAATGTTGCCATTTGTAGCCCTTCCTTATGCACATTGAATTTAATGTCCCAGTAACCTGTGACATTCTATGCTAATACAGTAAGCTCTAAATATTCATTCAAACAGCTTGTTCAACAAGTTTTCGCAAACTTTCTCAGACTAACTTTCTAAACAGTTTCTGTTTTCTCAAACTGTTTCCTCAAACTGTTTCCTCAAACTGTTTTCTCAAACTCTTGGTATGAAATTCCATCTCTTGGTAAATGATTCAGGTATTAAATGTTTTTGCTGAAAATATGATTTGTTTACTTTTGTATGAATGTCGTTAAAACTGTAATGAAAAAAGGTGCTTGTAATATTATAAGATATGGCAATCATGCAAGGTTATATATTTGGAATCATTGAAATTTGACCAAGTGGATTCTGGGTGCATGAATTGATTGTCAAGTTTGATTGAGGGGTAGCTTTTACCTCATGAAAATTACACTGTTATGCAGTAAGGAAACATTTATGTGATATATCTCCCACACACCTCACTTACAAAAATTGAAAAAAGAAAGACCCCTCATAAAGCACTGATGTGAATATAGACTTAAGTTTTTTGGAAATTTTACAATTTCTTTAAAAAAAAACAATTAATTAGAACATAATTAAAGTATGCGTGTATTCAGTTGTACAACATTTCTAGCCAACACACTTTTCCACATAGGATTAAATTTCCAGTTTTGACTCAGTTTTCTCAGTTCACTGTTGAAAATAAAACTTTAGACCTATCATGTTTCCAAACTGTATGGGTTAAGAGATATTTATTATCAAAATAGCATCAAAACTTTATAGATATATAATATAATACCTGGTATTAAGGGTGTAAGGAAGTCCGAGGCATAGAAAGTATATAATATGGCAGAAATGACAAATTGATTGTTTTATCTCCCTTTTCTATACATCATTTGATATTAAGAAAAGTTTGTCATTTTTAATTTCATATAGATATTAGCTCTTCATTTGCCATAATTCAATCCAAAATGCTGCGTATATGATATAACATAGCATTAATGATTTATTGTACCTCTTCTTCAAAATATGAAAAAAAAAGATGAAGGTTATGTATTCCTTTAAAATGTACTATTTAAAGTGTTAATTAATATTCGGTCATATAAATGAAGATGCGGTGCTTCGGTATCCCTACTCAATTGCTTTGTTCAGATGGTCCATGGGTTGTTTTAGTTTTACCTTTTTCTTATCCTAGAGAGTGGCTAGAGAACTGAAGGAGGAACAACTAAGTTGTTCCGTTCTGAGATTTGTGTTTCTGACAATTTTCTTGATCTTTTGCCTGTGCTAAGAAATTGTTAAGAATACAAAACTCATCACTCTGTTATGGAATGTTCTTTTTTTTGTTGTGGTGATTCTAAGTATATGTATTTTTATGCATGTATTGATGTTTTATCTGTGAGCTGCTAAAACATGTGAAAAATTAGCAGTGCGTGTGTGTTTGTGTGTGTGTGGAGGTTTTTTTTTTTTTTGTGAGTGTTTTTTTTTTTATGTGTGTGTTTGTTTGGGGCAAAAGTAAAATGTAAGAAGCAAAGCAGAAGTAGGGATTGAACCAGGGACCTTGTGTTCCAAAAAATGTTTGTCTTCCACCAGACCATAAGGTGGGCTAGTGATTTAGCTTTCAATAAAAATATTTAAACATCCAA
>TCONS_00013939	evm.TU.Chr13.120
TGAAGATAAGCAAACAAGTTAGTGTAGTATCTCTGGTGAAGTAGGCCCATATTAATTCTTTGTTTGCACAAACGTGTAACACACACACAACACTGCATATAAAGTGTGGTTCGAAGGGTCCAACATTTTATTTACAGTGAGACGTGGAGCTTGGCCCGGAGTAATTGCAGTTGGAAAACTTCAATGCAACTCCAAGAACGATTTGTCTATACCAAAGTGCCGTACAACTAATAGTAGAAGTACCTTTTTCACGAAATGGAATTCAAAGTAAATACAGGGGATGAAGCCCTGGACACAACTATAAGACAGTGGCTTAAGTGGGATAAGTATCCACCAACACGCCAAGAGGTTGTGGACTTGTTGGATAGGAAGGATGTGATAGAGCTGAAGAAAAGATTTGGAACGAGAATAGCATTTGGAACTGCAGGACTGAGAGCTCGAATGGAAGCTGGAACAGCAAGAATTAATGACCTTATTGTGATTCAAACAGCCCAGGGTATCCTCACCCATTTGCTAGCAGAGAACAAAGACTGCAAGAATACCGGTATCGCGATTGGATATGATCACCGGCACAACAGCAAAAGATATGCAGATCTGTCGGCAGCTATCATGGTCAGGGCAGGTGTACCTGTCTATCTATTCTCACACACATCGCCAACTCCATTTGTGGCTTATGTCATCAGGAAGAAGAATCTGGCGGCCGGTGTCATGGTAACGCCCTCTCATAACCCCAAAGGAGACAACGGCTATAAAGTCTACTGGGGAAACGGTGCACAGATCATTCCACCTGTCGATAAGGGTATTGCTGCAGCTATCCATGCTAATTTGGAACCCTGGCAACATTCTTGGGATACCTCTATCCTCACAGATAATGCCCTGGTAACAGATCCTTACCAAGAAGTCTTTGATTCTTACATGAAGGATATTACATCTGCTATGTGCCTACACAGAGAAATTAACGCCGAAACTAAATTGAAATTCACCTACACAGCCATGCACGGTGTGGGAACGCCAGCCTTCAAAGCCATGTTTCAAAATTTTGGATTCAAGGAATTGATTCTGGTCAAGGAACAAGTGAGGATATTTTTTTTTAGGAGAATCGATGGTGGCAGGATTATGTCCTTACAAAGGAAATGGAAAATAATAATTATCTGTTCATTTTTTATTAACATGTTTCCCACTTTGGGGGCAATAGTTTCTCAAATTATGCAGAAACAAGGAAACTTCACACACAAAAAGCTGGAATATATATATATATATATATATATATATATATATATATATTTTTGGGGGTGGGGGTTGGAGGGGGGATTTGATGACCTGATAGTATGACTTTTCATGAGCATGAAGAATTCAACTACATTGTGACCTAACTGTTAAATATTAGTGAGTAGCTCATTTCTCTAATTTAATCATTGCCATCTATTTAGGGATTCAATTTTAAGCCACATTTCCAGAGAAATGCATAGTTTGGGATCAATACATAGTGCAAACCCAAACTCCCTTAGTGTACTTGGGACCTTGTGCGTTTTTGCTGTTGCACATAAACTTGTGTTCTGCACTACTTATTTGGATCCTAAAATAATTTTGTGTTCAAAAGTTTGTTTAACCAGTTTTGGAAGACTCTGAAATTTTGTCTCATATAAGATACCATGATTCCTAGAACCTGCCATACATCGTAGGACTTGTACAGCAATTTGACACATTCTGCATACCGATTTGCAACGCGATATTTGATGAAAGATTCGATACAGTGAGATTTCACTTATTTTAACCGCTTCTCTCGCCATCTCTCTTTAGGTTGAAGAGGATCCCGAATTCACGACCGTCAAGAACCCAAATCCAGAGGAGGGCAAGAGCGCCCTCAATATCTCATTCAAAACAGCGGATGAAAACGGAAGCCGGGTGATTCTCGCCAACGATCCAGATGCCGATAGGTTAGCCGTGGCGGAGAAACTGGAAGACGGCTCCTGGAAAGTGTTTAACGGAAACGAGCTAGGTGCCCTGCTAGGGTGGTGGATACTGGAATGTTACAAGAAGAAACAACAGAGCCATTGGAACGGTAAGTGACACTGCATATCTGAATGTATGTATTTGTATGTACGTATGTATTTTAGATCCTCCTGCAAGCAGGAACTTGTGAAGGAGCCTCATTGGCTTATCAAAGCCGCAAGCTGACCGAATTCGTCTCTTACATTCATATTTAACGTCCATGATTATGAATTGTTAATTGTCAACAACTCTGTAACTGGACGACATACATTAATCTGGGATTAACTTGAACCAGGGACCTTATGATTGAAAGGCACCGGCGTTAACCACTGAGCTAACACTCCATGAATGGACAACAAGCGCGGTTAAACTGCATTTTGTCTGAGGATAATGTATTGTTTCAGTATTATTGTGAATTGTTTTTTTTTCTATTTTGTTTTTTGTTCTGTGTATATTTCTTTTGTTTTCTTTTTTGTATCGTTGCTTGTTCATTTTTGTTTTTCTTTTTCTTTTTCATGCAGATGTCCATATGTTTGCCAGTGCTGTTTCTTCTAAGATGCTGAAACACATTGCGGAGAAAGAGGGATTCATATTTGAGGTAAAAAATCATTCTTTTATAATCCTCAAACATTTGTCTGTTGTGAATAAGCTTTGAAGAGTAAAAGAGTGTTAAAGTGATGTTAATTAGTATTATTTTCATTTAAGTATTTTTTTCTCTCTATTTGGCTGTAGAAACTTTTCCCTTTAACTCCTTCCTTGGACATTGGTTTTTCTTTTTTTTCAAACTTCTTCTAAGAGGTATCAGTTTTTTATTTATGAACCAGAGCGCAGAGAATTTCATTGTGACACAAAGACGAAACTCACTGAAAATAGTTGTGGATGTCATACAATTATTTGCATCATTTGTGGTTTATTGGAAATTCTATTCCATGATCTAGGTTATTTATCTCTGATATCAGCTGTTTTTGATGTATTGGTCTATATTAAAGTTTAATACTTGTCAAACAAAGGGTTTTAAGTAGTGTTGCTACGATAATCGTTTTCAATATCGGTATCGGCCGATATTTGCAATATCGGCAGCATATCCGTATCGGTAAAATTTTGCCTAATTGCCGATAACAGCAAACCAATATTGAACTTTTCTTTTTAACAGCAGAGCTACTTCTTTATACTTGCAATGATCTGTTAATCTGCCCAAGACGATTCATTTCTTTAGCGTCAGTTAAACTCAGATTCATTTTCGATTAATATCCATGGAAACCTGACCCTCCGTAACCTCTAAAAACATGTCTACGACGAGCGAATATAACCAATGACCTTCGTGAACCTTGGCCTACACACAGCTTTAGTGCAGCATATACACAGTACTAACCATTCATTTTCTCAAAGGCCTCCGTGAAAACCTTGAACATGATGTATAACTGCACAGTTCAGCAGTGTTGGAAAACCTTGTTCAATTTCCCACGAACACAAAATACTGAAAACTTTTTTATTTAAATTTTCACGAAACTGATAAATTTTAAAATGACAAGTTAGAGTACCTATATAATTATATAAAACGAAAAGAGATTTAATCTGTCTTTCAATCTTTAAAAAGTGCAACTTACAAAACTTCCGATATCATGAAACAAACAACGTTCAGCAAAGCCCTGTTTCTAGACTGCCTAACAATAAATAGCGTGCACTATGCGTACATTTTTACAACTGCAGTGTTTAACCCTGTACCCAACTACCACGGTACATGTGCTGCAAATTTTCCCAGGTACCTTCCCAAAGTAACTGTGAGCTTATCCCCTGTGTAACACCTGCTTGTTAACATTTTTTGGCACGTTGCCAGGGAACTTTTTAGTTACGTGAGATCCGTAACCGCCGAGGTGGTTAGGCTATTTGCTATACACTTAACTATAGTAGGATATTATTTTTTCCATTTTTTGGGGAATTTTAGAAAATACTTTCTTTTCCCCCGCTTAACAACAGATGTGTTCTTACGGTATATTCATAAATGGATGCACTAGAGCCTTGTTTACATGACATTAGTTGCATTTAGTACGATATGCCAGTTTTGCGTGAATTTTTCGAGAGTAAAATTGCTCGATCTTTCGTAATATTTGAAAGGTGTACCACCTTACTTTCCGTACACAATTGGTCATTTCTCTACTGATTTTCAGTTTTTTTTTTCTATACGGTCCAGTGAATAAGTTGCACATTGAGTATAAACTCAATAAATTATAACTTTTACATTGTGATTGACAGTTCGTAACCTAATTAAGATGCAATTTTGCAAGCATACGTTAACACTGTAAGCAACTTGTAAGTCTTTACGATGTTAAGGCTCACATTTACTGCGTCCAGTTTATTTTGTCTGTTAAAAAATATCGGTATCGTATCGGTATCGGACCGATATTGGGATGATAATATCGGATATCGGCCAAAACCGATATTGGTGATATCGGCGCAACACTAGTTTTAAGTTTAAACATTTCTGTATTATGATTCCCACAATGATTATTCCAGTAGTCGCACGACTCCAGGATACACCAGTTTCTGTCAGTTTAATCAGCGTATATATAAGGAACTGTCTTGTTGTACTAATCTAAGAGGGGTTTCAGCTGGTACATTTGTATTTGGAAACATAGGAGTGTATTTGGAAGCTAGGAGTGTTAGCTCAGTGGTTAACGCTGATGCCTTTCAATCATAAGGTCCCCGGTTCGAGTCACTCCCAGATTAATGTATATGTAGTCCAGTTACAGAGTTGTTGACAATTCATAATTATGGATGTTAAATATGAATGCAAGAGACTGATTTCGGTCAGCTTGCGGCTTTGATAAGCCAATGAGGCTTCGCGAGTTCCTGCTTGCAGGATGATCTAAAATACATGACACTACTCACTGGATATTAATTAGTCTGATGGATAAATTGTTTAGTGCATTTTTCTTCGTGGGGGTCGAAGGGGGGGGGGGGGCTATTGCTATGGTTGAGTACATTTATTCATGTAATTGCTTTGGAAACTTAAATTTCATTTCGAATTTTAATTTTATATTTTCTTGTTCCAGGAAACACTTACAGGACACAAGTGGATGGGCAACAGAATAGATGCATTAATGAAAGAAGGAAAGACCTGCTTGTTTGCGTATGAAGAGGCAATAGGTAAAATGTGCAAAAAGAATAAAGAAATATTTAATTCGTTCAACGATATCGGTATCGTAAAGTAAACCATAAAGAAACCAACTATCTCAAATTTATAGAACCAGTCCAGCCGATAACTGTACATTTTCTAAGTGAAACATATCATACGGTCATTGGAAAGTCATACATATTTTATGTCCTGATTTGGTTAGTAATGTCATTACAATTGAAGAGGTCCATAAAAATGCTCTAACTTAAAATGCAGTGATTTTCTTGATACAAACTAGGTATTATTTTAGTTTGAAATAACAAAGTATGAAAAATGTAGAATAAATTCTACAGAAGACATTGTCACTATTAAAGTAAAAAAACCAACAGGTTAAATGATCACGCTGCATGAATTCAAGTTCCTGTCGCCTGCACATCTACTATGCTGCTCTGTGTGTTTATCTGTATTTGTGACTACACTCGCCTGCATCCATGATGATCTTTGGCAGTATTTACTTGCATGCATGACAATGTTTATGGTTCCATGCACCTTCCTTGTTGCTATGCCTACATCAGTGGCTGTCTCGTCCATGCTCATGATTGAATGCGTTTCTACTCATTTCCTACGTGTATGCCTGTATTGGTTCACGACCAATCTCCATGTTTGACTACCTGCGTATTTATGATTGCCTGCATATCTGATCCTGTTTGCCTGCAGCACTGATCAAGCTTGCCTGCACCTCTGATCATGATCGTCTGTACCTTTGTCCATCTTTTGTTTATCCATCTATCTACATTGATCTACGATCTACGATGATAATATTTCGCCTGCATTTCACCCACCAGGTTTCATGTGCTGCACGCAAGTTCTTGATAAAGATGGAGTCAGTGCTGGTGCTATCATCGGTGAGATGGCTGCTTTCCTTGCCACCGAAAACAAAACTCTCGTTGCTAAGCTGGATGAGCTTTATCAGAAGTGAGTTGAAACATATTTCTCTATATACAAATATTCAGTGGTGTTTTGAACAAAGATTACATTTGTCAGTCATATTTTGGCCAGGCACTACTTGGAGGAAATAACCTGAAGATCACAAGGATCATGCTCATTAACTACAGCTATCCCCCTCCCCTTCCCCTCCCCCTCACCCTCACCCACCCCTTCCCTCCACCACCGATCCATAGAAAAAGTGTACATGTAGAAGTTTAATTTCCAGACAGTTGACAATTTCCCTTCCAGTCAGGTTAAAGGTCAGGTAAAGCCGAACCTCAACAAAAGCCAAACCTCAATAAATAGCATAGGCGTAGGAGGCTGCAGCCCCCCCGACCAATTTTTTTGTGAAAATTCGGGCAAAATGCTGAGAATTTTTCGGGCACCCACTGAAAGAAAAATAATTTGCAATGTGTTTTTCAATGGTTAAACTTATATTATTTTGAACACTGTAATGACTTCCCCAATAATTATAACCAATATGGAAGGGTAGTGAAAAAAATGGTATGTAAAATAATGGTATGTTATTGGCATGTGATGTAATAACTGATGAATGCCTGTATGACATGCACATTAACTTGTTGAACGCGCATGGAAAATGTTGGTTATTTTTTTCGGGCAAGTCGTTTCAGCCCTCGAATCAAATTAGGCTCCTACGCCTGTGATTAATAGTATGAATTGTTCAGACGAAGGCAGATCATAATCAACCTAATTGATCACTCCTGACTATGATTAGTGGCTAGTTTCTTGGGTTGAGAACCTCTTGTCACTGAATATTCAGAATCGGTCTCGGTCATTGTGTGTATAATATCAACATGATTGATCATTCCTTTTTCCAGGTACGGCTATCATTTCAGCTCAAACTCTTACTACCTCTGTCATAACCCCGACACGACGAAAGCCATCTTCGAAAGAATAAGGTCTATGGAGGATGGATCTGTGAGTCGTCTTGTTCTTATGTTTTGCTCAGGAAAGGGTGAGGGCAGGGGGAAGGAAGAGTAGGGGGGGGGAAGACAGTGTGCAGAGTAATTCAAAGGTGTGGTGAGGGTTAAATTTGTATATCTCCACACCACTTGTTGAGGTAGTGGCAGGAATCTCTATAGAAGTGGTCAATCTGATATAGCATTAGAGAAAGGCAGTTGTAAGAGATAAGGTTTTCAACTCATCAATTCTGCCAGTGATTGTGTATGCAGTTCCTGTCTGGTATCACTTTCTACTTGAAAAGGACAAGAAAAGAATTAGAAGTTTCTTGAAATACTGCTCAAATATATTTAATCTCAACTATGAAAGCCTGGTTGGTAAAGTAAACACTGCTGCTAAAAATGAATTCATAAGACTAGCTAAGACTATACATAGTTCTAAAGATCACCCACTTCACTCCGGGTTGACCTCTCTGTGCAATAGAACCAACAAGTACAATCTACGTAATCCTATGATCTTGCCAACTTTTAGAATTATGCTTTTTAAGAACTCATTTATCTACAGAGCAGCCATTTATATTCAAAATGGGTTTTTAGAATCTATGTTATAATCCTTTTAGTCTTTCAAACTTCTAATCCTCCATCTTATTTCTTATTTGTTCATGTTTTCATGATTGTACATTTTTACGTCTTTTATGTATCATTATCATTATGTGTCCTATTTATAAATTTTGTAATTTATACTGGGATAAAGAAATTGAATTGAAAAATTGAGAGGCCCTATGGTCATTGAAGCAGACTCCCATGTGGGGTGGGGTGGGGGGGATGTTAAAAGTCAATCGGTGCCATCTGAGGCTTATTGTAGACTATAAATTTCGGTCTAGAATTAGGTCTAAATGCAGTTAGTGGTTTATTTTCTTCTCGACTGAATGTAAACAAGTCCCCTGACTGACATTTTTCCTGACTCGCTATGAAAGTGTGGTGGGGGAGGGGTGAAGAGACCCTGGCCCCGGTATGGGGATGAATTAGGTTGACAGGAACACAGTTAATCCATCCCTTATCTTAAACATGAATGGCAGACTGGCCCTTCACAGTCAGTATATTTGCATCCTGGTCGTTCAATTCAGGCTGTAGCTTTTGCTTGCGCATAATACACCTCCTTTTGACGATATAAATTCTTCATTAAGCCTTATTAAGTTCAAGCCATCGCATGTGCAACATTTTCGTTGTGTGTTTCCAATCTCTATGCTATTTTCTGAGTTGACAGCCTGACATGTCGATCACACATTTATTGTGGAAGTACTGAGTCACTGCCGAGCCAGCCTACAAACGTTAGTAACGTTTTTTTTGTCCCTTCCCCTGCAGTATCCATCGCAGGTCGGTGGAGTCAAGATAACGGGCCTCAGAGATCTTACTACTGGATATGATAACAACCAGCCTGACAATAAAGCAGTGAGTAGAATTGAAACCAACTGATTGTTACTAAAAGGTTCTAGAAATATTAAAACCCCAAGGCCCATCCTTCTATAGCTTCTTGTGATTCACTGTAGGCGTCCCCGTTTCATTTTATTGTTCCTCACAAAAGATATAAACAATGGATAAGAGTCACAGAAAGTCTTTAATTCCCCAGTTCTGGTTTCCATTATTCAATTACTCATTATTTTACTAATGATTTATTAAGTACTAATTATTCATTTACCAATATGAAAAGATGTGTAAAAGTAAGAGGGCCTGACATTCCGATCCCAGCAGGATCTTCTTCAGAGGCTGAACGACAATTTACAGTAACAGATGGGACAAATACACGCACAGAATACAGACAGGTTAATGAGCAGGGTGAACACAAATGAGATAGATGTAAAAGGATTAGTAGACAAAACATGGAGAGAAGAAAGAAACATGAAAAGATATAAATGTTAGAAAAAACACTTCTGTTTACCAAATTCCCACTTTTAAGTCCCATGGATTAATTTCAAATGCCATCTCAGTGACCTTGGGTGGGGGGGGGGGGGGAGACATGATAAAATAAAAAATTTCTGCTAGTCATGCACGGTTGCAGAACCGTTTAATCGAGACCAGTTCTCATTTGAGGTTTGTCTTCGTCTGTTTCGTTTTTCCGTTTTTAGATTCTTCCTACCAGTAAATCTAGTCACATGATCACCTTCAACTTTGAGAATGGATGCATCGCGACGTTGCGTACCAGCGGCACAGAGCCCAAGATTAAATACTATTCCGAAATCTTTGGTGACATGTCAGTCAGTGGTAAATCCAGCTTGGAAGTAAAACTCAAGTCATTTGTGAAGACCTTTGTGAAGGAGCTGCTCCAACCCGAGCTGAACGGCCTCGTAGGCAAGGAGGACTAACCAATCCTACCGTTGCATAACAACCTCTTGCATAGAGTTCTACGATGATGAATATTCACGTTATCAAGCTGGTGAACTTTGCATCTTGGAGAATGATGGGAGAGTACTTCTTCCATAGTTGTCATGTTCCATCTAAATATAGTAAAAAAAATATCTATGTATAGCGTTATATCTTTATTTTAATTATTACTTTACAAAGATGAATTTTGTAATTAAGAGTAAAATTTTATACATGCAAAATTATATATAATGCAGAATTAACACAAAATAAGGCAATATAATGCAAAATTACACAAAATAAGAAGTTCCTTGTCCTTCAGACTTCCTCTTAAACTGCAGCTTTCCTCATGTGTTACTTATTTTTACTTGAGGAAAAGTCAAAAGTGTATATTTTCTGCTACAAATATACTTAATCTCTATTGTCCTAATTCAGCTGTGTTTAAGTTGTTGATTGTATATTAGTGAAAGATATGGCAAGTAACCAATAGCAGTAGAAAGAGTTACAAATTCACCAGCAACATTGATGTCACACCTTTCCAATGGCAGTGTTCCATATATTACTCATTTCTTCAGTTAAAACAGGTAAAAAATTTCAAGTCTGAAATTGACTTTCTAAAAGTGTCATTTTACCGTCCTGTTCATAGAGTTCCATTAAGTTAGATGGTTATGAAGTGATTGTGGACAAAAACAGTTTCCTCGTTAAAAAAATGCACATGGGAACATCAGAAATTTAAATTTAAATTTAAAATTTGATTCAAAATTTAAAATTTAATTTTTTTTCTTCTAAAGCTGTTGGACAAGGAACAGATTATTTTGGTTATTATTTGATAACAGTAAGAATCGGTCACAAGAGACTAATAATTTATGTGTTGATATTAAATATCAGAAAAATCAAAATGTTTATGATAGAGATATAAGGCAAACTATTGAAAATGTTGCATCAACTTGTTTGGGTTTGATGCTGGTGCTTGCTAACACAGAGATTCAACTGAGTAATCAACTGCAATGTGCCTGAATCTTGCTTCCTGCAGAGAGTGAGTTAGTGTGTACTGATTAAATCAATTGAGAGAGACGAGTTCAACTCCATTCTCATCCGACAGTGCCTTCGTCTAGCTTCAACACCGACAAAATGGTAGAATTGTCGCTGTTGTTAATTTTATGACCATTTCCGGTGATTTTCCTAACTTAAGTTACGGCACATATTTGTTTTGTCAAAATGTCACAAGTTTCTTTTTTGGGGGAGGGTGAGGGGGGGGGGGGAATTGTCATTTGTTTAGAAATGGATAATTTGGCTTAAGACTTGTTTCACAACTTCAGTTTAATTGGAACAGTCCTGACCTAACAACTTCCATGTATACAACCTGAAAACCGAAACAGCTGAAACGTCATGCTCATTCAAAACTCTCTCACTTTTGCTGAGACTATTATTTTTATACTTAACGGTACTATTGCCTAACACTCTTTAATATGGGTTTGAAAGCATTTTTCAGCCTTGCATGTGTTTTGGGAGAATTTGTTTAAAATGTCTAATTAGTCTGTTATACTTTGCTTGATTAAGTATCAACTGTATTTTGTTGTTGTGTAAAATGGTCTTTTCTGATGAGAACCAGTCAAAAGATTTGAATGGAAACATTTTATACCGACATGAGTTTAGTCCATGTTGAGTCAGTCACATTGGTGAGTTCAGTCAGTGGTTATATTGGTTTGATTTAGGCAAAGGTAGCCAGATGCAAGTTACTTTGAAGGCCACTACTTTAAAAGAAACCAACGATTCAATCTTTTTATACAAAAATTTGTAGAGATGAAGTGAAAATACTCTTTTGTTTTTAATTGGTCTGTTATACTTTCCGTGATCAATTATCAAGTGTTTTTTTGGTGTTGTGTAAAATGGTCTTTTCTGACGTGAACCAGTCAAAACATTTGAATGAAAACATACAGACCTGAGTTTTGTCCGTGTTGAGTCAGTCACATTGGTGAGTTCAGTCAGTGGTTATATTGGTTAGATTTAGGTAAAGGGTAACCAGATGCAAGTTACTTTGAAGGCGGCCACTATTTTAAAAGAAACCAACGATTTAATCTTTTTATACAAAAATTTGTAGATGTGAAGTGAAAATATTCTTTTGTATTTAATTGGTCTGTTATACTTTCCGTGATCAATTGTCAAGTGTTTATTTGGTGCTGGTGTTGTGTAAAATGGCCTTTTCTGACGTGAGCCAATCAAAAGATTTGAATGAAAACATTTATACGGACATGAGTTTAGTCCATGTTGAGTCAGTCACATTGGTGAGTTCAGTCAGTGGTTATATTGGTTAGATTTAGGCAGAGGGAGCCAGATGGAAGTAACTCTGAAGTACACTTTTTTAAAAGAAACCACCGATTCAATCTTTTTATGATGGTATTATTCCTTGAGATGAAGTGAAAATACTCTTGTATTTTTAATTGGTCTGTTATACTTTGCATGATCAAGTATCAACCATCTTTGGTTGTTGTTGTTGTTGTTATGTAAAATGGTCTTTCCTGACATGAGCCAATCAAAAGATTTGAATGAAAGAAGTTTATACTGACATCACTAGTTAAAGAAACCACCGATTCAACCTTTTTATGATGGTATTGAAAAATATTTGTAGAGATCAAGTGAAAATACCCTTGTGTGACCTCAGGAATTGTGATAGTCAAGCATGTAGTTTTTATTATTTAATTGCTTAATTATTAGCAGTCAAGCCTGCGAATTACTTACAAATTATTTTTATTTGCTTATTGAAAGGCTTGCAACCTTCCAGATTCATTAAGAAATGGGTGACAGTCACATTACGAAAAATATGTGATTCACAGTTCAGATAATTGTGTCTGGCTAGTATTTTTTTTTCTTTTTTGTTGCGTAATGCCAGTTAGTTTCAAAAATGGAGGATTTGCTTTTCCTGAAACTAAATCATTTTTTACTTTTTGCAGCGGTTGTCACTTTTGCTCTTCTAAAGAATCTATGCCAGAAATCTACCTATTTGCCATTGTAATTTGTTAATCTTCCGACTTATACCAAAGAAAAGAAATTCCTTTTTATATTTCATTTTTTCGTATTAATCTTTTTCCCTTCATATGAATCTGCTTCTACTGCTGTTTTAATTTTCTTTTTTGTCACAACAGTATTTGAAAAACGATTTAGTTGACTTTATTAGTAATGAAGTTCCCTTTCCTATCATGAAATATATCTCACATTTAAAATTGTTAAATATTAGATATTTCTGTGAGAATGAAATGAGGGGTATTTTCAAGATAGTAAAAGTGTTCGTTTTTGGTTACAAGCTGAGAACCATACAACTTAGAAATTGGATTGAAAGTAACAAATCAGTGCAGATTCTTTGGGTTTTCAGGGTAAATTGGTATAGTTGGTATGACCTGTCTAAACATGGTAAATATTTACAGGAGATCCCACTACTAGGGTAATACACAAAATTATTAGTTTATTCTATATGAATATTAAACAACCTGTTGTCCATTATGCCAGTTTTGGTCTACAGAAGCAGATACGAGCATCTATTTCAGGGCATATCTTTCCAAAATTGCAACAAAAAAACTTACATTTATTTTACCAATTTAGTAGATTCTTAGCCATTTGGGATGTTAGGAAACAGAGTTCAAAGGTTATCTAGACTTGTAATTGTGGAGGATAAATGTTGCCATTTGTAGCCCTTCCTTATGCACATTGAATTTAATGTCCCAGTAACCTGTGACATTCTATGCTAATACAGTAAGCTCTAAATATTCATTCAAACAGCTTGTTCAACAAGTTTTCGCAAACTTTCTCAGACTAACTTTCTAAACAGTTTCTGTTTTCTCAAACTGTTTCCTCAAACTGTTTCCTCAAACTGTTTTCTCAAACTCTTGGTATGAAATTCCATCTCTTGGTAAATGATTCAGGTATTAAATGTTTTTGCTGAAAATATGATTTGTTTACTTTTGTATGAATGTCGTTAAAACTGTAATGAAAAAAGGTGCTTGTAATATTATAAGATATGGCAATCATGCAAGGTTATATATTTGGAATCATTGAAATTTGACCAAGTGGATTCTGGGTGCATGAATTGATTGTCAAGTTTGATTGAGGGGTAGCTTTTACCTCATGAAAATTACACTGTTATGCAGTAAGGAAACATTTATGTGATATATCTCCCACACACCTCACTTACAAAAATTGAAAAAAGAAAGACCCCTCATAAAGCACTGATGTGAATATAGACTTAAGTTTTTTGGAAATTTTACAATTTCTTTAAAAAAAAACAATTAATTAGAACATAATTAAAGTATGCGTGTATTCAGTTGTACAACATTTCTAGCCAACACACTTTTCCACATAGGATTAAATTTCCAGTTTTGACTCAGTTTTCTCAGTTCACTGTTGAAAATAAAACTTTAGACCTATCATGTTTCCAAACTGTATGGGTTAAGAGATATTTATTATCAAAATAGCATCAAAACTTTATAGATATATAATATAATACCTGGTATTAAGGGTGTAAGGAAGTCCGAGGCATAGAAAGTATATAATATGGCAGAAATGACAAATTGATTGTTTTATCTCCCTTTTCTATACATCATTTGATATTAAGAAAAGTTTGTCATTTTTAATTTCATATAGATATTAGCTCTTCATTTGCCATAATTCAATCCAAAATGCTGCGTATATGATATAACATAGCATTAATGATTTATTGTACCTCTTCTTCAAAATATGAAAAAAAAAGATGAAGGTTATGTATTCCTTTAAAATGTACTATTTAAAGTGTTAATTAATATTCGGTCATATAAATGAAGATGCGGTGCTTCGGTATCCCTACTCAATTGCTTTGTTCAGATGGTCCATGGGTTGTTTTAGTTTTACCTTTTTCTTATCCTAGAGAGTGGCTAGAGAACTGAAGGAGGAACAACTAAGTTGTTCCGTTCTGAGATTTGTGTTTCTGACAATTTTCTTGATCTTTTGCCTGTGCTAAGAAATTGTTAAGAATACAAAACTCATCACTCTGTTATGGAATGTTCTTTTTTTTGTTGTGGTGATTCTAAGTATATGTATTTTTATGCATGTATTGATGTTTTATCTGTGAGCTGCTAAAACATGTGAAAAATTAGCAGTGCGTGTGTGTTTGTGTGTGTGTGGAGGTTTTTTTTTTTTTTGTGAGTGTTTTTTTTTTTATGTGTGTGTTTGTTTGGGGCAAAAGTAAAATGTAAGAAGCAAAGCAGAAGTAGGGATTGAACCAGGGACCTTGTGTTCCAAAAAATGTTTGTCTTCCACCAGACCATAAGGTGGGCTAGTGATTTAGCTTTCAATAAAAATATTTAAACATCCAA
>TCONS_00013938	evm.TU.Chr13.120
ATGGAATTCAAAGTAAATACAGGGGATGAAGCCCTGGACACAACTATAAGACAGTGGCTTAAGTGGGATAAGGTAAGGACAGCAGGTAGCTTTTTTTCTTCAAAATAAATCTCCTCTTCATAAAAGAGACTTCCCTTTACACAGAAGCAATAACGAGGTTGCATCTACATCGGTACTCAGCAATAGACTGGTGTCCATCTCGCAAAGGATGATTAGTGACATCATCAAGTCATGTGTTGCATATTAAATCTCTGCTAAGTACCTAGATGTTTCCACTTCGAAATTGACAGCAGACGTTATTGAAATCAATTCTGGAGGCAAAGAGTTCTAATCTATATTTGTAATCATCTGTTTTGCAGCGAGGTTGGATGAACTTAGCTTGATTGAGTTGTCTAGTTGTACGAGATGGCTTCTTAATGTAGGAACTAGGATGGGATAAGATAGCAGTCTTTCCATTAATTGCTTTATGAAGTACAGATAATCTGTTGCTTTTCCTTCTGATATGCAATGGTTGCCACTGGAGGTCAGTCATAATCCGAGTAACTGTACCTGGTTTACGTTTGTACTCATTCTTGACCAATCTCGCCCCTCTTCGACTGGTTACTGATATTCGTTGTTCGTAAAGCTCTTTCACCTAGGGCCTACACCACAGAAGGTCATGGGATTGGGAATGAAAGTTTTAGGTTTGCATTCAATCATACATTAAATCTCATAAGGCTTTTTTCTTCAAGTTTCATTATTTTAGTACAAGTAGTCATTGTTCCAGTATTTCATGGAAACTATATATGTCAAAGCATAAAAAAACCCAACAACAACAGAAGACATGTAAGAAGTATTGTAGAATGGCTAATGAATGTAACTAAGTGAGGTCAGAGGTAAAAATTGACCTTCCTTGATTTTTTTGGTTCCCAATAATTCAATGTGGAACTTGTTTTACATTATAAGTGTAAACTGGAATACAGTATGTTATGATAGAGATAAACAATACTTTATAAGTGTTTAGTACATTATGCATTATTCATGGTTAAATCGTCTTTTCCCTTTTAGTATCCACCAACACGCCAAGAGGTTGTGGACTTGTTGGATAGGAAGGATGTGATAGAGCTGAAGAAAAGATTTGGAACGAGAATAGCATTTGGAACTGCAGGTTTGTATACTAAAAATTATTGAAAAATGTTTTGAAGATAATAAATTTCTTTTCTCCAACTGGTATGGCATATGCATCTAGTGATAAAGGTAGGTTGATACATCTTAAAGGCATTGAAGACTCGCCTCAAACCGTGTGCGGCCATCTGAAAAAGTTAACTCACCGTTGCTTGCAAGTGACATTTTGTTCGTGTCGCTACAAAATGCAGACAGTACAATAATGAAACGTGATACCTTGTTATATTTAGCTGGACCTGAGATGTCCATCCCTGTATTGTTTGTACAGTGTGATGTGGGTATTGACCGCAGCTGTATGTACTGACTGTACACTAGTGTCTAATTACTGATGGTAGCAAGCTGTGTGTGTATTTCCTGGGATCGATGGTGGTGTCTAACACTTCTGTTACAACTCGTTCGAAACTAGGTCAGATTACCGGCATTGGACGTTTCTTTTTGTGCGAGTCTTCGCACCCTTTAATTGTGCATACCATGTATCTTCCCAAGGAATAAAGTTCTAGATTGTACTCGAATTCCAGAAGAATACATATGAATTTCAGGTGATTTAAGATCATTAGTGCTGGAGATTTAGTCAGCTTTATAACACTGAAGGTACAGTCAATCTAATAACACTGAAGGTACAGTATAGCACTTCAGTCTAGTTACTAACATTGAATATGTGTAGTCATTCTCATAATACTGAAGGTATATTCAGTCTTGTAAGACTATTGTTGTAGTCAGTCTCATAAGACTGAAGGTATGTACTGGAGTCTTGTAAAACTGAATACAGTATACATAGTCATTCATAAAACACTGAAGGTATAGGACTTCTGTCTAGTTACTAACATTGACTGTGTAGTCATACTCATAACGCTGAATATTCCATCTTGTAATACAGTAAAGGTGTAGTCATCCTCATAACTCTGAAGGTATAGGACCTTAGTCTAGTTACTAACATTGACAGTGTGGTCATCCTCATAACACTGAATGTATTCAGTCTTGTAATACTGTAAAGGTGTAGTCATCCTCATAACTCTGAAGGTATAGGACTTAAGTCTAGTTACCTACATTGAATGTGTGGTCATCCTCATAATATGCAGTATTGCAACACTGCAAGGTGCATTCAGCCTCATAAAATTGAAAGTATAGGATTTCAGTTTACTAATATTAAATGTGTAGTCATCCTCAAAAACACTGAATGTATTCAGCCTTGTTACATAAAGTGTAGGTATAGGACTTTAGTCTAGTTACTAACATTGAATGTGTGGTCATCTTCATAATACTGAAGAATTTTGGTAACAAAATTTATGAAAGGAAAAATGAGGCATGTGCAGAAAAGTGATATCATTATGATGTCACCTCCTTTCCCATGAGAATCATTTCTGTGATATGACCATAGAGCCATCTTAAAATAAAGTAACCTTCAAGCGAACATCCACAACTAGCGTTCATAGTATTAGAGAAATTGAATTACTGTAAATTTTAACTGCATTAACAAGATGCAACTAAAGTAAAGTAACAACAACCTCCAATTTATTTTTATTTCAGGACTGAGAGCTCGAATGGAAGCTGGAACAGCAAGAATTAATGACCTTATTGTGATTCAAACAGCCCAGGTTAGTTAGTAACTCATACAAAACTACATATATCAGCACAGCTGTAAAAGATGGCTGTAGTCTCAACACTGAGTGTTAGCTCAGCGGTTAACGCCGGTGCCTTTCAATCATAAGGTCCCGAGTTGGAGTCACTCCAAGATTAATGTATGTCGTCCAGTTACAGAGTTGTTGACAATTGACAATTCATAATCATGGACGTTAAATATGAATGTGAGAGACTGACTTCGGTCAGCTTGCGGCTTTGATAAGCCAATGATGGCTTCTTCGCGAGTTCCTGCTTGCAGGAGGATCTAAACTACATACATACATCAAGTTTAGTGGTGATACAGTATGTTATAATCCAAGAAAATGAAAACAAATGTTTCTTTTAATATTGTGATTAACTTTTAAGGTTCTCAAGATATTTACCTCGGTTATTCTAAATCTCTGTAGTTTCATGCTCCTTTAAGACTACATTGGTGATAGCATTATCCCCTCAGTGCCTAGCCTAAATGTTAATGATTAATCTATTGTTTCTACTAACTCAACAGAGGATGTTCTTTAAACTTCACGTAAACAATGGAACATGTTTAGAGGACTTTCACTATCATTTATCCTTGACAAATGTGTAATGTATATATCGTAAACATGTCATTCGAGATCATAAAGGGCTTATGTTTTCCTGTTGAGGTTTGTGTTGCATCTGAGGAAATGACCTAATAGAGTAGTCCATAGTATTAGACTAAATAGTCCAGTCACTTTAACTGATGAAGTTCACTTCCTTAAAGTTTACTTAAAAGTACAACCTGAAATGATAGCAGTGTGGTTTATTGTCTAGAACATATCCAAGTTACTTATGAGCTAAAAGTTATCCTTCAAAAGTGGCTGGAAAAAGTTTAGGTGGAATTTTCGACATTATTTGTCTCTCTAGCCAATTTGGGCGCAAAACATATTTTAAGAATGATTTCATCTGTCGCAAAGATCCAATACCGAATATATCACATACTTAACACAGTTTATGATATTATTTTTAAGTTAGATTAATCAAAATACATACATACATACTGTACATACACAGTGTGTATGACAGTTGTTACAGCGTATTGAGACTCTGTACACACAGTTCACATACTAAATCGATAAAATAATTAATGAGACAAATATATAAACAAGGTTAAGACAATAGAAAACAAGATGAGTCATTAAATTATGTATAATAAAGAAAGATGAGTTCTAAGTTGGGACTTAAAACAAGCAAAGATGTGTAAAAGACAACGTGCAGATGGGCAGGGCATTCCACAGACTTTGGTGCACTTGTAAATACAGTACTGTATGAAATGCCCTATCACCATCAAAATTAGATTCACCCAATCATGGTTTATTGGGTCAATTTGTTTTATGTGTACAACAACACAGTACAATGATATATATATATTATGAGTACAGAGGGATGGACTTAGGTGTTTCGAGTATTAAATGTCCAGCTAGAGCAACAAAAGAATGAAAGAAACCTCCTGTTATATAACGTATTAAACTACAAATACTCCCACACTCTGCCACTGATACTTAGTTTCATTAATTAAACTGTCAGGTTTTGGTTTTTCTAACTATCTGGAATGCTCTTCCTCATTCCTTTCCCAACCTCTCCCCTGCTCCCTACCTCCTTCCCCCTACACCCTCCACCCTCCATCCTCCCTCGTTAAGATGGAATGGAAAGAAATGTCCACTGCAGGTCTTCAACCAATCGCAAACATGTTTTTTTTTTCTCGAAAAGTTGGTCACTTTCTGGAGAGATCCCTGAGCTGCAAATAAACTTATTTACTAAGCCATATTGTGTGAAAATTGTGAATTTTTCAAATACCTGTATATAATGCTGTGAACCGTTTTAAATCAAACTTGCAAATTTTGCTTTTGGCCTTTGCTTACCCTTTCAACTCTCCTGCTTCGTCTATGTTGTTTATTTGGTTGATTGATGGAATGATTTACACTACATACATACATGTGTACCATCTGTCTTGTGTATGAAGGGGTTGACTGTTGTTTGCTACCCTTACTCTAGCAGCTTTGAAAGGTTATCTCTGAAGTAACCCCATTAAAGGTCTCCAGGAGCCACGGGAAGGATGTTTTAATTTACACTCATGACACAGAGACCCTTTCTTTTCTATTTTCTATTCTACCTAAACAAAGTTCAGATTTTATTTTTCATTTTATAAAGAAAAACGAAACAAGATTTCGGCCAACCACAGTTGTCTTCATGACCTTCCTACATATATACTTTAATAAGTAGAGCTTTTATAGTGTAATATGTCCTTTTATTGTATTGTTTTGAACTTTCAACTTATGAGCCATAAAGATCGTCTGTCAATATTTACTTCCAAGCCAACCTCTCCCTCTGCCAGATGTCATCAATATGTTGATCATGTGCAGCATTACGATCTGGATTAAAGTATCTGCCTGTCAGCGGTCTAAGCATATGGTTGCTTTATTATATTAGTACAACAGTTTTTCTCTTATTTACGGGCAGTTTCTCCCTGTTGCAAAGCAATATCCAATCAAGATTAGCTCAGGCCTACATTGCTTTAAATAGCAGAAACCGAGCGATTATCTTCTGATAATTTGCATATGAAATATTGGGCTGAAGTTGTTATTATTGTGAGCTTATTGACTATGTATTGATGGTTGTAAAGTAGTTTGATTGAGAAGAAATAGCTAATCCGTATAGCATTTGTATAAAAATAATGCATGATTTTGTCTTGGTGAAATGGCCCGAGGCAGGAATGAACAATAAGAGGCATGCATTAGGACTTGTCTCATGATTTAACCAGCTGGTTTTATGGACTAGTTTATTATGATAATTAATAAATGACTATTCATATAACTGACATTAATATGGCTGGTTTCCACCCACTAACAACACAAGTGGCTTCCAGCTGTATACACACATGGTTCTAGATGGAGTGATATATGACACATGATAATTAAATATGGATTAGTTTATTATAATATTTAATAAATGACTATTCATATAACTAACATTAATATGGCTGGTTTCCACCCACTAACAACACAAGTGGCTTCCAGCTGTGTACACACACGACTCTAGATGGAGTGATATATGGCGCTTGATAATTAAATATGATTAATTAAATATGATAATTAGGGTACATGTCCACCAAACCAAAATATCTTTCCACACATTGTTTTTGTGTACAGTAGTGTCAGTTCAAATTATGGTCAACGTTCATTCAGTACTTACAGGTACGACACTTAAAACACAAAAAAGTAATACTAGAAAATACTACAGAATGAACACTTTGCTATTTTAATTCTACGACAACGATTGACGGTAGTGATTGAAGATGCAATTAAATAAAGTACACGATTAGGCCCGTGAACCAACGGTTAGTAATTCAGAATTAATTTATGGGCTCAGTACATACACAGAGGGACAGGAAGACAGACAGACAGACATACTAACAAACAGACTGACGATCACAGTGACTTCTCAGGAGCACTGACTCAAACCTTATTCAAACTGTTTTCAAACAAAAGCATACACATTAATGTAATTAACAACTTTGTTGTGAATTTTATTATTCACTGAAGTACTGAACATTGATTGATATTTCAAGAGTCAACAGATTGACAAGAACCATAAATATAATATGTGATAGTGTCATGTTATTGTAGACATGTCCATCAAATAACTGAATTGATAATGCAGATTTCAGGTGGTCTGTTTAAGTACTTAAAGTACATGCCTTTGAACTTTGCCTTTGAAATTAAGCTCCAGGTTGTTACATTTGGGGGGGCGGGGGGGGGGGGGTTGGCAGGTCTACATATATCTTAAACTAAAATACCCACAGCGCCGTTGCTTCTTGCCACTATTCCTACAGGAGAACACAGGGCTGGATTAATATCATCAGCGATAGGACGTCAGATATTTCCCCTCGGTAAACTGTAACAAAGATTCAACATGTGTACCTACAGTATTCAGTAGTAATCCTTGTTCCTACTACTTCCTGCTGAATTAGTGTTTATTTCAAATAGTTCCTTCCTGATGTTGGTTGTTTACAATTTGATTGACTATCGATATTGTCAACGCTCTTACATGTCAGTTAAAGTGTCACCCCTGTACATGATATTATTTGTATCACATTTGCAGTGATTATGTTTTGTTTTGTTTTGTTTTATATTTAATAGATCTGAATTTCCTTTATTTCAGGGTATCCTCACCCATTTGCTAGCAGAGAACAAAGACTGCAAGAATACCGGTATCGCGATTGGATATGATCACCGGCACAACAGCAAAAGGTAAGTACAGAAATGTACAAGTTTCTCTCTGTCAAAAATTTCACTCCAAAAATTATTTCTACGTCCACCAATAAAAATAAAAAAAAATTAAAAAAATGTCTACGTCCGCCGAGAGGATATTTGCAGTGTTAACATCAAATGACTTCCCTTTACTAAATCTGTTTCTTCTCAACTACACAATCCTCTAACGAGTCTCCTTATTGGCAGATAAAACATGATCTTGCGAGCACATTGACTGGACATCGTCGTTCAAAAGTCACGACAAGGAGCGGCCATTTTGTTTGATAGTCTGTGCTGTCGTAGTGACACATGAGGCCTTTTACTTTTTCTTTATTTTCATCTAAATTTTCGAGGCTTTTACATAGACTGTGTTGGCATGGAAACAAAGTACGCCAGTATGCGAGATCATTTCGATGACTCCAGAACAATTAGATTCAGCATTTTCAAAACCAATGTCCATTACAGGAAAGATTGCAATAAATCAAGAAACACATAAGAAATTGAAGCGTATGTGGCTGGATGATGTCATATTTAGACTTGATCAAGTCTCCAGTCTCATTTGTAACATTGAAACTATTACATCTCCCCATTATTTGAAATCAGATTTTGTCTTAGATGTTTTGGGAAGTTGTTCATTGCAAACATCTCTGTCACTTATAACCATAAAGATGGTGTATAAATGGGGACTTGCGAGGTGACTTGTAAATATAGTTGCATGCGCCAGTTTGTGGCTGCACCCTATGGGAAGTCCCCCAGGGGACACGTGGCTGTGGTGCACTGTGGTACCCCAGGAGAGATTGTTTGAATTGTGCACACTTTGGTGTGCAGGTGTGACAAGTTACCAATGACCAGGGTTAAGCTCAGCGCGGCGAAACTTTATTGTAAGTTGCACTATATAAAAACTGCTAATCATTAATTATTATGATGATTTGTAATTGGTTTAAAGGAGATACAAACTTTGTAGACCTCCTTTTTAACCAACCCTAGTCTAATCTTGCTTAATTTAACCCTGGAGATCTTTTTGTCGACATCGTTTCTGCCGTGATTTCTTCCACAGATATGCAGATCTGTCGGCAGCTATCATGGTCAGGGCAGGTGTACCTGTCTATCTATTCTCACACACATCGCCAACTCCATTTGTGGTGAGTTTTATTACATTAATAGCAATGTTCCAATAATTATGCCAAATTGATGATTAGCCTCAAGTTTCTGAAACTTGAATGATAAAGAAGGCTGCACAAGCACTGCATGCTAAGTTGTCATGAACGGTTCACACTCGTAAATTCTGACGTCTACACATCCAAACCGGTTTATCATCAATTTTTGTTAAGTTCTTAAATTGATTATTAGTTTTCCCTTAAATTGACAGGCTTATGTCATCAGGAAGAAGAATCTGGCGGCCGGTGTCATGGTAACGCCCTCTCATAACCCCAAAGGAGACAACGGCTATAAAGTCTACTGGGGAAACGGTGCACAGGTGAGGAGTCTTATTTGTCCAAGAATATATCGCGTTTCGATAAGATTAATATTTCGTCATCCTGTTTCCATTACTGGACGTTAATTTGTGTAGTTTCTAAAATGAAAAGATCCATAATAATGGACTGTCCTGTGTATGTAAAATAAAATATTCATATTTATGGAAGACAAATATTTTCATATTCTACTAAATATGTTTCATAAAGGTGTTGGTGATGGTACTAAATCAGCTATTCATGTCAACTTTGTTGCCATTTGATTTGTTGATAAATTGACATTTATAGTCCTGCGAATGCCTTCACTTTCTGATCTGGCGTGTATTTATCTTTAGACAGTAAATCATTTCACCTATTGCTAAGGGTATTAGCTGCAGTTGTCCATGCTAGCATGTAGCTTGTTTAAAAAATGATTGATTGATGTTGGGATATGTGTAAGTTCCTTTGCTTTTCCTTCTAAGCTGGTGTGAAGTTTTCTGTGTCGGCCATTCCACCTCCTTCGTAGGGTATTGCTTTGGTTGTCGTTTCTGGGACGATTCAAGCACATAAGGATTCCTGTTAATTGTCATTACTTTCCTACATGGTATGAACATATCTTTGTTGGTCATTCCACCTGTTAATAAGGGTATGCTGCATTTTTCCAAGCTAACAAGTAACATTTATTAGGTATGTCTGTTGATGAAGTGATACTGATGAATTTCAGTACTTTCCTGTCTAGTTTTTATAATCTCTGTAGTTCATTCCACATGTTGATAACGGTATCGGTGCAGCTATCCATGCTAACAGTTATTAGGTATGTCCATTGATGAATAGATGCTCATGAATTGCACTAATATCTTGTCTGGTGTTTAATGTATCTCTGTAGATCATTCCACCTGTCGATAAGGGTATTGCTGCAGCTATCCATGCTAATTTGGAACCCTGGCAACATTCTTGGGATACCTCTATCCTCACAGATAATGCCCTGGTAACAGATCCTTACCAAGAAGTCTTTGATTCTTACATGAAGGATATTACATCTGCTATGTGCCTACACAGGTATGTATATATTCTCTGATATATCTCAGTTGGGTTGTGAGAGCGTGGTGGCCAATTGGCTAAGGCGTCGGACTCGTGATCCAAGGATATCTGGTTCGATTCCTGCCTATTTCATTACGTTGTGTCCTTGGGCAAGATGCTTTATCTTACTTGCCTCTCTTCACCCAGGGGTTAAATGGGTACCTGTGATGTAACTTGTCATTGGGCACTGGAGGGATTGTCTCTGGGACAGGTTATCATTGACCAGGGATAATATAACGCCTGTAAAGCGCTTTGAGACCTATCGCTGGTATAAAGCGCTATATAGAAAGTAAATATTATTATGCAATCACCAGCATAATCATGACCTGGTACCAAACACGTTTTAAAAATGTACTCTCTGTTTGTTCAGCAACCTTGTTCCTAAAAGAAAGTAAATATTATTATATTATTATGCAATCACCAGCATAATAATGACCTGGTACCAAACACGTTTTAATAATTTACTCTCTGTTTGTTCAGCATCCTTGTTCCTAAACTCACACTTGCTGCATTTAATTTTGTATAAAAGAATTAACAAGCATATTTAATATAAAGGGAAATGTTATTATTATATACTTTGCCATGCAAGAGAGAGTACTTGTGCCTATGTGAGAAAGTTCTCTATCAAGAGTGTTACAAAAACGAAGTGGGGGAGTGGGTTGGGTGTGGAAAGAACAAAGTGCGGGAGTGGGTTGGGTGTGGGAAGAGAACGAAGTGGGAGGGAGTGGGTTGGGTGTGGGAAGAGAACGAAGTGGGGGAGTGGGTTCGGTGTGGGAAGAGAAACAATGAATTCTAGACATTAGTGAGTTTCCTTTAATTCATTATGTTGTTAGCAACCTAGTTAACTTGTAAATCAAGTACCAAAGTTCTGTCACATTCATAGTTTTCTTACTCCAACTGTAATAACTGCGAAAAGATTCAACTGCACAGGCAAGCTATGCTCTAACATGTACAAAAATCATGTCTCTATGGCTGTTTATCGAAGTAACATTAAATCTTTTTTTCAGAGAAATTAACGCCGAAACTAAATTGAAATTCACCTACACAGCCATGCACGGTGTGGGAACGCCAGCCTTCAAAGCCATGTTTCAAAATTTTGGATTCAAGGAATTGATTCTGGTCAAGGAACAAGTGAGGATATTTTTTTTTAGGAGAATCGATGGTGGCAGGATTATGTCCTTACAAAGGAAATGGAAAATAATAATTATCTGTTCATTTTTTATTAACATGTTTCCCACTTTGGGGGCAATAGTTTCTCAAATTATGCAGAAACAAGGAAACTTCACACACAAAAAGCTGGAATATATATATATATATATATATATATATATATATATATATTTTTGGGGGTGGGGGTTGGAGGGGGGATTTGATGACCTGATAGTATGACTTTTCATGAGCATGAAGAATTCAACTACATTGTGACCTAACTGTTAAATATTAGTGAGTAGCTCATTTCTCTAATTTAATCATTGCCATCTATTTAGGGATTCAATTTTAAGCCACATTTCCAGAGAAATGCATAGTTTGGGATCAATACATAGTGCAAACCCAAACTCCCTTAGTGTACTTGGGACCTTGTGCGTTTTTGCTGTTGCACATAAACTTGTGTTCTGCACTACTTATTTGGATCCTAAAATAATTTTGTGTTCAAAAGTTTGTTTAACCAGTTTTGGAAGACTCTGAAATTTTGTCTCATATAAGATACCATGATTCCTAGAACCTGCCATACATCGTAGGACTTGTACAGCAATTTGACACATTCTGCATACCGATTTGCAACGCGATATTTGATGAAAGATTCGATACAGTGAGATTTCACTTATTTTAACCGCTTCTCTCGCCATCTCTCTTTAGGTTGAAGAGGATCCCGAATTCACGACCGTCAAGAACCCAAATCCAGAGGAGGGCAAGAGCGCCCTCAATATCTCATTCAAAACAGCGGATGAAAACGGAAGCCGGGTGATTCTCGCCAACGATCCAGATGCCGATAGGTTAGCCGTGGCGGAGAAACTGGAAGACGGCTCCTGGAAAGTGTTTAACGGAAACGAGCTAGGTGCCCTGCTAGGGTGGTGGATACTGGAATGTTACAAGAAGAAACAACAGAGCCATTGGAACGGTAAGTGACACTGCATATCTGAATGTATGTATTTGTATGTACGTATGTATTTTAGATCCTCCTGCAAGCAGGAACTTGTGAAGGAGCCTCATTGGCTTATCAAAGCCGCAAGCTGACCGAATTCGTCTCTTACATTCATATTTAACGTCCATGATTATGAATTGTTAATTGTCAACAACTCTGTAACTGGACGACATACATTAATCTGGGATTAACTTGAACCAGGGACCTTATGATTGAAAGGCACCGGCGTTAACCACTGAGCTAACACTCCATGAATGGACAACAAGCGCGGTTAAACTGCATTTTGTCTGAGGATAATGTATTGTTTCAGTATTATTGTGAATTGTTTTTTTTTCTATTTTGTTTTTTGTTCTGTGTATATTTCTTTTGTTTTCTTTTTTGTATCGTTGCTTGTTCATTTTTGTTTTTCTTTTTCTTTTTCATGCAGATGTCCATATGTTTGCCAGTGCTGTTTCTTCTAAGATGCTGAAACACATTGCGGAGAAAGAGGGATTCATATTTGAGGTAAAAAATCATTCTTTTATAATCCTCAAACATTTGTCTGTTGTGAATAAGCTTTGAAGAGTAAAAGAGTGTTAAAGTGATGTTAATTAGTATTATTTTCATTTAAGTATTTTTTTCTCTCTATTTGGCTGTAGAAACTTTTCCCTTTAACTCCTTCCTTGGACATTGGTTTTTCTTTTTTTTCAAACTTCTTCTAAGAGGTATCAGTTTTTTATTTATGAACCAGAGCGCAGAGAATTTCATTGTGACACAAAGACGAAACTCACTGAAAATAGTTGTGGATGTCATACAATTATTTGCATCATTTGTGGTTTATTGGAAATTCTATTCCATGATCTAGGTTATTTATCTCTGATATCAGCTGTTTTTGATGTATTGGTCTATATTAAAGTTTAATACTTGTCAAACAAAGGGTTTTAAGTAGTGTTGCTACGATAATCGTTTTCAATATCGGTATCGGCCGATATTTGCAATATCGGCAGCATATCCGTATCGGTAAAATTTTGCCTAATTGCCGATAACAGCAAACCAATATTGAACTTTTCTTTTTAACAGCAGAGCTACTTCTTTATACTTGCAATGATCTGTTAATCTGCCCAAGACGATTCATTTCTTTAGCGTCAGTTAAACTCAGATTCATTTTCGATTAATATCCATGGAAACCTGACCCTCCGTAACCTCTAAAAACATGTCTACGACGAGCGAATATAACCAATGACCTTCGTGAACCTTGGCCTACACACAGCTTTAGTGCAGCATATACACAGTACTAACCATTCATTTTCTCAAAGGCCTCCGTGAAAACCTTGAACATGATGTATAACTGCACAGTTCAGCAGTGTTGGAAAACCTTGTTCAATTTCCCACGAACACAAAATACTGAAAACTTTTTTATTTAAATTTTCACGAAACTGATAAATTTTAAAATGACAAGTTAGAGTACCTATATAATTATATAAAACGAAAAGAGATTTAATCTGTCTTTCAATCTTTAAAAAGTGCAACTTACAAAACTTCCGATATCATGAAACAAACAACGTTCAGCAAAGCCCTGTTTCTAGACTGCCTAACAATAAATAGCGTGCACTATGCGTACATTTTTACAACTGCAGTGTTTAACCCTGTACCCAACTACCACGGTACATGTGCTGCAAATTTTCCCAGGTACCTTCCCAAAGTAACTGTGAGCTTATCCCCTGTGTAACACCTGCTTGTTAACATTTTTTGGCACGTTGCCAGGGAACTTTTTAGTTACGTGAGATCCGTAACCGCCGAGGTGGTTAGGCTATTTGCTATACACTTAACTATAGTAGGATATTATTTTTTCCATTTTTTGGGGAATTTTAGAAAATACTTTCTTTTCCCCCGCTTAACAACAGATGTGTTCTTACGGTATATTCATAAATGGATGCACTAGAGCCTTGTTTACATGACATTAGTTGCATTTAGTACGATATGCCAGTTTTGCGTGAATTTTTCGAGAGTAAAATTGCTCGATCTTTCGTAATATTTGAAAGGTGTACCACCTTACTTTCCGTACACAATTGGTCATTTCTCTACTGATTTTCAGTTTTTTTTTTCTATACGGTCCAGTGAATAAGTTGCACATTGAGTATAAACTCAATAAATTATAACTTTTACATTGTGATTGACAGTTCGTAACCTAATTAAGATGCAATTTTGCAAGCATACGTTAACACTGTAAGCAACTTGTAAGTCTTTACGATGTTAAGGCTCACATTTACTGCGTCCAGTTTATTTTGTCTGTTAAAAAATATCGGTATCGTATCGGTATCGGACCGATATTGGGATGATAATATCGGATATCGGCCAAAACCGATATTGGTGATATCGGCGCAACACTAGTTTTAAGTTTAAACATTTCTGTATTATGATTCCCACAATGATTATTCCAGTAGTCGCACGACTCCAGGATACACCAGTTTCTGTCAGTTTAATCAGCGTATATATAAGGAACTGTCTTGTTGTACTAATCTAAGAGGGGTTTCAGCTGGTACATTTGTATTTGGAAACATAGGAGTGTATTTGGAAGCTAGGAGTGTTAGCTCAGTGGTTAACGCTGATGCCTTTCAATCATAAGGTCCCCGGTTCGAGTCACTCCCAGATTAATGTATATGTAGTCCAGTTACAGAGTTGTTGACAATTCATAATTATGGATGTTAAATATGAATGCAAGAGACTGATTTCGGTCAGCTTGCGGCTTTGATAAGCCAATGAGGCTTCGCGAGTTCCTGCTTGCAGGATGATCTAAAATACATGACACTACTCACTGGATATTAATTAGTCTGATGGATAAATTGTTTAGTGCATTTTTCTTCGTGGGGGTCGAAGGGGGGGGGGGGGCTATTGCTATGGTTGAGTACATTTATTCATGTAATTGCTTTGGAAACTTAAATTTCATTTCGAATTTTAATTTTATATTTTCTTGTTCCAGGAAACACTTACAGGACACAAGTGGATGGGCAACAGAATAGATGCATTAATGAAAGAAGGAAAGACCTGCTTGTTTGCGTATGAAGAGGCAATAGGTAAAATGTGCAAAAAGAATAAAGAAATATTTAATTCGTTCAACGATATCGGTATCGTAAAGTAAACCATAAAGAAACCAACTATCTCAAATTTATAGAACCAGTCCAGCCGATAACTGTACATTTTCTAAGTGAAACATATCATACGGTCATTGGAAAGTCATACATATTTTATGTCCTGATTTGGTTAGTAATGTCATTACAATTGAAGAGGTCCATAAAAATGCTCTAACTTAAAATGCAGTGATTTTCTTGATACAAACTAGGTATTATTTTAGTTTGAAATAACAAAGTATGAAAAATGTAGAATAAATTCTACAGAAGACATTGTCACTATTAAAGTAAAAAAACCAACAGGTTAAATGATCACGCTGCATGAATTCAAGTTCCTGTCGCCTGCACATCTACTATGCTGCTCTGTGTGTTTATCTGTATTTGTGACTACACTCGCCTGCATCCATGATGATCTTTGGCAGTATTTACTTGCATGCATGACAATGTTTATGGTTCCATGCACCTTCCTTGTTGCTATGCCTACATCAGTGGCTGTCTCGTCCATGCTCATGATTGAATGCGTTTCTACTCATTTCCTACGTGTATGCCTGTATTGGTTCACGACCAATCTCCATGTTTGACTACCTGCGTATTTATGATTGCCTGCATATCTGATCCTGTTTGCCTGCAGCACTGATCAAGCTTGCCTGCACCTCTGATCATGATCGTCTGTACCTTTGTCCATCTTTTGTTTATCCATCTATCTACATTGATCTACGATCTACGATGATAATATTTCGCCTGCATTTCACCCACCAGGTTTCATGTGCTGCACGCAAGTTCTTGATAAAGATGGAGTCAGTGCTGGTGCTATCATCGGTGAGATGGCTGCTTTCCTTGCCACCGAAAACAAAACTCTCGTTGCTAAGCTGGATGAGCTTTATCAGAAGTGAGTTGAAACATATTTCTCTATATACAAATATTCAGTGGTGTTTTGAACAAAGATTACATTTGTCAGTCATATTTTGGCCAGGCACTACTTGGAGGAAATAACCTGAAGATCACAAGGATCATGCTCATTAACTACAGCTATCCCCCTCCCCTTCCCCTCCCCCTCACCCTCACCCACCCCTTCCCTCCACCACCGATCCATAGAAAAAGTGTACATGTAGAAGTTTAATTTCCAGACAGTTGACAATTTCCCTTCCAGTCAGGTTAAAGGTCAGGTAAAGCCGAACCTCAACAAAAGCCAAACCTCAATAAATAGCATAGGCGTAGGAGGCTGCAGCCCCCCCGACCAATTTTTTTGTGAAAATTCGGGCAAAATGCTGAGAATTTTTCGGGCACCCACTGAAAGAAAAATAATTTGCAATGTGTTTTTCAATGGTTAAACTTATATTATTTTGAACACTGTAATGACTTCCCCAATAATTATAACCAATATGGAAGGGTAGTGAAAAAAATGGTATGTAAAATAATGGTATGTTATTGGCATGTGATGTAATAACTGATGAATGCCTGTATGACATGCACATTAACTTGTTGAACGCGCATGGAAAATGTTGGTTATTTTTTTCGGGCAAGTCGTTTCAGCCCTCGAATCAAATTAGGCTCCTACGCCTGTGATTAATAGTATGAATTGTTCAGACGAAGGCAGATCATAATCAACCTAATTGATCACTCCTGACTATGATTAGTGGCTAGTTTCTTGGGTTGAGAACCTCTTGTCACTGAATATTCAGAATCGGTCTCGGTCATTGTGTGTATAATATCAACATGATTGATCATTCCTTTTTCCAGGTACGGCTATCATTTCAGCTCAAACTCTTACTACCTCTGTCATAACCCCGACACGACGAAAGCCATCTTCGAAAGAATAAGGTCTATGGAGGATGGATCTTATCCATCGCAGGTCGGTGGAGTCAAGATAACGGGCCTCAGAGATCTTACTACTGGATATGATAACAACCAGCCTGACAATAAAGCAATTCTTCCTACCAGTAAATCTAGTCACATGATCACCTTCAACTTTGAGAATGGATGCATCGCGACGTTGCGTACCAGCGGCACAGAGCCCAAGATTAAATACTATTCCGAAATCTTTGGTGACATGTCAGTCAGTGGTAAATCCAGCTTGGAAGTAAAACTCAAGTCATTTGTGAAGACCTTTGTGAAGGAGCTGCTCCAACCCGAGCTGAACGGCCTCGTAGGCAAGGAGGACTAACCAATCCTACCGTTGCATAACAACCTCTTGCATAGAGTTCTACGATGATGAATATTCACGTTATCAAGCTGGTGAACTTTGCATCTTGGAGAATGATGGGAGAGTACTTCTTCCATAGTTGTCATGTTCCATCTAAATATAGTAAAAAAAATATCTATGTATAGCGTTATATCTTTATTTTAATTATTACTTTACAAAGATGAATTTTGTAATTAAGAGTAAAATTTTATACATGCAAAATTATATATAATGCAGAATTAACACAAAATAAGGCAATATAATGCAAAATTACACAAAATAAGAAGTTCCTTGTCCTTCAGACTTCCTCTTAAACTGCAGCTTTCCTCATGTGTTACTTATTTTTACTTGAGGAAAAGTCAAAAGTGTATATTTTCTGCTACAAATATACTTAATCTCTATTGTCCTAATTCAGCTGTGTTTAAGTTGTTGATTGTATATTAGTGAAAGATATGGCAAGTAACCAATAGCAGTAGAAAGAGTTACAAATTCACCAGCAACATTGATGTCACACCTTTCCAATGGCAGTGTTCCATATATTACTCATTTCTTCAGTTAAAACAGGTAAAAAATTTCAAGTCTGAAATTGACTTTCTAAAAGTGTCATTTTACCGTCCTGTTCATAGAGTTCCATTAAGTTAGATGGTTATGAAGTGATTGTGGACAAAAACAGTTTCCTCGTTAAAAAAATGCACATGGGAACATCAGAAATTTAAATTTAAATTTAAAATTTGATTCAAAATTTAAAATTTAATTTTTTTTCTTCTAAAGCTGTTGGACAAGGAACAGATTATTTTGGTTATTATTTGATAACAGTAAGAATCGGTCACAAGAGACTAATAATTTATGTGTTGATATTAAATATCAGAAAAATCAAAATGTTTATGATAGAGATATAAGGCAAACTATTGAAAATGTTGCATCAACTTGTTTGGGTTTGATGCTGGTGCTTGCTAACACAGAGATTCAACTGAGTAATCAACTGCAATGTGCCTGAATCTTGCTTCCTGCAGAGAGTGAGTTAGTGTGTACTGATTAAATCAATTGAGAGAGACGAGTTCAACTCCATTCTCATCCGACAGTGCCTTCGTCTAGCTTCAACACCGACAAAATGGTAGAATTGTCGCTGTTGTTAATTTTATGACCATTTCCGGTGATTTTCCTAACTTAAGTTACGGCACATATTTGTTTTGTCAAAATGTCACAAGTTTCTTTTTTGGGGGAGGGTGAGGGGGGGGGGGGAATTGTCATTTGTTTAGAAATGGATAATTTGGCTTAAGACTTGTTTCACAACTTCAGTTTAATTGGAACAGTCCTGACCTAACAACTTCCATGTATACAACCTGAAAACCGAAACAGCTGAAACGTCATGCTCATTCAAAACTCTCTCACTTTTGCTGAGACTATTATTTTTATACTTAACGGTACTATTGCCTAACACTCTTTAATATGGGTTTGAAAGCATTTTTCAGCCTTGCATGTGTTTTGGGAGAATTTGTTTAAAATGTCTAATTAGTCTGTTATACTTTGCTTGATTAAGTATCAACTGTATTTTGTTGTTGTGTAAAATGGTCTTTTCTGATGAGAACCAGTCAAAAGATTTGAATGGAAACATTTTATACCGACATGAGTTTAGTCCATGTTGAGTCAGTCACATTGGTGAGTTCAGTCAGTGGTTATATTGGTTTGATTTAGGCAAAGGTAGCCAGATGCAAGTTACTTTGAAGGCCACTACTTTAAAAGAAACCAACGATTCAATCTTTTTATACAAAAATTTGTAGAGATGAAGTGAAAATACTCTTTTGTTTTTAATTGGTCTGTTATACTTTCCGTGATCAATTATCAAGTGTTTTTTTGGTGTTGTGTAAAATGGTCTTTTCTGACGTGAACCAGTCAAAACATTTGAATGAAAACATACAGACCTGAGTTTTGTCCGTGTTGAGTCAGTCACATTGGTGAGTTCAGTCAGTGGTTATATTGGTTAGATTTAGGTAAAGGGTAACCAGATGCAAGTTACTTTGAAGGCGGCCACTATTTTAAAAGAAACCAACGATTTAATCTTTTTATACAAAAATTTGTAGATGTGAAGTGAAAATATTCTTTTGTATTTAATTGGTCTGTTATACTTTCCGTGATCAATTGTCAAGTGTTTATTTGGTGCTGGTGTTGTGTAAAATGGCCTTTTCTGACGTGAGCCAATCAAAAGATTTGAATGAAAACATTTATACGGACATGAGTTTAGTCCATGTTGAGTCAGTCACATTGGTGAGTTCAGTCAGTGGTTATATTGGTTAGATTTAGGCAGAGGGAGCCAGATGGAAGTAACTCTGAAGTACACTTTTTTAAAAGAAACCACCGATTCAATCTTTTTATGATGGTATTATTCCTTGAGATGAAGTGAAAATACTCTTGTATTTTTAATTGGTCTGTTATACTTTGCATGATCAAGTATCAACCATCTTTGGTTGTTGTTGTTGTTGTTATGTAAAATGGTCTTTCCTGACATGAGCCAATCAAAAGATTTGAATGAAAGAAGTTTATACTGACATCACTAGTTAAAGAAACCACCGATTCAACCTTTTTATGATGGTATTGAAAAATATTTGTAGAGATCAAGTGAAAATACCCTTGTGTGACCTCAGGAATTGTGATAGTCAAGCATGTAGTTTTTATTATTTAATTGCTTAATTATTAGCAGTCAAGCCTGCGAATTACTTACAAATTATTTTTATTTGCTTATTGAAAGGCTTGCAACCTTCCAGATTCATTAAGAAATGGGTGACAGTCACATTACGAAAAATATGTGATTCACAGTTCAGATAATTGTGTCTGGCTAGTATTTTTTTTTCTTTTTTGTTGCGTAATGCCAGTTAGTTTCAAAAATGGAGGATTTGCTTTTCCTGAAACTAAATCATTTTTTACTTTTTGCAGCGGTTGTCACTTTTGCTCTTCTAAAGAATCTATGCCAGAAATCTACCTATTTGCCATTGTAATTTGTTAATCTTCCGACTTATACCAAAGAAAAGAAATTCCTTTTTATATTTCATTTTTTCGTATTAATCTTTTTCCCTTCATATGAATCTGCTTCTACTGCTGTTTTAATTTTCTTTTTTGTCACAACAGTATTTGAAAAACGATTTAGTTGACTTTATTAGTAATGAAGTTCCCTTTCCTATCATGAAATATATCTCACATTTAAAATTGTTAAATATTAGATATTTCTGTGAGAATGAAATGAGGGGTATTTTCAAGATAGTAAAAGTGTTCGTTTTTGGTTACAAGCTGAGAACCATACAACTTAGAAATTGGATTGAAAGTAACAAATCAGTGCAGATTCTTTGGGTTTTCAGGGTAAATTGGTATAGTTGGTATGACCTGTCTAAACATGGTAAATATTTACAGGAGATCCCACTACTAGGGTAATACACAAAATTATTAGTTTATTCTATATGAATATTAAACAACCTGTTGTCCATTATGCCAGTTTTGGTCTACAGAAGCAGATACGAGCATCTATTTCAGGGCATATCTTTCCAAAATTGCAACAAAAAAACTTACATTTATTTTACCAATTTAGTAGATTCTTAGCCATTTGGGATGTTAGGAAACAGAGTTCAAAGGTTATCTAGACTTGTAATTGTGGAGGATAAATGTTGCCATTTGTAGCCCTTCCTTATGCACATTGAATTTAATGTCCCAGTAACCTGTGACATTCTATGCTAATACAGTAAGCTCTAAATATTCATTCAAACAGCTTGTTCAACAAGTTTTCGCAAACTTTCTCAGACTAACTTTCTAAACAGTTTCTGTTTTCTCAAACTGTTTCCTCAAACTGTTTCCTCAAACTGTTTTCTCAAACTCTTGGTATGAAATTCCATCTCTTGGTAAATGATTCAGGTATTAAATGTTTTTGCTGAAAATATGATTTGTTTACTTTTGTATGAATGTCGTTAAAACTGTAATGAAAAAAGGTGCTTGTAATATTATAAGATATGGCAATCATGCAAGGTTATATATTTGGAATCATTGAAATTTGACCAAGTGGATTCTGGGTGCATGAATTGATTGTCAAGTTTGATTGAGGGGTAGCTTTTACCTCATGAAAATTACACTGTTATGCAGTAAGGAAACATTTATGTGATATATCTCCCACACACCTCACTTACAAAAATTGAAAAAAGAAAGACCCCTCATAAAGCACTGATGTGAATATAGACTTAAGTTTTTTGGAAATTTTACAATTTCTTTAAAAAAAAACAATTAATTAGAACATAATTAAAGTATGCGTGTATTCAGTTGTACAACATTTCTAGCCAACACACTTTTCCACATAGGATTAAATTTCCAGTTTTGACTCAGTTTTCTCAGTTCACTGTTGAAAATAAAACTTTAGACCTATCATGTTTCCAAACTGTATGGGTTAAGAGATATTTATTATCAAAATAGCATCAAAACTTTATAGATATATAATATAATACCTGGTATTAAGGGTGTAAGGAAGTCCGAGGCATAGAAAGTATATAATATGGCAGAAATGACAAATTGATTGTTTTATCTCCCTTTTCTATACATCATTTGATATTAAGAAAAGTTTGTCATTTTTAATTTCATATAGATATTAGCTCTTCATTTGCCATAATTCAATCCAAAATGCTGCGTATATGATATAACATAGCATTAATGATTTATTGTACCTCTTCTTCAAAATATGAAAAAAAAAGATGAAGGTTATGTATTCCTTTAAAATGTACTATTTAAAGTGTTAATTAATATTCGGTCATATAAATGAAGATGCGGTGCTTCGGTATCCCTACTCAATTGCTTTGTTCAGATGGTCCATGGGTTGTTTTAGTTTTACCTTTTTCTTATCCTAGAGAGTGGCTAGAGAACTGAAGGAGGAACAACTAAGTTGTTCCGTTCTGAGATTTGTGTTTCTGACAATTTTCTTGATCTTTTGCCTGTGCTAAGAAATTGTTAAGAATACAAAACTCATCACTCTGTTATGGAATGTTCTTTTTTTTGTTGTGGTGATTCTAAGTATATGTATTTTTATGCATGTATTGATGTTTTATCTGTGAGCTGCTAAAACATGTGAAAAATTAGCAGTGCGTGTGTGTTTGTGTGTGTGTGGAGGTTTTTTTTTTTTTTGTGAGTGTTTTTTTTTTTATGTGTGTGTTTGTTTGGGGCAAAAGTAAAATGTAAGAAGCAAAGCAGAAGTAGGGATTGAACCAGGGACCTTGTGTTCCAAAAAATGTTTGTCTTCCACCAGACCATAAGGTGGGCTAGTGATTTAGCTTTCAATAAAAATATTTAAACATCCAA
>TCONS_00013937	evm.TU.Chr13.120
ATGCTGAAACACATTGCGGAGAAAGAGGGATTCATATTTGAGGAAACACTTACAGGACACAAGTGGATGGGCAACAGAATAGATGCATTAATGAAAGAAGGAAAGACCTGCTTGTTTGCGTATGAAGAGGCAATAGGTTTCATGTGCTGCACGCAAGTTCTTGATAAAGATGGAGTCAGTGCTGGTGCTATCATCGGTGAGATGGCTGCTTTCCTTGCCACCGAAAACAAAACTCTCGTTGCTAAGCTGGATGAGCTTTATCAGAAGTACGGCTATCATTTCAGCTCAAACTCTTACTACCTCTGTCATAACCCCGACACGACGAAAGCCATCTTCGAAAGAATAAGGTCTATGGAGGATGGATCTTATCCATCGCAGGTCGGTGGAGTCAAGATAACGGGCCTCAGAGATCTTACTACTGGATATGATAACAACCAGCCTGACAATAAAGCAATTCTTCCTACCAGTAAATCTAGTCACATGATCACCTTCAACTTTGAGAATGGATGCATCGCGACGTTGCGTACCAGCGGCACAGAGCCCAAGATTAAATACTATTCCGAAATCTTTGGTGACATGTCAGTCAGTGGTAAATCCAGCTTGGAAGTAAAACTCAAGTCATTTGTGAAGACCTTTGTGAAGGAGCTGCTCCAACCCGAGCTGAACGGCCTCGTAGGCAAGGAGGACTAAC
>TCONS_00013939	evm.TU.Chr13.120
ATGGAATTCAAAGTAAATACAGGGGATGAAGCCCTGGACACAACTATAAGACAGTGGCTTAAGTGGGATAAGTATCCACCAACACGCCAAGAGGTTGTGGACTTGTTGGATAGGAAGGATGTGATAGAGCTGAAGAAAAGATTTGGAACGAGAATAGCATTTGGAACTGCAGGACTGAGAGCTCGAATGGAAGCTGGAACAGCAAGAATTAATGACCTTATTGTGATTCAAACAGCCCAGGGTATCCTCACCCATTTGCTAGCAGAGAACAAAGACTGCAAGAATACCGGTATCGCGATTGGATATGATCACCGGCACAACAGCAAAAGATATGCAGATCTGTCGGCAGCTATCATGGTCAGGGCAGGTGTACCTGTCTATCTATTCTCACACACATCGCCAACTCCATTTGTGGCTTATGTCATCAGGAAGAAGAATCTGGCGGCCGGTGTCATGGTAACGCCCTCTCATAACCCCAAAGGAGACAACGGCTATAAAGTCTACTGGGGAAACGGTGCACAGATCATTCCACCTGTCGATAAGGGTATTGCTGCAGCTATCCATGCTAATTTGGAACCCTGGCAACATTCTTGGGATACCTCTATCCTCACAGATAATGCCCTGGTAACAGATCCTTACCAAGAAGTCTTTGATTCTTACATGAAGGATATTACATCTGCTATGTGCCTACACAGAGAAATTAACGCCGAAACTAAATTGAAATTCACCTACACAGCCATGCACGGTGTGGGAACGCCAGCCTTCAAAGCCATGTTTCAAAATTTTGGATTCAAGGAATTGATTCTGGTCAAGGAACAAGTGAGGATATTTTTTTTTAGGAGAATCGATGGTGGCAGGATTATGTCCTTACAAAGGAAATGGAAAATAATAATTATCTGTTCATTTTTTATTAACATGTTTCCCACTTTGGGGGCAATAGTTTCTCAAATTATGCAGAAACAAGGAAACTTCACACACAAAAAGCTGGAATATATATATATATATATATATATATATATATATATATATTTTTGGGGGTGGGGGTTGGAGGGGGGATTTGATGACCTGATAGTATGAC
>TCONS_00013937	evm.TU.Chr13.120
MLKHIAEKEGFIFEETLTGHKWMGNRIDALMKEGKTCLFAYEEAIGFMCCTQVLDKDGVSAGAIIGEMAAFLATENKTLVAKLDELYQKYGYHFSSNSYYLCHNPDTTKAIFERIRSMEDGSYPSQVGGVKITGLRDLTTGYDNNQPDNKAILPTSKSSHMITFNFENGCIATLRTSGTEPKIKYYSEIFGDMSVSGKSSLEVKLKSFVKTFVKELLQPELNGLVGKED
>TCONS_00013939	evm.TU.Chr13.120
MEFKVNTGDEALDTTIRQWLKWDKYPPTRQEVVDLLDRKDVIELKKRFGTRIAFGTAGLRARMEAGTARINDLIVIQTAQGILTHLLAENKDCKNTGIAIGYDHRHNSKRYADLSAAIMVRAGVPVYLFSHTSPTPFVAYVIRKKNLAAGVMVTPSHNPKGDNGYKVYWGNGAQIIPPVDKGIAAAIHANLEPWQHSWDTSILTDNALVTDPYQEVFDSYMKDITSAMCLHREINAETKLKFTYTAMHGVGTPAFKAMFQNFGFKELILVKEQVRIFFFRRIDGGRIMSLQRKWKIIIICSFFINMFPTLGAIVSQIMQKQGNFTHKKLEYIYIYIYIYIYIYFWGWGLEGGFDDLIV
