# Supplementary material for: Transcriptomic Analysis Reveals Molecular Mechanisms of Fleeing, Adhesion, and Thanatosis Patterns in Sea Cucumber Apostichopus japonicus
Source: Biology (Basel). 2026 Jun 22;15(12):975. doi: 10.3390/biology15120975 (PMC13295820; doi:10.3390/biology15120975)
Supplement: Supplementary file 1 [file biology-15-00975-s001.zip › Supplementary Materials S2/evm.TU.Chr13.231.txt]

>evm.model.Chr13.231_dup1	evm.TU.Chr13.231
CTGGCTTCCCTTGAAAGTTATCAAAAGCAAAATGTCTGGTCCGCCAGTAAACCTTTGGACTTGTAGAAACTGCACCCTCACCAATGAGCAAACAGTCAATACATGTGTGGCTTGTGACTGCCCAAAACCTAATCCAGAGGAACCATTTTCCCCAAGGAAGTTCCTGGACAAAGCTCAAGGCTTTTTCTCTGGCATTCCAGACCAGATTTCTTCAGCTGTTAACACAGTACAGAATCCTGTCTCAGAATCAGAATGGACATGTGGTCGTTGCACCTACATCAACGGTGCGGGAGCTAAGCAGTGCAATATCTGTGGAGCACCAGAAAGATTCAAGACTTCCTTTCCAAAGGAGGAAAATCCTCCAGCAAGTACAATTGACTCGGTAACCATCACCGACGAAGATGAGGGCGCCATAGAGATATTCTGCGACAGCTGCGGATACCCGTACACTACTGATGAAAATAAAGTCTGTCCGATCTGTTCCTTTCAAGATGATAATGATGATGTTGTTGAAATAGCTAGCACCCCTCAGGCTGAGTCACAACCTTCGCAAGAACAAACTGCAGTAACTACACCAGTCGAGTCTCCAAAGCCATCCCTTACAGGTATCAAGTGGCCCCCTCCAGTAAAGCTTGGGTCAGATTCTGACTGGACTTGCTCAAAGTGCACATTTGTAAACAAGAGCAACAACGAAAAATGTAAACTTTGTTCAAGTTAA
>TCONS_00014123	evm.TU.Chr13.231
CTCATTGATAAACACGTCAGTGAAGATGCTTTTGGCAACAATTGCTATACTGTGCTTTCCTATTTTCCATGTGTGCTCGACAGATAACGGTGTTCACCTTACTAAAAGATAAATACAGCAATGGCGTTCCACATGGTATATCTTGTGTCACTATTAGTCCTGTATAGATGTGAGAAAACGTGCGCTTACAATGATTCGTTACAAACAACTAATGACATGCCTGACGCATGTGGAAAATATGGCGTTTGTGTTTGTGGCAAATTCAAAGTAGACTGCAGAGGCATGATGCACGATGTTCCTCGCAAGATTCCAACAAACACAACAGATCTACTGGTGCACTTTACCAATATAAGTGAAATACCAGCGAAAGCGTTCAACGGTTTGTCTAAGCTTCACATCCTATCTCTGACTAACAACGACATCGATGTTCTGCACACCGACAGCTTTTATGGTATCTCAAGTACTGTCGAACTATATTTGGGCTATAATAAGCTGAATCGTTTACCAGTTAATGTATTTGACGGACTACGATCCCTACGGCTATTAAATTTAGCGTTTAATAAATTGACGACGATCACTAACAATCTTTTTCACAACCCGTCGAATCTTAACTATCTATACATAGATTGCAACAGTATCCAGACCATACAGAATAAAGCTTTTAAAGGACTCGGTAACTTGATAGTATTAGGACTGGGTTATAATGACCTACACACTTTGCCAGCGATGGTATTTGAAGATCTCTCTTCACTGACAGAATTGCATTTAGAACGAAACCAGATTAATATGCTTCCAGATGGAACTTTCAGAGGACTTTCGAAGCTCACGAAAATACAATTAAACTACAATAACATGAGCACATTGCCAAATAAGTTATTTGAAAGTTTGCGGTCCATTACAATTATGGACTTAGGATTTAATGAGCTTCTAACGCTGTCATCGGGTGTTTTTGATGACTTATCGACGCTTCAGGAGTTGCTTCTTGATAATAACAAGATAAATACCCTTCAGAGAGGAACTTTTCGGGGACTTTCGGACGTGACATATCTTGACCTGAAGAGTAACGACATATCGCATATAGTGCCTGGATTTTTTAATGAAACAGGCGTTTACAAACTGGAAATACTTTTTCTGCAGAGAAACAAGCTAACTATCATCCATCGAAATTCATTCATTGGCTTGGAAATGTTGACACACTTATGTTTATTCGACAATTATATACATACTATTGGTGATAACGCATTCGCTTTGATGAATCTGCGGTACATATACCTGTTTCAAAATAACCTCACTAACATCACTGGAAATCCATTCGGAAGCAATGTAATGGAACAGCTACACCTTTTCGGGAACAAAATTGGCACATTTGACGCACAATCCCTTATGGGGATACCAAGCAATACCAGCATATATGTCAGTTGCGATTTCTTGCTTACCTTACCGATAAATTCAAAACACCATAATATTAGGTGTGTGACTCCCTCATCTTTGCCATCAACAAAACAAGGAAACATCGCTGTAGTCTTTGCACTTATCACAGATGGCTTTACATGCGACATCTCGACCTCAACATGTACACCGTGCGGATCTGGTTCTTACGGTAATGCAGTTAAAGGTGTATGCACCCCGTGCCCAGCTGGTGGCTTTTATCAGGATGACATCGCTCAAGTAACGCCTTCTGAATCCAAGTGGAAAATACCATGCAAACTATGTAATAATGGGACTTACGTTAAAGAAGGTCACGGAACTGCACCGAGAGATTGTGAGGTTTGCCCAGAAGGAACCAACCAGACAATATTAGCTGGACTTCGCGCATGTTACTGTAAAGCAAATTATGCACGAACAGATCGGTACGGTCCTTGCTTTCTTTGTCTTCAAGAAGGATTGGACTGTAGCCAGGAGTTTCAGGCACTTCTCCCCGGGTATACATGGAATTGGAGCTTTCCTGACGCAAATCTCAGTTACTACAATAGCTTTGTAACAAATCTAATCGGAGACGACATTGAATCGACACCTGTCAATTATGACGGGGAGTTGCCACGCGTGTTTAAATGCCCTCGCTCTACGAGCTGCTCCAACGACAATGACAACATAGGCGGAAACTGTGCTAGAGGATACACGGGGTGGTTGTGTACCAACTGTCTTCCTGGGTACTATTCTGTACTCGCTTCATGTGTCCCCTGTCCAAGTATCACCATTCTTATAGTAGAAACTTGCTTATTTGTGTTTATTTGTGCATTGGCCTGCGTCTTGTTAACAAGGCAAATAAAACAAAAAGACGAGGAAGAACAAAACAGGCGATCTTTTGTCGACGTCGTGATTGCTAGAATCAAAATTTTACTTGGGTTCTATCAAGTCATTGGGGAGATATTTACGTCTTTGCACGATATAAATTGGACTGGACCCCTAGTCATCGTAGGCAAGTTCATCTCGGCTCTAGAAATTAATATCTTGCGCCTATTTATCCGGCCAAGGTGCTACGACGAGAAACTTGACCTAGACCCTAAAGTTCAATTCATAATTGGAGCGGTTTTACCTTTAGTGATCATCTTTACCCCTTTCATATATTACCAAGCAAAGAAATTGTACGTGCTCATTAGGTTCTCACCTATCGTGCGCATGTCCTTTCAATCTCAATTCCAAAACCTGAAAAGGTGTCTTTTTGCATGTGTTGTCGTTCTGTTGTTCATAATTTACCCACCAGTATGTTCGGTTATCTTCAGCCTGTATCCTTTATCCTGCAAAACATTTTCTGTAGATCAGGATAGGAAGTTTAACGTCACACGACTTCGATCTGACTTTGATGTAGATTGCACAGGTTTGCAAGTCTACCATGTATCCGCATTTATCCTAACGGTTATCTATGTAATCGCATTCCCAGCAGCACTTCTCTATCTTCTCTGCAAGAACTTTTGTTTGCCTACTCGCAAAAAAGATTCATTGATTGATGATCTTCCACCTGACAACACCGA
>TCONS_00014124	evm.TU.Chr13.231
AAGAAAGAGAGAAGTTAAAAGTCTATCATTTTCGCTTCTAGATATACAGGTTGTTTTATAGAGGCACTCATTGATAAACACGTCAGTGAAGATGCTTTTGGCAACAATTGCTATACTGTGCTTTCCTATTTTCCATGTGTGCTCGACAGATAACGGTGTTCACCTTACTAAAAGATAAATACAGCAATGGCGTTCCACATGGTATATCTTGTGTCACTATTAGTCCTGTATAGATGTGAGAAAACGTGCGCTTACAATGATTCGTTACAAACAACTAATGACATGCCTGACGCATGTGGAAAATATGGCGTTTGTGTTTGTGGCAAATTCAAAGTAGACTGCAGAGGCATGATGCACGATGTTCCTCGCAAGATTCCAACAAACACAACAGATCTACTGGTGCACTTTACCAATATAAGTGAAATACCAGCGAAAGCGTTCAACGGTTTGTCTAAGCTTCACATCCTATCTCTGACTAACAACGACATCGATGTTCTGCACACCGACAGCTTTTATGGTATCTCAAGTACTGTCGAACTATATTTGGGCTATAATAAGCTGAATCGTTTACCAGTTAATGTATTTGACGGACTACGATCCCTACGGCTATTAAATTTAGCGTTTAATAAATTGACGACGATCACTAACAATCTTTTTCACAACCCGTCGAATCTTAACTATCTATACATAGATTGCAACAGTATCCAGACCATACAGAATAAAGCTTTTAAAGGACTCGGTAACTTGATAGTATTAGGACTGGGTTATAATGACCTACACACTTTGCCAGCGATGGTATTTGAAGATCTCTCTTCACTGACAGAATTGCATTTAGAACGAAACCAGATTAATATGCTTCCAGATGGAACTTTCAGAGGACTTTCGAAGCTCACGAAAATACAATTAAACTACAATAACATGAGCACATTGCCAAATAAGTTATTTGAAAGTTTGCGGTCCATTACAATTATGGACTTAGGATTTAATGAGCTTCTAACGCTGTCATCGGGTGTTTTTGATGACTTATCGACGCTTCAGGAGTTGCTTCTTGATAATAACAAGATAAATACCCTTCAGAGAGGAACTTTTCGGGGACTTTCGGACGTGACATATCTATGTTTATTCGACAATTATATACATACTATTGGTGATAACGCATTCGCTTTGATGAATCTGCGGTACATATACCTGTTTCAAAATAACCTCACTAACATCACTGGAAATCCATTCGGAAGCAATGTAATGGAACAGCTACACCTTTTCGGGAACAAAATTGGCACATTTGACGCACAATCCCTTATGGGGATACCAAGCAATACCAGCATATATGTCAGTTGCGATTTCTTGCTTACCTTACCGATAAATTCAAAACACCATAATATTAGGTGTGTGACTCCCTCATCTTTGCCATCAACAAAACAAGGAAACATCGCTGTAGTCTTTGCACTTATCACAGATGGCTTTACATGCGACATCTCGACCTCAACATGTACACCGTGCGGATCTGGTTCTTACGGTAATGCAGTTAAAGGTGTATGCACCCCGTGCCCAGCTGGTGGCTTTTATCAGGATGACATCGCTCAAGTAACGCCTTCTGAATCCAAGTGGAAAATACCATGCAAACTATGTAATAATGGGACTTACGTTAAAGAAGGTCACGGAACTGCACCGAGAGATTGTGAGGTTTGCCCAGAAGGAACCAACCAGACAATATTAGCTGGACTTCGCGCATGTTACTGTAAAGCAAATTATGCACGAACAGATCGGTACGGTCCTTGCTTTCTTTGTCTTCAAGAAGGATTGGACTGTAGCCAGGAGTTTCAGGCACTTCTCCCCGGGTATACATGGAATTGGAGCTTTCCTGACGCAAATCTCAGTTACTACAATAGCTTTGTAACAAATCTAATCGGAGACGACATTGAATCGACACCTGTCAATTATGACGGGGAGTTGCCACGCGTGTTTAAATGCCCTCGCTCTACGAGCTGCTCCAACGACAATGACAACATAGGCGGAAACTGTGCTAGAGGATACACGGGGTGGTTGTGTACCAACTGTCTTCCTGGGTACTATTCTGTACTCGCTTCATGTGTCCCCTGTCCAAGTATCACCATTCTTATAGTAGAAACTTGCTTATTTGTGTTTATTTGTGCATTGGCCTGCGTCTTGTTAACAAGGCAAATAAAACAAAAAGACGAGGAAGAACAAAACAGGCGATCTTTTGTCGACGTCGTGATTGCTAGAATCAAAATTTTACTTGGGTTCTATCAAGTCATTGGGGAGATATTTACGTCTTTGCACGATATAAATTGGACTGGACCCCTAGTCATCGTAGGCAAGTTCATCTCGGCTCTAGAAATTAATATCTTGCGCCTATTTATCCGGCCAAGGTGCTACGACGAGAAACTTGACCTAGACCCTAAAGTTCAATTCATAATTGGAGCGGTTTTACCTTTAGTGATCATCTTTACCCCTTTCATATATTACCAAGCAAAGAAATTGTACGTGCTCATTAGGTTCTCACCTATCGTGCGCATGTCCTTTCAATCTCAATTCCAAAACCTGAAAAGGTGTCTTTTTGCATGTGTTGTCGTTCTGTTGTTCATAATTTACCCACCAGTATGTTCGGTTATCTTCAGCCTGTATCCTTTATCCTGCAAAACATTTTCTGTAGATCAGGATAGGAAGTTTAACGTCACACGACTTCGATCTGACTTTGATGTAGATTGCACAGGTTTGCAAGTCTACCATGTATCCGCATTTATCCTAACGGTTATCTATGTAATCGCATTCCCAGCAGCACTTCTCTATCTTCTCTGCAAGAACTTTTGTTTGCCTACTCGCAAAAAAGATTCATTGATTGATGATCTTCCACCTGACAACACCGA
>TCONS_00012942	evm.TU.Chr13.231
CTTTGTCAAAGTCAACAGTGGCTCACGCCGGTTACTGAATAAACGGCAGCAAATTGGTTCTTCCAGCGTCAGGTTTTGTTTCTGGCTTCCCTTGAAAGTTATCAAAAGCAAAATGTCTGGTCCGCCAGTAAACCTTTGGACTTGTAGAAACTGCACCCTCACCAATGAGCAAACAGTCAATACATGTGTGGCTTGTGACTGCCCAAAACCTAATCCAGAGGAACCATTTTCCCCAAGGAAGTTCCTGGACAAAGCTCAAGGCTTTTTCTCTGGCATTCCAGACCAGATTTCTTCAGCTGTTAACACAGTACAGAATCCTGTCTCAGAATCAGAATGGACATGTGGTCGTTGCACCTACATCAACGGTGCGGGAGCTAAGCAGTGCAATATCTGTGGAGCACCAGAAAGATTCAAGACTTCCTTTCCAAAGGAGGAAAATCCTCCAGCAAGTACAATTGACTCGGTAACCATCACCGACGAAGATGAGGGCGCCATAGAGATATTCTGCGACAGCTGCGGATACCCGTACACTACTGATGAAAATAAAGTCTGTCCGATCTGTTCCTTTCAAGATGATAATGATGATGTTGTTGAAATAGCTAGCACCCCTCAGGCTGAGTCACAACCTTCGCAAGAACAAACTGCAGTAACTACACCAGTCGAGTCTCCAAAGCCATCCCTTACAGGTATCAAGTGGCCCCCTCCAGTAAAGCTTGGGTCAGATTCTGACTGGACTTGCTCAAAGTGCACATTTGTAAACAAGAGCAACAACGAAAAATGTAAACTTTGTTCAAGTTAAAGCGTTAAAGCGCCCAAATTAGGATACATGCCATTTGGGGCATTGTAACAAAATAATTAGAGGTTCTAGAGATACAAATTTTATATCCCTCGAGAGAGTCCCCTTAGCTGTACCTACCATAGTATAGACAATTTCCTAATATATGCATATGGTATGCCATACTCCCAGAGGTGCCAAAATGTGGACGGTAAATGTTGCCGTTTTGAAACTGCATGATTTCATCTTGGAGCTATTCTCAACTCCAAAAGTGGGTTATTCCAAATTTCGTCATGATCAAACTCTATGGCTATAGGTTCCCTCTTATAAAGATTTCAGAAAATTTCACCAATGAATATGCAAATTATTGTGAAATCGGACCAGTGTTTTGGACATCACTTTTTCCGACCACATTTATACACTCAACAATGGCAACTTGGATTGAAGTCATACTTGGTACATAGATGCGCCACACTGAGTAGATGAACCCTATTGATTTTGGTGCTCATCTCATCTCATGCAAAATAATGAGGTCACAGGGTCAAACGTAAAAATCTCCAAATGCTAATAACTCGGCAACCGAAAGTCAGAATTTATTCATACTTGGTATTAATGTGTTGGTATATAGTCGGTACATGGTAATTTATGTTCAAGTTGATATTATGCATATTTATTAGGGGCAGGGCTTAAGTCTATTTTCACTAAAATAGCTTGTAAACACTTGAAGTCATTCTTGATACATAAATGCGCCATAGTGAGTGGAAGAACCCTATTGATTTTGGTGCTCATCTCATGAATAATTATGAGGTCACGGTCAAACGTGAAAATCTCCAAATGCTTATAATTCCACAACCGACAGTCAGAATTTATTCTTACTTGGTATTAATGTGTTGGTAGATAGTGGGAACGTGGTAATATATGTTCACGTTGATATCATGCATATAAATTAGGGGGCGGGGCTTAAGTGGTCCTGTGGTCCTCCAACTTTGGTAGAGGGGTTTAAATGACTATGTAGCAGTAATGAAAGAATTATTTCTTCATTAGAAAAAGAATATTAGTGACAATATTCCGAGTAATTATAGGATAAAACTTCATTGTGATTGGTGGATTAGCAAAGGAAACGAATTGTGATTGGTGGGTTGGAAATGGAAACTAATTGTGATTGGTGGATTGGAAATGAATTGTGATGGAAAGGGGAGTAAAACAAGCCAATGGGTAGGATATTTCTGTCATATATCTGAAATTATAGCTGAAATAATGTGGGCATTATTTGCAGCACAGTAGGTTAAGCAGTACACAGTAAAACTTGGAATTACGGGAATTATATTGACTGCTTTAAGAGATCATGTAAAATAAGGTTAAACCAGATTTATGGTATTGTACGGTAATATTTCAGTTTGGCATCTATCAAATTTGATACATATTCAGTTTAGCTTTTTCCTGATCCAAAGTAGCTTGCCATTTCAAGGGGGCTGTGCATGCCCCCTTGTTAATACCAAAAAGGAAACAGAACTGAGCCTATGATCATCAATTCCTACAAATATATTGTCACAACTTTTGGTCTAACCACTTTGGATTCTTATGAATTTGAAAAGTTGTTTACCTTTCATCTATAATCACTGCTGAATCTATATCTAATTATGATTTGTGCAATTTTTACATAAATATATTTACTATTTTCGATAAGGTATGAAATTACTGAGAACTTGTACAATGCTTCCTGATAGGTTTAAAATTTCGTTTGTAAACATGTTTACATGTTTCTTATAAATGTTAAAAGTTGTTTACCTTTCATCTATAATCACTGCTAATGATGGATATTTTTATATGTAATTATGATTTGTGCAATTTTTACATAAATAAAATAACTATTTTCGATAAAGTATGAAATTACTGAGAACTTGTACAATGCTTCCTGATAGGTTTAAAATTTCGTTTGTAAACAAGTTTACATGTTTCTTATAAATGTTAAAAGTTGTTTACCTTTCATCTACAATCACTGCTAATGATGGATATTTTTTATATGTAATTATGATTTGTGCAATTTTTACATAGATATATTAACTATTTTTGATAAAGTATGAAATTACTGAGAACTTGTACAATGCTTCCTGATAGGTT
>TCONS_00014125	evm.TU.Chr13.231
CGTACAAGAAAATTTTGGGCACACAATGCCTCTCAGATTGCCGGAAACGGCACTTCTGAGGCCTTGCAAGTTGCATCTAAACATTCTTTATTTTATAATCTCACGTTTTAGAAATTTACACTTCCCCAAAAATTTGGTATATTAGAAGAAGAAAAAATGGTAACATCACTTTGAAGGGGAAAAATGGGACAGTATATTTTTTAAGCTCCTATTTAGTTACCTTATTTATTATTTTAACACAGTACTCAGCTACCTCCAGAAAAACATACATTGTTCAACGACACGTAGGCGGGATAATGTCGCTGTGTCGGGTGAGACTGCAATTTGTCTCACAAAAAAGTATAACTTATAACAAAGAATATGATAAACCCGTACTTCTATGCTTGTAGGCACCCCCCCCCCACCATCCATGAAAAAGAAAATGTTTCTTCTATATACACTCATGTTGGGGATATCCAGGTCAAGGGCGGCGGAAGCACTTTTAATCTGGGGGGCACCTACATCAAAGGGCACTTTGCAGAAATTCGATT
>TCONS_00012941	evm.TU.Chr13.231
ATCGAATTTCTGCAAAGTGCCCTTTGATGTAGGTGCCCCCCAGATTAAAAGTGCTTCCGCCGCCCTTGACCTGGATATCCCCAACATGAGTGTATATAGAAGAAACATTTTCTTTTTCATGGATGGTGGGGGGGGGGTGCCTACAAGCATAGAAGTACGGGTTTATCATATTCTTTGTTATAAGTTATACTTTTTTGTGAGACAAATTGCAGTCTCACCCGACACAGCGACATTATCCCGCCTACGTGTCGTTGAACAATGTATGTTTTTCTGGAGGTAGCTGAGTACTGTGTTAAAATAATAAATAAGGTAACTAAATAGGAGCTTAAAAAATATACTGTCCCATTTTTCCCCTTCAAAGTGATGTTACCATTTTTTCTTCTTCTAATATACCAAATTTTTGGGGAAGTGTAAATTTCTAAAACGTGAGATTATAAAATAAAGAATGTTTAGATGCAACTTGCAAGGCCTCAGAAGTGCCGTTTCCGGCAATCTGAGAGGCATTGTGTGCCCAAAATTTTCTTGTACG
>TCONS_00014124	evm.TU.Chr13.231
ATGGCGTTCCACATGGTATATCTTGTGTCACTATTAGTCCTGTATAGATGTGAGAAAACGTGCGCTTACAATGATTCGTTACAAACAACTAATGACATGCCTGACGCATGTGGAAAATATGGCGTTTGTGTTTGTGGCAAATTCAAAGTAGACTGCAGAGGCATGATGCACGATGTTCCTCGCAAGATTCCAACAAACACAACAGATCTACTGGTGCACTTTACCAATATAAGTGAAATACCAGCGAAAGCGTTCAACGGTTTGTCTAAGCTTCACATCCTATCTCTGACTAACAACGACATCGATGTTCTGCACACCGACAGCTTTTATGGTATCTCAAGTACTGTCGAACTATATTTGGGCTATAATAAGCTGAATCGTTTACCAGTTAATGTATTTGACGGACTACGATCCCTACGGCTATTAAATTTAGCGTTTAATAAATTGACGACGATCACTAACAATCTTTTTCACAACCCGTCGAATCTTAACTATCTATACATAGATTGCAACAGTATCCAGACCATACAGAATAAAGCTTTTAAAGGACTCGGTAACTTGATAGTATTAGGACTGGGTTATAATGACCTACACACTTTGCCAGCGATGGTATTTGAAGATCTCTCTTCACTGACAGAATTGCATTTAGAACGAAACCAGATTAATATGCTTCCAGATGGAACTTTCAGAGGACTTTCGAAGCTCACGAAAATACAATTAAACTACAATAACATGAGCACATTGCCAAATAAGTTATTTGAAAGTTTGCGGTCCATTACAATTATGGACTTAGGATTTAATGAGCTTCTAACGCTGTCATCGGGTGTTTTTGATGACTTATCGACGCTTCAGGAGTTGCTTCTTGATAATAACAAGATAAATACCCTTCAGAGAGGAACTTTTCGGGGACTTTCGGACGTGACATATCTATGTTTATTCGACAATTATATACATACTATTGGTGATAACGCATTCGCTTTGATGAATCTGCGGTACATATACCTGTTTCAAAATAACCTCACTAACATCACTGGAAATCCATTCGGAAGCAATGTAATGGAACAGCTACACCTTTTCGGGAACAAAATTGGCACATTTGACGCACAATCCCTTATGGGGATACCAAGCAATACCAGCATATATGTCAGTTGCGATTTCTTGCTTACCTTACCGATAAATTCAAAACACCATAATATTAGGTGTGTGACTCCCTCATCTTTGCCATCAACAAAACAAGGAAACATCGCTGTAGTCTTTGCACTTATCACAGATGGCTTTACATGCGACATCTCGACCTCAACATGTACACCGTGCGGATCTGGTTCTTACGGTAATGCAGTTAAAGGTGTATGCACCCCGTGCCCAGCTGGTGGCTTTTATCAGGATGACATCGCTCAAGTAACGCCTTCTGAATCCAAGTGGAAAATACCATGCAAACTATGTAATAATGGGACTTACGTTAAAGAAGGTCACGGAACTGCACCGAGAGATTGTGAGGTTTGCCCAGAAGGAACCAACCAGACAATATTAGCTGGACTTCGCGCATGTTACTGTAAAGCAAATTATGCACGAACAGATCGGTACGGTCCTTGCTTTCTTTGTCTTCAAGAAGGATTGGACTGTAGCCAGGAGTTTCAGGCACTTCTCCCCGGGTATACATGGAATTGGAGCTTTCCTGACGCAAATCTCAGTTACTACAATAGCTTTGTAACAAATCTAATCGGAGACGACATTGAATCGACACCTGTCAATTATGACGGGGAGTTGCCACGCGTGTTTAAATGCCCTCGCTCTACGAGCTGCTCCAACGACAATGACAACATAGGCGGAAACTGTGCTAGAGGATACACGGGGTGGTTGTGTACCAACTGTCTTCCTGGGTACTATTCTGTACTCGCTTCATGTGTCCCCTGTCCAAGTATCACCATTCTTATAGTAGAAACTTGCTTATTTGTGTTTATTTGTGCATTGGCCTGCGTCTTGTTAACAAGGCAAATAAAACAAAAAGACGAGGAAGAACAAAACAGGCGATCTTTTGTCGACGTCGTGATTGCTAGAATCAAAATTTTACTTGGGTTCTATCAAGTCATTGGGGAGATATTTACGTCTTTGCACGATATAAATTGGACTGGACCCCTAGTCATCGTAGGCAAGTTCATCTCGGCTCTAGAAATTAATATCTTGCGCCTATTTATCCGGCCAAGGTGCTACGACGAGAAACTTGACCTAGACCCTAAAGTTCAATTCATAATTGGAGCGGTTTTACCTTTAGTGATCATCTTTACCCCTTTCATATATTACCAAGCAAAGAAATTGTACGTGCTCATTAGGTTCTCACCTATCGTGCGCATGTCCTTTCAATCTCAATTCCAAAACCTGAAAAGGTGTCTTTTTGCATGTGTTGTCGTTCTGTTGTTCATAATTTACCCACCAGTATGTTCGGTTATCTTCAGCCTGTATCCTTTATCCTGCAAAACATTTTCTGTAGATCAGGATAGGAAGTTTAACGTCACACGACTTCGATCTGACTTTGATGTAGATTGCACAGGTTTGCAAGTCTACCATGTATCCGCATTTATCCTAACGGTTATCTATGTAATCGCATTCCCAGCAGCACTTCTCTATCTTCTCTGCAAGAACTTTTGTTTGCCTACTCGCAAAAAAGATTCATTGATTGATGATCTTCCACCTGACAACACCG
>TCONS_00012942	evm.TU.Chr13.231
ATGTCTGGTCCGCCAGTAAACCTTTGGACTTGTAGAAACTGCACCCTCACCAATGAGCAAACAGTCAATACATGTGTGGCTTGTGACTGCCCAAAACCTAATCCAGAGGAACCATTTTCCCCAAGGAAGTTCCTGGACAAAGCTCAAGGCTTTTTCTCTGGCATTCCAGACCAGATTTCTTCAGCTGTTAACACAGTACAGAATCCTGTCTCAGAATCAGAATGGACATGTGGTCGTTGCACCTACATCAACGGTGCGGGAGCTAAGCAGTGCAATATCTGTGGAGCACCAGAAAGATTCAAGACTTCCTTTCCAAAGGAGGAAAATCCTCCAGCAAGTACAATTGACTCGGTAACCATCACCGACGAAGATGAGGGCGCCATAGAGATATTCTGCGACAGCTGCGGATACCCGTACACTACTGATGAAAATAAAGTCTGTCCGATCTGTTCCTTTCAAGATGATAATGATGATGTTGTTGAAATAGCTAGCACCCCTCAGGCTGAGTCACAACCTTCGCAAGAACAAACTGCAGTAACTACACCAGTCGAGTCTCCAAAGCCATCCCTTACAGGTATCAAGTGGCCCCCTCCAGTAAAGCTTGGGTCAGATTCTGACTGGACTTGCTCAAAGTGCACATTTGTAAACAAGAGCAACAACGAAAAATGTAAACTTTGTTCAAGTTAAA
>TCONS_00014123	evm.TU.Chr13.231
ATGGCGTTCCACATGGTATATCTTGTGTCACTATTAGTCCTGTATAGATGTGAGAAAACGTGCGCTTACAATGATTCGTTACAAACAACTAATGACATGCCTGACGCATGTGGAAAATATGGCGTTTGTGTTTGTGGCAAATTCAAAGTAGACTGCAGAGGCATGATGCACGATGTTCCTCGCAAGATTCCAACAAACACAACAGATCTACTGGTGCACTTTACCAATATAAGTGAAATACCAGCGAAAGCGTTCAACGGTTTGTCTAAGCTTCACATCCTATCTCTGACTAACAACGACATCGATGTTCTGCACACCGACAGCTTTTATGGTATCTCAAGTACTGTCGAACTATATTTGGGCTATAATAAGCTGAATCGTTTACCAGTTAATGTATTTGACGGACTACGATCCCTACGGCTATTAAATTTAGCGTTTAATAAATTGACGACGATCACTAACAATCTTTTTCACAACCCGTCGAATCTTAACTATCTATACATAGATTGCAACAGTATCCAGACCATACAGAATAAAGCTTTTAAAGGACTCGGTAACTTGATAGTATTAGGACTGGGTTATAATGACCTACACACTTTGCCAGCGATGGTATTTGAAGATCTCTCTTCACTGACAGAATTGCATTTAGAACGAAACCAGATTAATATGCTTCCAGATGGAACTTTCAGAGGACTTTCGAAGCTCACGAAAATACAATTAAACTACAATAACATGAGCACATTGCCAAATAAGTTATTTGAAAGTTTGCGGTCCATTACAATTATGGACTTAGGATTTAATGAGCTTCTAACGCTGTCATCGGGTGTTTTTGATGACTTATCGACGCTTCAGGAGTTGCTTCTTGATAATAACAAGATAAATACCCTTCAGAGAGGAACTTTTCGGGGACTTTCGGACGTGACATATCTTGACCTGAAGAGTAACGACATATCGCATATAGTGCCTGGATTTTTTAATGAAACAGGCGTTTACAAACTGGAAATACTTTTTCTGCAGAGAAACAAGCTAACTATCATCCATCGAAATTCATTCATTGGCTTGGAAATGTTGACACACTTATGTTTATTCGACAATTATATACATACTATTGGTGATAACGCATTCGCTTTGATGAATCTGCGGTACATATACCTGTTTCAAAATAACCTCACTAACATCACTGGAAATCCATTCGGAAGCAATGTAATGGAACAGCTACACCTTTTCGGGAACAAAATTGGCACATTTGACGCACAATCCCTTATGGGGATACCAAGCAATACCAGCATATATGTCAGTTGCGATTTCTTGCTTACCTTACCGATAAATTCAAAACACCATAATATTAGGTGTGTGACTCCCTCATCTTTGCCATCAACAAAACAAGGAAACATCGCTGTAGTCTTTGCACTTATCACAGATGGCTTTACATGCGACATCTCGACCTCAACATGTACACCGTGCGGATCTGGTTCTTACGGTAATGCAGTTAAAGGTGTATGCACCCCGTGCCCAGCTGGTGGCTTTTATCAGGATGACATCGCTCAAGTAACGCCTTCTGAATCCAAGTGGAAAATACCATGCAAACTATGTAATAATGGGACTTACGTTAAAGAAGGTCACGGAACTGCACCGAGAGATTGTGAGGTTTGCCCAGAAGGAACCAACCAGACAATATTAGCTGGACTTCGCGCATGTTACTGTAAAGCAAATTATGCACGAACAGATCGGTACGGTCCTTGCTTTCTTTGTCTTCAAGAAGGATTGGACTGTAGCCAGGAGTTTCAGGCACTTCTCCCCGGGTATACATGGAATTGGAGCTTTCCTGACGCAAATCTCAGTTACTACAATAGCTTTGTAACAAATCTAATCGGAGACGACATTGAATCGACACCTGTCAATTATGACGGGGAGTTGCCACGCGTGTTTAAATGCCCTCGCTCTACGAGCTGCTCCAACGACAATGACAACATAGGCGGAAACTGTGCTAGAGGATACACGGGGTGGTTGTGTACCAACTGTCTTCCTGGGTACTATTCTGTACTCGCTTCATGTGTCCCCTGTCCAAGTATCACCATTCTTATAGTAGAAACTTGCTTATTTGTGTTTATTTGTGCATTGGCCTGCGTCTTGTTAACAAGGCAAATAAAACAAAAAGACGAGGAAGAACAAAACAGGCGATCTTTTGTCGACGTCGTGATTGCTAGAATCAAAATTTTACTTGGGTTCTATCAAGTCATTGGGGAGATATTTACGTCTTTGCACGATATAAATTGGACTGGACCCCTAGTCATCGTAGGCAAGTTCATCTCGGCTCTAGAAATTAATATCTTGCGCCTATTTATCCGGCCAAGGTGCTACGACGAGAAACTTGACCTAGACCCTAAAGTTCAATTCATAATTGGAGCGGTTTTACCTTTAGTGATCATCTTTACCCCTTTCATATATTACCAAGCAAAGAAATTGTACGTGCTCATTAGGTTCTCACCTATCGTGCGCATGTCCTTTCAATCTCAATTCCAAAACCTGAAAAGGTGTCTTTTTGCATGTGTTGTCGTTCTGTTGTTCATAATTTACCCACCAGTATGTTCGGTTATCTTCAGCCTGTATCCTTTATCCTGCAAAACATTTTCTGTAGATCAGGATAGGAAGTTTAACGTCACACGACTTCGATCTGACTTTGATGTAGATTGCACAGGTTTGCAAGTCTACCATGTATCCGCATTTATCCTAACGGTTATCTATGTAATCGCATTCCCAGCAGCACTTCTCTATCTTCTCTGCAAGAACTTTTGTTTGCCTACTCGCAAAAAAGATTCATTGATTGATGATCTTCCACCTGACAACACCG
>TCONS_00014124	evm.TU.Chr13.231
MAFHMVYLVSLLVLYRCEKTCAYNDSLQTTNDMPDACGKYGVCVCGKFKVDCRGMMHDVPRKIPTNTTDLLVHFTNISEIPAKAFNGLSKLHILSLTNNDIDVLHTDSFYGISSTVELYLGYNKLNRLPVNVFDGLRSLRLLNLAFNKLTTITNNLFHNPSNLNYLYIDCNSIQTIQNKAFKGLGNLIVLGLGYNDLHTLPAMVFEDLSSLTELHLERNQINMLPDGTFRGLSKLTKIQLNYNNMSTLPNKLFESLRSITIMDLGFNELLTLSSGVFDDLSTLQELLLDNNKINTLQRGTFRGLSDVTYLCLFDNYIHTIGDNAFALMNLRYIYLFQNNLTNITGNPFGSNVMEQLHLFGNKIGTFDAQSLMGIPSNTSIYVSCDFLLTLPINSKHHNIRCVTPSSLPSTKQGNIAVVFALITDGFTCDISTSTCTPCGSGSYGNAVKGVCTPCPAGGFYQDDIAQVTPSESKWKIPCKLCNNGTYVKEGHGTAPRDCEVCPEGTNQTILAGLRACYCKANYARTDRYGPCFLCLQEGLDCSQEFQALLPGYTWNWSFPDANLSYYNSFVTNLIGDDIESTPVNYDGELPRVFKCPRSTSCSNDNDNIGGNCARGYTGWLCTNCLPGYYSVLASCVPCPSITILIVETCLFVFICALACVLLTRQIKQKDEEEQNRRSFVDVVIARIKILLGFYQVIGEIFTSLHDINWTGPLVIVGKFISALEINILRLFIRPRCYDEKLDLDPKVQFIIGAVLPLVIIFTPFIYYQAKKLYVLIRFSPIVRMSFQSQFQNLKRCLFACVVVLLFIIYPPVCSVIFSLYPLSCKTFSVDQDRKFNVTRLRSDFDVDCTGLQVYHVSAFILTVIYVIAFPAALLYLLCKNFCLPTRKKDSLIDDLPPDNT
>TCONS_00012942	evm.TU.Chr13.231
MSGPPVNLWTCRNCTLTNEQTVNTCVACDCPKPNPEEPFSPRKFLDKAQGFFSGIPDQISSAVNTVQNPVSESEWTCGRCTYINGAGAKQCNICGAPERFKTSFPKEENPPASTIDSVTITDEDEGAIEIFCDSCGYPYTTDENKVCPICSFQDDNDDVVEIASTPQAESQPSQEQTAVTTPVESPKPSLTGIKWPPPVKLGSDSDWTCSKCTFVNKSNNEKCKLCSS
>TCONS_00014123	evm.TU.Chr13.231
MAFHMVYLVSLLVLYRCEKTCAYNDSLQTTNDMPDACGKYGVCVCGKFKVDCRGMMHDVPRKIPTNTTDLLVHFTNISEIPAKAFNGLSKLHILSLTNNDIDVLHTDSFYGISSTVELYLGYNKLNRLPVNVFDGLRSLRLLNLAFNKLTTITNNLFHNPSNLNYLYIDCNSIQTIQNKAFKGLGNLIVLGLGYNDLHTLPAMVFEDLSSLTELHLERNQINMLPDGTFRGLSKLTKIQLNYNNMSTLPNKLFESLRSITIMDLGFNELLTLSSGVFDDLSTLQELLLDNNKINTLQRGTFRGLSDVTYLDLKSNDISHIVPGFFNETGVYKLEILFLQRNKLTIIHRNSFIGLEMLTHLCLFDNYIHTIGDNAFALMNLRYIYLFQNNLTNITGNPFGSNVMEQLHLFGNKIGTFDAQSLMGIPSNTSIYVSCDFLLTLPINSKHHNIRCVTPSSLPSTKQGNIAVVFALITDGFTCDISTSTCTPCGSGSYGNAVKGVCTPCPAGGFYQDDIAQVTPSESKWKIPCKLCNNGTYVKEGHGTAPRDCEVCPEGTNQTILAGLRACYCKANYARTDRYGPCFLCLQEGLDCSQEFQALLPGYTWNWSFPDANLSYYNSFVTNLIGDDIESTPVNYDGELPRVFKCPRSTSCSNDNDNIGGNCARGYTGWLCTNCLPGYYSVLASCVPCPSITILIVETCLFVFICALACVLLTRQIKQKDEEEQNRRSFVDVVIARIKILLGFYQVIGEIFTSLHDINWTGPLVIVGKFISALEINILRLFIRPRCYDEKLDLDPKVQFIIGAVLPLVIIFTPFIYYQAKKLYVLIRFSPIVRMSFQSQFQNLKRCLFACVVVLLFIIYPPVCSVIFSLYPLSCKTFSVDQDRKFNVTRLRSDFDVDCTGLQVYHVSAFILTVIYVIAFPAALLYLLCKNFCLPTRKKDSLIDDLPPDNT
