# Supplementary material for: Transcriptomic Analysis Reveals Molecular Mechanisms of Fleeing, Adhesion, and Thanatosis Patterns in Sea Cucumber Apostichopus japonicus
Source: Biology (Basel). 2026 Jun 22;15(12):975. doi: 10.3390/biology15120975 (PMC13295820; doi:10.3390/biology15120975)
Supplement: Supplementary file 1 [file biology-15-00975-s001.zip › Supplementary Materials S2/evm.TU.Chr13.37.txt]

>evm.model.Chr13.37_dup1	evm.TU.Chr13.37
ATGTTCTTGGGTCCTTCAAGTTTGGCCAACTCGGAGAACTTTGACGACCGTATCCGACGAGATATTTGGACTGATTTCGAAAACTCATCCTACGTGTATACTCACAACAATGAAACACTGCGTGAACTGCGTGTTTTCACTGGTAGAGCAGAGTTTTATTTTGGTGTTTTATATTCTTTGATTGCTTTGATTGGCATAATAGCTAATCTTTTGATCTTTGTTAAGATGTGTGTTTCGTCGATATTACGTACTCCATCAAACTATTTCATCACCAATTTAGCTATGTCGGATCTCCTTGTACTAGTTGCTTTACTGACTACTAGAGTTATCACCATGTATACTGTCGGATACTACCAGAACATCATTCTGATTTACTGTGTTCAATATCTACAACACGTAAGTATATTGCACGCCCTATGTTCAATGTATGAGTGTAGTCAGGAGCAAAACAACACACAGCTGGGATGTATTAACAATATATCTAATGACTATTTCTAGCATACATGTACAACTAATTTTGTTTCTTAGGCATATGTCATTCTTGTTTACTTTAAAATGCTAAATGTCTGGGATGCTCAGTCAATAATACGGAACGCCGGCTCAAGTTATTTTAGAAGAAAATATAAATAATCAATCAAGAAGATAACACAAAATGGGTGTGGCCAGGTGGGGCGTAGGGGGGTGGGGGTGGTAGCCAATTGTGGATTTGCTTAGAAGAACAATATGCTTTTGTAGATGCTATACCGGCCCATATAATGCACCCTCCACGACAGTGCTTGGCCATTCAGCGGGTTCCTTTGCATTATCAAACGAATTGTTTATGAAATCAAGTTCTTTTGTTTCACTAACCCACTGCTATTTTTTGTCTGTTGACAAGGGAAATCAATTTTTGGCTAAAATGGTCGAATTTGTGTTATAAGAAGCCGAACATTTATTATAAAAGTTAAAATGTTTGAAGAACAAGTTGAAGTTTCCCATGAAAAGAGTAGTAATTTCGAGAAATAACTTATTTTTAAGAGAAAATAGGCGATTTTTTTAAGATAAAGCATGTAGGAGCTCAACATATAGTATAGCCGAATCTGAGGTAAAATATAAAAAAAAATATATAATATTTCGAAATGTCGATTGTTCCTCGAACTTTCAAAGTTATTATTAAATTAGTAAAGTTAATATTAGTGACAATTTTTAGACGAAAACTTCTAATAGAAATGTCGTGTACTCAATAAGGTGTGTCCACATACGCTACCAAGTATCCAAGCTTTACTTTTGGAGTTATCTATGCTTACAAGGTTGTCAAAAGTTGATCTTAGTTGACCTCTGGCCTCCACAGGAAAATAATACGATCATTATGTTCAATAAACTGAATCCACAAACCTGTATGGTAAAGAGCTAATCTAAACTTGACTTTGGAAATTATATATATCGGTTACAAGTTTGCAGACTCTGTCCTTTGTTGACCTCAAGTGACGTTTGACCTACACAGAAAAATAATTGTGGTTCATGTAATCACTAGGGTGGGCCTACATTACAAGTGGCAGTTCATCCTAGGGTTTACATCGTGTTTAGAAGGTTATCGGGGTTTGACTAGTATGTTCACCTTAAGTGACATTTGACCTCCACCAATTTGAATAGGTGTATATATCAGTAAGGTGCATCTATTCATCGAAACATGGATCTATCCATCGCGTACTTTTGAGTTACCGTGTTTACAACCCAATGCGTTGCATTTACATATACTCGTATTGAAAGCAGACACACGGTTATCACTGTCACATAAAAGCGTATATGGTACGGAGGTCTTGCCAATGCAAAGATCCAACTGCCTGTCCGAGCTTTCCGTGGAGTGCATCTATCGTTCAAAAAGCGAGAGAGAACAAAAAACTCCTCCCCCGTCCCACTTCGAAAAGTGAGGGAGCTGCCACTTTGCCATCTGTTCCTATACGCTTATGAGAATGTTTTGCCAGTTATCTGCAGAAACATAAAACCAGTCAAGATATTATCACATTGTTGATCTTTCTTCTCCTTGTTTGTCGTTAGGTATGCGTTCAAGCCACAGCCTTTGTTCTGGCGGCCATGTCATATACGAGATACCAGTTCATTATCCATCCACTGAAGGCAAGGGCCGAGTGGACATCTGCAAGAGTATGGTGGATATGTGGAGCTACTTGGATCAGTAAGAAACACTCAAACATGGCTGACTATATCTAACGCTATACCATTACAATGAACACATATTATACATGTACTAATGATACACACCGTAGATACCATATCAACGCAGTATGTTATGATTGACAATCTTCAAACCGTAATTGTTTACATCAGCCCTCCAAACAAGGAGAATGGTTGGTAGATTGTTGGTGTGTAAGATAAGAAGGCTAGGAACTGTATATATATAGTAGACATCGGTGGTAGACTGTTGGTGTGTATAAGATTAGAAGGCTAGGAACTGTACATATGTAGTAGACATCGGTGGTAGATTGTTGGTGTGTAAGATTAGAGGGCTAGGAACTGTACGTATGTAGTAGACATCGGTAGTAGATTGTTGGTGTGTAAGATTAGAGGGCTAGGAACTGTACGTATGTAGTAGACATCGGTGGTAGATTGTCGGTGTGTAAGATTAGAGGGCTAGGAACTGTACATATGTAATAGACATCGGTGGTAGATTGTTGGTGTGTAAGATTAGAGGGCTAGGAACTGTACATATGTAATAGACTTCGGTGGTAGATTGTTGGTGTGTAAGATTAGAGGGCTAGGAACTGTACATATGTAATAGACTTCGGTGGTAGATTGTTGGTGTGTAAGATTAGAGGGCTAGGAACTGTACATATGTAATAGACTTCGGTGGTAGATTGTTGGTGTGTAAGATTAGAGGGCTAGGAACTGTACATATGTAATAGACTTCGGTGGTAGATTGTTGGTGTGTAAGATTAGAGGGCTAGGAACTGTACATATGTAGTAGACATCGGTGGTAGATTGTTTCTTTCAGCTTGGATACTCCATTCGTTATTCATAAGATATGTTTATGAATATACGCTTATTTCTTTTACATTTTCCTTTGAAATTAATCACTGATATTTCTTCATCCACATTATAATTCATGTTTCCGTCTTTTTGTTTTCTAGTTTCGGCGATCTTGTACGTTCCTATTCTGTTTGGAGTTCTTCATGTTACAGGCGATACAGTGACGAGTTTTGTACCGATACCATTACGCAGGAAGATGTTCTCGTCTCTACGATTGCTACCTATGTTGATTATTCCTGGTGGAATCATTCTGATATCGTACGCTAAAATTATTGCCACTAATCGCAAGCGGAATACGTTCTTACGGAGGAAGTCGATGGTGACAGCCAATGGGACTTTGCAAAAGAATGCAGAGACTCAGTCCAAAAAATTAACCAAGATGGTGATTATTATAGTCTTGGTATTTTTTATTGGGTGGGGACCATATCAAATATATTTATCCGCTCTTGACCTTCGCCCTTACTTCCTCCAAAAAACTCCTTTAAGATGGAGACTTGTTGTGATTTCATTAGGAGTTCTCCGTTTGCTTGCTTACTTGGGATGTACCATCAATCCTTTTATTTACGCTCATACTAACCCTGCCTTTTTTACGATACGTCGGACGAAAAAAAAATCAATTCTTCCTAAAACAAACACAACAGCTTTATCTACACCACGAAACTCTTGTCAAATTGAACAGAATCGTATCGTTTGA
>TCONS_00013772	evm.TU.Chr13.37
CATTGCCCAACAGGGGGAGAGTTTATAGTTCTAAGATGCGGGCTGCGTTGACTCATAGTGACAGTTCTTTATTTCATATCCTGGCATGTGTGGTCAACTTACAACACACACTCATGGAACATTTTTATATCACTCCATGTTTTCTAGTTGCAGATTCACATTCTTACCAATATACCTTTCTAATCGGACGCTGACTTTTGTTCTCAACTTCAAAGTGAACTTACAGCCATTTTCTTCAACTAATTCACTGCATGAGAGACTTTTCAAATGTTTGACGAAATGTTCTTGGGTCCTTCAAGTTTGGCCAACTCGGAGAACTTTGACGACCGTATCCGACGAGATATTTGGACTGATTTCGAAAACTCATCCTACGTGTATACTCACAACAATGAAACACTGCGTGAACTGCGTGTTTTCACTGGTAGAGCAGAGTTTTATTTTGGTGTTTTATATTCTTTGATTGCTTTGATTGGCATAATAGCTAATCTTTTGATCTTTGTTAAGATGTGTGTTTCGTCGATATTACGTACTCCATCAAACTATTTCATCACCAATTTAGCTATGTCGGATCTCCTTGTACTAGTTGCTTTACTGACTACTAGAGTTATCACCATGTATACTGTCGGATACTACCAGAACATCATTCTGATTTACTGTGTTCAATATCTACAACACGTATGCGTTCAAGCCACAGCCTTTGTTCTGGCGGCCATGTCATATACGAGATACCAGTTCATTATCCATCCACTGAAGGCAAGGGCCGAGTGGACATCTGCAAGAGTATGGTGGATATGTGGAGCTACTTGGATCATTTCGGCGATCTTGTACGTTCCTATTCTGTTTGGAGTTCTTCATGTTACAGGCGATACAGTGACGAGTTTTGTACCGATACCATTACGCAGGAAGATGTTCTCGTCTCTACGATTGCTACCTATGTTGATTATTCCTGGTGGAATCATTCTGATATCGTACGCTAAAATTATTGCCACTAATCGCAAGCGGAATACGTTCTTACGGAGGAAGTCGATGGTGACAGCCAATGGGACTTTGCAAAAGAATGCAGAGACTCAGTCCAAAAAATTAACCAAGATGGTGATTATTATAGTCTTGGTATTTTTTATTGGGTGGGGACCATATCAAATATATTTATCCGCTCTTGACCTTCGCCCTTACTTCCTCCAAAAAACTCCTTTAAGATGGAGACTTGTTGTGATTTCATTAGGAGTTCTCCGTTTGCTTGCTTACTTGGGATGTACCATCAATCCTTTTATTTACGCTCATACTAACCCTGCCTTTTTTACGATACGTCGGACGAAAAAAAAATCAATTCTTCCTAAAACAAACACAACAGCTTTATCTACACCACGAAACTCTTGTCAAATTGAACAGAATCGTATCGTTTGATTTCTCTCCAAGCTACATGTCCACTAGTACACTGTATAAATGGTTTGTCACAAATTACTACTTTAATGGGAATATATTATCACGTTAAAGTTCACTTGAACACAATGAATTGTTGTGATTGAAATAATTTTGATAAAACATTTAGTTCTGAAAAAAATGAGTCGGAGATAAATTTGCAGGCGGGAAATTGGGACATGGGATATAGAGACAAAACAACACTTTGTGATATTTACCAAAACCCAGTTATAATTAGTCAGCTAAATGTTTCATTCACAGAAACTCAATTATCATTAGTCAGTTATATGTTGCATTTACACAAACCCAACTATCATCAGTCAGTTATATGTTTCATTTACATAAACCCAGTTATCATCAGTCAGTTATATGTTTCCTTTACATAAACCCAGTTATCATCAGTCAGTTATATGTTTCATTTACATAAACCCAGTTATTGTTTACTCAGTTATATGTTTCATTTACACAAACCCAACTATCATCAGTCAGTTATATGTTTCATTTACACAAACCCAACAATCATCAGTCAGTTATATGTTTCAGTTACACAAACCCAACAATCATCAGTCAGTTATATGTTTCATTTACACAAACCCAACTATCATCAGTCAGTTATATGTTTCATTTACACAAACCCAACAATCATCAGTCAGTTATATGTTTCAGTTACACAAACCCAACTATCATCAGTCAGTTATATGTTTCATTTACATAAACCCAGTTATTGTTCACTTAGTTATATGTTTCATTTACACAAACCCAACTATCATCAGTCAGTTATATGTTTCATTTACACAAACTCAACTATCATCAGTCAGTTATATGTTTCATTTACACAAACTCAGTTATCATCAGTCAGTTATATGTTTCATTTACACAAACCCAACTATCGTCAGTCAGTTATATGTTTCATTTACACAAACCCAGTTATCATCACTCAGTTATATGTTTCATTTACACAAACCCAACTATCATCAGCCAGTTATAAGTATCATTTACACAAACCCATGCAGTCCCCAGCATATAATTGATTTTCAAGAAACTTATACAATGATCGCCGGCACAGTTGTAACAACGTTATGTAGAATAGTACTTTTCATAACATCTGATATGTGACAATAAAGAGAAAAATTTAAGCATTAAAGTGAAAACCAATGGTGACGACTAAAACAATAGCTATACGAAAAACATTGATTTAGTCAGTAGTAATTGTATTGATACTACGCGAACGGTTCATATCATTTGGAGCCCCGAAATGTTGTAGAAACTCAACTTTCCTGTAGGTTCGGGATATTTTCCTTCATAGCATCACGTAGCACACCAAACGAAGTCGTGTACTACTGAAATTAGTGTCCATTTGGGACAATTTGTGTCTGAAATATACATGCATGTCACAGTGAGAAGCACTAAGAGTGACAGTATGAACACTGTCAATATCCTGTTTGTATCATGTACAGCCACTGGTCATATACTAGATGGGCCAGCTGTATGAGAGTACAGTCGGAGAGTGGTTTCGTACCAGCGTTAGGAAATTGTTCCAACCGGAGTTAAATTTAATATTTGTTCGGATACAATGCAGCAGGGTACTTAGAAAAGACTAATGTACTTATTTAGTAAGAGGGTTATCGTTATAGAGTAAATATATATAAGTCTCATAAATGCAATTAGGTCTGCTATTGGTTTGATATTTCACCTGCTCGCCACATCTCTAAAAAGAAATATAAAACTGTTGGCGATCGTTGCTTCCATTATACATGACCTTACCTTTGGATGAACTACCTACCTCTACATAGATGTCCCATTGGCAGATTTTTGGGCTACGTAAATGCACTTTTATTATTATTATTGTTGTTATTAGTATTATTATTAGTATTATTATTATTATTATTGTACATATTTCTATTATCACCTTGATATATCACAAAGAAATGTTCATATACGAACTTCATATATTATCATTCTAATCATGATATATATTCATAATTCTT
>TCONS_00013773	evm.TU.Chr13.37
TGTGTGGTCAACTTACAACACACACTCATGGAACATTTTTATATCACTCCATGTTTTCTAGTTGCAGATTCACATTCTTACCAATATACCTTTCTAATCGGACGCTGACTTTTGTTCTCAACTTCAAAGTGAACTTACAGCCATTTTCTTCAACTAATTCACTGCATGAGAGACTTTTCAAATGTTTGACGAAATGTTCTTGGGTCCTTCAAGTTTGGCCAACTCGGAGAACTTTGACGACCGTATCCGACGAGATATTTGGACTGATTTCGAAAACTCATCCTACGTGTATACTCACAACAATGAAACACTGCGTGAACTGCGTGTTTTCACTGGTAGAGCAGAGTTTTATTTTGGTGTTTTATATTCTTTGATTGCTTTGATTGGCATAATAGCTAATCTTTTGATCTTTGTTAAGATGTGTGTTTCGTCGATATTACGTACTCCATCAAACTATTTCATCACCAATTTAGCTATGTCGGATCTCCTTGTACTAGTTGCTTTACTGACTACTAGAGTTATCACCATGTATACTGTCGGATACTACCAGAACATCATTCTGATTTACTGTGTTCAATATCTACAACACGTATGCGTTCAAGCCACAGCCTTTGTTCTGGCGGCCATGTCATATACGAGATACCAGTTCATTATCCATCCACTGAAGGCAAGGGCCGAGTGGACATCTGCAAGAGTATGGTGGATATGTGGAGCTACTTGGATCATTTCGGCGATCTTGTACGTTCCTATTCTGTTTGGAGTTCTTCATGTTACAGGCGATACAGTGACGAGTTTTGTACCGATACCATTACGCAGGAAGATGTTCTCGTCTCTACGATTGCTACCTATGTTGATTATTCCTGGTGGAATCATTCTGATATCGTACGCTAAAATTATTGCCACTAATCGCAAGCGGAATACGTTCTTACGGAGGAAGTCGATGGTGACAGCCAATGGGACTTTGCAAAAGAATGCAGAGACTCAGTCCAAAAAATTAACCAAGATGGTGATTATTATAGTCTTGGTATTTTTTATTGGGTGGGGACCATATCAAATATATTTATCCGCTCTTGACCTTCGCCCTTACTTCCTCCAAAAAACTCCTTTAAGATGGAGACTTGTTGTGATTTCATTAGGAGTTCTCCGTTTGCTTGCTTACTTGGGATGTACCATCAATCCTTTTATTTACGCTCATACTAACCCTGCCTTTTTTACGATACGTCGGACGAAAAAAAAATCAATTCTTCCTAAAACAAACACAACAGCTTTATCTACACCACGAAACTCTTGTCAAATTGAACAGAATCGTATCGTTTGATTTCTCTCCAAGCTACATGTCCACTAGTACACTGTATAAATGGTTTGTCACAAATTACTACTTTAATGGGAATATATTATCACGTTAAAGTTCACTTGAACACAATGAATTGTTGTGATTGAAATAATTTTGATAAAACATTTAGTTCTGAAAAAAATGAGTCGGAGATAAATTTGCAGGCGGGAAATTGGGACATGGGATATAGAGACAAAACAACACTTTGTGATATTTACCAAAACCCAGTTATAATTAGTCAGCTAAATGTTTCATTCACAGAAACTCAATTATCATTAGTCAGTTATATGTTGCATTTACACAAACCCAACTATCATCAGTCAGTTATATGTTTCATTTACATAAACCCAGTTATCATCAGTCAGTTATGTGTTTCCTTTACATAAACCCAGTTATCGTCAGTCAGTTATATGTTTCATTTACATAAACCCAGTTATTGTTTACTCAGTTATATGTTTCATTTACACAAACCCAACTATCATCAGTCAGTTATATGTTTCATTTACACAAACCCAACAATCATCAGTCAGTTATATGTTTCAGTTACACAAACCCAACTATCATCAGTCAGTTATATGTTTCATTTACATAAACCCAGTTATTGTTCACTTAGTTATATGTTTCATTTACACAAACCCAACTATCATCAGTCAGTTATATGTTTCATTTACACAAACTCAACTATCATCAGTCAGTTATATGTTTCATTTACACAAACTCAGTTATCATCAGTCAGTTATATGTTTCATTTACACAAACCCAACTATCGTCAGTCAGTTATATGTTTCATTTACACAAACCCAACTATCATCAGCCAGTTATAAGTATCATTTACACAAACCCATGCAGTCCCCAGCATATAATTGATTTTCAAGAAACTTATACAATGATCGCCGGCACAGTTGTAACAACGTTATGTAGAATAGTACTTTTCATAACATCTGATATGTGACAATAAAGAGAAAAATTTAAGCATTAAAGTGAAAACCAATGGTGACGACTAAAACAATAGCTATACGAAAAACATTGATTTAGTCAGTAGTAATTGTATTGATACTACGCGAACGGTTCATATCATTTGGAGCCCCGAAATGTTGTAGAAACTCAACTTTCCTGTAGGTTCGGGATATTTTCCTTCATAGCATCACGTAGCACACCAAACGAAGTCGTGTACTACTGAAATTAGTGTCCATTTGGGACAATTTGTGTCTGAAATATACATGCATGTCACAGTGAGAAGCACTAAGAGTGACAGTATGAACACTGTCAATATCCTGTTTGTATCATGTACAGCCACTGGTCATATACTAGATGGGCCAGCTGTATGAGAGTACAGTCGGAGAGTGGTTTCGTACCAGCGTTAGGAAATTGTTCCAACCGGAGTTAAATTTAATATTTGTTCGGATACAATGCAGCAGGGTACTTAGAAAAGACTAATGTACTTATTTAGTAAGAGGGTTATCGTTATAGAGTAAATATATATAAGTCTCATAAATGCAATTAGGTCTGCTATTGGTTTGATATTTCACCTGCTCGCCACATCTCTAAAAAGAAATATAAAACTGTTGGCGATCGTTGCTTCCATTATACATGACCTTACCTTTGGATGAACTACCTACCTCTACATAGATGTCCCATTGGCAGATTTTTGGGCTACGTAAATGCACTTTTATTATTATTATTATTATTAGTATTATTATTAGTAGTATTATTATTATTACTATTACCATTACTATTACTATGACTATTACTATGACTATTACTATTATTATTATTATTATTATTATTATTATTATTATTATTAGTATTATTATTAGTATTACTATTACCATTACTATTACTATGACTATTACTATGACTATTACTATTATTATTATTATTATTATGATTATTATTATTATTATTATTATTATTATTATTATTATTA
>TCONS_00013774	evm.TU.Chr13.37
TGTGTGGTCAACTTACAACACACACTCATGGAACATTTTTATATCACTCCATGTTTTCTAGTTGCAGATTCACATTCTTACCAATATACCTTTCTAATCGGACGCTGACTTTTGTTCTCAACTTCAAAGTGAACTTACAGCCATTTTCTTCAACTAATTCACTGCATGAGAGACTTTTCAAATGTTTGACGAAATGTTCTTGGGTCCTTCAAGTTTGGCCAACTCGGAGAACTTTGACGACCGTATCCGACGAGATATTTGGACTGATTTCGAAAACTCATCCTACGTGTATACTCACAACAATGAAACACTGCGTGAACTGCGTGTTTTCACTGGTAGAGCAGAGTTTTATTTTGGTGTTTTATATTCTTTGATTGCTTTGATTGGCATAATAGCTAATCTTTTGATCTTTGTTAAGATGTGTGTTTCGTCGATATTACGTACTCCATCAAACTATTTCATCACCAATTTAGCTATGTCGGATCTCCTTGTACTAGTTGCTTTACTGACTACTAGAGTTATCACCATGTATACTGTCGGATACTACCAGAACATCATTCTGATTTACTGTGTTCAATATCTACAACACGTATGCGTTCAAGCCACAGCCTTTGTTCTGGCGGCCATGTCATATACGAGATACCAGTTCATTATCCATCCACTGAAGGCAAGGGCCGAGTGGACATCTGCAAGAGTATGGTGGATATGTGGAGCTACTTGGATCATTTCGGCGATCTTGTACGTTCCTATTCTGTTTGGAGTTCTTCATGTTACAGGCGATACAGTGACGAGTTTTGTACCGATACCATTACGCAGGAAGATGTTCTCGTCTCTACGATTGCTACCTATGTTGATTATTCCTGGTGGAATCATTCTGATATCGTACGCTAAAATTATTGCCACTAATCGCAAGCGGAATACGTTCTTACGGAGGAAGTCGATGGTGACAGCCAATGGGACTTTGCAAAAGAATGCAGAGACTCAGTCCAAAAAATTAACCAAGATGGTGATTATTATAGTCTTGGTATTTTTTATTGGGTGGGGACCATATCAAATATATTTATCCGCTCTTGACCTTCGCCCTTACTTCCTCCAAAAAACTCCTTTAAGATGGAGACTTGTTGTGATTTCATTAGGAGTTCTCCGTTTGCTTGCTTACTTGGGATGTACCATCAATCCTTTTATTTACGCTCATACTAACCCTGCCTTTTTTACGATACGTCGGACGAAAAAAAAATCAATTCTTCCTAAAACAAACACAACAGCTTTATCTACACCACGAAACTCTTGTCAAATTGAACAGAATCGTATCGTTTGATTTCTCTCCAAGCTACATGTCCACTAGTACACTGTATAAATGGTTTGTCACAAATTACTACTTTAATGGGAATATATTATCACGTTAAAGTTCACTTGAACACAATGAATTGTTGTGATTGAAATAATTTTGATAAAACATTTAGTTCTGAAAAAAATGAGTCGGAGATAAATTTGCAGGCGGGAAATTGGGACATGGGATATAGAGACAAAACAACACTTTGTGATATTTACACAAACCCAACTATCATCAGTCAGTTATATGTTTCATTTACACAAACCCAACAATCATCAGTCAGTTATATGTTTCAGTTACACAAACCCAACTATCATCAGTCAGTTATATGTTTCATTTACATAAACCCAGTTATTGTTCACTTAGTTATATGTTTCATTTACACAAACCCAACTATCATCAGTCAGTTATATGTTTCATTTACACAAACTCAACTATCATCAGTCAGTTATATGTTTCATTTACACAAACTCAGTTATCATCAGTCAGTTATATGTTTCATTTACACAAACCCAACTATCGTCAGTCAGTTATATGTTTCATTTACACAAACCCAACTATCATCAGCCAGTTATAAGTATCATTTACACAAACCCATGCAGTCCCCAGCATATAATTGATTTTCAAGAAACTTATACAATGATCGCCGGCACAGTTGTAACAACGTTATGTAGAATAGTACTTTTCATAACATCTGATATGTGACAATAAAGAGAAAAATTTAAGCATTAAAGTGAAAACCAATGGTGACGACTAAAACAATAGCTATACGAAAAACATTGATTTAGTCAGTAGTAATTGTATTGATACTACGCGAACGGTTCATATCATTTGGAGCCCCGAAATGTTGTAGAAACTCAACTTTCCTGTAGGTTCGGGATATTTTCCTTCATAGCATCACGTAGCACACCAAACGAAGTCGTGTACTACTGAAATTAGTGTCCATTTGGGACAATTTGTGTCTGAAATATACATGCATGTCACAGTGAGAAGCACTAAGAGTGACAGTATGAACACTGTCAATATCCTGTTTGTATCATGTACAGCCACTGGTCATATACTAGATGGGCCAGCTGTATGAGAGTACAGTCGGAGAGTGGTTTCGTACCAGCGTTAGGAAATTGTTCCAACCGGAGTTAAATTTAATATTTGTTCGGATACAATGCAGCAGGGTACTTAGAAAAGACTAATGTACTTATTTAGTAAGAGGGTTATCGTTATAGAGTAAATATATATAAGTCTCATAAATGCAATTAGGTCTGCTATTGGTTTGATATTTCACCTGCTCGCCACATCTCTAAAAAGAAATATAAAACTGTTGGCGATCGTTGCTTCCATTATACATGACCTTACCTTTGGATGAACTACCTACCTCTACATAGATGTCCCATTGGCAGATTTTTGGGCTACGTAAATGCACTTTTATTATTATTATTATTATTAGTATTATTATTAGTAGTATTATTATTATTACTATTACCATTACTATTACTATGACTATTACTATGACTATTACTATTATTATTATTATTATTATTATTATTATTATTATTATTAGTATTATTATTAGTATTACTATTACCATTACTATTACTATGACTATTACTATGACTATTACTATTATTATTATTATTATTATGATTATTATTATTATTATTATTATTATTATTATTATTATTA
>TCONS_00013775	evm.TU.Chr13.37
CAGGGGGAGAGTTTATAGTTCTAAGATGCGGGCTGCGTTGACTCATAGTGACAGTTCTTTATTTCATATCCTGGCATGTGTGGTCAACTTACAACACACACTCATGGAACATTTTTATATCACTCCATGTTTTCTAGTTGCAGATTCACATTCTTACCAATATACCTTTCTAATCGGACGCTGACTTTTGTTCTCAACTTCAAAGTGAACTTACAGCCATTTTCTTCAACTAATTCACTGCATGAGAGACTTTTCAAATGTTTGACGAAATGTTCTTGGGTCCTTCAAGTTTGGCCAACTCGGAGAACTTTGACGACCGTATCCGACGAGATATTTGGACTGATTTCGAAAACTCATCCTACGTGTATACTCACAACAATGAAACACTGCGTGAACTGCGTGTTTTCACTGGTAGAGCAGAGTTTTATTTTGGTGTTTTATATTCTTTGATTGCTTTGATTGGCATAATAGCTAATCTTTTGATCTTTGTTAAGATGTGTGTTTCGTCGATATTACGTACTCCATCAAACTATTTCATCACCAATTTAGCTATGTCGGATCTCCTTGTACTAGTTGCTTTACTGACTACTAGAGTTATCACCATGTATACTGTCGGATACTACCAGAACATCATTCTGATTTACTGTGTTCAATATCTACAACACGTATGCGTTCAAGCCACAGCCTTTGTTCTGGCGGCCATGTCATATACGAGATACCAGTTCATTATCCATCCACTGAAGGCAAGGGCCGAGTGGACATCTGCAAGAGTATGGTGGATATGTGGAGCTACTTGGATCATTTCGGCGATCTTGTACGTTCCTATTCTGTTTGGAGTTCTTCATGTTACAGGCGATACAGTGACGAGTTTTGTACCGATACCATTACGCAGGAAGATGTTCTCGTCTCTACGATTGCTACCTATGTTGATTATTCCTGGTGGAATCATTCTGATATCGTACGCTAAAATTATTGCCACTAATCGCAAGCGGAATACGTTCTTACGGAGGAAGTCGATGGTGACAGCCAATGGGACTTTGCAAAAGAATGCAGAGACTCAGTCCAAAAAATTAACCAAGATGGTGATTATTATAGTCTTGGTATTTTTTATTGGGTGGGGACCATATCAAATATATTTATCCGCTCTTGACCTTCGCCCTTACTTCCTCCAAAAAACTCCTTTAAGATGGAGACTTGTTGTGATTTCATTAGGAGTTCTCCGTTTGCTTGCTTACTTGGGATGTACCATCAATCCTTTTATTTACGCTCATACTAACCCTGCCTTTTTTACGATACGTCGGACGAAAAAAAAATCAATTCTTCCTAAAACAAACACAACAGCTTTATCTACACCACGAAACTCTTGTCAAATTGAACAGAATCGTATCGTTTGATTTCTCTCCAAGCTACATGTCCACTAGTACACTGTATAAATGGTTTGTCACAAATTACTACTTTAATGGGAATATATTATCACGTTAAAGTTCACTTGAACACAATGAATTGTTGTGATTGAAATAATTTTGATAAAACATTTAGTTCTGAAAAAAATGAGTCGGAGATAAATTTGCAGGCGGGAAATTGGGACATGGGATATAGAGACAAAACAACACTTTGTGATATTTACCAAAACCCAGTTATAATTAGTCAGCTAAATGTTTCATTCACAGAAACTCAATTATCATCAGTCAGTTATATGTTTCATTTACACAAACCCAACTATCATCAGTCAGTTATATGTTTCATTTACATAAACCCAGTTATCATCACTCAGTTATATGTTTCATTTACACAAACCCAACTATCATCAGCCAGTTATAAGTATCATTTACACAAACCCATGCAGTCCCCAGCATATAATTGATTTTCAAGAAACTTATACAATGATCGCCGGCACAGTTGTAACAACGTTATGTAGAATAGTACTTTTCATAACATCTGATATGTGACAATAAAGAGAAAAATTTAAGCATTAAAGTGAAAACCAATGGTGACGACTAAAACAATAGCTATACGAAAAACATTGATTTAGTCAGTAGTAATTGTATTGATACTACGCGAACGGTTCATATCATTTGGAGCCCCGAAATGTTGTAGAAACTCAACTTTCCTGTAGGTTCGGGATATTTTCCTTCATAGCATCACGTAGCACACCAAACGAAGTCGTGTACTACTGAAATTAGTGTCCATTTGGGACAATTTGTGTCTGAAATATACATGCATGTCACAGTGAGAAGCACTAAGAGTGACAGTATGAACACTGTCAATATCCTGTTTGTATCATGTACAGCCACTGGTCATATACTAGATGGGCCAGCTGTATGAGAGTACAGTCGGAGAGTGGTTTCGTACCAGCGTTAGGAAATTGTTCCAACCGGAGTTAAATTTAATATTTGTTCGGATACAATGCAGCAGGGTACTTAGAAAAGACTAATGTACTTATTTAGTAAGAGGGTTATCGTTATAGAGTAAATATATATAAGTCTCATAAATGCAATTAGGTCTGCTATTGGTTTGATATTTCACCTGCTCGCCACATCTCTAAAAAGAAATATAAAACTGTTGGCGATCGTTGCTTCCATTATACATGACCTTACCTTTGGATGAACTACCTACCTCTACATAGATGTCCCATTGGCAGATTTTTGGGCTACGTAAATGCACTTTTATTATTATTATTATTATTAGTATTATTATTAGTAGTATTATTATTATTACTATTACCATTACTATTACTATGACTATTACTATGACTATTACTATTATTATTATTATTATTATTATTATTATTATTATTATTAGTATTATTATTAGTATTACTATTACCATTACTATTACTATGACTATTACTATGACTATTACTATTATTATTATTATTATTATGATTATTATTATTATTATTATTATTATTATTATTATTATTA
>TCONS_00013776	evm.TU.Chr13.37
CAGGGGGAGAGTTTATAGTTCTAAGATGCGGGCTGCGTTGACTCATAGTGACAGTTCTTTATTTCATATCCTGGCATGTGTGGTCAACTTACAACACACACTCATGGAACATTTTTATATCACTCCATGTTTTCTAGTTGCAGATTCACATTCTTACCAATATACCTTTCTAATCGGACGCTGACTTTTGTTCTCAACTTCAAAGTGAACTTACAGCCATTTTCTTCAACTAATTCACTGCATGAGAGACTTTTCAAATGTTTGACGAAATGTTCTTGGGTCCTTCAAGTTTGGCCAACTCGGAGAACTTTGACGACCGTATCCGACGAGATATTTGGACTGATTTCGAAAACTCATCCTACGTGTATACTCACAACAATGAAACACTGCGTGAACTGCGTGTTTTCACTGGTAGAGCAGAGTTTTATTTTGGTGTTTTATATTCTTTGATTGCTTTGATTGGCATAATAGCTAATCTTTTGATCTTTGTTAAGATGTGTGTTTCGTCGATATTACGTACTCCATCAAACTATTTCATCACCAATTTAGCTATGTCGGATCTCCTTGTACTAGTTGCTTTACTGACTACTAGAGTTATCACCATGTATACTGTCGGATACTACCAGAACATCATTCTGATTTACTGTGTTCAATATCTACAACACGTATGCGTTCAAGCCACAGCCTTTGTTCTGGCGGCCATGTCATATACGAGATACCAGTTCATTATCCATCCACTGAAGGCAAGGGCCGAGTGGACATCTGCAAGAGTATGGTGGATATGTGGAGCTACTTGGATCATTTCGGCGATCTTGTACGTTCCTATTCTGTTTGGAGTTCTTCATGTTACAGGCGATACAGTGACGAGTTTTGTACCGATACCATTACGCAGGAAGATGTTCTCGTCTCTACGATTGCTACCTATGTTGATTATTCCTGGTGGAATCATTCTGATATCGTACGCTAAAATTATTGCCACTAATCGCAAGCGGAATACGTTCTTACGGAGGAAGTCGATGGTGACAGCCAATGGGACTTTGCAAAAGAATGCAGAGACTCAGTCCAAAAAATTAACCAAGATGGTGATTATTATAGTCTTGGTATTTTTTATTGGGTGGGGACCATATCAAATATATTTATCCGCTCTTGACCTTCGCCCTTACTTCCTCCAAAAAACTCCTTTAAGATGGAGACTTGTTGTGATTTCATTAGGAGTTCTCCGTTTGCTTGCTTACTTGGGATGTACCATCAATCCTTTTATTTACGCTCATACTAACCCTGCCTTTTTTACGATACGTCGGACGAAAAAAAAATCAATTCTTCCTAAAACAAACACAACAGCTTTATCTACACCACGAAACTCTTGTCAAATTGAACAGAATCGTATCGTTTGATTTCTCTCCAAGCTACATGTCCACTAGTACACTGTATAAATGGTTTGTCACAAATTACTACTTTAATGGGAATATATTATCACGTTAAAGTTCACTTGAACACAATGAATTGTTGTGATTGAAATAATTTTGATAAAACATTTAGTTCTGAAAAAAATGAGTCGGAGATAAATTTGCAGGCGGGAAATTGGGACATGGGATATAGAGACAAAACAACACTTTGTGATATTTACCAAAACCCAGTTATAATTAGTCAGCTAAATGTTTCATTCACAGAAACTCAATTATCATCAGTCAGTTATATGTTTCATTTACATAAACCCAGTTATCATCACTCAGTTATATGTTTCATTTACACAAACCCAACTATCATCAGCCAGTTATAAGTATCATTTACACAAACCCATGCAGTCCCCAGCATATAATTGATTTTCAAGAAACTTATACAATGATCGCCGGCACAGTTGTAACAACGTTATGTAGAATAGTACTTTTCATAACATCTGATATGTGACAATAAAGAGAAAAATTTAAGCATTAAAGTGAAAACCAATGGTGACGACTAAAACAATAGCTATACGAAAAACATTGATTTAGTCAGTAGTAATTGTATTGATACTACGCGAACGGTTCATATCATTTGGAGCCCCGAAATGTTGTAGAAACTCAACTTTCCTGTAGGTTCGGGATATTTTCCTTCATAGCATCACGTAGCACACCAAACGAAGTCGTGTACTACTGAAATTAGTGTCCATTTGGGACAATTTGTGTCTGAAATATACATGCATGTCACAGTGAGAAGCACTAAGAGTGACAGTATGAACACTGTCAATATCCTGTTTGTATCATGTACAGCCACTGGTCATATACTAGATGGGCCAGCTGTATGAGAGTACAGTCGGAGAGTGGTTTCGTACCAGCGTTAGGAAATTGTTCCAACCGGAGTTAAATTTAATATTTGTTCGGATACAATGCAGCAGGGTACTTAGAAAAGACTAATGTACTTATTTAGTAAGAGGGTTATCGTTATAGAGTAAATATATATAAGTCTCATAAATGCAATTAGGTCTGCTATTGGTTTGATATTTCACCTGCTCGCCACATCTCTAAAAAGAAATATAAAACTGTTGGCGATCGTTGCTTCCATTATACATGACCTTACCTTTGGATGAACTACCTACCTCTACATAGATGTCCCATTGGCAGATTTTTGGGCTACGTAAATGCACTTTTATTATTATTATTATTATTAGTATTATTATTAGTAGTATTATTATTATTACTATTACCATTACTATTACTATGACTATTACTATGACTATTACTATTATTATTATTATTATTATTATTATTATTATTATTATTAGTATTATTATTAGTATTACTATTACCATTACTATTACTATGACTATTACTATGACTATTACTATTATTATTATTATTATTATGATTATTATTATTATTATTATTATTATTATTATTATTATTA
>TCONS_00013777	evm.TU.Chr13.37
GCCCAACAGGGGGAGAGTTTATAGTTCTAAGATGCGGGCTGCGTTGACTCATAGTGACAGTTCTTTATTTCATATCCTGGCATGTGTGGTCAACTTACAACACACACTCATGGAACATTTTTATATCACTCCATGTTTTCTAGTTGCAGATTCACATTCTTACCAATATACCTTTCTAATCGGACGCTGACTTTTGTTCTCAACTTCAAAGTGAACTTACAGCCATTTTCTTCAACTAATTCACTGCATGAGAGACTTTTCAAATGTTTGACGAAATGTTCTTGGGTCCTTCAAGTTTGGCCAACTCGGAGAACTTTGACGACCGTATCCGACGAGATATTTGGACTGATTTCGAAAACTCATCCTACGTGTATACTCACAACAATGAAACACTGCGTGAACTGCGTGTTTTCACTGGTAGAGCAGAGTTTTATTTTGGTGTTTTATATTCTTTGATTGCTTTGATTGGCATAATAGCTAATCTTTTGATCTTTGTTAAGATGTGTGTTTCGTCGATATTACGTACTCCATCAAACTATTTCATCACCAATTTAGCTATGTCGGATCTCCTTGTACTAGTTGCTTTACTGACTACTAGAGTTATCACCATGTATACTGTCGGATACTACCAGAACATCATTCTGATTTACTGTGTTCAATATCTACAACACGTATGCGTTCAAGCCACAGCCTTTGTTCTGGCGGCCATGTCATATACGAGATACCAGTTCATTATCCATCCACTGAAGGCAAGGGCCGAGTGGACATCTGCAAGAGTATGGTGGATATGTGGAGCTACTTGGATCATTTCGGCGATCTTGTACGTTCCTATTCTGTTTGGAGTTCTTCATGTTACAGGCGATACAGTGACGAGTTTTGTACCGATACCATTACGCAGGAAGATGTTCTCGTCTCTACGATTGCTACCTATGTTGATTATTCCTGGTGGAATCATTCTGATATCGTACGCTAAAATTATTGCCACTAATCGCAAGCGGAATACGTTCTTACGGAGGAAGTCGATGGTGACAGCCAATGGGACTTTGCAAAAGAATGCAGAGACTCAGTCCAAAAAATTAACCAAGATGGTGATTATTATAGTCTTGGTATTTTTTATTGGGTGGGGACCATATCAAATATATTTATCCGCTCTTGACCTTCGCCCTTACTTCCTCCAAAAAACTCCTTTAAGATGGAGACTTGTTGTGATTTCATTAGGAGTTCTCCGTTTGCTTGCTTACTTGGGATGTACCATCAATCCTTTTATTTACGCTCATACTAACCCTGCCTTTTTTACGATACGTCGGACGAAAAAAAAATCAATTCTTCCTAAAACAAACACAACAGCTTTATCTACACCACGAAACTCTTGTCAAATTGAACAGAATCGTATCGTTTGATTTCTCTCCAAGCTACATGTCCACTAGTACACTGTATAAATGGTTTGTCACAAATTACTACTTTAATGGGAATATATTATCACGTTAAAGTTCACTTGAACACAATGAATTGTTGTGATTGAAATAATTTTGATAAAACATTTAGTTCTGAAAAAAATGAGTCGGAGATAAATTTGCAGGCGGGAAATTGGGACATGGGATATAGAGACAAAACAACACTTTGTGATATTTACCAAAACCCAGTTATAATTAGTCAGCTAAATGTTTCATTCACAGAAACTCAATTATCATTAGTCAGTTATATGTTGCATTTACACAAACCCAACTATCATCAGTCAGTTATATGTTTCATTTACACAAACCCAACAATCATCAGTCAGTTATATGTTTCAGTTACACAAACCCAACTATCATCAGTCAGTTATATGTTTCATTTACATAAACCCAGTTATTGTTCACTTAGTTATATGTTTCATTTACACAAACCCAACTATCATCAGTCAGTTATATGTTTCATTTACACAAACTCAACTATCATCAGTCAGTTATATGTTTCATTTACACAAACTCAGTTATCATCAGTCAGTTATATGTTTCATTTACACAAACCCAACTATCGTCAGTCAGTTATATGTTTCATTTACACAAACCCAGTTATCATCACTCAGTTATATGTTTCATTTACACAAACCCAACTATCATCAGCCAGTTATAAGTATCATTTACACAAACCCATGCAGTCCCCAGCATATAATTGATTTTCAAGAAACTTATACAATGATCGCCGGCACAGTTGTAACAACGTTATGTAGAATAGTACTTTTCATAACATCTGATATGTGACAATAAAGAGAAAAATTTAAGCATTAAAGTGAAAACCAATGGTGACGACTAAAACAATAGCTATACGAAAAACATTGATTTAGTCAGTAGTAATTGTATTGATACTACGCGAACGGTTCATATCATTTGGAGCCCCGAAATGTTGTAGAAACTCAACTTTCCTGTAGGTTCGGGATATTTTCCTTCATAGCATCACGTAGCACACCAAACGAAGTCGTGTACTACTGAAATTAGTGTCCATTTGGGACAATTTGTGTCTGAAATATACATGCATGTCACAGTGAGAAGCACTAAGAGTGACAGTATGAACACTGTCAATATCCTGTTTGTATCATGTACAGCCACTGGTCATATACTAGATGGGCCAGCTGTATGAGAGTACAGTCGGAGAGTGGTTTCGTACCAGCGTTAGGAAATTGTTCCAACCGGAGTTAAATTTAATATTTGTTCGGATACAATGCAGCAGGGTACTTAGAAAAGACTAATGTACTTATTTAGTAAGAGGGTTATCGTTATAGAGTAAATATATATAAGTCTCATAAATGCAATTAGGTCTGCTATTGGTTTGATATTTCACCTGCTCGCCACATCTCTAAAAAGAAATATAAAACTGTTGGCGATCGTTGCTTCCATTATACATGACCTTACCTTTGGATGAACTACCTACCTCTACATAGATGTCCCATTGGCAGATTTTTGGGCTACGTAAATGCACTTTTATTATTATTATTATTATTAGTATTATTATTAGTAGTATTATTATTATTACTATTACCATTACTATTACTATGACTATTACTATGACTATTACTATTATTATTATTATTATTATTATTATTATTATTATTATTAGTATTATTATTAGTATTACTATTACCATTACTATTACTATGACTATTACTATGACTATTACTATTATTATTATTATTATTATGATTATTATTATTATTATTATTATTATTATTATTATTATTA
>TCONS_00013778	evm.TU.Chr13.37
TATAGTTATATGGATCATTGCCCAACAGGGGGAGAGTTTATAGTTCTAAGATGCGGGCTGCGTTGACTCATAGTGACAGTTCTTTATTTCATATCCTGGCATGTGTGGTCAACTTACAACACACACTCATGGAACATTTTTATATCACTCCATGTTTTCTAGTTGCAGATTCACATTCTTACCAATATACCTTTCTAATCGGACGCTGACTTTTGTTCTCAACTTCAAAGTGAACTTACAGCCATTTTCTTCAACTAATTCACTGCATGAGAGACTTTTCAAATGTTTGACGAAATGTTCTTGGGTCCTTCAAGTTTGGCCAACTCGGAGAACTTTGACGACCGTATCCGACGAGATATTTGGACTGATTTCGAAAACTCATCCTACGTGTATACTCACAACAATGAAACACTGCGTGAACTGCGTGTTTTCACTGGTAGAGCAGAGTTTTATTTTGGTGTTTTATATTCTTTGATTGCTTTGATTGGCATAATAGCTAATCTTTTGATCTTTGTTAAGATGTGTGTTTCGTCGATATTACGTACTCCATCAAACTATTTCATCACCAATTTAGCTATGTCGGATCTCCTTGTACTAGTTGCTTTACTGACTACTAGAGTTATCACCATGTATACTGTCGGATACTACCAGAACATCATTCTGATTTACTGTGTTCAATATCTACAACACGTATGCGTTCAAGCCACAGCCTTTGTTCTGGCGGCCATGTCATATACGAGATACCAGTTCATTATCCATCCACTGAAGGCAAGGGCCGAGTGGACATCTGCAAGAGTATGGTGGATATGTGGAGCTACTTGGATCATTTCGGCGATCTTGTACGTTCCTATTCTGTTTGGAGTTCTTCATGTTACAGGCGATACAGTGACGAGTTTTGTACCGATACCATTACGCAGGAAGATGTTCTCGTCTCTACGATTGCTACCTATGTTGATTATTCCTGGTGGAATCATTCTGATATCGTACGCTAAAATTATTGCCACTAATCGCAAGCGGAATACGTTCTTACGGAGGAAGTCGATGGTGACAGCCAATGGGACTTTGCAAAAGAATGCAGAGACTCAGTCCAAAAAATTAACCAAGATGGTGATTATTATAGTCTTGGTATTTTTTATTGGGTGGGGACCATATCAAATATATTTATCCGCTCTTGACCTTCGCCCTTACTTCCTCCAAAAAACTCCTTTAAGATGGAGACTTGTTGTGATTTCATTAGGAGTTCTCCGTTTGCTTGCTTACTTGGGATGTACCATCAATCCTTTTATTTACGCTCATACTAACCCTGCCTTTTTTACGATACGTCGGACGAAAAAAAAATCAATTCTTCCTAAAACAAACACAACAGCTTTATCTACACCACGAAACTCTTGTCAAATTGAACAGAATCGTATCGTTTGATTTCTCTCCAAGCTACATGTCCACTAGTACACTGTATAAATGGTTTGTCACAAATTACTACTTTAATGGGAATATATTATCACGTTAAAGTTCACTTGAACACAATGAATTGTTGTGATTGAAATAATTTTGATAAAACATTTAGTTCTGAAAAAAATGAGTCGGAGATAAATTTGCAGGCGGGAAATTGGGACATGGGATATAGAGACAAAACAACACTTTGTGATATTTACCAAAACCCAGTTATAATTAGTCAGCTAAATGTTTCATTCACAGAAACTCAATTATCATTAGTCAGTTATATGTTGCATTTACACAAACCCAACTATCATCAGTCAGTTATATGTTTCATTTACATAAACCCAGTTATCATCAGTCAGTTATATGTTTCCTTTACATAAACCCAGTTATCATCAGTCAGTTATATGTTTCATTTACATAAACCCAGTTATTGTTTACTCAGTTATATGTTTCATTTACACAAACCCAACTATCATCAGTCAGTTATATGTTTCATTTACACAAACCCAACAATCATCAGTCAGTTATATGTTTCAGTTACACAAACCCAACAATCATCAGTCAGTTATATGTTTCATTTACACAAACCCAACTATCATCAGTCAGTTATATGTTTCATTTACATAAACCCAGTTATCATCAGTCAGTTATGTGTTTCATTTACATAAACCCCGTTATCATCAGTCAGTTATATGTTTCCTTTACATAAACCCAGTTATCGTCAGTCAGTTATATGTTTCATTTACATAAACCCAGTTATTGTTTACTCAGTTATATGTTTCATTTACACAAACCCAACTATCATCAGTCAGTTATATGTTTCATTTACACAAACCCAACTATCATCAGTCAGTTATATGTTTCATTTACACAAACTCAACTATCATCAGTCAGTTATATGTTTCATTTACACAAACTCAGTTATCATCAGTCAGTTATATGTTTCATTTACACAAACCCAACTATCGTCAGTCAGTTATATGTTTCATTTACACAAACCCAGTTATCATCACTCAGTTATATGTTTCATTTACACAAACCCAACTATCATCAGCCAGTTATAAGTATCATTTACACAAACCCATGCAGTCCCCAGCATATAATTGATTTTCAAGAAACTTATACAATGATCGCCGGCACAGTTGTAACAACGTTATGTAGAATAGTACTTTTCATAACATCTGATATGTGACAATAAAGAGAAAAATTTAAGCATTAAAGTGAAAACCAATGGTGACGACTAAAACAATAGCTATACGAAAAACATTGATTTAGTCAGTAGTAATTGTATTGATACTACGCGAACGGTTCATATCATTTGGAGCCCCGAAATGTTGTAGAAACTCAACTTTCCTGTAGGTTCGGGATATTTTCCTTCATAGCATCACGTAGCACACCAAACGAAGTCGTGTACTACTGAAATTAGTGTCCATTTGGGACAATTTGTGTCTGAAATATACATGCATGTCACAGTGAGAAGCACTAAGAGTGACAGTATGAACACTGTCAATATCCTGTTTGTATCATGTACAGCCACTGGTCATATACTAGATGGGCCAGCTGTATGAGAGTACAGTCGGAGAGTGGTTTCGTACCAGCGTTAGGAAATTGTTCCAACCGGAGTTAAATTTAATATTTGTTCGGATACAATGCAGCAGGGTACTTAGAAAAGACTAATGTACTTATTTAGTAAGAGGGTTATCGTTATAGAGTAAATATATATAAGTCTCATAAATGCAATTAGGTCTGCTATTGGTTTGATATTTCACCTGCTCGCCACATCTCTAAAAAGAAATATAAAACTGTTGGCGATCGTTGCTTCCATTATACATGACCTTACCTTTGGATGAACTACCTACCTCTACATAGATGTCCCATTGGCAGATTTTTGGGCTACGTAAATGCACTTTTATTATTATTATTATTATTAGTATTATTATTAGTAGTATTATTATTATTACTATTACCATTACTATTACTATGACTATTACTATGACTATTACTATTATTATTATTATTATTATTATTATTATTATTATTATTAGTATTATTATTAGTATTACTATTACCATTACTATTACTATGACTATTACTATGACTATTACTATTATTATTATTATTATTATGATTATTATTATTATTATTATTATTATTATTATTATTATTA
>TCONS_00013779	evm.TU.Chr13.37
TATAGTTATATGGATCATTGCCCAACAGGGGGAGAGTTTATAGTTCTAAGATGCGGGCTGCGTTGACTCATAGTGACAGTTCTTTATTTCATATCCTGGCATGTGTGGTCAACTTACAACACACACTCATGGAACATTTTTATATCACTCCATGTTTTCTAGTTGCAGATTCACATTCTTACCAATATACCTTTCTAATCGGACGCTGACTTTTGTTCTCAACTTCAAAGTGAACTTACAGCCATTTTCTTCAACTAATTCACTGCATGAGAGACTTTTCAAATGTTTGACGAAATGTTCTTGGGTCCTTCAAGTTTGGCCAACTCGGAGAACTTTGACGACCGTATCCGACGAGATATTTGGACTGATTTCGAAAACTCATCCTACGTGTATACTCACAACAATGAAACACTGCGTGAACTGCGTGTTTTCACTGGTAGAGCAGAGTTTTATTTTGGTGTTTTATATTCTTTGATTGCTTTGATTGGCATAATAGCTAATCTTTTGATCTTTGTTAAGATGTGTGTTTCGTCGATATTACGTACTCCATCAAACTATTTCATCACCAATTTAGCTATGTCGGATCTCCTTGTACTAGTTGCTTTACTGACTACTAGAGTTATCACCATGTATACTGTCGGATACTACCAGAACATCATTCTGATTTACTGTGTTCAATATCTACAACACGTATGCGTTCAAGCCACAGCCTTTGTTCTGGCGGCCATGTCATATACGAGATACCAGTTCATTATCCATCCACTGAAGGCAAGGGCCGAGTGGACATCTGCAAGAGTATGGTGGATATGTGGAGCTACTTGGATCATTTCGGCGATCTTGTACGTTCCTATTCTGTTTGGAGTTCTTCATGTTACAGGCGATACAGTGACGAGTTTTGTACCGATACCATTACGCAGGAAGATGTTCTCGTCTCTACGATTGCTACCTATGTTGATTATTCCTGGTGGAATCATTCTGATATCGTACGCTAAAATTATTGCCACTAATCGCAAGCGGAATACGTTCTTACGGAGGAAGTCGATGGTGACAGCCAATGGGACTTTGCAAAAGAATGCAGAGACTCAGTCCAAAAAATTAACCAAGATGGTGATTATTATAGTCTTGGTATTTTTTATTGGGTGGGGACCATATCAAATATATTTATCCGCTCTTGACCTTCGCCCTTACTTCCTCCAAAAAACTCCTTTAAGATGGAGACTTGTTGTGATTTCATTAGGAGTTCTCCGTTTGCTTGCTTACTTGGGATGTACCATCAATCCTTTTATTTACGCTCATACTAACCCTGCCTTTTTTACGATACGTCGGACGAAAAAAAAATCAATTCTTCCTAAAACAAACACAACAGCTTTATCTACACCACGAAACTCTTGTCAAATTGAACAGAATCGTATCGTTTGATTTCTCTCCAAGCTACATGTCCACTAGTACACTGTATAAATGGTTTGTCACAAATTACTACTTTAATGGGAATATATTATCACGTTAAAGTTCACTTGAACACAATGAATTGTTGTGATTGAAATAATTTTGATAAAACATTTAGTTCTGAAAAAAATGAGTCGGAGATAAATTTGCAGGCGGGAAATTGGGACATGGGATATAGAGACAAAACAACACTTTGTGATATTTACCAAAACCCAGTTATAATTAGTCAGCTAAATGTTTCATTCACAGAAACTCAATTATCATTAGTCAGTTATATGTTGCATTTACACAAACCCAACTATCATCAGTCAGTTATATGTTTCATTTACACAAACCCAACAATCATCAGTCAGTTATATGTTTCAGTTACACAAACCCAACAATCATCAGTCAGTTATATGTTTCATTTACACAAACCCAACTATCATCAGTCAGTTATATGTTTCATTTACACAAACCCAACTATCATCAGTCAGTTATATGTTTCAGTTACACAAACCCAACTATCATCAGTCAGTTATATGTTTCATTTACACAAACTCAACTATCATCAGTCAGTTATATGTTTCATTTACACAAACTCAGTTATCATCAGTCAGTTATATGTTTCATTTACACAAACCCAACTATCGTCAGTCAGTTATATGTTTCATTTACACAAACCCAGTTATCATCACTCAGTTATATGTTTCATTTACACAAACCCAACTATCATCAGCCAGTTATAAGTATCATTTACACAAACCCATGCAGTCCCCAGCATATAATTGATTTTCAAGAAACTTATACAATGATCGCCGGCACAGTTGTAACAACGTTATGTAGAATAGTACTTTTCATAACATCTGATATGTGACAATAAAGAGAAAAATTTAAGCATTAAAGTGAAAACCAATGGTGACGACTAAAACAATAGCTATACGAAAAACATTGATTTAGTCAGTAGTAATTGTATTGATACTACGCGAACGGTTCATATCATTTGGAGCCCCGAAATGTTGTAGAAACTCAACTTTCCTGTAGGTTCGGGATATTTTCCTTCATAGCATCACGTAGCACACCAAACGAAGTCGTGTACTACTGAAATTAGTGTCCATTTGGGACAATTTGTGTCTGAAATATACATGCATGTCACAGTGAGAAGCACTAAGAGTGACAGTATGAACACTGTCAATATCCTGTTTGTATCATGTACAGCCACTGGTCATATACTAGATGGGCCAGCTGTATGAGAGTACAGTCGGAGAGTGGTTTCGTACCAGCGTTAGGAAATTGTTCCAACCGGAGTTAAATTTAATATTTGTTCGGATACAATGCAGCAGGGTACTTAGAAAAGACTAATGTACTTATTTAGTAAGAGGGTTATCGTTATAGAGTAAATATATATAAGTCTCATAAATGCAATTAGGTCTGCTATTGGTTTGATATTTCACCTGCTCGCCACATCTCTAAAAAGAAATATAAAACTGTTGGCGATCGTTGCTTCCATTATACATGACCTTACCTTTGGATGAACTACCTACCTCTACATAGATGTCCCATTGGCAGATTTTTGGGCTACGTAAATGCACTTTTATTATTATTATTATTATTAGTATTATTATTAGTAGTATTATTATTATTACTATTACCATTACTATTACTATGACTATTACTATGACTATTACTATTATTATTATTATTATTATTATTATTATTATTATTATTAGTATTATTATTAGTATTACTATTACCATTACTATTACTATGACTATTACTATGACTATTACTATTATTATTATTATTATTATGATTATTATTATTATTATTATTATTATTATTATTATTATTA
>TCONS_00013780	evm.TU.Chr13.37
TATAGTTATATGGATCATTGCCCAACAGGGGGAGAGTTTATAGTTCTAAGATGCGGGCTGCGTTGACTCATAGTGACAGTTCTTTATTTCATATCCTGGCATGTGTGGTCAACTTACAACACACACTCATGGAACATTTTTATATCACTCCATGTTTTCTAGTTGCAGATTCACATTCTTACCAATATACCTTTCTAATCGGACGCTGACTTTTGTTCTCAACTTCAAAGTGAACTTACAGCCATTTTCTTCAACTAATTCACTGCATGAGAGACTTTTCAAATGTTTGACGAAATGTTCTTGGGTCCTTCAAGTTTGGCCAACTCGGAGAACTTTGACGACCGTATCCGACGAGATATTTGGACTGATTTCGAAAACTCATCCTACGTGTATACTCACAACAATGAAACACTGCGTGAACTGCGTGTTTTCACTGGTAGAGCAGAGTTTTATTTTGGTGTTTTATATTCTTTGATTGCTTTGATTGGCATAATAGCTAATCTTTTGATCTTTGTTAAGATGTGTGTTTCGTCGATATTACGTACTCCATCAAACTATTTCATCACCAATTTAGCTATGTCGGATCTCCTTGTACTAGTTGCTTTACTGACTACTAGAGTTATCACCATGTATACTGTCGGATACTACCAGAACATCATTCTGATTTACTGTGTTCAATATCTACAACACGTATGCGTTCAAGCCACAGCCTTTGTTCTGGCGGCCATGTCATATACGAGATACCAGTTCATTATCCATCCACTGAAGGCAAGGGCCGAGTGGACATCTGCAAGAGTATGGTGGATATGTGGAGCTACTTGGATCATTTCGGCGATCTTGTACGTTCCTATTCTGTTTGGAGTTCTTCATGTTACAGGCGATACAGTGACGAGTTTTGTACCGATACCATTACGCAGGAAGATGTTCTCGTCTCTACGATTGCTACCTATGTTGATTATTCCTGGTGGAATCATTCTGATATCGTACGCTAAAATTATTGCCACTAATCGCAAGCGGAATACGTTCTTACGGAGGAAGTCGATGGTGACAGCCAATGGGACTTTGCAAAAGAATGCAGAGACTCAGTCCAAAAAATTAACCAAGATGGTGATTATTATAGTCTTGGTATTTTTTATTGGGTGGGGACCATATCAAATATATTTATCCGCTCTTGACCTTCGCCCTTACTTCCTCCAAAAAACTCCTTTAAGATGGAGACTTGTTGTGATTTCATTAGGAGTTCTCCGTTTGCTTGCTTACTTGGGATGTACCATCAATCCTTTTATTTACGCTCATACTAACCCTGCCTTTTTTACGATACGTCGGACGAAAAAAAAATCAATTCTTCCTAAAACAAACACAACAGCTTTATCTACACCACGAAACTCTTGTCAAATTGAACAGAATCGTATCGTTTGATTTCTCTCCAAGCTACATGTCCACTAGTACACTGTATAAATGGTTTGTCACAAATTACTACTTTAATGGGAATATATTATCACGTTAAAGTTCACTTGAACACAATGAATTGTTGTGATTGAAATAATTTTGATAAAACATTTAGTTCTGAAAAAAATGAGTCGGAGATAAATTTGCAGGCGGGAAATTGGGACATGGGATATAGAGACAAAACAACACTTTGTGATATTTACCAAAACCCAGTTATAATTAGTCAGCTAAATGTTTCATTCACAGAAACTCAATTATCATCAGTCAGTTATATGTTTCATTTACATAAACCCAGTTATCATCAGTCAGTTATATGTTTCCTTTACATAAACCCAGTTATCATCAGTCAGTTATATGTTTCATTTACATAAACCCAGTTATTGTTTACTCAGTTATATGTTTCATTTACACAAACCCAACTATCATCAGTCAGTTATATGTTTCATTTACACAAACCCAACAATCATCAGTCAGTTATATGTTTCAGTTACACAAACCCAACAATCATCAGTCAGTTATATGTTTCATTTACACAAACCCAACTATCATCAGTCAGTTATATGTTTCATTTACATAAACCCAGTTATCATCACTCAGTTATATGTTTCATTTACACAAACCCAACTATCATCAGCCAGTTATAAGTATCATTTACACAAACCCATGCAGTCCCCAGCATATAATTGATTTTCAAGAAACTTATACAATGATCGCCGGCACAGTTGTAACAACGTTATGTAGAATAGTACTTTTCATAACATCTGATATGTGACAATAAAGAGAAAAATTTAAGCATTAAAGTGAAAACCAATGGTGACGACTAAAACAATAGCTATACGAAAAACATTGATTTAGTCAGTAGTAATTGTATTGATACTACGCGAACGGTTCATATCATTTGGAGCCCCGAAATGTTGTAGAAACTCAACTTTCCTGTAGGTTCGGGATATTTTCCTTCATAGCATCACGTAGCACACCAAACGAAGTCGTGTACTACTGAAATTAGTGTCCATTTGGGACAATTTGTGTCTGAAATATACATGCATGTCACAGTGAGAAGCACTAAGAGTGACAGTATGAACACTGTCAATATCCTGTTTGTATCATGTACAGCCACTGGTCATATACTAGATGGGCCAGCTGTATGAGAGTACAGTCGGAGAGTGGTTTCGTACCAGCGTTAGGAAATTGTTCCAACCGGAGTTAAATTTAATATTTGTTCGGATACAATGCAGCAGGGTACTTAGAAAAGACTAATGTACTTATTTAGTAAGAGGGTTATCGTTATAGAGTAAATATATATAAGTCTCATAAATGCAATTAGGTCTGCTATTGGTTTGATATTTCACCTGCTCGCCACATCTCTAAAAAGAAATATAAAACTGTTGGCGATCGTTGCTTCCATTATACATGACCTTACCTTTGGATGAACTACCTACCTCTACATAGATGTCCCATTGGCAGATTTTTGGGCTACGTAAATGCACTTTTATTATTATTATTATTATTAGTATTATTATTAGTAGTATTATTATTATTACTATTACCATTACTATTACTATGACTATTACTATGACTATTACTATTATTATTATTATTATTATTATTATTATTATTATTATTAGTATTATTATTAGTATTACTATTACCATTACTATTACTATGACTATTACTATGACTATTACTATTATTATTATTATTATTATGATTATTATTATTATTATTATTATTATTATTATTATTATTA
>TCONS_00013781	evm.TU.Chr13.37
TATAGTTATATGGATCATTGCCCAACAGGGGGAGAGTTTATAGTTCTAAGATGCGGGCTGCGTTGACTCATAGTGACAGTTCTTTATTTCATATCCTGGCATGTGTGGTCAACTTACAACACACACTCATGGAACATTTTTATATCACTCCATGTTTTCTAGTTGCAGATTCACATTCTTACCAATATACCTTTCTAATCGGACGCTGACTTTTGTTCTCAACTTCAAAGTGAACTTACAGCCATTTTCTTCAACTAATTCACTGCATGAGAGACTTTTCAAATGTTTGACGAAATGTTCTTGGGTCCTTCAAGTTTGGCCAACTCGGAGAACTTTGACGACCGTATCCGACGAGATATTTGGACTGATTTCGAAAACTCATCCTACGTGTATACTCACAACAATGAAACACTGCGTGAACTGCGTGTTTTCACTGGTAGAGCAGAGTTTTATTTTGGTGTTTTATATTCTTTGATTGCTTTGATTGGCATAATAGCTAATCTTTTGATCTTTGTTAAGATGTGTGTTTCGTCGATATTACGTACTCCATCAAACTATTTCATCACCAATTTAGCTATGTCGGATCTCCTTGTACTAGTTGCTTTACTGACTACTAGAGTTATCACCATGTATACTGTCGGATACTACCAGAACATCATTCTGATTTACTGTGTTCAATATCTACAACACGTATGCGTTCAAGCCACAGCCTTTGTTCTGGCGGCCATGTCATATACGAGATACCAGTTCATTATCCATCCACTGAAGGCAAGGGCCGAGTGGACATCTGCAAGAGTATGGTGGATATGTGGAGCTACTTGGATCATTTCGGCGATCTTGTACGTTCCTATTCTGTTTGGAGTTCTTCATGTTACAGGCGATACAGTGACGAGTTTTGTACCGATACCATTACGCAGGAAGATGTTCTCGTCTCTACGATTGCTACCTATGTTGATTATTCCTGGTGGAATCATTCTGATATCGTACGCTAAAATTATTGCCACTAATCGCAAGCGGAATACGTTCTTACGGAGGAAGTCGATGGTGACAGCCAATGGGACTTTGCAAAAGAATGCAGAGACTCAGTCCAAAAAATTAACCAAGATGGTGATTATTATAGTCTTGGTATTTTTTATTGGGTGGGGACCATATCAAATATATTTATCCGCTCTTGACCTTCGCCCTTACTTCCTCCAAAAAACTCCTTTAAGATGGAGACTTGTTGTGATTTCATTAGGAGTTCTCCGTTTGCTTGCTTACTTGGGATGTACCATCAATCCTTTTATTTACGCTCATACTAACCCTGCCTTTTTTACGATACGTCGGACGAAAAAAAAATCAATTCTTCCTAAAACAAACACAACAGCTTTATCTACACCACGAAACTCTTGTCAAATTGAACAGAATCGTATCGTTTGATTTCTCTCCAAGCTACATGTCCACTAGTACACTGTATAAATGGTTTGTCACAAATTACTACTTTAATGGGAATATATTATCACGTTAAAGTTCACTTGAACACAATGAATTGTTGTGATTGAAATAATTTTGATAAAACATTTAGTTCTGAAAAAAATGAGTCGGAGATAAATTTGCAGGCGGGAAATTGGGACATGGGATATAGAGACAAAACAACACTTTGTGATATTTACCAAAACCCAGTTATAATTAGTCAGCTAAATGTTTCATTCACAGAAACTCAATTATCATTAGTCAGTTATATGTTGCATTTACACAAACCCAACTATCATCAGTCAGTTATATGTTTCATTTACATAAACCCAGTTATCATCAGTCAGTTATATGTTTCCTTTACATAAACCCAGTTATCATCAGTCAGTTATATGTTTCATTTACATAAACCCAGTTATTGTTTACTCAGTTATATGTTTCATTTACACAAACCCAACTATCATCAGTCAGTTATATGTTTCATTTACACAAACCCAACAATCATCAGTCAGTTATATGTTTCAGTTACACAAACCCAACAATCATCAGTCAGTTATATGTTTCATTTACACAAACCCAACTATCATCAGTCAGTTATATGTTTCATTTACATAAACCCAGTTATCATCAGTCAGTTATGTGTTTCATTTACATAAACCCCGTTATCATCAGTCAGTTATATGTTTCCTTTACATAAACCCAGTTATCGTCAGTCAGTTATATGTTTCATTTACATAAACCCAGTTATTGTTTACTCAGTTATATGTTTCATTTACACAAACCCAACTATCATCAGTCAGTTATATGTTTCATTTACACAAACTCAGTTATCATCAGTCAGTTATATGTTTCATTTACACAAACCCAACTATCGTCAGTCAGTTATATGTTTCATTTACACAAACCCAGTTATCATCACTCAGTTATATGTTTCATTTACACAAACCCAACTATCATCAGCCAGTTATAAGTATCATTTACACAAACCCATGCAGTCCCCAGCATATAATTGATTTTCAAGAAACTTATACAATGATCGCCGGCACAGTTGTAACAACGTTATGTAGAATAGTACTTTTCATAACATCTGATATGTGACAATAAAGAGAAAAATTTAAGCATTAAAGTGAAAACCAATGGTGACGACTAAAACAATAGCTATACGAAAAACATTGATTTAGTCAGTAGTAATTGTATTGATACTACGCGAACGGTTCATATCATTTGGAGCCCCGAAATGTTGTAGAAACTCAACTTTCCTGTAGGTTCGGGATATTTTCCTTCATAGCATCACGTAGCACACCAAACGAAGTCGTGTACTACTGAAATTAGTGTCCATTTGGGACAATTTGTGTCTGAAATATACATGCATGTCACAGTGAGAAGCACTAAGAGTGACAGTATGAACACTGTCAATATCCTGTTTGTATCATGTACAGCCACTGGTCATATACTAGATGGGCCAGCTGTATGAGAGTACAGTCGGAGAGTGGTTTCGTACCAGCGTTAGGAAATTGTTCCAACCGGAGTTAAATTTAATATTTGTTCGGATACAATGCAGCAGGGTACTTAGAAAAGACTAATGTACTTATTTAGTAAGAGGGTTATCGTTATAGAGTAAATATATATAAGTCTCATAAATGCAATTAGGTCTGCTATTGGTTTGATATTTCACCTGCTCGCCACATCTCTAAAAAGAAATATAAAACTGTTGGCGATCGTTGCTTCCATTATACATGACCTTACCTTTGGATGAACTACCTACCTCTACATAGATGTCCCATTGGCAGATTTTTGGGCTACGTAAATGCACTTTTATTATTATTATTATTATTAGTATTATTATTAGTAGTATTATTATTATTACTATTACCATTACTATTACTATGACTATTACTATGACTATTACTATTATTATTATTATTATTATTATTATTATTATTATTATTAGTATTATTATTAGTATTACTATTACCATTACTATTACTATGACTATTACTATGACTATTACTATTATTATTATTATTATTATGATTATTATTATTATTATTATTATTATTATTATTATTATTA
>TCONS_00013777	evm.TU.Chr13.37
ATGTTCTTGGGTCCTTCAAGTTTGGCCAACTCGGAGAACTTTGACGACCGTATCCGACGAGATATTTGGACTGATTTCGAAAACTCATCCTACGTGTATACTCACAACAATGAAACACTGCGTGAACTGCGTGTTTTCACTGGTAGAGCAGAGTTTTATTTTGGTGTTTTATATTCTTTGATTGCTTTGATTGGCATAATAGCTAATCTTTTGATCTTTGTTAAGATGTGTGTTTCGTCGATATTACGTACTCCATCAAACTATTTCATCACCAATTTAGCTATGTCGGATCTCCTTGTACTAGTTGCTTTACTGACTACTAGAGTTATCACCATGTATACTGTCGGATACTACCAGAACATCATTCTGATTTACTGTGTTCAATATCTACAACACGTATGCGTTCAAGCCACAGCCTTTGTTCTGGCGGCCATGTCATATACGAGATACCAGTTCATTATCCATCCACTGAAGGCAAGGGCCGAGTGGACATCTGCAAGAGTATGGTGGATATGTGGAGCTACTTGGATCATTTCGGCGATCTTGTACGTTCCTATTCTGTTTGGAGTTCTTCATGTTACAGGCGATACAGTGACGAGTTTTGTACCGATACCATTACGCAGGAAGATGTTCTCGTCTCTACGATTGCTACCTATGTTGATTATTCCTGGTGGAATCATTCTGATATCGTACGCTAAAATTATTGCCACTAATCGCAAGCGGAATACGTTCTTACGGAGGAAGTCGATGGTGACAGCCAATGGGACTTTGCAAAAGAATGCAGAGACTCAGTCCAAAAAATTAACCAAGATGGTGATTATTATAGTCTTGGTATTTTTTATTGGGTGGGGACCATATCAAATATATTTATCCGCTCTTGACCTTCGCCCTTACTTCCTCCAAAAAACTCCTTTAAGATGGAGACTTGTTGTGATTTCATTAGGAGTTCTCCGTTTGCTTGCTTACTTGGGATGTACCATCAATCCTTTTATTTACGCTCATACTAACCCTGCCTTTTTTACGATACGTCGGACGAAAAAAAAATCAATTCTTCCTAAAACAAACACAACAGCTTTATCTACACCACGAAACTCTTGTCAAATTGAACAGAATCGTATCGTTTGAT
>TCONS_00013773	evm.TU.Chr13.37
ATGTTCTTGGGTCCTTCAAGTTTGGCCAACTCGGAGAACTTTGACGACCGTATCCGACGAGATATTTGGACTGATTTCGAAAACTCATCCTACGTGTATACTCACAACAATGAAACACTGCGTGAACTGCGTGTTTTCACTGGTAGAGCAGAGTTTTATTTTGGTGTTTTATATTCTTTGATTGCTTTGATTGGCATAATAGCTAATCTTTTGATCTTTGTTAAGATGTGTGTTTCGTCGATATTACGTACTCCATCAAACTATTTCATCACCAATTTAGCTATGTCGGATCTCCTTGTACTAGTTGCTTTACTGACTACTAGAGTTATCACCATGTATACTGTCGGATACTACCAGAACATCATTCTGATTTACTGTGTTCAATATCTACAACACGTATGCGTTCAAGCCACAGCCTTTGTTCTGGCGGCCATGTCATATACGAGATACCAGTTCATTATCCATCCACTGAAGGCAAGGGCCGAGTGGACATCTGCAAGAGTATGGTGGATATGTGGAGCTACTTGGATCATTTCGGCGATCTTGTACGTTCCTATTCTGTTTGGAGTTCTTCATGTTACAGGCGATACAGTGACGAGTTTTGTACCGATACCATTACGCAGGAAGATGTTCTCGTCTCTACGATTGCTACCTATGTTGATTATTCCTGGTGGAATCATTCTGATATCGTACGCTAAAATTATTGCCACTAATCGCAAGCGGAATACGTTCTTACGGAGGAAGTCGATGGTGACAGCCAATGGGACTTTGCAAAAGAATGCAGAGACTCAGTCCAAAAAATTAACCAAGATGGTGATTATTATAGTCTTGGTATTTTTTATTGGGTGGGGACCATATCAAATATATTTATCCGCTCTTGACCTTCGCCCTTACTTCCTCCAAAAAACTCCTTTAAGATGGAGACTTGTTGTGATTTCATTAGGAGTTCTCCGTTTGCTTGCTTACTTGGGATGTACCATCAATCCTTTTATTTACGCTCATACTAACCCTGCCTTTTTTACGATACGTCGGACGAAAAAAAAATCAATTCTTCCTAAAACAAACACAACAGCTTTATCTACACCACGAAACTCTTGTCAAATTGAACAGAATCGTATCGTTTGAT
>TCONS_00013776	evm.TU.Chr13.37
ATGTTCTTGGGTCCTTCAAGTTTGGCCAACTCGGAGAACTTTGACGACCGTATCCGACGAGATATTTGGACTGATTTCGAAAACTCATCCTACGTGTATACTCACAACAATGAAACACTGCGTGAACTGCGTGTTTTCACTGGTAGAGCAGAGTTTTATTTTGGTGTTTTATATTCTTTGATTGCTTTGATTGGCATAATAGCTAATCTTTTGATCTTTGTTAAGATGTGTGTTTCGTCGATATTACGTACTCCATCAAACTATTTCATCACCAATTTAGCTATGTCGGATCTCCTTGTACTAGTTGCTTTACTGACTACTAGAGTTATCACCATGTATACTGTCGGATACTACCAGAACATCATTCTGATTTACTGTGTTCAATATCTACAACACGTATGCGTTCAAGCCACAGCCTTTGTTCTGGCGGCCATGTCATATACGAGATACCAGTTCATTATCCATCCACTGAAGGCAAGGGCCGAGTGGACATCTGCAAGAGTATGGTGGATATGTGGAGCTACTTGGATCATTTCGGCGATCTTGTACGTTCCTATTCTGTTTGGAGTTCTTCATGTTACAGGCGATACAGTGACGAGTTTTGTACCGATACCATTACGCAGGAAGATGTTCTCGTCTCTACGATTGCTACCTATGTTGATTATTCCTGGTGGAATCATTCTGATATCGTACGCTAAAATTATTGCCACTAATCGCAAGCGGAATACGTTCTTACGGAGGAAGTCGATGGTGACAGCCAATGGGACTTTGCAAAAGAATGCAGAGACTCAGTCCAAAAAATTAACCAAGATGGTGATTATTATAGTCTTGGTATTTTTTATTGGGTGGGGACCATATCAAATATATTTATCCGCTCTTGACCTTCGCCCTTACTTCCTCCAAAAAACTCCTTTAAGATGGAGACTTGTTGTGATTTCATTAGGAGTTCTCCGTTTGCTTGCTTACTTGGGATGTACCATCAATCCTTTTATTTACGCTCATACTAACCCTGCCTTTTTTACGATACGTCGGACGAAAAAAAAATCAATTCTTCCTAAAACAAACACAACAGCTTTATCTACACCACGAAACTCTTGTCAAATTGAACAGAATCGTATCGTTTGAT
>TCONS_00013772	evm.TU.Chr13.37
ATGTTCTTGGGTCCTTCAAGTTTGGCCAACTCGGAGAACTTTGACGACCGTATCCGACGAGATATTTGGACTGATTTCGAAAACTCATCCTACGTGTATACTCACAACAATGAAACACTGCGTGAACTGCGTGTTTTCACTGGTAGAGCAGAGTTTTATTTTGGTGTTTTATATTCTTTGATTGCTTTGATTGGCATAATAGCTAATCTTTTGATCTTTGTTAAGATGTGTGTTTCGTCGATATTACGTACTCCATCAAACTATTTCATCACCAATTTAGCTATGTCGGATCTCCTTGTACTAGTTGCTTTACTGACTACTAGAGTTATCACCATGTATACTGTCGGATACTACCAGAACATCATTCTGATTTACTGTGTTCAATATCTACAACACGTATGCGTTCAAGCCACAGCCTTTGTTCTGGCGGCCATGTCATATACGAGATACCAGTTCATTATCCATCCACTGAAGGCAAGGGCCGAGTGGACATCTGCAAGAGTATGGTGGATATGTGGAGCTACTTGGATCATTTCGGCGATCTTGTACGTTCCTATTCTGTTTGGAGTTCTTCATGTTACAGGCGATACAGTGACGAGTTTTGTACCGATACCATTACGCAGGAAGATGTTCTCGTCTCTACGATTGCTACCTATGTTGATTATTCCTGGTGGAATCATTCTGATATCGTACGCTAAAATTATTGCCACTAATCGCAAGCGGAATACGTTCTTACGGAGGAAGTCGATGGTGACAGCCAATGGGACTTTGCAAAAGAATGCAGAGACTCAGTCCAAAAAATTAACCAAGATGGTGATTATTATAGTCTTGGTATTTTTTATTGGGTGGGGACCATATCAAATATATTTATCCGCTCTTGACCTTCGCCCTTACTTCCTCCAAAAAACTCCTTTAAGATGGAGACTTGTTGTGATTTCATTAGGAGTTCTCCGTTTGCTTGCTTACTTGGGATGTACCATCAATCCTTTTATTTACGCTCATACTAACCCTGCCTTTTTTACGATACGTCGGACGAAAAAAAAATCAATTCTTCCTAAAACAAACACAACAGCTTTATCTACACCACGAAACTCTTGTCAAATTGAACAGAATCGTATCGTTTGAT
>TCONS_00013780	evm.TU.Chr13.37
ATGTTCTTGGGTCCTTCAAGTTTGGCCAACTCGGAGAACTTTGACGACCGTATCCGACGAGATATTTGGACTGATTTCGAAAACTCATCCTACGTGTATACTCACAACAATGAAACACTGCGTGAACTGCGTGTTTTCACTGGTAGAGCAGAGTTTTATTTTGGTGTTTTATATTCTTTGATTGCTTTGATTGGCATAATAGCTAATCTTTTGATCTTTGTTAAGATGTGTGTTTCGTCGATATTACGTACTCCATCAAACTATTTCATCACCAATTTAGCTATGTCGGATCTCCTTGTACTAGTTGCTTTACTGACTACTAGAGTTATCACCATGTATACTGTCGGATACTACCAGAACATCATTCTGATTTACTGTGTTCAATATCTACAACACGTATGCGTTCAAGCCACAGCCTTTGTTCTGGCGGCCATGTCATATACGAGATACCAGTTCATTATCCATCCACTGAAGGCAAGGGCCGAGTGGACATCTGCAAGAGTATGGTGGATATGTGGAGCTACTTGGATCATTTCGGCGATCTTGTACGTTCCTATTCTGTTTGGAGTTCTTCATGTTACAGGCGATACAGTGACGAGTTTTGTACCGATACCATTACGCAGGAAGATGTTCTCGTCTCTACGATTGCTACCTATGTTGATTATTCCTGGTGGAATCATTCTGATATCGTACGCTAAAATTATTGCCACTAATCGCAAGCGGAATACGTTCTTACGGAGGAAGTCGATGGTGACAGCCAATGGGACTTTGCAAAAGAATGCAGAGACTCAGTCCAAAAAATTAACCAAGATGGTGATTATTATAGTCTTGGTATTTTTTATTGGGTGGGGACCATATCAAATATATTTATCCGCTCTTGACCTTCGCCCTTACTTCCTCCAAAAAACTCCTTTAAGATGGAGACTTGTTGTGATTTCATTAGGAGTTCTCCGTTTGCTTGCTTACTTGGGATGTACCATCAATCCTTTTATTTACGCTCATACTAACCCTGCCTTTTTTACGATACGTCGGACGAAAAAAAAATCAATTCTTCCTAAAACAAACACAACAGCTTTATCTACACCACGAAACTCTTGTCAAATTGAACAGAATCGTATCGTTTGAT
>TCONS_00013775	evm.TU.Chr13.37
ATGTTCTTGGGTCCTTCAAGTTTGGCCAACTCGGAGAACTTTGACGACCGTATCCGACGAGATATTTGGACTGATTTCGAAAACTCATCCTACGTGTATACTCACAACAATGAAACACTGCGTGAACTGCGTGTTTTCACTGGTAGAGCAGAGTTTTATTTTGGTGTTTTATATTCTTTGATTGCTTTGATTGGCATAATAGCTAATCTTTTGATCTTTGTTAAGATGTGTGTTTCGTCGATATTACGTACTCCATCAAACTATTTCATCACCAATTTAGCTATGTCGGATCTCCTTGTACTAGTTGCTTTACTGACTACTAGAGTTATCACCATGTATACTGTCGGATACTACCAGAACATCATTCTGATTTACTGTGTTCAATATCTACAACACGTATGCGTTCAAGCCACAGCCTTTGTTCTGGCGGCCATGTCATATACGAGATACCAGTTCATTATCCATCCACTGAAGGCAAGGGCCGAGTGGACATCTGCAAGAGTATGGTGGATATGTGGAGCTACTTGGATCATTTCGGCGATCTTGTACGTTCCTATTCTGTTTGGAGTTCTTCATGTTACAGGCGATACAGTGACGAGTTTTGTACCGATACCATTACGCAGGAAGATGTTCTCGTCTCTACGATTGCTACCTATGTTGATTATTCCTGGTGGAATCATTCTGATATCGTACGCTAAAATTATTGCCACTAATCGCAAGCGGAATACGTTCTTACGGAGGAAGTCGATGGTGACAGCCAATGGGACTTTGCAAAAGAATGCAGAGACTCAGTCCAAAAAATTAACCAAGATGGTGATTATTATAGTCTTGGTATTTTTTATTGGGTGGGGACCATATCAAATATATTTATCCGCTCTTGACCTTCGCCCTTACTTCCTCCAAAAAACTCCTTTAAGATGGAGACTTGTTGTGATTTCATTAGGAGTTCTCCGTTTGCTTGCTTACTTGGGATGTACCATCAATCCTTTTATTTACGCTCATACTAACCCTGCCTTTTTTACGATACGTCGGACGAAAAAAAAATCAATTCTTCCTAAAACAAACACAACAGCTTTATCTACACCACGAAACTCTTGTCAAATTGAACAGAATCGTATCGTTTGAT
>TCONS_00013779	evm.TU.Chr13.37
ATGTTCTTGGGTCCTTCAAGTTTGGCCAACTCGGAGAACTTTGACGACCGTATCCGACGAGATATTTGGACTGATTTCGAAAACTCATCCTACGTGTATACTCACAACAATGAAACACTGCGTGAACTGCGTGTTTTCACTGGTAGAGCAGAGTTTTATTTTGGTGTTTTATATTCTTTGATTGCTTTGATTGGCATAATAGCTAATCTTTTGATCTTTGTTAAGATGTGTGTTTCGTCGATATTACGTACTCCATCAAACTATTTCATCACCAATTTAGCTATGTCGGATCTCCTTGTACTAGTTGCTTTACTGACTACTAGAGTTATCACCATGTATACTGTCGGATACTACCAGAACATCATTCTGATTTACTGTGTTCAATATCTACAACACGTATGCGTTCAAGCCACAGCCTTTGTTCTGGCGGCCATGTCATATACGAGATACCAGTTCATTATCCATCCACTGAAGGCAAGGGCCGAGTGGACATCTGCAAGAGTATGGTGGATATGTGGAGCTACTTGGATCATTTCGGCGATCTTGTACGTTCCTATTCTGTTTGGAGTTCTTCATGTTACAGGCGATACAGTGACGAGTTTTGTACCGATACCATTACGCAGGAAGATGTTCTCGTCTCTACGATTGCTACCTATGTTGATTATTCCTGGTGGAATCATTCTGATATCGTACGCTAAAATTATTGCCACTAATCGCAAGCGGAATACGTTCTTACGGAGGAAGTCGATGGTGACAGCCAATGGGACTTTGCAAAAGAATGCAGAGACTCAGTCCAAAAAATTAACCAAGATGGTGATTATTATAGTCTTGGTATTTTTTATTGGGTGGGGACCATATCAAATATATTTATCCGCTCTTGACCTTCGCCCTTACTTCCTCCAAAAAACTCCTTTAAGATGGAGACTTGTTGTGATTTCATTAGGAGTTCTCCGTTTGCTTGCTTACTTGGGATGTACCATCAATCCTTTTATTTACGCTCATACTAACCCTGCCTTTTTTACGATACGTCGGACGAAAAAAAAATCAATTCTTCCTAAAACAAACACAACAGCTTTATCTACACCACGAAACTCTTGTCAAATTGAACAGAATCGTATCGTTTGAT
>TCONS_00013781	evm.TU.Chr13.37
ATGTTCTTGGGTCCTTCAAGTTTGGCCAACTCGGAGAACTTTGACGACCGTATCCGACGAGATATTTGGACTGATTTCGAAAACTCATCCTACGTGTATACTCACAACAATGAAACACTGCGTGAACTGCGTGTTTTCACTGGTAGAGCAGAGTTTTATTTTGGTGTTTTATATTCTTTGATTGCTTTGATTGGCATAATAGCTAATCTTTTGATCTTTGTTAAGATGTGTGTTTCGTCGATATTACGTACTCCATCAAACTATTTCATCACCAATTTAGCTATGTCGGATCTCCTTGTACTAGTTGCTTTACTGACTACTAGAGTTATCACCATGTATACTGTCGGATACTACCAGAACATCATTCTGATTTACTGTGTTCAATATCTACAACACGTATGCGTTCAAGCCACAGCCTTTGTTCTGGCGGCCATGTCATATACGAGATACCAGTTCATTATCCATCCACTGAAGGCAAGGGCCGAGTGGACATCTGCAAGAGTATGGTGGATATGTGGAGCTACTTGGATCATTTCGGCGATCTTGTACGTTCCTATTCTGTTTGGAGTTCTTCATGTTACAGGCGATACAGTGACGAGTTTTGTACCGATACCATTACGCAGGAAGATGTTCTCGTCTCTACGATTGCTACCTATGTTGATTATTCCTGGTGGAATCATTCTGATATCGTACGCTAAAATTATTGCCACTAATCGCAAGCGGAATACGTTCTTACGGAGGAAGTCGATGGTGACAGCCAATGGGACTTTGCAAAAGAATGCAGAGACTCAGTCCAAAAAATTAACCAAGATGGTGATTATTATAGTCTTGGTATTTTTTATTGGGTGGGGACCATATCAAATATATTTATCCGCTCTTGACCTTCGCCCTTACTTCCTCCAAAAAACTCCTTTAAGATGGAGACTTGTTGTGATTTCATTAGGAGTTCTCCGTTTGCTTGCTTACTTGGGATGTACCATCAATCCTTTTATTTACGCTCATACTAACCCTGCCTTTTTTACGATACGTCGGACGAAAAAAAAATCAATTCTTCCTAAAACAAACACAACAGCTTTATCTACACCACGAAACTCTTGTCAAATTGAACAGAATCGTATCGTTTGAT
>TCONS_00013774	evm.TU.Chr13.37
ATGTTCTTGGGTCCTTCAAGTTTGGCCAACTCGGAGAACTTTGACGACCGTATCCGACGAGATATTTGGACTGATTTCGAAAACTCATCCTACGTGTATACTCACAACAATGAAACACTGCGTGAACTGCGTGTTTTCACTGGTAGAGCAGAGTTTTATTTTGGTGTTTTATATTCTTTGATTGCTTTGATTGGCATAATAGCTAATCTTTTGATCTTTGTTAAGATGTGTGTTTCGTCGATATTACGTACTCCATCAAACTATTTCATCACCAATTTAGCTATGTCGGATCTCCTTGTACTAGTTGCTTTACTGACTACTAGAGTTATCACCATGTATACTGTCGGATACTACCAGAACATCATTCTGATTTACTGTGTTCAATATCTACAACACGTATGCGTTCAAGCCACAGCCTTTGTTCTGGCGGCCATGTCATATACGAGATACCAGTTCATTATCCATCCACTGAAGGCAAGGGCCGAGTGGACATCTGCAAGAGTATGGTGGATATGTGGAGCTACTTGGATCATTTCGGCGATCTTGTACGTTCCTATTCTGTTTGGAGTTCTTCATGTTACAGGCGATACAGTGACGAGTTTTGTACCGATACCATTACGCAGGAAGATGTTCTCGTCTCTACGATTGCTACCTATGTTGATTATTCCTGGTGGAATCATTCTGATATCGTACGCTAAAATTATTGCCACTAATCGCAAGCGGAATACGTTCTTACGGAGGAAGTCGATGGTGACAGCCAATGGGACTTTGCAAAAGAATGCAGAGACTCAGTCCAAAAAATTAACCAAGATGGTGATTATTATAGTCTTGGTATTTTTTATTGGGTGGGGACCATATCAAATATATTTATCCGCTCTTGACCTTCGCCCTTACTTCCTCCAAAAAACTCCTTTAAGATGGAGACTTGTTGTGATTTCATTAGGAGTTCTCCGTTTGCTTGCTTACTTGGGATGTACCATCAATCCTTTTATTTACGCTCATACTAACCCTGCCTTTTTTACGATACGTCGGACGAAAAAAAAATCAATTCTTCCTAAAACAAACACAACAGCTTTATCTACACCACGAAACTCTTGTCAAATTGAACAGAATCGTATCGTTTGAT
>TCONS_00013778	evm.TU.Chr13.37
ATGTTCTTGGGTCCTTCAAGTTTGGCCAACTCGGAGAACTTTGACGACCGTATCCGACGAGATATTTGGACTGATTTCGAAAACTCATCCTACGTGTATACTCACAACAATGAAACACTGCGTGAACTGCGTGTTTTCACTGGTAGAGCAGAGTTTTATTTTGGTGTTTTATATTCTTTGATTGCTTTGATTGGCATAATAGCTAATCTTTTGATCTTTGTTAAGATGTGTGTTTCGTCGATATTACGTACTCCATCAAACTATTTCATCACCAATTTAGCTATGTCGGATCTCCTTGTACTAGTTGCTTTACTGACTACTAGAGTTATCACCATGTATACTGTCGGATACTACCAGAACATCATTCTGATTTACTGTGTTCAATATCTACAACACGTATGCGTTCAAGCCACAGCCTTTGTTCTGGCGGCCATGTCATATACGAGATACCAGTTCATTATCCATCCACTGAAGGCAAGGGCCGAGTGGACATCTGCAAGAGTATGGTGGATATGTGGAGCTACTTGGATCATTTCGGCGATCTTGTACGTTCCTATTCTGTTTGGAGTTCTTCATGTTACAGGCGATACAGTGACGAGTTTTGTACCGATACCATTACGCAGGAAGATGTTCTCGTCTCTACGATTGCTACCTATGTTGATTATTCCTGGTGGAATCATTCTGATATCGTACGCTAAAATTATTGCCACTAATCGCAAGCGGAATACGTTCTTACGGAGGAAGTCGATGGTGACAGCCAATGGGACTTTGCAAAAGAATGCAGAGACTCAGTCCAAAAAATTAACCAAGATGGTGATTATTATAGTCTTGGTATTTTTTATTGGGTGGGGACCATATCAAATATATTTATCCGCTCTTGACCTTCGCCCTTACTTCCTCCAAAAAACTCCTTTAAGATGGAGACTTGTTGTGATTTCATTAGGAGTTCTCCGTTTGCTTGCTTACTTGGGATGTACCATCAATCCTTTTATTTACGCTCATACTAACCCTGCCTTTTTTACGATACGTCGGACGAAAAAAAAATCAATTCTTCCTAAAACAAACACAACAGCTTTATCTACACCACGAAACTCTTGTCAAATTGAACAGAATCGTATCGTTTGAT
>TCONS_00013777	evm.TU.Chr13.37
MFLGPSSLANSENFDDRIRRDIWTDFENSSYVYTHNNETLRELRVFTGRAEFYFGVLYSLIALIGIIANLLIFVKMCVSSILRTPSNYFITNLAMSDLLVLVALLTTRVITMYTVGYYQNIILIYCVQYLQHVCVQATAFVLAAMSYTRYQFIIHPLKARAEWTSARVWWICGATWIISAILYVPILFGVLHVTGDTVTSFVPIPLRRKMFSSLRLLPMLIIPGGIILISYAKIIATNRKRNTFLRRKSMVTANGTLQKNAETQSKKLTKMVIIIVLVFFIGWGPYQIYLSALDLRPYFLQKTPLRWRLVVISLGVLRLLAYLGCTINPFIYAHTNPAFFTIRRTKKKSILPKTNTTALSTPRNSCQIEQNRIV
>TCONS_00013773	evm.TU.Chr13.37
MFLGPSSLANSENFDDRIRRDIWTDFENSSYVYTHNNETLRELRVFTGRAEFYFGVLYSLIALIGIIANLLIFVKMCVSSILRTPSNYFITNLAMSDLLVLVALLTTRVITMYTVGYYQNIILIYCVQYLQHVCVQATAFVLAAMSYTRYQFIIHPLKARAEWTSARVWWICGATWIISAILYVPILFGVLHVTGDTVTSFVPIPLRRKMFSSLRLLPMLIIPGGIILISYAKIIATNRKRNTFLRRKSMVTANGTLQKNAETQSKKLTKMVIIIVLVFFIGWGPYQIYLSALDLRPYFLQKTPLRWRLVVISLGVLRLLAYLGCTINPFIYAHTNPAFFTIRRTKKKSILPKTNTTALSTPRNSCQIEQNRIV
>TCONS_00013776	evm.TU.Chr13.37
MFLGPSSLANSENFDDRIRRDIWTDFENSSYVYTHNNETLRELRVFTGRAEFYFGVLYSLIALIGIIANLLIFVKMCVSSILRTPSNYFITNLAMSDLLVLVALLTTRVITMYTVGYYQNIILIYCVQYLQHVCVQATAFVLAAMSYTRYQFIIHPLKARAEWTSARVWWICGATWIISAILYVPILFGVLHVTGDTVTSFVPIPLRRKMFSSLRLLPMLIIPGGIILISYAKIIATNRKRNTFLRRKSMVTANGTLQKNAETQSKKLTKMVIIIVLVFFIGWGPYQIYLSALDLRPYFLQKTPLRWRLVVISLGVLRLLAYLGCTINPFIYAHTNPAFFTIRRTKKKSILPKTNTTALSTPRNSCQIEQNRIV
>TCONS_00013772	evm.TU.Chr13.37
MFLGPSSLANSENFDDRIRRDIWTDFENSSYVYTHNNETLRELRVFTGRAEFYFGVLYSLIALIGIIANLLIFVKMCVSSILRTPSNYFITNLAMSDLLVLVALLTTRVITMYTVGYYQNIILIYCVQYLQHVCVQATAFVLAAMSYTRYQFIIHPLKARAEWTSARVWWICGATWIISAILYVPILFGVLHVTGDTVTSFVPIPLRRKMFSSLRLLPMLIIPGGIILISYAKIIATNRKRNTFLRRKSMVTANGTLQKNAETQSKKLTKMVIIIVLVFFIGWGPYQIYLSALDLRPYFLQKTPLRWRLVVISLGVLRLLAYLGCTINPFIYAHTNPAFFTIRRTKKKSILPKTNTTALSTPRNSCQIEQNRIV
>TCONS_00013780	evm.TU.Chr13.37
MFLGPSSLANSENFDDRIRRDIWTDFENSSYVYTHNNETLRELRVFTGRAEFYFGVLYSLIALIGIIANLLIFVKMCVSSILRTPSNYFITNLAMSDLLVLVALLTTRVITMYTVGYYQNIILIYCVQYLQHVCVQATAFVLAAMSYTRYQFIIHPLKARAEWTSARVWWICGATWIISAILYVPILFGVLHVTGDTVTSFVPIPLRRKMFSSLRLLPMLIIPGGIILISYAKIIATNRKRNTFLRRKSMVTANGTLQKNAETQSKKLTKMVIIIVLVFFIGWGPYQIYLSALDLRPYFLQKTPLRWRLVVISLGVLRLLAYLGCTINPFIYAHTNPAFFTIRRTKKKSILPKTNTTALSTPRNSCQIEQNRIV
>TCONS_00013775	evm.TU.Chr13.37
MFLGPSSLANSENFDDRIRRDIWTDFENSSYVYTHNNETLRELRVFTGRAEFYFGVLYSLIALIGIIANLLIFVKMCVSSILRTPSNYFITNLAMSDLLVLVALLTTRVITMYTVGYYQNIILIYCVQYLQHVCVQATAFVLAAMSYTRYQFIIHPLKARAEWTSARVWWICGATWIISAILYVPILFGVLHVTGDTVTSFVPIPLRRKMFSSLRLLPMLIIPGGIILISYAKIIATNRKRNTFLRRKSMVTANGTLQKNAETQSKKLTKMVIIIVLVFFIGWGPYQIYLSALDLRPYFLQKTPLRWRLVVISLGVLRLLAYLGCTINPFIYAHTNPAFFTIRRTKKKSILPKTNTTALSTPRNSCQIEQNRIV
>TCONS_00013779	evm.TU.Chr13.37
MFLGPSSLANSENFDDRIRRDIWTDFENSSYVYTHNNETLRELRVFTGRAEFYFGVLYSLIALIGIIANLLIFVKMCVSSILRTPSNYFITNLAMSDLLVLVALLTTRVITMYTVGYYQNIILIYCVQYLQHVCVQATAFVLAAMSYTRYQFIIHPLKARAEWTSARVWWICGATWIISAILYVPILFGVLHVTGDTVTSFVPIPLRRKMFSSLRLLPMLIIPGGIILISYAKIIATNRKRNTFLRRKSMVTANGTLQKNAETQSKKLTKMVIIIVLVFFIGWGPYQIYLSALDLRPYFLQKTPLRWRLVVISLGVLRLLAYLGCTINPFIYAHTNPAFFTIRRTKKKSILPKTNTTALSTPRNSCQIEQNRIV
>TCONS_00013781	evm.TU.Chr13.37
MFLGPSSLANSENFDDRIRRDIWTDFENSSYVYTHNNETLRELRVFTGRAEFYFGVLYSLIALIGIIANLLIFVKMCVSSILRTPSNYFITNLAMSDLLVLVALLTTRVITMYTVGYYQNIILIYCVQYLQHVCVQATAFVLAAMSYTRYQFIIHPLKARAEWTSARVWWICGATWIISAILYVPILFGVLHVTGDTVTSFVPIPLRRKMFSSLRLLPMLIIPGGIILISYAKIIATNRKRNTFLRRKSMVTANGTLQKNAETQSKKLTKMVIIIVLVFFIGWGPYQIYLSALDLRPYFLQKTPLRWRLVVISLGVLRLLAYLGCTINPFIYAHTNPAFFTIRRTKKKSILPKTNTTALSTPRNSCQIEQNRIV
>TCONS_00013774	evm.TU.Chr13.37
MFLGPSSLANSENFDDRIRRDIWTDFENSSYVYTHNNETLRELRVFTGRAEFYFGVLYSLIALIGIIANLLIFVKMCVSSILRTPSNYFITNLAMSDLLVLVALLTTRVITMYTVGYYQNIILIYCVQYLQHVCVQATAFVLAAMSYTRYQFIIHPLKARAEWTSARVWWICGATWIISAILYVPILFGVLHVTGDTVTSFVPIPLRRKMFSSLRLLPMLIIPGGIILISYAKIIATNRKRNTFLRRKSMVTANGTLQKNAETQSKKLTKMVIIIVLVFFIGWGPYQIYLSALDLRPYFLQKTPLRWRLVVISLGVLRLLAYLGCTINPFIYAHTNPAFFTIRRTKKKSILPKTNTTALSTPRNSCQIEQNRIV
>TCONS_00013778	evm.TU.Chr13.37
MFLGPSSLANSENFDDRIRRDIWTDFENSSYVYTHNNETLRELRVFTGRAEFYFGVLYSLIALIGIIANLLIFVKMCVSSILRTPSNYFITNLAMSDLLVLVALLTTRVITMYTVGYYQNIILIYCVQYLQHVCVQATAFVLAAMSYTRYQFIIHPLKARAEWTSARVWWICGATWIISAILYVPILFGVLHVTGDTVTSFVPIPLRRKMFSSLRLLPMLIIPGGIILISYAKIIATNRKRNTFLRRKSMVTANGTLQKNAETQSKKLTKMVIIIVLVFFIGWGPYQIYLSALDLRPYFLQKTPLRWRLVVISLGVLRLLAYLGCTINPFIYAHTNPAFFTIRRTKKKSILPKTNTTALSTPRNSCQIEQNRIV
