# Supplementary material for: Transcriptomic Analysis Reveals Molecular Mechanisms of Fleeing, Adhesion, and Thanatosis Patterns in Sea Cucumber Apostichopus japonicus
Source: Biology (Basel). 2026 Jun 22;15(12):975. doi: 10.3390/biology15120975 (PMC13295820; doi:10.3390/biology15120975)
Supplement: Supplementary file 1 [file biology-15-00975-s001.zip › Supplementary Materials S2/evm.TU.Chr13.747.txt]

>evm.model.Chr13.747_dup1	evm.TU.Chr13.747
GGTTAGTTAACACTCACGGGCAGTCAATCTAGCTACTGGGTTTGTCTAAAGACTGATTATATACTTACTGGGTAACAAGTAATGAGGAATATTTTAATAACGTAATTTCGTTCTCAGGTTACAGTTCTGTTGCCCAGGTCACACACATCCCATCCCAGGTGATTCCAACTGTTGGAGCTAGGCCCTAGCTCGGAACGTGCTCCTAACGTCAGGCCTAACAATTGCTACATAACAGTTATGTAGGCTAGCCTAACTTAGAACTAAGCCTACATAAACAACAAACATAAGGTCTAGGGACCTAAGCTATAACGATGTAAGTGTAATGAGTGGGCCTGTTCTCCTAACATTATACAAAGTGGCTATTCTTACGACTATTCGTAAGAATAATTTCCGATTACGCATGCGCAGTTGCTATTTTTATGACAGGAGTACTATTTTTACGACCAGGAGTAACAATAATTTTCGGTTAGTGTTAGGGTTAGGATTGGGGTTTAGGGTTAAAGTTAGGGTTAGGTTACCCCTACTACATGCGCAGTTGCTTTATTTACTTTACTGCGCTTGAATTCGCCTTTGTTGTAAGAATAGTTTATAAATAATTGTTACAACTAGTTGTAAGAATAGCCACGGCCAACATTATACGTGTAGTCCATGCTTAACATGACTTTGTTGGCTGTAACAATTCAGCAAGTTTGAGCATTTCATTTTACACAATGTTAAACGACTACAAATAATATGAAGTATTAAAGTTAAGACAAGGCTTATCTAGTATAGTTTATTGGTAACTATGTACAGCCTACAGGTGTCCCCCTGAGGCTATGTTCCATGATTCATCAGCTTCCATAAAGTTTACTGTATGTTTGTATTCCAGATTTCAAGATGTCTTTCAGAATGTTACTAAGTATTGTGTTAACCTTGATGGTCGCTAGGTTAACACTTAGTTTAGATAATGGTTTAGCAAGGCTACCACCGATGGGATTTCAAGCTTGGGTGAGATTCAGATGGCGAACTGATTGCGATCTGGACCCAAAGAATTGCTTGAGGTATGTTTTTCAGTTGAACTGTAGAGAGCATGATTTCCATCCCTGCCCAGATTCCTTTACTCTTAATAATACTCAGATCTGTAGAACAACTTGTGCCAAATATTGATGATAAACTGACCTTCTTATTGATGATAACTGACCTTCAAGCCACATGACCTTTGCAACAGCCTTATCATGTACACAGGCATTTTCTATCGCCTTAGATGTTCACCTCCACTCACCGTCGCTCTCCAGATAAATTTACTATGCACTAGTCTACTCTAACTCTAGGATATCCTACAGTATGGAAATGTATGGTATGACCAATATTTCCGTTCTAAAGCCTTTACAAGTTCTACAAAATAAAATTTTAAAAATTATCACATTCAACCACTGGCGTTTTCCTACTAATACTCTGCACAGTACTCTTGGTGTCCTCAAAGTCAATGATGTTCATATTTTCAAAATGTGTACTTTTGCTTACAAATACAGTACCGCCCAGATTAAATCGGCCGTGGCATCGTGTATCGTAACAAAATATGAGGAGTCTATCGTAATATCGTTTCCATTAGACCTATAGCAAATACCTAATGTAATATCGGGCGTCGCATCGTGGTCATAATATCGTGATGGTGTGTTAATCATTTCACTGGCACTTTATACTAATTGTAATGTTATCGTTTTAGTGTGAATTACTTTGCAGAAAGATCAATCGTTTCATCATGACTTGAAAGAATTGGGGAAGACTTCATTCCGCAGTAAATTACATCATCAATACAACGCTAGATTCATTTCAAATTCTGATCAAAAAGTTTAGTGTGTCACCAAAATTAAGTGTCAATCAACATACAAGTTTCATAATCGCAAAACTAGTACGATAGACCTAATGAACAAACTGTAATCGTCCAAACTCCTTCATACAAACTCCTTCTTTAAAAACAGAGCGATCACAAAATATTCTCTATTCAAAAAAAACATTCCGTTCTGAACTTCTTGTATGCATGAATATCAGCCTAGGCTTTAATTGCACTAGCAAATCGTCCCAAAATGCTAGGATAGGGTTAATATGCATTGTAACGCTGAATATGCCTAGCTTTTTCACCGTCCGGGGATAACAGCCTGATATTCATAAGGTTCTATATTCATAAGACCTGTTCATTGTTCATAAGGTTCATCCATAAGGATTCATTGTTCATAAGGTTCGCTATTCATAATGAGCAAAAGGTTCATTGTTCATAAGGTTCGTTATTCATAATGAAAAAAAAGGTTCGTTGTTCATAATTGGTAAAAGGGTTCGATATTCATAATGGTGAAAAGGTTCGTTGTTCATAATTGGTAAAAGGGTTCGATTATTCATAATAGTTCAAAGGGTTGGTAATCCATAATAGACAAAAAGGTTCGTTATTTAGCGGGGCTGACACCCCAGTAATCGATGGGATCATGATGTCAACCCGTATTGACGCGCACATTAAAAATTATACAAAATAGGTCATAACTTCTGTCAGAAGCTTTTTTACTTAAATTTCATGAAGTCATTTACTTGCATTTGGTCGGACAGTTTTGTATGGTAGCAAACTTATTTTCTAAAAATACTCTATGGTCAAGTTGATCACGAACCTCTTAGAATTTTCAAACAGTAATCAGTTCAGACATGTATGGTTTCACCAAATCCTCCATTACATGCAACAAAAGTATATTTTTTTTTTGAATATTTATGTGGTAATACTTGAAATTTTCATTTTGTTCAAACATGTGTTTAAGTATCATATAACGTAGTTAAATACACATTCGCCCAAAATGCAATGATAAGGTTTAGACCTAGTACTTCTTAAAAAATTGAGATTCCAATTACTAGTCAAAAATAATTTCTGAAGAAAAACCTTATGATATTTTTCACAAATATTGATGCTTAGATAAGTGCTTCCTCACAATCAACGAGCCGCCCCGAAATTCGCTCCGCTTACGTAAAACTTCTATGTAGTTTTTTACACACATAATTCCCATTAACATTGGTCACGGAACTTAAGTCATCGACATTCGAACTTGCCCAAGTTTCATTACATGGTGGTACATTTTCCGGCCATCTGGACGCAGAGTGTAAGTTTTTGTGTAATATGGAAATTATTAATGGTACTGTGCTCTGCGGTTAAAACTTAACCTAGTGCGACCTATTGCGACAAATTTTGTAAGCTGTTGTAGAAGAAAATTTTGTATCAAATTTAAAGTACTGTATGGTACTATAATTTACAAAAGATGGTTTTCCTTAGGTGGTAGGGAAACAGGGTGTTTCAAATAATAATAATATTCATCAGTTATTTTTTTTTATCTCTTTATTACGACGCTTAAGTGACCACAAATATGGGAGAAACCCGCACAGGCTTATGGATTACAACCTATTGCGACAAATTTTGCTAAGCTGTTGTAGAAGAAACTTTTGTATCAAATGTAAAGTACTGTATGGTACTATAATTTATAAAAGATGGTTTTCCTCAGGTGGTAGGGAAAAGGGGTATTTCGGTGAACTCAATCTCTTTGTAAAGTATTTGGATACTTAAAATGACCATGTACATGCAGTTTCTATTTCTCTTTAGTAAGCTCTACGAAGCATCTTTATCCTTTGTGGATCTTTATTGGAATAAATACGAAATGTATTTTTTGACGACAGTATTTAACGGTAAGCATTTTTTAAGTTGTTGACTGAGCTTCAAAATCCATTTTCAAAAAAGTTTGTTTTCATGAAGATCGACATATAGCTAGGGAAGGGAAATATTTATTTAACCACATCAACGAAAGTTGTTTAATTATCCAAATAAAATACATGTTTCTCGTACTGAGATCTGAAAAAAAAGGGCTGCCATTTTTCTTCTTTTCATGCGCTAATAAATACTGGTAGGAATATGTGGCAACCTTTACAAAATAATTTTTAAGGATAGTAAGATTTCTTGTAATCCGAATAGAGACTCAGGAATCAGGAAAAGGGAGGCCCCTTGCGCGGTCGAGAAACATGTTTTGTTTTAACCGGCCCTGCTTCAAAGTTGTTGGGTGGATTTTATTCCTTTTCATTCTGTTGGAACCAACGATATATTATATAAAAACTTCACACAAGAAAGGCTTAGTAATACTTTATTATTTCTTCAAAATGTTGCCAACTATTCAAAGTAAACTTATCCTCCGTGGAACATAACCTCTACAACTAACAAAAAAGTTGGGAAAAGAAACACTGAATAGAAACCCAATTAACCAAAAACAGTTGTTAACTAATATGTAAATGTTACTTAAGTTGTGAGCTGACTTCAACAAATTTTCAAGGCGAAACTCCTGTAAAGATCGATTCTCGCACAGTACCGTAGGAACTTCCTGATACACGATATTAGGATTGGTTCAGGTGTTTGACATGTCTATTTTGTATGAAAGAGCACAAAAGGACAAAAAGAACAGTGAAGAAACTACCATGATAGCATGCTCTGTTAAGGAGATAGTACACTTTGAAGATCAAAATTTCTTTGAAAATGACTGGTGTAGAAAGACTAACTGTGAGGGTGTGATGTCACATCCTCACTTCCTTAACATGTGTGAATATATTTCTTTAAAAATTATTTACATTTTTTAACACATTTGAAAATAATATAATCAAAAATTCTTCAGATGTTTAATCTCAAATACTTCCTTTGACAAATATGAGATCTCCTGACATATCTTTTGGTTGAAAGTCATGAAATCTCACAAAATACTTAGGAAAAAAAACAAAGACTTTTCAGGAATGTGAGGATGTGACATCACAGCTAGTCAGATTTCAGCAGTTTCTACACAATCTGATAAAACTTTACACTTGAATATCTCTTTAACCGAAAAAGATATTTGAACAGTTTTTTCACCATTGTGTTTCTTTTATTGTCCTCTTTGATATAACATAAACACGAATGACAATTGAACCAATCATTTAACGAAATAGCGTGCATAATAAAAACCCAAAGCCCAAACGAAGTTCCGAATCGTGACGCACTCAGCTTGAAATCACAATATTACGTATAAGCGTGAATGTAGCAGTCATGTTTGCTATCGGGAAGGCTTGGTATCATGATATAGCGTGTGATCGTGGTGTATCGTATATAGTTGTAGCGTTTACAAAACTTTACAGTATTCAGGTTTCACGATAGAAAACTATAAGGGCATCACAATACACGATGCCACGGCCTATTTAATCTGGGCGGTACTGTACGTTAACAATGCACTGCCTTATGTCTTTTTCGAAATATTGTACACTCAAGATTTGGGTCAGATATCCCAAACGTCACAAGAACAAATGCACTTTTCTCTGTCACTAGACACTGCTCTAAACATGGAAAGTTTCTGCTAAACAATTACTGTTGTAAAATATGGAATAATCTCCCAACTGGTATTAGACATTCGAAATCATGTGCTTCATTTAGGTATCGACTAAAGAGTTATCTAACTTCCAAGTACCGTGATTGATATTATTGTCAATTTTGTTTTGTACATTTTGTTTTTCTTTCTTACTTTGTTCTGTTATTTTCTTTCTTTTTCTTTAGGGTTACTAGCTTTGAGAAACATTTTGTTTTTTCTAGTTTCCTGTATATACCATTACTGCACTGTTTTTGTATGTATATATGTGAAATATATTAACTGAACTGAACTGGCTGTTTTGATTGTGTATATACTGTGCATCTTTATGTGATAGGTGTTGTTGTATTTTGCCCTGCCTCGTTTAATGCTGAAGATTAGTTTAGGAGCTATTCACGCTTTTATGTGTAGATACGTCTGTTTATCTCAGACTTCCATTTAAAATTGGATATGAAACAAAAAAATGCAATGATCTGCTCCTCATCCACACAGCATATTTTGTGTTTGACACAAAAAGAAATGTTAAATCATTCTGCAATAGAAACATGATGAGAGTACCAAAGGTTTCAGAAAACAATCAGCATTTTTTTACTTTTTCATTTTAACAAAACAAGATTAATGTGGCAACAGGCCCCCAAATATTTATATTTGCCATTTTCTCTTTCAAAAATGCAGTGAAGCTTTGATCCGCACAATGGCAGACCTGGTGGTAGAGAAAGGTTTCAAGGATGTTGGCTACGAGTATGTTAACATTGACGATTGTTGGATGGCCACGGAAAGAGATCCGTCTGGGAAATTGATCGCTGACCCCATACGGTTCCCAAATGGGATGAAAAGTTTAGCAGATTATGTAAGAAATTTCATCTCATTTTTTTACCTTGAAGCTTTATGGTTTTGATTTGTCTACAAATTAAGTTCTTCCCCATTAGGATTATGCATAGGATTACCCTGTTGATATCACTTCCTGATGCATCAGTAGTGAAAGTGGCTGATATTAGAGTCTAGTTGACAATGGTTGTCGCCCTACCTCACTCATTTGTCTGTGTTTTCTAGGTTAGAGCTAGAGTTGGTTTCAGTGCCATTTCGGATTAGCAGTGTTAGAATAATAAACATTGCTGTAAGTCTTGCAGAGAACCCTCCTGGATGTTGTGACTTCCATACTATTCACAGACATTGCAGAACTTTCTTGTAGCCAAAATTATGTTTTGAGGATGGCAAATTTCTTTCAGACATGAAATCACATGAAGACAAATGATTGTTGAAGTAAGAGCATTAGTGACCAATATTTGACATTTTCTAGCATAATTGTAATTTCGGATAAATGCTGATGATATTTGAAGCTTTGGATTCACTTGGACAATTTTGAATATTTATAATGATAATTGATTCCTGATTTATAGAGATTTATTGAACAGTTTGAAAACTTAGGTCATTTATCACCATTTGTAATTTTTTTTTGATCAAAATGGTATTGTGGTGTAGGAGGAATTACCGGATGAAGCCAAGAAAAGCATTGCCTTCCTCAGTCTGTGTTATATTGACACATTATTTGAAACCCGGTGTTCACTTAAAGATATAAATATTACAAAACGAAAGGTTATAAAACAAACTAAATTAAACAATACAAAGTAAATAGTGGTGTTTATATCTCTAATGCGTTATGAATAACTTCAGTCTAGCCATATTGGCACCATCATGCAATAATGTAGGCCTGTAGAATCCAGTATGTATTTTCCAATGACATAACCAAATCAAGCGAGGTTAATGTTCTTTGGGCTTATGATTAATTATTGTTTTATTTTCACTTTTGCTTCATAAGCTTCCTGACCTCCTGACTATAGTATACATTTAATTTATTTCTGTCCATACTGTTATTTTTGGTAGGTTCATTCCAAGGGACTCAAAATTGGAATCTATGAGTCGATGGGCTACCAGACTTGCCAAGGGTTTCCAGGGACATTCGAGCACATAGATGATGATGCAAAGACGTTTGCTGAATGGGGAATTGATTTTGTTAAGATGGATACCTGTCATACACCAAGAGGTCAGCTTGTCAGTGAAGGTATGTTGGTCTGCAATGTATGCATACGTTGAAATAGAAACTTTTTGCATAATCTCATTACATAAATTTGCATAAATGAGAAAGTCTTAAGGTTCAAAAGTTTCAAGAGATACATTGACTTGTATTTATAAAGAGTTTTTTTCTCTCTACATTATGTTGCAGGCTTCAAAAACTTTTCAAGGGCTCTTAATTCAACTGGACGGCCTATTGTGTTTTCCTGTGAATGGCCCCACGTTGGTCCTCATGTGAGCAAGTGTTCTTCCTAACATTTTGTTTCTGTACGGCACAATACTTTCAAACTGACTTATAAGTATGTGATTGGACACACCAACAGTTCTTCAGCAGTGATGAATAACACAGTAGCTGTTACCTTTCTGTCTGCACATTTTGCCCAAAATATTGAGAGTATGGAATTGGGAAAATGGGAAAATCCTTCCAAACTGTTTCTCTAAAAGACTAATGAATTAGCACAAATTTTGCCCAATATTGACATTCATCACCCTTCCAAAATAAAGTCATCCATATGGCACCTAACCTAACTGGGGATGTGGAGTAGGTCTGCCTGTAGTAAGAATGTTAACTTTAATAATGTTACGGGTATGGGCAAGGGTGGGCGGGAGAAACTGTGTCCTGGATGGGGGCACTGACTCTTTGAGCATAGAGGTCTCATGACCTGTATACTCTTGCTAACCTCGCAAGCCAACCAGTCTAGTAGCGGACTTTACTGAGTTTGATTCCTGCATCACATACCAGTGTTATTTGTACTGTATGTAATGCACAGACTCGTCAACCTACCCCCTACCATGCTGAAGAGATTTTCATTGGAATTAGACAATAGAATTAGACAATCTTCTATTCTCAAAGTAATCATTTTCACTAATATGTTCAATTTGGTCACGCAGCTTGTCTTAATGTGAAGATTGTTAGGTACAACATCTTTCTGTCATTTTTGTTACTCTGCCACAGTGCCACCTGAGTGTCACCTTTTAATAGCCATGAAAACTATTCCGCCATACCCCTAGAAGCTCAACTGGTGTCTGAAACGTTTAGATGTAAGTAATTAAAGACAGCTTCTCCACATTTTGCCCTCCATTTGATCTCTGCAGCCAGACTGGGATACCATGTTCAACTACTGTAACACCATAAGAAACGGTCGCGACGTGCAAGATTCATGGGATGCAGTGACGTCTATTATCGAAAACTTTGCCAAAAACCAAGTCATCTTTAAAAATGTATCTGGCCCTGGAAGGTACAATGACCCTGATCAGGTAAGAAATTTATTTCTTCAACAGAAACTTTTATTTTTTTATTTTTACATTACAGATATGGAGTGGAAGGGGTGATTCATTTCACTGTAGTTGTCATTAAATATTTAATATGTAATGTTTATTACCTACATAATGTCACCAAACATTGAAATCTCTCCCCCAAAGTGTACCCCTTCCCCTACTCTCTGTCAACTCATCACAGCTCCACTGCTCTCTCTTTTTTATGTAAAGCTTTGAAACATTGTTGATTAGTTTTGTTCACAGTTAAGGAATTTTGACCCGCCTGCATTTTTTGAGACATTTTCACTTTATAGAGCCAGTGCAGTAACTTCTCTGCATTAAAGACCAATGACATAATCTGCAGTATGCACTGTAACAAGCTCTTCAACGATATCATGTTGGGATTGCCAAAACCTGATGAGCAAAATGCAGGACACTTTCTGAATTGCACAGATGTCCCCCAATATAGTTGGGGCTGAGCTTAAAAAAAAAACCCTAGATGGCTGGAACTTACTTCCAGGCATTGTAAATGATTTTTAACTTTTTCAAAAAACATTGTTTTTATTAAGTTTGAACTGAAACAAAAAATGTGTCAAAAGATAAGAAAACAAGTTAAATTTCTTCGTATGATACACTTAAATTCTCGTAAAGGGGCCCTGAGTCTGTGATGTCACTGCCAGTCTGTAACAGCTGGCAACCTTTCATTTTGTTGGTATGTTGATGAACTCCACTAGCCGTATGTGCCATATGTTAATTTTCATAGATCGTTTCATTGTTTTTATCAAGTTTGAACTGAAACAAAAAATGTGTCAAAAGATAGGAAAACAAGTTAAATTTCTTCGTATGATACACTTAAATTCTCGTAAAGGGGCGCTGAGTCTGTGATGTCACTGCCAGTCTGTAACAGCTGGCAACCTTTCTTTTTGTTGGTATGTTGATGAACTCCACTAGCCGTATGTGCCATATGTTAATTTTCATAGATCGTTTCATTGTTTTTATCAAGTTTGAACTGAAACAAAAAATGTGTCAAAAGATAGGAAAACAAGTTAAATTTCTTCGTATGATACACTTAAATTCTCGTAAAGAGGCCCTGAGTCTGTGATGTCACTGCCAGTCTGTGACAGCTGGCAACCTTTCATTTTGTTGGTATGTTGATGAACTCCACTAGACGGATGTGCCATAAGTTATTTTTCATAGATCGTTTCATTGTTTTTATCAAGTTTGAACTGAAACAAAAAATGTGTCAAAAGATAGGAAAACAAGTTAAATTTCTTCGTATCATACACTTAAATTCTCGTAAAGAGGCCCTGAGTCTGTGATGTCACTGCCAGTCTGTAACAGCTGGCAACCTTTCATTTTGTTGGTATGTTGATGAACTCCACTAGACGGATGTGCCATATGTTATTTTTCATAGATCTATTAAATGTAACCATAATATCAAGTCTTTGTGGTTTCCTTTTTCATTCCAATTTTAGCTGATTATAGGTGACTATGCCCTGAGCTATGAACAATCCAAAACGCAGATGGCATTGTGGGCCATTATGGCAGCGCAACTGTTAATGTCAAACGATTTGAGAGATTTACCAGCGTGGGCCGAGGACATCTTAAAGAACAAAGAAATCATCGCAGTGGACCAGGATCCTCTCGGTATAATGGGGCAGAGAATTGTGAACGTGAGTAACTATGGAAACACATGATCTGCCAGTTGAGACATTTTGAAGAAACAATATAAATTAGATTTTTCAACAACTTACTCAACTGTAGTTTGGTGGCAGATTGAGGGAGGGGGCTCTTCTGAAATTGTTTTATGATTAATAAATTAGTTGCAAATATAATCTTGCTCAATAGCAGGTAAATTGTGAAAAAAAAAAACATATTGGCATGATTCATAGTTGGGCATCCATGACTTTTAACCGATGCAGTTGTATGTTCACATACAAGTCATGTTGTATGTTCACATACAAGTCAAGTATGTTCACATACAAGCCGATGTATGTTTACATACAAGTCAAGTAAGGATAGGCTATCCTGATACTATCAATTTCTGGTATGCTTTCATATTGGTTCTGGAATTAAACATAGAATGCTGCTTTGAAGGAGCTTAAACTATGTCCTAGTTTGATCTGGTGGGTCACAGTGAAATTGTCTACCCAATCCAAATGCTGAATCACTTAAGGATGTGCCTTCTCCCATGACAAGTACAGACATATGACATAACATGGGAAATTAAAGGCCACTGTGAAATTGTTGGATGGTATACCTGTAATTTGCATTATTGGCTTGAACAGGATTAAAAGCAGTGACATCATGATTTCAAGCCCTGCTGTTTACCAACTGTCCAATTGTTCAGTCCATAGTTGGTGGCAATCCCTTACTAACCATATCTTTCCTATGGGACACCAGTCAGAAACCACCAAGCTCCTTCCTTTAGGTGTAACCAATCATCATACACCAGGATTATCCATTGAAACATTACCAGGTTTATCCATTGAAATCCGAACCAGAAAAGTGGCAGGTGGATAAAAGGATTTCAAGAAACTTTTTGCTGATTGATAAATATTTTTTTCTGACAGATTTTTCATAGTTTCTTTCTTTCACAAGAAGCTATTTGTTTTTCTGTTTTTGTCCACAGGAGACCAGGATGCAGGTGTGGACAAAACCACTCGCAAACGGATCGTTTGCAGCAGTTTTCTTCTGCCCATTTCATGGCATACCGTATGACTACACAACTACACCCAGAAAACTTGGCTTTCATACAGGGACCATCTACAAGATAAGAGAGTTATTTGAGCACAAGGACCTGGGAACCTTTCAGACGGATGATAGCGTGACAGTTACCGTCAACCCATACGGTTCAGTAATGATCAGAGCCGATCCAGTTATGAGTAGCCACAAGCCTGGGACTCATTTCAAGATTAATCCACTTTAGGAAGTACCACCAATGTGGTGAAGTTCTAAACTTCACTGCTTTCTTATAATTTGGCACTTTTCACCTTATTTTTTATACTGTGAATTCTTAAAAAATTTGTCTATTACCAAAAAAAAGTGTGCCTTAAACTGTGACCTGACTGAAGTCAGAAACGTTAAGTGAAAGTATAACTTTCTTTATAGCAATCTGTCTTTCAATATTAAATGAGTCTACACATTCCTGCCATTTGTCCTTCTTTTGTTCTTGCTTGTTTGGATTTTTATGTTTTTGTTACTTTGAAAATAATTTTGAATTTGCCATTAAAAGGCAGTGTTATATTTTATATTTGTTACTTTGTAAACAATTTCCAATTTGCTATATGAAGGCAGTGGGATTTTGAGCTGCTTGGAAGGAAGTTGTCTCGGGTGAGAACATCATTTTCCTTATATTCTTATAGTTGTTTAACACTTTATAATCATGAAAAACTGATTGTCTGAAGTACCAAGCTTATTGCCTGTTGTGTTATTGGAGTTTGGAAAAATAATGGCAGAAATTATGATTTATGTTTATAATTCTATGTACTGGAAACTAATATATATCTAGTTTTATTTTTATTTAAGCAGAGCAAACTACTAGAATGTTAAGTGTTTTACAAATTGTCAGTAGTCATTGCAAAAATAATGTAATTTATTTTTGCATACAGAATCTTCAGTAGTTTGAGCATTTAATAATAAATGTTGAGGGAAAAACACATAGATATTAAAGCTGTACTAAAGAATGAAACAAAACACCATTTCTACTGTTTGTCAAAGAATTGAAATGCAAAGTAAGTTTGTAAATACAAGACCAAAAAATTGTCTCATTTTCCCTTATTGATGTGTCTGGCCTTCCAGTTTCCAGAATAAAATGTCCACAGACAAACTTTTGTGGTATTTCTTGAAATATTGAACATTATGTTACATCCAATAACAAAAGGTGTTTCTGATGTCTGTCACATGATGAAAGCAGCTGTATGTATGCCTAAACTTAACGGTTGATAGTTCAGGCATTCTGTGCTTATTTTCATAGTGTGCTCTGTCGAAATGTTTAATGTTTCATGTTGTAGAAGTAGAGACTGCTTTCATCATTTTGTCAGCAAAGTTAGTAACAAAGTCCAAAAGGCTGGGATATATTTTGCACTTGAAGCTTGTCGTGAAATAAATACAATT
>TCONS_00014896	evm.TU.Chr13.747
GGTTAGTTAACACTCACGGGCAGTCAATCTAGCTACTGGGTTTGTCTAAAGACTGATTATATACTTACTGGGTAACAAGTAATGAGGAATATTTTAATAACGTAATTTCGTTCTCAGGTTACAGTTCTGTTGCCCAGGTCACACACATCCCATCCCAGGTGATTCCAACTGTTGGAGCTAGGCCCTAGCTCGGAACGTGCTCCTAACGTCAGGCCTAACAATTGCTACATAACAGTTATGTAGGCTAGCCTAACTTAGAACTAAGCCTACATAAACAACAAACATAAGGTCTAGGGACCTAAGCTATAACGATGTAAGTGTAATGAGTGGGCCTGTTCTCCTAACATTATACAAAGTGGCTATTCTTACGACTATTCGTAAGAATAATTTCCGATTACGCATGCGCAGTTGCTATTTTTATGACAGGAGTACTATTTTTACGACCAGGAGTAACAATAATTTTCGATTTCAAGATGTCTTTCAGAATGTTACTAAGTATTGTGTTAACCTTGATGGTCGCTAGGTTAACACTTAGTTTAGATAATGGTTTAGCAAGGCTACCACCGATGGGATTTCAAGCTTGGGTGAGATTCAGATGGCGAACTGATTGCGATCTGGACCCAAAGAATTGCTTGAGTGAAGCTTTGATCCGCACAATGGCAGACCTGGTGGTAGAGAAAGGTTTCAAGGATGTTGGCTACGAGTATGTTAACATTGACGATTGTTGGATGGCCACGGAAAGAGATCCGTCTGGGAAATTGATCGCTGACCCCATACGGTTCCCAAATGGGATGAAAAGTTTAGCAGATTATGTTCATTCCAAGGGACTCAAAATTGGAATCTATGAGTCGATGGGCTACCAGACTTGCCAAGGGTTTCCAGGGACATTCGAGCACATAGATGATGATGCAAAGACGTTTGCTGAATGGGGAATTGATTTTGTTAAGATGGATACCTGTCATACACCAAGAGGTCAGCTTGTCAGTGAAGGCTTCAAAAACTTTTCAAGGGCTCTTAATTCAACTGGACGGCCTATTGTGTTTTCCTGTGAATGGCCCCACGTTGGTCCTCATCCAGACTGGGATACCATGTTCAACTACTGTAACACCATAAGAAACGGTCGCGACGTGCAAGATTCATGGGATGCAGTGACGTCTATTATCGAAAACTTTGCCAAAAACCAAGTCATCTTTAAAAATGTATCTGGCCCTGGAAGGTACAATGACCCTGATCAGCTGATTATAGGTGACTATGCCCTGAGCTATGAACAATCCAAAACGCAGATGGCATTGTGGGCCATTATGGCAGCGCAACTGTTAATGTCAAACGATTTGAGAGATTTACCAGCGTGGGCCGAGGACATCTTAAAGAACAAAGAAATCATCGCAGTGGACCAGGATCCTCTCGGTATAATGGGGCAGAGAATTGTGAACGAGACCAGGATGCAGGTGTGGACAAAACCACTCGCAAACGGATCGTTTGCAGCAGTTTTCTTCTGCCCATTTCATGGCATACCGTATGACTACACAACTACACCCAGAAAACTTGGCTTTCATACAGGGACCATCTACAAGATAAGAGAGTTATTTGAGCACAAGGACCTGGGAACCTTTCAGACGGATGATAGCGTGACAGTTACCGTCAACCCATACGGTTCAGTAATGATCAGAGCCGATCCAGTTATGAGTAGCCACAAGCCTGGGACTCATTTCAAGATTAATCCACTTTAGGAAGTACCACCAATGTGGTGAAGTTCTAAACTTCACTGCTTTCTTATAATTTGGCACTTTTCACCTTATTTTTTATACTGTGAATTCTTAAAAAATTTGTCTATTACCAAAAAAAAGTGTGCCTTAAACTGTGACCTGACTGAAGTCAGAAACGTTAAGTGAAAGTATAACTTTCTTTATAGCAATCTGTCTTTCAATATTAAATGAGTCTACACATTCCTGCCATTTGTCCTTCTTTTGTTCTTGCTTGTTTGGATTTTTATGTTTTTGTTACTTTGAAAATAATTTTGAATTTGCCATTAAAAGGCAGTGTTATATTTTATATTTGTTACTTTGTAAACAATTTCCAATTTGCTATATGAAGGCAGTGGGATTTTGAGCTGCTTGGAAGGAAGTTGTCTCGGGTGAGAACATCATTTTCCTTATATTCTTATAGTTGTTTAACACTTTATAATCATGAAAAACTGATTGTCTGAAGTACCAAGCTTATTGCCTGTTGTGTTATTGGAGTTTGGAAAAATAATGGCAGAAATTATGATTTATGTTTATAATTCTATGTACTGGAAACTAATATATATCTAGTTTTATTTTTATTTAAGCAGAGCAAACTACTAGAATGTTAAGTGTTTTACAAATTGTCAGTAGTCATTGCAAAAATAATGTAATTTATTTTTGCATACAGAATCTTCAGTAGTTTGAGCATTTAATAATAAATGTTGAGGGAAAAACACATAGATATTAAAGCTGTACTAAAGAATGAAACAAAACACCATTTCTACTGTTTGTCAAAGAATTGAAATGCAAAGTAAGTTTGTAAATACAAGACCAAAAAATTGTCTCATTTTCCCTTATTGATGTGTCTGGCCTTCCAGTTTCCAGAATAAAATGTCCACAGACAAATATTGAACATTATGTTACATCCAATAACAAAAGGTGTTTCTGATGTCTGTCACATGATGAAAGCAGCTGTATGTATGCCTAAACTTAACGGTTGATAGTTCAGGCATTCTGTGCTTATTTTCATAGTGTGCTCTGTCGAAATGTTTAATGTTTCATGTTGTAGAAGTAGAGACTGCTTTCATCATTTTGTCAGCAAAGTTAGTAACAAAGTCCAAAAGGCTGGGATATATTTTGCACTTGAAGCTTGTCGTGAAATAAATACAATTGATGTAAATCAAAATCACCT
>TCONS_00014897	evm.TU.Chr13.747
AACAAACGATAAGGTTTAATCAGGTGAGGTTAGTTAACACTCACGGGCAGTCAATCTAGCTACTGGATTTCAAGATGTCTTTCAGAATGTTACTAAGTATTGTGTTAACCTTGATGGTCGCTAGGTTAACACTTAGTTTAGATAATGGTTTAGCAAGGCTACCACCGATGGGATTTCAAGCTTGGGTGAGATTCAGATGGCGAACTGATTGCGATCTGGACCCAAAGAATTGCTTGAGTGAAGCTTTGATCCGCACAATGGCAGACCTGGTGGTAGAGAAAGGTTTCAAGGATGTTGGCTACGAGTATGTTAACATTGACGATTGTTGGATGGCCACGGAAAGAGATCCGTCTGGGAAATTGATCGCTGACCCCATACGGTTCCCAAATGGGATGAAAAGTTTAGCAGATTATGTTCATTCCAAGGGACTCAAAATTGGAATCTATGAGTCGATGGGCTACCAGACTTGCCAAGGGTTTCCAGGGACATTCGAGCACATAGATGATGATGCAAAGACGTTTGCTGAATGGGGAATTGATTTTGTTAAGATGGATACCTGTCATACACCAAGAGGTCAGCTTGTCAGTGAAGGCTTCAAAAACTTTTCAAGGGCTCTTAATTCAACTGGACGGCCTATTGTGTTTTCCTGTGAATGGCCCCACGTTGGTCCTCATCCAGACTGGGATACCATGTTCAACTACTGTAACACCATAAGAAACGGTCGCGACGTGCAAGATTCATGGGATGCAGTGACGTCTATTATCGAAAACTTTGCCAAAAACCAAGTCATCTTTAAAAATGTATCTGGCCCTGGAAGGTACAATGACCCTGATCAGCTGATTATAGGTGACTATGCCCTGAGCTATGAACAATCCAAAACGCAGATGGCATTGTGGGCCATTATGGCAGCGCAACTGTTAATGTCAAACGATTTGAGAGATTTACCAGCGTGGGCCGAGGACATCTTAAAGAACAAAGAAATCATCGCAGTGGACCAGGATCCTCTCGGTATAATGGGGCAGAGAATTGTGAACGAGACCAGGATGCAGGTGTGGACAAAACCACTCGCAAACGGATCGTTTGCAGCAGTTTTCTTCTGCCCATTTCATGGCATACCGTATGACTACACAACTACACCCAGAAAACTTGGCTTTCATACAGGGACCATCTACAAGATAAGAGAGTTATTTGAGCACAAGGACCTGGGAACCTTTCAGACGGATGATAGCGTGACAGTTACCGTCAACCCATACGGTTCAGTAATGATCAGAGCCGATCCAGTTATGAGTAGCCACAAGCCTGGGACTCATTTCAAGATTAATCCACTTTAGGAAGTACCACCAATGTGGTGAAGTTCTAAACTTCACTGCTTTCTTATAATTTGGCACTTTTCACCTTATTTTTTATACTGTGAATTCTTAAAAAATTTGTCTATTACCAAAAAAAAGTGTGCCTTAAACTGTGACCTGACTGAAGTCAGAAACGTTAAGTGAAAGTATAACTTTCTTTATAGCAATCTGTCTTTCAATATTAAATGAGTCTACACATTCCTGCCATTTGTCCTTCTTTTGTTCTTGCTTGTTTGGATTTTTATGTTTTTGTTACTTTGAAAATAATTTTGAATTTGCCATTAAAAGGCAGTGTTATATTTTATATTTGTTACTTTGTAAACAATTTCCAATTTGCTATATGAAGGCAGTGGGATTTTGAGCTGCTTGGAAGGAAGTTGTCTCGGGTGAGAACATCATTTTCCTTATATTCTTATAGTTGTTTAACACTTTATAATCATGAAAAACTGATTGTCTGAAGTACCAAGCTTATTGCCTGTTGTGTTATTGGAGTTTGGAAAAATAATGGCAGAAATTATGATTTATGTTTATAATTCTATGTACTGGAAACTAATATATATCTAGTTTTATTTTTATTTAAGCAGAGCAAACTACTAGAATGTTAAGTGTTTTACAAATTGTCAGTAGTCATTGCAAAAATAATGTAATTTATTTTTGCATACAGAATCTTCAGTAGTTTGAGCATTTAATAATAAATGTTGAGGGAAAAACACATAGATATTAAAGCTGTACTAAAGAATGAAACAAAACACCATTTCTACTGTTTGTCAAAGAATTGAAATGCAAAGTAAGTTTGTAAATACAAGACCAAAAAATTGTCTCATTTTCCCTTATTGATGTGTCTGGCCTTCCAGTTTCCAGAATAAAATGTCCACAGACAAACTTTTGTGGTATTTCTTGAAATATTGAACATTATGTTACATCCAATAACAAAAGGTGTTTCTGATGTCTGTCACATGATGAAAGCAGCTGTATGTATGCCTAAACTTAACGGTTGATAGTTCAGGCATTCTGTGCTTATTTTCATAGTGTGCTCTGTCGAAATGTTTAATGTTTCATGTTGTAGAAGTAGAGACTGCTTTCATCATTTTGTCAGCAAAGTTAGTAACAAAGTCCAAAAGGCTGGGATATATTTTGCACTTGAAGCTTGTCGTGAAATAAATACAATTGATGTAAATCAAAATCACCT
>TCONS_00014898	evm.TU.Chr13.747
AAACAAACGATAAGGTTTAATCAGGTGAGGTTAGTTAACACTCACGGGCAGTCAATCTAGCTACTGGGTTTGTCTAAAGACTGATTATATACTTACTGGGTAACAAGTAATGAGGAATATTTTAATAACGTAATTTCGTTCTCAGGTTACAGTTCTGTTGCCCAGGTCACACACATCCCATCCCAGATTTCAAGATGTCTTTCAGAATGTTACTAAGTATTGTGTTAACCTTGATGGTCGCTAGGTTAACACTTAGTTTAGATAATGGTTTAGCAAGGCTACCACCGATGGGATTTCAAGCTTGGGTGAGATTCAGATGGCGAACTGATTGCGATCTGGACCCAAAGAATTGCTTGAGTGAAGCTTTGATCCGCACAATGGCAGACCTGGTGGTAGAGAAAGGTTTCAAGGATGTTGGCTACGAGTATGTTAACATTGACGATTGTTGGATGGCCACGGAAAGAGATCCGTCTGGGAAATTGATCGCTGACCCCATACGGTTCCCAAATGGGATGAAAAGTTTAGCAGATTATGTTCATTCCAAGGGACTCAAAATTGGAATCTATGAGTCGATGGGCTACCAGACTTGCCAAGGGTTTCCAGGGACATTCGAGCACATAGATGATGATGCAAAGACGTTTGCTGAATGGGGAATTGATTTTGTTAAGATGGATACCTGTCATACACCAAGAGGTCAGCTTGTCAGTGAAGGCTTCAAAAACTTTTCAAGGGCTCTTAATTCAACTGGACGGCCTATTGTGTTTTCCTGTGAATGGCCCCACGTTGGTCCTCATCCAGACTGGGATACCATGTTCAACTACTGTAACACCATAAGAAACGGTCGCGACGTGCAAGATTCATGGGATGCAGTGACGTCTATTATCGAAAACTTTGCCAAAAACCAAGTCATCTTTAAAAATGTATCTGGCCCTGGAAGGTACAATGACCCTGATCAGCTGATTATAGGTGACTATGCCCTGAGCTATGAACAATCCAAAACGCAGATGGCATTGTGGGCCATTATGGCAGCGCAACTGTTAATGTCAAACGATTTGAGAGATTTACCAGCGTGGGCCGAGGACATCTTAAAGAACAAAGAAATCATCGCAGTGGACCAGGATCCTCTCGGTATAATGGGGCAGAGAATTGTGAACGAGACCAGGATGCAGGTGTGGACAAAACCACTCGCAAACGGATCGTTTGCAGCAGTTTTCTTCTGCCCATTTCATGGCATACCGTATGACTACACAACTACACCCAGAAAACTTGGCTTTCATACAGGGACCATCTACAAGATAAGAGAGTTATTTGAGCACAAGGACCTGGGAACCTTTCAGACGGATGATAGCGTGACAGTTACCGTCAACCCATACGGTTCAGTAATGATCAGAGCCGATCCAGTTATGAGTAGCCACAAGCCTGGGACTCATTTCAAGATTAATCCACTTTAGGAAGTACCACCAATGTGGTGAAGTTCTAAACTTCACTGCTTTCTTATAATTTGGCACTTTTCACCTTATTTTTTATACTGTGAATTCTTAAAAAATTTGTCTATTACCAAAAAAAAGTGTGCCTTAAACTGTGACCTGACTGAAGTCAGAAACGTTAAGTGAAAGTATAACTTTCTTTATAGCAATCTGTCTTTCAATATTAAATGAGTCTACACATTCCTGCCATTTGTCCTTCTTTTGTTCTTGCTTGTTTGGATTTTTATGTTTTTGTTACTTTGAAAATAATTTTGAATTTGCCATTAAAAGGCAGTGTTATATTTTATATTTGTTACTTTGTAAACAATTTCCAATTTGCTATATGAAGGCAGTGGGATTTTGAGCTGCTTGGAAGGAAGTTGTCTCGGGTGAGAACATCATTTTCCTTATATTCTTATAGTTGTTTAACACTTTATAATCATGAAAAACTGATTGTCTGAAGTACCAAGCTTATTGCCTGTTGTGTTATTGGAGTTTGGAAAAATAATGGCAGAAATTATGATTTATGTTTATAATTCTATGTACTGGAAACTAATATATATCTAGTTTTATTTTTATTTAAGCAGAGCAAACTACTAGAATGTTAAGTGTTTTACAAATTGTCAGTAGTCATTGCAAAAATAATGTAATTTATTTTTGCATACAGAATCTTCAGTAGTTTGAGCATTTAATAATAAATGTTGAGGGAAAAACACATAGATATTAAAGCTGTACTAAAGAATGAAACAAAACACCATTTCTACTGTTTGTCAAAGAATTGAAATGCAAAGTAAGTTTGTAAATACAAGACCAAAAAATTGTCTCATTTTCCCTTATTGATGTGTCTGGCCTTCCAGTTTCCAGAATAAAATGTCCACAGACAAATATTGAACATTATGTTACATCCAATAACAAAAGGTGTTTCTGATGTCTGTCACATGATGAAAGCAGCTGTATGTATGCCTAAACTTAACGGTTGATAGTTCAGGCATTCTGTGCTTATTTTCATAGTGTGCTCTGTCGAAATGTTTAATGTTTCATGTTGTAGAAGTAGAGACTGCTTTCATCATTTTGTCAGCAAAGTTAGTAACAAAGTCCAAAAGGCTGGGATATATTTTGCACTTGAAGCTTGTCGTGAAATAAATACAATTGATGTAAATCAAAATCACCT
>TCONS_00014899	evm.TU.Chr13.747
CCAAACCGTGGTAAAGCTGACTCTACTTCCAACTATCCGCTCGTAGTCGTACGTCCGCACACCAGCAAATGAAAGGTAGCAGACCACGGAAGTAATAAGTCACTTCCGTGTAGACAACAACAACAACAGAAACAGTACAAGAAAAGGTTGGCATATTATAGCCCCAACACTGGACACGAATTAAAAGTTTTCTTGTTATTGTAAACAAACAAACGATAAGGTTTAATCAGATTTCAAGATGTCTTTCAGAATGTTACTAAGTATTGTGTTAACCTTGATGGTCGCTAGGTTAACACTTAGTTTAGATAATGGTTTAGCAAGGCTACCACCGATGGGATTTCAAGCTTGGGTGAGATTCAGATGGCGAACTGATTGCGATCTGGACCCAAAGAATTGCTTGAGTGAAGCTTTGATCCGCACAATGGCAGACCTGGTGGTAGAGAAAGGTTTCAAGGATGTTGGCTACGAGTATGTTAACATTGACGATTGTTGGATGGCCACGGAAAGAGATCCGTCTGGGAAATTGATCGCTGACCCCATACGGTTCCCAAATGGGATGAAAAGTTTAGCAGATTATGTTCATTCCAAGGGACTCAAAATTGGAATCTATGAGTCGATGGGCTACCAGACTTGCCAAGGGTTTCCAGGGACATTCGAGCACATAGATGATGATGCAAAGACGTTTGCTGAATGGGGAATTGATTTTGTTAAGATGGATACCTGTCATACACCAAGAGGTCAGCTTGTCAGTGAAGGCTTCAAAAACTTTTCAAGGGCTCTTAATTCAACTGGACGGCCTATTGTGTTTTCCTGTGAATGGCCCCACGTTGGTCCTCATCCAGACTGGGATACCATGTTCAACTACTGTAACACCATAAGAAACGGTCGCGACGTGCAAGATTCATGGGATGCAGTGACGTCTATTATCGAAAACTTTGCCAAAAACCAAGTCATCTTTAAAAATGTATCTGGCCCTGGAAGGTACAATGACCCTGATCAGCTGATTATAGGTGACTATGCCCTGAGCTATGAACAATCCAAAACGCAGATGGCATTGTGGGCCATTATGGCAGCGCAACTGTTAATGTCAAACGATTTGAGAGATTTACCAGCGTGGGCCGAGGACATCTTAAAGAACAAAGAAATCATCGCAGTGGACCAGGATCCTCTCGGTATAATGGGGCAGAGAATTGTGAACGAGACCAGGATGCAGGTGTGGACAAAACCACTCGCAAACGGATCGTTTGCAGCAGTTTTCTTCTGCCCATTTCATGGCATACCGTATGACTACACAACTACACCCAGAAAACTTGGCTTTCATACAGGGACCATCTACAAGATAAGAGAGTTATTTGAGCACAAGGACCTGGGAACCTTTCAGACGGATGATAGCGTGACAGTTACCGTCAACCCATACGGTTCAGTAATGATCAGAGCCGATCCAGTTATGAGTAGCCACAAGCCTGGGACTCATTTCAAGATTAATCCACTTTAGGAAGTACCACCAATGTGGTGAAGTTCTAAACTTCACTGCTTTCTTATAATTTGGCACTTTTCACCTTATTTTTTATACTGTGAATTCTTAAAAAATTTGTCTATTACCAAAAAAAAGTGTGCCTTAAACTGTGACCTGACTGAAGTCAGAAACGTTAAGTGAAAGTATAACTTTCTTTATAGCAATCTGTCTTTCAATATTAAATGAGTCTACACATTCCTGCCATTTGTCCTTCTTTTGTTCTTGCTTGTTTGGATTTTTATGTTTTTGTTACTTTGAAAATAATTTTGAATTTGCCATTAAAAGGCAGTGTTATATTTTATATTTGTTACTTTGTAAACAATTTCCAATTTGCTATATGAAGGCAGTGGGATTTTGAGCTGCTTGGAAGGAAGTTGTCTCGGGTGAGAACATCATTTTCCTTATATTCTTATAGTTGTTTAACACTTTATAATCATGAAAAACTGATTGTCTGAAGTACCAAGCTTATTGCCTGTTGTGTTATTGGAGTTTGGAAAAATAATGGCAGAAATTATGATTTATGTTTATAATTCTATGTACTGGAAACTAATATATATCTAGTTTTATTTTTATTTAAGCAGAGCAAACTACTAGAATGTTAAGTGTTTTACAAATTGTCAGTAGTCATTGCAAAAATAATGTAATTTATTTTTGCATACAGAATCTTCAGTAGTTTGAGCATTTAATAATAAATGTTGAGGGAAAAACACATAGATATTAAAGCTGTACTAAAGAATGAAACAAAACACCATTTCTACTGTTTGTCAAAGAATTGAAATGCAAAGTAAGTTTGTAAATACAAGACCAAAAAATTGTCTCATTTTCCCTTATTGATGTGTCTGGCCTTCCAGTTTCCAGAATAAAATGTCCACAGACAAATATTGAACATTATGTTACATCCAATAACAAAAGGTGTTTCTGATGTCTGTCACATGATGAAAGCAGCTGTATGTATGCCTAAACTTAACGGTTGATAGTTCAGGCATTCTGTGCTTATTTTCATAGTGTGCTCTGTCGAAATGTTTAATGTTTCATGTTGTAGAAGTAGAGACTGCTTTCATCATTTTGTCAGCAAAGTTAGTAACAAAGTCCAAAAGGCTGGGATATATTTTGCACTTGAAGCTTGTCGTGAAATAAATACAATTGATGTAAATCAAAATCACCT
>TCONS_00013673	evm.TU.Chr13.747
AACTAACCTCACCTGATTAAACCTTAGGTTTTGTTACCAATAACAAGAAAACTTTTAATTCGTGTCCAGTGTTGGGGCTATAATATGCCAACCTTTTCTTGTACTGTTTCTGTTGTTGTTGTTGTCTACACGGAAGTGACTTATTACTTCCGTGGTCTGCTACCTTTCATTTGCTGGTGTGCGGACGTACGACTACGAGCGGATAGTTGGAAGTAGAGTCAGCTTTACCACGCCCAGCTGGAAATGACAGCGCTATGACCAGTATTCGATGGGCCTTCAATGCCAAGGCCTGGAAACCAACACAGTCTGAGTGGTTGCTAATGTCGCAGTGTATTGAACCGGAGGAAAAAACAAGAATTGGACAATTTTACTTCCAAAGAGATGCAAAGTCTAGTATGGTCGGAAGGTGCATGCTGAGGAAAGTTATCTCAGATGAGTTAGGTGTTGCATGGAACTCATTCAACTTGACGAGAACAGAGAAAGGCAAACCCGTCTTAAAAGGCTTGGCAGCGAACAACGCTCTGAGTTTCAATGTAGCACATCAAGGCGATTATGTGGTTCTAGCAGCAGAGCCGGAAGTGAATTGTGCAATTGATGTCATGGAAGTCAGAAGACCAGGATCCCGTAGTCTACCAGATTACTTTGATCTGATGAAGAGGAAGTTTAATCCTTATGAGTGGAGCACGATTAAGTCTGCTGGAACAGAACAACAACAACTGGAGATGTATTTTAGACACTGGTGCCTAAAAGAAAGCTACATAAAGACCATTGGACTTGGACTTGGATTTGATTTGGCTAGATTGGACTTCCATGTGAAATCACAAAGATTAGAAGTTGGCGAAACCGTCTCCGACACAGAGCTGTATGTAGATGGGATGCTGGTATCACCAAAATGGATCTTTCAGGAGACGAGGCTTAGTGAGAACTACTATGTTGCTGTTGGTCTTGAAAGGATAAGACAGAACTTGACAGAGAAGGTGAAGGAAGTTCCATTCAAAGTATTAACCTTGCAAGAACTGTTGGCATCAGCCCAGCCTCTGACACCACCTGACCTGGATTACTGGCTGGCATTCGATGCAAAGGATGAAATGCCAAATGCCCGGAAGTCATAGAGGGAGGTATTGCCAAAGAATAGAGGGGGGTATTGCCAAAGACCAAATAAGAAACATATACTAACATTCTGCTCCAGAGATGTCAACATATATGGTATCACTAAACTTGAATGTGTTGCATGAGACATTTATGTTGAAAATGGCCTACTCTTATCCTTGCTGAGTCTGATGAAGACATATATATCGTATACAATTTTTCTGTTTTCTATGACTGTGGATGGTCCCTAGTATACAAGGTGGATTCTATTCAGAAGTCAATCAGGGTTTTTTGTCTGTGGATTTGTGTGCTTTTATATCATAAAAAGTGTCCTTTAATTTGCTGTCAGAAATCTTTGTCCATTTTGATATATGTTTTTTTTAATGTTGGTTGCTAAGGAACAAGTTAAGAGTACATTAGAATTGCCTCCTATGCATGCTAAAGTAGGTCATATAACTGCAAACTTTTACACCTTCCATGTACTGCTAGTCTCTTTGAAATTAAACAGGGTATAATTTATCTGGTATCCCACTGGAAAATGCTATGCAATATGATCAAACTGTGCAAAAGTTGCATCGCAGCTTTGTACACAGGAACACATGATATTTTATAGCCAAAGATAAAATTTAGAACCTTCAAAACTGCTGCACAAAATTTGAAGTCCACTAAAATGGTATTTCCCTGAAAACATTAAATTGTGACCAGTTGCATTTCTTAATTTGGTTGGGAACTTAGTTTGTACTGATTTTGCGATAAACTGAACTCTGAGAAGTTATGCATGAGCTTGATTGGAAGAAAAATCACTGTAAAATATCAATGTAGAGATTAATTAGGAGGATTCATTGCTTTAGCTACCTTCAAGAAAAGGGTCATATGTAACATGGCGAAATGAATCAAGAACATATTTAGATTTATTCAAAGTATACAATTTTTTGCTAAAGCAACCAAAAACTTGATACAATTACTTGTGAGCTTTTACAGTGTATTTACCAAATTGCTTATTTCTGTTAACTACCAAAATTCAAACAAACTTTCCATCTACTCATTTTCTTTCCTCTCCCCCCTTCCCCCTTCCCCCCACATGTCATGGTTAACTTGCTAGTGAGAATCAAACTCTAATTTCAGATTTAATTTTAGCATCTATGGCACAGTAGTTTGTCACGGATCACATGGTGTGTACACTGGATCACTGCCATAACACAGGATTGGATTCCGCACCAGATGTTGGTCTTAGAAATTCAGTCGTATATCAAAAGTTTTGGGTTTCAATGCACTCTATAGAGGGAAACTTAATTATATCCCTGAAATGTGTCATGAGATTTTACGTTTTTACTAAAAACGTAATTTTTACTAAAAAAGGCCAATTCAGAGATCACATTAACATTATTCAGTTTGTTGTCAAGTTGGGATATAGAACTGGTGGAATCTTCAGTTATCAGTTGAATTCAAATTTGTTTGTGCAATATTGTGATACTATGTTTAAAATTTTAATGTTAATTAATCACTCTCTTGAGACAGATTAGTGGGTGCTTGAAAGAATGGAGCAATTTTCATCTTTAACAAGACCCAACCCTCATTTACTATTAGTGGAGCGATATCATACTGGTAGATTTAATAAACTATACTTATTGAAATATGAGCATGTCATTGAATATTAGAATAGAATGATATGCCCATTAATCACTGTAATCATAAATGTGTGTTGGCGATATATTGGAGAAACACATACATTGATGGCTGGTAATATTACTAGTATTCACAGTGTGTTGGTGTAGTAGGATGGATGAACAAAGAATAATTAACATGATACAAAGTTTCATACAATCAGAAAGCTCTCTTGGTGATAGTATGGCTAAACATCACATTGTGAATGATTAAGTTATGTCTTGGTTAGAAATGGTAACCGCTCATTCAAGAATGTGAATGATAAAGTTATGTCAGTGTTATGATAACCGCTTATTAAAGAATGTGAATCAAAAAGTTATGCTGTTGTTAGAATTGACAGACATTCGAAGTAAAGACTGCATGGTTATCACTGTTTCCAGAAAAGTATGTTGATGCAAAATGAATAAATGCCAATAATGCAAATGGAAATAATTCTTAATCACAGTGATAAATTTAGTTTTTTGGTAGAGCACACTTGCAGAAGAATAGAAACAGCTTTAAGTGTGGTTAGACTCTATAGTTATGATAATCGTATTGCAGTTATTTTATGGCCATCAAGATTATTAAGCATTTTATGATACTGGCTGACAAAATATAACATTTTGATCTGTTTTGTGTGGAAGTCTCATCAATTTATGAGCGGAAGAATTATTTTGCATGTAGACGTTCAATTGATTCATATTTTGCTGATCTCCGTATGAAATATAAGTTTAATCTATCGATCGAGAGCGGCATACTGTACATGGCCCTTAACCAATTAAATGTTATAAGTTGACATGCCCTAGGCCCTAGACACGTTAAGCCAGACTCTGTCTGACATTTAATTGGTTTTCATATTTCTTTATTTAGATTTGGGATGTCGTCATCAAATGGAATGATGCTTTCTACAAAATGTGTTACAAATTTATCTTCTAGGCACCTTTTTTAGTTATTAGAAGTTTAGGCGGGAAAAATTCCTTTGGTTTAAATGTTATATGTTATCATTTCTATTTTCCTATTTGTATTTCAAAGGTACTGATGATCGTCAAGAAGGGAGGGGGGAGGGGTAAGAGAGAGAGGTGGTGGGGTGGGGGTGGGGAGGGGAGGGGATTAAGTATGTTGGCTGTGTTTGTACATCACATCATAGATAACAAATTAGCTACATATATGGTTGATCGATATGACACCTTTACATGTACTATGAATTAACAATAGACATAGCTTAAAGGTGTTAACAATTGATTATTCTCACGGAGAGAAGTTACTCCGCAAGGTATCCTATATGTTATAAAGTTCATTAGGGTTTGATTGTATGTAGGTCGCACTAAGAGCAAAAATCGGGACAGCTTTTGTAGCAACTTTGGCATAAAATACAGGTACAGAAAATATTGAAAATTTTGTGTTCGTCTGATGGTCTGTTTTATTGAATCTAAGATAGAGGAAGTTATCGTAAGATAAACAGATTACCGTTCGTTCCAAGAAGATATTGTCGCCCTCAATCTTGCCGAACTTTTCGTATATGTGGTCCCTTAAATTAAAGGGATGATTTACCTTTCAGGTGTCAGACTTTTTGAAAATCTTCATCAATTCCTCTTAAGTTTAACATGTTAAAACTTGCTAGAGGTTTTCAAAAATTTATACCTGGGTGGTTCAAACACTTCAC
>TCONS_00014898	evm.TU.Chr13.747
ATGTCTTTCAGAATGTTACTAAGTATTGTGTTAACCTTGATGGTCGCTAGGTTAACACTTAGTTTAGATAATGGTTTAGCAAGGCTACCACCGATGGGATTTCAAGCTTGGGTGAGATTCAGATGGCGAACTGATTGCGATCTGGACCCAAAGAATTGCTTGAGTGAAGCTTTGATCCGCACAATGGCAGACCTGGTGGTAGAGAAAGGTTTCAAGGATGTTGGCTACGAGTATGTTAACATTGACGATTGTTGGATGGCCACGGAAAGAGATCCGTCTGGGAAATTGATCGCTGACCCCATACGGTTCCCAAATGGGATGAAAAGTTTAGCAGATTATGTTCATTCCAAGGGACTCAAAATTGGAATCTATGAGTCGATGGGCTACCAGACTTGCCAAGGGTTTCCAGGGACATTCGAGCACATAGATGATGATGCAAAGACGTTTGCTGAATGGGGAATTGATTTTGTTAAGATGGATACCTGTCATACACCAAGAGGTCAGCTTGTCAGTGAAGGCTTCAAAAACTTTTCAAGGGCTCTTAATTCAACTGGACGGCCTATTGTGTTTTCCTGTGAATGGCCCCACGTTGGTCCTCATCCAGACTGGGATACCATGTTCAACTACTGTAACACCATAAGAAACGGTCGCGACGTGCAAGATTCATGGGATGCAGTGACGTCTATTATCGAAAACTTTGCCAAAAACCAAGTCATCTTTAAAAATGTATCTGGCCCTGGAAGGTACAATGACCCTGATCAGCTGATTATAGGTGACTATGCCCTGAGCTATGAACAATCCAAAACGCAGATGGCATTGTGGGCCATTATGGCAGCGCAACTGTTAATGTCAAACGATTTGAGAGATTTACCAGCGTGGGCCGAGGACATCTTAAAGAACAAAGAAATCATCGCAGTGGACCAGGATCCTCTCGGTATAATGGGGCAGAGAATTGTGAACGAGACCAGGATGCAGGTGTGGACAAAACCACTCGCAAACGGATCGTTTGCAGCAGTTTTCTTCTGCCCATTTCATGGCATACCGTATGACTACACAACTACACCCAGAAAACTTGGCTTTCATACAGGGACCATCTACAAGATAAGAGAGTTATTTGAGCACAAGGACCTGGGAACCTTTCAGACGGATGATAGCGTGACAGTTACCGTCAACCCATACGGTTCAGTAATGATCAGAGCCGATCCAGTTATGAGTAGCCACAAGCCTGGGACTCATTTCAAGATTAATCCACTTTAGG
>TCONS_00013673	evm.TU.Chr13.747
ATGACCAGTATTCGATGGGCCTTCAATGCCAAGGCCTGGAAACCAACACAGTCTGAGTGGTTGCTAATGTCGCAGTGTATTGAACCGGAGGAAAAAACAAGAATTGGACAATTTTACTTCCAAAGAGATGCAAAGTCTAGTATGGTCGGAAGGTGCATGCTGAGGAAAGTTATCTCAGATGAGTTAGGTGTTGCATGGAACTCATTCAACTTGACGAGAACAGAGAAAGGCAAACCCGTCTTAAAAGGCTTGGCAGCGAACAACGCTCTGAGTTTCAATGTAGCACATCAAGGCGATTATGTGGTTCTAGCAGCAGAGCCGGAAGTGAATTGTGCAATTGATGTCATGGAAGTCAGAAGACCAGGATCCCGTAGTCTACCAGATTACTTTGATCTGATGAAGAGGAAGTTTAATCCTTATGAGTGGAGCACGATTAAGTCTGCTGGAACAGAACAACAACAACTGGAGATGTATTTTAGACACTGGTGCCTAAAAGAAAGCTACATAAAGACCATTGGACTTGGACTTGGATTTGATTTGGCTAGATTGGACTTCCATGTGAAATCACAAAGATTAGAAGTTGGCGAAACCGTCTCCGACACAGAGCTGTATGTAGATGGGATGCTGGTATCACCAAAATGGATCTTTCAGGAGACGAGGCTTAGTGAGAACTACTATGTTGCTGTTGGTCTTGAAAGGATAAGACAGAACTTGACAGAGAAGGTGAAGGAAGTTCCATTCAAAGTATTAACCTTGCAAGAACTGTTGGCATCAGCCCAGCCTCTGACACCACCTGACCTGGATTACTGGCTGGCATTCGATGCAAAGGATGAAATGCCAAATGCCCGGAAGTCATAGA
>TCONS_00014896	evm.TU.Chr13.747
ATGACAGGAGTACTATTTTTACGACCAGGAGTAACAATAATTTTCGATTTCAAGATGTCTTTCAGAATGTTACTAAGTATTGTGTTAACCTTGATGGTCGCTAGGTTAACACTTAGTTTAGATAATGGTTTAGCAAGGCTACCACCGATGGGATTTCAAGCTTGGGTGAGATTCAGATGGCGAACTGATTGCGATCTGGACCCAAAGAATTGCTTGAGTGAAGCTTTGATCCGCACAATGGCAGACCTGGTGGTAGAGAAAGGTTTCAAGGATGTTGGCTACGAGTATGTTAACATTGACGATTGTTGGATGGCCACGGAAAGAGATCCGTCTGGGAAATTGATCGCTGACCCCATACGGTTCCCAAATGGGATGAAAAGTTTAGCAGATTATGTTCATTCCAAGGGACTCAAAATTGGAATCTATGAGTCGATGGGCTACCAGACTTGCCAAGGGTTTCCAGGGACATTCGAGCACATAGATGATGATGCAAAGACGTTTGCTGAATGGGGAATTGATTTTGTTAAGATGGATACCTGTCATACACCAAGAGGTCAGCTTGTCAGTGAAGGCTTCAAAAACTTTTCAAGGGCTCTTAATTCAACTGGACGGCCTATTGTGTTTTCCTGTGAATGGCCCCACGTTGGTCCTCATCCAGACTGGGATACCATGTTCAACTACTGTAACACCATAAGAAACGGTCGCGACGTGCAAGATTCATGGGATGCAGTGACGTCTATTATCGAAAACTTTGCCAAAAACCAAGTCATCTTTAAAAATGTATCTGGCCCTGGAAGGTACAATGACCCTGATCAGCTGATTATAGGTGACTATGCCCTGAGCTATGAACAATCCAAAACGCAGATGGCATTGTGGGCCATTATGGCAGCGCAACTGTTAATGTCAAACGATTTGAGAGATTTACCAGCGTGGGCCGAGGACATCTTAAAGAACAAAGAAATCATCGCAGTGGACCAGGATCCTCTCGGTATAATGGGGCAGAGAATTGTGAACGAGACCAGGATGCAGGTGTGGACAAAACCACTCGCAAACGGATCGTTTGCAGCAGTTTTCTTCTGCCCATTTCATGGCATACCGTATGACTACACAACTACACCCAGAAAACTTGGCTTTCATACAGGGACCATCTACAAGATAAGAGAGTTATTTGAGCACAAGGACCTGGGAACCTTTCAGACGGATGATAGCGTGACAGTTACCGTCAACCCATACGGTTCAGTAATGATCAGAGCCGATCCAGTTATGAGTAGCCACAAGCCTGGGACTCATTTCAAGATTAATCCACTTTAGG
>TCONS_00014899	evm.TU.Chr13.747
ATGTCTTTCAGAATGTTACTAAGTATTGTGTTAACCTTGATGGTCGCTAGGTTAACACTTAGTTTAGATAATGGTTTAGCAAGGCTACCACCGATGGGATTTCAAGCTTGGGTGAGATTCAGATGGCGAACTGATTGCGATCTGGACCCAAAGAATTGCTTGAGTGAAGCTTTGATCCGCACAATGGCAGACCTGGTGGTAGAGAAAGGTTTCAAGGATGTTGGCTACGAGTATGTTAACATTGACGATTGTTGGATGGCCACGGAAAGAGATCCGTCTGGGAAATTGATCGCTGACCCCATACGGTTCCCAAATGGGATGAAAAGTTTAGCAGATTATGTTCATTCCAAGGGACTCAAAATTGGAATCTATGAGTCGATGGGCTACCAGACTTGCCAAGGGTTTCCAGGGACATTCGAGCACATAGATGATGATGCAAAGACGTTTGCTGAATGGGGAATTGATTTTGTTAAGATGGATACCTGTCATACACCAAGAGGTCAGCTTGTCAGTGAAGGCTTCAAAAACTTTTCAAGGGCTCTTAATTCAACTGGACGGCCTATTGTGTTTTCCTGTGAATGGCCCCACGTTGGTCCTCATCCAGACTGGGATACCATGTTCAACTACTGTAACACCATAAGAAACGGTCGCGACGTGCAAGATTCATGGGATGCAGTGACGTCTATTATCGAAAACTTTGCCAAAAACCAAGTCATCTTTAAAAATGTATCTGGCCCTGGAAGGTACAATGACCCTGATCAGCTGATTATAGGTGACTATGCCCTGAGCTATGAACAATCCAAAACGCAGATGGCATTGTGGGCCATTATGGCAGCGCAACTGTTAATGTCAAACGATTTGAGAGATTTACCAGCGTGGGCCGAGGACATCTTAAAGAACAAAGAAATCATCGCAGTGGACCAGGATCCTCTCGGTATAATGGGGCAGAGAATTGTGAACGAGACCAGGATGCAGGTGTGGACAAAACCACTCGCAAACGGATCGTTTGCAGCAGTTTTCTTCTGCCCATTTCATGGCATACCGTATGACTACACAACTACACCCAGAAAACTTGGCTTTCATACAGGGACCATCTACAAGATAAGAGAGTTATTTGAGCACAAGGACCTGGGAACCTTTCAGACGGATGATAGCGTGACAGTTACCGTCAACCCATACGGTTCAGTAATGATCAGAGCCGATCCAGTTATGAGTAGCCACAAGCCTGGGACTCATTTCAAGATTAATCCACTTTAGG
>TCONS_00014897	evm.TU.Chr13.747
ATGTCTTTCAGAATGTTACTAAGTATTGTGTTAACCTTGATGGTCGCTAGGTTAACACTTAGTTTAGATAATGGTTTAGCAAGGCTACCACCGATGGGATTTCAAGCTTGGGTGAGATTCAGATGGCGAACTGATTGCGATCTGGACCCAAAGAATTGCTTGAGTGAAGCTTTGATCCGCACAATGGCAGACCTGGTGGTAGAGAAAGGTTTCAAGGATGTTGGCTACGAGTATGTTAACATTGACGATTGTTGGATGGCCACGGAAAGAGATCCGTCTGGGAAATTGATCGCTGACCCCATACGGTTCCCAAATGGGATGAAAAGTTTAGCAGATTATGTTCATTCCAAGGGACTCAAAATTGGAATCTATGAGTCGATGGGCTACCAGACTTGCCAAGGGTTTCCAGGGACATTCGAGCACATAGATGATGATGCAAAGACGTTTGCTGAATGGGGAATTGATTTTGTTAAGATGGATACCTGTCATACACCAAGAGGTCAGCTTGTCAGTGAAGGCTTCAAAAACTTTTCAAGGGCTCTTAATTCAACTGGACGGCCTATTGTGTTTTCCTGTGAATGGCCCCACGTTGGTCCTCATCCAGACTGGGATACCATGTTCAACTACTGTAACACCATAAGAAACGGTCGCGACGTGCAAGATTCATGGGATGCAGTGACGTCTATTATCGAAAACTTTGCCAAAAACCAAGTCATCTTTAAAAATGTATCTGGCCCTGGAAGGTACAATGACCCTGATCAGCTGATTATAGGTGACTATGCCCTGAGCTATGAACAATCCAAAACGCAGATGGCATTGTGGGCCATTATGGCAGCGCAACTGTTAATGTCAAACGATTTGAGAGATTTACCAGCGTGGGCCGAGGACATCTTAAAGAACAAAGAAATCATCGCAGTGGACCAGGATCCTCTCGGTATAATGGGGCAGAGAATTGTGAACGAGACCAGGATGCAGGTGTGGACAAAACCACTCGCAAACGGATCGTTTGCAGCAGTTTTCTTCTGCCCATTTCATGGCATACCGTATGACTACACAACTACACCCAGAAAACTTGGCTTTCATACAGGGACCATCTACAAGATAAGAGAGTTATTTGAGCACAAGGACCTGGGAACCTTTCAGACGGATGATAGCGTGACAGTTACCGTCAACCCATACGGTTCAGTAATGATCAGAGCCGATCCAGTTATGAGTAGCCACAAGCCTGGGACTCATTTCAAGATTAATCCACTTTAGG
>TCONS_00014898	evm.TU.Chr13.747
MSFRMLLSIVLTLMVARLTLSLDNGLARLPPMGFQAWVRFRWRTDCDLDPKNCLSEALIRTMADLVVEKGFKDVGYEYVNIDDCWMATERDPSGKLIADPIRFPNGMKSLADYVHSKGLKIGIYESMGYQTCQGFPGTFEHIDDDAKTFAEWGIDFVKMDTCHTPRGQLVSEGFKNFSRALNSTGRPIVFSCEWPHVGPHPDWDTMFNYCNTIRNGRDVQDSWDAVTSIIENFAKNQVIFKNVSGPGRYNDPDQLIIGDYALSYEQSKTQMALWAIMAAQLLMSNDLRDLPAWAEDILKNKEIIAVDQDPLGIMGQRIVNETRMQVWTKPLANGSFAAVFFCPFHGIPYDYTTTPRKLGFHTGTIYKIRELFEHKDLGTFQTDDSVTVTVNPYGSVMIRADPVMSSHKPGTHFKINPL
>TCONS_00013673	evm.TU.Chr13.747
MTSIRWAFNAKAWKPTQSEWLLMSQCIEPEEKTRIGQFYFQRDAKSSMVGRCMLRKVISDELGVAWNSFNLTRTEKGKPVLKGLAANNALSFNVAHQGDYVVLAAEPEVNCAIDVMEVRRPGSRSLPDYFDLMKRKFNPYEWSTIKSAGTEQQQLEMYFRHWCLKESYIKTIGLGLGFDLARLDFHVKSQRLEVGETVSDTELYVDGMLVSPKWIFQETRLSENYYVAVGLERIRQNLTEKVKEVPFKVLTLQELLASAQPLTPPDLDYWLAFDAKDEMPNARKS
>TCONS_00014896	evm.TU.Chr13.747
MTGVLFLRPGVTIIFDFKMSFRMLLSIVLTLMVARLTLSLDNGLARLPPMGFQAWVRFRWRTDCDLDPKNCLSEALIRTMADLVVEKGFKDVGYEYVNIDDCWMATERDPSGKLIADPIRFPNGMKSLADYVHSKGLKIGIYESMGYQTCQGFPGTFEHIDDDAKTFAEWGIDFVKMDTCHTPRGQLVSEGFKNFSRALNSTGRPIVFSCEWPHVGPHPDWDTMFNYCNTIRNGRDVQDSWDAVTSIIENFAKNQVIFKNVSGPGRYNDPDQLIIGDYALSYEQSKTQMALWAIMAAQLLMSNDLRDLPAWAEDILKNKEIIAVDQDPLGIMGQRIVNETRMQVWTKPLANGSFAAVFFCPFHGIPYDYTTTPRKLGFHTGTIYKIRELFEHKDLGTFQTDDSVTVTVNPYGSVMIRADPVMSSHKPGTHFKINPL
>TCONS_00014899	evm.TU.Chr13.747
MSFRMLLSIVLTLMVARLTLSLDNGLARLPPMGFQAWVRFRWRTDCDLDPKNCLSEALIRTMADLVVEKGFKDVGYEYVNIDDCWMATERDPSGKLIADPIRFPNGMKSLADYVHSKGLKIGIYESMGYQTCQGFPGTFEHIDDDAKTFAEWGIDFVKMDTCHTPRGQLVSEGFKNFSRALNSTGRPIVFSCEWPHVGPHPDWDTMFNYCNTIRNGRDVQDSWDAVTSIIENFAKNQVIFKNVSGPGRYNDPDQLIIGDYALSYEQSKTQMALWAIMAAQLLMSNDLRDLPAWAEDILKNKEIIAVDQDPLGIMGQRIVNETRMQVWTKPLANGSFAAVFFCPFHGIPYDYTTTPRKLGFHTGTIYKIRELFEHKDLGTFQTDDSVTVTVNPYGSVMIRADPVMSSHKPGTHFKINPL
>TCONS_00014897	evm.TU.Chr13.747
MSFRMLLSIVLTLMVARLTLSLDNGLARLPPMGFQAWVRFRWRTDCDLDPKNCLSEALIRTMADLVVEKGFKDVGYEYVNIDDCWMATERDPSGKLIADPIRFPNGMKSLADYVHSKGLKIGIYESMGYQTCQGFPGTFEHIDDDAKTFAEWGIDFVKMDTCHTPRGQLVSEGFKNFSRALNSTGRPIVFSCEWPHVGPHPDWDTMFNYCNTIRNGRDVQDSWDAVTSIIENFAKNQVIFKNVSGPGRYNDPDQLIIGDYALSYEQSKTQMALWAIMAAQLLMSNDLRDLPAWAEDILKNKEIIAVDQDPLGIMGQRIVNETRMQVWTKPLANGSFAAVFFCPFHGIPYDYTTTPRKLGFHTGTIYKIRELFEHKDLGTFQTDDSVTVTVNPYGSVMIRADPVMSSHKPGTHFKINPL
