# Supplementary material for: Transcriptomic Analysis Reveals Molecular Mechanisms of Fleeing, Adhesion, and Thanatosis Patterns in Sea Cucumber Apostichopus japonicus
Source: Biology (Basel). 2026 Jun 22;15(12):975. doi: 10.3390/biology15120975 (PMC13295820; doi:10.3390/biology15120975)
Supplement: Supplementary file 1 [file biology-15-00975-s001.zip › Supplementary Materials S2/evm.TU.Chr14.209.txt]

>evm.model.Chr14.209_dup1	evm.TU.Chr14.209
TACGTACGTCTACGTTAGTCATAGTTGATGGTTTGCTAGCTGAGTTTCTATTGGACTACCCGGTTGAATAGTAGAATGATGTAAGGTTCTAACTGTATGTCATTGGTTAAAGCAATTTTAAAGTGTTCTCAGGTGACCATTGATTGGCTAAGGCAATATCGTCAACAGCCTTAAACTATGATCTAAATTCAGTATAAAATAATGAGCATCAGGCAAGTGTTGTCCATTATTCTTTGATTTGCTTTGGCATCGTTCTGACTTTCTTTCTGTACGGCAACATTTTCCCAGTTCCTTGCTATTCCAGGTTGCATTTTGGTGTGAAGATCATTGAACCAGGTTAATTTCACCAGTTGCATTGGCAGCCTATGTTTGGTAAGTACCATTGATATTGTCGTCTTGTGGGTCCGTTTTATGTGTGATTGCATTTTAATTAAGAGAATTATTGGGTCCCATTCATATATAGGTCGTTTAAAACATAAATACACATTAACTGCTCTATTTTCTCTTACCGGACATCTTTTAAGTTTTATCATTTGCGTTTCTCTATTTTAAAGTATAATAGATTGGTTTTAAAATTGGTTCTAAATTCTTTCCCTAACCATGGGTACGTTCCACTCTTAGGGAAATAATTCACTAAGAAAACAAAACAAAACATAACAGAAACGAAGTATCTGGTACTTTTACATAAATATATTAGTAAATACAGTTGGATAATAGATTAGTGGGTTAACAATCAGCCCTGAGTTCTTCAATCAACCCCCAACAAAGAACAACAACAAAAACAACAAACAAACAAGCAAACAACACGTATTAATAGATCAACAGAACGTTTAATTGTTCACGTAGCTAAATCTCCGATATTATCTTAATCCCACCTTAAGCTATCTAGTTAATTTAAGTAATGACTAAATGTCTACCTTATGAAGAGGATTTAAACTTTTCTCCAGTCACATAGTACTCAAAGAGTTTCATTTGGTGACGGTTCCTAAACCCTCATCGATAATATGTCATTCAGGCTGAGTTTGTAAAAATGTTGGCTAACACAGAAATTGCTATGAGGTTGATGAGGCCGGCAATTTTTTTATACTTGAAGCAGAGGTGTCAATTTAGGATGGATTTGCATGACAATGAAATGTCTGATGGATATCATCTTAGTAAAATTACTATATTGACCGGTCATTCAGAATAACATTTTTCTGAGAGTGTTAATTTTAGATCAGGCCTAAAATAATTTCCTTATTTTTCCTTTACAATGGATTGTGAGAATACTTAATTAACAATTTTAAAAGTATTGTTCATCTGAGTTTCTTGGTTTTTTAGAACTAAGACCATAAAATGTGGGAAATATTCAAGTAGCCTCAAAAGGGATTTTGTTAATTCCTTTTGAACATAAAGTCACGAACTCCGGAGTAAAATCTTTGCAGGCTGTTTTAGATCTAGAATCGCTTCAAAAGACTTATGCAAACAAAACAATTTAAATAAAATAATGAGATAAACATATTATTGGCATTATAAAAATATCATTTCTCAAGGGCGTAGGAAATGGGGGGGGCTGGAGGGGGGCGGCAGCCCCCCAGTGAAAAATATGGAGGGCGGAAGTTTCATTCCGCCCTCCCCCCGCTTCGCAAGTCAGAAAACCCCTTTTTCATTTCCAAATGAGAACAAAATCTCATTTGGAGCACCAAATTGCAGCTAAGGCTAGGTGAAAATGCAAAATTATATACAAAATGGAGTGGGCGGGTTGAAGTGTGCTATATTGCACCAAATTGCATCTGAGGCCACCTGGATATGCAAAAAAGTTTCAAAGGGGATGGGGACACCCCTTCCCCTTACACCCCTCCCCCAGGCCGGCCATCAGTCTTCAGCCCCCCCCCCCTCAAAAGTACCTTCTTTCGCCACTGTCATTTCTCCTGTAATTTAATGGTTTTGTAGCCACTGGAAAGTTACATAGTAATACAAAGATTCCGCAATTATATCAGATAGTCCGTAACTGTCGTTCGAACAAGTTAAACGAAGCTGAATTTTTGGCAATACACATAATACATGTTCCAAGTCCAGGGTTCACATTCGGACGTGCGATTTCGGGAATACGTAAATTGGATACGGTATGTCTCGTGATATGCTGTTTCCGCCGTCAGGGTCTGACGAAGAAGTACTGGAAAAGAGCATGTTATAACTGTATTTACAAAACTTACAAATAACAAGCCGAATATGATAAAGCTTACTATACAGCTAGAATGCTGATCGCTGACTAAGTAATAACTGCCAATATTATACATATGTGATATAAAAGCACAGAAATAGGCTAGTACGCCAGCACGTGCTTATTCGCCAGGTAACACCCACACTCGGTAAAAAGATCTAACTGACATGCACTTGAGGTTAATACATTCCACTGGTTGGGAACATGTTAACGTTGATTGGCTGAGGCAGCCTTTTTGACAGTCTGAAAATTATGAGATGAATTCGACATAAACCATATGAGCGACAGCACGGTTAGGTACTTTATTCTTTAAGTTGACATAGCTTCGACTTCTTTCAGCCTTGGAAACTACTACCAGTTCCCTGCACTTTGACTTAAATTTCCCAAGTTGTCAGTTTGTTTCAAGCTTAAACTTTTTTTTTCCAGGTTGCATTAGCAACTCTAATTTGGTAAGTAACAACACGTTTGCTTTTGGTAACCGTGGTTGTCGATCAAGTTTTACGTAGTGTAGGCTGTCAGTTAGTGATCAGTCGATGATAGGTACATGTTCATATAGTCAATAAAATTCATTCTCATTAATATTCATGAATGGGCGGGCCTGGAGTATTATTACAGTAAAAAGAATTTAAACACGATATCTAAATACCAACAAATTGAATTGATATTATACTTGGTAAATAGATGCCTTATGATATGCAGATGTGCCATATATCTTTTGGTTTTGAGCTTATCACTATTAATGGTGGGCGGGGCTTTACATAAAATTCTTAAAATGTCAATATCTCTGCAACCTCAAGTCCCATTTAAGAACATTAAATTTTGAATCAGGGGAAAGCTATTGTTATAGATGTCATTAAAGTAGTAAGAAATGAATTAAATGCTGAATTTATGTCACTCTCCTTATAAACATGATCCCAATTGACTTGGGAAATAGATGTTGTCATTACAGATCAAGCTAGGTTCTCATTATTAAATATGAAGCACTTTTATGTCACACGATCGTGTGCCATTTGGCATGGTTATATTGCTAAGGGTGGTTTACCTTCCTGGATCCCTATAAACAACAATTGACTGTATTTAAAATGAATTGTTTTCAGTGATATAAATTAACTTCAACATTAAGGTTGCCATGCATTTGACACATTTCAAGTAAATTGTGGAGGGTGAGGCTGTAATGAAATGGTGCTTCACCTTATTCAAGCCAAAGTATATAACACCATAATATTAAAATATTAAACAACCATTGTGTAAAACGAGTATACATCTGTTGCTTAAACTTTAACAAAACAGATACCAAGTTTCTGGTAATTTTACATAAATAAATAAGTAAAAACAGTTGGAGAATAGCTCAGCGGTTAACAATCAGACCTAAGTTCTGCAAACAAAGCCAAAACCAAAACGATAAACAAACAAACAAACACACACACATTAACGTAACGTTCAATTGTTCACGTAGATAAATCTCCGATACTATATCAATACTAACATCCTGCTTAATCTAATGTCTACATTTTGAATAAGTTTCACTTTCCTCCAGTCACAATTAAAGTACTCACAGAATTTTATTTGGTATATGTGTTGAAACCCACATCCATAATATGTAATTCACGCTGAGTTGGTAAAACTATGAGGTTGATGAGGCCGTCAATATTTCCTACGTACCAAACCCGTATGGTTTCAACTTTACTCACCTCGCAAAAAGGAAAATACCACCAAAAATACAAGAAACAAAAGAGTTTCAAACAACTTTATCTCTTGGTAAATTTTATTTTAGTTTATCAAAACCGTCGTGCCAAAGCATGTTGCATTATGGAACGTAACCTTAGAAATGGTAAACGTGTCTCCTTACCACACATGATTTTCCCGTAAAGCGCATCTCAAGTACATTAACAGGTTGTTAGACAACCAATGAAAGGGCAGGATTCGTGACGGTTTGAATGTATTTTGTATTTTGTCACGGCGAACAACAAACTGGAGACTTTTTGCCTTGTAATAACGAATGTACCCAATGTAGGCAAAAACATGTTTACCAAGTACTGTGTGTGACTTTCAAAAGTCAAAAAGTTCACTACGTCGTGTGTAGACTAGACAACAACATGCTATGAAACGATAGTAGCATCGGTTACGTTAAAAAATTGTAAACACTATCGTAAAATAGCGATTTACGCCAAGGTAAGACTATATACTGATACGACATGTTGTTCGCATATACATGTATTGGTGACTGTAGGCTGCAGGTTACTATGACACACACTGTCAAGGGCGGCGGAAGCACTTTTAATCTGGGGGGGGGGGGCACCAACGTCGAAGGGCACTTTGCAGAAATTCGATTGGACTGATGCAGCCTGATATTTAGTACCCTTTATAACTCTTATTGTATTATCTTATTTGTGTATACTCCATTAACGCCACCCCCCCCCTCCAGTGGCGGAGCTAGAGGTATTGGTCAGGGGGCGAGAATGGTCTGTAGGGTCGCTTTCGACACTATCTAAGCGGAGCGCCACCACAGGTTGGCGCGGAGCGTACACACATTTTTTGATAAAGGTACTCCCTGATCGCCGGAAATGACCCTTTCCGGGCCTTGCTAACTTGCAGATAATGTGACAAATGTCAATAGGTAGATGAGAGCGCAATAAAAAAGTCAATAATCGCGAATAAGTAAAAAGTGGTAAAAAGCTGAAAAGGGCGCCAGCAGTCCATTTGAGTGCGTCAGGGGGGGGGGGGATCCGCCCCCTGACTGTATGGACGCTCCGCCACTGTCCCCCTCAATGAAACAATGCATACTAGCACTGCAATATCTAATGTGCAAATTGGGAAACACGGAACAAGTTTTCTTTCGAGACAAAATGAGGTGAAATCATTATTAAAGCAGCATTTTGCGTTGGGTCGCTTTTTTCCACTTTTTTAACATGTGCATCGATTTTTTTACATGTATCAATCATAAAACAGCAATCTAAGATACCATCCAAGTTTCACCCTGCCAAGAGCGTTAATTAGCGAGTAATTAACGATTTATGTCGATAAATGAGAAGAGTGTCCTCGACAAATTTCACAGTTAAAATTAATCGCATACAATTCCGCCAAACCCACTAGTTTGAATTCAACCAATCAGACATGCAGGTTTAGTTATGAGCCGTTGCTAAAAATAGATTCAAGACTTCGCGTTGGTTGTACCAGGGAGTTGTTATGCAACTCCCTGGTACAACTGCCATATAGACTGTACACAAATCAAGCGTGGTGTTATATTACGTATCTGTCAATGACGTTCGTAGTGTTTAAATATTCATATTATGGGCGAGGTTTATTGGGTTCCCAACGGAAAATATCTTGGAGAACAACAAAGTTGAAAGTTGCAAATTTTTCGACTTTTATGCCACCATTTGAAGTAAAATATAAATAGATTAGCTAGTTATGTATGTCGTTATGGCAAAGTGGAATCAGTGAGGTTGAGAAAAATCATAGAAAAGGACGCAAAATGCTGCTTTAAGTCCAAGTCCCTGCACACGCGATCGATACATGCATGAAAGCAAATGAAATATGTCAAAATACGAAAGGATGGGGTAGGTTATGGGGTAGGATGGGATATTAAAACTATACTCATTATTCATAGTAGGCTATTAATGGCTTCTGCTTATTACAAAGTCACAATGTAATATAGCAATGCATTTTTGGAAATGCATTAGGATTTTTGTGGCAAATTGAATACGCATAATGGCACTCACCAGAATATTAGAAGCCTTGTGGTAGTAAACATAGGCGTAGGAGCCGGGGGTGGGGGGGGGGGGGGCTGCAGCTCCCAACCAATAATTTTTTGGAAAATTCGGGCAATATGCTGAGAATTTTTCGGGCACCTACTGAAAGAAAAATAATATGCTTTGTGTTTTTCAATGGTTAAACTGATATTGTTATCATCATTATTATTGTAACGACTTTCCCAATAATTAAAACCAATATAGAAGGGTAATAACACGACAAATGATTGTATGTTATTGGCATGCGATGTAATGTTGAGCGCGCGCGGAGCGAGCGACAAATTTTGGGAATATTTTCGGGCAAGTCGTTACAGCCCCCCAAATCAAATTGGGCTCCTACGCCTATGGTAGTAAACATTTAAAACTTCCCGAAATATTTCATTCGCCGTGGGTTTCGCTTTGTAAACTCTTTTTTTATTTAGAAATTTTTATGTAAAAAAAGGGCACTTTTTTAACCTGAGGAAAAGTGGGGGGGGCACGTGCCCCCTGTGCCCCCCGGTTCCGACGCCCTTGCACACTGTTGATCAGCTTTAGGAATCCTTTCCAACGTTTTTTTTACGAACATTTTTGTTTTTTAAACGGGCTAGGACAGGGAAATGTTAGGTGAGTCGGTTACAACATACTAAATCATTTTCAGCATTTAGACTTTTAGGCTGATAGCAGATAGCCTATGCTACTTCTTATTGTCAAATAGATGACGATTGGATTACTTGGGAGTTTGTTATTCAATTTATGTACCTCAGTAATTGGTGATGCAATTGAAACTTAGGCCTTTAAGTTCTATCTCCAAACCTAACCTAGTTCCTTGAACTGTTGAAACATTCAATTATGCGATTTAGCTTACTTGGAATAGGTTGGTAGTTTAAAATGAATTGTTCAACCAGTCCGAACATTGGGCTTTCTACTGGAAAACCAGTAGGTAAGGCCAAGGGCGGCGATTTGTTTCAAATATTGGGGGGGGGGGGGGGAAGCATTGCTTGGGTGCAGGATTGTAGCAACTTTCATCCCCAAAATTGTTCGTACGCTTCGTGATATTTTGTATAAATATATATATATATATATATATATATATATATATATATATATATATATATATATATATATATACATATATATATATATATATAACATCGTAATGAGTTAGACAAACAAGAGCAGTGAAAAGACTTCCAGCCTGCACCGGGATTCGAACCCGGGTCTCCCGCTCTGTACGCGGACACCCTAACCACTAGGCTATGGACGCTGATTATATGTCCAGAGGTTCGAAACCGGTAAGGAAGGTCGTAATTCGACTGCAGGCGTTTGTCACCTGTATCGAACAATACTAGTTTTGTATTGATCAAACATGATGCTAACCAACTCGAAATCTTTTGTGAATCTTAAAGCCGGATCACGAAAGAGATACTTTGAACATGCTTTATTCTAATGGAATGGAGGTAAACGACAAAGGCAAATGAATATATATATATAAATGACAATCGTAATCAGGAAAATCAAGAACAGTGAAAAAATGGTTACTCGTTACTACAGCCCTATTTTCCTTTTTATCGGCAAACCAAATTTCATTACGGATACGGTCCGTCTAGCTAATTCATTTCGAAAAAAGTAAAAACTACTTTTGGTGATATTTAGTAACAAATTGTGACACGGTTAGACAGGTGCATAGCGAGGAATTTGCCAAGGGATGGGCGAATCTTTTAGGTAAACTATCTAAGCGCAGCGCCATCATAAATTGACGCGAAGCGTAAAAAGACAGTTTTGACCGAAAATGCCTCCCAGATCGCTGGAAATAGCACTTCCCAGGCCTTGTAAGTTGCATCTATTTTCTATTTTGATATTACTAGCGATATCATAAAAAAATATGCTCAAGAGGTCACCCATTCGTTACGCGCCTTGTAGGAAACAGGCCAAATGGAAACCCAGTGAACCCACATCGATGTGGATCATATATATGATTGTACGTACTTACATTCATACACAAGAGATGTACAGACATTATGAAAATAATCATGAGTGAAACTTGCTATACGGTCACAGGTCCCAGAAACGACCACGAAGTGGCATTTATCTCATGCAGCATATGTTGGGTGAAGTTTTAGCCACTGCCAAATATGATTTGGATAAATACTTTCACGCATTATTTTCTATTTATAACCACTAAAAAAAACTATGCCACCAAATATAGGGGGGGATATTAGATACTATATCCCTCACCTAAAGTATTGGGGGACATGTCTAGCCGCCCTCCTCCCATGATCGCCGCCCATGGGTAAGGCATCTGTAGTTCTGTTATCATCGTCAGGAATGATATAGACTTCATATGCTAGCCACAGTTGTGTGTGTTGATATCTGATATAAGGCAAGCAACATTGTGAAGAGACTGTGCGTATGTCATTGTTCCTGAGGATACCAGAGTTTTTTTTTTCGTCACGTTTGGACACTTCTTAGTACATTAGTATAATTTAAGTTATGTCAATACATTTCATCTTTTGCTATATGAGCCAAACATTTTGACTTTGAAATTGTGGACTCGTAGACTTTGCTTGACATGACTGACTCACAAATATATCGCATTCCTTTTAGGAATGAAGGTATTCTGTGAGAGGAGGGTTTCTACCTGCACTATCCAAAACTGGTTGAAAGTTCAAAGCATGGAATATCCATGTGTCATTAGGAGATCACTGGGAAAGTGCATTGAGTTTCAATGTATCGAATATCGTATGTGCGATGTGCTTTGTCATTACATTGTCCTTGAAAATATGAAAGTGACACTGCACCATGTTGCTTAGCAACAACAAACGGTATGCATTATCTAGAAGTTAACTTGTATCTAGGGATTTGTGCATAGCAATCAAGGAAACTTTCCGTAATTAAAATACTGATGTGCAGGAATGGCCACATATCGGCCAACCAGACACAATTATTGAAAGAAAAAATAGAAAGTGGTTGAAAAATAAGTATGCAAAGGAGATGAGTGAATAAAAGTAGCAATCAAGCGGTTTTTATAAGCGGTTTCTTATAACAATGACGGAATTTGATTTGCGAAATGAATTCTTCAAAGGTGCTGGAGCTGGGCGTTGACTCGAATTTTTTATGAACCTCAAAGCTTATAGGCAACTTTTCATGTGATCAGTTGCAGCTAATCCGAGAGGAGTTTACTGCAAAGCGGGATAATGGGTGTAAGAGTTTGCTTCATAACAACTTTGATGAACACAGGCTCACAATGAACTGAGTTTTGAGATACAGGTGAACACAGCATTTATGGTCGAGGGCACTTGGGAAGGGTTTGAGATGGTAAAGTCAAATCTTGTATTACGGACTATACATTAGTATACATCTGACCATATGATTACTGTTACTCAAAGTTGTTCAGAAATACAAAGTTTCTGTATTTTGGGTGCGTAGGCCCTATATATATATATATATATATATATATATATATATATATATATATATATATATATATATATATATATATATATATATATTTATTTATATATATGTCACGGATTCTTTTCAAGAGAGCAGTCGAAAACGGCGTATAGACGGTCAGAGAGAGTATATTAGTTTCAAAGGTTCAATATAATTATTAACAACAACAATAAAATTAACAGCGGTTACATAGAACAAAGAAAAGTCATAATTTTCAATATATATCCTTTTAAAGTTTTGAACTTCTATGCTTCATATGGCATCCTTTCCTTCTTATGGTCCTAGTTTTGTTTCGTTGAAGGTTCTGTCAACGTTAATGGTTAATACAAATGAATGTTCTTTCTTTCTATATGAGCGTCGGCCTTTTCCTTTTCCTAGTTTCACGTTCTCTTTCTTTCCTCGTTCAAGTTTTAATTTAGCTTCTTCCCTGCCTCTTTTGCCATGGTTTTGCTTTCGGTTCAAGACCGAGATTGAAAAGAAAGAGCACGTGGCTTGACTGTTCTGTTTATACCCCATGCCGACGGAATTCCGATACTCGTTAACAAAATGCTGATTACGTAATGCTTAGGGATACACAAAACCATGGCTAAATAATTAGCATCCAATTAACTAAACACGTAAAGCAATCAATACAATACTTAAGGGGGTTATCCCAGAACGGGTTGTGACAATATATATATATAAATTAATTAATAAATTAATATATATATATATATATATATATATATATATATATATATATATATATATATATATATATATATATATATATATATATATATATATATATATTGTTTATTCACTTTTTACTTTAGAGTGGTGGAGGGCTCACTTTTAAAAATGTAACACCTTTTTTGTTATTGATTTCTTTTGGTTTAATCGACACTGACATTCTCGGAGTACATTTCCTTCCATTCTGGGCGAATATGATGCGATCCGATGTCAACTACTGTTATACATACATCAATTTATCTGTAGCATTTTCTTAAAAAATAAACTGTGTTGTTCCTGTATATTGCAAGAATCGCTAAAGTTAATTATTTCATTCAACATTCAACAGATGATGGAACATAAACAAAGTAAACAAAGAAGGGAACAGAACCGGGAAGCAAACAAACAACCCGACACGAACGACCAGAATGAGAGGAACGCGGATACGACGGAACTCATCGCGTTACCCGACGATGGAAGAAAACAATTGTATAACTTCCTTCTGGCCTCGGAGACGCCACGACTAGACGCCACGATTCCAGACTTGGTTAATAATGAAGATGAGCTGAAAAAAGTGATCAAGTCCGCTCGTGAAGCCAAGGAAATAGTTCGTGTTGTCGGTTCTGGGCATTCGATAGGTCCTGCAATTGGTGACACAGAGCATACACCGAATGAAAGGCGTATTAGGCTCGGCGGAGAGTTGCGATCCTTCACCGTCCTGTCTGAGGAAGGTGATACAAAGACTGTGAAAGTCGGGGGAGGCTGCTACCTCGGTAAAAATCCTCTTGACAAGGATTCTACTTGGGATAACTCCGTTAATGTTCAATTAGCAAAAATCAACTGTGCTATACCGATACTTGGCGGAATCACGCAACAATCCATTGCTGGTTTTACGATGACTGGCTCAGCCGGAGGAAGTGTGGCTCATGGATTTGAGGATATCATAAAAGAAATCCATTTCATTGATGGTAAGGGTCAGTCACAGGTGGCAGAGAGGGGTACAGACCTGTTCAACGCGGTCGGAGTATCCATGGGTCTCTTTGGTGTCATAACCTACATGGTATTGGAAGTTAAAACTCCAAGTTTCAATGTAGGAGGGGTTGAAAAAACAGTCAGCGTAGCGGAATCCGTTCTGGCTGTCAATGAAAACACAGGAACTAGTAAATTACAAGACACTCTCGAGAATACTGAGTACTTCCGTCTCACGTGGTTTCCTCAGAAGTACGCGCAACGAGTCACAGAATGGTCAGGTAAAAGAAGCGAGTCAACAAAGATCGTACCCTACAAGAGTGTTATAGGGAACCATTGGGTAGCCGGAGCAGCGGCGATGGCCTTGCAAATGATGCATTGGGCTCTTACCCATGTGCCATGTGAGGACACGTATAAACTTGTCGGGGATACCCTGAAGATATTTACACATGAAAACCCTGCCGAATTTAATGATATTTGGTACAAAACGATACCGATGGATGACCAAGTACCTACCGATACAATTTTCAGAACCGAATTCACCGAGCTATGGTTTCCGATGGAAGAGACAGAGAACGTCTTAAATATTCTCAAGAAATTGTTCGAAGACCAGCAAGTTGCCGGCAACTACGCATGCGAGCTCTACGCTGGTAAAAGGTCTCCATTTTGGATGAGCCCAGCTTATAATCGTAATGTATTTCGTGTCGACCCTTTTTGGTTTTATCATCAAAAAGGAGACGCAAGGGAGTACTACGATCATTATTGGAAGGCTCTGATGAAGGTTGATGGAGTTCGCCTTCACTGGGGCAAATACCTTCCGTACAGCGGAGGCACCTACGGAGGCGTAGAGTATGGTGCTGCCTTTCTGAAGAATTCGTACCCCAAGATGGATGACTGGCTAGCACTGAGAGCGGAGTATGATCCTGATCAGATTTACTTGACAGAATATTGGCGAAAGCTGTTTGGCATCGAAACAATTTCTGCACAGGAGTGAGGTTTACCTTTGGCCAGTCAATTGTTGAGAGTTATCTGTACATCCGAACATGGAGGTCAAAACAGACCTCCATGATCCGAACAATTTAACATAACACGGCCTTTGTTCATTCCTGCATGCATGCTTCAAGTCCCAAATTAAGCGTAGTCATTTATTAGGATTTAATTGTGAGAAACAATATGAAATTCAACAGAATTCGTCTTATCTTCAGATTTCCAGATGAAACCCCAATCTCAATAACTTGGTCGATTGAAATTAACGTACTTTGAATGACTAAACGTTCATCTACCCAAGGACGTGGAATCACAATATCAGGTTTTGATGTCATTTGGGCAAATGCACTTCAAAGCGTTACTTATGCTATTATAATCTGCCTGTTGTTCATCCTTGAAATCTGATACATTTGGAATGTTTGCTTATCAAAGGGCTCTTTCAAAATACATCATTATGTAGGAATGATCTTTCTTCTGTGAATAAATGAATGGTAAATTATAAGGAGGAACAAAGACTTAATTCATATGAATTGTTCCCATGACAACGTCCATTTTGTTGTTGCCAGACACGTTCACGAAATGACACGTAAATTTATTGTTCATAACTTCACAATACAACATGGTATGAAAATTGTGGTTTTCGCCTAAAGATTCAGAACGAAAAGTCAGGAAGTTTTGCTAAGCAGTCGACTTCAGCCACCATAACATAGTTTGAAAACTTGAGATAATCACCTGCTGAAACGCTTGCGCTAAATGCCAAAATGCAACCGGGAAAGATTTGGAGAAAAAATAACTTTATATCTTTTACAGCCTGAGAACTGTTCATGGTACAGTAGATGTAAAGTCATAAAAAACCGTAGTATTGCAATTTAAACTATAGCCTAACTTTAGGTGGAATTTAAGCGTAATATGTAAATGCTAAGTATGTGAAGTATGTTGATTATTATTATTATTATTATTATTATTCTTCTTCTTCTGATTTCTAGTAATGACAACTTAAGACTTAATCTGTTTCTAGCCCAATAGTTTTTTTTTTCTTCTGATTTTCAAATATGTGCCGTTAAGGTAAGCTACGTGTCTGGAAAATGTTAACTTGAGACCAAATTGTTAAATCATAATCTAGATCTAATTGTAAATATTTGTTCTTGTTGCAGTCAGTGCTTACTAGAGCCTATCATTGGGTTCACATAGGGTGACCCGTGACTTCAAGTTTTTACTATGTAGCTTCGTACACCATTTTACCGAACTGCATATTATGTGCCATTATGCATGCGCAAACAAAGTTTAAAGAAACATGATAATTAAGTGGGGGTAATGTTTTCATCAAAATTTAATTTAGCTAGCCAATGGCATATATCGCCCATTGTTATCAATATATATCATGGTCAAATATATTAGACATGAGTGTTCTTGAATGTTTTATTCACTCAAAGCAAATTCAAGCTTCAGACTTTGCGGAGAGATTTTTTGTTCAGCAGTGATTATTAATCTTCTCAGAAATGTGTTTTTGTGCCTGAAAGTTGGTAGGAGAGAATTAGAATATCCAACAACTTACGGGGATTTGATATCAATTCCATAGAAATTGAATCTCTCTTTCTCTCTAGCATTATGTGGTATAAGCTTCGACTTTACAAGGATTACCTGAAACCGCTTGGGCTGCCGGGCTTCGCATCCAGGACTCCCAAAAAGGCCCTAAGACCTGTGCCTCATAGTCCTTACAAGGTCTTGGACATCAATTCCATAGACATTTCCGCTTTGCATCGAAGGTCAATGCGCCGATGGATGGGGCCAGTCGAATGTGTGGGTGGGGAAGGCATGGCTTCTGTATTCCAAGTGTCGTTGTACAAATAACCAAAGTGGGTTTTATATGTGCCAGACTGCATATTTAGCTCTTCAATTTCACTGTATAGTATACGAATAATTCCTTCCCCTAAGAACAAACCCCTTCCATACCACTGTATTTAAGTACCACATATGTCCATATATACTTGGGCTGAGGAAGCAGGAGGCTTTAAGGGTAATTTTTACAAAAGATAATATTAGTCAAGAA
>TCONS_00015560	evm.TU.Chr14.209
GTTACTTCTTGAATCAACAGTCAAGGAACCAGGACATCGAACGAATCGAAAGATCATGGGACATAAACAAAGTAAACAAAGAAGGGAACAGAACCGGGAAGCAAACAAACAACCCGACACGAACGACCAGAATGAGAGGAACGCGGATACGACGGAACTCATCACGTTACCCGACGATGGAAGAAAACAATTGTATAACTTCCTTCTGGCCTCGGAGACACCACGACTAGGCGCCACGATTCCAGAATTGGTTAATAATGAAGATGAGCTGAAAAACGTGATCAAGTCCGCTCGTGAAGCCAAGGAAATAGTTCGTGTTGTCGGTTCTGCGCATTCGATAGGTCCTGCAATTGGTGACACAGAGAATACACCGAATGAAAGGCGTATTAGGCTCGGCGGAGAGTTGCGATCCTTCACCGTCCTGTCTGAGGAAGGTGATACAAAGACTGTGAAAGTCGGGGGAGGCTGCTACCTCGGTAAAAATCCTCTTGACAAGGATTCTACTTGGGATAACTCCGTTAATGTTCAATTAGCAAAAATCAACTGTGCTATACCGATACTTGGCGGAATCACGCAACAATCCATTGCTGGTTTTACGATGACTGGCTCAGCTGGAGGAAGTGTGGCTCATGGATTTGAGGATATCATAAAAGAAATCCATTTCATTGATGGGAAGGGTCAGTCACAGGTGGCAGAGAGGGGTACAGACCTGTTCAACGCGGTCGGAGTATCCATGGGTCTCTTTGGTGTCATAACTTACATGGTATTGGAAGTTAAAACTCCAAGTTTCAATGTAGGAGGGGTTGAAAAAACAGTCAGCGTAGCGGAATCCGTTCTGGCTGTCAATGAAAACACAGGAACTAGTAAATTACAAGACACTCTCGAGAATACTGAGTACTTCCGTCTCACGTGGTTTCCTCAGAAGTACGCGCAACGAGTCACAGAATGGTCAGGTAAAAGAAGCGAGTCAACAAAGATCGTACCCTACAAGAGTGTTATAGGGAACCATTGGGTAGCCGGAGCAGCGGCGATGGCCTTGCGAATGATGCATTGGGGTCTTACCCATGTGCCATGTGAGGACACGTATAAACTTGTCGGGGATACCCTGAAGATATTTACACATGAAAACCCTACCGAATTTAATGATATTTGGTACAAAACGATACCGATGGATGACCAAGTACCTACCGATACAATTTTCAGAACCGAATTCACCGAGCTATGGTTTCCGATGGAAGAGACAGAGAACGTCATAAATATTCTCAAGAAATTGTTCGAAGACCAGCAAGTTGCTGGCAACTACGCATGCGAGCTCTACGCTGGTAAAAGGTCTCCATTTTGGATGAGCCCAGCTTATAATCGTAATGTATTTCGTGTCGACCCTTTTTGGTTTTATCATCAAAAAGGAGACGCAAGGGAGTACTACGATCATTATTGGAAGGCTCTGATGAAGGTTGATGGAGTTCGCCTTCACTGGGGCAAATACCTTCCGTACAGCGGCGGCACCTACGGAGGCGTAGAGTATGGTGCTGCCTTTCTGAAGAATTCGTACCCCAAGATGGATGACTGGCTAGCACTGAGAGCGGAGTATGATCCTGATCAGATTTACTTGACAGAATATTGGCGAAAGCTGTTTGGCATCGAAACAATTTCTGCACAGGAGTGAGGTTTACCTTTGGCCAGTCAATTGTTGAGAGTTATCTGTACATCCGAACATGGAGGTCAAAACAGACCTCCATGATCCGAACAATTTAACATAACACGGCCTTTGTTCATTCCTGCATGCATGCTTCAAGTCCCAAATTAAGCGTAGTCATTTATTAGGATTTAATTGTGAGAAACAATTTGAAATTCAACAGAATTCGTCTTATCTTCAGATTTCCAGATGAAACCCCAATCTCAATAACTTGGTCGATTGAAATTAACGTACTTTGAATGACTAAACGTTCATCTACCCAAGGACGTGGAATCACAATATCAGGTTTTGATGTCATTTGGGCAAATGCACTTCAAAGCGTTACTTATGCTATTATAATCTGCCTGTTGTTCATCCTTGAAATCTGATACATTTGGAATGTTTGCTTATCAAAGGGCTCTTTCAAAATACATCATTATGTAGGAATGATCTTTCTTCTGTGAATAAATGAATGGTAAATTATAAGGAGGAACAAAGACTTAATTCATATGAATTGTTCCCATGACAACGTCCATTTTGTTGTTGCCAGACACGTTCACGAAATGACACGTAAATTTATTGTTCATAACTTCACAATACAACATGGTATGAAAGAACGAAAAGTCAGGAAGTTTTGCTAAGCAATCGACTTCAGCCACCATAACATAGTTTGAAAACTTGAGATAATCACCTGCTGAAACGCTTGCGCTAAGTGCCAAAATGCAACCGGGAAAGATTTGGAGAAAAAAATAGCTTTATATCTTTTACAGCCTGAGAACTGTTCATGGTACAGTAGATGTATAGTCATAAAAAACCGTAGTATTGCAATTTAAACTATAGCCTAACTTTAGGTGGAATTTAAGCGTAATATGTAAATGCTAAGTATGTGAAGTATGTTGATTATTATTATTATTATTCTTCTTATTATTATTATTATTATTATTATTATTCTTCTTCTTCTGATTTCTAGTAATGACAACTTAAGACTTAATCTGTTTCTAGCCCAATAGTTTTTTTTTTCTTCTGATTTTCAAATATGTGCCGTTAAGGTAAGCTACGTGTCTGGAAAATGTTAACTTGAGACCAAATTGTTAAATCATAATCTAGATCTAATTGTAAATATTTGTTCTTGTTGCAGTCAGTGCTTACTAGAGCCTATCATTGGGTTCACATAGGGTGACCCGTGACTTCAAGTTTTTACTATGTAGCTTCGTACACCATTTTACCGAACTGCATATTATGTGCCATTATGCATGCGCAAACAAAGTTTAAAGAAACATGATAATTAAGTGGGGGTAATGTTTTCATCAAAATTTAATTTAGCTAGCCAATGGCATATATCGCCCATTGTTATCAATATATATCATGGTCAAATATATTAGACATGAGTGTTCTTGAATGTTTTATTCACTCAAAGCAAATTCAAGCTTCAGACTTTGCGGAGAGATTTTTTGTTCAGCAGTGATTATTAATCTTCTCAGAAATGTGTTTTTGTGCCTGAAAGTTGGTAGGAGAGAATTAGAATATCCAACAACTTACGGGGATTTGATATCAATTCCATAGAAATTGAATCTCTCTTTCTCTCTAGCATTATGTGGTATAAGCTTCGACTTTACAAGGATTACCTGAAACCGCTTGGGCTGCCGGGCTTCGCATCCAGGACTCCCAAAAAGGCCCTAAGACCTGTGCCTCATAGTCCTTACAAGGTCTTGGACATCAATTCCATAGACATTTCCGCTTTGCATCGAAGGTCAATGCGCCGATGGATGGGGCCAGTCGAATGTGTGGGTGGGGAAGGCATGGCTTCTGTATTCCAAGTGTCGTTGTACAAATAACCAAAGTGGGTTTTATATGTGCCAGACTGCATATTTAGCTCTTCAATTTCACTGTATAGTATACGAATAATTCCTTCCCCTAAGAACAAACCCCTTCCATACCACTGTATTTAAGTACCACATATGTCCATATATACTTGGGCTGAGGAAGCAGGAGGCTTTAAGGGTAATTTTTACAAAAGATAATATTAGTCAAGAAATATAGTCTGAAC
>TCONS_00015561	evm.TU.Chr14.209
GTTACTTCTTGAATCAACAGTCAAGGAACCAGGACATCGAACGAATCGAAAGATCATGGGACATAAACAAAGTAAACAAAGAAGGGAACAGAACCGGGAAGCAAACAAACAACCCGACACGAACGACCAGAATGAGAGGAACGCGGATACGACGGAACTCATCACGTTACCCGACGATGGAAGAAAACAATTGTATAACTTCCTTCTGGCCTCGGAGACACCACGACTAGGCGCCACGATTCCAGAATTGGTTAATAATGAAGATGAGCTGAAAAACGTGATCAAGTCCGCTCGTGAAGCCAAGGAAATAGTTCGTGTTGTCGGTTCTGCGCATTCGATAGGTCCTGCAATTGGTGACACAGAGAATACACCGAATGAAAGGCGTATTAGGCTCGGCGGAGAGTTGCGATCCTTCACCGTCCTGTCTGAGGAAGGTGATACAAAGACTGTGAAAGTCGGGGGAGGCTGCTACCTCGGTAAAAATCCTCTTGACAAGGATTCTACTTGGGATAACTCCGTTAATGTTCAATTAGCAAAAATCAACTGTGCTATACCGATACTTGGCGGAATCACGCAACAATCCATTGCTGGTTTTACGATGACTGGCTCAGCTGGAGGAAGTGTGGCTCATGGATTTGAGGATATCATAAAAGAAATCCATTTCATTGATGGGAAGGGTCAGTCACAGGTGGCAGAGAGGGGTACAGACCTGTTCAACGCGGTCGGAGTATCCATGGGTCTCTTTGGTGTCATAACTTACATGGTATTGGAAGTTAAAACTCCAAGTTTCAATGTAGGAGGGGTTGAAAAAACAGTCAGCGTAGCGGAATCCGTTCTGGCTGTCAATGAAAACACAGGAACTAGTAAATTACAAGACACTCTCGAGAATACTGAGTACTTCCGTCTCACGTGGTTTCCTCAGAAGTACGCGCAACGAGTCACAGAATGGTCAGGTAAAAGAAGCGAGTCAACAAAGATCGTACCCTACAAGAGTGTTATAGGGAACCATTGGGTAGCCGGAGCAGCGGCGATGGCCTTGCGAATGATGCATTGGGGTCTTACCCATGTGCCATGTGAGGACACGTATAAACTTGTCGGGGATACCCTGAAGATATTTACACATGAAAACCCTACCGAATTTAATGATATTTGGTACAAAACGATACCGATGGATGACCAAGTACCTACCGATACAATTTTCAGAACCGAATTCACCGAGCTATGGTTTCCGATGGAAGAGACAGAGAACGTCATAAATATTCTCAAGAAATTGTTCGAAGACCAGCAAGTTGCTGGCAACTACGCATGCGAGCTCTACGCTGGTAAAAGGTCTCCATTTTGGATGAGCCCAGCTTATAATCGTAATGTATTTCGTGTCGACCCTTTTTGGTTTTATCATCAAAAAGGAGACGCAAGGGAGTACTACGATCATTATTGGAAGGCTCTGATGAAGGTTGATGGAGTTCGCCTTCACTGGGGCAAATACCTTCCGTACAGCGGCGGCACCTACGGAGGCGTAGAGTATGGTGCTGCCTTTCTGAAGAATTCGTACCCCAAGATGGATGACTGGCTAGCACTGAGAGCGGAGTATGATCCTGATCAGATTTACTTGACAGAATATTGGCGAAAGCTGTTTGGCATCGAAACAATTTCTGCACAGGAGTGAGGTTTACCTTTGGCCAGTCAATTGTTGAGAGTTATCTGTACATCCGAACATGGAGGTCAAAACAGACCTCCATGATCCGAACAATTTAACATAACACGGCCTTTGTTCATTCCTGCATGCATGCTTCAAGTCCCAAATTAAGCGTAGTCATTTATTAGGATTTAATTGTGAGAAACAATTTGAAATTCAACAGAATTCGTCTTATCTTCAGATTTCCAGATGAAACCCCAATCTCAATAACTTGGTCGATTGAAATTAACGTACTTTGAATGACTAAACGTTCATCTACCCAAGGACGTGGAATCACAATATCAGGTTTTGATGTCATTTGGGCAAATGCACTTCAAAGCGTTACTTATGCTATTATAATCTGCCTGTTGTTCATCCTTGAAATCTGATACATTTGGAATGTTTGCTTATCAAAGGGCTCTTTCAAAATACATCATTATGTAGGAATGATCTTTCTTCTGTGAATAAATGAATGGTAAATTATAAGGAGGAACAAAGACTTAATTCATATGAATTGTTCCCATGACAACGTCCATTTTGTTGTTGCCAGACACGTTCACGAAATGACACGTAAATTTATTGTTCATAACTTCACAATACAACATGGTATGAAAGAACGAAAAGTCAGGAAGTTTTGCTAAGCAATCGACTTCAGCCACCATAACATAGTTTGAAAACTTGAGATAATCACCTGCTGAAACGCTTGCGCTAAGTGCCAAAATGCAACCGGGAAAGATTTGGAGAAAAAAATAGCTTTATATCTTTTACAGCCTGAGAACTGTTCATGGTACAGTAGATGTATAGTCATAAAAAACCGTAGTATTGCAATTTAAACTATAGCCTAACTTTAGGTGGAATTTAAGCGTAATATGTAAATGCTAAGTATGTGAAGTATGTTGATTATTATTATTATTATTATTATTATTCTTCTTCTTCTGATTTCTAGTAATGACAACTTAAGACTTAATCTGTTTCTAGCCCAATAGTTTTTTTTTTCTTCTGATTTTCAAATATGTGCCGTTAAGGTAAGCTACGTGTCTGGAAAATGTTAACTTGAGACCAAATTGTTAAATCATAATCTAGATCTAATTGTAAATATTTGTTCTTGTTGCAGTCAGTGCTTACTAGAGCCTATCATTGGGTTCACATAGGGTGACCCGTGACTTCAAGTTTTTACTATGTAGCTTCGTACACCATTTTACCGAACTGCATATTATGTGCCATTATGCATGCGCAAACAAAGTTTAAAGAAACATGATAATTAAGTGGGGGTAATGTTTTCATCAAAATTTAATTTAGCTAGCCAATGGCATATATCGCCCATTGTTATCAATATATATCATGGTCAAATATATTAGACATGAGTGTTCTTGAATGTTTTATTCACTCAAAGCAAATTCAAGCTTCAGACTTTGCGGAGAGATTTTTTGTTCAGCAGTGATTATTAATCTTCTCAGAAATGTGTTTTTGTGCCTGAAAGTTGGTAGGAGAGAATTAGAATATCCAACAACTTACGGGGATTTGATATCAATTCCATAGAAATTGAATCTCTCTTTCTCTCTAGCATTATGTGGTATAAGCTTCGACTTTACAAGGATTACCTGAAACCGCTTGGGCTGCCGGGCTTCGCATCCAGGACTCCCAAAAAGGCCCTAAGACCTGTGCCTCATAGTCCTTACAAGGTCTTGGACATCAATTCCATAGACATTTCCGCTTTGCATCGAAGGTCAATGCGCCGATGGATGGGGCCAGTCGAATGTGTGGGTGGGGAAGGCATGGCTTCTGTATTCCAAGTGTCGTTGTACAAATAACCAAAGTGGGTTTTATATGTGCCAGACTGCATATTTAGCTCTTCAATTTCACTGTATAGTATACGAATAATTCCTTCCCCTAAGAACAAACCCCTTCCATACCACTGTATTTAAGTACCACATATGTCCATATATACTTGGGCTGAGGAAGCAGGAGGCTTTAAGGGTAATTTTTACAAAAGATAATATTAGTCAAGAAATATAGTCTGAAC
>TCONS_00015563	evm.TU.Chr14.209
GAAATGATTTGAACGTTGCTGCTGCGCGGGTCCCTCGAAAATAAAATCGACTTCGCTAAGTGGTTTGGATCGAAACATCTTTGGACTTTCATAATGAATGTGGTAAAAACTGCCGTGCTTTGCCTGATTTCAGCAGTGGGCTTCTCGTTTTGTTTCCTGTCGGTAGTACAGTTCGCAGTTTTTCTTTACCATTCGGGTAGTGAGCAGTTTAACGGTGTTCTATGCCAAGAGCGTACAACGAAAGATTCATCCTGGGTTGTAAGCACAATAATCGATGTCTGTCTCATAGTATTATTTATCCTGCAACATACACTTATGGCTTCAAGTTGGTGGAAGCAGATAATCCATTCAACAGGCTTTGGAGTTCTTACTCGTTCTCTCTATGTCATCGCTACATCCTTAGCATTACAGATTGTCTGTAGTTGGTGGCAGCCATTATTTCCGTGCAGCCCAATCTGGCAATTCCAGGTTTCGCCTGGCTCGTTTTCGTCTTTCCTGTGTTTTGCGGTTCATGCCATCTCCTGGTTGTTAGTCCTGGCTGTGTGCTTGACTTTAGATTATGCCGAGCTTATGGGTGTCAAGCAGGTTTACTACAGCATTCTTGGATTGCCTTCCCCTCTGTATCAAAAGTCTGAGGAACACCGAAGACTCTTTCAACATTTCCGCCATCCTCTCTCCTCGAGCCTTCTGGTCGTTTTATGGTTTATTCCTATGATGTGCTGGGATCGTTTCCTCTTAGCCTCCGGTTTCACCCTGTATCTTCTCCTCGGACACTCCTTGGATACGGAAGACTATGATTACTTGAAGGAACAGTACGAACTGAAGGAAGAACAACTCTGGCAGTCTCGTCTGAGATGAGATTCAAAAACAGATCATGTGACCCAAAATATGGAGATGTGTGCTCTTAAGAAAGGAATCAGGGTTTGACTCAATGTTAACAGTCCTGCAAAGTAGAATGCACGACTCTAACAGCCTATTTTATCCCCCAGATGCCTCCAGTGACAAATGCCAAGTCATACAGGGTGTGGAAGGAGAGTGAGGGAGTCCTTTTGAAATCAGTATTTTCTCCTCTTTGCACCGTGTGTCTAGAACCAAGTATAGCAATGAAAGCATCAAATAAGCCGCAGATATCCTGTTACACAATCACAGAACTTGTTCAAAATGTTCCAGGTGGCACCATCGTGATATTAATATATATCTTACTGCAACAGAGCATGCATACTTACATACTTTAAAGGCATTAAAGACTCGCGCACAAAGAAACGTCTCATGCCGGTAATCTCACCTAGTTTAGAATGAGGTGTAACAGAAGTGTAAGTCACCACCATCGATCCAAGAAAGTACACACACAGCTTGCTACTGTCGGTAATTAGACACTAGTGTACAGTCAATACATGCAGCTATGGTCAATACCCACAGCACAGTGTACATAGCAGCGATGGACATCTCAGGTCTAGATAAAAGATACAAGATATCACATTTCATTACTGTCTGCATTTTGTAGCGACAAGAAAAAAACTTCACTTGCAAGCAACGGAAAGTGACCTTTTTTTTCAGAGGGCGGCACACGTTTTGGGGCGAGTCTTCAATGCCTTTAAACAGTTGGACATGTCAAACTTGGCCATTCCACCTCTACTATACATTTGTTTCTTATTCCCACATTGATTTTGTTTGCATCTTTACTGTGATAAATGGATGTGCAATTTTTTTTACACTTTCAATGAATCAAAAAGGGAAAAATAAGGGTCTTAAGAGGTTTGATAGTAACATACTTTCTTGCCATATTTTAATGTCAGTTTAAAC
>TCONS_00015564	evm.TU.Chr14.209
GAAATGATTTGAACGTTGCTGCTGCGCGGGTCCCTCGAAAATAAAATCGACTTCGCTAAGTGGTTTGGATCGAAACATCTTTGGACTTTCATAATGAATGTGGTAAAAACTGCCGTGCTTTGCCTGATTTCAGCAGTGGGCTTCTCGTTTTGTTTCCTGTCGGTAGTACAGTTCGCAGTTTTTCTTTACCATTCGGGTAGTGAGCAGTTTAACGGTGTTCTATGCCAAGAGCGTACAACGAAAGATTCATCCTGGGTTGTAAGCACAATAATCGATGTCTGTCTCATAGTATTATTTATCCTGCAACATACACTTATGGCTTCAAGTTGGTGGAAGCAGATAATCCATTCAACAGGCTTTGGAGTTCTTACTCGTTCTCTCTATGTCATCGCTACATCCTTAGCATTACAGATTGTCTGTAATTGGTGGCAGCCATTATTTCCGTGCAGCCCAATCTGGCAATTCCAGGTTTCGCCTGGCTCGTTTTCGTCTTTCCTGTGTTTTGCGGTTCATGCCATCTCCTGGTTGTTAGTTCTGGCTGTGTGCTTGACTTTAGATTATGCCGAGCTTATGGGTGTCAAGCAGGTTTACTACAGCATTCTTGGATTGCCTTCCCCTCTGTATCAAAAGTCTGAGGAACACCGAAGACTCTTTCAACATTTCCGCCATCCTCTCTCCTCGAGCCTTCTGGTCGTTTTATGGTTTATTCCTATGATGTGCTGGGATCGTTTCCTCTTAGCCTCCGGTTTCACCCTGTATCTTCTCCTCGGACACTCCTTGGATACGGAAGACTATGATTACTTGAAGGAACAGTACGAACTGAAGGAAGAACAACTCTGGCAGTCTCGTCTGAGATGAGATTCAAAAACAGATCATGTGACCCAAAATATGGAGATGTGTGCTCTTAAGAAAGGAATCAGGGTTTGACTCAATGTTAACAGTCCTGCAAAGTAGAATGCACGACTCTAACAGCCTATTTTATCCCCCAGATGCCTCCAGTGACAAATGCCAAGTCATACAGGGTGTGGAAGGAGAGTGAGGGAGTCCTTTTGAAATCAGTATTTTCTCCTCTTTGCACCGTGTGTCTAGAACCAAGTATAGCAATGAAAGCATCAAATAAGCCGCAGATATCCTGTTACACAATCACAGAACTTGTTCAAAATGTTCCAGGTGGCACCATCGTGATATTAATATATATCTTACTGCAACAGAGCATGCATACTTACATACTTTAAAGGCATTAAAGACTCGCGCACAAAGAAACGTCTCATGCCGGTAATCTCACCTAGTTTAGAATGAGGTGTAACAGAAGTGTAAGTCACCACCATCGATCCAAGAAAGTACACACACAGCTTGCTACTGTCGGTAATTAGACACTAGTGTACAGTCAATACATGCAGCTATGGTCAATACCCACAGCACAGTGTACATAGCAGCGATGGACATCTCAGGTCTAGATAAAAGATAACAAGGTATCACGTTTCATTACCGTCTGCATTTTGTAGCGACACGAACAAAACTTCACTTGCAAGCAACGGAAAGTTAGCTTTCTCAGATGGCGGCACGCGGTTTGGGGCGAGTCTTCAATGCCTCTAAATGTAGTACGAAGGAGGAGGGACTAGGGACAGAAGACTCGTGTCTGTTTAAAGATTGGTTCATTATTATTTCTCTGTTTCTCCAAGGTCGGGAAGTCGGAAGTACTATCATTGCTTGGAATACTTGCCTTCAAGAAGCGTCTATGGTAGCGGAAATCCACAGAGATTGTAGTCATCGACTTAGTCGAGACGGTGGCCCCGCTGAAAATATGACCGGGTGAGTCATACAAACAATATTTAAGCATCATGAGAGTTTATATCTTTATAGTACAAAATCCATTAATTTAGCTTGTCGTTTAAATAAAGCAGATATTTAAATTATAAAGACTCATGACTATAGAACTGGCGTTGTGCAAGATTCTGTTGGCGTCTCGTTCTAGTGAAAATAATAAATGTATTAAGTATATATTTCAATTCTATTTTTTTAAATTATTTTGGGGAGGTTTATTGCAATTACGGCTATATGAATGAAAACTCAAAATATGATTTTAATTGATCAAGTTAAGGCACATGCTTGTGTTTTTCTCCCAACATTTGTTTTGCTTGTTTTTGTTCTGTTCTGTTTAGTTTTATGTTGTTGTTTTTTTGTCTCTTTTGGTTACCAAATTTTACCAGGAAAACCTAAAGTTTGTTCACAGTGGAATTTAAGCAACGTCTATAAAAATAGCCTATTATTCCCTTGCTTAGCAAATGTTCTGTTGGTATTTTCAGATGGCTTGGAGAACACTTCAGACAAAAAGACCAAAACGGACAGGACCTGATTCAGAGGACAGAGAACGAGTTTGAAGCAGCATCAGAAGAATTTAAGAAAGCATACGAAAGAACCCTCAGAGTACGAGAGGTAGGTGGCAGGGTATATCTTAGCTTTATTAATCAAATTTGTTTATCGAATCTTACTTCAGCTGTAGCATTCCGACAGATCAAACACTAGGATAAGGGGAGGCCTGGTCACTGGGGTACACGCAAAAAAATGGAGTGTTGAATTTTAACACTTTCCAGGTGTAACCGTTCACCCTACACCTGAAGGGTTACTCTGACCCTGAGTAGGGTTATATAATTTGTGTAGCGTGGATTTTTTAACACCTGCAGAAGTGTACTTTCAGTTCGAGCATTCTGATTGGTCAAACCTCCCGTCAGCTGGATTCTTAGTGTAAGTTAAGTGTTTAAACGATACCAACGTACCGTGAACACCCATTTACCGTACCTAGCAATACTTGTACCAGTTTGTCGACATTTATCGTTACTAAATGTACTATAGTAACCACAGCCATATATACGTTCAAGCCACAAAACGTTACGTAATCAGTGTGCGATAACGAGCTACAATGGCATGAAAATGACGTTATAGGAGACTGGGGCCTGGAAGAATTGATTGAAAAATTCGAAGGTATGTTTTGAAATTATGTAAGTGTAAGTGACAAGAACGAGATATGCTTAGAGACCCACGACTAAGCTGGATAGACGAATGCATTTGAATCGCTTGCGTTACGTAGACCTAACGTTAAAGTCATACTATAAGTTAATATAATAGGCTAGCTGCTGTTTGTCATAGTCAACTCATAATTGTCAACGGATCAGTGTAGCCTACATACAAGTAAACATTAAACGGAATTGCCTTCGGACGGACGGAGGACTTTGGTCTAGGCCTTTATTGTAATCTAGTGCATTCTATTCCTTTTTGTGCGTTAACCGTAACTTCGTATACCCTGCGAGTCACTTTTTTAATTAGTACTACTTCTAGGCCTAGGCCTAGTATTAGTAGGGTATACTTAGGCTATTTCAAGACAATGTATTTTAAATAGCATCGGGCATGGGCCTATAGTTACGCTGGTACTATGTTCAATAAGGGATAAACATATATTCATGTAATGCAATATATAATTACCACTAATTGCCATTTTAGCTTGTAAGTTGTAGCAAGTAGGCCGAAGCTGATGTGGATTGGTGATACTTTTAGACCTAGGCTAGGCCCAACTATAATTTAGCTATCTTATGGAAGTGATCTAGCTGTTATAATTCATATCAATCTACACAATTGCATACAGTGGGAGTGAGCATTGTTTTAAGCATTAATGTTAACATGATGCATTGGTTATAAAAGTTGCCTACCTTGTCTGATGAAAGTTTAATGCAAGGTCCTGTTTTGACAAGTAATCACTATAGGCCATCTGGCTTTCTAGATTCAAACGTACTTGAAGAAGTTAGAATCACAACTGATTGAATTGTGTGCATTTTTTTAAGGAATGTTCATGTTTTGTGAGGGGTACATGTAAAAAACTGCTTATGCTCCAAGAAGGTTTTAACACAACTTCATTATGATGGGAATTTTCTTTTCTTTTCTTTGTTGTTACTTAGGAAGCATCAACTTGGAATTCTATTTGCAAAAGATTTCAGGGAGACCTCAGCAATATGTGTTACTTCTTGGAGGAAGCAAAATACACCCCAAGCAGTCATTTGTGATCATCCAGAGACATGCCCTACCCCAGAGGACATTTATGAAGCCATTGATGTTTGCTTCAAATTATTCTACGTGTTAAATCTGAATTATACTAAATTGCAAGTCTCGGTGCCTGGGAATTTTTCCAAAAAATTGTCTACAAGTTGCCTGGTGGTGTGAAACGCAACCAGATTCAAGATTTTTATGCTCACCGTGCCGACAAAAAAGACAAAGTTACTGCAGTTTACCAGTTGTCATAAACAGAACTCCATGTTTCCTCATCTCACGGATCAGATTGTATGTAAAGTTGCTGCTTATTTGGAATTGTCTTTGGGAAGAGTTTTTTTCTTTGTGTTTAATTTGGAATACCAAAGGCACGAGCCAACAACAAAGACAAAGTAACTGCAGTGCAGCAGTCATCATAGACAGTACTCCACGTTTTCTCATCCCACGGATCAGCATAAAAGTTGTTGCTTATTTGAAATTGACTTTGGGAAGAGTTGTTTCTTGCGTTTAATCTGGAATACCAAAAGGCATTTGCCAACAACAAAGACATAGTCACTGTAGTGTAGCAGTCATCATACACAGCACTCAATGTTTTCTCATCCCATGGATCAGAATTTTTCTAGAGTTGTTGCTTATTTGAAATTGACTTTGGGAAGAGTTGTTTCTTTGTCTTTAATCTAGAAACCAAAAGGCATGTGCAAAAAAATAAAGACCAAGGAACTGAACTGTAGCATTTGAAAATGTTGGCACTTTTAAGTTGACTTAATTCCACAAGACAATACTTTTATAGCCTAAATTGTTCGTTTTATATTTAATGGGATAAAATAAATGGACCTCTGGAATAGCAAGGTAGTAGGGTGTTTAATTGCTGAAAATCCCACATTCTGAATTGTTTGTGTTGTCATTGCTTTTTGCTCTTTCTTAAATGTAACTTTCTGCTGTGAGCGATTCAAACATGCATCCATATTGTTTACCTAATTACTAGGTAATAATTAACCTAAAACCTGTATAAAATATTTACTAAACGGGTGTGATGTAAACTTTTCTGGCAAAATTTTACATAACAGTATTGTATTTGCGTTACATAATAAACATTTAAAACTTTACAAACCAACAATTAAATATACATTCAGAAGTATAAACGAGAGAGCACTATTGTGTGTTGATAGTCCATTAAGTATCCTCTTGACACAGATGACAAATGAACACTATATGGTTGTAATTCTACTCACTGAAGCAGAACTTTGACACCCAGAAGGCCAAAAAATGTGCACTAGAGTGTTAATTATACTCTCTGAAGTGCAATTTTGACACCCAGAAGTGCTATCAAATGAACACTTTATGGTGTTAATTTTACTTCCTGCAGTGTCATGTTGACACCCAGAAGTTTTAACAAATGAACACTTTATTGTGTTAATTTTACTCCCTGTAGTGTACCTTCAACACCAGAAAGTGTTATTTTGACACTTGTATGGGTGTTGTTAAGGCAACACTCGCAAAGTGTTATATTATGTTACACTTCTGAAGTGTTAATTTAACCCGGTGGGTGTTGTCCCTAATCCAAACAGGGTGGGGTGTTAAATTCAACACTTTACGATTCAAATTTAACACTTCATTTTTTTGAGTGTAGGGTGGAATCGTTTACCAGTGAACACGTGCACAAACAATCATTTTAAACGTCAAAGGACCTACAGAGTCTGTAGGTTTGAATACAAAGGACTGGTCATATTGAGACCAATAATCCTCGGTGAGTAGAATGCTAAATGCTCGTCAATGAACTGAAAATGAAAATAGTTCGTAACGTAAGTAAGTAACCATCAATTAGCGTATTTACCCCCAATGATCTTGAACCCATTAATACAGATTCTTTCGTAGAGGAGCACAACATATCGTGGACGTATCCGTCATTATATATATATATATATATATATATATATATATATATATATATATATATATATATATATATATATATATATATATATATATATATATATATATATATATATATATATATATATATATATATATATATATATATATATATATATATATATATATATATATATATATATATATATATATATATATATATATATATATATATATATTAATAAATAAATATTGCTTTTGAAGGCTTACCACAAACTAAGCGAGGATGCTCAGAAGGCTCGTCGATTTGCTGACGATGAAAGACAAGAGAAATTTGTAAACCAATCAACAAAAAACAGATTGTTTAACAGAGCGGATAAGCTGACAATACAAGAGAACTATGTGAGAAGGGTCTATAAGAGGCGTGTCGATACGTGTCAAGGAGACGTGAAGGATCGATATATAGAGGTAAGTGACTTTTAACAAGTATAGATTCTTCTTAAAAGATGCATTATCATGTGCAGCATTATTATAATTAATATTAATATATTTGCTCTGAGCATTATGTATAAGGAGCATAATGTATAAGGAGGGTTTGCAAGAGATGAGTTGATACTCATAGAGGAGAAGTATACCTATTGATTTAAAGAGGTAAACGACTTGTATGCAAGTATAGATCAAATGCACAATGCACAAATTTATTTTCGGTAAGAAAATAACGTTTGTCGTACATTGAAGGAGGGAGGGGAAAGGAATTACAAGCAATGCGTTAATACGTGTCGTAACGTTTAAATGTGTGTATTGGATATGATTGTATTAATATGAATCTAGAGGCTGACTTCGGTCAGCTTGTGGCTTTGATAAGCCAATGATGGCTTCTTCGAGAGTTCCTGCTTGCAGGAGGATCTAAAATACATACCTACAAACATATTGGTTATGCTCATATTCATTTGCTATCTCCTTTACAGTAAAACCCATTAGTAGCCAACGCGTAACTAGGCTTATGATGTAATCGTTACGTCATAGTTACACTGTGAGATGACTCGAGTAAAGGTAACCATAAAACAAGTAACGCCTGTGCTCCCTGTCGTTGGCGTTTCTCTTGTTTTTTCTTCTTTTTGTTTGTTCAGTGATTAATATGTGTGTTGTATTTTTACTATACAGGGAATGGAAAAAGTGCTAGAAAGATGCCGTGGTATCGAAACAGCTCGTCTGCAGTGCCTAAAAAACCAGATATTAACATTTATAACGATGGTGGATATGAGCGGGGCCTCAACAACGTAAGCAATGTTTCAGTTAATGTAATTCTGTCATTATTATTACGGTGAAATATATTAGTCAGGGTTGATACCCTACTTTTCCTAGTGTTCGTATTCCATGCACATTTAGATCACGTCAGGATGTTGCCTGTGTACACACAATGGAGGAGCACCAGTGTAACAGACCGTACACAGAAAACAAACTTTAAATTTACTTACTTGCTATTTGAACAAGAAATGATGAATATAAAGAAAAAACATTCTTGGATTGGAATAAAATTATTACGAATTTTATGCAATGAAACATATTCTTCTATTAACTGATTTTTGAAAGTTGTTTTTTGTTTGTTTGGAGGCATAAGCCTACTGAAATTCTCAAATGAATGCTGATAGGGGCTACTGATTTTCTTGAAGCAGACAACAATGATATCGGTACGTTTAACTTGTTGACGGGGGAGATTCCATGAGTTAGAGGGTGTAAAATCCCACACTTCACCCCTTTTTTTGAACCTCACCACCAACAATATAGTAATAACAGTACAACATTATCATTTCAACATGTTTATACAAAATTATCATCCCGTGATTAGTGACATTTGTTAATACCGGACTGATTTTGTTGTGCACTTTTAAACTTGTTGCCATCTGCCGAAACTAAAATGTAAATTTAATTTATCTATTAACATGTGTTTTTCTGTATGCAGGTTATTGGAAGCTAGCCGCGCAGCATATAATGACGTCACCAAAGCTAATCCGGATATGGACGTCCAAGAGTGGGTTTTAAGCTTCAATCTTAATACCTTCATAGAGCTGCCATCATTTGAAGAATTCATCGCAGGTAGCGAGGAGTACGAGACCGTCCAAGAAAGCCAGAAACCACAAAAACCGTCGGGCTCATTCTTCCAACTTTCTCTTTTTGGCTCCAGTTCAGATCAAGATGATAGCTCCGATAGTGAATCAGAAAGGTAGGCAATTGTAAGAAAGATGGCCGGCATTTGTAGTCATGGTAACTGTACAATGTGGGAAGAAGGTTAAGTTATTGCTGGGCGGTAACTGTTACTGGAATATGTGATGATACTCACGTTGGTTTATTATAGTTCTTCTCCTTTTCATTTTGCATTCCTTGACTTTGTTTTGTCTGTAATCGTTGTTGACTTAAACAGACCTGAAGAAATATTCCTTGATTCGTAGGTATTTTCTTTCTGTATAAGTCGTTAAGCATTTTATTGCATTTGGCAGTGAACGACTACTATTCATTTTATTTTATATCCAGTTCTTCTAGTTCAGACAGTTCATCCACTTCAGGTTCAGAGAGTGACAGCAGCTCCGCTACGAGAGTTAGTTCTCTATCCAATGTCGCTCGTAAATCTAAGAAAACAGCAACCAATGGTAAATCTGCGATTCAACCACGTGATCAACACAACAGTCGTCCCCATTCAAACGTACCGCATCACAGACAACAATCCAATAACCATATCGGAAATGCTGATATCAGTGTGCAACGGCAAACCAGTGGACAATGGGATCGAGTCACAGAACCGTCTGCTCGGACCTCGACAACCCAATCAAATTCAAGCCAACTAAGTGTCAATCAATCCACGCCTAAAGTCTCCGCAAGAGCCGATGAAACAACAACTTCATATCAAGGTGACGTCACAACAAAGAGTGACATCCAGACAGCATATGCACATACATCTAAATCTACCGGATTTTCTATTGACAACAACACTGTAGATGTAAATGAGACATCGCAGACATCAGCAGTAGTCCACAACAGAGACACAAATCAACTGCAAGACGCAAACCAAAGTCATGACCTCACTTTTGGCAAAGTGGACGCCATAAGCCAAACCATCAATAACGTAACGACGGACAATTTCAGCAATGCCATCATGTCTGTAGCAGGAGAACCATCAGCTCATGACAGGCTACAGAATGAATACCGCGGTGATAATGAACAGCCAAGTATTGACGAAAAGCCAATCACAGATGAAAGTTCAGTGATCAGTTCCTCATATGCAAATCTTTCTGAACTGCGCAAAGAGAACGACCTCAAAAGTAAAGGTATGCATACACATGAACCAGGAGGTGTAGAAACACAGAAAGGTTGCCTCGATAACAATGGTGAAACAGTTTTCGAACAAGATATCACGCCAGTAAAAAACACCAAGAAGTCTTCGTTCTATAAGAATACTCAATGGTCACCCGTCTGTCCACCATTAACGTGTGACAAGAACGAGCAGAATGCGGTCAACAGTTCAGAAAGCAAGGAACGGAAACAAGTCAAAGAAGGAGATGCCGTTATACGCCAGAGGATAGATGTGAACACGACGAATTGCCATCACGAAAATCTTTGCCATTTTAGTCAAGAGCCAAATCACCAGGAACGACGCAACAATGGTGTAAATCCTCCCACAGGCGACTTCGATCGTAGACACGATCATCACCGTTGCGGGCATACGGTATGTTGCCAGCTGCTTGAAGATGACGATATGTGCGTCTACAGAGCACCTCAAACAATGTTCTCTCCTGATAAGTGTCTGGCTCGTTGGTTCCTTGGAAGATACCCAGAATACGAACAACTGGGAGAAAACATGTGGCGCCGTTTACAGAAAACCAACCCGACTAGGTACCAAGCAGCGCTAATGGACGCCAAGAAACTGATGCTGTTTGTTGATACTAGGTCCTCAAATCACCCTCCTAACATTGCTAATGTCGATATCTGTAACAGCTTCCACACTTGTCGGCGACAATATGATCAAAGGCAGCACTGCGGGTGCGTATATGAAGGACCCGATCAAGAGAAAAAGGGCCAAGACGCTAGTCATAAGAAGAACTGCCAAGTTACACAAGCCGAAGACAAGCTTTGTCAAGAGGTTACCTCTAGATTATTGCGTTCTCATCAATCCTTGCATGATACGAAGCAGTCAAGAGACGAAGATAAATGCGGGTTGCAAGGTAGTTCTGAACATATGTGTAGGGTAGCGGCAGGTTTAATTCTCGGGAAAAACACCCATGACGAGAGCGAACGTCTCGATAGCCCAAGATGTGATTGTAGAGAACCATCGCAGATACACGACGAGAAGCAGAAGAAGGATTGGAACGTTCGTAGCTGCAGTTGTCATCAAAGACGAGAGGACTTCACAGATGAAACATACCAAGAAGAAGATCGAACATTGGACAGTTCGGATGGTAAAGTTTCTTAAATATTGTCTTAGACATTTTGATCTGAACTGACTGATATTTCTTTGGATTTTATTTTGGCGGCAATAGTTTGTTTTATGGCCGGAAGTATCCCTAATTATTCTGAAATGGGTTAAGACAGTAGATGACGCAAGTACTGCTAGATTATCCTAACATGTCTAACAAGTTTCGAAGTCGTAAAATACACTTTTCAGCTTTTGCTTGAGAGCTTCGAAATATCTATTGCATATGGTATTCATTTTGTGATAACCACAGTGTTTGAATGTTTCCATAGCCACATTGGCAAAACGATCGTCATTGAATTATTATCATCAAGCGATTTTGTTGCAGTTTACCAATTTAAAGGTTTATGGGGGAAACATGAGAAGTAGGGAGGATTACACCTTTCCCCTTTCTTTGGATGGGTGTGACTAATTACTTAAATAGTAAAGATGATTTTTATTTTACGAACAGAATCAGATTTTAGCACCGACGTCAGTCCATCAGATGCTGATAACACGAGAGTAACAATTCACGTAGATGATCGTCATAAAGCTGACAATGACGCGAGGGAAGCACTCAAACCAACAGATGGCGAATTCTTAGTGAAGGCGCTCTATAAATTTTCACCAGCTAACTGGGATGAGCTCAGGCTACGAACGGGTAGGTTCAATTTGTTCATTATGTGTCACTGCTTGTTTTTTTAATATGATTTTATGGCAGATGACCTATGGAAGGGAAAAATATTTATCCAGGATTTTTTAAGGATCGATGTAGAACGCTCATCACCACCCTTCCTCAGAAAAAACAAAATTTAAGTCAAATTGTCCATTCTCAGTCATAGTTAGACTATAAATCATGTATTTAGTTAGATCTAAACGCAAGGTTGTGGTTAAGTCGTCTTTGAATTATTGTATGAGCTTGAAAAGAAGGTACAAGTCCCTCACATTCCGAAGGGCTTCCCGGGACCGGAGGAGTGATCTAATTCTTTCCCAACTGAACAAAATCTCCCGACTGTCCACGGAGATAGGAGGCATATGCGCCCCCCCCCCCATTTGCTTACACCACTGAAAATGTCAGAAGAACTTAACGGCTCACACCTCCAACACCCCATCTCCAAATGGACCAAAGCAATCCACCATGCCTTGGCAATATATAGGTACCTGTGAATAACCTGATTAAAGTGCATCTTATTTATTCTGTTTTTCTTTGTTATAGGTGAATATTTGATCCAGATAGGACAAGACTCTGAAAACGGTTGGGCCATGGGTAGAACAAAAACAAAACAAGGACTCTTCCCTGCGAGTTATGTGAAATTTGTGAAGAAATGA
>TCONS_00015570	evm.TU.Chr14.209
ACAGATACCTTGCATCAAGATACAAAAGGAGAATGTTTCTGTAGGAATCGCTTTGTAAATATACACCCACTGTCCATCAAATAACAGAAGGGTCTCACAAGTATCGCTGGGTATGGAGCCAGCGACTCAAAATATTTTAGAGATAATTTGCAGAAAAAGAACGGTGGACCACACTTAGGGCCTTCAGAGCTACAAGTGCATCTTCGGAGCTAAACTCGCCCAGCAACGTTTGATACTCTCGAAGAGAAAGTGCATGAACGGTATCTCTGTAGTTCACCAACATCAGTCGAAATAGCGTGTGTGGAGGGTCGTATTCAACAGGCAGACCAGTGCGCGGATTGTAGACGCTTAAATAATAGGGATTGTTGTTCTTGTTACACCAACATGCTAAGAAGCAGTTTCAGGTCAAAGGTTATCACTATGCGCGAGGATCAAAGATTATCGCTATGCTGGAAGAATTTGATGAGGTTTGGCAAAATTATGAGGGCACACGATATTCTTTCAGAAATGGTTACTACTCTACGTACGTCTACGTTAGTCATAGTTGATGGTTTGCTAGCTGAGTTTCTATTGGACTACCCGGTTGAATAGTAGAATGATGTAAGGTTCTAACTGTATGTCATTGGTTAAAGCAATTTTAAAGTGTTCTCAGGTGACCATTGATTGGCTAAGGCAATATCGTCAACAGCCTTAAACTATGATCTAAATTCAGTATAAAATAATGAGCATCAGGCAAGTGTTGTCCATTATTCTTTGATTTGCTTTGGCATCGTTCTGACTTTCTTTCTGTACGGCAACATTTTCCCAGTTCCTTGCTATTCCAGGTTGCATTTTGGTGTGAAGATCATTGAACCAGGTTAATTTCACCAGTTGCATTGGCAGCCTATGTTTGATGATGGAACATAAACAAAGTAAACAAAGAAGGGAACAGAACCGGGAAGCAAACAAACAACCCGACACGAACGACCAGAATGAGAGGAACGCGGATACGACGGAACTCATCGCGTTACCCGACGATGGAAGAAAACAATTGTATAACTTCCTTCTGGCCTCGGAGACGCCACGACTAGACGCCACGATTCCAGACTTGGTTAATAATGAAGATGAGCTGAAAAAAGTGATCAAGTCCGCTCGTGAAGCCAAGGAAATAGTTCGTGTTGTCGGTTCTGGGCATTCGATAGGTCCTGCAATTGGTGACACAGAGCATACACCGAATGAAAGGCGTATTAGGCTCGGCGGAGAGTTGCGATCCTTCACCGTCCTGTCTGAGGAAGGTGATACAAAGACTGTGAAAGTCGGGGGAGGCTGCTACCTCGGTAAAAATCCTCTTGACAAGGATTCTACTTGGGATAACTCCGTTAATGTTCAATTAGCAAAAATCAACTGTGCTATACCGATACTTGGCGGAATCACGCAACAATCCATTGCTGGTTTTACGATGACTGGCTCAGCCGGAGGAAGTGTGGCTCATGGATTTGAGGATATCATAAAAGAAATCCATTTCATTGATGGTAAGGGTCAGTCACAGGTGGCAGAGAGGGGTACAGACCTGTTCAACGCGGTCGGAGTATCCATGGGTCTCTTTGGTGTCATAACCTACATGGTATTGGAAGTTAAAACTCCAAGTTTCAATGTAGGAGGGGTTGAAAAAACAGTCAGCGTAGCGGAATCCGTTCTGGCTGTCAATGAAAACACAGGAACTAGTAAATTACAAGACACTCTCGAGAATACTGAGTACTTCCGTCTCACGTGGTTTCCTCAGAAGTACGCGCAACGAGTCACAGAATGGTCAGGTAAAAGAAGCGAGTCAACAAAGATCGTACCCTACAAGAGTGTTATAGGGAACCATTGGGTAGCCGGAGCAGCGGCGATGGCCTTGCAAATGATGCATTGGGCTCTTACCCATGTGCCATGTGAGGACACGTATAAACTTGTCGGGGATACCCTGAAGATATTTACACATGAAAACCCTGCCGAATTTAATGATATTTGGTACAAAACGATACCGATGGATGACCAAGTACCTACCGATACAATTTTCAGAACCGAATTCACCGAGCTATGGTTTCCGATGGAAGAGACAGAGAACGTCTTAAATATTCTCAAGAAATTGTTCGAAGACCAGCAAGTTGCCGGCAACTACGCATGCGAGCTCTACGCTGGTAAAAGGTCTCCATTTTGGATGAGCCCAGCTTATAATCGTAATGTATTTCGTGTCGACCCTTTTTGGTTTTATCATCAAAAAGGAGACGCAAGGGAGTACTACGATCATTATTGGAAGGCTCTGATGAAGGTTGATGGAGTTCGCCTTCACTGGGGCAAATACCTTCCGTACAGCGGAGGCACCTACGGAGGCGTAGAGTATGGTGCTGCCTTTCTGAAGAATTCGTACCCCAAGATGGATGACTGGCTAGCACTGAGAGCGGAGTATGATCCTGATCAGATTTACTTGACAGAATATTGGCGAAAGCTGTTTGGCATCGAAACAATTTCTGCACAGGAGTGAGGTTTACCTTTGGCCAGTCAATTGTTGAGAGTTATCTGTACATCCGAACATGGAGGTCAAAACAGACCTCCATGATCCGAACAATTTAACATAACACGGCCTTTGTTCATTCCTGCATGCATGCTTCAAGTCCCAAATTAAGCGTAGTCATTTATTAGGATTTAATTGTGAGAAACAATATGAAATTCAACAGAATTCGTCTTATCTTCAGATTTCCAGATGAAACCCCAATCTCAATAACTTGGTCGATTGAAATTAACGTACTTTGAATGACTAAACGTTCATCTACCCAAGGACGTGGAATCACAATATCAGGTTTTGATGTCATTTGGGCAAATGCACTTCAAAGCGTTACTTATGCTATTATAATCTGCCTGTTGTTCATCCTTGAAATCTGATACATTTGGAATGTTTGCTTATCAAAGGGCTCTTTCAAAATACATCATTATGTAGGAATGATCTTTCTTCTGTGAATAAATGAATGGTAAATTATAAGGAGGAACAAAGACTTAATTCATATGAATTGTTCCCATGACAACGTCCATTTTGTTGTTGCCAGACACGTTCACGAAATGACACGTAAATTTATTGTTCATAACTTCACAATACAACATGGTATGAAAGAACGAAAAGTCAGGAAGTTTTGCTAAGCAGTCGACTTCAGCCACCATAACATAGTTTGAAAACTTGAGATAATCACCTGCTGAAACGCTTGCGCTAAATGCCAAAATGCAACCGGGAAAGATTTGGAGAAAAAATAACTTTATATCTTTTACAGCCTGAGAACTGTTCATGGTACAGTAGATGTAAAGTCATAAAAAACCGTAGTATTGCAATTTAAACTATAGCCTAACTTTAGGTGGAATTTAAGCGTAATATGTAAATGCTAAGTATGTGAAGTATGTTGATTATTATTATTATTATTATTATTATTCTTCTTCTTCTGATTTCTAGTAATGACAACTTAAGACTTAATCTGTTTCTAGCCCAATAGTTTTTTTTTTCTTCTGATTTTCAAATATGTGCCGTTAAGGTAAGCTACGTGTCTGGAAAATGTTAACTTGAGACCAAATTGTTAAATCATAATCTAGATCTAATTGTAAATATTTGTTCTTGTTGCAGTCAGTGCTTACTAGAGCCTATCATTGGGTTCACATAGGGTGACCCGTGACTTCAAGTTTTTACTATGTAGCTTCGTACACCATTTTACCGAACTGCATATTATGTGCCATTATGCATGCGCAAACAAAGTTTAAAGAAACATGATAATTAAGTGGGGGTAATGTTTTCATCAAAATTTAATTTAGCTAGCCAATGGCATATATCGCCCATTGTTATCAATATATATCATGGTCAAATATATTAGACATGAGTGTTCTTGAATGTTTTATTCACTCAAAGCAAATTCAAGCTTCAGACTTTGCGGAGAGATTTTTTGTTCAGCAGTGATTATTAATCTTCTCAGAAATGTGTTTTTGTGCCTGAAAGTTGGTAGGAGAGAATTAGAATATCCAACAACTTACGGGGATTTGATATCAATTCCATAGAAATTGAATCTCTCTTTCTCTCTAGCATTATGTGGTATAAGCTTCGACTTTACAAGGATTACCTGAAACCGCTTGGGCTGCCGGGCTTCGCATCCAGGACTCCCAAAAAGGCCCTAAGACCTGTGCCTCATAGTCCTTACAAGGTCTTGGACATCAATTCCATAGACATTTCCGCTTTGCATCGAAGGTCAATGCGCCGATGGATGGGGCCAGTCGAATGTGTGGGTGGGGAAGGCATGGCTTCTGTATTCCAAGTGTCGTTGTACAAATAACCAAAGTGGGTTTTATATGTGCCAGACTGCATATTTAGCTCTTCAATTTCACTGTATAGTATACGAATAATTCCTTCCCCTAAGAACAAACCCCTTCCATACCACTGTATTTAAGTACCACATATGTCCATATATACTTGGGCTGAGGAAGCAGGAGGCTTTAAGGGTAATTTTTACAAAAGATAATATTAGTCAAGAAATATAGTCTGAAC
>TCONS_00015564	evm.TU.Chr14.209
ATGAATGTGGTAAAAACTGCCGTGCTTTGCCTGATTTCAGCAGTGGGCTTCTCGTTTTGTTTCCTGTCGGTAGTACAGTTCGCAGTTTTTCTTTACCATTCGGGTAGTGAGCAGTTTAACGGTGTTCTATGCCAAGAGCGTACAACGAAAGATTCATCCTGGGTTGTAAGCACAATAATCGATGTCTGTCTCATAGTATTATTTATCCTGCAACATACACTTATGGCTTCAAGTTGGTGGAAGCAGATAATCCATTCAACAGGCTTTGGAGTTCTTACTCGTTCTCTCTATGTCATCGCTACATCCTTAGCATTACAGATTGTCTGTAATTGGTGGCAGCCATTATTTCCGTGCAGCCCAATCTGGCAATTCCAGGTTTCGCCTGGCTCGTTTTCGTCTTTCCTGTGTTTTGCGGTTCATGCCATCTCCTGGTTGTTAGTTCTGGCTGTGTGCTTGACTTTAGATTATGCCGAGCTTATGGGTGTCAAGCAGGTTTACTACAGCATTCTTGGATTGCCTTCCCCTCTGTATCAAAAGTCTGAGGAACACCGAAGACTCTTTCAACATTTCCGCCATCCTCTCTCCTCGAGCCTTCTGGTCGTTTTATGGTTTATTCCTATGATGTGCTGGGATCGTTTCCTCTTAGCCTCCGGTTTCACCCTGTATCTTCTCCTCGGACACTCCTTGGATACGGAAGACTATGATTACTTGAAGGAACAGTACGAACTGAAGGAAGAACAACTCTGGCAGTCTCGTCTGAGATGAG
>TCONS_00015560	evm.TU.Chr14.209
ATGGGACATAAACAAAGTAAACAAAGAAGGGAACAGAACCGGGAAGCAAACAAACAACCCGACACGAACGACCAGAATGAGAGGAACGCGGATACGACGGAACTCATCACGTTACCCGACGATGGAAGAAAACAATTGTATAACTTCCTTCTGGCCTCGGAGACACCACGACTAGGCGCCACGATTCCAGAATTGGTTAATAATGAAGATGAGCTGAAAAACGTGATCAAGTCCGCTCGTGAAGCCAAGGAAATAGTTCGTGTTGTCGGTTCTGCGCATTCGATAGGTCCTGCAATTGGTGACACAGAGAATACACCGAATGAAAGGCGTATTAGGCTCGGCGGAGAGTTGCGATCCTTCACCGTCCTGTCTGAGGAAGGTGATACAAAGACTGTGAAAGTCGGGGGAGGCTGCTACCTCGGTAAAAATCCTCTTGACAAGGATTCTACTTGGGATAACTCCGTTAATGTTCAATTAGCAAAAATCAACTGTGCTATACCGATACTTGGCGGAATCACGCAACAATCCATTGCTGGTTTTACGATGACTGGCTCAGCTGGAGGAAGTGTGGCTCATGGATTTGAGGATATCATAAAAGAAATCCATTTCATTGATGGGAAGGGTCAGTCACAGGTGGCAGAGAGGGGTACAGACCTGTTCAACGCGGTCGGAGTATCCATGGGTCTCTTTGGTGTCATAACTTACATGGTATTGGAAGTTAAAACTCCAAGTTTCAATGTAGGAGGGGTTGAAAAAACAGTCAGCGTAGCGGAATCCGTTCTGGCTGTCAATGAAAACACAGGAACTAGTAAATTACAAGACACTCTCGAGAATACTGAGTACTTCCGTCTCACGTGGTTTCCTCAGAAGTACGCGCAACGAGTCACAGAATGGTCAGGTAAAAGAAGCGAGTCAACAAAGATCGTACCCTACAAGAGTGTTATAGGGAACCATTGGGTAGCCGGAGCAGCGGCGATGGCCTTGCGAATGATGCATTGGGGTCTTACCCATGTGCCATGTGAGGACACGTATAAACTTGTCGGGGATACCCTGAAGATATTTACACATGAAAACCCTACCGAATTTAATGATATTTGGTACAAAACGATACCGATGGATGACCAAGTACCTACCGATACAATTTTCAGAACCGAATTCACCGAGCTATGGTTTCCGATGGAAGAGACAGAGAACGTCATAAATATTCTCAAGAAATTGTTCGAAGACCAGCAAGTTGCTGGCAACTACGCATGCGAGCTCTACGCTGGTAAAAGGTCTCCATTTTGGATGAGCCCAGCTTATAATCGTAATGTATTTCGTGTCGACCCTTTTTGGTTTTATCATCAAAAAGGAGACGCAAGGGAGTACTACGATCATTATTGGAAGGCTCTGATGAAGGTTGATGGAGTTCGCCTTCACTGGGGCAAATACCTTCCGTACAGCGGCGGCACCTACGGAGGCGTAGAGTATGGTGCTGCCTTTCTGAAGAATTCGTACCCCAAGATGGATGACTGGCTAGCACTGAGAGCGGAGTATGATCCTGATCAGATTTACTTGACAGAATATTGGCGAAAGCTGTTTGGCATCGAAACAATTTCTGCACAGGAGTGAG
>TCONS_00015570	evm.TU.Chr14.209
ATGGAACATAAACAAAGTAAACAAAGAAGGGAACAGAACCGGGAAGCAAACAAACAACCCGACACGAACGACCAGAATGAGAGGAACGCGGATACGACGGAACTCATCGCGTTACCCGACGATGGAAGAAAACAATTGTATAACTTCCTTCTGGCCTCGGAGACGCCACGACTAGACGCCACGATTCCAGACTTGGTTAATAATGAAGATGAGCTGAAAAAAGTGATCAAGTCCGCTCGTGAAGCCAAGGAAATAGTTCGTGTTGTCGGTTCTGGGCATTCGATAGGTCCTGCAATTGGTGACACAGAGCATACACCGAATGAAAGGCGTATTAGGCTCGGCGGAGAGTTGCGATCCTTCACCGTCCTGTCTGAGGAAGGTGATACAAAGACTGTGAAAGTCGGGGGAGGCTGCTACCTCGGTAAAAATCCTCTTGACAAGGATTCTACTTGGGATAACTCCGTTAATGTTCAATTAGCAAAAATCAACTGTGCTATACCGATACTTGGCGGAATCACGCAACAATCCATTGCTGGTTTTACGATGACTGGCTCAGCCGGAGGAAGTGTGGCTCATGGATTTGAGGATATCATAAAAGAAATCCATTTCATTGATGGTAAGGGTCAGTCACAGGTGGCAGAGAGGGGTACAGACCTGTTCAACGCGGTCGGAGTATCCATGGGTCTCTTTGGTGTCATAACCTACATGGTATTGGAAGTTAAAACTCCAAGTTTCAATGTAGGAGGGGTTGAAAAAACAGTCAGCGTAGCGGAATCCGTTCTGGCTGTCAATGAAAACACAGGAACTAGTAAATTACAAGACACTCTCGAGAATACTGAGTACTTCCGTCTCACGTGGTTTCCTCAGAAGTACGCGCAACGAGTCACAGAATGGTCAGGTAAAAGAAGCGAGTCAACAAAGATCGTACCCTACAAGAGTGTTATAGGGAACCATTGGGTAGCCGGAGCAGCGGCGATGGCCTTGCAAATGATGCATTGGGCTCTTACCCATGTGCCATGTGAGGACACGTATAAACTTGTCGGGGATACCCTGAAGATATTTACACATGAAAACCCTGCCGAATTTAATGATATTTGGTACAAAACGATACCGATGGATGACCAAGTACCTACCGATACAATTTTCAGAACCGAATTCACCGAGCTATGGTTTCCGATGGAAGAGACAGAGAACGTCTTAAATATTCTCAAGAAATTGTTCGAAGACCAGCAAGTTGCCGGCAACTACGCATGCGAGCTCTACGCTGGTAAAAGGTCTCCATTTTGGATGAGCCCAGCTTATAATCGTAATGTATTTCGTGTCGACCCTTTTTGGTTTTATCATCAAAAAGGAGACGCAAGGGAGTACTACGATCATTATTGGAAGGCTCTGATGAAGGTTGATGGAGTTCGCCTTCACTGGGGCAAATACCTTCCGTACAGCGGAGGCACCTACGGAGGCGTAGAGTATGGTGCTGCCTTTCTGAAGAATTCGTACCCCAAGATGGATGACTGGCTAGCACTGAGAGCGGAGTATGATCCTGATCAGATTTACTTGACAGAATATTGGCGAAAGCTGTTTGGCATCGAAACAATTTCTGCACAGGAGTGAG
>TCONS_00015561	evm.TU.Chr14.209
ATGGGACATAAACAAAGTAAACAAAGAAGGGAACAGAACCGGGAAGCAAACAAACAACCCGACACGAACGACCAGAATGAGAGGAACGCGGATACGACGGAACTCATCACGTTACCCGACGATGGAAGAAAACAATTGTATAACTTCCTTCTGGCCTCGGAGACACCACGACTAGGCGCCACGATTCCAGAATTGGTTAATAATGAAGATGAGCTGAAAAACGTGATCAAGTCCGCTCGTGAAGCCAAGGAAATAGTTCGTGTTGTCGGTTCTGCGCATTCGATAGGTCCTGCAATTGGTGACACAGAGAATACACCGAATGAAAGGCGTATTAGGCTCGGCGGAGAGTTGCGATCCTTCACCGTCCTGTCTGAGGAAGGTGATACAAAGACTGTGAAAGTCGGGGGAGGCTGCTACCTCGGTAAAAATCCTCTTGACAAGGATTCTACTTGGGATAACTCCGTTAATGTTCAATTAGCAAAAATCAACTGTGCTATACCGATACTTGGCGGAATCACGCAACAATCCATTGCTGGTTTTACGATGACTGGCTCAGCTGGAGGAAGTGTGGCTCATGGATTTGAGGATATCATAAAAGAAATCCATTTCATTGATGGGAAGGGTCAGTCACAGGTGGCAGAGAGGGGTACAGACCTGTTCAACGCGGTCGGAGTATCCATGGGTCTCTTTGGTGTCATAACTTACATGGTATTGGAAGTTAAAACTCCAAGTTTCAATGTAGGAGGGGTTGAAAAAACAGTCAGCGTAGCGGAATCCGTTCTGGCTGTCAATGAAAACACAGGAACTAGTAAATTACAAGACACTCTCGAGAATACTGAGTACTTCCGTCTCACGTGGTTTCCTCAGAAGTACGCGCAACGAGTCACAGAATGGTCAGGTAAAAGAAGCGAGTCAACAAAGATCGTACCCTACAAGAGTGTTATAGGGAACCATTGGGTAGCCGGAGCAGCGGCGATGGCCTTGCGAATGATGCATTGGGGTCTTACCCATGTGCCATGTGAGGACACGTATAAACTTGTCGGGGATACCCTGAAGATATTTACACATGAAAACCCTACCGAATTTAATGATATTTGGTACAAAACGATACCGATGGATGACCAAGTACCTACCGATACAATTTTCAGAACCGAATTCACCGAGCTATGGTTTCCGATGGAAGAGACAGAGAACGTCATAAATATTCTCAAGAAATTGTTCGAAGACCAGCAAGTTGCTGGCAACTACGCATGCGAGCTCTACGCTGGTAAAAGGTCTCCATTTTGGATGAGCCCAGCTTATAATCGTAATGTATTTCGTGTCGACCCTTTTTGGTTTTATCATCAAAAAGGAGACGCAAGGGAGTACTACGATCATTATTGGAAGGCTCTGATGAAGGTTGATGGAGTTCGCCTTCACTGGGGCAAATACCTTCCGTACAGCGGCGGCACCTACGGAGGCGTAGAGTATGGTGCTGCCTTTCTGAAGAATTCGTACCCCAAGATGGATGACTGGCTAGCACTGAGAGCGGAGTATGATCCTGATCAGATTTACTTGACAGAATATTGGCGAAAGCTGTTTGGCATCGAAACAATTTCTGCACAGGAGTGAG
>TCONS_00015563	evm.TU.Chr14.209
ATGAATGTGGTAAAAACTGCCGTGCTTTGCCTGATTTCAGCAGTGGGCTTCTCGTTTTGTTTCCTGTCGGTAGTACAGTTCGCAGTTTTTCTTTACCATTCGGGTAGTGAGCAGTTTAACGGTGTTCTATGCCAAGAGCGTACAACGAAAGATTCATCCTGGGTTGTAAGCACAATAATCGATGTCTGTCTCATAGTATTATTTATCCTGCAACATACACTTATGGCTTCAAGTTGGTGGAAGCAGATAATCCATTCAACAGGCTTTGGAGTTCTTACTCGTTCTCTCTATGTCATCGCTACATCCTTAGCATTACAGATTGTCTGTAGTTGGTGGCAGCCATTATTTCCGTGCAGCCCAATCTGGCAATTCCAGGTTTCGCCTGGCTCGTTTTCGTCTTTCCTGTGTTTTGCGGTTCATGCCATCTCCTGGTTGTTAGTCCTGGCTGTGTGCTTGACTTTAGATTATGCCGAGCTTATGGGTGTCAAGCAGGTTTACTACAGCATTCTTGGATTGCCTTCCCCTCTGTATCAAAAGTCTGAGGAACACCGAAGACTCTTTCAACATTTCCGCCATCCTCTCTCCTCGAGCCTTCTGGTCGTTTTATGGTTTATTCCTATGATGTGCTGGGATCGTTTCCTCTTAGCCTCCGGTTTCACCCTGTATCTTCTCCTCGGACACTCCTTGGATACGGAAGACTATGATTACTTGAAGGAACAGTACGAACTGAAGGAAGAACAACTCTGGCAGTCTCGTCTGAGATGAG
>TCONS_00015564	evm.TU.Chr14.209
MNVVKTAVLCLISAVGFSFCFLSVVQFAVFLYHSGSEQFNGVLCQERTTKDSSWVVSTIIDVCLIVLFILQHTLMASSWWKQIIHSTGFGVLTRSLYVIATSLALQIVCNWWQPLFPCSPIWQFQVSPGSFSSFLCFAVHAISWLLVLAVCLTLDYAELMGVKQVYYSILGLPSPLYQKSEEHRRLFQHFRHPLSSSLLVVLWFIPMMCWDRFLLASGFTLYLLLGHSLDTEDYDYLKEQYELKEEQLWQSRLR
>TCONS_00015560	evm.TU.Chr14.209
MGHKQSKQRREQNREANKQPDTNDQNERNADTTELITLPDDGRKQLYNFLLASETPRLGATIPELVNNEDELKNVIKSAREAKEIVRVVGSAHSIGPAIGDTENTPNERRIRLGGELRSFTVLSEEGDTKTVKVGGGCYLGKNPLDKDSTWDNSVNVQLAKINCAIPILGGITQQSIAGFTMTGSAGGSVAHGFEDIIKEIHFIDGKGQSQVAERGTDLFNAVGVSMGLFGVITYMVLEVKTPSFNVGGVEKTVSVAESVLAVNENTGTSKLQDTLENTEYFRLTWFPQKYAQRVTEWSGKRSESTKIVPYKSVIGNHWVAGAAAMALRMMHWGLTHVPCEDTYKLVGDTLKIFTHENPTEFNDIWYKTIPMDDQVPTDTIFRTEFTELWFPMEETENVINILKKLFEDQQVAGNYACELYAGKRSPFWMSPAYNRNVFRVDPFWFYHQKGDAREYYDHYWKALMKVDGVRLHWGKYLPYSGGTYGGVEYGAAFLKNSYPKMDDWLALRAEYDPDQIYLTEYWRKLFGIETISAQE
>TCONS_00015570	evm.TU.Chr14.209
MEHKQSKQRREQNREANKQPDTNDQNERNADTTELIALPDDGRKQLYNFLLASETPRLDATIPDLVNNEDELKKVIKSAREAKEIVRVVGSGHSIGPAIGDTEHTPNERRIRLGGELRSFTVLSEEGDTKTVKVGGGCYLGKNPLDKDSTWDNSVNVQLAKINCAIPILGGITQQSIAGFTMTGSAGGSVAHGFEDIIKEIHFIDGKGQSQVAERGTDLFNAVGVSMGLFGVITYMVLEVKTPSFNVGGVEKTVSVAESVLAVNENTGTSKLQDTLENTEYFRLTWFPQKYAQRVTEWSGKRSESTKIVPYKSVIGNHWVAGAAAMALQMMHWALTHVPCEDTYKLVGDTLKIFTHENPAEFNDIWYKTIPMDDQVPTDTIFRTEFTELWFPMEETENVLNILKKLFEDQQVAGNYACELYAGKRSPFWMSPAYNRNVFRVDPFWFYHQKGDAREYYDHYWKALMKVDGVRLHWGKYLPYSGGTYGGVEYGAAFLKNSYPKMDDWLALRAEYDPDQIYLTEYWRKLFGIETISAQE
>TCONS_00015561	evm.TU.Chr14.209
MGHKQSKQRREQNREANKQPDTNDQNERNADTTELITLPDDGRKQLYNFLLASETPRLGATIPELVNNEDELKNVIKSAREAKEIVRVVGSAHSIGPAIGDTENTPNERRIRLGGELRSFTVLSEEGDTKTVKVGGGCYLGKNPLDKDSTWDNSVNVQLAKINCAIPILGGITQQSIAGFTMTGSAGGSVAHGFEDIIKEIHFIDGKGQSQVAERGTDLFNAVGVSMGLFGVITYMVLEVKTPSFNVGGVEKTVSVAESVLAVNENTGTSKLQDTLENTEYFRLTWFPQKYAQRVTEWSGKRSESTKIVPYKSVIGNHWVAGAAAMALRMMHWGLTHVPCEDTYKLVGDTLKIFTHENPTEFNDIWYKTIPMDDQVPTDTIFRTEFTELWFPMEETENVINILKKLFEDQQVAGNYACELYAGKRSPFWMSPAYNRNVFRVDPFWFYHQKGDAREYYDHYWKALMKVDGVRLHWGKYLPYSGGTYGGVEYGAAFLKNSYPKMDDWLALRAEYDPDQIYLTEYWRKLFGIETISAQE
>TCONS_00015563	evm.TU.Chr14.209
MNVVKTAVLCLISAVGFSFCFLSVVQFAVFLYHSGSEQFNGVLCQERTTKDSSWVVSTIIDVCLIVLFILQHTLMASSWWKQIIHSTGFGVLTRSLYVIATSLALQIVCSWWQPLFPCSPIWQFQVSPGSFSSFLCFAVHAISWLLVLAVCLTLDYAELMGVKQVYYSILGLPSPLYQKSEEHRRLFQHFRHPLSSSLLVVLWFIPMMCWDRFLLASGFTLYLLLGHSLDTEDYDYLKEQYELKEEQLWQSRLR
