# Supplementary material for: Transcriptomic Analysis Reveals Molecular Mechanisms of Fleeing, Adhesion, and Thanatosis Patterns in Sea Cucumber Apostichopus japonicus
Source: Biology (Basel). 2026 Jun 22;15(12):975. doi: 10.3390/biology15120975 (PMC13295820; doi:10.3390/biology15120975)
Supplement: Supplementary file 1 [file biology-15-00975-s001.zip › Supplementary Materials S2/evm.TU.Chr14.421.txt]

>evm.model.Chr14.421_dup1	evm.TU.Chr14.421
ACAAATTAACTACAGCACTCAGAAAGTAAGGTGGTGTGCGATTAAGTGTCTTCGTGGAGTCAAAAAAAAAGAGAAAAAAAGCAGGGGCAGTGACAGTGGAACTTGAGAAAAGCAGACATTTCGAAATATTTCAGTAAGTTTGCTCTCATATTTCGTCTCATCCGGCAATAACCTCCACGGTTTAATTTTCTATTTTATATTATCATTTTACTTAACCTTTCTGTACAGGAACTTCTAAATGCTTCACTATTAAGAGTTTTTGGGGGCATTATTTTGTACGATAGCTTGTGTTGCTAAGTGGTCCTTTATGCACTTTATGTACATGTATCTAGCATGTTAATTCAGCATATTATTCGATTTTTTGACACTTCATGTATATTGTATAGGATAAGACCGGTGACTATTTAATACGACATTTTATTTACTAAATCTTTATTTATTCCATATCTTTAAAATCATGCAGCTTCATGTGACATTTGGACTTTTTGTTGTTGTTGTAAACAACCAAAGAGTCGTCTCTTTTTACGATAGATGTATGCAATGAATAAAAGAAAATTATATTCAAATATACAACAGTATAAACAGTATACTAACCCACATTGTGTAACGAATTACACATTTTGGGGAACGAAATATTGCGTATAGATCAGTGACTGTATTGTAACCACAAAGTATATACTGTTTTGGTATAATACATATATTTACATCTCGAGTTTTTTAAATATTACTTTTGGTAAAAACCCATTCCGAATTATAACTATTTGTACGGACTTTGCCAGTTGGCGGTTCCCTGTAGTGGTAACTTAATCTATACCCGCACCATATACCAATTTACCAAAATGAGTTATTGGAATCGTGTGGTATGGGTCACCCTGTATCCGCCGCGTACCAGCCTAAATTTCTCAGTAACTGATAATTATCTTTCTTGGTAATTCTCAACTTCGCTACGTGTGCGGGTAGGCCTATATATTGATATATATACACGTGCAGTTTGAGGGTTCAGTTTTCCTAGCGTACATATATAGGACGTGTTGGAGGGTATTATACTTGGCCATGGGTAGTAGGACCGTGGAACTACCTTGGCTAGACTAATGAACATGAACCTTGGTATGACGACACTTCCATATGTTGAGGGCTCGGTGCCCGGTGGACTTAGCCTAGGGTGTATTCAAAGTTGCATGCTACCCTGCCATTCACCTTGTACCAGGGAGAGCATGCAGTTGTACTTCTAGGCCTAAATGCAATCGAAGCAGGTTCCCTGTGCACTGATCTGAGTCACTCCCTGTCATTGTTAAGTGGCTTGTCGTATAAAGAACCCCATCAAAACTTTACAAGCCGCTTTGCTTGTGCAATGGCGCATGTCGCTTCTCTTCCATCTATAGTCTATATAAATTACTATTGCCTGGGCTAACTGTGAAAGAGCCAATGCATGCTATAGAGCAGTGGCCTGTTATTGTACGTGTTTGTTTTTCGGTGGCTCGTTCAACACCAACTCGTCAAGGGGTTCAATAATAGCCACTTCAATTACGTTTTTTACCCAAACAATAACCATGATTGTTCTGTGGTAGAGAAGAAAATCATTTCTTAACTTGTGCCTTCAAAGACGGATCTACCAAACTTTTTCAAAGAGTGTTTTGTTGTTCTCTAATAATTATTCCATCAGTATTTATATAAAAGAAAATGGTTCTTACATTATATATACAGGGCATGGTAACTCTAAACTTAAGTCCCCATTTCATTAATTAGCCAGCAAATCCAAGTTTGAGTTGTGAACCTCTTTTATGATGCTTATTGTTATTATTATTATTTTTGCATGCATCTGTCCTTGACATGGGTTTTATTTCGAAAAGTTGTTATAATTTGGGAACTGATCCCCATTCTTCTCTAAAAACAATAAGGAACAAAAAGAGAATAAAAAGAGGAAAAGATGAAGGCATTCAAGGCAAGAAAGCAACAACCCCCCCCCCCCAAAAAAAAAATCTCCAAAATGACAATGAACACACCCCCCCCATTTCCCCCTTCACCAAAGTACTCTCTTTACCTACATAAAACCATAACCATTTTTCTTTTCTTTTCTAACAGGTTCTTCAAGGTCGTCTACAAATACCACAAACAATATGTTGCCTTGTGTCGACGAAATGACCATGCTCACTGCAGATCAAGTCAGTCTGTTGAATCAGGTAAGAAATTTTTTTAAAAAATCACCAGATTATCAAATTTATAATGTTGTTTCAAAACACGACTAAAACTGCGTTAATGTTGTTGTACTCATTCCGGCCTCAAATCCTCCACGATGCACACCCACCCCCCCCCCCCCTCCATAACTATGAACGTTTCAATCTCCCGGCCACACACCCCGCATAGCAACATACTGCACTGCAGTTTCTCATAGGGAATCCACGTTAAAAGATTTAGCAATGAATAGCTATCATAGTTATCAATATCATAACAAAAACCGGACAAATTTAAATATTTGATATCTGTAGTGATTTTAAAGAATTGATACGCGAAAGAAGATTCCCAAACCAGTTCAAGGTTTTAGGGTTATTACAACTGAAGTGTGATATACGTAATGTATATAAATGTCCGTCCCACAAAACTGATATTATCTCCGATGGATTGCGAAATCCTTCGTGCAGATAGCACTCGTATGCTTCCGCATGACCGCAATTCATACGTCACGCGGACAATATGAATAAACAACAGCTGTAAGGGGGAAATACCTTTCAGTTTCCAAAATGATATCACCAGCTTCCCGTGGGCTATAAATAGACACGGGAAATATATAGATATTAAGGAGTGATGTTGTTTCTTATGCTCAGTTGATATCGAGTTGCCTTGGATAGATACATACATATATATTATATCTTGTTTGAATTATGGATTTGGGTACGGTGCGAGTCAAACAACAGGTTGTTATATAAAACGTATTTATATATTTTTTTGTTGGCTTTGATCAAATGTTTTATCTTCATTGTAGGTTGTTACTATATTGGCCTGTATGTATGCGTGTATGTATGTATGTATATATATATATATATATATATATATATATATATGTATATATATATATATATATATGTATCTATATATATGTATCTATATATATGTATCTATATATACATATATATATATATTCACTGTACTGTTGTATGACAATTGTCATTTATTCTTTGGCTAGTATTTGGACTTCATTTTATTTTCCTTTTTTTAGCTATTCGTTCTTAAATTTCAAAGTCTATATAAAGTACCTTGGAGAGTTATTGGTATGAACTATTGACTTAGTTATTACTTATCTAATTTGCCTCTAATACTCGACTACTTGTTATGTTGATTGGACTCCAAACAAGATAACATCATGAAAACATTCATAGTAGTATATTTTAATCAAGTTCTTCTCTGCTTTGAACTTATCATGTGTTTTTAATGTGTTTTCTTTTCAATTTTTCATGATTATAACAGCTTGAAGACGACAAAAGTTTTCTCTTTGATCTGGACATGTTCCAGAGGAGTATGTTGACCTCTGACCCAGACCTGAGTATGATCACAGATAAACCACAAGTACTGCCACAAACTTTGACTCCACCCTGCACAACCGAGGACATGATCTCGAGTGAGGCCAGTTTCCAAGATATGGAGAAATATTACCCTCCGAGCCAGGCGTCGCCCGCATCCACAGAGGTGAGCGAACAAGATATGATCGAAGCCTACGAGATCGTTATGGAAGAGGTCCTGTCCACCATTATCCGCAGACTGGGCATCTCTGCAGGTGAGTTACCTTAGCAACTGATTATAACTCGGCGTGGAAATCGGGTCTTTCTGAAGTCACAAGCATGACAAACACCATGGTCATGCATATACTTGGTATTACTGTTACTATAGTGACTGAGTAGCAGCTCGTATAAGTCTATCCTCACAAAACTTCATCAATAAGACGTTGTCCATGAAAGGTTTACCCCCTCCTAACGAACCCCCCCCCCCTCCAACACCAAAAAAAAAGGTCCACCACAAATTAATCGCAATAATTTTCCTTTCATTACTCTTCCATTTAAAGATCCAACACAATGGACGCGTGAACACGTACAAGCGTGGATTTCACTCCTCCATCAGGAATATGGAAGGCCAGAAGTGAACTTGTATCATTTCCAAATCGACGGTTACACACTTTGCCAGATGTCACAGGAGGAACTAGAACAGAGGGCGCCAGGCAGCGGTTACCTACTTCATTCTAACCTCAACTGTCTTGTTAAAATGAGTGAGTATTTCGATATCATTGACGAAAGTGTCAAAAGGCGAGAAATGTGGTAGTTATTCTAGGTTTTTTGGTTCCATTTTGAAACTATTGAAAATTGATCATCACAGAAATACCAATGACATCATCTACCCCTTCCCCCTCCCCCACTCACCGCATCCCATCCACCCCACCATCCAAAACAGCTCCTCCCTGCATTATTGACAAGAGAAACTGTTAGATTGGTAACATTTGGTCTAGATTTTCTTGCCCAGGTCATTTGAAGACATAATTGTGGAATTATCAATTAAAATTATTGAAGATTCACAAGTAGAAAAAAGTGAGAAGGGAACCTAAAAAGCAAAAAAAAAAAGGAAACAGAAAAATCAGGCGTGAAGGACCTGGCGCTTTGAAACGGGTATTCTAAGAAAAGAAAATACCCTTTTTTTTCCAGTTTAAGTTTCAATTTGTTTATTCTAAAAAAATGGATGGTGGCAACGTACAGTCATTGTTAACTTACAACAACAAAAAAATCTATTTTTGTTCTTTGGGATTCTTGTATTAGTGCCACGTATGCTAAATAAGTATACGCTTGAGTTGTTTCACAAAGGAAGTGTATTCCCGAATTTGGTAGTAACCCAGTACAATGTCATGACCTACGTCATATCCGCCGGTTATATGTATAGGAAGTTGAACAGTTTGGTATAACTTCCATCAATTCCTGTCTACGAGTTATGGTACCCATTGTGGTGTTTGTAATACCTCAAATATTGGTTGTGGTATTTATTTAGAAAAGCTAATCCAACTCACGCAATATGCATTATTGAACCAATCTTCGAGGTAAATCACGTGATGAACAGTTCCACGAAAAATAAAAGGTCTGTGAGACTTATGGCGAGTGAATCTAATCGAAACTCCTAAAAATAATCGAAACTCCTGAAAATAATCGAAACTCCTAAAAACCTGAAAATAGAGAGTCTGTAAGGGGATGGGGACGGTGGGGGGGGGGGTGATTGGGTGGGTAGGGGAAGGGGAGGGAGATAATGTAAGAAAACTAATAATGACCATTACTTAACATCATATTCAATATTTTTCACTTTTCTTATTCTGATGTAGTCTTTTTGGTATAATTCTGAACTTTGTTTTCTTTGTAAGAGTTAACATTAGCTCTAAGTAATTGTTGAATTATTCTATTCTATTTATAATTATTATGATTTTTCTGTTGTATGATTTACAGATCAAATGGAAGACATTAAGCCAATCATCACACAATGTCAACAACAACAACAGCAACAGCAGCAACAGCAGCAACAGCAATACCCTGCACCTCCACCAATTGTCTCACACCAGATGGGTTATGAACCTTCCATGATGTTCCCATTCACTATGCCTCCTATGGGCCCATCTTCCCCTCCCATGCTGCAAGAGAATGATCTGCCTCCAAGTTCTGTTGGATCCTCCATTTCGTCTGACGAAGGTAAGGAAAATCTGCTTAATGTTTATGACGTCAACAAAACTGTATTTTACAAAGTTAGTTCTTCATGGTCGCTTCATCAATCTCATTTAAGAAAACAATTTTTAGCAAGTAAACATTCACACACCTTAATGAATAATGAACGAACAATGCCCATGGTTTTCAATTTTTTTTTTCAAATGATATTGACAAACAGAGAAAAGAGCAAGATATTAATTTTTGTTGCCGTTATTTTCTTGTTTTACAGAGGAGCAATGTATGTCTTCACCCCTGCCATCCCCCAGCGGGCCAAATACATCTATGACGCCCCATCACACAGGAGCCATCCAATTGTGGCAATTCCTGCAAGAGCTACTCCTTCAGCCAGACAGCTACAATTACTGCATCAGATTCTTGGACAGAGTACAAGGTAATTAACTCTCCTTATTTTAATCATAAACAATGGGGATGTCCAGGGATGTGATCCGCTCCCCACACAACCCCCCCCCTCATCTCTCCCCTCGCCCTCTTCTGAAATGATTTGGTACTAAAGATTAGTTACAAGAATTATTTAGATCATAACAAAGTACATTAGTGTAGTACAACTTCCTAGTAAGAAAACATAAACAGCAGTGATTGATGATTTCTATTCTTGGTTATTTCCAAGGAATTTCCCCGGCTAATAAGCGTTTGTTTGGAGAAATTAAACAAATAAACACCAGGAAGTAAATTGTAAAGCAATTGAGTTCATCGTATATTGAATACAAAATGCGGTATTGAGTTCTGTAACAATATCTTGATATATCATATTCCGGTTTTTCAAATGATGTTATCATGTTATAGATATATATATATTTACATTTATTTATTGTTCTTCTCACCTCTCAGGAATATTTAAAATTGAAGATTCTGTCGAGGTTGCTCGTCTTTGGGGCATGCGCAAGAACAGACCAGCCATGAACTATGATAAACTCAGCCGTTCTATTCGCCAATATTACAAGAAGGAAATCATGAAAAAGACAGAAATCTCACAACGGTTGGTTTATCAGTTTGTTAAACCTTTTTAGAAGGGGAGTGTGTAACAACTAAAGCAAGCACTTGACAGTGTAACTGTTTTTTTTATTTTTTAGTACAGACGAGGCTTATATGGAACAACATATAGAGCAATCTATAATGTTTGTTTGTATCTATTTAATTGTGAAAACATTTGTGAAGGCGATGAAGTCGTCTTAACATTGTGTAAATATCTTTTATTTTAATTCTTAATTACAAAATGATCAACATTACACGAAATTGATGTGAAAATAGACTTGTAAACATGGATCAGACCAGGCAGGTGAATTGTGAAGAATTGTTACAACCAGAGGTATAATATTATACTGCCTCATTCATCATGACGTACGTAATAAATTGGAAAAGAGTTGCCAAGTGAAAAGAATCAAGGATATCTAACTACCTAACACTTTTCAAAACCTGCTTACAATGATCCAGTTTTTTGTTTAATTTTCGTTGTAAATAATTTTTACTTCCTTTCCTTTTGTATATAATTACATTTTTATAACCATTACTTTATTATCGTAAGATAACTTTTGCACACGAAAAAAAGTGTCAAAAAGAACCTTTTGTTGCTAAATAAACAACACCAACAAAAATTAGAACCCATGGCAGTTTGCTATGTATTATCGTAAGGTTCTGTGAACCTACAAATATGGTCAAAGTTTTTTAAAAAAAACTTTACCATCTCTTCATTTAAATATTCCATTTTATCATTTAATTTTTTTCTTTGTTTATCATTTGGTATTTGTTTTTTTCTTTTCTTGTTGTCAATACGTTTTTGCTCTCATATTTCTTTGTTATTATTTTATTTCTCTTGAAATAGTAGCCTAAAATTTTAAGCGTTTTATGTTTCATTTTTATGTTTAACACCGGGCAAGTGTCCGGCTATGGGAAAGTAGTACTGGCTATAAGAAGTGAGACATGATTTTCAAGTTTGTTCCATTAAACTAACAAAAATGCGATTTTGTAATTTCATTTGTGACTTTGGGGGAGGATGTGGGGATACTTGTGCTGGGGAGGGGGAACACAACATGAACAGGATAACGGGGACTGACATGGTTCTGTTTAAAAACGTTCATAAAGGAAGGGGAGGCTGGTTTAGGGGTATAAGAGCTTTGTGTTGCGAAAGTTAAAAACATTTAATTTTCGAGATCTAAACATATTTCATGTCAAGAGTGGTGTGAAAGTGAGGTGTAATGTTAGACAAGGGCATTTTTATCCTTGTTTCATTGTTAATTTGATTAATAGAGGCATTGAAAGTCTTCTTCAATTTCTTTAAGCAAAGTTTTAAGGTTTTTTTTATTTTAAGAACTAACTTATATCAAACTAATAATATATCTAATATGTCTTTCATGTCGATCTGTTTTTTTCTTGTAAATACATCGTTTTTAATATTCACGTATCTATCGGATTAAATTTAATTGGCTTCAGTAACATGACAATAGTACTAAGAAGTTAAAAGAGTAAACTTTCAAAAAAAAAATTGTGAAAATAACGGAATAAAAAATTTAAAAAATGTGATTTCATTTCTTAGTGACTTGCCGTAAACTAAAATAAAGTTTCGCTTCATTCCAATATGTATCCGTAGCATATGAAAATGCATATGAAAATAAATACATTTACCATATCTTGGAGAATGT
>TCONS_00016993	evm.TU.Chr14.421
ACAAATTAACTACAGCACTCAGAAAGTAAGGTGGTGTGCGATTAAGTGTCTTCGTGGAGTCAAAAAAAAAGAGAAAAAAAGCAGGGGCAGTGACAGTGGAACTTGAGAAAAGCAGACATTTCGAAATATTTCAGTAAGTTTGCTCTCATATTTCGTCTCATCCGGCAATAACCTCCACGGTTTAATTTTCTATTTTATATTATCATTTTACTTAACCTTTCTGTACAGGAACTTCTAAATGCTTCACTATTAAGAGTTTTTGGGGGCATTATTTTGTACGATAGCTTGTGTTGCTAAGTGGTCCTTTATGCACTTTATGTACATGTATCTAGCATGTTAATTCAGCATATTATTCGATTTTTTGACACTTCATGTATATTGTATAGGATAAGACCGGTGACTATTTAATACGACATTTTATTTACTAAATCTTTATTTATTCCATATCTTTAAAATCATGCAGCTTCATGTGACATTTGGACTTTTTGTTGTTGTTGTAAACAACCAAAGAGTCGTCTCTTTTTACGATAGATGTATGCAATGAATAAAAGAAAATTATATTCAAATATACAACAGTATAAACAGTATACTAACCCACATTGTGTAACGAATTACACATTTTGGGGAACGAAATATTGCGTATAGATCAGTGACTGTATTGTAACCACAAAGTATATACTGTTTTGGTATAATACATATATTTACATCTCGAGTTTTTTAAATATTACTTTTGGTAAAAACCCATTCCGAATTATAACTATTTGTACGGACTTTGCCAGTTGGCGGTTCCCTGTAGTGGTAACTTAATCTATACCCGCACCATATACCAATTTACCAAAATGAGTTATTGGAATCGTGTGGTATGGGTCACCCTGTATCCGCCGCGTACCAGCCTAAATTTCTCAGTAACTGATAATTATCTTTCTTGGTAATTCTCAACTTCGCTACGTGTGCGGGTAGGCCTATATATTGATATATATACACGTGCAGTTTGAGGGTTCAGTTTTCCTAGCGTACATATATAGGACGTGTTGGAGGGTATTATACTTGGCCATGGGTAGTAGGACCGTGGAACTACCTTGGCTAGACTAATGAACATGAACCTTGGTATGACGACACTTCCATATGTTGAGGGCTCGGTGCCCGGTGGACTTAGCCTAGGGTGTATTCAAAGTTGCATGCTACCCTGCCATTCACCTTGTACCAGGGAGAGCATGCAGTTGTACTTCTAGGCCTAAATGCAATCGAAGCAGGTTCCCTGTGCACTGATCTGAGTCACTCCCTGTCATTGTTAAGTGGCTTGTCGTATAAAGAACCCCATCAAAACTTTACAAGCCGCTTTGCTTGTGCAATGGCGCATGTCGCTTCTCTTCCATCTATAGTCTATATAAATTACTATTGCCTGGGCTAACTGTGAAAGAGCCAATGCATGCTATAGAGCAGTGGCCTGTTATTGTACGTGTTTGTTTTTCGGTGGCTCGTTCAACACCAACTCGTCAAGGGGTTCAATAATAGCCACTTCAATTACGTTTTTTACCCAAACAATAACCATGATTGTTCTGTGGTAGAGAAGAAAATCATTTCTTAACTTGTGCCTTCAAAGACGGATCTACCAAACTTTTTCAAAGAGTGTTTTGTTGTTCTCTAATAATTATTCCATCAGTATTTATATAAAAGAAAATGGTTCTTACATTATATATACAGGGCATGGTAACTCTAAACTTAAGTCCCCATTTCATTAATTAGCCAGCAAATCCAAGTTTGAGTTGTGAACCTCTTTTATGATGCTTATTGTTATTATTATTATTTTTGCATGCATCTGTCCTTGACATGGGTTTTATTTCGAAAAGTTGTTATAATTTGGGAACTGATCCCCATTCTTCTCTAAAAACAATAAGGAACAAAAAGAGAATAAAAAGAGGAAAAGATGAAGGCATTCAAGGCAAGAAAGCAACAACCCCCCCCCCCCAAAAAAAAAATCTCCAAAATGACAATGAACACACCCCCCCCATTTCCCCCTTCACCAAAGTACTCTCTTTACCTACATAAAACCATAACCATTTTTCTTTTCTTTTCTAACAGGTTCTTCAAGGTCGTCTACAAATACCACAAACAATATGTTGCCTTGTGTCGACGAAATGACCATGCTCACTGCAGATCAAGTCAGTCTGTTGAATCAGGTAAGAAATTTTTTTAAAAAATCACCAGATTATCAAATTTATAATGTTGTTTCAAAACACGACTAAAACTGCGTTAATGTTGTTGTACTCATTCCGGCCTCAAATCCTCCACGATGCACACCCACCCCCCCCCCCCCTCCATAACTATGAACGTTTCAATCTCCCGGCCACACACCCCGCATAGCAACATACTGCACTGCAGTTTCTCATAGGGAATCCACGTTAAAAGATTTAGCAATGAATAGCTATCATAGTTATCAATATCATAACAAAAACCGGACAAATTTAAATATTTGATATCTGTAGTGATTTTAAAGAATTGATACGCGAAAGAAGATTCCCAAACCAGTTCAAGGTTTTAGGGTTATTACAACTGAAGTGTGATATACGTAATGTATATAAATGTCCGTCCCACAAAACTGATATTATCTCCGATGGATTGCGAAATCCTTCGTGCAGATAGCACTCGTATGCTTCCGCATGACCGCAATTCATACGTCACGCGGACAATATGAATAAACAACAGCTGTAAGGGGGAAATACCTTTCAGTTTCCAAAATGATATCACCAGCTTCCCGTGGGCTATAAATAGACACGGGAAATATATAGATATTAAGGAGTGATGTTGTTTCTTATGCTCAGTTGATATCGAGTTGCCTTGGATAGATACATACATATATATTATATCTTGTTTGAATTATGGATTTGGGTACGGTGCGAGTCAAACAACAGCTTGAAGACGACAAAAGTTTTCTCTTTGATCTGGACATGTTCCAGAGGAGTATGTTGACCTCTGACCCAGACCTGAGTATGATCACAGATAAACCACAAGTACTGCCACAAACTTTGACTCCACCCTGCACAACCGAGGACATGATCTCGAGTGAGGCCAGTTTCCAAGATATGGAGAAATATTACCCTCCGAGCCAGGCGTCGCCCGCATCCACAGAGGTGAGCGAACAAGATATGATCGAAGCCTACGAGATCGTTATGGAAGAGGTCCTGTCCACCATTATCCGCAGACTGGGCATCTCTGCAGATCCAACACAATGGACGCGTGAACACGTACAAGCGTGGATTTCACTCCTCCATCAGGAATATGGAAGGCCAGAAGTGAACTTGTATCATTTCCAAATCGACGGTTACACACTTTGCCAGATGTCACAGGAGGAACTAGAACAGAGGGCGCCAGGCAGCGGTTACCTACTTCATTCTAACCTCAACTGTCTTGTTAAAATGAATCAAATGGAAGACATTAAGCCAATCATCACACAATGTCAACAACAACAACAGCAACAGCAGCAACAGCAGCAACAGCAATACCCTGCACCTCCACCAATTGTCTCACACCAGATGGGTTATGAACCTTCCATGATGTTCCCATTCACTATGCCTCCTATGGGCCCATCTTCCCCTCCCATGCTGCAAGAGAATGATCTGCCTCCAAGTTCTGTTGGATCCTCCATTTCGTCTGACGAAGAGGAGCAATGTATGTCTTCACCCCTGCCATCCCCCAGCGGGCCAAATACATCTATGACGCCCCATCACACAGGAGCCATCCAATTGTGGCAATTCCTGCAAGAGCTACTCCTTCAGCCAGACAGCTACAATTACTGCATCAGATTCTTGGACAGAGTACAAGGAATATTTAAAATTGAAGATTCTGTCGAGGTTGCTCGTCTTTGGGGCATGCGCAAGAACAGACCAGCCATGAACTATGATAAACTCAGCCGTTCTATTCGCCAATATTACAAGAAGGAAATCATGAAAAAGACAGAAATCTCACAACGGTTGGTTTATCAGTTTGTTAAACCTTTTTAGAAGGGGAGTGTGTAACAACTAAAGCAAGCACTTGACAGTGTAACTGTTTTTTTTATTTTTTAGTACAGACGAGGCTTATATGGAACAACATATAGAGCAATCTATAATGTTTGTTTGTATCTATTTAATTGTGAAAACATTTGTGAAGGCGATGAAGTCGTCTTAACATTGTGTAAATATCTTTTATTTTAATTCTTAATTACAAAATGATCAACATTACACGAAATTGATGTGAAAATAGACTTGTAAACATGGATCAGACCAGGCAGGTGAATTGTGAAGAATTGTTACAACCAGAGGTATAATATTATACTGCCTCATTCATCATGACGTACGTAATAAATTGGAAAAGAGTTGCCAAGTGAAAAGAATCAAGGATATCTAACTACCTAACACTTTTCAAAACCTGCTTACAATGATCCAGTTTTTTGTTTAATTTTCGTTGTAAATAATTTTTACTTCCTTTCCTTTTGTATATAATTACATTTTTATAACCATTACTTTATTATCGTAAGATAACTTTTGCACACGAAAAAAAGTGTCAAAAAGAACCTTTTGTTGCTAAATAAACAACACCAACAAAAATTAGAACCCATGGCAGTTTGCTATGTATTATCGTAAGGTTCTGTGAACCTACAAATATGGTCAAAGTTTTTTAAAAAAAACTTTACCATCTCTTCATTTAAATATTCCATTTTATCATTTAATTTTTTTCTTTGTTTATCATTTGGTATTTGTTTTTTTCTTTTCTTGTTGTCAATACGTTTTTGCTCTCATATTTCTTTGTTATTATTTTATTTCTCTTGAAATAGTAGCCTAAAATTTTAAGCGTTTTATGTTTCATTTTTATGTTTAACACCGGGCAAGTGTCCGGCTATGGGAAAGTAGTACTGGCTATAAGAAGTGAGACATGATTTTCAAGTTTGTTCCATTAAACTAACAAAAATGCGATTTTGTAATTTCATTTGTGACTTTGGGGGAGGATGTGGGGATACTTGTGCTGGGGAGGGGGAACACAACATGAACAGGATAACGGGGACTGACATGGTTCTGTTTAAAAACGTTCATAAAGGAAGGGGAGGCTGGTTTAGGGGTATAAGAGCTTTGTGTTGCGAAAGTTAAAAACATTTAATTTTCGAGATCTAAACATATTTCATGTCAAGAGTGGTGTGAAAGTGAGGTGTAATGTTAGACAAGGGCATTTTTATCCTTGTTTCATTGTTAATTTGATTAATAGAGGCATTGAAAGTCTTCTTCAATTTCTTTAAGCAAAGTTTTAAGGTTTTTTTTATTTTAAGAACTAACTTATATCAAACTAATAATATATCTAATATGTCTTTCATGTCGATCTGTTTTTTTCTTGTAAATACATCGTTTTTAATATTCACGTATCTATCGGATTAAATTTAATTGGCTTCAGTAACATGACAATAGTACTAAGAAGTTAAAAGAGTAAACTTTCAAAAAAAAAATTGTGAAAATAACGGAATAAAAAATTTAAAAAATGTGATTTCATTTCTTAGTGACTTGCCGTAAACTAAAATAAAGTTTCGCTTCATTCCAATATGTATCCGTAGCATATGAAAATGCATATGAAAATAAATACATTTACCATATCTTGGAGAATGT
>TCONS_00016995	evm.TU.Chr14.421
TGAGCCTTTTTTGGGTGATAACTGGCTGATTGCATACTAAATCTAGTCCTTTTATAGTAAACTTCAAATCATCGTCAGGGTAACTGATTTTTGTTGTTGTTGCATTTTACATGGTAGTATAAAGCACACACAACAACATCGAGAAGAAACAAACAAGGGTGTATACATTTTAAACTGCTACCTATCTTCATAATACAACAAATTAGACACACAACACAGTGTGTAACAATACCACTTTGGGTCATTCTTGGCTTGGAATTTCCCCTCTATATACATGTGTAGTACCTAAACTCGAAGGCTATGTCGGAAAAGAATAGAACAGAACAAGCGAATGCGTAAAATCTAAATATAGATATGACATAGACTTCAGCCAATCAGAGATCGCTAATGAATAATAATCGGCACGCTCTAACCAATCAAAAAGCGTTTACTTTGACCTCTGTACGCTACTACTGTGTGCGTGCGTTATGGTTCTCTCAACAAAATAGGAAGTATCGTCGAACCAGAATACAAATTAACTACAGCACTCAGAAAGTAAGGTGGTGTGCGATTAAGTGTCTTCGTGGAGTCAAAAAAAAAGAGAAAAAAAGCAGGGGCAGTGACAGTGGAACTTGAGAAAAGCAGACATTTCGAAATATTTCAGTTCTTCAAGGTCGTCTACAAATACCACAAACAATATGTTGCCTTGTGTCGACGAAATGACCATGCTCACTGCAGATCAAGTCAGTCTGTTGAATCAGCTTGAAGACGACAAAAGTTTTCTCTTTGATCTGGACATGTTCCAGAGGAGTATGTTGACCTCTGACCCAGACCTGAGTATGATCACAGATAAACCACAAGTACTGCCACAAACTTTGACTCCACCCTGCACAACCGAGGACATGATCTCGAGTGAGGCCAGTTTCCAAGATATGGAGAAATATTACCCTCCGAGCCAGGCGTCGCCCGCATCCACAGAGGTGAGCGAACAAGATATGATCGAAGCCTACGAGATCGTTATGGAAGAGGTCCTGTCCACCATTATCCGCAGACTGGGCATCTCTGCAGATCCAACACAATGGACGCGTGAACACGTACAAGCGTGGATTTCACTCCTCCATCAGGAATATGGAAGGCCAGAAGTGAACTTGTATCATTTCCAAATCGACGGTTACACACTTTGCCAGATGTCACAGGAGGAACTAGAACAGAGGGCGCCAGGCAGCGGTTACCTACTTCATTCTAACCTCAACTGTCTTGTTAAAATGAATCAAATGGAAGACATTAAGCCAATCATCACACAATGTCAACAACAACAACAGCAACAGCAGCAACAGCAGCAACAGCAATACCCTGCACCTCCACCAATTGTCTCACACCAGATGGGTTATGAACCTTCCATGATGTTCCCATTCACTATGCCTCCTATGGGCCCATCTTCCCCTCCCATGCTGCAAGAGAATGATCTGCCTCCAAGTTCTGTTGGATCCTCCATTTCGTCTGACGAAGAGGAGCAATGTATGTCTTCACCCCTGCCATCCCCCAGCGGGCCAAATACATCTATGACGCCCCATCACACAGGAGCCATCCAATTGTGGCAATTCCTGCAAGAGCTACTCCTTCAGCCAGACAGCTACAATTACTGCATCAGATTCTTGGACAGAGTACAAGGAATATTTAAAATTGAAGATTCTGTCGAGGTTGCTCGTCTTTGGGGCATGCGCAAGAACAGACCAGCCATGAACTATGATAAACTCAGCCGTTCTATTCGCCAATATTACAAGAAGGAAATCATGAAAAAGACAGAAATCTCACAACGGTTGGTTTATCAGTTTGTTAAACCTTTTTAGAAGGGGAGTGTGTAACAACTAAAGCAAGCACTTGACAGTGTAACTGTTTTTTTTATTTTTTAGTACAGACGAGGCTTATATGGAACAACATATAGAGCAATCTATAATGTTTGTTTGTATCTATTTAATTGTGAAAACATTTGTGAAGGCGATGAAGTCGTCTTAACATTGTGTAAATATCTTTTATTTTAATTCTTAATTACAAAATGATCAACATTACACGAAATTGATGTGAAAATAGACTTGTAAACATGGATCAGACCAGGCAGGTGAATTGTGAAGAATTGTTACAACCAGAGGTATAATATTATACTGCCTCATTCATCATGACGTACGTAATAAATTGGAAAAGAGTTGCCAAGTGAAAAGAATCAAGGATATCTAACTACCTAACACTTTTCAAAACCTGCTTACAATGATCCAGTTTTTTGTTTAATTTTCGTTGTAAATAATTTTTACTTCCTTTCCTTTTGTATATAATTACATTTTTATAACCATTACTTTATTATCGTAAGATAACTTTTGCACACGAAAAAAAGTGTCAAAAAGAACCTTTTGTTGCTAAATAAACAACACCAACAAAAATTAGAACCCATGGCAGTTTGCTATGTATTATCGTAAGGTTCTGTGAACCTACAAATATGGTCAAAGTTTTTTAAAAAAAACTTTACCATCTCTTCATTTAAATATTCCATTTTATCATTTAATTTTTTTCTTTGTTTATCATTTGGTATTTGTTTTTTTCTTTTCTTGTTGTCAATACGTTTTTGCTCTCATATTTCTTTGTTATTATTTTATTTCTCTTGAAATAGTAGCCTAAAATTTTAAGCGTTTTATGTTTCATTTTTATGTTTAACACCGGGCAAGTGTCCGGCTATGGGAAAGTAGTACTGGCTATAAGAAGTGAGACATGATTTTCAAGTTTGTTCCATTAAACTAACAAAAATGCGATTTTGTAATTTCATTTGTGACTTTGGGGGAGGATGTGGGGATACTTGTGCTGGGGAGGGGGAACACAACATGAACAGGATAACGGGGACTGACATGGTTCTGTTTAAAAACGTTCATAAAGGAAGGGGAGGCTGGTTTAGGGGTATAAGAGCTTTGTGTTGCGAAAGTTAAAAACATTTAATTTTCGAGATCTAAACATATTTCATGTCAAGAGTGGTGTGAAAGTGAGGTGTAATGTTAGACAAGGGCATTTTTATCCTTGTTTCATTGTTAATTTGATTAATAGAGGCATTGAAAGTCTTCTTCAATTTCTTTAAGCAAAGTTTTAAGGTTTTTTTTATTTTAAGAACTAACTTATATCAAACTAATAATATATCTAATATGTCTTTCATGTCGATCTGTTTTTTTCTTGTAAATACATCGTTTTTAATATTCACGTATCTATCGGATTAAATTTAATTGGCTTCAGTAACATGACAATAGTACTAAGAAGTTAAAAGAGTAAACTTTCAAAAAAAAAATTGTGAAAATAACGGAATAAAAAATTTAAAAAATGTGATTTCATTTCTTAGTGACTTGCCGTAAACTAAAATAAAGTTTCGCTTCATTCCAATATGTATCCGTAGCATATGAAAATGCATATGAAAATAAATACATTTACCATATCTTGGAGAATGT
>TCONS_00016996	evm.TU.Chr14.421
ATTACATTGTAGTCTCGTCGATAATATTGTCTCCATTTGAAGTCATTAAAGTTGTTGGACTGTTTGCATACACTGCAATGAATAAAATTCTGCAAGTTTCTTCAGAAACATAGGCCTACACCTTCCTACCGCGTAACACTGTCAAGCTTTTATAGTTAGCTTTTGTTTTAAGCGAGACAGTTTTGTTGACACGATTGATTCTGCTACATCGCTTGTTAGAAATTTACCTTTTTCTATTTATCGTTATCCAGTTCTGGAGTTTTCAAAGACCAGCTGTTATACGGTGAGCTAAATAGAAGTCAGTGCATTTATTCTACCAAAATCTCTTGGGAGTTAAACATACGACAGAGAAAAAATAACAAACAACAACAGACCAAAATTAAAGAAATGGCTGTCTTTTATCGAAACCGCAGAGCACATAGTGAAACAGATCCCATTTCGGAAACGTTCGATCGCGAATTTTCAAACGAAAATCAACGAAGCCATTCAACGTCAGATTTGACATCAGGAAGAATAGATGAGAACTCCTTATTTGACGTTTCACCTTTGCCTCTCGACCTCTCGGAGAGAGTGAGGGGGTTAGAAGGTACCACTGAAGCGACCGGCTTTCAAGGATTATCAACTTTACAAGTTCCCCGTGTTTCCGCCACTAATCTGCATGAATTTGTCAGTGATAAAAGACGAGTTGATAATCAACCACATGACTGTATGGACCAGTTAAGCGAAACTGGGTTATCTGTGTCCAAAACACCGTCTCAGGGCACACATGTCCGACCAAAATATAACAATTTATCGGATTTTTTAGACGAAATATTAGAGATTGAATCAAGTGGCGGGGAGGAACGGCGCACAGATGTCGAAGCAAGAGACCATATCGCCATGGAGGTCAGCAATGAATTAAACACAACATTCGATTTACCAAATGTAACTTACGTTCACACGGCTAGTGCTAATTCGTACACAACGACGTCTCCTGATGTAACACCAAATGTAACATGGTCCAACCATCCCGGTGTGTTATACTCCTCGTCCAAACATTTGTTTGATTACCATTCCCATACACACCTTGATCAACATCTCAAAAGCGCCTTCAGTAACGCCAACACCAGTCGACCACGACAACTGGAAGAGGGCATACCTACAAGACAATACCCAGAGCCTTCGCCCGAGCATTGTGCAATAATTCAACCGAGAGATTCGGCCGAAAATCAATCACCTTCCTGCTCTCATCAAAGTCGTGCTCATGGTCACCACGCTCTTAACTTTCACGAAAGATTGGACCCTATCTTACAAAGGCCCCAGGGCCTACACCCAGTCCAACGTATCCGTCGGGAAGCGTTAGAATATGCGGGACATTACCTGCTCAGAAGGAGAGCCACGGGGGGTTGTGGTGAGAGTTCAAAGACCAAGCAGGATAACCATGAACCCCGGCAAGCGGAACAGAGGGGTGCATTGGACACAGGGATACCCCACCAACGGCTAAGAACTGGTGAACATGACGATACGTCACATTCGAGCAATTCTTCCTTGGAAAACGGTAATACAAAGAACAAAGAATCTACAAAGGTACAAAACTTACCACAGACAAACCGGGACCAATCTAAACATAACTCATCAAACGCCACCACATCAACGCGGAAAAGAGAATTAGAGGGCGCTAGTCCGGAACAAGGTTCTTCAAGGTCGTCTACAAATACCACAAACAATATGTTGCCTTGTGTCGACGAAATGACCATGCTCACTGCAGATCAAGTCAGTCTGTTGAATCAGCTTGAAGACGACAAAAGTTTTCTCTTTGATCTGGACATGTTCCAGAGGAGTATGTTGACCTCTGACCCAGACCTGAGTATGATCACAGATAAACCACAAGTACTGCCACAAACTTTGACTCCACCCTGCACAACCGAGGACATGATCTCGAGTGAGGCCAGTTTCCAAGATATGGAGAAATATTACCCTCCGAGCCAGGCGTCGCCCGCATCCACAGAGGTGAGCGAACAAGATATGATCGAAGCCTACGAGATCGTTATGGAAGAGGTCCTGTCCACCATTATCCGCAGACTGGGCATCTCTGCAGATCCAACACAATGGACGCGTGAACACGTACAAGCGTGGATTTCACTCCTCCATCAGGAATATGGAAGGCCAGAAGTGAACTTGTATCATTTCCAAATCGACGGTTACACACTTTGCCAGATGTCACAGGAGGAACTAGAACAGAGGGCGCCAGGCAGCGGTTACCTACTTCATTCTAACCTCAACTGTCTTGTTAAAATGAATCAAATGGAAGACATTAAGCCAATCATCACACAATGTCAACAACAACAACAGCAACAGCAGCAACAGCAGCAACAGCAATACCCTGCACCTCCACCAATTGTCTCACACCAGATGGGTTATGAACCTTCCATGATGTTCCCATTCACTATGCCTCCTATGGGCCCATCTTCCCCTCCCATGCTGCAAGAGAATGATCTGCCTCCAAGTTCTGTTGGATCCTCCATTTCGTCTGACGAAGAGGAGCAATGTATGTCTTCACCCCTGCCATCCCCCAGCGGGCCAAATACATCTATGACGCCCCATCACACAGGAGCCATCCAATTGTGGCAATTCCTGCAAGAGCTACTCCTTCAGCCAGACAGCTACAATTACTGCATCAGATTCTTGGACAGAGTACAAGGAATATTTAAAATTGAAGATTCTGTCGAGGTTGCTCGTCTTTGGGGCATGCGCAAGAACAGACCAGCCATGAACTATGATAAACTCAGCCGTTCTATTCGCCAATATTACAAGAAGGAAATCATGAAAAAGACAGAAATCTCACAACGGTTGGTTTATCAGTTTGTTAAACCTTTTTAGAAGGGGAGTGTGTAACAACTAAAGCAAGCACTTGACAGTGTAACTGTTTTTTTTATTTTTTAGTACAGACGAGGCTTATATGGAACAACATATAGAGCAATCTATAATGTTTGTTTGTATCTATTTAATTGTGAAAACATTTGTGAAGGCGATGAAGTCGTCTTAACATTGTGTAAATATCTTTTATTTTAATTCTTAATTACAAAATGATCAACATTACACGAAATTGATGTGAAAATAGACTTGTAAACATGGATCAGACCAGGCAGGTGAATTGTGAAGAATTGTTACAACCAGAGGTATAATATTATACTGCCTCATTCATCATGACGTACGTAATAAATTGGAAAAGAGTTGCCAAGTGAAAAGAATCAAGGATATCTAACTACCTAACACTTTTCAAAACCTGCTTACAATGATCCAGTTTTTTGTTTAATTTTCGTTGTAAATAATTTTTACTTCCTTTCCTTTTGTATATAATTACATTTTTATAACCATTACTTTATTATCGTAAGATAACTTTTGCACACGAAAAAAAGTGTCAAAAAGAACCTTTTGTTGCTAAATAAACAACACCAACAAAAATTAGAACCCATGGCAGTTTGCTATGTATTATCGTAAGGTTCTGTGAACCTACAAATATGGTCAAAGTTTTTTAAAAAAAACTTTACCATCTCTTCATTTAAATATTCCATTTTATCATTTAATTTTTTTCTTTGTTTATCATTTGGTATTTGTTTTTTTCTTTTCTTGTTGTCAATACGTTTTTGCTCTCATATTTCTTTGTTATTATTTTATTTCTCTTGAAATAGTAGCCTAAAATTTTAAGCGTTTTATGTTTCATTTTTATGTTTAACACCGGGCAAGTGTCCGGCTATGGGAAAGTAGTACTGGCTATAAGAAGTGAGACATGATTTTCAAGTTTGTTCCATTAAACTAACAAAAATGCGATTTTGTAATTTCATTTGTGACTTTGGGGGAGGATGTGGGGATACTTGTGCTGGGGAGGGGGAACACAACATGAACAGGATAACGGGGACTGACATGGTTCTGTTTAAAAACGTTCATAAAGGAAGGGGAGGCTGGTTTAGGGGTATAAGAGCTTTGTGTTGCGAAAGTTAAAAACATTTAATTTTCGAGATCTAAACATATTTCATGTCAAGAGTGGTGTGAAAGTGAGGTGTAATGTTAGACAAGGGCATTTTTATCCTTGTTTCATTGTTAATTTGATTAATAGAGGCATTGAAAGTCTTCTTCAATTTCTTTAAGCAAAGTTTTAAGGTTTTTTTTATTTTAAGAACTAACTTATATCAAACTAATAATATATCTAATATGTCTTTCATGTCGATCTGTTTTTTTCTTGTAAATACATCGTTTTTAATATTCACGTATCTATCGGATTAAATTTAATTGGCTTCAGTAACATGACAATAGTACTAAGAAGTTAAAAGAGTAAACTTTCAAAAAAAAAATTGTGAAAATAACGGAATAAAAAATTTAAAAAATGTGATTTCATTTCTTAGTGACTTGCCGTAAACTAAAATAAAGTTTCGCTTCATTCCAATATGTATCCGTAGCATATGAAAATGCATATGAAAATAAATACATTTACCATATCTTGGAGAATGT
>TCONS_00016996	evm.TU.Chr14.421
ATGGCTGTCTTTTATCGAAACCGCAGAGCACATAGTGAAACAGATCCCATTTCGGAAACGTTCGATCGCGAATTTTCAAACGAAAATCAACGAAGCCATTCAACGTCAGATTTGACATCAGGAAGAATAGATGAGAACTCCTTATTTGACGTTTCACCTTTGCCTCTCGACCTCTCGGAGAGAGTGAGGGGGTTAGAAGGTACCACTGAAGCGACCGGCTTTCAAGGATTATCAACTTTACAAGTTCCCCGTGTTTCCGCCACTAATCTGCATGAATTTGTCAGTGATAAAAGACGAGTTGATAATCAACCACATGACTGTATGGACCAGTTAAGCGAAACTGGGTTATCTGTGTCCAAAACACCGTCTCAGGGCACACATGTCCGACCAAAATATAACAATTTATCGGATTTTTTAGACGAAATATTAGAGATTGAATCAAGTGGCGGGGAGGAACGGCGCACAGATGTCGAAGCAAGAGACCATATCGCCATGGAGGTCAGCAATGAATTAAACACAACATTCGATTTACCAAATGTAACTTACGTTCACACGGCTAGTGCTAATTCGTACACAACGACGTCTCCTGATGTAACACCAAATGTAACATGGTCCAACCATCCCGGTGTGTTATACTCCTCGTCCAAACATTTGTTTGATTACCATTCCCATACACACCTTGATCAACATCTCAAAAGCGCCTTCAGTAACGCCAACACCAGTCGACCACGACAACTGGAAGAGGGCATACCTACAAGACAATACCCAGAGCCTTCGCCCGAGCATTGTGCAATAATTCAACCGAGAGATTCGGCCGAAAATCAATCACCTTCCTGCTCTCATCAAAGTCGTGCTCATGGTCACCACGCTCTTAACTTTCACGAAAGATTGGACCCTATCTTACAAAGGCCCCAGGGCCTACACCCAGTCCAACGTATCCGTCGGGAAGCGTTAGAATATGCGGGACATTACCTGCTCAGAAGGAGAGCCACGGGGGGTTGTGGTGAGAGTTCAAAGACCAAGCAGGATAACCATGAACCCCGGCAAGCGGAACAGAGGGGTGCATTGGACACAGGGATACCCCACCAACGGCTAAGAACTGGTGAACATGACGATACGTCACATTCGAGCAATTCTTCCTTGGAAAACGGTAATACAAAGAACAAAGAATCTACAAAGGTACAAAACTTACCACAGACAAACCGGGACCAATCTAAACATAACTCATCAAACGCCACCACATCAACGCGGAAAAGAGAATTAGAGGGCGCTAGTCCGGAACAAGGTTCTTCAAGGTCGTCTACAAATACCACAAACAATATGTTGCCTTGTGTCGACGAAATGACCATGCTCACTGCAGATCAAGTCAGTCTGTTGAATCAGCTTGAAGACGACAAAAGTTTTCTCTTTGATCTGGACATGTTCCAGAGGAGTATGTTGACCTCTGACCCAGACCTGAGTATGATCACAGATAAACCACAAGTACTGCCACAAACTTTGACTCCACCCTGCACAACCGAGGACATGATCTCGAGTGAGGCCAGTTTCCAAGATATGGAGAAATATTACCCTCCGAGCCAGGCGTCGCCCGCATCCACAGAGGTGAGCGAACAAGATATGATCGAAGCCTACGAGATCGTTATGGAAGAGGTCCTGTCCACCATTATCCGCAGACTGGGCATCTCTGCAGATCCAACACAATGGACGCGTGAACACGTACAAGCGTGGATTTCACTCCTCCATCAGGAATATGGAAGGCCAGAAGTGAACTTGTATCATTTCCAAATCGACGGTTACACACTTTGCCAGATGTCACAGGAGGAACTAGAACAGAGGGCGCCAGGCAGCGGTTACCTACTTCATTCTAACCTCAACTGTCTTGTTAAAATGAATCAAATGGAAGACATTAAGCCAATCATCACACAATGTCAACAACAACAACAGCAACAGCAGCAACAGCAGCAACAGCAATACCCTGCACCTCCACCAATTGTCTCACACCAGATGGGTTATGAACCTTCCATGATGTTCCCATTCACTATGCCTCCTATGGGCCCATCTTCCCCTCCCATGCTGCAAGAGAATGATCTGCCTCCAAGTTCTGTTGGATCCTCCATTTCGTCTGACGAAGAGGAGCAATGTATGTCTTCACCCCTGCCATCCCCCAGCGGGCCAAATACATCTATGACGCCCCATCACACAGGAGCCATCCAATTGTGGCAATTCCTGCAAGAGCTACTCCTTCAGCCAGACAGCTACAATTACTGCATCAGATTCTTGGACAGAGTACAAGGAATATTTAAAATTGAAGATTCTGTCGAGGTTGCTCGTCTTTGGGGCATGCGCAAGAACAGACCAGCCATGAACTATGATAAACTCAGCCGTTCTATTCGCCAATATTACAAGAAGGAAATCATGAAAAAGACAGAAATCTCACAACGGTTGGTTTATCAGTTTGTTAAACCTTTTTAGA
>TCONS_00016995	evm.TU.Chr14.421
ATGTTGCCTTGTGTCGACGAAATGACCATGCTCACTGCAGATCAAGTCAGTCTGTTGAATCAGCTTGAAGACGACAAAAGTTTTCTCTTTGATCTGGACATGTTCCAGAGGAGTATGTTGACCTCTGACCCAGACCTGAGTATGATCACAGATAAACCACAAGTACTGCCACAAACTTTGACTCCACCCTGCACAACCGAGGACATGATCTCGAGTGAGGCCAGTTTCCAAGATATGGAGAAATATTACCCTCCGAGCCAGGCGTCGCCCGCATCCACAGAGGTGAGCGAACAAGATATGATCGAAGCCTACGAGATCGTTATGGAAGAGGTCCTGTCCACCATTATCCGCAGACTGGGCATCTCTGCAGATCCAACACAATGGACGCGTGAACACGTACAAGCGTGGATTTCACTCCTCCATCAGGAATATGGAAGGCCAGAAGTGAACTTGTATCATTTCCAAATCGACGGTTACACACTTTGCCAGATGTCACAGGAGGAACTAGAACAGAGGGCGCCAGGCAGCGGTTACCTACTTCATTCTAACCTCAACTGTCTTGTTAAAATGAATCAAATGGAAGACATTAAGCCAATCATCACACAATGTCAACAACAACAACAGCAACAGCAGCAACAGCAGCAACAGCAATACCCTGCACCTCCACCAATTGTCTCACACCAGATGGGTTATGAACCTTCCATGATGTTCCCATTCACTATGCCTCCTATGGGCCCATCTTCCCCTCCCATGCTGCAAGAGAATGATCTGCCTCCAAGTTCTGTTGGATCCTCCATTTCGTCTGACGAAGAGGAGCAATGTATGTCTTCACCCCTGCCATCCCCCAGCGGGCCAAATACATCTATGACGCCCCATCACACAGGAGCCATCCAATTGTGGCAATTCCTGCAAGAGCTACTCCTTCAGCCAGACAGCTACAATTACTGCATCAGATTCTTGGACAGAGTACAAGGAATATTTAAAATTGAAGATTCTGTCGAGGTTGCTCGTCTTTGGGGCATGCGCAAGAACAGACCAGCCATGAACTATGATAAACTCAGCCGTTCTATTCGCCAATATTACAAGAAGGAAATCATGAAAAAGACAGAAATCTCACAACGGTTGGTTTATCAGTTTGTTAAACCTTTTTAGA
>TCONS_00016993	evm.TU.Chr14.421
ATGGATTTGGGTACGGTGCGAGTCAAACAACAGCTTGAAGACGACAAAAGTTTTCTCTTTGATCTGGACATGTTCCAGAGGAGTATGTTGACCTCTGACCCAGACCTGAGTATGATCACAGATAAACCACAAGTACTGCCACAAACTTTGACTCCACCCTGCACAACCGAGGACATGATCTCGAGTGAGGCCAGTTTCCAAGATATGGAGAAATATTACCCTCCGAGCCAGGCGTCGCCCGCATCCACAGAGGTGAGCGAACAAGATATGATCGAAGCCTACGAGATCGTTATGGAAGAGGTCCTGTCCACCATTATCCGCAGACTGGGCATCTCTGCAGATCCAACACAATGGACGCGTGAACACGTACAAGCGTGGATTTCACTCCTCCATCAGGAATATGGAAGGCCAGAAGTGAACTTGTATCATTTCCAAATCGACGGTTACACACTTTGCCAGATGTCACAGGAGGAACTAGAACAGAGGGCGCCAGGCAGCGGTTACCTACTTCATTCTAACCTCAACTGTCTTGTTAAAATGAATCAAATGGAAGACATTAAGCCAATCATCACACAATGTCAACAACAACAACAGCAACAGCAGCAACAGCAGCAACAGCAATACCCTGCACCTCCACCAATTGTCTCACACCAGATGGGTTATGAACCTTCCATGATGTTCCCATTCACTATGCCTCCTATGGGCCCATCTTCCCCTCCCATGCTGCAAGAGAATGATCTGCCTCCAAGTTCTGTTGGATCCTCCATTTCGTCTGACGAAGAGGAGCAATGTATGTCTTCACCCCTGCCATCCCCCAGCGGGCCAAATACATCTATGACGCCCCATCACACAGGAGCCATCCAATTGTGGCAATTCCTGCAAGAGCTACTCCTTCAGCCAGACAGCTACAATTACTGCATCAGATTCTTGGACAGAGTACAAGGAATATTTAAAATTGAAGATTCTGTCGAGGTTGCTCGTCTTTGGGGCATGCGCAAGAACAGACCAGCCATGAACTATGATAAACTCAGCCGTTCTATTCGCCAATATTACAAGAAGGAAATCATGAAAAAGACAGAAATCTCACAACGGTTGGTTTATCAGTTTGTTAAACCTTTTTAG
>TCONS_00016996	evm.TU.Chr14.421
MAVFYRNRRAHSETDPISETFDREFSNENQRSHSTSDLTSGRIDENSLFDVSPLPLDLSERVRGLEGTTEATGFQGLSTLQVPRVSATNLHEFVSDKRRVDNQPHDCMDQLSETGLSVSKTPSQGTHVRPKYNNLSDFLDEILEIESSGGEERRTDVEARDHIAMEVSNELNTTFDLPNVTYVHTASANSYTTTSPDVTPNVTWSNHPGVLYSSSKHLFDYHSHTHLDQHLKSAFSNANTSRPRQLEEGIPTRQYPEPSPEHCAIIQPRDSAENQSPSCSHQSRAHGHHALNFHERLDPILQRPQGLHPVQRIRREALEYAGHYLLRRRATGGCGESSKTKQDNHEPRQAEQRGALDTGIPHQRLRTGEHDDTSHSSNSSLENGNTKNKESTKVQNLPQTNRDQSKHNSSNATTSTRKRELEGASPEQGSSRSSTNTTNNMLPCVDEMTMLTADQVSLLNQLEDDKSFLFDLDMFQRSMLTSDPDLSMITDKPQVLPQTLTPPCTTEDMISSEASFQDMEKYYPPSQASPASTEVSEQDMIEAYEIVMEEVLSTIIRRLGISADPTQWTREHVQAWISLLHQEYGRPEVNLYHFQIDGYTLCQMSQEELEQRAPGSGYLLHSNLNCLVKMNQMEDIKPIITQCQQQQQQQQQQQQQQYPAPPPIVSHQMGYEPSMMFPFTMPPMGPSSPPMLQENDLPPSSVGSSISSDEEEQCMSSPLPSPSGPNTSMTPHHTGAIQLWQFLQELLLQPDSYNYCIRFLDRVQGIFKIEDSVEVARLWGMRKNRPAMNYDKLSRSIRQYYKKEIMKKTEISQRLVYQFVKPF
>TCONS_00016995	evm.TU.Chr14.421
MLPCVDEMTMLTADQVSLLNQLEDDKSFLFDLDMFQRSMLTSDPDLSMITDKPQVLPQTLTPPCTTEDMISSEASFQDMEKYYPPSQASPASTEVSEQDMIEAYEIVMEEVLSTIIRRLGISADPTQWTREHVQAWISLLHQEYGRPEVNLYHFQIDGYTLCQMSQEELEQRAPGSGYLLHSNLNCLVKMNQMEDIKPIITQCQQQQQQQQQQQQQQYPAPPPIVSHQMGYEPSMMFPFTMPPMGPSSPPMLQENDLPPSSVGSSISSDEEEQCMSSPLPSPSGPNTSMTPHHTGAIQLWQFLQELLLQPDSYNYCIRFLDRVQGIFKIEDSVEVARLWGMRKNRPAMNYDKLSRSIRQYYKKEIMKKTEISQRLVYQFVKPF
>TCONS_00016993	evm.TU.Chr14.421
MDLGTVRVKQQLEDDKSFLFDLDMFQRSMLTSDPDLSMITDKPQVLPQTLTPPCTTEDMISSEASFQDMEKYYPPSQASPASTEVSEQDMIEAYEIVMEEVLSTIIRRLGISADPTQWTREHVQAWISLLHQEYGRPEVNLYHFQIDGYTLCQMSQEELEQRAPGSGYLLHSNLNCLVKMNQMEDIKPIITQCQQQQQQQQQQQQQQYPAPPPIVSHQMGYEPSMMFPFTMPPMGPSSPPMLQENDLPPSSVGSSISSDEEEQCMSSPLPSPSGPNTSMTPHHTGAIQLWQFLQELLLQPDSYNYCIRFLDRVQGIFKIEDSVEVARLWGMRKNRPAMNYDKLSRSIRQYYKKEIMKKTEISQRLVYQFVKPF*
