# Supplementary material for: Transcriptomic Analysis Reveals Molecular Mechanisms of Fleeing, Adhesion, and Thanatosis Patterns in Sea Cucumber Apostichopus japonicus
Source: Biology (Basel). 2026 Jun 22;15(12):975. doi: 10.3390/biology15120975 (PMC13295820; doi:10.3390/biology15120975)
Supplement: Supplementary file 1 [file biology-15-00975-s001.zip › Supplementary Materials S2/evm.TU.Chr14.64.txt]

>evm.model.Chr14.64_dup1	evm.TU.Chr14.64
ATGCATATCTTGGTGACCTTTGGCACTGAGAACAGAATTGTTACAGTAATTAATGGAGAAAACTGTGACGTTATCAACAAAGTACGTGACCTTTTCAAGATTCCAACTGATTATGTCATCAAACTGAAGAGATACTGTAAAGAGTGGGGGGAATGGCTCACAATAGAGCCTCCAGACATTGAAGCAAGAGACAAAATCAGAGTTGAAACATGTATGTTTTTGGACATAAACATGCCAGGCACTAGCGGTATTAGTGTCAGTGAAGCAAGTTTGTTCAGTGATCCAAGTGGTGTTTCGCTATGTGATGAAAGTTTGGATGAGGTATCTGCAGTTAATCAGCCAGCCATTTTGGGGCTCAGTGATGTATCTGAAAATATCGTATTGGCTGGACAAAACAGCAAAGATGAGGGCCTGAAAGAAGATGCAATTCTAAAGGGAGCTATGAATGCTACAGAGAGGTAGGTTGAGGATGTTGCTGTTAGTCAATGGATACTATGTTTTGATCATTTGGTTCTTTTAAATGCACAAATAACTGCATAAGTTTGTCAATTGGTTGTAATTGTTACCTGCCACCACGTCTAGGTAGCCCCTAGTAAATGGAATGTAATTCAACATAAGATGTAAGACTTAGATGTAAGTACTATGCACAGTATTGTCATGCTACCAAATTTATCAGCAATGAGTCAAAGCAACTTTCCTTTGCTATGAAGAGCAGACTGCAATGCCATAATGTTGTAGGTCAAGTCCAAGGCTGCTTAGTTATAGGCAGTCCAAAATTTAAGTTCTTGTCCTCATTTAATAGCTACAGCCCTGCAAAATAGTATCATGTTAATATAAAGTTTACTTGCCCCAGTATAAATAATACAAGACATACATAATTTACATCTCGATTCATGTTGAAAGTTGTGATCTTGCATTTCAGAGTGAATGTTGAATATAAACCATGGCCGACCAATGTCAGAATCCCACGAGAAAATATGTCACCTTTGTTGCGACAAACATTACAGAAAGGAGTGTTCCCAACTGCCAAGCTTAGAATACAACTAATACAGGTCTTGTTCAACTATATGTGGCAATTTGGAAGGTTAGTATTCTTATTCATATGTGTCCATTACAAACAGCTCCTCAAAAGCAGTATAACTTAACTTGTGCCATGAATGCATGTTACTAACTATTTGTGTACTTTCTGTGTTCTACAGAATTCCAATATTTAGTCAAGATATTGTAAACATGTTTGTCCAAAAGAAGCCAAGCCAACACCAGGCTGCAAAATCAGTTGTTGTGGACAATAGTTACATATCTAGCTAAGCGTGCGAAACATGAAATGTATTTAACATGCTTGATCATTGACACTCTAGTTAGTTTTCACCTTTATACCACATGTATTATATTCTACATGGCAAAGTGGTTAAATCTTTGCAATGCAGAATAATTCCTGTATGGGATATGATATGCATTTGTGTTTTAACAGTATTTAATGAGGCTGGGAAGTCATGCGACTCTCACCGTGCCCTAATTGAAAGGGCTTTTGGAGTTCCTCATAAAACATTCAGAGGCAGTTAGCAGCCAAAAAAATTAGTAATTCTAAGTGACCCTAACACAGAGCTGTAATAACTCCTATGATTCCTCTTCCCCTCGGTCATGCCACAGCCTTGCTTACATGTAAAATATTGGCCCCAATATCAAAGTCCAACATATCCCAATGCCACTAAATACACCCCCCCCCCACAAGAAAAGGGTCTCTAGAGCTGTACCTGGGCTGCAGTGGTGCCAGGTGTTCATTATTTGTGATCAAACAATCCTATAGTGGTGTAGTATATCAGCCACATCAGATTCGCTGGTTCTAACATATGGTATTTTATTTCACAGCCACCCAACCAGACTCCAGTATGAACAGATAGCACAGCAGCTAGTGAAGGAGTACCCTTGTCTTGCCCAGACCACAATACCTGCAGCCAAACCATACGTAAGATAACACAGAAATATTATGATTTAACTGCAGTGAAAGGCAGTGTTATGTTAGTTATAGGTAACCAAATATTAAGGTACTGGTTTAGTTTATTACAATGCATGAGATTTTGCTTCTCATACAATAATAGTAAATGTGGTTCATGCTTAGAAAAGAATACTTGCATAGTAGACCGTTTAAAATTCAAGATTGATGGGAGTAATCAAGTCCGAAGGAAAATGCAGACCTCTTCATTACAGCATGCTTGAAATTGGTGAATGAACCAGAGTGCATCATCACCATTGCAGGAAAAAACTCAATATTCTTGATGTGTAAAGTTACATTCACATGCATTTGAATGTTTGGAAGGTTAAAATGATTAAGTAAATGTTGCCTACACTTCTGAAAGGGCAAAGAAGACTACTTGTTTGAGCATATTGGCAAATGACAATCCCTGATCATTTAATTTATTGACCAAAGTAATTCAAGTTTTTGTCAATAATAGTTTTTCCTGTGTAAACAGAAGCATCATACTTTATCCCCATAGGACTACTGGAAACTAAAACTGTCAGACAAGTTTAGAAATGAAAGGAAGAGCATCCGTTCTGGATCATCAGAAGACATCAGACAACCCAAGAAAGCCAAACGCTTGCCTTCTCTTTCCAATCCTGGAGAGGACTCGGGATCTATTGCTGCACATATAAGGTAATAAAAACTTAATGCTCTTATACAGTTAGTGATCTCATTTGATATTACATTTTATTTACAATGATTTTCATCTATTCCTGACATCAGGTGGGAGGACACTACTTTAAATATGTTATGCACCATTTTTGAAGTGGCTTCATATCAAACATACATCAAATATATAGAAGTCATTATCACCATTGATTTTAGAGATTACAAAAATTCCCATATTAGGTACAAGGAGCTTTTTGTTTTTGGTGGAGACCAAAGGTAATTTGTTGTCAACAGGGGTCAAATTGAAAACTTTTTAAACACAACATCTGTATGCTCAGTACAAGAAGACTATAAGTGTCTGTTTCGGTCATCAACTGTGGAGGTGAATATTGTTTGTCATATCTCAATGCTTTTTGTTGTACTACCTAGATTAAAGCCTGTTGTTCATCCTGGATATAGCCTACATTACACATTCTTATAAAGATTATACATGTAACATCATCAAAACACAATGCAGTTTGCATTCTGGTTCAAAGCATTGAGAACGATTATTACAATACTTGATTTTCAGTCAGTCAGTGCTCAAAGCTCTCAAAACTTTATACATGGAATCATTTTTTAAAATATGTTACTCATAGAGTTCTGATGAATATGACAGTTGATATTGTACATCTTTCAAAGGAACACACTGAACTTATTCACTTTAGCTAATGCAAAATAATGACTATTTATCAGCAATAATATACCTCACAATGTTGCCGAGTTAATTGGTATAGTTAAGGTGCATTGACCTACCCATTGCGTTGTTCACTATAAATGTTATACACAGTTCAATCCACACAGCCATAAGTGAGCTTGGTGATTATTACCTGGACAGTAGATTCACACTGATGTCAACCACACTTATACCATACTAACTTAAATGCTAGAGTTTGAAGTCCAGCTACTTTTGTTTAACAATTCCATTTAAAGTGTACTAGTTGTTAATGCTGAAAATGGAAGAATCTATATTCCAAATTCAAATTTAATTGCAAATATTCATGAATTTTTACTTAACTTAGGTGGATGCAAGAAGAGTTTAAGAAGAGAACACCTGACCAGGGGAAGGTGACTAAGCTTATGGAGATAACATTTGAAGAGAGAAGGAAGGATGTTAAAAATAAGATGGTCATCCTCCACATGAAGGGGAAGTATCCATTCCTGTTCACTTTAACTGAGGTATGAAGAATATCTAACTCCAAATGACATAATTCTTTCTAGCTGACCAGGGTGTACTTTTAGAAGTGTAATTAGGAAGAGTAAATCATATAATTTGAAAGTTCGCCCTTTAAGTGGGGCTGCAGTGGCATTTGAGGTGACCTGTTGAAGGTCACTAGTTTGAAAAGTGAGCCTGTGTATTACATAACTATTTCGCTTCCCGTAGTAAAGGTAAAGCATGAATAATTTGCTCGTTAAGGTGGGGTTCCCCCTGAATCTACCTCATTGGCCTCTTAATTGTCTCAGGCAGTAATAACCCAATGGTAGTAGTATTATAAGGGCACATGTTAGTTAAATCAGACTACTCATGTATTGCAATTAGCTATTCAAAGTTTCGTTCTTTAGTATTGCACAGGCAGAAACAACGGATCAGATCAGTTATTAGTTTTTTTTATATATTCAATTAAATTTGTGGGTAACATGCTTAAAGTTTTATTGACATTTACTGTTTTCAGATTCATAATGAATTTACAAGAATAACAGGGATTGCAGCAATTGAGGCTATATCAAGCAACATCAAGTCATTCCGAGATGGAATTCTCAACCTTCAAGTGAAAAACCAAGATGCTTCTGACTTCAAGAAGATAGCAATTGACAAAGCAGACACTTCTGTATCAGTGGAAAAGGCTGAAGGTAGTTATATGCATAAGCTAACTCTGCAGTTCTTCTGGGATTGGGGATGATTCCCATTTCAATCATGTACAGTAGCAATGATAGGTCAATGAAACAACCTATTAGTTTTAATGAGGAGAGCCCACAAATGTTTGTATTTATGATTATATGCGTGTTTGTTTGTGTGTCTGTATATGCAGGAGCGGACTATAAGTGGTATTCATTCTGTGTGCAGTGTCTTGTTATGTCCTGCAGATGAATATGTGCCCTGTTGGTTTTGACTCAGATGTTAAGTGTTTCATAAAATGGATGTTTTATTTAACTGTCAATATGCTCACAGTGTCTGGAATAAGTTCCAAGCAGCGTGAATGAAATAAATTTCTTTGGTTTAATCACCGGCTGACTTCTAACTACATAATAAATATGTTAGTCAGTTTGTGCCTTCCTTTTCATCTTTGATTGTATAAACAGCATTGACTATGGTGCTACAGTCCCACCTTCTGAAGGACAGTTCTGGTTGCAAAAAAATATTGGATGCTATTCTTTGTGTGTGTTGCACACTTTAAGTGGTGGTTCCACTTAGTCTTCAAAATGTACCCGATGTTAATAAAAGCATACTTCTCTGTTGGACCATACAGTTTGAGACTTGGCTATAATTATTCACAACTATATATACAGTAGTTTATCTTGCTGCATTTATCTCTGCGTTTTGCCTTTACTTGTTCACAATGAGTATGCAATGACTAACTTTAACCCACTTTTACATCTTACCAATAGAAATGAAAACCATGGCTGCATTATACCTAATACCATCCGTATTTAAACAGAAGCCATCCTTGATAATGGGGACAGATGAAGACAACATGGTAAGATGAATGTACAATATTCAATGATTTTGTGCTTCCAAAATGTGGTCTGACCGCTAGCTTATCATCTTTGTAGCTCACATTGACACAACTAAATTTTGCAGGTTCCCTGTGTTTGAACCTTCTTTTTTTGCAAAACCTTTCATTTGTGTTTGATTATAAGCAATTCAGTCTTGAATTGTCGAAATCCAAATGTATTCCAATCTGGACCAGGTAGGTGATATTTGTCCCATAAAATTTGCCTAGCACTTTTAACTAAAACAGTTGTCATTATGAGTGACACCTTAAATAATATGTGTAGCTTAAAGAAACTTTCATGATGACAGTATGGATTTGCCAGAATAGTAAAATGACCTCAGGCATGACAACCATTAGGCTCACAGCTCTATACGTAAAGACTGTGTGGTCTGTGTCCTTATGTCTACAGTGTAGTTTACCATACACTGTTCACACAAAGGCCCTCAAAGAGGTAATTTTACAACCGTGGCAGGCTGGTTATATTATACCAAGAAACTATTCAAGTGATACCTTGGCATTTGGGGCCTGTACAACAGATCTTTAAGATGCTTGTCCTTTGTTCTCGTTTTACCCTGCATAAAACTCACTGATCTTTAAAGGGCCACTGTTTAAGAAAGTAGCACCTGGAGTGTTTGTGCAATTGCCCAGTTAACCATTTTTTCCCCTGTATACATGTATACTCACTTGTAGTTGCTATAATATATAAGCATTTGCACAGAATGTTGTGAAATTCATGAAAGATGTTTGTTTGCACAACATATTAACAGGTACTCTGCAGCATAAAACATTAACTGTTCATGAGATAACCCTGAAGTGGTGGCTGCAAATCTTTCAGATGATTTTAGTTTCATTTCTCTTTACTTTTCACTTTTAGGGAAACCTGTCACCATATATGCTTATGAGTGCAGATGTGTTTCAGGCAGACGGAAGCTTCATTATAAACTGCGAAAGAGAGACAGTTGTGACCGCGAGCACTTTTCTGGAATAA
>TCONS_00016327	evm.TU.Chr14.64
GTACCAACATGATCTTTCCGTGTTCGCTTTCTCTACTTATATGCTTCAAAACACTGGGTACTTACATCTTGATAATTCGAGTTGGTAACTATAAGTTGAACACAGCCTATATCCAAGCCCACCATACATAGTTGTAGAAGGATGTGACCATACACAGTATTGTGTACTTGACGTCGCAAGAGCAGGAAACGTGGCGTGTTCAGTTGGTGGAATACGACCAGAAGTCGAACTCCAATGGAGAACTTAGGAAAACTATCCTGCTCTATCTCTAACAGAGCTGGAAAGGACATCAACAGAAAAACAACAAGGGGACTTCGGGTTCATCGACAGTTGCTGTGGTTACAACCATAATTGTAGTACTTCTAATTCTGGTGGTTTTGGTCGACTGTATGAAAGTGTTAAACTTCCGAAGGAGTCAGAGGAAAATTGTGGAAGAAGAGATGTTGCCCAAGACTAAGACTCACCGCACACCTGAGGAGGAACAATTCATCAAGGAACTAAAGGCAAAGTATGAGATACTTTATCACTCCATACAACCATTGCCTTACATCAGAGACAGAATGTATTGTGTTGATAAAGTATATGTTTATAGCGGCATTGAACGGTTAGTTCAACAAGCACATGGAAACAACATGTGGAAACTTTTAGAGTCACATCATGAACTACTAAACAAACCTGAGAATTGTGGTAGGCAAATTATAGAGGGCGAACCTGGATCCGGAAAATCAACACTGACACTACAGCTTGCATACGATTGGTGCCGAAGAGTTCCAAAATCCCCTTTAAGTAACGTACCGGTACTTATTTACCTGCGGCTAAGACAACTGAGAGGGGTGAAGTCAATATACAAAGCAATACGGCGTTTTATATTACCCAGAGACTCAGATCTGAGTGAGGTTATAGTGGAATCAATCATAAAGAATTGTTCAGGTGTATTGGTTATTTTGGATGGATTTGACGAATACCCTGATAAAGACGATCAAGAGACTGATATTTCTCTTATCCTTCGGAGAGAAATGTTGCAGGATATAGACGTCATTCTGACTACCAGGCCTTTCTACTTACCGAAAGAATTTGCACTGCGTAGTGATCGAATACGTTTAACAGGTTTCAACGAGGACATCCGAGATCAATATATTCGGAAAGCAGTTGTACACGGTGACGAACAAGCTGCCAGGGAAATAATACTTAAACTCCAACGAAACCCTCTACTTGGTGACTTGTGTCAAGTTCGTTTGTTGTTTGTTTTGTTTGCTCACATGAGCCACGAGAACAAAGACTTGAAGACATTCAAATCCATTACTAGCTTCTTTCGTAATGTGATAGCTTGCTTACATAGTCATTTGATGAACAAACCAATTGAAAAGGTATGTTTTGACTTAAAACAGGATGAGTTGAACAAGGTTGCTTTTGAGGCATTGAGCGGTAGAAACCAACTGATTGTGTGGGATAGTACTTCCCTGAGAAAACGACTTGGGCATGACTTTTATGAGCAGTATCTTAAAACTGGAATATTTTTTGAGGAAGAAATACTGACTGGTGATCAATTTCTCTACAAAAAGGAAGTCAGATTCTTCCACAAATTGTTCTGTGAGTGGTATGCTGCCCACTACATTGCTGATTATCTATCTCAAGAATCTTTAACCTCTGCCACAACAGAGAGCCAGAGTGTAGCTGAACTGCTCCGTTTTTTGGATCCTTTTGAACTTCACTATGTTTACAGATTTGCCTGTGGTCTTAATAAGACTGCTTCAGGTAAAATTGTAAATTATCTGCAAAACAACCTTAAACATAAAAAGTTTGCTATGATGTGTATGCTGGAACAAGACTATAAAAGTGAGAATATTGTTGATGCAATCACAAAGTTGGCTTCTAAAGTGGTCCACGTGCATGGCGATGACAGTCAACTACATCAGAGATCAACTTTACAAGTTTTGGAATTCGCGAGTGCAACACAGATTACCATAGCCTGCCTACACCTGACCATGGCCTTCAAGGAGTGTGATGGATACACTATTTTACTCCAATCTGGCCTCTCTCTCTGTCCTTTAGTGACAGTAGAAAAGATACACATAGAGACTGAGAAGGAGGGAAATGAACCATGTACAATATCAGAGATACAGTTAACAAACATCTTCTGTTTTGGGCTTCGTTGTCAGTCTGTTAAGGAGCTGTCGTTCAGTGAATGTCTGCTGCCTCTTTCGCCCTCTCAAGAGTCTATCAAGTCAGAGATGATATCTAGGAAACTTAAAATATACTGGCGAGACTACGGTTACAGCCTGAATCTCCATTCTGGTGATTGGGAGGTTGATAATATCAATATTATTGAGTCACTGTGTTCAGAGAGGTTACAGATCTGGACTAAAGATAGTAAATTACAACAGAATAGTACTTTGCAGCTACTGAAGAACGCATCTAACAATGATATCCCCATCTTCCATCTGGAGCTTCTACAATCCTTCTCCAAGGCTGATGCTGGTAACATCATCCTCTGTTCAGGGCTACAATTGTCCTGTCCTGTGTCATTAAAGAAGCTATCGATAGATACATATGAGGAGGGAAGAGAACTGACAGAGACAGAGGTTGTTGGCATATTGATGTTTGCACAACATTCACAGCGATTGGAAAAGCTAATGTTCTTATTTTGTCTGTTGCCCCAGTCTATTGCTGCTGAGGATATTCCTTCAATATTGAAGTCAAGGAAAGTGAGAGTCACTTGGTTACCGTACGATAGTGGCAAAATTTATGACCTCAACCTTGAATCTGGTAGATGGATGTATGATGATCGTACGCTCGATGTGACAGATGCAGTTTACAGCAAGGAGGTTAGTGAATTCCGGGAAGTATGGCAGGGTACAGACTGTCAAAAGGCTAGAGAAAGGAAACTGAAGGTACCCAAAGATGATACACTGACGCCACTGCTAACTGCCACATCAGTATAAATCAGCCACGTAACTGCCACATCAGTATAAATCAGTACAGGTATCAACGACGATCTTATAACATTGGTACTGAATGAACGATTGAAGTTTATGAAAAAAATAAGTGCAACATTCTTGGATTGGATTAAGTAGGTATAATGTTCAAGTACATTGAGTAACAAAACTATAACACATGCTCATTTTGATGGAAAAGACCAAATAACAATTTCTATGGAACGGATTTGAACCAGTCACCTCAGCATCACAACTCCTGCGATATAGAAACTGAGGTACCCTGCCTTAATTTTTCAATGATTCCTATATTGAAATTTCTTCTGGGGTCGCTACTCAGAAGCTATGCATTGAAAAACCGCCCTTTAGTATGAAAGCAGTTCATTTTTCGTCACTGCCCACTTCTTCACCTTTCAAGGTGATTAGTCTGGAACGTTAGCCTGTGTTTTGCGTAATTTATTGGCCAAGCCTAGCGAAGGAAAAAAGCGTGGAAAAGTCACTTGCTCAGCTCAAATTTCCTTTGATCTACTGCGAGAGCCTATTAAAATGCTCGAGGCAGGTAAACTGTAATGGCAGTTGTATTAAAGGGCGCATTTTCAAATGGATACCTTGCATATCGTGTGGCCATGCAGGAATCATGCCCATTGTCATTCGATATAACCATTGCTTACAATTTTGCAGTTCAAAATTTTGTTTTAAATTATTTATCAATGCACTGAATGACATTACATTGAAATTTTCAGTTCCACTCTTTATATACGTAACTTACACTCTTTACATTCGTAACTTAAGTAAAGAAGGGTATAAAGAATAACATTAAACGTTTGCCGTATGGTACATTAAATTACACTATTACATCATTACCAACAACTATATTGATGGGGTGGAGACTTGATTACAACATAGCTTATTCGAGGTCTTATTGTAGGGAAAAATGATCAAGAAAAGAAGAATCCATTATCAACTACTTAGAAATGGTAAAGAGATCAAACAATTTAAATCTAACAAGTCTCAAGCAGAGAATTAAGCAGCCGAGCAAGTTTATGACTGATACAATTCGACTTGTAATATTATTCTTATGAATCTCATGAAAGTTGGAAGGTAGAACTCTGTTATACTGTTTAAGCATAAACGTACCAAACACACTTTATATTCGCATTGTCGAATTTCAAAAAATCCCCCAAGAAACTACAATATTACATCTGGAATAACACTCACAAACACAAAACACAAAATGTTACCTCAATTTGTTAACATGTTTACAATTATGTTTGTTTTTGTTAGTAGAAGGCCATATGAAGCTTTTCAGCATTTAACATATTCTTTTGGTCCATGAACTGATAAATATTCTCTATTAACTATGGCAGGCATTTTGTGCCAACTTGTTGTGCCGTGAAAAGTCATCATTTTGTTTCACAATGACTTTCTGGTTCTGATATCAAATCCCTACCCTTTAGAAAAAAATGCGTTGGTTTACGTTCATTTTGTCTTTATTTGGAATTAAATTTTGATATTTTAGGCAATTTACTATAATTGCCAATGCAGTTATATATTGTATATTAACACTTCATGAGATCTCTCTTGCATCTACTATTGTTATATACACTTTCTTACATTCCTTTTAAGAGAATGTCATATTGTAGCAATACATTCAAGTTTGCTGCATCCTTGGAACGTATTAACTCCAGTTTTTAACTTTGCATTTAAAGAACAGGCTGGGAATTTGTATTTTGTAACACCTACATTTAAGTCATTCAGAACAATGGTACTCTAGGCAAATACTTTTAATGTCAGGAAACATGCGTGTACTTTAGACTGAGCTTACTGGAAACATCTTGACTTCACTTGTGATTGGTTCTTTGAAGTATTTAATTAATTACAGCAATAGTAATATTTTTAAAGTGTTGATGTTTTCCAGTATGTTTTATAATAATATTTTTTTACATGGCCACTTTGTAAGTTACCTGAGAGAACTCATTTTTTTTCTTCAAATCACTTATTCAGGAATATGGGAGAATAAATAAAGATAA
>TCONS_00016328	evm.TU.Chr14.64
GTACCAACATGATCTTTCCGTGTTCGCTTTCTCTACTTATATGCTTCAAAACACTGGGTACTTACATCTTGATAATTCGAGTTGGTAACTATAAGTTGAACACAGCCTATCCAAGCCCGCCGTACATAATTGTAGAAGGATGTGACCATACACAGTATGTGTACTCGACGTCGCAAGAGCAGGAAACGTGACGTGTTCAGTTCGTGGAATAAGACCAGAAGTCAAACTCCAATGGAGAACTTAGGGAAACTATCCTGCTCTATCTCTAACAGAGCTGGAAAGGACATCAACAGAAAAACAACAAGGGGACTTTGGGTTCATCGAAAGTTGCTGTGGTTACAATTATAATTGTAGTACTTCTAATTCTGGTGGTTTTGGTCGTCTGTATGAAAGTGTTAAACTTCCGAAGGAGTCAGAGGAAAATTTTGGAAGAAGAAGAGATGTTGCCCAAGACTAAGACTCACCGCACACCTGAGGAGGAACAATTCATCAAGGAACTAAAGGCAAAGTATGAGTTACTTTATCACTCCGTACAACCATTGCCTTACATCAGAGACAGAATGTATTGTGTTGATAAAGTATATGTTTATAGTGGCATTGAACGGTTAGTTGAACAAGCACATGGAAACAAAATGTGGAAACTTTTAGAGTCACATCATGAACTACTAAAGAAACCTGAGAATTGTGGCAGGCAAATTATAGAGGGCGAACCTGGATCCGGAAAATCAACACTGACACTACAGCTTGCATACGATTGGTGCCAAAGAGTTCCAAAATCCCCTTTAAGTAACGTACCGGTACTTATTTACCTGCGGCTAAGACAACTGAGAGGGGTGAAGTCAATATACCAAGCAATACGGCGTTTTATATTACCCAGAGACTCAGATCTGAGTGAGGTTATAGTGGAATCAATCATAAAGAATTTTTCAGGTGTGTTGGTTATTTTGGATGGATTTGACGAATACCCTGATAAAGACGATCAAGAAACTGATATTTCTCTTATCCTTCGGAGAGAAATGTTGCAGGATATAGACGTCATTCTGACTACCAGGCCTTTCTACTTACCGAAAGAACTTGCACCGCATACTGATCGAATACGTTTAACAGGTTTCAACGAGGATATCCGAGATCAATATATTCGGAAAGCAGTTGTACACGGTGACGAACAAGCTGCCAGGGAAATAATACTTAAACTCCAACAAAACCCTCTAATTGGTGACTTGTGTCAAGTTCGTTTGTTGTTTGTTTTGTTTGCTCACATGAGCCACGAGAACAAAGACTTGAAGACATTCAAATCCGTTACTAGCTTCTTTCGTAATGTGATAGCTTGCTTACATAGTCATTTGATGAACAAACCAATTGAAAAGGTAATTTTTGACTTAAAACATGATGAGTTGAACAAGGTTGCTTTTGAGGCATTGAGCTGTAGAAACCAACTGATTGTGTGGGATAGTACTTCCCTGAGAAAACGACTTGGGGATGACTTTTATGAGCAGTATCTTAAAACTGGAATATTTTTTGAGGAAGAAATACTGACTGGTGATCAATTTCTCTACAAAAAGGAAGTCAGATTCTGCCACAAATTGTTCTGTGAGTGGTATGCTGCCCACTACATTGCTGATTATCTATCTCAAGAATCTTTAACCTCTGCCACAACAGAGAGCCAGAGTGTAGCTGAACTGCTCCGTTATTTGGATCCCTTTGAACTTCACTATGTTTACAGATTTGCCTGTGGTCTAAATAAGACTGCTTCGGGTAAAATTGTAAATTATCTGCAAAACAACCTTAAACATAAAAAGTTTGCTATGATGTGTATGCTGGAACAAGACTATAAAAGTGAGAATATTGTTGATGCAATCACAAAGTTGGCCTCTAAAGTGGTCCACGTACATGGCGATGACAGTCAAGTACATCAGAGATCTACTTTACAAGTTTTGGAATTTGCGAGTGCAACACAGATTACCATAGCTTGCCTACACCTGACCATGGCCTTCAAGGAGTGTGATGGATACACTATTTTACTCCAATCTGGCCTCTCTCTCTGTCCTTTAGTGACAGTAGAAAAGATACACATAGAGCTTGAGAAGGAGGGAAATGAACCGTATGCAATATCAGAGATACAGTTAACAAACATCTTCTGTTTTGGGCTTCGTTGTCAGTCTGTTAAGGAGCTGTCGTTCAGTGAATGTCTGCTGCCTCTTTCGCCCTCTCAAGAGTCTATCAATGCAGAGATGATATCTAGGAAACTTAAAATATACTGGCGAGACTACGGTTACAGCCTGAATCTCCATTCTGGTGATTGGGAGGTTGATAATATCAATATTATTGAGTCACTGTGTTCAGAGAGGTTACAGATCTGGACTAAAGATAGTAAATTACAACAGAATAGTACTTTGCAGCTACTGAAGAACGCATCTAACAATGATATCCCCATCTTCCATCTGGAGCTTCTACAATCCTTCTCCAAGGCTGATGCTGGTAACATCATCCTCTGTTCAGGGCTACAATTGTCCTGTCCTGTGTCATTAAAGAAGCTATCGATAGATACATATGAGGAGGGAAGAGAACTGACAGAGACAGAGGTTGTTGGCATATTGATGTTTGCACAACATTCACAGCGATTGGAAAAGCTAATGTTCTTATTTTGTCTGTTGCCCCAGTCTATTGCTGCTGAGGATATTCCTTCAATATTGAAGTCAAGGAAAGTGAGAGTCACTTGGTTACCGTACGATAGTGGCAAAATTTATGACCTCAACCTTGAATCTGGTAGATGGATGTATGATGATCGTACGCTCGATGTGACAGATGCAGTTTACAGCAAGGAGGTTAGTGAATTCCGGGAAGTATGGCAGGGTACAGACTGTCAAAAGGCTAGAGAAAGGAAACTGAAGGTACCCAAAGATGATACACTGACGCCACTGCTAACTGCCACATCAGTATAAATCAGCCACGTAACTGCCACATCAGTATAAATCAGTACAGGTATCAACGACGATCTTATAACATTGGTACTGAATGAACGATTGAAGTTTATGAAAAAAATAAGTGCAACATTCTTGGATTGGATTAAGTAGGTATAATGTTCAAGTACATTGAGTAACAAAACTATAACACATGCTCATTTTGATGGAAAAGACCAAATAACAATTTCTATGGAACGGATTTGAACCAGTCACCTCAGCATCACAACTCCTGCGATATAGAAACTGAGGTACCCTGCCTTAATTTTTCAATGATTCCTATATTGAAATTTCTTCTGGGGTCGCTACTCAGAAGCTATGCATTGAAAAACCGCCCTTTAGTATGAAAGCAGTTCATTTTTCGTCACTGCCCACTTCTTCACCTTTCAAGGTGATTAGTCTGGAACGTTAGCCTGTGTTTTGCGTAATTTATTGGCCAAGCCTAGCGAAGGAAAAAAGCGTGGAAAAGTCACTTGCTCAGCTCAAATTTCCTTTGATCTACTGCGAGAGCCTATTAAAATGCTCGAGGCAGGTAAACTGTAATGGCAGTTGTATTAAAGGGCGCATTTTCAAATGGATACCTTGCATATCGTGTGGCCATGCAGGAATCATGCCCATTGTCATTCGATATAACCATTGCTTACAATTTTGCAGTTCAAAATTTTGTTTTAAATTATTTATCAATGCACTGAATGACATTACATTGAAATTTTCAGTTCCACTCTTTATATACGTAACTTACACTCTTTACATTCGTAACTTAAGTAAAGAAGGGTATAAAGAATAACATTAAACGTTTGCCGTATGGTACATTAAATTACACTATTACATCATTACCAACAACTATATTGATGGGGTGGAGACTTGATTACAACATAGCTTATTCGAGGTCTTATTGTAGGGAAAAATGATCAAGAAAAGAAGAATCCATTATCAACTACTTAGAAATGGTAAAGAGATCAAACAATTTAAATCTAACAAGTCTCAAGCAGAGAATTAAGCAGCCGAGCAAGTTTATGACTGATACAATTCGACTTGTAATATTATTCTTATGAATCTCATGAAAGTTGGAAGGTAGAACTCTGTTATACTGTTTAAGCATAAACGTACCAAACACACTTTATATTCGCATTGTCGAATTTCAAAAAATCCCCCAAGAAACTACAATATTACATCTGGAATAACACTCACAAACACAAAACACAAAATGTTACCTCAATTTGTTAACATGTTTACAATTATGTTTGTTTTTGTTAGTAGAAGGCCATATGAAGCTTTTCAGCATTTAACATATTCTTTTGGTCCATGAACTGATAAATATTCTCTATTAACTATGGCAGGCATTTTGTGCCAACTTGTTGTGCCGTGAAAAGTCATCATTTTGTTTCACAATGACTTTCTGGTTCTGATATCAAATCCCTACCCTTTAGAAAAAAATGCGTTGGTTTACGTTCATTTTGTCTTTATTTGGAATTAAATTTTGATATTTTAGGCAATTTACTATAATTGCCAATGCAGTTATATATTGTATATTAACACTTCATGAGATCTCTCTTGCATCTACTATTGTTATATACACTTTCTTACATTCCTTTTAAGAGAATGTCATATTGTAGCAATACATTCAAGTTTGCTGCATCCTTGGAACGTATTAACTCCAGTTTTTAACTTTGCATTTAAAGAACAGGCTGGGAATTTGTATTTTGTAACACCTACATTTAAGTCATTCAGAACAATGGTACTCTAGGCAAATACTTTTAATGTCAGGAAACATGCGTGTACTTTAGACTGAGCTTACTGGAAACATCTTGACTTCACTTGTGATTGGTTCTTTGAAGTATTTAATTAATTACAGCAATAGTAATATTTTTAAAGTGTTGATGTTTTCCAGTATGTTTTATAATAATATTTTTTTACATGGCCACTTTGTAAGTTACCTGAGAGAACTCATTTTTTTTCTTCAAATCACTTATTCAGGAATATGGGAGAATAAATAAAGATAA
>TCONS_00016329	evm.TU.Chr14.64
GTACCAACATGATCTTTCCGTGTTCGCTTTCTCTACTTATATGCTTCAAAACACTGGGTACTTACATCTTGATAATTCGAGTTGGTAACTATAAGTTGAACACAGCCTATATCCAAGCCCACCATACATAGTTGTAGAAGGATGTGACCATACACAGTATTGTGTACTTGACGTCGCAAGAGCAGGAAACGTGGCGTGTTCAGTTGGTGGAATACGACCAGAAGTCGAACTCCAATGGAGAACTTAGGAAAACTATCCTGCTCTATCTCTAACAGAGCTGGAAAGGACATCAACAGAAAAACAACAAGGGGACTTCGGGTTCATCGACAGTTGCTGTGGTTACAACCATAATTGTAGTACTTCTAATTCTGGTGGTTTTGGTCGACTGTATGAAAGTGTTAAACTTCCGAAGGAGTCAGAGGAAAATTGTGGAAGAAGAGATGTTGCCCAAGACTAAGACTCACCGCACACCTGAGGAGGAACAATTCATCAAGGAACTAAAGGCAAAGTATGAGATACTTTATCACTCCATACAACCATTGCCTTACATCAGAGACAGAATGTATTGTGTTGATAAAGTATATGTTTATAGCGGCATTGAACGGTTAGTTCAACAAGCACATGGAAACAACATGTGGAAACTTTTAGAGTCACATCATGAACTACTAAACAAACCTGAGAATTGTGGTAGGCAAATTATAGAGGGCGAACCTGGATCCGGAAAATCAACACTGACACTACAGCTTGCATACGATTGGTGCCGAAGAGTTCCAAAATCCCCTTTAAGTAACGTACCGGTACTTATTTACCTGCGGCTAAGACAACTGAGAGGGGTGAAGTCAATATACAAAGCAATACGGCGTTTTATATTACCCAGAGACTCAGATCTGAGTGAGGTTATAGTGGAATCAATCATAAAGAATTGTTCAGGTGTATTGGTTATTTTGGATGGATTTGACGAATACCCTGATAAAGACGATCAAGAGACTGATATTTCTCTTATCCTTCGGAGAGAAATGTTGCAGGATATAGACGTCATTCTGACTACCAGGCCTTTCTACTTACCGAAAGAATTTGCACTGCGTAGTGATCGAATACGTTTAACAGGTTTCAACGAGGACATCCGAGATCAATATATTCGGAAAGCAGTTGTACACGGTGACGAACAAGCTGCCAGGGAAATAATACTTAAACTCCAACGAAACCCTCTACTTGGTGACTTGTGTCAAGTTCGTTTGTTGTTTGTTTTGTTTGCTCACATGAGCCACGAGAACAAAGACTTGAAGACATTCAAATCCATTACTAGCTTCTTTCGTAATGTGATAGCTTGCTTACATAGTCATTTGATGAACAAACCAATTGAAAAGGTATGTTTTGACTTAAAACAGGATGAGTTGAACAAGGTTGCTTTTGAGGCATTGAGCGGTAGAAACCAACTGATTGTGTGGGATAGTACTTCCCTGAGAAAACGACTTGGGCATGACTTTTATGAGCAGTATCTTAAAACTGGAATATTTTTTGAGGAAGAAATACTGACTGGTGATCAATTTCTCTACAAAAAGGAAGTCAGATTCTTCCACAAATTGTTCTGTGAGTGGTATGCTGCCCACTACATTGCTGATTATCTATCTCAAGAATCTTTAACCTCTGCCACAACAGAGAGCCAGAGTGTAGCTGAACTGCTCCGTTTTTTGGATCCTTTTGAACTTCACTATGTTTACAGATTTGCCTGTGGTCTTAATAAGACTGCTTCAGGTAAAATTGTAAATTATCTGCAAAACAACCTTAAACATAAAAAGTTTGCTATGATGTGTATGCTGGAACAAGACTATAAAAGTGAGAATATTGTTGATGCAATCACAAAGTTGGCTTCTAAAGTGGTCCACGTGCATGGCGATGACAGTCAACTACATCAGAGATCAACTTTACAAGTTTTGGAATTCGCGAGTGCAACACAGATTACCATAGCCTGCCTACACCTGACCATGGCCTTCAAGGAGTGTGATGGATACACTATTTTACTCCAATCTGGCCTCTCTCTCTGTCCTTTAGTGACAGTAGAAAAGATACACATAGAGACTGAGAAGGAGGGAAATGAACCATGTACAATATCAGAGATACAGTTAACAAACATCTTCTGTTTTGGGCTTCGTTGTCAGTCTGTTAAGGAGCTGTCGTTCAGTGAATGTCTGCTGCCTCTTTCGCCCTCTCAAGAGTCTATCAATGCAGAGATGATATCTAGGAAACTTAAAATATACTGGCGAGACTACGGTTACAGCCTGAATCTCCATTCTGGTGATTGGGAGGTTGATAATATCAATATTATTGAGTCACTGTGTTCAGAGAGGTTACAGATCTGGACTAAAGATAGTAAATTACAACAGAATAGTACTTTGCAGCTACTGAAGAACGCATCTAACAATGATATCCCCATCTTCCATCTGGAGCTTCTACAATCCTTCTCCAAGGCTGATGCTGGTAACATCATCCTCTGTTCAGGGCTACAATTGTCCTGTCCTGTGTCATTAAAGAAGCTATCGATAGATACATATGAGGAGGGAAGAGAACTGACAGAGACAGAGGTTGTTGGCATATTGATGTTTGCACAACATTCACAGCGATTGGAAAAGCTAATGTTCTTATTTTGTCTGTTGCCCCAGTCTATTGCTGCTGAGGATATTCCTTCAATATTGAAGTCAAGGAAAGTGAGAGTCACTTGGTTACCGTACGATAGTGGCAAAATTTATGACCTCAACCTTGAATCTGGTAGATGGATGTATGATGATCGTACGCTCGATGTGACAGATGCAGTTTACAGCAAGGAGGTTAGTGAATTCCGGGAAGTATGGCAGGGTACAGACTGTCAAAAGGCTAGAGAAAGGAAACTGAAGGTACCCAAAGATGATACACTGACGCCACTGCTAACTGCCACATCAGTATAAATCAGCCACGTAACTGCCACATCAGTATAAATCAGTACAGGTATCAACGACGATCTTATAACATTGGTACTGAATGAACGATTGAAGTTTATGAAAAAAATAAGTGCAACATTCTTGGATTGGATTAAGTAGGTATAATGTTCAAGTACATTGAGTAACAAAACTATAACACATGCTCATTTTGATGGAAAAGACCAAATAACAATTTCTATGGAACGGATTTGAACCAGTCACCTCAGCATCACAACTCCTGCGATATAGAAACTGAGGTACCCTGCCTTAATTTTTCAATGATTCCTATATTGAAATTTCTTCTGGGGTCGCTACTCAGAAGCTATGCATTGAAAAACCGCCCTTTAGTATGAAAGCAGTTCATTTTTCGTCACTGCCCACTTCTTCACCTTTCAAGGTGATTAGTCTGGAACGTTAGCCTGTGTTTTGCGTAATTTATTGGCCAAGCCTAGCGAAGGAAAAAAGCGTGGAAAAGTCACTTGCTCAGCTCAAATTTCCTTTGATCTACTGCGAGAGCCTATTAAAATGCTCGAGGCAGGTAAACTGTAATGGCAGTTGTATTAAAGGGCGCATTTTCAAATGGATACCTTGCATATCGTGTGGCCATGCAGGAATCATGCCCATTGTCATTCGATATAACCATTGCTTACAATTTTGCAGTTCAAAATTTTGTTTTAAATTATTTATCAATGCACTGAATGACATTACATTGAAATTTTCAGTTCCACTCTTTATATACGTAACTTACACTCTTTACATTCGTAACTTAAGTAAAGAAGGGTATAAAGAATAACATTAAACGTTTGCCGTATGGTACATTAAATTACACTATTACATCATTACCAACAACTATATTGATGGGGTGGAGACTTGATTACAACATAGCTTATTCGAGGTCTTATTGTAGGGAAAAATGATCAAGAAAAGAAGAATCCATTATCAACTACTTAGAAATGGTAAAGAGATCAAACAATTTAAATCTAACAAGTCTCAAGCAGAGAATTAAGCAGCCGAGCAAGTTTATGACTGATACAATTCGACTTGTAATATTATTCTTATGAATCTCATGAAAGTTGGAAGGTAGAACTCTGTTATACTGTTTAAGCATAAACGTACCAAACACACTTTATATTCGCATTGTCGAATTTCAAAAAATCCCCCAAGAAACTACAATATTACATCTGGAATAACACTCACAAACACAAAACACAAAATGTTACCTCAATTTGTTAACATGTTTACAATTATGTTTGTTTTTGTTAGTAGAAGGCCATATGAAGCTTTTCAGCATTTAACATATTCTTTTGGTCCATGAACTGATAAATATTCTCTATTAACTATGGCAGGCATTTTGTGCCAACTTGTTGTGCCGTGAAAAGTCATCATTTTGTTTCACAATGACTTTCTGGTTCTGATATCAAATCCCTACCCTTTAGAAAAAAATGCGTTGGTTTACGTTCATTTTGTCTTTATTTGGAATTAAATTTTGATATTTTAGGCAATTTACTATAATTGCCAATGCAGTTATATATTGTATATTAACACTTCATGAGATCTCTCTTGCATCTACTATTGTTATATACACTTTCTTACATTCCTTTTAAGAGAATGTCATATTGTAGCAATACATTCAAGTTTGCTGCATCCTTGGAACGTATTAACTCCAGTTTTTAACTTTGCATTTAAAGAACAGGCTGGGAATTTGTATTTTGTAACACCTACATTTAAGTCATTCAGAACAATGGTACTCTAGGCAAATACTTTTAATGTCAGGAAACATGCGTGTACTTTAGACTGAGCTTACTGGAAACATCTTGACTTCACTTGTGATTGGTTCTTTGAAGTATTTAATTAATTACAGCAATAGTAATATTTTTAAAGTGTTGATGTTTTCCAGTATGTTTTATAATAATATTTTTTTACATGGCCACTTTGTAAGTTACCTGAGAGAACTCATTTTTTTTCTTCAAATCACTTATTCAGGAATATGGGAGAATAAATAAAGATAA
>TCONS_00016330	evm.TU.Chr14.64
GTACCAACATGATCTTTCCGTGTTCGCTTTCTCTACTTATATGCTTCAAAACACTGGGTACTTACATCTTGATAATTCGAGTTGGTAACTATAAGTTGAACACAGCCTATATCCAAGCCCACCATACATAGTTGTAGAAGGATGTGACCATACACAGTATTGTGTACTTGACGTCGCAAGAGCAGGAAACGTGGCGTGTTCAGTTGGTGGAATACGACCAGAAGTCGAACTCCAATGGAGAACTTAGGAAAACTATCCTGCTCTATCTCTAACAGAGCTGGAAAGGACATCAACAGAAAAACAACAAGGGGACTTCGGGTTCATCGACAGTTGCTGTGGTTACAACCATAATTGTAGTACTTCTAATTCTGGTGGTTTTGGTCGACTGTATGAAAGTGTTAAACTTCCGAAGGAGTCAGAGGAAAATTGTGGAAGAAGAAGAGATGTTGCCCAAGACTAAGACTCACCGCACACCTGAGGAGGAACAATTCATCAAGGAACTAAAGGCAAAGTATGAGATACTTTATCACTCCATACAACCATTGCCTTACATCAGAGACAGAATGTATTGTGTTGATAAAGTATATGTTTATAGCGGCATTGAACGGTTAGTTCAACAAGCACATGGAAACAACATGTGGAAACTTTTAGAGTCACATCATGAACTACTAAACAAACCTGAGAATTGTGGTAGGCAAATTATAGAGGGCGAACCTGGATCCGGAAAATCAACACTGACACTACAGCTTGCATACGATTGGTGCCGAAGAGTTCCAAAATCCCCTTTAAGTAACGTACCGGTACTTATTTACCTGCGGCTAAGACAACTGAGAGGGGTGAAGTCAATATACAAAGCAATACGGCGTTTTATATTACCCAGAGACTCAGATCTGAGTGAGGTTATAGTGGAATCAATCATAAAGAATTGTTCAGGTGTATTGGTTATTTTGGATGGATTTGACGAATACCCTGATAAAGACGATCAAGAGACTGATATTTCTCTTATCCTTCGGAGAGAAATGTTGCAGGATATAGACGTCATTCTGACTACCAGGCCTTTCTACTTACCGAAAGAATTTGCACTGCGTAGTGATCGAATACGTTTAACAGGTTTCAACGAGGACATCCGAGATCAATATATTCGGAAAGCAGTTGTACACGGTGACGAACAAGCTGCCAGGGAAATAATACTTAAACTCCAACGAAACCCTCTACTTGGTGACTTGTGTCAAGTTCGTTTGTTGTTTGTTTTGTTTGCTCACATGAGCCACGAGAACAAAGACTTGAAGACATTCAAATCCATTACTAGCTTCTTTCGTAATGTGATAGCTTGCTTACATAGTCATTTGATGAACAAACCAATTGAAAAGGTATGTTTTGACTTAAAACAGGATGAGTTGAACAAGGTTGCTTTTGAGGCATTGAGCGGTAGAAACCAACTGATTGTGTGGGATAGTACTTCCCTGAGAAAACGACTTGGGCATGACTTTTATGAGCAGTATCTTAAAACTGGAATATTTTTTGAGGAAGAAATACTGACTGGTGATCAATTTCTCTACAAAAAGGAAGTCAGATTCTTCCACAAATTGTTCTGTGAGTGGTATGCTGCCCACTACATTGCTGATTATCTATCTCAAGAATCTTTAACCTCTGCCACAACAGAGAGCCAGAGTGTAGCTGAACTGCTCCGTTTTTTGGATCCTTTTGAACTTCACTATGTTTACAGATTTGCCTGTGGTCTTAATAAGACTGCTTCAGGTAAAATTGTAAATTATCTGCAAAACAACCTTAAACATAAAAAGTTTGCTATGATGTGTATGCTGGAACAAGACTATAAAAGTGAGAATATTGTTGATGCAATCACAAAGTTGGCTTCTAAAGTGGTCCACGTGCATGGCGATGACAGTCAACTACATCAGAGATCAACTTTACAAGTTTTGGAATTCGCGAGTGCAACACAGATTACCATAGCCTGCCTACACCTGACCATGGCCTTCAAGGAGTGTGATGGATACACTATTTTACTCCAATCTGGCCTCTCTCTCTGTCCTTTAGTGACAGTAGAAAAGATACACATAGAGACTGAGAAGGAGGGAAATGAACCATGTACAATATCAGAGATACAGTTAACAAACATCTTCTGTTTTGGGCTTCGTTGTCAGTCTGTTAAGGAGCTGTCGTTCAGTGAATGTCTGCTGCCTCTTTCGCCCTCTCAAGAGTCTATCAAGTCAGAGATGATATCTAGGAAACTTAAAATATACTGGCAAGACTACGGTTACAGCCTGAATCTCCATTCTGGTGATTGGGAGGTTGATAATATCAATATTATTGAGTCACTGTGTTCAGAGAGGTTACAGATCTGGACTAAAGATAGTAAATTACAACAGAATTGTACTTTGCAGCTACTGAAGAACGCATCTAACAATGATATCCCCATCTTCCATCTGGAGCTTCTACAATCCTTCTCCAAGGCTGATGCTGGTAACATCATCCTCTGTTCAGGGCTACAATTGTCCTGTCCTGTGTCATTAAAGAAGCTATCGATAGATACATATGAGGAGGGAAGAGAACTGACAGAGACAGAGGTTGCTGGCATATTGATGTTTGCACAACATTCACAGCGATTGGAAAAGCTAATGTTCTTATTTTGTCTGTTGCCCCAGTCTATTGCTGCTGAGGATATTCCTTCAATATTGAAGTCAAGGAAAGTGAAAGTCACTTGGTTACCGTACGATAGTGGCAAAATTTATGACCTCAACTTTGAATCTGGTCGATGGATGTATGATGATCGTACGCTCGATGTGACAGATGCAGTTTACAGCAAGGAGGTTAGCGAATTCCGGGAAGTATGGCAGGGTACAGACTGTCAAAAGGCTAGAGAAAGGAAACTGAAGGTACCCAAAGATGATACACTGACGCCACTGCTAACTGCCACATCAGTATAAATCAGCCACGTAACTGCCACATCAGTATAAATCAGCCACCTAACTGCCAGATCAGTATAAATCAGTACAGGTATCAACGACGATCTTATAACATTGGTACTGAATGAACGATTGAAGTTTATGAAAAAAATAAGTGCAACATTCTTGGATTGGATTAAGTAGGTATAATGTTCAAGTACATTGAGTAACAAAACTATAACACATGCTCATTTTGATGGAAAAGACCAAATAACAATTTCTATGGAACGGATTTGAACCAGTCACGTCAGCATCACAACTCCTGCGATATAGAAACTGAGGTACCCTGCCTTAATTTTTCAATGATTCCTATATTGAAATTTCTTCTGGGGTCGCTAGTCAGAAGCTATGCATTGAAAAACCGCCCTTTAGTATGAAAGCAGTTCATTTTTTCGTCACTGCCCACTTCTTCACCTTTCAAGGTGATTAGTCTGGAACGTTAGCCTGTGTTTTGCGTAATTTATTCGCCAAGCCTAGCAAAGGAAAAAAGCGTGGAAAAGTCACTTGCTCAGCTCAAATTTCCTTTGATCTACTGCGAGAGCCTATTAAAATGCTCGAGGCAGGTAAACTGTAATGGCAGTTGTATTAAAGGGCGCATTTTCAAATGGATACCTTGCATATCGTGTGGCCATGCAGGAATCATGCCCATTGTCATTCGATATAACCATTGCTTACAATTTTGCAGTTCAAAATTTTGTTTTAAATTATTTATCAATGCACTGAATGACATTACATTGAAATTTTCAGTTCCACTCTTTATATACGTAACTTACACTCTTTACATACGTAACTTAAGTAAAGAAGGGTATAAAGAATAACATTAAACGTTTGCCATGTGGTACATTAAATTACACTATTACATCATTACCAACAACTATATTGATGGGGTGGAGACTTGATTACAACATAGCTTATTCGAGGTCTTATTGTAGGGAAAAATGATCAAGAAAAGAAGAATTCATTATCAACTACTTAGAAATGGTAAAGAGATCAAACAATTTAAATTTAACAAGTCTCAAGCAGAGAATTAAGCAGCCGAGCAAGTTTATGACTGATACAATTCGACTTGTAATATTATTCTTATGAATCTCATGAAAGTTGGAAGAACTCTGTTATACTGTTTAAGCATAAACGTACCAAACACACTTTATATTCGCATTGTCGAATTTCAAAAAATCCCCCAAGAAACTACAATATTACATCTGGAATAACACTCACAAACACAAAACACAAAATGTTACCTCAATTTGTTAACATGTTTACAATTATGTTTGTTTTTGTTAGTAGAAGGCCATATGAAGCTTTTCAGCATTTAACATATTCTTTTGGTCCATGAACTGATAAATATTCTCTATTAACTATGGCAGGCATTTTGTGCCAACTTGTTGTGCCGTGAAAAGTCATCATTTTGTTTCACAATGACTTTCTGGTTCTGATATCAAATCCCTACCCTTTAGAAAAAAATGCGTTGGTTTACGTTCATTTTGTCTTTATTTGGAATTAAATTTTGATATTTTAGGCAATTTACTATAATTGCCAATGCAGTTATATATTGTATATTAACACTTCATGAGATCTCTCTTGCATCTACTATTGTTATATACACTTTCTTACATTCCTTTTAAGAGAATGTCATATTGTAGCAATACATTCAAGTTTGCTGCATCCTTGGAACGTATTAACTCCAGTTTTTAACTTTGCATTTAAAGAACAGGCTGGGAATTTGTATTTTGTAACACCTACATTTAAGTCATTCAGAACAATGGTACTCTAGGCAAATACTTTTAATGTCAGGAAACATGCGTGTACTTTAGACTGAGCTTACTGGAAACATCTTGACTTCACTTGTGATTGGTTCTTTGAAGTATTTAATTAATTACAGCAATAGTAATATTTTTAAAGTGTTGATGTTTTCCAGTATGTTTTATAATAATATTTTTTTACATGGCCACTTTGTAAGTTACCTGAGAGAACTCATTTTTTTTCTTCAAATCACTTATTCAGGAATATGGGAGAATAAATAAAGATAA
>TCONS_00015129	evm.TU.Chr14.64
CCTGAATAAGTGATTTGAAGAAAAAAAATGAGTTCTCTCAGGTAACTTACAAAGTGGCCATGTAAAAAAATATTATTATAAAACATACTGGAAAACATCAACACTTTAAAAATATTACTATTGCTGTAATTAATTAAATACTTCAAAGAACCAATCACAAGTGAAGTCAAGATGTTTCCAGTAAGCTCAGTCTAAAGTACACGCATGTTTCCTGACATTAAAAGTATTTGCCTAGAGTACCATTGTTCTGAATGACTTAAATGTAGGTGTTACAAAATACAAATTCCCAGCCTGTTCTTTAAATGCAAAGTTAAAAACTGGAGTTAATACGTTCCAAGGCTGCAGCAAACGAAGTTAGCTTTTAAGGACTTGAATGTATTGCTACAATATGACATTCTCTTAAAAGGAATGTAAAAAAGTGTATATACCAATAGTAGATGCAAGAGAGATCTCATGAAGTGTTAATATACAATATATAACTGCATTGGCAATTATAGTAAATTGCCTAAAATATCAAAATTGATTACAAATAAAGACAAAATGAACGTAAACCAACGCATTTTTTCTAAAGGGTAGGGATTTGATATCAGAACCAGAAAGTCATTGTGAAAC
>TCONS_00015130	evm.TU.Chr14.64
GTGATTTGAAGAAAAAAAATGAGTTCTCTCAGGTAACTTACAAAGTGGCCATGTAAAAAAATATTATTATAAAACATACTGGAAAACATCAACACTTTAAAAATATTACTATTGCTGTAATTAATTAAATACTTCAAAGAACCAATCACAAGTGAAGTCAAGATGTTTCCAGTAAGCTCAGTCTAAAGTACACGCATGTTTCCTGACATTAAAAGTATTTGCCTAGAGTACCATTGTTCTGAATGACTTAAATGTAGGTGTTACAAAATACAAATTCCCAGCCTGTTCTTTAAATGCAAAGTTAAAAACTGGAGTTAATACGTTCCAAGGATGCAGCAAACTTGAATGTATTGCTACAATATGACATTCTCTTAAAAGGAATGTAAGAAAGTGTATATAACAATAGTAGATGCAAGAGAGATCTCATGAAGTGTTAATATACAATATATAACTGCATTGGCAATTATAGTAAATTGCCTAAAATATCAAAATTTAATTCCAAATAAAGACAAAATGAACGTAAACCAACGCATTTTTTTCTAAAGGGTAGGGATTTGATATCAGAACCAGAAAGTCATTGTGAAACAAAATGATGACTTTTCACGGCACAACAAGTTGGCACAAAATGCCTGCCATAGTTAATAGAGAATATTTATCAGTTCATGGACCAAAAGAATATGTTAAATGCTGAAAAGCTTCATATGGCCTTCTACTAACAAAAACAAACATAATTGTAAACATGTTAACAAATTGAGGTAACATTTTGTGTTTTGTGTTTGTGAGTGTTATTCCAGATGTAATATTGTAGTTTCTTGGGGGATTTTTTGAAATTCGACAATGCGAATATAAAGTGTGTTTGGTACGTTTATGCTTAAACAGTATAACAGAGTTCTACCTTCCAACTTTCATGAGATTCATAAGAATAATATTACAAGTCGAATTGTATCAGTCATAAACTTGCTCGGCTGCTTAATTCTCTGCTTGAGACTTGTTAGATTTAAATTGTTTGATCTCTTTACCATTTCTAAGTAGTTGATAATGGATTCTTCTTTTCTTGATCATTTTTCCCTACAATAAGACCTCGAATAAGCTATGTTGTAATCAAGTCTCCACCCCATCAATATAGTTGTTGGTAATGATGTAATAGTGTAATTTAATGTACCATACGGCAAACGTTTAATGTTATTCTTTATACCCTTCTTTACTTAAGTTACGAATGTAAAGAGTGTAAGTTACGTATATAAAGAGTGGAACTGAAAATTTCAATGTAATGTCATTCAGTGCATTGATAAATAATTTAAAACAAAATTTTGAACTGCAAAATTGTAAGCAATGGTTATATCGAATGACAATGGGCATGATTCCTGCATGGCCACACGATATGCAAGGTATCCATTTGAAAATGCGCCCTTTAATACAACTGCCATTACAGTTTACCTGCCTCGAGCATTTTAATAGGCTCTCGCAGTAGATCAAAGGAAATTTGAGCTGAGCAAGTGACTTTTCCACGCTTTTTTCCTTCGCTAGGCTTGGCCAATAAATTACGCAAAACACAGGCTAACGTTCCAGACTAATCACCTTGAAAGGTGAAGAAGTGGGCAGTGACGAAAAATGAACTGCTTTCATACTAAAGGGCGGTTTTTCAATGCATAGCTTCTGAGTAGCGACCCCAGAAGAAATTTCAATATAGGAATCATTGAAAAATTAAGGCAGGGTACCTCAGTTTCTATATCGCAGGAGTTGTGATGCTGAGGTGACTGGTTCAAATCCGTTCCATAGAAATTGTTATTTGGTCTTTTCCATCAAAATGAGCATGTGTTATAGTTTTGTTACTCAATGTACTTGAACATTATACCTACTTAATCCAATCCAAGAATGTTGCACTTATTTTTTTCATAAACTTCAATCGTTCATTCAGTACCAATGTTATAAGATCGTCGTTGATACCTGTACTGATTTATACTGATGTGGCTGATTTATACTGATGTGGCAGTTACGTGGCTGATTTAT
>TCONS_00016330	evm.TU.Chr14.64
ATGTTGCCCAAGACTAAGACTCACCGCACACCTGAGGAGGAACAATTCATCAAGGAACTAAAGGCAAAGTATGAGATACTTTATCACTCCATACAACCATTGCCTTACATCAGAGACAGAATGTATTGTGTTGATAAAGTATATGTTTATAGCGGCATTGAACGGTTAGTTCAACAAGCACATGGAAACAACATGTGGAAACTTTTAGAGTCACATCATGAACTACTAAACAAACCTGAGAATTGTGGTAGGCAAATTATAGAGGGCGAACCTGGATCCGGAAAATCAACACTGACACTACAGCTTGCATACGATTGGTGCCGAAGAGTTCCAAAATCCCCTTTAAGTAACGTACCGGTACTTATTTACCTGCGGCTAAGACAACTGAGAGGGGTGAAGTCAATATACAAAGCAATACGGCGTTTTATATTACCCAGAGACTCAGATCTGAGTGAGGTTATAGTGGAATCAATCATAAAGAATTGTTCAGGTGTATTGGTTATTTTGGATGGATTTGACGAATACCCTGATAAAGACGATCAAGAGACTGATATTTCTCTTATCCTTCGGAGAGAAATGTTGCAGGATATAGACGTCATTCTGACTACCAGGCCTTTCTACTTACCGAAAGAATTTGCACTGCGTAGTGATCGAATACGTTTAACAGGTTTCAACGAGGACATCCGAGATCAATATATTCGGAAAGCAGTTGTACACGGTGACGAACAAGCTGCCAGGGAAATAATACTTAAACTCCAACGAAACCCTCTACTTGGTGACTTGTGTCAAGTTCGTTTGTTGTTTGTTTTGTTTGCTCACATGAGCCACGAGAACAAAGACTTGAAGACATTCAAATCCATTACTAGCTTCTTTCGTAATGTGATAGCTTGCTTACATAGTCATTTGATGAACAAACCAATTGAAAAGGTATGTTTTGACTTAAAACAGGATGAGTTGAACAAGGTTGCTTTTGAGGCATTGAGCGGTAGAAACCAACTGATTGTGTGGGATAGTACTTCCCTGAGAAAACGACTTGGGCATGACTTTTATGAGCAGTATCTTAAAACTGGAATATTTTTTGAGGAAGAAATACTGACTGGTGATCAATTTCTCTACAAAAAGGAAGTCAGATTCTTCCACAAATTGTTCTGTGAGTGGTATGCTGCCCACTACATTGCTGATTATCTATCTCAAGAATCTTTAACCTCTGCCACAACAGAGAGCCAGAGTGTAGCTGAACTGCTCCGTTTTTTGGATCCTTTTGAACTTCACTATGTTTACAGATTTGCCTGTGGTCTTAATAAGACTGCTTCAGGTAAAATTGTAAATTATCTGCAAAACAACCTTAAACATAAAAAGTTTGCTATGATGTGTATGCTGGAACAAGACTATAAAAGTGAGAATATTGTTGATGCAATCACAAAGTTGGCTTCTAAAGTGGTCCACGTGCATGGCGATGACAGTCAACTACATCAGAGATCAACTTTACAAGTTTTGGAATTCGCGAGTGCAACACAGATTACCATAGCCTGCCTACACCTGACCATGGCCTTCAAGGAGTGTGATGGATACACTATTTTACTCCAATCTGGCCTCTCTCTCTGTCCTTTAGTGACAGTAGAAAAGATACACATAGAGACTGAGAAGGAGGGAAATGAACCATGTACAATATCAGAGATACAGTTAACAAACATCTTCTGTTTTGGGCTTCGTTGTCAGTCTGTTAAGGAGCTGTCGTTCAGTGAATGTCTGCTGCCTCTTTCGCCCTCTCAAGAGTCTATCAAGTCAGAGATGATATCTAGGAAACTTAAAATATACTGGCAAGACTACGGTTACAGCCTGAATCTCCATTCTGGTGATTGGGAGGTTGATAATATCAATATTATTGAGTCACTGTGTTCAGAGAGGTTACAGATCTGGACTAAAGATAGTAAATTACAACAGAATTGTACTTTGCAGCTACTGAAGAACGCATCTAACAATGATATCCCCATCTTCCATCTGGAGCTTCTACAATCCTTCTCCAAGGCTGATGCTGGTAACATCATCCTCTGTTCAGGGCTACAATTGTCCTGTCCTGTGTCATTAAAGAAGCTATCGATAGATACATATGAGGAGGGAAGAGAACTGACAGAGACAGAGGTTGCTGGCATATTGATGTTTGCACAACATTCACAGCGATTGGAAAAGCTAATGTTCTTATTTTGTCTGTTGCCCCAGTCTATTGCTGCTGAGGATATTCCTTCAATATTGAAGTCAAGGAAAGTGAAAGTCACTTGGTTACCGTACGATAGTGGCAAAATTTATGACCTCAACTTTGAATCTGGTCGATGGATGTATGATGATCGTACGCTCGATGTGACAGATGCAGTTTACAGCAAGGAGGTTAGCGAATTCCGGGAAGTATGGCAGGGTACAGACTGTCAAAAGGCTAGAGAAAGGAAACTGAAGGTACCCAAAGATGATACACTGACGCCACTGCTAACTGCCACATCAGTATAAA
>TCONS_00016328	evm.TU.Chr14.64
ATGTTGCCCAAGACTAAGACTCACCGCACACCTGAGGAGGAACAATTCATCAAGGAACTAAAGGCAAAGTATGAGTTACTTTATCACTCCGTACAACCATTGCCTTACATCAGAGACAGAATGTATTGTGTTGATAAAGTATATGTTTATAGTGGCATTGAACGGTTAGTTGAACAAGCACATGGAAACAAAATGTGGAAACTTTTAGAGTCACATCATGAACTACTAAAGAAACCTGAGAATTGTGGCAGGCAAATTATAGAGGGCGAACCTGGATCCGGAAAATCAACACTGACACTACAGCTTGCATACGATTGGTGCCAAAGAGTTCCAAAATCCCCTTTAAGTAACGTACCGGTACTTATTTACCTGCGGCTAAGACAACTGAGAGGGGTGAAGTCAATATACCAAGCAATACGGCGTTTTATATTACCCAGAGACTCAGATCTGAGTGAGGTTATAGTGGAATCAATCATAAAGAATTTTTCAGGTGTGTTGGTTATTTTGGATGGATTTGACGAATACCCTGATAAAGACGATCAAGAAACTGATATTTCTCTTATCCTTCGGAGAGAAATGTTGCAGGATATAGACGTCATTCTGACTACCAGGCCTTTCTACTTACCGAAAGAACTTGCACCGCATACTGATCGAATACGTTTAACAGGTTTCAACGAGGATATCCGAGATCAATATATTCGGAAAGCAGTTGTACACGGTGACGAACAAGCTGCCAGGGAAATAATACTTAAACTCCAACAAAACCCTCTAATTGGTGACTTGTGTCAAGTTCGTTTGTTGTTTGTTTTGTTTGCTCACATGAGCCACGAGAACAAAGACTTGAAGACATTCAAATCCGTTACTAGCTTCTTTCGTAATGTGATAGCTTGCTTACATAGTCATTTGATGAACAAACCAATTGAAAAGGTAATTTTTGACTTAAAACATGATGAGTTGAACAAGGTTGCTTTTGAGGCATTGAGCTGTAGAAACCAACTGATTGTGTGGGATAGTACTTCCCTGAGAAAACGACTTGGGGATGACTTTTATGAGCAGTATCTTAAAACTGGAATATTTTTTGAGGAAGAAATACTGACTGGTGATCAATTTCTCTACAAAAAGGAAGTCAGATTCTGCCACAAATTGTTCTGTGAGTGGTATGCTGCCCACTACATTGCTGATTATCTATCTCAAGAATCTTTAACCTCTGCCACAACAGAGAGCCAGAGTGTAGCTGAACTGCTCCGTTATTTGGATCCCTTTGAACTTCACTATGTTTACAGATTTGCCTGTGGTCTAAATAAGACTGCTTCGGGTAAAATTGTAAATTATCTGCAAAACAACCTTAAACATAAAAAGTTTGCTATGATGTGTATGCTGGAACAAGACTATAAAAGTGAGAATATTGTTGATGCAATCACAAAGTTGGCCTCTAAAGTGGTCCACGTACATGGCGATGACAGTCAAGTACATCAGAGATCTACTTTACAAGTTTTGGAATTTGCGAGTGCAACACAGATTACCATAGCTTGCCTACACCTGACCATGGCCTTCAAGGAGTGTGATGGATACACTATTTTACTCCAATCTGGCCTCTCTCTCTGTCCTTTAGTGACAGTAGAAAAGATACACATAGAGCTTGAGAAGGAGGGAAATGAACCGTATGCAATATCAGAGATACAGTTAACAAACATCTTCTGTTTTGGGCTTCGTTGTCAGTCTGTTAAGGAGCTGTCGTTCAGTGAATGTCTGCTGCCTCTTTCGCCCTCTCAAGAGTCTATCAATGCAGAGATGATATCTAGGAAACTTAAAATATACTGGCGAGACTACGGTTACAGCCTGAATCTCCATTCTGGTGATTGGGAGGTTGATAATATCAATATTATTGAGTCACTGTGTTCAGAGAGGTTACAGATCTGGACTAAAGATAGTAAATTACAACAGAATAGTACTTTGCAGCTACTGAAGAACGCATCTAACAATGATATCCCCATCTTCCATCTGGAGCTTCTACAATCCTTCTCCAAGGCTGATGCTGGTAACATCATCCTCTGTTCAGGGCTACAATTGTCCTGTCCTGTGTCATTAAAGAAGCTATCGATAGATACATATGAGGAGGGAAGAGAACTGACAGAGACAGAGGTTGTTGGCATATTGATGTTTGCACAACATTCACAGCGATTGGAAAAGCTAATGTTCTTATTTTGTCTGTTGCCCCAGTCTATTGCTGCTGAGGATATTCCTTCAATATTGAAGTCAAGGAAAGTGAGAGTCACTTGGTTACCGTACGATAGTGGCAAAATTTATGACCTCAACCTTGAATCTGGTAGATGGATGTATGATGATCGTACGCTCGATGTGACAGATGCAGTTTACAGCAAGGAGGTTAGTGAATTCCGGGAAGTATGGCAGGGTACAGACTGTCAAAAGGCTAGAGAAAGGAAACTGAAGGTACCCAAAGATGATACACTGACGCCACTGCTAACTGCCACATCAGTATAAA
>TCONS_00016329	evm.TU.Chr14.64
ATGTTGCCCAAGACTAAGACTCACCGCACACCTGAGGAGGAACAATTCATCAAGGAACTAAAGGCAAAGTATGAGATACTTTATCACTCCATACAACCATTGCCTTACATCAGAGACAGAATGTATTGTGTTGATAAAGTATATGTTTATAGCGGCATTGAACGGTTAGTTCAACAAGCACATGGAAACAACATGTGGAAACTTTTAGAGTCACATCATGAACTACTAAACAAACCTGAGAATTGTGGTAGGCAAATTATAGAGGGCGAACCTGGATCCGGAAAATCAACACTGACACTACAGCTTGCATACGATTGGTGCCGAAGAGTTCCAAAATCCCCTTTAAGTAACGTACCGGTACTTATTTACCTGCGGCTAAGACAACTGAGAGGGGTGAAGTCAATATACAAAGCAATACGGCGTTTTATATTACCCAGAGACTCAGATCTGAGTGAGGTTATAGTGGAATCAATCATAAAGAATTGTTCAGGTGTATTGGTTATTTTGGATGGATTTGACGAATACCCTGATAAAGACGATCAAGAGACTGATATTTCTCTTATCCTTCGGAGAGAAATGTTGCAGGATATAGACGTCATTCTGACTACCAGGCCTTTCTACTTACCGAAAGAATTTGCACTGCGTAGTGATCGAATACGTTTAACAGGTTTCAACGAGGACATCCGAGATCAATATATTCGGAAAGCAGTTGTACACGGTGACGAACAAGCTGCCAGGGAAATAATACTTAAACTCCAACGAAACCCTCTACTTGGTGACTTGTGTCAAGTTCGTTTGTTGTTTGTTTTGTTTGCTCACATGAGCCACGAGAACAAAGACTTGAAGACATTCAAATCCATTACTAGCTTCTTTCGTAATGTGATAGCTTGCTTACATAGTCATTTGATGAACAAACCAATTGAAAAGGTATGTTTTGACTTAAAACAGGATGAGTTGAACAAGGTTGCTTTTGAGGCATTGAGCGGTAGAAACCAACTGATTGTGTGGGATAGTACTTCCCTGAGAAAACGACTTGGGCATGACTTTTATGAGCAGTATCTTAAAACTGGAATATTTTTTGAGGAAGAAATACTGACTGGTGATCAATTTCTCTACAAAAAGGAAGTCAGATTCTTCCACAAATTGTTCTGTGAGTGGTATGCTGCCCACTACATTGCTGATTATCTATCTCAAGAATCTTTAACCTCTGCCACAACAGAGAGCCAGAGTGTAGCTGAACTGCTCCGTTTTTTGGATCCTTTTGAACTTCACTATGTTTACAGATTTGCCTGTGGTCTTAATAAGACTGCTTCAGGTAAAATTGTAAATTATCTGCAAAACAACCTTAAACATAAAAAGTTTGCTATGATGTGTATGCTGGAACAAGACTATAAAAGTGAGAATATTGTTGATGCAATCACAAAGTTGGCTTCTAAAGTGGTCCACGTGCATGGCGATGACAGTCAACTACATCAGAGATCAACTTTACAAGTTTTGGAATTCGCGAGTGCAACACAGATTACCATAGCCTGCCTACACCTGACCATGGCCTTCAAGGAGTGTGATGGATACACTATTTTACTCCAATCTGGCCTCTCTCTCTGTCCTTTAGTGACAGTAGAAAAGATACACATAGAGACTGAGAAGGAGGGAAATGAACCATGTACAATATCAGAGATACAGTTAACAAACATCTTCTGTTTTGGGCTTCGTTGTCAGTCTGTTAAGGAGCTGTCGTTCAGTGAATGTCTGCTGCCTCTTTCGCCCTCTCAAGAGTCTATCAATGCAGAGATGATATCTAGGAAACTTAAAATATACTGGCGAGACTACGGTTACAGCCTGAATCTCCATTCTGGTGATTGGGAGGTTGATAATATCAATATTATTGAGTCACTGTGTTCAGAGAGGTTACAGATCTGGACTAAAGATAGTAAATTACAACAGAATAGTACTTTGCAGCTACTGAAGAACGCATCTAACAATGATATCCCCATCTTCCATCTGGAGCTTCTACAATCCTTCTCCAAGGCTGATGCTGGTAACATCATCCTCTGTTCAGGGCTACAATTGTCCTGTCCTGTGTCATTAAAGAAGCTATCGATAGATACATATGAGGAGGGAAGAGAACTGACAGAGACAGAGGTTGTTGGCATATTGATGTTTGCACAACATTCACAGCGATTGGAAAAGCTAATGTTCTTATTTTGTCTGTTGCCCCAGTCTATTGCTGCTGAGGATATTCCTTCAATATTGAAGTCAAGGAAAGTGAGAGTCACTTGGTTACCGTACGATAGTGGCAAAATTTATGACCTCAACCTTGAATCTGGTAGATGGATGTATGATGATCGTACGCTCGATGTGACAGATGCAGTTTACAGCAAGGAGGTTAGTGAATTCCGGGAAGTATGGCAGGGTACAGACTGTCAAAAGGCTAGAGAAAGGAAACTGAAGGTACCCAAAGATGATACACTGACGCCACTGCTAACTGCCACATCAGTATAAA
>TCONS_00016327	evm.TU.Chr14.64
ATGTTGCCCAAGACTAAGACTCACCGCACACCTGAGGAGGAACAATTCATCAAGGAACTAAAGGCAAAGTATGAGATACTTTATCACTCCATACAACCATTGCCTTACATCAGAGACAGAATGTATTGTGTTGATAAAGTATATGTTTATAGCGGCATTGAACGGTTAGTTCAACAAGCACATGGAAACAACATGTGGAAACTTTTAGAGTCACATCATGAACTACTAAACAAACCTGAGAATTGTGGTAGGCAAATTATAGAGGGCGAACCTGGATCCGGAAAATCAACACTGACACTACAGCTTGCATACGATTGGTGCCGAAGAGTTCCAAAATCCCCTTTAAGTAACGTACCGGTACTTATTTACCTGCGGCTAAGACAACTGAGAGGGGTGAAGTCAATATACAAAGCAATACGGCGTTTTATATTACCCAGAGACTCAGATCTGAGTGAGGTTATAGTGGAATCAATCATAAAGAATTGTTCAGGTGTATTGGTTATTTTGGATGGATTTGACGAATACCCTGATAAAGACGATCAAGAGACTGATATTTCTCTTATCCTTCGGAGAGAAATGTTGCAGGATATAGACGTCATTCTGACTACCAGGCCTTTCTACTTACCGAAAGAATTTGCACTGCGTAGTGATCGAATACGTTTAACAGGTTTCAACGAGGACATCCGAGATCAATATATTCGGAAAGCAGTTGTACACGGTGACGAACAAGCTGCCAGGGAAATAATACTTAAACTCCAACGAAACCCTCTACTTGGTGACTTGTGTCAAGTTCGTTTGTTGTTTGTTTTGTTTGCTCACATGAGCCACGAGAACAAAGACTTGAAGACATTCAAATCCATTACTAGCTTCTTTCGTAATGTGATAGCTTGCTTACATAGTCATTTGATGAACAAACCAATTGAAAAGGTATGTTTTGACTTAAAACAGGATGAGTTGAACAAGGTTGCTTTTGAGGCATTGAGCGGTAGAAACCAACTGATTGTGTGGGATAGTACTTCCCTGAGAAAACGACTTGGGCATGACTTTTATGAGCAGTATCTTAAAACTGGAATATTTTTTGAGGAAGAAATACTGACTGGTGATCAATTTCTCTACAAAAAGGAAGTCAGATTCTTCCACAAATTGTTCTGTGAGTGGTATGCTGCCCACTACATTGCTGATTATCTATCTCAAGAATCTTTAACCTCTGCCACAACAGAGAGCCAGAGTGTAGCTGAACTGCTCCGTTTTTTGGATCCTTTTGAACTTCACTATGTTTACAGATTTGCCTGTGGTCTTAATAAGACTGCTTCAGGTAAAATTGTAAATTATCTGCAAAACAACCTTAAACATAAAAAGTTTGCTATGATGTGTATGCTGGAACAAGACTATAAAAGTGAGAATATTGTTGATGCAATCACAAAGTTGGCTTCTAAAGTGGTCCACGTGCATGGCGATGACAGTCAACTACATCAGAGATCAACTTTACAAGTTTTGGAATTCGCGAGTGCAACACAGATTACCATAGCCTGCCTACACCTGACCATGGCCTTCAAGGAGTGTGATGGATACACTATTTTACTCCAATCTGGCCTCTCTCTCTGTCCTTTAGTGACAGTAGAAAAGATACACATAGAGACTGAGAAGGAGGGAAATGAACCATGTACAATATCAGAGATACAGTTAACAAACATCTTCTGTTTTGGGCTTCGTTGTCAGTCTGTTAAGGAGCTGTCGTTCAGTGAATGTCTGCTGCCTCTTTCGCCCTCTCAAGAGTCTATCAAGTCAGAGATGATATCTAGGAAACTTAAAATATACTGGCGAGACTACGGTTACAGCCTGAATCTCCATTCTGGTGATTGGGAGGTTGATAATATCAATATTATTGAGTCACTGTGTTCAGAGAGGTTACAGATCTGGACTAAAGATAGTAAATTACAACAGAATAGTACTTTGCAGCTACTGAAGAACGCATCTAACAATGATATCCCCATCTTCCATCTGGAGCTTCTACAATCCTTCTCCAAGGCTGATGCTGGTAACATCATCCTCTGTTCAGGGCTACAATTGTCCTGTCCTGTGTCATTAAAGAAGCTATCGATAGATACATATGAGGAGGGAAGAGAACTGACAGAGACAGAGGTTGTTGGCATATTGATGTTTGCACAACATTCACAGCGATTGGAAAAGCTAATGTTCTTATTTTGTCTGTTGCCCCAGTCTATTGCTGCTGAGGATATTCCTTCAATATTGAAGTCAAGGAAAGTGAGAGTCACTTGGTTACCGTACGATAGTGGCAAAATTTATGACCTCAACCTTGAATCTGGTAGATGGATGTATGATGATCGTACGCTCGATGTGACAGATGCAGTTTACAGCAAGGAGGTTAGTGAATTCCGGGAAGTATGGCAGGGTACAGACTGTCAAAAGGCTAGAGAAAGGAAACTGAAGGTACCCAAAGATGATACACTGACGCCACTGCTAACTGCCACATCAGTATAAA
>TCONS_00016330	evm.TU.Chr14.64
MLPKTKTHRTPEEEQFIKELKAKYEILYHSIQPLPYIRDRMYCVDKVYVYSGIERLVQQAHGNNMWKLLESHHELLNKPENCGRQIIEGEPGSGKSTLTLQLAYDWCRRVPKSPLSNVPVLIYLRLRQLRGVKSIYKAIRRFILPRDSDLSEVIVESIIKNCSGVLVILDGFDEYPDKDDQETDISLILRREMLQDIDVILTTRPFYLPKEFALRSDRIRLTGFNEDIRDQYIRKAVVHGDEQAAREIILKLQRNPLLGDLCQVRLLFVLFAHMSHENKDLKTFKSITSFFRNVIACLHSHLMNKPIEKVCFDLKQDELNKVAFEALSGRNQLIVWDSTSLRKRLGHDFYEQYLKTGIFFEEEILTGDQFLYKKEVRFFHKLFCEWYAAHYIADYLSQESLTSATTESQSVAELLRFLDPFELHYVYRFACGLNKTASGKIVNYLQNNLKHKKFAMMCMLEQDYKSENIVDAITKLASKVVHVHGDDSQLHQRSTLQVLEFASATQITIACLHLTMAFKECDGYTILLQSGLSLCPLVTVEKIHIETEKEGNEPCTISEIQLTNIFCFGLRCQSVKELSFSECLLPLSPSQESIKSEMISRKLKIYWQDYGYSLNLHSGDWEVDNINIIESLCSERLQIWTKDSKLQQNCTLQLLKNASNNDIPIFHLELLQSFSKADAGNIILCSGLQLSCPVSLKKLSIDTYEEGRELTETEVAGILMFAQHSQRLEKLMFLFCLLPQSIAAEDIPSILKSRKVKVTWLPYDSGKIYDLNFESGRWMYDDRTLDVTDAVYSKEVSEFREVWQGTDCQKARERKLKVPKDDTLTPLLTATSV
>TCONS_00016328	evm.TU.Chr14.64
MLPKTKTHRTPEEEQFIKELKAKYELLYHSVQPLPYIRDRMYCVDKVYVYSGIERLVEQAHGNKMWKLLESHHELLKKPENCGRQIIEGEPGSGKSTLTLQLAYDWCQRVPKSPLSNVPVLIYLRLRQLRGVKSIYQAIRRFILPRDSDLSEVIVESIIKNFSGVLVILDGFDEYPDKDDQETDISLILRREMLQDIDVILTTRPFYLPKELAPHTDRIRLTGFNEDIRDQYIRKAVVHGDEQAAREIILKLQQNPLIGDLCQVRLLFVLFAHMSHENKDLKTFKSVTSFFRNVIACLHSHLMNKPIEKVIFDLKHDELNKVAFEALSCRNQLIVWDSTSLRKRLGDDFYEQYLKTGIFFEEEILTGDQFLYKKEVRFCHKLFCEWYAAHYIADYLSQESLTSATTESQSVAELLRYLDPFELHYVYRFACGLNKTASGKIVNYLQNNLKHKKFAMMCMLEQDYKSENIVDAITKLASKVVHVHGDDSQVHQRSTLQVLEFASATQITIACLHLTMAFKECDGYTILLQSGLSLCPLVTVEKIHIELEKEGNEPYAISEIQLTNIFCFGLRCQSVKELSFSECLLPLSPSQESINAEMISRKLKIYWRDYGYSLNLHSGDWEVDNINIIESLCSERLQIWTKDSKLQQNSTLQLLKNASNNDIPIFHLELLQSFSKADAGNIILCSGLQLSCPVSLKKLSIDTYEEGRELTETEVVGILMFAQHSQRLEKLMFLFCLLPQSIAAEDIPSILKSRKVRVTWLPYDSGKIYDLNLESGRWMYDDRTLDVTDAVYSKEVSEFREVWQGTDCQKARERKLKVPKDDTLTPLLTATSV
>TCONS_00016329	evm.TU.Chr14.64
MLPKTKTHRTPEEEQFIKELKAKYEILYHSIQPLPYIRDRMYCVDKVYVYSGIERLVQQAHGNNMWKLLESHHELLNKPENCGRQIIEGEPGSGKSTLTLQLAYDWCRRVPKSPLSNVPVLIYLRLRQLRGVKSIYKAIRRFILPRDSDLSEVIVESIIKNCSGVLVILDGFDEYPDKDDQETDISLILRREMLQDIDVILTTRPFYLPKEFALRSDRIRLTGFNEDIRDQYIRKAVVHGDEQAAREIILKLQRNPLLGDLCQVRLLFVLFAHMSHENKDLKTFKSITSFFRNVIACLHSHLMNKPIEKVCFDLKQDELNKVAFEALSGRNQLIVWDSTSLRKRLGHDFYEQYLKTGIFFEEEILTGDQFLYKKEVRFFHKLFCEWYAAHYIADYLSQESLTSATTESQSVAELLRFLDPFELHYVYRFACGLNKTASGKIVNYLQNNLKHKKFAMMCMLEQDYKSENIVDAITKLASKVVHVHGDDSQLHQRSTLQVLEFASATQITIACLHLTMAFKECDGYTILLQSGLSLCPLVTVEKIHIETEKEGNEPCTISEIQLTNIFCFGLRCQSVKELSFSECLLPLSPSQESINAEMISRKLKIYWRDYGYSLNLHSGDWEVDNINIIESLCSERLQIWTKDSKLQQNSTLQLLKNASNNDIPIFHLELLQSFSKADAGNIILCSGLQLSCPVSLKKLSIDTYEEGRELTETEVVGILMFAQHSQRLEKLMFLFCLLPQSIAAEDIPSILKSRKVRVTWLPYDSGKIYDLNLESGRWMYDDRTLDVTDAVYSKEVSEFREVWQGTDCQKARERKLKVPKDDTLTPLLTATSV
>TCONS_00016327	evm.TU.Chr14.64
MLPKTKTHRTPEEEQFIKELKAKYEILYHSIQPLPYIRDRMYCVDKVYVYSGIERLVQQAHGNNMWKLLESHHELLNKPENCGRQIIEGEPGSGKSTLTLQLAYDWCRRVPKSPLSNVPVLIYLRLRQLRGVKSIYKAIRRFILPRDSDLSEVIVESIIKNCSGVLVILDGFDEYPDKDDQETDISLILRREMLQDIDVILTTRPFYLPKEFALRSDRIRLTGFNEDIRDQYIRKAVVHGDEQAAREIILKLQRNPLLGDLCQVRLLFVLFAHMSHENKDLKTFKSITSFFRNVIACLHSHLMNKPIEKVCFDLKQDELNKVAFEALSGRNQLIVWDSTSLRKRLGHDFYEQYLKTGIFFEEEILTGDQFLYKKEVRFFHKLFCEWYAAHYIADYLSQESLTSATTESQSVAELLRFLDPFELHYVYRFACGLNKTASGKIVNYLQNNLKHKKFAMMCMLEQDYKSENIVDAITKLASKVVHVHGDDSQLHQRSTLQVLEFASATQITIACLHLTMAFKECDGYTILLQSGLSLCPLVTVEKIHIETEKEGNEPCTISEIQLTNIFCFGLRCQSVKELSFSECLLPLSPSQESIKSEMISRKLKIYWRDYGYSLNLHSGDWEVDNINIIESLCSERLQIWTKDSKLQQNSTLQLLKNASNNDIPIFHLELLQSFSKADAGNIILCSGLQLSCPVSLKKLSIDTYEEGRELTETEVVGILMFAQHSQRLEKLMFLFCLLPQSIAAEDIPSILKSRKVRVTWLPYDSGKIYDLNLESGRWMYDDRTLDVTDAVYSKEVSEFREVWQGTDCQKARERKLKVPKDDTLTPLLTATSV
