# Supplementary material for: Transcriptomic Analysis Reveals Molecular Mechanisms of Fleeing, Adhesion, and Thanatosis Patterns in Sea Cucumber Apostichopus japonicus
Source: Biology (Basel). 2026 Jun 22;15(12):975. doi: 10.3390/biology15120975 (PMC13295820; doi:10.3390/biology15120975)
Supplement: Supplementary file 1 [file biology-15-00975-s001.zip › Supplementary Materials S2/evm.TU.Chr16.656.txt]

>evm.model.Chr16.656_dup1	evm.TU.Chr16.656
TGGTAGCCTTTGCTTTGTACAAACACAACGTCAGCAGAGCAATTGAATACATATAAACCACTGTAATGTGACGTCGTCTAGTGCAAGGTTTTTGGCCAACAACCAACTGTGCATAACGTTACTGGTATTTTTTTAATATTAAGTTCAATGAAGTTGTTAAGATATTTGAAGCAGTTGCTCTTTTGCGGAAGGCCGCAGTAAGGGAATTCCATGTAGACTACACTAGGCTTCACTGTTGTTAGTGTTACTGACATTCCGTTACGGTACCGTAAACTATTAAACTTGCTATACGGATACTACACAGTATTACTTATTAGGGCCAAAGAAAAGTGAGTGCACTAGGCTAGGCCTATGCTACAGTAGGTAGTTAGACATTTATACTGAAGACAAAATTACGAACGTCATAATTGGCCGATACTAGCCGATAATTCAGCAAAATGATAGAGCACTAAAGCAGGACCTGCCATAATGACTGGATTCGACATAGGTATCACTATCAGTATCACATAGAACAATGGCCGTTTCCTTGTTGTGTAATTGGCTTTGATTTTCCTGTAGGTCTATAGGCTGATTTTCCTGTAGGTCTATAGGCGTAGGCCAAGTACAGTATGTCGGTAGGGCTATGTGATTGTGATTTAATTCTTATGCCTCAGAATTGCGTTGTTTTTTTCCATCCTGTAGACTGCATTGGTGCTAACGTGTACAGCGGTATGAATGAATGATAACATCCAGAAATGGGTGAGAAGAGTCGGGCAGTCATCTCTGAAATCAAAGATGACTTATTGGCAGCAGATTTAAAATGGAGTCTTTTCCTCGCTGCTCTTAAAAGCTACAGACATGACAGTATTCTCAGACCTTTCCCGTCTGGATTTACTTCAGAAACGGGGGAGAAGGATTTTGAAGCTTTGGTAAGTATAGTAGATGGACGCTGTTTCATTAAGGCTGATTTTCACCAGTAATCATTCTGACAACCTCATATATACCTTTGAGGTCTAACAGACAAATCACAAATAGACAAGCATAATCGATTCACTCAAACATGATAGAAGAATCAATGACCTAAAAGATTCCTTAAAAATCATCACAGTATTTACATATGAAACATCATTATGTAACTATAGTATTATTTAGAAGTGGTGATATTGAGTACCAAGCAATTTTGAATGTTTCCTAATCCACTGAAGCCAGAAATATGATATCCATATATCCCTGTCTTGTTATGAAATCCTTTAGAGATAGTTGCAATATCTGGATAAAATTTTGACTTTAAGGGACATAGGTCAATCTTCATAGCATCTGTTGTGTTTTTTTCTTAACATGGTACATCAGCAAATTTTTGTCTGCATATTACAGACCAGCGTTGCAGAAGAAATACCTTCGTTGAAAACATTGGTACATCAAACCAGGGCTGAAGAAATGTTATCCGACCAAGCCTGGGATCTTTTGGGATGGACTTTGCAAGATAATCCTTTCATTGTGAAATCTTTAGAAAATAGCCAGGTAGATCTGCCTTCTTTACAGTAGATATTTTATAATTCATGTTGGTAAATCTAATTGTATCTAAAAGTGAAACTTATATAAGTCTTCTTTGAGAAAATACTGCAGGGTTGGCTGATTCAAATCAGTGATATATATCACTCGATTAAGAAAAAAACATTGATTAAAATCACATGTTTGAATCTTTTACACACCTAGTAAAGAAATGAAGAAAATTAAAACAGAAACAGTTATTTACTTTCTCAGATTTTGATTGCAGAGCACAGTATTATTTCTTCATAATTTGGCTAAATGACTTGCTACAACACTACTAACTAAATGATAACCATCCTCATCTCACCATCCAGCTCCCTCCAACAGCCTCAGAAAACAGAAGGTAGACAAAAGTCAGGAAATTTGCATCACATGTTCAGGCACAGAGTATTATATTCTGATGGGTGTTTTACCCACATAGCTGTACTCAATGGACCTCGTCCATATAATGTGTCACAATGCATTATTTGTCTCTACTTTTAACTGTGAAAATGTGTTTTTTATATCTAGTTTGCCAGAATACTGGAGTTGACAGGTCAAGCCAGTTACAAAGTAGAACCAAACTTACTGTTTGAAGTGGAATACCTCAATGCCTCAAATCAAAAGTTTTCAGAGTTACAGAAGCAACATGATGTCATCTATGCCTACCACGGAAGCAGACTAGAAAACTTTCATTCCATCCTTCACAATGGCCTTATACATGCTCTTAGTAAGGTAACTAACCACACCAGCTCTCTTTATTATATGTTCAAGACGGTTGGAAAACCCTTATAAAACAGTTGTATTTGTGAAATGTCCTTATTAGAAGACATTCCGTGGACTTAGGCAGCATTTATTGCATCGTCAGTCGAGTCACAGACACAGACACTAGTGGAATCATTTAAGTTTATCTTTAAGGTGTCAAAGGGGGCAATTCTTTGGACAGGTCTCAGAATTAATGTATCCCATGAAATGGCTGATAATATTTTTAAGTAGACTGGTATCAAATTGATATGTATAAATTTGTAGAATAATAATGGAGAAGGGTAATCCCCACCGCTGAGCCCCTCCCCCAGGACATGGATCACACTACCCCACAAATCTACCTGGGACTCAAATATTCCTAAGCACAGTACAGTGGAGTACAGTACAGTATAAAGTCTTAGCTGAGTCAAAATATCCTATATGGCACAGAACTGGCATACTGTACAGTATATCTTGAACAATTGTGTCAAGGAAATGTTTTTCGCCTGGTTTGATTTCCTTTTGCGGTACAGTACAGGAAAAGCTGTAGTGTGAAAGTAGCAGATGGCAATGACAAAGGTAATGATTAATAGGGTTAATTGTTATGTTAAACAATTAAAGTAATGAACAAACAATACTATGGTAAATATCAACAAACTGTCATCCACTTGCTCATTGTTCATGTTTAAAAATTGCTGAATCATTTACAAAGTTAGTTGTGTCAAGCAAATCCCATTCTCAGAGGGTCTCCAAGGACGAGAGTAGCTTGATAAATAGTTGTTAACGACCTGCCAGAAAGAATTGTGTATTCTGGTGTGTAGTGTGTATGGTCACAGCAGTGAATACTTTCAGTATTTTGTATAGCGTTTTGAAGACTCTGAATTTTGTCTTTTATAACATTCTATGGTTCATGTGTGAACAAAAGTGTGGTGTGGTATGTGATTGGGCTTGCACAACAAGTATATGCTTATAGGCTTATGCTAAAATATAGGTATGCTTATATAAGTATATGCTTATATTGACCATATCAGCATGCCATACAAGATCAAATTAGTCCCTGCACAAGGAAAACTTTGGTTGCGTTTTTATTGCATAAACATTTCAAGGGTTGTGACTTTTGCTTATAATTGGACACTAGGAATCTGTGTTAAGAAATTGTTACTTATCTATTTTTCTTTTGTGTAGCACGCTGACCACTTTGTGTGTCATTTTGCTATGCTACACAGATAAAATGCTTCAAATGGGTTGTAAAATTGTACAATAATCAGTGCACAAGAGTGTGCTATTATTCCCTTCCAACAATTGCCAACAGTTAGCAAATCATTTGATATGAAAAATTTCAGCTGTGAAAAGTATTTCTGACCTATCATTTGCTCCTTTGAATTACCTGTCGCTGCTTTTCAGAATACTCTCTTCGGTGAAGGGACTTACTTATCCAGTGATCTTGCAGTCTCTATGCCTTACAGTCCAAAAGCCAAGGCATGGCAACGCAGCTCTGTTGGGGAATCTCTCAGTTGTGTAGCTGTCTGCCAAATCATTGATCACCCTGATGTCAAGTGTCAAACAGAGAGTGAGTTTAACGTATTAACAATCATACAATGAATATTCATGAGGTCATAGTTTAACTTGCCAGGTGAGTTTGTGTTGTATTGTAGTCCCAACCTGATTATCACATTCATCATCAGGTGTTAATTATAAGGTTTATATATCCAAAATAAAAAAGTGTTTCTGTGAACAAAAGATTGCATTTTCTTTGCAAATAGCATCTGGTTTCTTAACAAATAAAAGGGATATAGAATTAACACCTAGGCAGCCATCAGTGATGACCTGCTGCAATGTACCAAGATCAATTTTGTGCCTACAATCTTTAAAATAAAAGGCTGATTAAGAAGTAGCAGTTTTGTCAGAAAACAATAAATATAAAAGAAAAAGAATCATCTAGTGATCCAGTTCCATGTCCTGTTGTATGTTTCCTGTTGTAAATGGTCTGTGTTATATCTTCGTCTGTTTTGATCCTTGTCGTAGATACAGACAAGAGGAGGGCGAGGGCACCAGACAGCTTAGGCGGCGATGTTCCTGACAAGTACTACATTGTCACAAATAGTGAGCTTGTCCGATTAAAATACCTCCTGATCTTCTCTGAAAAATCGTCTTCTACCATGAGGTGAGTTGGACGTAATTAATTATTATATGCTATGTGGTGTGCATTAATAGAGAGTATTAACAACAATATGCTACACTGTGGATGACCAAAGAGGATAAGTTGTCATAACCAAGGTTGCAGAGGGGATGGTCTGAGTTAACGGCCCCCTCCCCCTTTGAACGGTAGCTATTTATTTGAAGTAAAAAACAATATGCTGTGTAAGATTTGAGCAGTTCAATGACTTACTATTATTCAAATTTGAGTAGTAGTAGACCAAGTCAAGCAAGAAAGTGTTTTTTTGTTACTATTTTTACAACTTTGCTGTACTATCCATTGAAAAGTTTTCATCTTGTTAAAGTTAAAATGATGAAGAGGTGTATTACAACAACTGCATTGCTAATGGCCTGTATGAATCAGACGTACGGTATAGCAGTGTGAATGTGGGTGCAAGTAGAATTCCACTTGGTGTGAGTAGCAATATGAGTACAAGGCTGAAAGTGCAAGTAACAGTACTAAGTCTTTCACTCAGTGTCTATAGATTTCGAACTCCATTGAGTTTGAGGTGCTGAGTACTCTCATACTCGCCTTTCGTGGATCTCCATGAAAGGCAAGTTATGAGAGTAAGGGTATGTGCAGGGACTCACTACAAGTATAGCGTGAATCATCCTCATCATGGATTTCTCTCCTCTCTCCAGTGCTGTTCAGCAGCAATCCAAGCTCGCCGTCTGGGTCCGGAACCACAAATTTGCTCTACTCATGATGACGTACATTCTTGTACTCCTCTTTGTCGGAATCATCAATTCAAAGGGCTTCCGCTCATTCCAAAGACAGTATTTACGACTAACCTGA
>TCONS_00022116	evm.TU.Chr16.656
TGGTAGCCTTTGCTTTGTACAAACACAACGTCAGCAGAGCAATTGAATACATATAAACCACTGTAATGTGACGTCGTCTAGTGCAAGGTTTTTGGCCAACAACCAACTGTGCATAACGTTACTGACTGCATTGGTGCTAACGTGTACAGCGGTATGAATGAATGATAACATCCAGAAATGGGTGAGAAGAGTCGGGCAGTCATCTCTGAAATCAAAGATGACTTATTGGCAGCAGATTTAAAATGGAGTCTTTTCCTCGCTGCTCTTAAAAGCTACAGACATGACAGTATTCTCAGACCTTTCCCGTCTGGATTTACTTCAGAAACGGGGGAGAAGGATTTTGAAGCTTTGACCAGCGTTGCAGAAGAAATACCTTCGTTGAAAACATTGGTACATCAAACCAGGGCTGAAGAAATGTTATCCGACCAAGCCTGGGATCTTTTGGGATGGACTTTGCAAGATAATCCTTTCATTGTGAAATCTTTAGAAAATAGCCAGTTTGCCAGAATACTGGAGTTGACAGGTCAAGCCAGTTACAAAGTAGAACCAAACTTACTGTTTGAAGTGGAATACCTCAATGCCTCAAATCAAAAGTTTTCAGAGTTACAGAAGCAACATGATGTCATCTATGCCTACCACGGAAGCAGACTAGAAAACTTTCATTCCATCCTTCACAATGGCCTTATACATGCTCTTAGTAAGAATACTCTCTTCGGTGAAGGGACTTACTTATCCAGTGATCTTGCAGTCTCTATGCCTTACAGTCCAAAAGCCAAGGCATGGCAACGCAGCTCTGTTGGGGAATCTCTCAGTTGTGTAGCTGTCTGCCAAATCATTGATCACCCTGATGTCAAGTGTCAAACAGAGAATACAGACAAGAGGAGGGCGAGGGCACCAGACAGCTTAGGCGGCGATGTTCCTGACAAGTACTACATTGTCACAAATAGTGAGCTTGTCCGATTAAAATACCTCCTGATCTTCTCTGAAAAATCGTCTTCTACCATGAGTGCTGTTCAGCAGCAATCCAAGCTCGCCGTCTGGGTCCGGAACCACAAATTTGCTCTACTCATGATGACGTACATTCTTGTACTCCTCTTTGTCGGAATCATCAATTCAAAGGGCTTCCGCTCATTCCAAAGACAGTATTTACGACTAACCTGATAGGAGTTGTATCTCACCTGAAGATGAACTCTCGGCTTGCCCTATCGTCGGTGTCATCTCTCACAAGACAGGAGATGTTCGCAGTCGATGGAATTATGAGAGAAAGGTTTCGCTGAGATGTACCTCACTGGGTCGGCTTACATTATCCTACAAATAATATTGCACAGTATGACTACACAGAGAAGTTCTGTTAACTTCTGGGGGGTGTTGGTTACAAGCAACTGCTTGAGGTGCTGTGAAAAAATTTTTTTCTTCTGAATTTCAATATTAAACCTTTCTCGATTAGATGTTTTTGGATATGTTGAAGTAGTTCTGGCCTGCTCATTGTGAGGCCGCACAAAATTCATTTACGTCAGTCGTCAGTATTCTGGGAAAATGGGAGAAATCCTAATGGGTTTTAAATAAATGATACTTAAATTTTTATGATATTATAATGTCTATTTACTGTCAATCTTAAGTTTATTTTCACTCACAATGGAATCATATACTTTGATCTTTCATCGATATGTGGGATTCAATCAAGAATTTATATAAAAACTTGTATTAATTCCTTAGCAATGCGAAACAAGTCCTTTAAAGACTTGCAAAATTTTAAGATGAAATTGCTCAGCAACACATGGCTGCTGCAGACATTTTGCGCAGCATAAACTAATACAATCTTTGGCTTAGTTTCTTAGATGATATTGTAAATAGTCATAGGATAATATCTCTAAAATTGGCATTTTTAGAAAACATATTAGTTCTAAAAAAAGGGGATTTCGACATCAGATTGCCAGACTCTGTGTTAATTTTATGTACAAATGCAGTGAAAGAGGAGTACCTTCTATAATAGATCAAATTTGTGAGTACGAGTAAAAGTTTCCAGTTTAGCTCTGAGCAAACAATGAGAAAATGTCTAGCCAAGAACAGGATAAGACGTCCAAGGTGACGTTTAAGGTGACGAAGAGAGTCAGTACGATGCTAGAATCCTAGATACTTAATATATGTAGAGTCACTGTTATATTAATTCATATTTTTAAGAAGCACAAATTATTGATATTAGGGGAATGTAACAACACATCAACTTAGTATTTGCACAAATTGCTTCGTTTGATTTCTGTATTCAAGGTTAGTGGCCCACTGTGTAGAGTATGTACATTTGAACAGCACATAGCACCTTTCAATATCTACATGATGGCTCATAATACATTTTAATGAACAAAGTGAGATTGCCTAGACGTTAGTTTTGTTTTGTCTTACATTTATTAGTATATACAGCAAATTCATGGTGTCTTTCTTTACTTCCATGATAAAGGAGCTTTGTGGGAATTATTTTTTTGGGGGGGGGATAACCTGTTTTGTACCAAAAATGAACTTGAAGCAAATAGGTGTGATGTCATAGATGCACATGGACACATTTCTTGTTCTTTAAAATGTTCATCCAATTTTCTTCTTCAGAATTGGGATGCATTGACGTATGTCATTGTTAACACAAGGCATTGGGGTATGGATAACTTCACACCTCCTGAGGCAAAGTTGGAACCCTGTCCAATCGAGGGGTCGAAGCCAAAAATTATGAAAACAAAACACTTTGCTCTCATTGTACAACTATGAGTTAATTGACATTAATGGTACAAACTGTGATAATTTTCCACTATCAATTATCTCCGATCACCAAGATGCTTAGGATGTGTCCTTTCATTAGTCAAAACTGAATTTTCCTCTGGTCTATCCTTTAAATATTACAGAAACAACCACATTGGAATTTTTCTTTAATGTTTCACAAGTACAAAGGAAAAGGCTTCAAGTCAATTATTAAATGAAATAGTTTGACTACATTATCTATCTTTGTTTCGTTTCATTTCAAA
>TCONS_00022117	evm.TU.Chr16.656
TGGTAGCCTTTGCTTTGTACAAACACAACGTCAGCAGAGCAATTGAATACATATAAACCACTGTAATGTGACGTCGTCTAGTGCAAGGTTTTTGGCCAACAACCAACTGTGCATAACGTTACTGACTGCATTGGTGCTAACGTGTACAGCGGTATGAATGAATGATAACATCCAGAAATGGGTGAGAAGAGTCGGGCAGTCATCTCTGAAATCAAAGATGACTTATTGGCAGCAGATTTAAAATGGAGTCTTTTCCTCGCTGCTCTTAAAAGCTACAGACATGACAGTATTCTCAGACCTTTCCCGTCTGGATTTACTTCAGAAACGGGGGAGAAGGATTTTGAAGCTTTGACCAGCGTTGCAGAAGAAATACCTTCGTTGAAAACATTGGTACATCAAACCAGGGCTGAAGAAATGTTATCCGACCAAGCCTGGGATCTTTTGGGATGGACTTTGCAAGATAATCCTTTCATTGTGAAATCTTTAGAAAATAGCCAGTTTGCCAGAATACTGGAGTTGACAGGTCAAGCCAGTTACAAAGTAGAACCAAACTTACTGTTTGAAGTGGAATACCTCAATGCCTCAAATCAAAAGTTTTCAGAGTTACAGAAGCAACATGATGTCATCTATGCCTACCACGGAAGCAGACTAGAAAACTTTCATTCCATCCTTCACAATGGCCTTATACATGCTCTTAGTAAGAATACTCTCTTCGGTGAAGGGACTTACTTATCCAGTGATCTTGCAGTCTCTATGCCTTACAGTCCAAAAGCCAAGGCATGGCAACGCAGCTCTGTTGGGGAATCTCTCAGTTGTGTAGCTGTCTGCCAAATCATTGATCACCCTGATGTCAAGTGTCAAACAGAGAATACAGACAAGAGGAGGGCGAGGGCACCAGACAGCTTAGGCGGCGATGTTCCTGACAAGTACTACATTGTCACAAATAGTGAGCTTGTCCGATTAAAATACCTCCTGATCTTCTCTGAAAAATCGTCTTCTACCATGAGCAGCAATCCAAGCTCGCCGTCTGGGTCCGGAACCACAAATTTGCTCTACTCATGATGACGTACATTCTTGTACTCCTCTTTGTCGGAATCATCAATTCAAAGGGCTTCCGCTCATTCCAAAGACAGTATTTACGACTAACCTGATAGGAGTTGTATCTCACCTGAAGATGAACTCTCGGCTTGCCCTATCGTCGGTGTCATCTCTCACAAGACAGGAGATGTTCGCAGTCGATGGAATTATGAGAGAAAGGTTTCGCTGAGATGTACCTCACTGGGTCGGCTTACATTATCCTACAAATAATATTGCACAGTATGACTACACAGAGAAGTTCTGTTAACTTCTGGGGGGTGTTGGTTACAAGCAACTGCTTGAGGTGCTGTGAAAAAATTTTTTTCTTCTGAATTTCAATATTAAACCTTTCTCGATTAGATGTTTTTGGATATGTTGAAGTAGTTCTGGCCTGCTCATTGTGAGGCCGCACAAAATTCATTTACGTCAGTCGTCAGTATTCTGGGAAAATGGGAGAAATCCTAATGGGTTTTAAATAAATGATACTTAAATTTTTATGATATTATAATGTCTATTTACTGTCAATCTTAAGTTTATTTTCACTCACAATGGAATCATATACTTTGATCTTTCATCGATATGTGGGATTCAATCAAGAATTTATATAAAAACTTGTATTAATTCCTTAGCAATGCGAAACAAGTCCTTTAAAGACTTGCAAAATTTTAAGATGAAATTGCTCAGCAACACATGGCTGCTGCAGACATTTTGCGCAGCATAAACTAATACAATCTTTGGCTTAGTTTCTTAGATGATATTGTAAATAGTCATAGGATAATATCTCTAAAATTGGCATTTTTAGAAAACATATTAGTTCTAAAAAAAGGGGATTTCGACATCAGATTGCCAGACTCTGTGTTAATTTTATGTACAAATGCAGTGAAAGAGGAGTACCTTCTATAATAGATCAAATTTGTGAGTACGAGTAAAAGTTTCCAGTTTAGCTCTGAGCAAACAATGAGAAAATGTCTAGCCAAGAACAGGATAAGACGTCCAAGGTGACGTTTAAGGTGACGAAGAGAGTCAGTACGATGCTAGAATCCTAGATACTTAATATATGTAGAGTCACTGTTATATTAATTCATATTTTTAAGAAGCACAAATTATTGATATTAGGGGAATGTAACAACACATCAACTTAGTATTTGCACAAATTGCTTCGTTTGATTTCTGTATTCAAGGTTAGTGGCCCACTGTGTAGAGTATGTACATTTGAACAGCACATAGCACCTTTCAATATCTACATGATGGCTCATAATACATTTTAATGAACAAAGTGAGATTGCCTAGACGTTAGTTTTGTTTTGTCTTACATTTATTAGTATATACAGCAAATTCATGGTGTCTTTCTTTACTTCCATGATAAAGGAGCTTTGTGGGAATTATTTTTTTGGGGGGGGGATAACCTGTTTTGTACCAAAAATGAACTTGAAGCAAATAGGTGTGATGTCATAGATGCACATGGACACATTTCTTGTTCTTTAAAATGTTCATCCAATTTTCTTCTTCAGAATTGGGATGCATTGACGTATGTCATTGTTAACACAAGGCATTGGGGTATGGATAACTTCACACCTCCTGAGGCAAAGTTGGAACCCTGTCCAATCGAGGGGTCGAAGCCAAAAATTATGAAAACAAAACACTTTGCTCTCATTGTACAACTATGAGTTAATTGACATTAATGGTACAAACTGTGATAATTTTCCACTATCAATTATCTCCGATCACCAAGATGCTTAGGATGTGTCCTTTCATTAGTCAAAACTGAATTTTCCTCTGGTCTATCCTTTAAATATTACAGAAACAACCACATTGGAATTTTTCTTTAATGTTTCACAAGTACAAAGGAAAAGGCTTCAAGTCAATTATTAAATGAAATAGTTTGACTACATTATCTATCTTTGTTTCGTTTCATTTCAAA
>TCONS_00022116	evm.TU.Chr16.656
ATGGGTGAGAAGAGTCGGGCAGTCATCTCTGAAATCAAAGATGACTTATTGGCAGCAGATTTAAAATGGAGTCTTTTCCTCGCTGCTCTTAAAAGCTACAGACATGACAGTATTCTCAGACCTTTCCCGTCTGGATTTACTTCAGAAACGGGGGAGAAGGATTTTGAAGCTTTGACCAGCGTTGCAGAAGAAATACCTTCGTTGAAAACATTGGTACATCAAACCAGGGCTGAAGAAATGTTATCCGACCAAGCCTGGGATCTTTTGGGATGGACTTTGCAAGATAATCCTTTCATTGTGAAATCTTTAGAAAATAGCCAGTTTGCCAGAATACTGGAGTTGACAGGTCAAGCCAGTTACAAAGTAGAACCAAACTTACTGTTTGAAGTGGAATACCTCAATGCCTCAAATCAAAAGTTTTCAGAGTTACAGAAGCAACATGATGTCATCTATGCCTACCACGGAAGCAGACTAGAAAACTTTCATTCCATCCTTCACAATGGCCTTATACATGCTCTTAGTAAGAATACTCTCTTCGGTGAAGGGACTTACTTATCCAGTGATCTTGCAGTCTCTATGCCTTACAGTCCAAAAGCCAAGGCATGGCAACGCAGCTCTGTTGGGGAATCTCTCAGTTGTGTAGCTGTCTGCCAAATCATTGATCACCCTGATGTCAAGTGTCAAACAGAGAATACAGACAAGAGGAGGGCGAGGGCACCAGACAGCTTAGGCGGCGATGTTCCTGACAAGTACTACATTGTCACAAATAGTGAGCTTGTCCGATTAAAATACCTCCTGATCTTCTCTGAAAAATCGTCTTCTACCATGAGTGCTGTTCAGCAGCAATCCAAGCTCGCCGTCTGGGTCCGGAACCACAAATTTGCTCTACTCATGATGACGTACATTCTTGTACTCCTCTTTGTCGGAATCATCAATTCAAAGGGCTTCCGCTCATTCCAAAGACAGTATTTACGACTAACCTGAT
>TCONS_00022117	evm.TU.Chr16.656
ATGGGTGAGAAGAGTCGGGCAGTCATCTCTGAAATCAAAGATGACTTATTGGCAGCAGATTTAAAATGGAGTCTTTTCCTCGCTGCTCTTAAAAGCTACAGACATGACAGTATTCTCAGACCTTTCCCGTCTGGATTTACTTCAGAAACGGGGGAGAAGGATTTTGAAGCTTTGACCAGCGTTGCAGAAGAAATACCTTCGTTGAAAACATTGGTACATCAAACCAGGGCTGAAGAAATGTTATCCGACCAAGCCTGGGATCTTTTGGGATGGACTTTGCAAGATAATCCTTTCATTGTGAAATCTTTAGAAAATAGCCAGTTTGCCAGAATACTGGAGTTGACAGGTCAAGCCAGTTACAAAGTAGAACCAAACTTACTGTTTGAAGTGGAATACCTCAATGCCTCAAATCAAAAGTTTTCAGAGTTACAGAAGCAACATGATGTCATCTATGCCTACCACGGAAGCAGACTAGAAAACTTTCATTCCATCCTTCACAATGGCCTTATACATGCTCTTAGTAAGAATACTCTCTTCGGTGAAGGGACTTACTTATCCAGTGATCTTGCAGTCTCTATGCCTTACAGTCCAAAAGCCAAGGCATGGCAACGCAGCTCTGTTGGGGAATCTCTCAGTTGTGTAGCTGTCTGCCAAATCATTGATCACCCTGATGTCAAGTGTCAAACAGAGAATACAGACAAGAGGAGGGCGAGGGCACCAGACAGCTTAGGCGGCGATGTTCCTGACAAGTACTACATTGTCACAAATAGTGAGCTTGTCCGATTAAAATACCTCCTGATCTTCTCTGAAAAATCGTCTTCTACCATGAGCAGCAATCCAAGCTCGCCGTCTGGGTCCGGAACCACAAATTTGCTCTACTCATGAT
>TCONS_00022116	evm.TU.Chr16.656
MGEKSRAVISEIKDDLLAADLKWSLFLAALKSYRHDSILRPFPSGFTSETGEKDFEALTSVAEEIPSLKTLVHQTRAEEMLSDQAWDLLGWTLQDNPFIVKSLENSQFARILELTGQASYKVEPNLLFEVEYLNASNQKFSELQKQHDVIYAYHGSRLENFHSILHNGLIHALSKNTLFGEGTYLSSDLAVSMPYSPKAKAWQRSSVGESLSCVAVCQIIDHPDVKCQTENTDKRRARAPDSLGGDVPDKYYIVTNSELVRLKYLLIFSEKSSSTMSAVQQQSKLAVWVRNHKFALLMMTYILVLLFVGIINSKGFRSFQRQYLRLT
>TCONS_00022117	evm.TU.Chr16.656
MGEKSRAVISEIKDDLLAADLKWSLFLAALKSYRHDSILRPFPSGFTSETGEKDFEALTSVAEEIPSLKTLVHQTRAEEMLSDQAWDLLGWTLQDNPFIVKSLENSQFARILELTGQASYKVEPNLLFEVEYLNASNQKFSELQKQHDVIYAYHGSRLENFHSILHNGLIHALSKNTLFGEGTYLSSDLAVSMPYSPKAKAWQRSSVGESLSCVAVCQIIDHPDVKCQTENTDKRRARAPDSLGGDVPDKYYIVTNSELVRLKYLLIFSEKSSSTMSSNPSSPSGSGTTNLLYS
