# Supplementary material for: Transcriptomic Analysis Reveals Molecular Mechanisms of Fleeing, Adhesion, and Thanatosis Patterns in Sea Cucumber Apostichopus japonicus
Source: Biology (Basel). 2026 Jun 22;15(12):975. doi: 10.3390/biology15120975 (PMC13295820; doi:10.3390/biology15120975)
Supplement: Supplementary file 1 [file biology-15-00975-s001.zip › Supplementary Materials S2/evm.TU.Chr17.279.txt]

>evm.model.Chr17.279_dup1	evm.TU.Chr17.279
GCACATAACTAAACTGCAACTGATAGAGAGAGAGACATAGACACACTGTGCAAGTGATAGTGATTAAGTGAAATACTACTACTATTTATGAATAACGGATAAGAGTGACTTGATAAAGTGACCTCTTCGGTCAAAAGTCAACTACCTGGAGGATTTCAGAACATTTTCAAGAATTTCTTTTTCGCTTTACATGCCGTCGGAGCATTATCCCAAGAAATCAGTCGAGATGCGTATGGATTTAGATACACTCTCGCAGGTTGCTTTGAGTCAAACTGAGATTGGTCATATAAGTCAACACATCGGATCAGACCTCGGATATTATAAGAATATTCCTCTGTCTGCAGAGGATTTGACTACAATGGCTCACAACCCGGATATTTTCTCACATGTGAACGTTTTACCACTTTCTGGTATGTACTTTTTTCTCGTTTTGTAACTACATTTGTGAATGCATATGGCCTGTTTATATTAGTTCATTTTCAATTTTTAATGTCTTTAGCAAAGATGTTTTGGTTTATTTGCCATACTAGTTCATTGGTTAATGTTTTGCAATTGAAGTACGTTATATTTGTATTGTCAATTTCCATTATCATTTTATTCTTGTCTATCAAACACACCGACCGCAGTTTACTCGACTATGTGACCGGTATGTGTAATACAAGCTTTGTATTCTCGTATATTTACCATAGCACTAAGCTTAACTATGTAGGCCTACCCAGCTGATTTGAATTACCCGCGAGATTTAAGTGTACGAATATTTATCTTACACTGTCGCCTTACAATGCATTCTTAGAAGTATTTGATTTACAGTGTATAGTAAGTTATTCTGAATACAATGATGGCTTTTTTAAATACGTTTTAGATTTTTATTTTTTATTTTTTGTTTTTTTCATTTTTTATTGCATTCGAATTAGCCACGGAATTGTTGTTGTACACGTTCAGTTTTTTTTATTATTGCGTGTTGTATATTGCACTAGCTGAATATAGTGTATAGGCCTATATTAATACGTGTATAGGAAGACTATACGTCAGCAACTGTTTTGAGTTTGATTAGTCAAAGTGAATAATGCTACGATGTACAATATATCATCTCATCACTGTCAGGTGATATAACTATAAACAACACGAAGGGAAATTAGTGACCTTTTCTGTTGAATTTCTAAACTACCCACTCAAATGCGTAGCGCCCACCACTTTGTTTCGAAACATAATGGCACTCTGAATGCACAATTTATGATATATGTGTTGGTGTATATTAAATGGCTGTTAGAAAATTGTTCAGCAAAAAGTGCTTGGTAAGATTTGTTTAATTAATGAGTCCATTCGTGGGTGGTCACTTTCCGCCCAGCTTTGTCAATGGTGACAACTGCGACAGTACTGTATTGCCATAACGCCAAAGGAGTTGAGGATCTATAACACGTGTGATACTATTTTCACAAACGCTTACCAAATCGTGTATTTCTATAGCGTTACCATAAATTAAAACTTTTAAGTGAAAAAGTTTCCTCCAATACTTGTGTTTTCAATCAATTTTCACTGGGATCGCGTTTGTCGCTTTGTACAAGTTGATTAGTGATAAGGGCCTTACATTTTACCAAGCGCTTAAACCCACGTGAGTAAAATATACAATTGTTGTGTTTGCATTGCTGTTTCAGTACATTTTTTACTCCTTTATTTTAAGGAGTCTTAAATAGAACAGAATATGTCTCAAGTTGATTTATAATTGAACACAAGACTGCAAATATTAAAGCGTTATCGTTAACTTTTGACACTTATGATATGTAGACTACTTTTAAACATAAGCACACTGTATGTTGTATAGTCTAAACACTTAACCACATATTTGGCTGATAAGCTTGTGCGAGTCGACCAGTGCATATATACATATATTTAAATTTATATATTTATACTAGGTGCTTGATACAACTTGCTATTGCTTGATCAAGCTTTTCAAATCTTCATCTACATCCTCTTACCATGCGTTAATGATTTCACAACTTGTTGATTGCCATACGCCAAATAATAGAATTATAGTCCTTGTAGATATTTGACATCCGACGCCAACACGCATGCGCTTCAATTGACCCGAAACAAAATATATCCAGGTTCACTTTAGACACATAATGCAGGTGCGGTTATCATATCGTAATAAACTATGGTTTAGACTGAGAAATAACGTCTCTGAGAGAAGAGAGGGAAAATACAAGTTTGTTGTCTACAATCAACGCATCGGGAGCTCTTAGCAGGTACCAGTTGTATAATTAAATCTATTTATTTTTTGATATAGGCTGTGAATTTTCGTGCTACTAAATTACGTTGTTTGTGTTACCGGTTCGGAGAATTCTTCATTAATCGTTTTTACGGTAATTGCCATTCTTTTTTTAAACGTATCATTGCTTATATTCTCTCTTATTATTTTGTATCTTACAGATACCATGGAAGAATTTGAGTACAAGCCTCAGGTGACAGAGGGTGGATATATCGACACGAATCACAACATGAACACGTACCCAACCGGTCATCCTACTGCGATGTCCCCAGCTACAACTCACAACAGTGTCTCACCTGTACCGAGCGCAAGCCCCGATAACAGCTGTTCACCTCACTCAGGGTGGTGGCCAAGCTCCTCGACACCAGTTGGGACAGATCGACCAATCACATCTTTAACTGATACAATTGGTGGAATTATTACTAGTTCCAGCAGCCTCATCAACGAACCCCCATGTAGCCAGTCTATCGTGGGTGGAAGTCCAGTGCATCCCATGCCCACAGACACCTTTACACCAACTTCGACCTGTTACGACCCCATTACCACAACCGACATAACGTCGCAGCTGCAATCCTTTTCGTGTTGTTACACCTTACCCACAACAGTGTCAATGGATTCATCACCGACATCATTTGAAACGATGCCTCAGAACATTAATCTCCATCAATCGCAATTGATCAGTACAACTAACATTCCTTGTACACAATTCGATACCCCGATCAAACTGGAGGTTATGAGGTATAGCTGGCCGGGTAACTCTACCGACGTGACAAGCGGTCCTGGTTTTGGCCGCCCCATCCTGCATGCGGACGATCTAGAGATTAGCCAACCACCTGTATCTGGCCCACAACAGTTGCCACAAGCAGCTGCTGTGAGTAGGCACCAAGGACTTAGTGAGGGTCTCATGATGCAAATAACACCGAACGCCGACGTGCTGCGCCAACCCTACCAGGTGATCCCCAGTAGTGTAGGAAAGACGACCACCTCGAAACCAAGGAAATATCTCCAAAAGGGGAAGACTCCTCCCCACGAGAGACCGTACGCTTGTCCAGCCGAAAACTGCGACCGTCGATTCTCAAGGAGCGATGAACTGACCAGGCACATCAGGATTCACACGGGACACAAGCCGTTCCAGTGCCGCATCTGCCTGCGAAACTTCAGTCGCAGTGACCATCTTACAACGCACATCCGAACGCATACCGGCGAGAAACCGTTCCAGTGCGAGACTTGCGGTAGGAAGTTTGCCAGGAGCGACGAGAGGAAACGGCACTCTAAAATACATCTTCGTCAGAAGGTGAAGAAGGAAGCCGACCTCATGAAGAATGTTGGATCATGTAGCTATCAGCAGTCCAGCAGCCCCGTAGAAGCCAACCAGCTGTCACAAAGGGTTTCAACGCCACCACAACTTTCTCCCTGTGTCTCGAACCCTGCCGCTGTGCCTATATCGCCACCGCTGACGACATCCTAAAGTTTCACAGTAAGCAAACAATTTACAAAAAAATAACAAATTTGTTGTGTTTTTGAGTCAGAGTTTGTTGCACTGTAAAGACCTCTGAAAACAAAATGTCTGTCAGTGTAAACATGCCCGGACCTCAATCGCCCCTTCAAAAGACGGGGGACGATGGGGTTTCGGCCTGACTATTGATGCTTTTTTGTCGCCGAGTCCGTAACTGCGCCTGGCTCCGGTGTCGGCATTACCGACCGGATGGGCCATAATAGGCAAAAGGTGCATGGCGACAACAGTAGATATATGTATGTGTGTGTATATATATATATCTATGTATATGTTATGCATGCATGGTTGTCCACCGTTATTGAGGCTCTCGTATTTATACATGTGCAATTATAGATCAAAGTGATCGTGGGAACCCATTAGTGTCGGGTCATCGTCGTAATAAAGGGTAAATTAGCGAAACAAGAGGTATTAGTCTGCTATACAAAGTTTTGATATGTGTTTAACCCAACCCCAAAAAAGAAATCAAGTTAATATACAATTTAGATTTATTTGGGAACTGATTAATGTCACTGGCCATTGAAAATGGAAGCATATTGCGTATTAAAACCAATGAAATATTGCATTCAATATGGAGGAAATATTCATCCCTCGATATATATTTATTAATAGATTATCGATCCTATTCTTTTTTCAAATTTGTTACTCAGGCTGGTCCTGTGTTTAATAATGTATACTATTTCGGTGATTACGTATACCTCTATAGTTTTTGATCAGTTTTAATCAAAACTATTTTTAATTGTGTACAGTGACACTCTAAAAACTTGTATTCAGATGTGAAGATGGTTCGCCTCTTCCATACCAAAAAAAAAATTAAAATAAAATAAACTAAACAAAAACAAAACACCACTGGTTTTTGGGAAGATTGAATGATGCACCCTTTGTTACAATAAAGATCCTTTGTTCCCACTGCACAAGCCTTACGACCAACAACACGAGACACTATATTTCTTTGTAAAATAACTCGAAAAACTTGTAATCAAACTACATTTTTTTTTATTATTTTAGTATAGCATATAATCGATAGCATTATAGTCTACAGTTTATAGCAATTACACAAAGTTTACAAATTAAAATATTCCTTTATAATATTTATACTTCCCAATGCAGCTTGGCTGACTGGCACGTTCATCATTGTTTTATAATTAATTTGTTATGCCTAGTATAATCATGTAACGGTACTTTCTCTCATATTTTTATTAGTCAGTTTTCACTAAATCGCATGTAAATATCTTAAAAGAAAAAAATCTTGCCATATCTATGTATAGGGGAGAAAAATCCCTGAGAAAACTAAACAAAACCATTATAGGAATTGTATTTTTACTGTAATTTTTTTATTCAGTCGATTATCGAGTTTATTTATTCGTAACAGTATCTATTATGCCAATTTTTAAAATAACGTAATTCGCTCTCATTCTGTCTGCTAACTTTTTTTTCCATTTTAAAAATAAGAATTCTTACAACTTAAAGAGTAATTTAACTTGCCTGGTTGCAACCTGAATCTCAAGCTAAAATTAAAAATATTTATTTTCTTACTGTTGTTTTGTATAACGGTTTCAACTCTCACTCAATTGTATATTGTTTTTTTTTTTTTAATTTGAATGGTACATTAACTTACTGATGCTTAATGGGGTTTTTAATAGATATAACAACATTAAAAGAATACATAATACACGCAACGTTATTATTGTTATTTTGACGTTTAACAGTAACCAAGCTCTGGGTGAAGGGGGGGGGGTGGTGGGTTGATATATGAAAAGTGCAATTTGACAATCATAACATTTGGGACTGATCCATAATATCGGATATTTATGCCAATTTTTACCATACTGCTATTCGTAAGAAAAGGGAGAAGAAAAGTTGGAAAACAGCTTTTCATGTTATCGACGACGTCACAGTAAAATTGGATTATTTTGCCCCTGTATACTCGTTGAAGAATACACAGCTGTAAGATGTAACGAAAACTGAAATACCTTCAAAGAGAGAGAGAGAGAAATAGATAGAGAAAGTTACGGCTGTTTATCTTAACCACAGGTGCCTTTATTATCAGAGTCAAATGTTTTGGACATCCTTATACCAGCGAGTAGCCACTACACTTGATATTAAATTTTAAAAAATAAAAAAGAACCACCAGAGAGCCAATTGGTGTAATGTTCTTTTGATTTTTTTTTTAAATGAATTTATTTATTGACCTTTTTTTGCCCAAAGTTTAATGTAAGCACACATAGAAATAATATTCCGCGTTTGGCAAAGCAATCAATTTTATGGTATAACATTTTGTCTGCACCAAGTTCTTATTTTTTTTTTAAATTAAATTAAATTAAATTAAATTCATTGTGAAGGAATAAAATCCTTTTGAAACCTTCTTAAGTAACATGGTTTGTGACCAAAGAATAAGTTTTAATGTCACTGATATACCTTGTATTTAACGGTACATGATAGAACAGTTTCAATGTATACTTCTATATTATCGGTTGCATTAGTTCAAAGGTTTTACAGTGAAGTGACTTTATTGTTATCTATAACTTGGCACAAATTTAACCTTGCTACCCACAAAAATGTTTGGGATTTATCATGGTACCGGAAGTGAAAAGAAGAGAAAACTAAAGGTTCTATACACCTACAAAATATTGAAGACAATGAGCAGGTTAATATACAATTTAATAAATAATAATAATAATATGTATACACCAACGGTGAAATAAAACAAATAAAACAGAAGTCAATTCTGCTGGAGAAATAAAAC
>TCONS_00023985	evm.TU.Chr17.279
GCACATAACTAAACTGCAACTGATAGAGAGAGAGACATAGACACACTGTGCAAGTGATAGTGATTAAGTGAAATACTACTACTATTTATGAATAACGGATAAGAGTGACTTGATAAAGTGACCTCTTCGGTCAAAAGTCAACTACCTGGAGGATTTCAGAACATTTTCAAGAATTTCTTTTTCGCTTTACATGCCGTCGGAGCATTATCCCAAGAAATCAGTCGAGATGCGTATGGATTTAGATACACTCTCGCAGGTTGCTTTGAGTCAAACTGAGATTGGTCATATAAGTCAACACATCGGATCAGACCTCGGATATTATAAGAATATTCCTCTGTCTGCAGAGGATTTGACTACAATGGCTCACAACCCGGATATTTTCTCACATGTGAACGTTTTACCACTTTCTGGTATGTACTTTTTTCTCGTTTTGTAACTACATTTGTGAATGCATATGGCCTGTTTATATTAGTTCATTTTCAATTTTTAATGTCTTTAGCAAAGATGTTTTGGTTTATTTGCCATACTAGTTCATTGGTTAATGTTTTGCAATTGAAGTACGTTATATTTGTATTGTCAATTTCCATTATCATTTTATTCTTGTCTATCAAACACACCGACCGCAGTTTACTCGACTATGTGACCGGTATGTGTAATACAAGCTTTGTATTCTCGTATATTTACCATAGCACTAAGCTTAACTATGTAGGCCTACCCAGCTGATTTGAATTACCCGCGAGATTTAAGTGTACGAATATTTATCTTACACTGTCGCCTTACAATGCATTCTTAGAAGTATTTGATTTACAGTGTATAGTAAGTTATTCTGAATACAATGATGGCTTTTTTAAATACGTTTTAGATTTTTATTTTTTATTTTTTGTTTTTTTCATTTTTTATTGCATTCGAATTAGCCACGGAATTGTTGTTGTACACGTTCAGTTTTTTTTATTATTGCGTGTTGTATATTGCACTAGCTGAATATAGTGTATAGGCCTATATTAATACGTGTATAGGAAGACTATACGTCAGCAACTGTTTTGAGTTTGATTAGTCAAAGTGAATAATGCTACGATGTACAATATATCATCTCATCACTGTCAGGTGATATAACTATAAACAACACGAAGGGAAATTAGTGACCTTTTCTGTTGAATTTCTAAACTACCCACTCAAATGCGTAGCGCCCACCACTTTGTTTCGAAACATAATGGCACTCTGAATGCACAATTTATGATATATGTGTTGGTGTATATTAAATGGCTGTTAGAAAATTGTTCAGCAAAAAGTGCTTGGTAAGATTTGTTTAATTAATGAGTCCATTCGTGGGTGGTCACTTTCCGCCCAGCTTTGTCAATGGTGACAACTGCGACAGTACTGTATTGCCATAACGCCAAAGGAGTTGAGGATCTATAACACGTGTGATACTATTTTCACAAACGCTTACCAAATCGTGTATTTCTATAGCGTTACCATAAATTAAAACTTTTAAGTGAAAAAGTTTCCTCCAATACTTGTGTTTTCAATCAATTTTCACTGGGATCGCGTTTGTCGCTTTGTACAAGTTGATTAGTGATAAGGGCCTTACATTTTACCAAGCGCTTAAACCCACATACCATGGAAGAATTTGAGTACAAGCCTCAGGTGACAGAGGGTGGATATATCGACACGAATCACAACATGAACACGTACCCAACCGGTCATCCTACTGCGATGTCCCCAGCTACAACTCACAACAGTGTCTCACCTGTACCGAGCGCAAGCCCCGATAACAGCTGTTCACCTCACTCAGGGTGGTGGCCAAGCTCCTCGACACCAGTTGGGACAGATCGACCAATCACATCTTTAACTGATACAATTGGTGGAATTATTACTAGTTCCAGCAGCCTCATCAACGAACCCCCATGTAGCCAGTCTATCGTGGGTGGAAGTCCAGTGCATCCCATGCCCACAGACACCTTTACACCAACTTCGACCTGTTACGACCCCATTACCACAACCGACATAACGTCGCAGCTGCAATCCTTTTCGTGTTGTTACACCTTACCCACAACAGTGTCAATGGATTCATCACCGACATCATTTGAAACGATGCCTCAGAACATTAATCTCCATCAATCGCAATTGATCAGTACAACTAACATTCCTTGTACACAATTCGATACCCCGATCAAACTGGAGGTTATGAGGTATAGCTGGCCGGGTAACTCTACCGACGTGACAAGCGGTCCTGGTTTTGGCCGCCCCATCCTGCATGCGGACGATCTAGAGATTAGCCAACCACCTGTATCTGGCCCACAACAGTTGCCACAAGCAGCTGCTGTGAGTAGGCACCAAGGACTTAGTGAGGGTCTCATGATGCAAATAACACCGAACGCCGACGTGCTGCGCCAACCCTACCAGGTGATCCCCAGTAGTGTAGGAAAGACGACCACCTCGAAACCAAGGAAATATCTCCAAAAGGGGAAGACTCCTCCCCACGAGAGACCGTACGCTTGTCCAGCCGAAAACTGCGACCGTCGATTCTCAAGGAGCGATGAACTGACCAGGCACATCAGGATTCACACGGGACACAAGCCGTTCCAGTGCCGCATCTGCCTGCGAAACTTCAGTCGCAGTGACCATCTTACAACGCACATCCGAACGCATACCGGCGAGAAACCGTTCCAGTGCGAGACTTGCGGTAGGAAGTTTGCCAGGAGCGACGAGAGGAAACGGCACTCTAAAATACATCTTCGTCAGAAGGTGAAGAAGGAAGCCGACCTCATGAAGAATGTTGGATCATGTAGCTATCAGCAGTCCAGCAGCCCCGTAGAAGCCAACCAGCTGTCACAAAGGGTTTCAACGCCACCACAACTTTCTCCCTGTGTCTCGAACCCTGCCGCTGTGCCTATATCGCCACCGCTGACGACATCCTAAAGTTTCACAGTAAGCAAACAATTTACAAAAAAATAACAAATTTGTTGTGTTTTTGAGTCAGAGTTTGTTGCACTGTAAAGACCTCTGAAAACAAAATGTCTGTCAGTGTAAACATGCCCGGACCTCAATCGCCCCTTCAAAAGACGGGGGACGATGGGGTTTCGGCCTGACTATTGATGCTTTTTTGTCGCCGAGTCCGTAACTGCGCCTGGCTCCGGTGTCGGCATTACCGACCGGATGGGCCATAATAGGCAAAAGGTGCATGGCGACAACAGTAGATATATGTATGTGTGTGTATATATATATATCTATGTATATGTTATGCATGCATGGTTGTCCACCGTTATTGAGGCTCTCGTATTTATACATGTGCAATTATAGATCAAAGTGATCGTGGGAACCCATTAGTGTCGGGTCATCGTCGTAATAAAGGGTAAATTAGCGAAACAAGAGGTATTAGTCTGCTATACAAAGTTTTGATATGTGTTTAACCCAACCCCAAAAAAGAAATCAAGTTAATATACAATTTAGATTTATTTGGGAACTGATTAATGTCACTGGCCATTGAAAATGGAAGCATATTGCGTATTAAAACCAATGAAATATTGCATTCAATATGGAGGAAATATTCATCCCTCGATATATATTTATTAATAGATTATCGATCCTATTCTTTTTTCAAATTTGTTACTCAGGCTGGTCCTGTGTTTAATAATGTATACTATTTCGGTGATTACGTATACCTCTATAGTTTTTGATCAGTTTTAATCAAAACTATTTTTAATTGTGTACAGTGACACTCTAAAAACTTGTATTCAGATGTGAAGATGGTTCGCCTCTTCCATACCAAAAAAAAAATTAAAATAAAATAAACTAAACAAAAACAAAACACCACTGGTTTTTGGGAAGATTGAATGATGCACCCTTTGTTACAATAAAGATCCTTTGTTCCCACTGCACAAGCCTTACGACCAACAACACGAGACACTATATTTCTTTGTAAAATAACTCGAAAAACTTGTAATCAAACTACATTTTTTTTTATTATTTTAGTATAGCATATAATCGATAGCATTATAGTCTACAGTTTATAGCAATTACACAAAGTTTACAAATTAAAATATTCCTTTATAATATTTATACTTCCCAATGCAGCTTGGCTGACTGGCACGTTCATCATTGTTTTATAATTAATTTGTTATGCCTAGTATAATCATGTAACGGTACTTTCTCTCATATTTTTATTAGTCAGTTTTCACTAAATCGCATGTAAATATCTTAAAAGAAAAAAATCTTGCCATATCTATGTATAGGGGAGAAAAATCCCTGAGAAAACTAAACAAAACCATTATAGGAATTGTATTTTTACTGTAATTTTTTTATTCAGTCGATTATCGAGTTTATTTATTCGTAACAGTATCTATTATGCCAATTTTTAAAATAACGTAATTCGCTCTCATTCTGTCTGCTAACTTTTTTTTCCATTTTAAAAATAAGAATTCTTACAACTTAAAGAGTAATTTAACTTGCCTGGTTGCAACCTGAATCTCAAGCTAAAATTAAAAATATTTATTTTCTTACTGTTGTTTTGTATAACGGTTTCAACTCTCACTCAATTGTATATTGTTTTTTTTTTTTTAATTTGAATGGTACATTAACTTACTGATGCTTAATGGGGTTTTTAATAGATATAACAACATTAAAAGAATACATAATACACGCAACGTTATTATTGTTATTTTGACGTTTAACAGTAACCAAGCTCTGGGTGAAGGGGGGGGGGTGGTGGGTTGATATATGAAAAGTGCAATTTGACAATCATAACATTTGGGACTGATCCATAATATCGGATATTTATGCCAATTTTTACCATACTGCTATTCGTAAGAAAAGGGAGAAGAAAAGTTGGAAAACAGCTTTTCATGTTATCGACGACGTCACAGTAAAATTGGATTATTTTGCCCCTGTATACTCGTTGAAGAATACACAGCTGTAAGATGTAACGAAAACTGAAATACCTTCAAAGAGAGAGAGAGAGAAATAGATAGAGAAAGTTACGGCTGTTTATCTTAACCACAGGTGCCTTTATTATCAGAGTCAAATGTTTTGGACATCCTTATACCAGCGAGTAGCCACTACACTTGATATTAAATTTTAAAAAATAAAAAAGAACCACCAGAGAGCCAATTGGTGTAATGTTCTTTTGATTTTTTTTTTAAATGAATTTATTTATTGACCTTTTTTTGCCCAAAGTTTAATGTAAGCACACATAGAAATAATATTCCGCGTTTGGCAAAGCAATCAATTTTATGGTATAACATTTTGTCTGCACCAAGTTCTTATTTTTTTTTTAAATTAAATTAAATTAAATTAAATTCATTGTGAAGGAATAAAATCCTTTTGAAACCTTCTTAAGTAACATGGTTTGTGACCAAAGAATAAGTTTTAATGTCACTGATATACCTTGTATTTAACGGTACATGATAGAACAGTTTCAATGTATACTTCTATATTATCGGTTGCATTAGTTCAAAGGTTTTACAGTGAAGTGACTTTATTGTTATCTATAACTTGGCACAAATTTAACCTTGCTACCCACAAAAATGTTTGGGATTTATCATGGTACCGGAAGTGAAAAGAAGAGAAAACTAAAGGTTCTATACACCTACAAAATATTGAAGACAATGAGCAGGTTAATATACAATTTAATAAATAATAATAATAATATGTATACACCAACGGTGAAATAAAACAAATAAAACAGAAGTCAATTCTGCTGGAGAAATAAAAC
>TCONS_00023987	evm.TU.Chr17.279
TACTCGGCACATAACTAAACTGCAACTGATAGAGAGAGAGACATAGACACACTGTGCAAGTGATAGTGATTAAGTGAAATACTACTACTATTTATGAATAACGGATAAGAGTGACTTGATAAAGTGACCTCTTCGGTCAAAAGTCAACTACCTGGAGGATTTCAGAACATTTTCAAGAATTTCTTTTTCGCTTTACATGCCGTCGGAGCATTATCCCAAGAAATCAGTCGAGATGCGTATGGATTTAGATACACTCTCGCAGGTTGCTTTGAGTCAAACTGAGATTGGTCATATAAGTCAACACATCGGATCAGACCTCGGATATTATAAGAATATTCCTCTGTCTGCAGAGGATTTGACTACAATGGCTCACAACCCGGATATTTTCTCACATGTGAACGTTTTACCACTTTCTGATACCATGGAAGAATTTGAGTACAAGCCTCAGGTGACAGAGGGTGGATATATCGACACGAATCACAACATGAACACGTACCCAACCGGTCATCCTACTGCGATGTCCCCAGCTACAACTCACAACAGTGTCTCACCTGTACCGAGCGCAAGCCCCGATAACAGCTGTTCACCTCACTCAGGGTGGTGGCCAAGCTCCTCGACACCAGTTGGGACAGATCGACCAATCACATCTTTAACTGATACAATTGGTGGAATTATTACTAGTTCCAGCAGCCTCATCAACGAACCCCCATGTAGCCAGTCTATCGTGGGTGGAAGTCCAGTGCATCCCATGCCCACAGACACCTTTACACCAACTTCGACCTGTTACGACCCCATTACCACAACCGACATAACGTCGCAGCTGCAATCCTTTTCGTGTTGTTACACCTTACCCACAACAGTGTCAATGGATTCATCACCGACATCATTTGAAACGATGCCTCAGAACATTAATCTCCATCAATCGCAATTGATCAGTACAACTAACATTCCTTGTACACAATTCGATACCCCGATCAAACTGGAGGTTATGAGGTATAGCTGGCCGGGTAACTCTACCGACGTGACAAGCGGTCCTGGTTTTGGCCGCCCCATCCTGCATGCGGACGATCTAGAGATTAGCCAACCACCTGTATCTGGCCCACAACAGTTGCCACAAGCAGCTGCTGTGAGTAGGCACCAAGGACTTAGTGAGGGTCTCATGATGCAAATAACACCGAACGCCGACGTGCTGCGCCAACCCTACCAGGTGATCCCCAGTAGTGTAGGAAAGACGACCACCTCGAAACCAAGGAAATATCTCCAAAAGGGGAAGACTCCTCCCCACGAGAGACCGTACGCTTGTCCAGCCGAAAACTGCGACCGTCGATTCTCAAGGAGCGATGAACTGACCAGGCACATCAGGATTCACACGGGACACAAGCCGTTCCAGTGCCGCATCTGCCTGCGAAACTTCAGTCGCAGTGACCATCTTACAACGCACATCCGAACGCATACCGGCGAGAAACCGTTCCAGTGCGAGACTTGCGGTAGGAAGTTTGCCAGGAGCGACGAGAGGAAACGGCACTCTAAAATACATCTTCGTCAGAAGGTGAAGAAGGAAGCCGACCTCATGAAGAATGTTGGATCATGTAGCTATCAGCAGTCCAGCAGCCCCGTAGAAGCCAACCAGCTGTCACAAAGGGTTTCAACGCCACCACAACTTTCTCCCTGTGTCTCGAACCCTGCCGCTGTGCCTATATCGCCACCGCTGACGACATCCTAAAGTTTCACAGTAAGCAAACAATTTACAAAAAAATAACAAATTTGTTGTGTTTTTGAGTCAGAGTTTGTTGCACTGTAAAGACCTCTGAAAACAAAATGTCTGTCAGTGTAAACATGCCCGGACCTCAATCGCCCCTTCAAAAGACGGGGGACGATGGGGTTTCGGCCTGACTATTGATGCTTTTTTGTCGCCGAGTCCGTAACTGCGCCTGGCTCCGGTGTCGGCATTACCGACCGGATGGGCCATAATAGGCAAAAGGTGCATGGCGACAACAGTAGATATATGTATGTGTGTGTATATATATATATCTATGTATATGTTATGCATGCATGGTTGTCCACCGTTATTGAGGCTCTCGTATTTATACATGTGCAATTATAGATCAAAGTGATCGTGGGAACCCATTAGTGTCGGGTCATCGTCGTAATAAAGGGTAAATTAGCGAAACAAGAGGTATTAGTCTGCTATACAAAGTTTTGATATGTGTTTAACCCAACCCCAAAAAAGAAATCAAGTTAATATACAATTTAGATTTATTTGGGAACTGATTAATGTCACTGGCCATTGAAAATGGAAGCATATTGCGTATTAAAACCAATGAAATATTGCATTCAATATGGAGGAAATATTCATCCCTCGATATATATTTATTAATAGATTATCGATCCTATTCTTTTTTCAAATTTGTTACTCAGGCTGGTCCTGTGTTTAATAATGTATACTATTTCGGTGATTACGTATACCTCTATAGTTTTTGATCAGTTTTAATCAAAACTATTTTTAATTGTGTACAGTGACACTCTAAAAACTTGTATTCAGATGTGAAGATGGTTCGCCTCTTCCATACCAAAAAAAAAATTAAAATAAAATAAACTAAACAAAAACAAAACACCACTGGTTTTTGGGAAGATTGAATGATGCACCCTTTGTTACAATAAAGATCCTTTGTTCCCACTGCACAAGCCTTACGACCAACAACACGAGACACTATATTTCTTTGTAAAATAACTCGAAAAACTTGTAATCAAACTACATTTTTTTTTATTATTTTAGTATAGCATATAATCGATAGCATTATAGTCTACAGTTTATAGCAATTACACAAAGTTTACAAATTAAAATATTCCTTTATAATATTTATACTTCCCAATGCAGCTTGGCTGACTGGCACGTTCATCATTGTTTTATAATTAATTTGTTATGCCTAGTATAATCATGTAACGGTACTTTCTCTCATATTTTTATTAGTCAGTTTTCACTAAATCGCATGTAAATATCTTAAAAGAAAAAAATCTTGCCATATCTATGTATAGGGGAGAAAAATCCCTGAGAAAACTAAACAAAACCATTATAGGAATTGTATTTTTACTGTAATTTTTTTATTCAGTCGATTATCGAGTTTATTTATTCGTAACAGTATCTATTATGCCAATTTTTAAAATAACGTAATTCGCTCTCATTCTGTCTGCTAACTTTTTTTTCCATTTTAAAAATAAGAATTCTTACAACTTAAAGAGTAATTTAACTTGCCTGGTTGCAACCTGAATCTCAAGCTAAAATTAAAAATATTTATTTTCTTACTGTTGTTTTGTATAACGGTTTCAACTCTCACTCAATTGTATATTGTTTTTTTTTTTTTAATTTGAATGGTACATTAACTTACTGATGCTTAATGGGGTTTTTAATAGATATAACAACATTAAAAGAATACATAATACACGCAACGTTATTATTGTTATTTTGACGTTTAACAGTAACCAAGCTCTGGGTGAAGGGGGGGGGGTGGTGGGTTGATATATGAAAAGTGCAATTTGACAATCATAACATTTGGGACTGATCCATAATATCGGATATTTATGCCAATTTTTACCATACTGCTATTCGTAAGAAAAGGGAGAAGAAAAGTTGGAAAACAGCTTTTCATGTTATCGACGACGTCACAGTAAAATTGGATTATTTTGCCCCTGTATACTCGTTGAAGAATACACAGCTGTAAGATGTAACGAAAACTGAAATACCTTCAAAGAGAGAGAGAGAGAAATAGATAGAGAAAGTTACGGCTGTTTATCTTAACCACAGGTGCCTTTATTATCAGAGTCAAATGTTTTGGACATCCTTATACCAGCGAGTAGCCACTACACTTGATATTAAATTTTAAAAAATAAAAAAGAACCACCAGAGAGCCAATTGGTGTAATGTTCTTTTGATTTTTTTTTTAAATGAATTTATTTATTGACCTTTTTTTGCCCAAAGTTTAATGTAAGCACACATAGAAATAATATTCCGCGTTTGGCAAAGCAATCAATTTTATGGTATAACATTTTGTCTGCACCAAGTTCTTATTTTTTTTTTAAATTAAATTAAATTAAATTAAATTCATTGTGAAGGAATAAAATCCTTTTGAAACCTTCTTAAGTAACATGGTTTGTGACCAAAGAATAAGTTTTAATGTCACTGATATACCTTGTATTTAACGGTACATGATAGAACAGTTTCAATGTATACTTCTATATTATCGGTTGCATTAGTTCAAAGGTTTTACAGTGAAGTGACTTTATTGTTATCTATAACTTGGCACAAATTTAACCTTGCTACCCACAAAAATGTTTGGGATTTATCATGGTACCGGAAGTGAAAAGAAGAGAAAACTAAAGGTTCTATACACCTACAAAATATTGAAGACAATGAGCAGGTTAATATACAATTTAATAAATAATAATAATAATATGTATACACCAACGGTGAAATAAAACAAATAAAACAGAAGTCAATTCTGCTGGAGAAATAAAAC
>TCONS_00023987	evm.TU.Chr17.279
ATGCGTATGGATTTAGATACACTCTCGCAGGTTGCTTTGAGTCAAACTGAGATTGGTCATATAAGTCAACACATCGGATCAGACCTCGGATATTATAAGAATATTCCTCTGTCTGCAGAGGATTTGACTACAATGGCTCACAACCCGGATATTTTCTCACATGTGAACGTTTTACCACTTTCTGATACCATGGAAGAATTTGAGTACAAGCCTCAGGTGACAGAGGGTGGATATATCGACACGAATCACAACATGAACACGTACCCAACCGGTCATCCTACTGCGATGTCCCCAGCTACAACTCACAACAGTGTCTCACCTGTACCGAGCGCAAGCCCCGATAACAGCTGTTCACCTCACTCAGGGTGGTGGCCAAGCTCCTCGACACCAGTTGGGACAGATCGACCAATCACATCTTTAACTGATACAATTGGTGGAATTATTACTAGTTCCAGCAGCCTCATCAACGAACCCCCATGTAGCCAGTCTATCGTGGGTGGAAGTCCAGTGCATCCCATGCCCACAGACACCTTTACACCAACTTCGACCTGTTACGACCCCATTACCACAACCGACATAACGTCGCAGCTGCAATCCTTTTCGTGTTGTTACACCTTACCCACAACAGTGTCAATGGATTCATCACCGACATCATTTGAAACGATGCCTCAGAACATTAATCTCCATCAATCGCAATTGATCAGTACAACTAACATTCCTTGTACACAATTCGATACCCCGATCAAACTGGAGGTTATGAGGTATAGCTGGCCGGGTAACTCTACCGACGTGACAAGCGGTCCTGGTTTTGGCCGCCCCATCCTGCATGCGGACGATCTAGAGATTAGCCAACCACCTGTATCTGGCCCACAACAGTTGCCACAAGCAGCTGCTGTGAGTAGGCACCAAGGACTTAGTGAGGGTCTCATGATGCAAATAACACCGAACGCCGACGTGCTGCGCCAACCCTACCAGGTGATCCCCAGTAGTGTAGGAAAGACGACCACCTCGAAACCAAGGAAATATCTCCAAAAGGGGAAGACTCCTCCCCACGAGAGACCGTACGCTTGTCCAGCCGAAAACTGCGACCGTCGATTCTCAAGGAGCGATGAACTGACCAGGCACATCAGGATTCACACGGGACACAAGCCGTTCCAGTGCCGCATCTGCCTGCGAAACTTCAGTCGCAGTGACCATCTTACAACGCACATCCGAACGCATACCGGCGAGAAACCGTTCCAGTGCGAGACTTGCGGTAGGAAGTTTGCCAGGAGCGACGAGAGGAAACGGCACTCTAAAATACATCTTCGTCAGAAGGTGAAGAAGGAAGCCGACCTCATGAAGAATGTTGGATCATGTAGCTATCAGCAGTCCAGCAGCCCCGTAGAAGCCAACCAGCTGTCACAAAGGGTTTCAACGCCACCACAACTTTCTCCCTGTGTCTCGAACCCTGCCGCTGTGCCTATATCGCCACCGCTGACGACATCCTAAA
>TCONS_00023985	evm.TU.Chr17.279
ATGGAAGAATTTGAGTACAAGCCTCAGGTGACAGAGGGTGGATATATCGACACGAATCACAACATGAACACGTACCCAACCGGTCATCCTACTGCGATGTCCCCAGCTACAACTCACAACAGTGTCTCACCTGTACCGAGCGCAAGCCCCGATAACAGCTGTTCACCTCACTCAGGGTGGTGGCCAAGCTCCTCGACACCAGTTGGGACAGATCGACCAATCACATCTTTAACTGATACAATTGGTGGAATTATTACTAGTTCCAGCAGCCTCATCAACGAACCCCCATGTAGCCAGTCTATCGTGGGTGGAAGTCCAGTGCATCCCATGCCCACAGACACCTTTACACCAACTTCGACCTGTTACGACCCCATTACCACAACCGACATAACGTCGCAGCTGCAATCCTTTTCGTGTTGTTACACCTTACCCACAACAGTGTCAATGGATTCATCACCGACATCATTTGAAACGATGCCTCAGAACATTAATCTCCATCAATCGCAATTGATCAGTACAACTAACATTCCTTGTACACAATTCGATACCCCGATCAAACTGGAGGTTATGAGGTATAGCTGGCCGGGTAACTCTACCGACGTGACAAGCGGTCCTGGTTTTGGCCGCCCCATCCTGCATGCGGACGATCTAGAGATTAGCCAACCACCTGTATCTGGCCCACAACAGTTGCCACAAGCAGCTGCTGTGAGTAGGCACCAAGGACTTAGTGAGGGTCTCATGATGCAAATAACACCGAACGCCGACGTGCTGCGCCAACCCTACCAGGTGATCCCCAGTAGTGTAGGAAAGACGACCACCTCGAAACCAAGGAAATATCTCCAAAAGGGGAAGACTCCTCCCCACGAGAGACCGTACGCTTGTCCAGCCGAAAACTGCGACCGTCGATTCTCAAGGAGCGATGAACTGACCAGGCACATCAGGATTCACACGGGACACAAGCCGTTCCAGTGCCGCATCTGCCTGCGAAACTTCAGTCGCAGTGACCATCTTACAACGCACATCCGAACGCATACCGGCGAGAAACCGTTCCAGTGCGAGACTTGCGGTAGGAAGTTTGCCAGGAGCGACGAGAGGAAACGGCACTCTAAAATACATCTTCGTCAGAAGGTGAAGAAGGAAGCCGACCTCATGAAGAATGTTGGATCATGTAGCTATCAGCAGTCCAGCAGCCCCGTAGAAGCCAACCAGCTGTCACAAAGGGTTTCAACGCCACCACAACTTTCTCCCTGTGTCTCGAACCCTGCCGCTGTGCCTATATCGCCACCGCTGACGACATCCTAAA
>TCONS_00023987	evm.TU.Chr17.279
MRMDLDTLSQVALSQTEIGHISQHIGSDLGYYKNIPLSAEDLTTMAHNPDIFSHVNVLPLSDTMEEFEYKPQVTEGGYIDTNHNMNTYPTGHPTAMSPATTHNSVSPVPSASPDNSCSPHSGWWPSSSTPVGTDRPITSLTDTIGGIITSSSSLINEPPCSQSIVGGSPVHPMPTDTFTPTSTCYDPITTTDITSQLQSFSCCYTLPTTVSMDSSPTSFETMPQNINLHQSQLISTTNIPCTQFDTPIKLEVMRYSWPGNSTDVTSGPGFGRPILHADDLEISQPPVSGPQQLPQAAAVSRHQGLSEGLMMQITPNADVLRQPYQVIPSSVGKTTTSKPRKYLQKGKTPPHERPYACPAENCDRRFSRSDELTRHIRIHTGHKPFQCRICLRNFSRSDHLTTHIRTHTGEKPFQCETCGRKFARSDERKRHSKIHLRQKVKKEADLMKNVGSCSYQQSSSPVEANQLSQRVSTPPQLSPCVSNPAAVPISPPLTTS
>TCONS_00023985	evm.TU.Chr17.279
MEEFEYKPQVTEGGYIDTNHNMNTYPTGHPTAMSPATTHNSVSPVPSASPDNSCSPHSGWWPSSSTPVGTDRPITSLTDTIGGIITSSSSLINEPPCSQSIVGGSPVHPMPTDTFTPTSTCYDPITTTDITSQLQSFSCCYTLPTTVSMDSSPTSFETMPQNINLHQSQLISTTNIPCTQFDTPIKLEVMRYSWPGNSTDVTSGPGFGRPILHADDLEISQPPVSGPQQLPQAAAVSRHQGLSEGLMMQITPNADVLRQPYQVIPSSVGKTTTSKPRKYLQKGKTPPHERPYACPAENCDRRFSRSDELTRHIRIHTGHKPFQCRICLRNFSRSDHLTTHIRTHTGEKPFQCETCGRKFARSDERKRHSKIHLRQKVKKEADLMKNVGSCSYQQSSSPVEANQLSQRVSTPPQLSPCVSNPAAVPISPPLTTS
