# Supplementary material for: Transcriptomic Analysis Reveals Molecular Mechanisms of Fleeing, Adhesion, and Thanatosis Patterns in Sea Cucumber Apostichopus japonicus
Source: Biology (Basel). 2026 Jun 22;15(12):975. doi: 10.3390/biology15120975 (PMC13295820; doi:10.3390/biology15120975)
Supplement: Supplementary file 1 [file biology-15-00975-s001.zip › Supplementary Materials S2/evm.TU.Chr17.317.txt]

>evm.model.Chr17.317_dup1	evm.TU.Chr17.317
GGATAGCTCGACCTGGGATAGCTCGACCTGGGATAGCTCGACCTGGGATAGCTCGACCTGGGATAGCTTCAGGTTGGTGCGCAAAGGACTTTGTAAACATTGGCGGATGGCAACACTGGGCCTTTTTGCCCCTCGAAAGAACGAAAAGCAAGCAAGTTGAACTTGAAGAGGCCTATACCTCCGGAGTAGGCTAGACTAGGTCGTCCATTGATGAGCTCGGCTAGTGCTAAAAACAGTGGGACGAAGTTAGTCTCAGCAAATTGCTCCCGCGGGATCCAGTAACTAATTCGATATAGCCTAGTTAGTATTTGCAGTAGGAAATGGCCTCGTTAGGTAAGAAACGGATGGCAACCATAAGTTTGGCCTAATTTAACTGAGGGTTAGGCCTAGGCCTAGATCTTTCCATAAACCTAGGCTAGTCAGGCTTTTGGCATGTGGTATAGTCAGTATTGCGAAGTTCGCCATACTGCGAAGTTCGGGCACCCTAAGAAATACACGATTTTCACCATGAAAACCTACAGGAAGAGCCAAATTTCACCAAAAAGTACGAAGCTACAGTTATTTTATCTCCAAAATGACCCGTGTGCAAGAAATTACTTACATATTTGTCAATAAAATGACGAAGATCTATGAAGTCTGTTATAATGACTGAAAGAGCAACAGCGCCACCAATTTTTACCAGCGCCACACTGTGGGTTGCGTGTCCGAACTTCGCAATACTCTAGCAAGAAATACCAGTTCCACAATCACGAAGAATCTTCTTGGAAAACAACGTGAAAACAGTTTGCAGGAAAGAAAGTTTGGTCGTGTATCGTACTATAACAAAATTCTCCCACCATATCAAGTATATTTTCAAATGATTTATTACCAGAAGATTTAGTTTTGGGGTGTTTTAAGTCTTAAGTGGCCGAACTTCGAAGTCACCATCCTACTTTACCTCATGGCAGTCATGCTTACTAACTGGGCCCAGTCCACTACTATAAGAGAACTGTTCTCTGGAGTGGGGGAAGTGGAGGGTAATCCAAATTATTGGCAAAAATTTGATGTTATTAGTAACTTAAACCAGCCCATTGACACCAAACTTAAATAAAGTATAGGCTTAGCTGGGCCAACAAGTATTGGTAAACTTAGGCAAAATTAGTAAAGGAGAAGTAAATCATGCATGCTGATGGCAAAACTACTTTGGGTCCTACAGATATGCCCAGCTGATGTGTGTGTGTGCTGAAGAATGTGGTGCAATTAATTAAGATAAAGATGTGGAAAAGTTGAAGTAGGCCTATACCTGGCAAAAGTAGATACAAATTTGCAACATTGTTTGTAGTGTCTAGTTATATGTCTCAGTATCCAGACGGTGGCTTCAAATGCGACATTGGATGACATTTTAATATTTGTTTACCATGCATGCCTGTTAAGTTGTAACTTACTGTATTATGATGCTTTTTGAGAAATCTGTTTTCTGGCAATAATTTAGTGTTTGCATCATTCTTACAAATGAAGTATCTTCCGTTTACGGTACAAAAGATTCTCTTCGGTAAGAAAAATGCTCAGAGCTTGCAAGGGCATAATATTTCACAACAAGAGTTCTGAGGTAGAGGTTCTAGGCAAATATATAGTTCTAAGTTAAAGCCTTAAGTATACAGTAGTATTGCGAAGGTATGGCAGGGAATAATTAATGTTCAAATTTTGTGTAGCAGGTTTGAAGGAACTGTTTTTTTGTCCCTTTAAAATACTGTATAGATACTACTGTATGTGGCATCTTAGGACTTGCAGACCAATTTGATCGTTTCGCAATGCAATATACAGGATAAATTATTACCTGCAGAGATTATCTATCTGTGTTCCTAAGTGGTCTCAAAAACAGGTCAAAATTGGTAACCTATTTATCTGTGACATAATGGACTTAAATTTCTTTTAGGAAAAGCCATATTAATTGGCAGTACGTATGTTAATAAAAAAGATTTTGAAAATGAATTGAATAATTCCCAGTCAATTTTTCCCTATCTTTTGCAGGAAACAAAATCAGAACAGTGAAATCCCTTGGTAAACCTTATTGGTATTTGAGATTACCCTGGCTACAACAATGCCGTCCGGCATCGGGTGGAGATCCTTTGACCAAAGACTACGATGTGATCATCGTAGGAGCTGGCCATAATGGCCTGGTTGCTGTAAGTTTCCTTAAATAATTACTATCACCAGCAAGCGTATCAGTCCTGCAGTTGTAGCGAGCATTTTCATCTGTCAAAGGGATGGAGTGGATGCCTAAATTTGCAAACACTCTTCTCCCCACAAGTAGGAAAAGACAAAAAATGAAAGAGAGATTGCAAGCAAGCATTTTAGTAACTGGTGCAGCATTTATTCTGCTTGAGGCAACATTTTAAACAACTGCGGAAAAACTGAGACGTGCTTATAAAAACCTTAGGGAAACTTAATTAGGCACTGATGTGAAATAATTGTCAATTTAATTTGTCTGTTCAAAGAACTGAAAAAGATGCCATCCTTAATTTGCATATGAGCACAATCAATTGAAGAAAACAAAAAGGGGGGGGGGGAGGACATTCACTACCTATTTTGAAACAATTTTAGAAAAGCTACAGAGCATACATACTGTTCAAATCAGGTGGGGGGGGGGGGTAAAAGTGTCCTGTTGTGTGAGTTTCAGACGTTAACAGTGTCACAGCGGTATGTGAACAAGAAATAAGGACACAAACAAAAAGTTGAATTAAACAGTGAAAATAAGCTCTTCATCTGGCTATAGATATCTACTACTGAATACAATGAATATGTCAGGAGGGAATCAAGCTTGAATTGAGCTGTGCAAAGCACGGCTCCTGCAGGTCGAACCACTCTGAATACAATCGGTTCAAGTTTCATCTTATATACTCCTTGACAATGGATTACAGAGGCTATGGGACAGGAAGTTACTCTGTCCACATATTTACCTTTCTCCTGAAGGGTCAGAGGTTTAAACTACTACGAAATGACCACACTATGACATCATTGGGAGTGCCATGATCATACTGAAGGTTACTTTATTGGTAGAGATCTGATATAAGGTGCAAAGGCAGGTGTAGTGTTTCTGTTGTAGAGATTTTCTGTGGAGGTCAAAGTGTCATGTACAGTGGGAGGATTTCCTGTCTGTGCTACTAGCTAAGGGATTGTAAAGGTGAACTTAGGGTAAGGGTGAAGGGAAGATAATGGTCAAATGCGTTCTGTTATTTAACAGTATCCCAAGTTTCATCCATTTGCAGTTAGTGGTATTGTTTCCAACCTGGTAGAGAACCAATATCATTTTTTGGTTGTTGAAATATGATATTCCTCTTTGGATAAAGTGATTTAAATATTCAAATGTAAAAACAAAGAGTTTGTTAGCTCAATTGCTACGATAACCTCATTCACTCTGCTGCTGCAAGATGAATTCACAAAGTACCGCCTAATCTTGAAAAAATTACATTTTTTACTTTTGCCATATTAAATGCTATATAGCTGGATGTGTGGTTTTGACCCTTTCAAGATGCAGAGCATGTCCAACGATTACGTGAAGTTAATCGACTTCAGCCACCACAGAATATCCTTTTGAGTGATGCAACATTGTTTCAATATACTGGTTTTTGCATTTTTCAGTCTGCTTATTTACAAATGGCCGGATTACAGACTCTCGTACTGGAGAGGAGACATATCATTGGTGGTGCAGCTGTCACAGAGGAAATCATTCCAGGTTAGTGCTTCAGAGTGAAATGATTCCAACACTTTGATGTGTACGTACAGATAGCTGGATATATAACAAAGTTCTGTCCTATATGGAAGGGGAGTGTTTGTGGATCAATATGTGTTTAAAGGTTGATTCCAGCGGCAGTAAATTTAACATGATAGCAGCGAAGACTAAGAAAACGTGCGCTTAAGCTTGATCATATTAATTCGATCCAGAGTTCTGCGAAGAGTACAGATTACTCGCGTAAGGAATTGAAGTGACAGCGCCCTCGGTGGATTACGTTGGAGAGTCACATTGAGAAGTAATGAAATCTGTCTCTTTGTTTCATTCTCATTCAGGGTACAAGTTTTCTAGATGTTCTTACGTTCTCAGCTTGCTTCGTCCTCATATCTACAAAGATCTTGAACTCAAGGTATGTATTGTCAACTGTGTGCACTGAATTTTATAATTTACATCTATAGACATGGATATAACCAAAACAATAATATATTTTCTCTTCTCAGATATTGAATTGGGCTCTGAGAGCAATTCAAGTAGCAATTTTAAATGTAAGTTGCCAGCAAATATTGTTGGGCTGCTCTCATAAGCCTTCAAGTACAGTAACTGGCATATGTTTAAAATTCCAATGAGAACTTGATTGTAGCTTGTACCTTTTATATTAAACTCTAGCATTACTTAGCAATTTTTTTTTTTTTCTACAGAAAAGGGGGCTGAAGGTTTACACCAGACCACATTTTGCCTTTACACCCCTTCTTGAGGAACCAGGTCAGAATGGTCGTCCAAGGTCTCTACTACTGGGAAAGGATCACGAAAGTACATATCAACAGATTGCTAAATTTTCTAAAAAAGATGCAGAGGTGAATATAAAGATGATAAAGAGTCATGCAATTTTTCATCTTCTCAAAACCATTTATTCAACTCCTTGCAAAGAGATCTTGCAAAAGTGATATTTTGTTCCTCCAGACAGGTTTAAATCACAAGAGGATAGTAAGGCGGTGTGCATGTGCAATAAGGCTACTAATGATCAAGTTTTGCCCTGGCAATTTTGTAGTTGCATTGGCCTCAGTCCACAAGACAACATTCGGCAATGTGCTGGCCGTTCAGTACTAAAACTGCAGTTGTATGAAACAGAACCAATAATTGGTAAAACAAACGAGCACTGTCTATAGAGAGAGAACAGTCATAATGTGTTCTCATCAATCATTCAGGATGATTACTTATCTACCCAGCTGATCGAAAAACTTGGTCTCAAACAACCGTCGAGTTAAGTCGGGTCTCGTTAAGTCAGTGTGTGGCCATGCTTTACACTTGAAAATTGAGTGATAAAGAAACATACCGAACATAAGCATTTAACCTAGTTGGCCAGAGTCCTAATACTTTTTGGTCTCTATACTAGCTGATAAGATTTATTTGGCTGTTTCATTTCATATGCATAAGCCAAGATTTGTTAAATGGTTTTGAAAGTTGCATTAATGTACTCCAGAAAATGTAAATGTACTCCTATTCTTCACTATAACAAACAATTAATGTGTTGCTTAATTATCTTGTTGGAAACTGTGTGTTAATTTTAAAATTTCTCTGTTGATTTACTTCTAGAAATTCCTCTCCCGTGATATGCATTCTGATTTATTAGACATCTTGTGACTTTGGGTGTTCTATCAACACTGGTTAAATTGTTAAGGTTTTGTTAATTTAATACTATCTTGTTGATTGTTTGCAAAGTTTTCATGATTAAATTTATTCACAGGCGTTTCCAGAGTACGAAAAATATATAGCCAAGCTCGGCGAGGCAATCGAACCATTACTTGACATGAGCCCAGTAGATATTCAAACCCTCACCGAGGGGACACTCCGAAAGAGGTTGAAGGCCTTACCAGCCCTGAAAACATTAACGCAAACAGGTTAAAACATGGAATGTGTACATCCTTTGTTAATAGTTTATGTCTTCAGCTTTCTTGAAGGATGACTTTAGGCACATCATTAATTTTTATATATCATAGATAACATTGGATTTCTATACCACTGCCAGTTTTAGAGAAATTACCGTATAAGCATCTGTGACTCGTCTATGAAATTTTATTGGACTCTCACATACTCTTTTCTTATGTACTGTATTATGATTTTGAAAGTGGTGGTATTTTCTCTTATGAATGTCCATGTTGGACATTCATAAATGGAAAATAGGAAATTCAATAAGGAAAAATTGGGAAATTTTGGTCATTAAATGACCCTTTAAACATCTGAGACTCGTCAATGAAATTTTATTGGACTCTCACATACTCTTTTCTTACGGATTATGATTTTGAAAGCCGTAGTATTTTCCCCTTATGAATATCAATGTTGGATCGCCCTTCAGTTATATATAGATAATGATAAGAGGTAGTTAAGTGTCCTGATAAAATATTTAACCGTGATTAATCAACAGCAGGAAAATGTCAGAGATATTATCAGTCAGTTTGTAAAGGCTTCAAAGATTAACTTGGACGGGATTAAAACCTTGTGTAATATCAAGTTAATTCTACCAATTGAGCCATTTACCTGTATATGTGATGCTCCCAATTATAAACAAATCAACATGTCCTTACTGGGTACCAATGCTGCTTAAAATGTAATATCATATTGCAAGACATTCATAATCATCTGTTTTGCTTATTTTCTGAAGACCCTTTGGAAGTTTTACTGCTAAACTAAAACCCTTCATCTCTTTTTATGTCAGCTCAAAGCATGTTCATAATATTTCACACCATGCAAGTTTCTCTCGAAGATCATGCAGTCCTTAAATGTTAAACTGTTAGTCAGCCTTTATGCGAATGTCAGTGTTTGTTTCAAATGTATTTGATTGATAAATGGAGGCCTTAACCATTGACAACTTACCATCATCTCCTTTTCACTATAAAAGGTCTGGCTCTTGGGAAAGATATTCCAACATTTTATGAAATACTAACTGCTCCAGCAAAGAAGGTAAGTTGGTCAAAAGTTGAATCCCATGATATAGCCTCAATTTGCAATAGCATTTTTAAATCAAAGTTTTATAATATGACGTATATTAAATTGTAATGCTCTGTTTACTGACAGAAAAAGAAGGTCTGGTGTGTCAGGCTTAATGATGATCGTTTCTTGGTTAGATCATGATGCTATCATTCAAATGGTTTTGTTTGCAATGCAGTGACTCTTGTCAATATATATATGTTACATATTACTCTCCCATTCATATATATAAGAATTGGGGCGGAAGTTGTTAACTTGTTAAAATCGCCATTGACTGTTTAGCTGAACTATTGTAAAGCTTCACGATCGTATACCACCGGAATTATTTGTACGAACATTTTTTGCTACATTCAGTGAATCTTGTGTAAAGTGAAGTTTGGTGGCATTCCATTGCATTCATGTCCATCTGGCTTCCATGTGTGTCCTTAGGGCCATTAATCCTGCATTGTCTAGCATTTGTATATTGTCAAGATAGTAAGTTAGGTACAATAGCAAGGAACTTTTCGTTTAGAGCAGGTTCCGAACCATTACCGCTCACATGGTGGGCAGTTTCAACGCTTCGTCAACCGAGACAATTAATGGAGGTCAACCTCTGTCACGATTTCTTCATATCTTTCCAAATTTGTCTTTGCTTCCCACTTTATTCTTTAATCGTATGTTATGGTACGTAGTAATATCGTCAGAGACGGCCAATGTATACTATTCTCAATTCTGAACAGATCCTCGATCGATGGTTCGAGTCCGAGCCACTCAAGGCTACTATCGCCACAGACTCTGTTATCGGAGCAATGTTGACACCGGATCAACCAGGCAGTGGGTATGTACCCTTACTTTTAAAGGGAAATGTTTGAAACTGACGGTCGATTAAATTGTCAGAGAATGTCAAAACAAAAATTTAAAAAGGCCTTTGATAGAATCTCTCTTGAAAACATCTAGTTGCTTTTGCATTATGCAATAGTACCAGTTTTTTTAATGGTACTGTTGGTGATTAATACAAGAGGAGTTGGGGGGGGGGATTTAGTTAGATTCACCCTATAAGGTAACATGGAAGAAGACAAAAATGGAGAGGTGATATCAGTGAAAATGGAGAGGTGATGAACCGTGGTCATTGCAAGTCTTCTCAATATATTCTCTGCCAAGTCATACAACATCAGCTAAATTTGACTTTGAAAGGATATTAGGGAATGCAAAGCAATTCTTTGCTGATGGAAATTACTCCACTGAGCAAACTGGTCAAAAGCTACAGTATCAAGCTGGATTATATATGGATGCATTGAATTTACCTCAACAGTAACCTTAATAGGGTGTAAAGGTAAAATGTGGGAAGCTGTGATGACGATCATAACTACGCCATGACAGGATTCCCTTTACCGAGTACTGTGCCCTGGGGGTTTCTGCATTTACATTAGCTGCAGTTTTACTGTCATCGGAGAAGTATTACTTTATGTCAGTTGCAACTGAGACTGGATGGGTTCAACTGTCGGGCAACCATAGTTTTTTTTTGTAAATATTACAGTTATATTTTGTATGTTTCTTTTTGTCAGTTATGTACTGCTACATCATGTGATGGGCCAGATTGATGGTGAGAAGGGTGCATGGGGTTTTGCGGAGGGTGGAATGGGTTCCGTATCAAGGTGCATCAGTGAAGCTGCCCTAGAGCATGGAGCTACCATCTTGACTAATAAGGTAAAAGTACTTTCATTTTCTATGTACAGCTTAGCTTGAAAGTGAAGAATACATTCCACATTTGGCACATGTGACAGACCTGCTTACGATGAGCAACTTGCCTCACACAGCTAAGAATAATTCCATTCCCTTAAGGACCTATCATAGAGGCCACTATACATAATCACAGAGTCACTATTGCTTGTTTTGTTAGGTTTGTGAAAAAGAGAAAACATTGAATCACTTTTTTTTAGTGTCACTTTGTTCATTTTCTTTGGTAGAAATGTAATTTGCAAATGTTGCAGATATAGCCATTGGTTTCAGAAGTAATACTGCTGCTCGGTATCACCATTTAAATGTGGAAAGATGAAAAATGAAAAACTTAGATATTTTACCTAGTTTTAGTGATGTTGTTCGTCATGAATATCTCAGTCTTGTAGGACAAAGAAAGTAGTTGGGTATGCTTAACTCAAATAACAAATAATATTCTGTAAATTTTTCTTCTCCATTTCTCTTGCATCCTTTGAACAGCTAGTATCTGCTAGGCCCTGTAAATATCAATAAACTATTCAATGACATTGCATTTTAAGGCTTAAGTCGAAAGAGAGTTTCATTTAGGAGCACCGGAAATATTGTTTTCTATATGATGTCTTTTTTACTTTGTTAAACCTCCCTAGTAAAGCAATGCTCATCTTTCCAAAACCATGTCTCCTCTCCTGTGTATTACTTAGTCAACTCTCACATGAGACATTCTAAACTGTTGGAGGAATGGGGGAGAAGAGGGGGTGGGGGGAGGGGCTGATGAATAGGAGAAAATGCCATAGGTGGTAGTCATTTTGGCATAAACAAAAAGATGAATTGCTATATTGTGCACTGACACTGGGAAGACTCTGGAGTAGTGTGGGTCTCAGGGATATAATTTAGGTCTTTATTTCTCAACTTGGAAGGGGGATGGTGTGTGGGTGAGGTTTGCTCTTCTCATTAATTGTATTTTTTTTTAAATTATCTATTCTCTAAGTTCTTTGGTTTCAAGTCATCTCGTGTGAAAAACAAATTGACTGCATTGTCTGTCATTATTTCGCCCTCCCCCCCACATATTTTTTCTGCAAGCAAACAAACTGTTTCCAACAACCTCCCTCTGTCCAAAAATCTGAAATGGCCATATTACCTCTCTCAGTTTTATTTGTCTGTTTCTTGTTACAGACTGTCAGCTCTCTCCTCTCTGATTCTGACAAGAAAGTCTGTGGAGTCGTTCTTGAGGATGGCACCGAAATCAGAAGCAAAGCTGTCCTGTCCAATGCTACCCCTAAGGTGACCTTCGTGGACCTCTTACCCACTGGTCTAATCCCTGCAGAGCTGGTTCAGGATTTGAAGGGATTTGACTCTACATCCCCTGTAACAAAGATTAATGGTAAGCTTGAAGAAAGGTTTCAAGTTTGAAACAAAAGTTGAAAATATAGTCAGAGCAGTCCTGTAGTATTGACAGGTATAAAAGAAATTGCTGACTGGCATCTGGCTTATGGATTCCTTACAATGGTGATGGCATATATGTATTCGTGGGTACGTGTTGTGATAATCACCATGCAGAGCCTACACGAACTTCATACTCGTTTATGCAGATTTCACTAATTATCAAATTCTTGGTTGCTTGAGGTCAAAGGCCATTTGTGATCGTTAGTGGCCAAATTAGGGAAACTTTGTGAAATTTTTATTAATGATGATCCTTTATTTGTATGTTGATACCTCTTGGTGGAGATCAGCAAATTGTCAAATTTTGAAAACCTGGCTAAATATACTAAATAGATGTATGGTTGGTGAATCACATACTTGGTATGTGAATGTCACTGAAAGAATCAAACCCAGCGTGGGTATTGATCAACTAATATCAAAGTATGAACTCTCTATCAGTTATTATATCATGCATCACACTTACGGGACAACTTTAAGGTGTTGCTAAACAAATTCAAATTGCACAACCCAACCAGTATTTTAGAGAAGATCTAAAAAGTCGACTTCCACTAGAATTGAAATTTATCTATGCTAACTTCACAGGTCAATAATTGCATGACCAATGAGCAAGTAAATATATATTGGCCTGGTTGTACATTTTATGGTCAAATAATTGCTCCTTTCCTTCTTAAAAGTTGCTGTGAATAAGCTGCCGAACTTTACAGCTCTGCCGAACGTCAGTGAAAATGTGCCCGGCCCTCACCACTCCTGTACGATTCATCTGAACTGTGAGTCCATGAACATGATTAACGAGGCTTACTCCAGTGCAATGGCCGGGGAACTCCCGAAGAGGTGAGTGAACACAAATAAAAAACTTTATAATAGGATGAGAAAATTAACCATCCTCTGCCACATATGCAAAAGACTTGTTTTGAATGGGGGGGATCTCCCTCACACAGCGAAGGAAAAATCTTGTTCTGTTGTGGTATCGTCATGGTATCCACTAGTGACTGAATACGACATTTAATTAAATACTTAAGTATTGAATCTTGGATTAACACTACATAATACCATTTCGGTACTTAGTTTCCTCAGTGGCAGCTCTTTAATGGACATAATGACAGCTGCCCTTTGATATGCAATTTAACCTTTGATATCTCACAAGTTAATTCCCCCCCCCGCAACCTCCTCCCCACCCCCAACACTCCCTTCTAATAAAACACAAAAGAAGACAGTGAATGGATCACCTTTGGTATCTCTCCTTAGCAAGGTGAAGAGATTGATTTATATTTAAATAAATTTTCGGAAAGGAAAAATATTTTACAGTGAAGGATATCAAGATACAATCCACTTCTGAAGATCCAAAAAGACCTCATTAAACCTGCTTCTCAGAAGGTGACACTTCTAATTTGTGGGGATGCGGTCATTAAGACCTATTTCCAACAATCTGTTTGCTGTTTGTGATTATTGATAAATGTAGGTCCATTTATCATGTTTGTAGTGCCTGCACTTATAATACAGTGGCTATGCACAAAATAATGGCACAATTATAGTTGGTACACTGCTATAACTAGTTAAACTATTATATCCAAGGAGTGTGTCATATTGCTATTGTTATAGATGCATGATGTAATATATACTTTCTCATTTATGTGGTTTTTTAATGCTAATATTCATAACCAGCACACCGAGAAACAATCGAATTGAGTCAAAGAATTGATGAATACTTCTTCTCTTCATTTTATCACCGTTTTTTCAGACCGATGATCGAACTTTGTATTCCTTCAACCGTTGACCCCACCCTGGCTCCAGAAGGTCACCATGTGCTGTCATTCTTCACCCAGTATACACCCTACCATCTCAGTAATGGTAGAGAATGGGATGAGGAGACCAAGAAAGCTTATGCTGACATAGGTACGAGGGAGTGGTTTTATTCTTTGCCTGGTCCTCTACCGTTTGTCATATCGAGTGCTCATAATTGCTTAACAGGATATTCTGTTGGCAGATGATGGGAAGCTCACCGCACTGATAACCTCGTCTCCATAACTTTACCTTAACTTGAGATATAGTTGAATGATTGTAACCTTATTTGACTAGCTAAACCATCAACCATCCCAGAGTATCACATCAGGTGGTCCTGTGACGTCATCATGTCACATGTTCTTCTTAAGCTCTACTCTCCTTTTACAATCTTCTTGTTGATTTTTTCTCCTTCTCAAAATGCGATACATTTGGAACGTTTACTTGGCTGTCGATTTGGTTTAAAGGTTGTTTTTCTGGGAGCGGTCATTTTGTAAACCTGTGATGTCACATTGCCATTAGGGTCTGAAAGCTGTTACTTTCTCATTGTTTACCTTTTCATATTTTCAAGGTAGAATGTTAACAGTGTTAACGTTTACTATTTTTAGATTCTGCGTTTGCATATAAAAACTTGAAACACTTGTAGCTTGATGATGTCATATTTAGACTTGATCAAGTCTTCAGCCTTGTCTGTGAAGATGTGATAAAACCTGTGATATCTCCCAAATGGAATAATGTTTGTCTTTACAGAGCCTGTTTGGGCAAGTTGTTCATGACAGCTATTTCTATCACATAAGACTAATTATGATATTTGGGTCTGTGTCTCCTCCGTTAACTTATAATACCATACATGGTGTTAATGTAAAGTTAATCTGGTTTATTTTCCTTCCTGTATTCTAGTATTTGATGCGGTCGAGCAGTATGCTCCAGGATTTAAGGACAGTATTGTGGGTGCTGATATTCTACCGCCACCAGAACTAGAGAGAATATTTGGTTTAACAGGAGGAGTAAGTTCTTTATCGTTTTTGTAATCGTTCAATTCATTAATAGAAATATTTGGCATAAGATATGTTACTTAATTTCATTTGGACATGCTCATTGTAAAGTCTTGCTGAGTGGTAGCCTTAAAGGAGTTTTTTGTCCCTGGAGGGAGGGAGGGAGTGGGAGGGAGGGAGGGGAAGGGAGGGAGGGGGATGGAGGGAGAGGGAGGGAGGGTGGAGGCAAGGGGCAGGAAGCAGGTTGTTGGTAATTCGTCAAAGTGCTCTCCCGCTCGGATTTTAAGTCCAGCAGTCTTTCTTTGATTTCAAAGTCAGTGAGTTTCATGAAGACAATACTACCACGAGTGGGCAGGGTGCACATTTCCGACAGTCCACAAGTTACCAATCCTAACTTATTAATGCCGCCTTCAGCAGAGCACTTCACATTATGCAACCAAACATGAAATAGATATGCTACAGGGTAGTTTGCATATGTTAGGGGGTTGCCTTTACTTGTGGTAGGAAATTAAAAAAAATTAATAAGACATCAATATCAGCTGCTCGTTGTTTGAATGTTTTGTTTGTCTTTTTGCTCATCTAATCTTTGACCTCATTATGAACTCATTACCTAAATTTGTGTATGTTTACGTGTATATGTTTATGTGTATGTTTATTAAGGCATTTCTCTCTATGCTAAGTGTGGAATGTTTACTAATTAGTGAAACATCATCTCCATTGAGGCATTTCTCTGTATGCTAAGTGTGTAATGTTTACTATTAGTGAAACATCATCTCCATTGAGGCATTTCTCTGTATGCTAAGTGTGGAATGTTTACTATTAGTGAAACATCATTTCCATTGAGGCATTTCTCTCTATGCTAAGTGTGTAATGTTTACTATTAGTGAAACATCATCTCCATTGAGGCATTTCTCTGTATGCTAAGTGTGGAATGTTTACTATTAGTGAAACATCATCTCCATTGAGGCATTTCTCTGTATGCTAAGTGTGTAATGTTTACTATTAGTGAAACATCATCTCCATTGAGGCATTTCTCTCTGTGCTAAGTGTGTAATGTTTACTATTAGTGAAACATCATCTCCATTGAGGCATTTCTCTGTATGCTAAGTGTGTAATGTTTACTATTAGTGAAACATCATCTCCACTGAGGCATTTCTCTGTATGCTAAGTGTGTGATGTTTACTATTAGTGAAACATCATCTCCATTGAGGCATTTCTCTGTATGCTAAGTGTGGAATGTTTACTTTTAGTGAAACTAAGTGTGTTAGAATGTTGAATGTAATCCCAATTGTTATCACAGAATATCTTCCACGGGGCATTGTCACTGGATCAGCTGTACCTAGCCAGACCATACACGTGGTGTTCCAGTTACCGCACCCCAGTCAAAGGGCTTTACCTCTGTGGCAGTGGAGCCCATCCAGGTAAGGGTTGTTATTGGTTTTATGATAACATGATCTTAAAATGAGGTATTGAGTAGAAACTCGTGGAGGGCGGGTGGACAATGGAAAGGCAATGGACTTGCAATCAAAGGATTGCAAGTTCCATTCCCCGGTCAGGAAAAGGCAGTTAACCTTCATTGCCTCTCTTCACCAAGGTGTGTAAATGGGGACTTGCAAAATCACTTTTATCTTGTTGTTTGTGCCGGTTTGTGGCTGGAAGTCGGCCAGTGAACACATAAATATGGGATAAAGATGATAAATGTATTCCTATTTCCATAATAAAATTGAGAGCAATTTAAGAGTGGAATATGGGACACCAAAGTGACATAATGTTCCCCCCTTTGGTTGTGAGGTGACTCTTGATGCCTCTGGGGAGTATGTCCTCCATCTTGATATCATGGCAGTGCAAGGTGTTTTAAGTATGGCTGTTACTTAAGATAAAAAGCAATGTACTGAAAATATAAATAAACGAAATAATACATGATCAAAAGAGGGTTATTATTCACTGTTGTCAGGATATTTCAAACTATTCAAGTATTGCATACACACTCTTAAAGGTAGTCAGTATAGGCCCCAAATTATAGCACGCTATGATTGTTTTCAAAAAGGACTTTCCTTGAGGTCTTTACTCACCAAATCGTTCTCAGACAATTTTAAGGAACGCACAAGATGACTTAATGTCCCACTGATGAAAATTTCCTACAAAGGTTGTAATAAACCAGTCTAAGAATTTTGACCAAAGGTGACCATATTTGAGTATCTAGCATATTTTGGGCCAATACAGCATAACTTTAGGGACATATAATAGACATTAGACAACAAAGATGTCATATGTTATTGATCAAATTATACTTGCAATTACCTGGATGGAAAGAATATTGTTGTTTGCTAGTGTTTTGATAGCTTCTCTTTCCCTCTCGTTGACAGGTGGTGGTGTGATGGGAGCACCCGGGTATAATTCTGCCCAGATCGTCAAGACGGATTTTGCAGCTATGTGAATGCAGAGATTTCTATGTATGTTTTCAATTTGCTTTAAAGGCTCAACACTCATTTTATTTTTGATAATGTGACGTACGTAGCAAGTCACAAACAAGTTTTTGGGGAAAAGGCTAAATGTTTACATGGTTTATAGTAATCATACACAGCTTCTGTTTCTATTGTCTGCAAGTTTGGCAGCATTAAGATGTTAGAGCATTTGGTTGTTTTCAAATACACAACAGCATTCACTTTTTGATTTAGGAATAAGGCATAGGGTGTGTGAGTTCTCTATCAGTACTTTGAGCATTATTATTAACTAGTAATTAATAAGTATTCATTTCTCGCAGTGGGTTAACACATTCACTTTTCAACGGTGGCTTATTTGTACGGATCAGGCATTGTGTGGCGTGTGTAATATTAAACGCAGCTGGTCTTGCATTCAGTAATTACACATATTCCCTTTATACTTAAATAACATGTTTCATTTCCTGCAGTATAACATTCCTTTGCACAGAACTATAATGACAATTTGCTTTCATTACTGTGAGATCGGATTTGTGAAGACTGTTTACTTTTCGAGACAAGCATGAAACCTTTGTAATACTAAGTAGATGTACCTAGCCATACACCATGGTTTGGAGTGAAGTAGCCTTTCATTATTACATCCAAAGTAGACATTTTAACACAAAATATAAAAACTTGATATTTCACTTGTGTAAATAGCATTGCATTATTAAAATGAGTTAATCTGCCCAAGGAGGTATATTAACTTGGCTTGTGCTTTCTTTCATGGTTGATGAGAGAATGGTTGGGTAGAGTGCAGTGGCAACAGTAGGCCGGTGCTCCAGGGAGGCCTGGTGTCATGGACCAAAAAATAAGACAAGTTTTAATATTAGAAGATTGTTTTCATCTTTTTATATCTTAAATAACGCCAGGCCCACTTACTTTTACACGTCTTAAATACTGTTATGTACAGTTTTTTTGAAGTTCTCTCCCGATACCCACCAAATTGGGAATTCAGACAAAACCCTTTCCACAACAGAGGCCTGGTCACACTACAGAGATATTTTATCGGAATACGGTCTGATTTTTCCGATTTTAGGCCGAAGAGTGAGGTTTGTGGTGGTGAATGTAATGAATGTAATGGAATATTCGAATACCTACTC
>TCONS_00022968	evm.TU.Chr17.317
GGATAGCTCGACCTGGGATAGCTCGACCTGGGATAGCTCGACCTGGGATAGCTCGACCTGGGATAGCTTCAGGTTGGTGCGCAAAGGACTTTGTAAACATTGGCGGATGGCAACACTGGGCCTTTTTGCCCCTCGAAAGAACGAAAAGCAAGCAAGTTGAACTTGAAGAGGCCTATACCTCCGGAGTAGGCTAGACTAGGTCGTCCATTGATGAGCTCGGCTAGTGCTAAAAACAGTGGGACGAAGTTAGTCTCAGCAAATTGCTCCCGCGGGATCCAGTAACTAATTCGATATAGCCTAGTTAGTATTTGCAGTAGGAAATGGCCTCGTTAGGAAACAAAATCAGAACAGTGAAATCCCTTGGTAAACCTTATTGGTATTTGAGATTACCCTGGCTACAACAATGCCGTCCGGCATCGGGTGGAGATCCTTTGACCAAAGACTACGATGTGATCATCGTAGGAGCTGGCCATAATGGCCTGGTTGCTTCTGCTTATTTACAAATGGCCGGATTACAGACTCTCGTACTGGAGAGGAGACATATCATTGGTGGTGCAGCTGTCACAGAGGAAATCATTCCAGGGTACAAGTTTTCTAGATGTTCTTACGTTCTCAGCTTGCTTCGTCCTCATATCTACAAAGATCTTGAACTCAAGAAAAGGGGGCTGAAGGTTTACACCAGACCACATTTTGCCTTTACACCCCTTCTTGAGGAACCAGGTCAGAATGGTCGTCCAAGGTCTCTACTACTGGGAAAGGATCACGAAAGTACATATCAACAGATTGCTAAATTTTCTAAAAAAGATGCAGAGGCGTTTCCAGAGTACGAAAAATATATAGCCAAGCTCGGCGAGGCAATCGAACCATTACTTGACATGAGCCCAGTAGATATTCAAACCCTCACCGAGGGGACACTCCGAAAGAGGTTGAAGGCCTTACCAGCCCTGAAAACATTAACGCAAACAGGTCTGGCTCTTGGGAAAGATATTCCAACATTTTATGAAATACTAACTGCTCCAGCAAAGAAGATCCTCGATCGATGGTTCGAGTCCGAGCCACTCAAGGCTACTATCGCCACAGACTCTGTTATCGGAGCAATGTTGACACCGGATCAACCAGGCAGTGGTTATGTACTGCTACATCATGTGATGGGCCAGATTGATGGTGAGAAGGGTGCATGGGGTTTTGCGGAGGGTGGAATGGGTTCCGTATCAAGGTGCATCAGTGAAGCTGCCCTAGAGCATGGAGCTACCATCTTGACTAATAAGGTAAAAGTACTTTCATTTTCTATGTACAGCTTAGCTTGAAAGTGAAGAATACATTCCACATTTGGCACATGTGACAGACCTGCTTACGATGAGCAACTTGCCTCACACAGCTAAGAATAATTCCATTCCCTTAAGGACCTATCATAGAGGCCACTATACATAATCACAGAGTCACTATTGCTTGTTTTGTTAGGTTTGTGAAAAAGAGAAAACATTGAATCACTTTTTTTTAGTGTCACTTTGTTCATTTTCTTTGGTAGAAATGTAATTTGCAAATGTTGCAGATATAGCCATTGGTTTCAGAAGTAATACTGCTGCTCGGTATCACCATTTAAATGTGGAAAGATGAAAAATGAAAAACTTAGATATTTTACCTAGTTTTAGTGATGTTGTTCGTCATGAATATCTCAGTCTTGTAGGACAAAGAAAGTAGTTGGGTATGCTTAACTCAAATAACAAATAATATTCTGTAAATTTTTCTTCTCCATTTCTCTTGCATCCTTTGAACAGCTAGTATCTGCTAGGCCCTGTAAATATCAATAAACTATTCAATGACATTGCATTTTAAGGCTTAAGTCGAAAGAGAGTTTCATTTAGGAGCACCGGAAATATTGTTTTCTATATGATGTCTTTTTTACTTTGTTAAACCTCCCTAGTAAAGCAATGCTCATCTTTCCAAAACCATGTCTCCTCTCCTGTGTATTACTTAGTCAACTCTCACATGAGACATTCTAAACTGTTGGAGGAATGGGGGAGAAGAGGGGGTGGGGGGAGGGGCTGATGAATAGGAGAAAATGCCATAGGTGGTAGTCATTTTGGCATAAACAAAAAGATGAATTGCTATATTGTGCACTGACACTGGGAAGACTCTGGAGTAGTGTGGGTCTCAGGGATATAATTTAGGTCTTTATTTCTCAACTTGGAAGGGGGATGGTGTGTGGGTGAGGTTTGCTCTTCTCATTAATTGTATTTTTTTTTAAATTATCTATTCTCTAAGTTCTTTGGTTTCAAGTCATCTCGTGTGAAAAACAAATTGACTGCATTGTCTGTCATTATTTCGCCCTCCCCCCCACATATTTTTTCTGCAAGCAAACAAACTGTTTCCAACAACCTCCCTCTGTCCAAAAATCTGAAATGGCCATATTACCTCTCTCAGTTTTATTTGTCTGTTTCTTGTTACAGACTGTCAGCTCTCTCCTCTCTGATTCTGACAAGAAAGTCTGTGGAGTCGTTCTTGAGGATGGCACCGAAATCAGAAGCAAAGCTGTCCTGTCCAATGCTACCCCTAAGGTGACCTTCGTGGACCTCTTACCCACTGGTCTAATCCCTGCAGAGCTGGTTCAGGATTTGAAGGGATTTGACTCTACATCCCCTGTAACAAAGATTAATGTTGCTGTGAATAAGCTGCCGAACTTTACAGCTCTGCCGAACGTCAGTGAAAATGTGCCCGGCCCTCACCACTCCTGTACGATTCATCTGAACTGTGAGTCCATGAACATGATTAACGAGGCTTACTCCAGTGCAATGGCCGGGGAACTCCCGAAGAGACCGATGATCGAACTTTGTATTCCTTCAACCGTTGACCCCACCCTGGCTCCAGAAGGTCACCATGTGCTGTCATTCTTCACCCAGTATACACCCTACCATCTCAGTAATGGTAGAGAATGGGATGAGGAGACCAAGAAAGCTTATGCTGACATAGTATTTGATGCGGTCGAGCAGTATGCTCCAGGATTTAAGGACAGTATTGTGGGTGCTGATATTCTACCGCCACCAGAACTAGAGAGAATATTTGGTTTAACAGGAGGAAATATCTTCCACGGGGCATTGTCACTGGATCAGCTGTACCTAGCCAGACCATACACGTGGTGTTCCAGTTACCGCACCCCAGTCAAAGGGCTTTACCTCTGTGGCAGTGGAGCCCATCCAGGTGGTGGTGTGATGGGAGCACCCGGGTATAATTCTGCCCAGATCGTCAAGACGGATTTTGCAGCTATGTGAATGCAGAGATTTCTATGTATGTTTTCAATTTGCTTTAAAGGCTCAACACTCATTTTATTTTTGATAATGTGACGTACGTAGCAAGTCACAAACAAGTTTTTGGGGAAAAGGCTAAATGTTTACATGGTTTATAGTAATCATACACAGCATTTGGTTGTTTTCAAATACACAACAGCATTCACTTTTTGATTTAGGAATAAGGCATAGGGTGTGTGAGTTCTCTATCAGTACTTTGAGCATTATTATTAACTAGTAATTAATAAGTATTCATTTCTCGCAGTGGGTTAACACATTCACTTTTCAACGGTGGCTTATTTGTACGGATCAGGCATTGTGTGGCGTGTGTAATATTAAACGCAGCTGGTCTTGCATTCAGTAATTACACATATTCCCTTTATACTTAAATAACATGTTTCATTTCCTGCAGTATAACATTCCTTTGCACAGAACTATAATGACAATTTGCTTTCATTACTGTGAGATCGGATTTGTGAAGACTGTTTACTTTTCGAGACAAGCATGAAACCTTTGTAATACTAAGTAGATGTACCTAGCCATACACCATGGTTTGGAGTGAAGTAGCCTTTCATTATTACATCCAAAGTAGACATTTTAACACAAAATATAAAAACTTGATATTTCACTTGTGTAAATAGCATTGCATTATTAAAATGAGTTAATCTGCCCAAGGAGGTATATTAACTTGGCTTGTGCTTTCTTTCATGGTTGATGAGAGAATGGTTGGGTAGAGTGCAGTGGCAACAGTAGGCCGGTGCTCCAGGGAGGCCTGGTGTCATGGACCAAAAAATAAGACAAGTTTTAATATTAGAAGATTGTTTTCATCTTTTTATATCTTAAATAACGCCAGGCCCACTTACTTTTACACGTCTTAAATACTGTTATGTACAGTTTTTTTGAAGTTCTCTCCCGATACCCACCAAATTGGGAATTCAGACAAAACCCTTTCCACAACAGAGGCCTGGTCACACTACAGAGATATTTTATCGGAATACGGTCTGATTTTTCCGATTTTAGGCCGAAGAGTGAGGTTTGTGGTGGTGAATGTAATGAATGTAATGGAATATTCGAATACCTACTCCAAACCTGAGGGGTTCTGGAACGGACTACATTCTGAAGTGACGTCACATCGAAAATACGAAAAACGATAAAAATCGGAAGAGAAATCGGGTAGCTATCCGATAAAAGAAAACGGAGTCAATATCAAAAGTTAGGAGAGAGCTATTCCACATCGGAATGGCTCAACAGATAGCAAATCAGGTCCTTTATCACTGTGGCTAGAAGACCCGAACGAAAAACAGGCTGTTTTGATTCCTCCTGGAAAATCGGATAGTATTCCGATAAAAAATCGGTATAGTGTGACCGGGCCTTAAGAGTGCTATATTTGGTAGTGTAAAGGTGCCAAATTTACATAAAAAAACAGTCTCAATCAAGCCCAAACCATAATTGGGATTGGGAAAATTTGGACTCTTCTTTGGGGACCCATTTCAATTGCTGCACCTGGGCCAGGTTGCCCCTTACTACACCACTGGGTGTATGGGAGGATTGGGAGAACCGTTTCTGCATGTTATCATGAGCCAGTATTACTCCATTATGAGAGTAAGGTGTAAGTTGGGTAAGCGCGGTTACTGCCCAGAACTTAGTTAAGCAAGGTAAGAGGTTTCTTCAAGTTTAAAGATGTGCTAATTTGTGCTTGCAAAGAGGTTAATTAACATAATTATGTATTGTATCCAAATCTTCATTCCTAGTCGTTGTTCTTCCATGAATATTTATGCAAAGCTCAAAGAGCATTTTACTTTTGATATAATTTCGATTGAATAATCCTTCATAATCATGTCAATTTTAAGGCATTGAAAACTCGCCCCAAACCGTGTGCCATGCTCTGAAAAAGTTAATTTTCCATTTCTTGCAACTGAAGTTTTCTTCTTGTCGCTACAAAATGCAGACAGTAATGAAACGTGATACCTTGTTATTTTTTATCTAGACCTGAGATGTCCACCGCTGCTATGTACACTGTATTGTGGGTATTGACTGTAGCTGTATGTATTGACTGTACACTAGTGTCTAATTACTGACGGTAGCAAACTGTGTGTGTATTTTCTGGGGTCGATGTTGGTGTCTAACACTTCTGTTACACCTCATTCGAAACTAGGTCAGATTACCGGCATGAGACGTTTCTTTGTGAGACGAGTCTTCACACCCTTTAATGTATTCTTTACTTGTATTTGTTTTTCTTCTTGTGTAATTGAACACTCCTCAATGTGTGGAAGTAATTTGGAGATCCGCAGGCTAAAATTAGGGGCCAATAATGATGACATTTAAAGATATGCTGTATTGGCCCCAAATATGCTAGATATTCAAATATGGTCACTTTTGGTAAAAATTCTTAGATTGTTTTTATTACAACCTTCGAGTAAATTTTCCTCACTGGGACATTCAGTCATCTTGTGTGTTCCTTAAAAAATGTCTGAGAACAATTTGGAGGGTAAAGACCTCTAGGAAAGTACTTTTTGAAAACTTCTAGCAATTAAAGCGTGTATAATTTGGGGCCTATACTGACTACCTTTTTAATTGTGTTATGCTTTTTTAATGTGATGAAATCCTGTTCAATACAGGGTTATAACTGATGACTGGACAGATAAAGTTATATTTATACAGCTTATGAAATTGTTTAAATTTCAATCCAGGATGGTTTTTAGCAATTCTGAAATCTTTTTTTAGGCTGGGTTGTTTTCAAATATGACCCAACAGATACCATCACAATATATTTAAGAAAATGGTACTACTTGATCACAAGAGAAAATTCAACACAAGAACAAGCAGTTCCAATCAATCATGGTTTGAAAGCACACAGAACTTGTTTATTTACTAGACAACCCAGCGGCATAATTTAGTAAAAAACATTCAAAAGATATGTGAATAATTAATAATAATCTAGGGTATACTAATCCATATATTTTGCTATAATTCTGTCCCCCCCCCCCCCCACACCCTTCTTAGGTATTTTTACTAGACAACAGAGTGATAGTCACTATGCAAAACATTCAATTGATACATGAATATGATGATCAGGGCTGTTGGTCAAGGATATATTAGTACACATATTTTTCTATCATTCTATAGCCCCTTCCTTTTTTTTGGGGGGGGGGGGTAAATTTGCTAGACAATCAGGTGAGTTGGTCACCTGCAAAACCATTCAATATTATATGAATGTATTTATTATTAGGGGTTTTATTTGGTCTAGAATACATGAGTCCATATATTTTTCTATCATTCTGTACCCCTTTTTCTCTTTTGGTATGTTAACTTGACAGTGCAGTGACATAGTCACAGTATAAACCATTCAAAAGATACATGAATGTTTATATTGCTGGGTATTAGACCTGCAAGGAACCTTGTCAGTATTGTTGTGTGTGCTGGTTTGTGGCTGCACCCCTGGAAGTCTCCTAGGGGTCACGTAGATGTGGCACACTGTAGTGCCTCGGGATTGACGGTTTGAACTGTACATACGTACTTGGGTATTTGGGTGTAACAAAATTACCAATGACCAGGGTTTAATTGTTGTCAAGTAACGTGAGACTTTGCTTTTATACAATAATGTTAACCTTTAATTTTAATGAGTGAATATCAGCAGGCTTTGAGGAAAATATAATACAGCTTCAAGTATGTTATTATTTTCTGTATTTCTTTACTGCATTGTGTTTGCATAGAGCATGCATTGGAGTTGATAAAATTATGTTAGCTAATATTCAGTGCTATCCATAGAACTATACACC
>TCONS_00022969	evm.TU.Chr17.317
GGATAGCTCGACCTGGGATAGCTCGACCTGGGATAGCTCGACCTGGGATAGCTCGACCTGGGATAGCTTCAGGTTGGTGCGCAAAGGACTTTGTAAACATTGGCGGATGGCAACACTGGGCCTTTTTGCCCCTCGAAAGAACGAAAAGCAAGCAAGTTGAACTTGAAGAGGCCTATACCTCCGGAGTAGGCTAGACTAGGTCGTCCATTGATGAGCTCGGCTAGTGCTAAAAACAGTGGGACGAAGTTAGTCTCAGCAAATTGCTCCCGCGGGATCCAGTAACTAATTCGATATAGCCTAGTTAGTATTTGCAGTAGGAAATGGCCTCGTTAGGTAAGAAACGGATGGCAACCATAAGTTTGGCCTAATTTAACTGAGGGTTAGGCCTAGGCCTAGATCTTTCCATAAACCTAGGCTAGTCAGGCTTTTGGCATGTGGTATAGTCAGTATTGCGAAGTTCGCCATACTGCGAAGTTCGGGCACCCTAAGAAATACACGATTTTCACCATGAAAACCTACAGGAAGAGCCAAATTTCACCAAAAAGTACGAAGCTACAGTTATTTTATCTCCAAAATGACCCGTGTGCAAGAAATTACTTACATATTTGTCAATAAAATGACGAAGATCTATGAAGTCTGTTATAATGACTGAAAGAGCAACAGCGCCACCAATTTTTACCAGCGCCACACTGTGGGTTGCGTGTCCGAACTTCGCAATACTCTAGCAAGAAATACCAGTTCCACAATCACGAAGAATCTTCTTGGAAAACAACGTGAAAACAGTTTGCAGGAAAGAAAGTTTGGTCGTGTATCGTACTATAACAAAATTCTCCCACCATATCAAGTATATTTTCAAATGATTTATTACCAGAAGATTTAGTTTTGGGGTGTTTTAAGTCTTAAGTGGCCGAACTTCGAAGTCACCATCCTACTTTACCTCATGGCAGTCATGCTTACTAACTGGGCCCAGTCCACTACTATAAGAGAACTGTTCTCTGGAGTGGGGGAAGTGGAGGGTAATCCAAATTATTGGCAAAAATTTGATGTTATTAGTAACTTAAACCAGCCCATTGACACCAAACTTAAATAAAGTATAGGCTTAGCTGGGCCAACAAGTATTGGTAAACTTAGGCAAAATTAGTAAAGGAGAAGTAAATCATGCATGCTGATGGCAAAACTACTTTGGGTCCTACAGATATGCCCAGCTGATGTGTGTGTGTGCTGAAGAATGTGGTGCAATTAATTAAGATAAAGATGTGGAAAAGTTGAAGTAGGCCTATACCTGGCAAAAGTAGATACAAATTTGCAACATTGTTTGTAGTGTCTAGTTATATGTCTCAGTATCCAGACGGTGGCTTCAAATGCGACATTGGATGACATTTTAATATTTGTTTACCATGCATGCCTGTTAAGTTGTAACTTACTGTATTATGATGCTTTTTGAGAAATCTGTTTTCTGGCAATAATTTAGTGTTTGCATCATTCTTACAAATGAAGTATCTTCCGTTTACGGTACAAAAGATTCTCTTCGGTAAGAAAAATGCTCAGAGCTTGCAAGGGCATAATATTTCACAACAAGAGTTCTGAGGTAGAGGTTCTAGGCAAATATATAGTTCTAAGTTAAAGCCTTAAGTATACAGTAGTATTGCGAAGGTATGGCAGGGAATAATTAATGTTCAAATTTTGTGTAGCAGGTTTGAAGGAACTGTTTTTTTGTCCCTTTAAAATACTGTATAGATACTACTGTATGTGGCATCTTAGGACTTGCAGACCAATTTGATCGTTTCGCAATGCAATATACAGGATAAATTATTACCTGCAGAGATTATCTATCTGTGTTCCTAAGTGGTCTCAAAAACAGGTCAAAATTGGTAACCTATTTATCTGTGACATAATGGACTTAAATTTCTTTTAGGAAAAGCCATATTAATTGGCAGTACGTATGTTAATAAAAAAGATTTTGAAAATGAATTGAATAATTCCCAGTCAATTTTTCCCTATCTTTTGCAGGAAACAAAATCAGAACAGTGAAATCCCTTGGTAAACCTTATTGGTATTTGAGATTACCCTGGCTACAACAATGCCGTCCGGCATCGGGTGGAGATCCTTTGACCAAAGACTACGATGTGATCATCGTAGGAGCTGGCCATAATGGCCTGGTTGCTGTAAGTTTCCTTAAATAATTACTATCACCAGCAAGCGTATCAGTCCTGCAGTTGTAGCGAGCATTTTCATCTGTCAAAGGGATGGAGTGGATGCCTAAATTTGCAAACACTCTTCTCCCCACAAGTAGGAAAAGACAAAAAATGAAAGAGAGATTGCAAGCAAGCATTTTAGTAACTGGTGCAGCATTTATTCTGCTTGAGGCAACATTTTAAACAACTGCGGAAAAACTGAGACGTGCTTATAAAAACCTTAGGGAAACTTAATTAGGCACTGATGTGAAATAATTGTCAATTTAATTTGTCTGTTCAAAGAACTGAAAAAGATGCCATCCTTAATTTGCATATGAGCACAATCAATTGAAGAAAACAAAAAGGGGGGGGGGGAGGACATTCACTACCTATTTTGAAACAATTTTAGAAAAGCTACAGAGCATACATACTGTTCAAATCAGGTGGGGGGGGGGGGTAAAAGTGTCCTGTTGTGTGAGTTTCAGACGTTAACAGTGTCACAGCGGTATGTGAACAAGAAATAAGGACACAAACAAAAAGTTGAATTAAACAGTGAAAATAAGCTCTTCATCTGGCTATAGATATCTACTACTGAATACAATGAATATGTCAGGAGGGAATCAAGCTTGAATTGAGCTGTGCAAAGCACGGCTCCTGCAGGTCGAACCACTCTGAATACAATCGGTTCAAGTTTCATCTTATATACTCCTTGACAATGGATTACAGAGGCTATGGGACAGGAAGTTACTCTGTCCACATATTTACCTTTCTCCTGAAGGGTCAGAGGTTTAAACTACTACGAAATGACCACACTATGACATCATTGGGAGTGCCATGATCATACTGAAGGTTACTTTATTGGTAGAGATCTGATATAAGGTGCAAAGGCAGGTGTAGTGTTTCTGTTGTAGAGATTTTCTGTGGAGGTCAAAGTGTCATGTACAGTGGGAGGATTTCCTGTCTGTGCTACTAGCTAAGGGATTGTAAAGGTGAACTTAGGGTAAGGGTGAAGGGAAGATAATGGTCAAATGCGTTCTGTTATTTAACAGTATCCCAAGTTTCATCCATTTGCAGTTAGTGGTATTGTTTCCAACCTGGTAGAGAACCAATATCATTTTTTGGTTGTTGAAATATGATATTCCTCTTTGGATAAAGTGATTTAAATATTCAAATGTAAAAACAAAGAGTTTGTTAGCTCAATTGCTACGATAACCTCATTCACTCTGCTGCTGCAAGATGAATTCACAAAGTACCGCCTAATCTTGAAAAAATTACATTTTTTACTTTTGCCATATTAAATGCTATATAGCTGGATGTGTGGTTTTGACCCTTTCAAGATGCAGAGCATGTCCAACGATTACGTGAAGTTAATCGACTTCAGCCACCACAGAATATCCTTTTGAGTGATGCAACATTGTTTCAATATACTGGTTTTTGCATTTTTCAGTCTGCTTATTTACAAATGGCCGGATTACAGACTCTCGTACTGGAGAGGAGACATATCATTGGTGGTGCAGCTGTCACAGAGGAAATCATTCCAGGTTAGTGCTTCAGAGTGAAATGATTCCAACACTTTGATGTGTACGTACAGATAGCTGGATATATAACAAAGTTCTGTCCTATATGGAAGGGGAGTGTTTGTGGATCAATATGTGTTTAAAGGTTGATTCCAGCGGCAGTAAATTTAACATGATAGCAGCGAAGACTAAGAAAACGTGCGCTTAAGCTTGATCATATTAATTCGATCCAGAGTTCTGCGAAGAGTACAGATTACTCGCGTAAGGAATTGAAGTGACAGCGCCCTCGGTGGATTACGTTGGAGAGTCACATTGAGAAGTAATGAAATCTGTCTCTTTGTTTCATTCTCATTCAGGGTACAAGTTTTCTAGATGTTCTTACGTTCTCAGCTTGCTTCGTCCTCATATCTACAAAGATCTTGAACTCAAGGTATGTATTGTCAACTGTGTGCACTGAATTTTATAATTTACATCTATAGACATGGATATAACCAAAACAATAATATATTTTCTCTTCTCAGATATTGAATTGGGCTCTGAGAGCAATTCAAGTAGCAATTTTAAATGTAAGTTGCCAGCAAATATTGTTGGGCTGCTCTCATAAGCCTTCAAGTACAGTAACTGGCATATGTTTAAAATTCCAATGAGAACTTGATTGTAGCTTGTACCTTTTATATTAAACTCTAGCATTACTTAGCAATTTTTTTTTTTTTCTACAGAAAAGGGGGCTGAAGGTTTACACCAGACCACATTTTGCCTTTACACCCCTTCTTGAGGAACCAGGTCAGAATGGTCGTCCAAGGTCTCTACTACTGGGAAAGGATCACGAAAGTACATATCAACAGATTGCTAAATTTTCTAAAAAAGATGCAGAGGTGAATATAAAGATGATAAAGAGTCATGCAATTTTTCATCTTCTCAAAACCATTTATTCAACTCCTTGCAAAGAGATCTTGCAAAAGTGATATTTTGTTCCTCCAGACAGGTTTAAATCACAAGAGGATAGTAAGGCGGTGTGCATGTGCAATAAGGCTACTAATGATCAAGTTTTGCCCTGGCAATTTTGTAGTTGCATTGGCCTCAGTCCACAAGACAACATTCGGCAATGTGCTGGCCGTTCAGTACTAAAACTGCAGTTGTATGAAACAGAACCAATAATTGGTAAAACAAACGAGCACTGTCTATAGAGAGAGAACAGTCATAATGTGTTCTCATCAATCATTCAGGATGATTACTTATCTACCCAGCTGATCGAAAAACTTGGTCTCAAACAACCGTCGAGTTAAGTCGGGTCTCGTTAAGTCAGTGTGTGGCCATGCTTTACACTTGAAAATTGAGTGATAAAGAAACATACCGAACATAAGCATTTAACCTAGTTGGCCAGAGTCCTAATACTTTTTGGTCTCTATACTAGCTGATAAGATTTATTTGGCTGTTTCATTTCATATGCATAAGCCAAGATTTGTTAAATGGTTTTGAAAGTTGCATTAATGTACTCCAGAAAATGTAAATGTACTCCTATTCTTCACTATAACAAACAATTAATGTGTTGCTTAATTATCTTGTTGGAAACTGTGTGTTAATTTTAAAATTTCTCTGTTGATTTACTTCTAGAAATTCCTCTCCCGTGATATGCATTCTGATTTATTAGACATCTTGTGACTTTGGGTGTTCTATCAACACTGGTTAAATTGTTAAGGTTTTGTTAATTTAATACTATCTTGTTGATTGTTTGCAAAGTTTTCATGATTAAATTTATTCACAGGCGTTTCCAGAGTACGAAAAATATATAGCCAAGCTCGGCGAGGCAATCGAACCATTACTTGACATGAGCCCAGTAGATATTCAAACCCTCACCGAGGGGACACTCCGAAAGAGGTTGAAGGCCTTACCAGCCCTGAAAACATTAACGCAAACAGGTTAAAACATGGAATGTGTACATCCTTTGTTAATAGTTTATGTCTTCAGCTTTCTTGAAGGATGACTTTAGGCACATCATTAATTTTTATATATCATAGATAACATTGGATTTCTATACCACTGCCAGTTTTAGAGAAATTACCGTATAAGCATCTGTGACTCGTCTATGAAATTTTATTGGACTCTCACATACTCTTTTCTTATGTACTGTATTATGATTTTGAAAGTGGTGGTATTTTCTCTTATGAATGTCCATGTTGGACATTCATAAATGGAAAATAGGAAATTCAATAAGGAAAAATTGGGAAATTTTGGTCATTAAATGACCCTTTAAACATCTGAGACTCGTCAATGAAATTTTATTGGACTCTCACATACTCTTTTCTTACGGATTATGATTTTGAAAGCCGTAGTATTTTCCCCTTATGAATATCAATGTTGGATCGCCCTTCAGTTATATATAGATAATGATAAGAGGTAGTTAAGTGTCCTGATAAAATATTTAACCGTGATTAATCAACAGCAGGAAAATGTCAGAGATATTATCAGTCAGTTTGTAAAGGCTTCAAAGATTAACTTGGACGGGATTAAAACCTTGTGTAATATCAAGTTAATTCTACCAATTGAGCCATTTACCTGTATATGTGATGCTCCCAATTATAAACAAATCAACATGTCCTTACTGGGTACCAATGCTGCTTAAAATGTAATATCATATTGCAAGACATTCATAATCATCTGTTTTGCTTATTTTCTGAAGACCCTTTGGAAGTTTTACTGCTAAACTAAAACCCTTCATCTCTTTTTATGTCAGCTCAAAGCATGTTCATAATATTTCACACCATGCAAGTTTCTCTCGAAGATCATGCAGTCCTTAAATGTTAAACTGTTAGTCAGCCTTTATGCGAATGTCAGTGTTTGTTTCAAATGTATTTGATTGATAAATGGAGGCCTTAACCATTGACAACTTACCATCATCTCCTTTTCACTATAAAAGGTCTGGCTCTTGGGAAAGATATTCCAACATTTTATGAAATACTAACTGCTCCAGCAAAGAAGGTAAGTTGGTCAAAAGTTGAATCCCATGATATAGCCTCAATTTGCAATAGCATTTTTAAATCAAAGTTTTATAATATGACGTATATTAAATTGTAATGCTCTGTTTACTGACAGAAAAAGAAGGTCTGGTGTGTCAGGCTTAATGATGATCGTTTCTTGGTTAGATCATGATGCTATCATTCAAATGGTTTTGTTTGCAATGCAGTGACTCTTGTCAATATATATATGTTACATATTACTCTCCCATTCATATATATAAGAATTGGGGCGGAAGTTGTTAACTTGTTAAAATCGCCATTGACTGTTTAGCTGAACTATTGTAAAGCTTCACGATCGTATACCACCGGAATTATTTGTACGAACATTTTTTGCTACATTCAGTGAATCTTGTGTAAAGTGAAGTTTGGTGGCATTCCATTGCATTCATGTCCATCTGGCTTCCATGTGTGTCCTTAGGGCCATTAATCCTGCATTGTCTAGCATTTGTATATTGTCAAGATAGTAAGTTAGGTACAATAGCAAGGAACTTTTCGTTTAGAGCAGGTTCCGAACCATTACCGCTCACATGGTGGGCAGTTTCAACGCTTCGTCAACCGAGACAATTAATGGAGGTCAACCTCTGTCACGATTTCTTCATATCTTTCCAAATTTGTCTTTGCTTCCCACTTTATTCTTTAATCGTATGTTATGGTACGTAGTAATATCGTCAGAGACGGCCAATGTATACTATTCTCAATTCTGAACAGATCCTCGATCGATGGTTCGAGTCCGAGCCACTCAAGGCTACTATCGCCACAGACTCTGTTATCGGAGCAATGTTGACACCGGATCAACCAGGCAGTGGGTATGTACCCTTACTTTTAAAGGGAAATGTTTGAAACTGACGGTCGATTAAATTGTCAGAGAATGTCAAAACAAAAATTTAAAAAGGCCTTTGATAGAATCTCTCTTGAAAACATCTAGTTGCTTTTGCATTATGCAATAGTACCAGTTTTTTTAATGGTACTGTTGGTGATTAATACAAGAGGAGTTGGGGGGGGGGATTTAGTTAGATTCACCCTATAAGGTAACATGGAAGAAGACAAAAATGGAGAGGTGATATCAGTGAAAATGGAGAGGTGATGAACCGTGGTCATTGCAAGTCTTCTCAATATATTCTCTGCCAAGTCATACAACATCAGCTAAATTTGACTTTGAAAGGATATTAGGGAATGCAAAGCAATTCTTTGCTGATGGAAATTACTCCACTGAGCAAACTGGTCAAAAGCTACAGTATCAAGCTGGATTATATATGGATGCATTGAATTTACCTCAACAGTAACCTTAATAGGGTGTAAAGGTAAAATGTGGGAAGCTGTGATGACGATCATAACTACGCCATGACAGGATTCCCTTTACCGAGTACTGTGCCCTGGGGGTTTCTGCATTTACATTAGCTGCAGTTTTACTGTCATCGGAGAAGTATTACTTTATGTCAGTTGCAACTGAGACTGGATGGGTTCAACTGTCGGGCAACCATAGTTTTTTTTTGTAAATATTACAGTTATATTTTGTATGTTTCTTTTTGTCAGTTATGTACTGCTACATCATGTGATGGGCCAGATTGATGGTGAGAAGGGTGCATGGGGTTTTGCGGAGGGTGGAATGGGTTCCGTATCAAGGTGCATCAGTGAAGCTGCCCTAGAGCATGGAGCTACCATCTTGACTAATAAGGTAAAAGTACTTTCATTTTCTATGTACAGCTTAGCTTGAAAGTGAAGAATACATTCCACATTTGGCACATGTGACAGACCTGCTTACGATGAGCAACTTGCCTCACACAGCTAAGAATAATTCCATTCCCTTAAGGACCTATCATAGAGGCCACTATACATAATCACAGAGTCACTATTGCTTGTTTTGTTAGGTTTGTGAAAAAGAGAAAACATTGAATCACTTTTTTTTAGTGTCACTTTGTTCATTTTCTTTGGTAGAAATGTAATTTGCAAATGTTGCAGATATAGCCATTGGTTTCAGAAGTAATACTGCTGCTCGGTATCACCATTTAAATGTGGAAAGATGAAAAATGAAAAACTTAGATATTTTACCTAGTTTTAGTGATGTTGTTCGTCATGAATATCTCAGTCTTGTAGGACAAAGAAAGTAGTTGGGTATGCTTAACTCAAATAACAAATAATATTCTGTAAATTTTTCTTCTCCATTTCTCTTGCATCCTTTGAACAGCTAGTATCTGCTAGGCCCTGTAAATATCAATAAACTATTCAATGACATTGCATTTTAAGGCTTAAGTCGAAAGAGAGTTTCATTTAGGAGCACCGGAAATATTGTTTTCTATATGATGTCTTTTTTACTTTGTTAAACCTCCCTAGTAAAGCAATGCTCATCTTTCCAAAACCATGTCTCCTCTCCTGTGTATTACTTAGTCAACTCTCACATGAGACATTCTAAACTGTTGGAGGAATGGGGGAGAAGAGGGGGTGGGGGGAGGGGCTGATGAATAGGAGAAAATGCCATAGGTGGTAGTCATTTTGGCATAAACAAAAAGATGAATTGCTATATTGTGCACTGACACTGGGAAGACTCTGGAGTAGTGTGGGTCTCAGGGATATAATTTAGGTCTTTATTTCTCAACTTGGAAGGGGGATGGTGTGTGGGTGAGGTTTGCTCTTCTCATTAATTGTATTTTTTTTTAAATTATCTATTCTCTAAGTTCTTTGGTTTCAAGTCATCTCGTGTGAAAAACAAATTGACTGCATTGTCTGTCATTATTTCGCCCTCCCCCCCACATATTTTTTCTGCAAGCAAACAAACTGTTTCCAACAACCTCCCTCTGTCCAAAAATCTGAAATGGCCATATTACCTCTCTCAGTTTTATTTGTCTGTTTCTTGTTACAGACTGTCAGCTCTCTCCTCTCTGATTCTGACAAGAAAGTCTGTGGAGTCGTTCTTGAGGATGGCACCGAAATCAGAAGCAAAGCTGTCCTGTCCAATGCTACCCCTAAGGTGACCTTCGTGGACCTCTTACCCACTGGTCTAATCCCTGCAGAGCTGGTTCAGGATTTGAAGGGATTTGACTCTACATCCCCTGTAACAAAGATTAATGTTGCTGTGAATAAGCTGCCGAACTTTACAGCTCTGCCGAACGTCAGTGAAAATGTGCCCGGCCCTCACCACTCCTGTACGATTCATCTGAACTGTGAGTCCATGAACATGATTAACGAGGCTTACTCCAGTGCAATGGCCGGGGAACTCCCGAAGAGACCGATGATCGAACTTTGTATTCCTTCAACCGTTGACCCCACCCTGGCTCCAGAAGGTCACCATGTGCTGTCATTCTTCACCCAGTATACACCCTACCATCTCAGTAATGGTAGAGAATGGGATGAGGAGACCAAGAAAGCTTATGCTGACATAGTATTTGATGCGGTCGAGCAGTATGCTCCAGGATTTAAGGACAGTATTGTGGGTGCTGATATTCTACCGCCACCAGAACTAGAGAGAATATTTGGTTTAACAGGAGGAAATATCTTCCACGGGGCATTGTCACTGGATCAGCTGTACCTAGCCAGACCATACACGTGGTGTTCCAGTTACCGCACCCCAGTCAAAGGGCTTTACCTCTGTGGCAGTGGAGCCCATCCAGGTGGTGGTGTGATGGGAGCACCCGGGTATAATTCTGCCCAGATCGTCAAGACGGATTTTGCAGCTATGTGAATGCAGAGATTTCTATGTATGTTTTCAATTTGCTTTAAAGGCTCAACACTCATTTTATTTTTGATAATGTGACGTACGTAGCAAGTCACAAACAAGTTTTTGGGGAAAAGGCTAAATGTTTACATGGTTTATAGTAATCATACACAGCATTTGGTTGTTTTCAAATACACAACAGCATTCACTTTTTGATTTAGGAATAAGGCATAGGGTGTGTGAGTTCTCTATCAGTACTTTGAGCATTATTATTAACTAGTAATTAATAAGTATTCATTTCTCGCAGTGGGTTAACACATTCACTTTTCAACGGTGGCTTATTTGTACGGATCAGGCATTGTGTGGCGTGTGTAATATTAAACGCAGCTGGTCTTGCATTCAGTAATTACACATATTCCCTTTATACTTAAATAACATGTTTCATTTCCTGCAGTATAACATTCCTTTGCACAGAACTATAATGACAATTTGCTTTCATTACTGTGAGATCGGATTTGTGAAGACTGTTTACTTTTCGAGACAAGCATGAAACCTTTGTAATACTAAGTAGATGTACCTAGCCATACACCATGGTTTGGAGTGAAGTAGCCTTTCATTATTACATCCAAAGTAGACATTTTAACACAAAATATAAAAACTTGATATTTCACTTGTGTAAATAGCATTGCATTATTAAAATGAGTTAATCTGCCCAAGGAGGTATATTAACTTGGCTTGTGCTTTCTTTCATGGTTGATGAGAGAATGGTTGGGTAGAGTGCAGTGGCAACAGTAGGCCGGTGCTCCAGGGAGGCCTGGTGTCATGGACCAAAAAATAAGACAAGTTTTAATATTAGAAGATTGTTTTCATCTTTTTATATCTTAAATAACGCCAGGCCCACTTACTTTTACACGTCTTAAATACTGTTATGTACAGTTTTTTTGAAGTTCTCTCCCGATACCCACCAAATTGGGAATTCAGACAAAACCCTTTCCACAACAGAGGCCTGGTCACACTACAGAGATATTTTATCGGAATACGGTCTGATTTTTCCGATTTTAGGCCGAAGAGTGAGGTTTGTGGTGGTGAATGTAATGAATGTAATGGAATATTCGAATACCTACTCCAAACCTGAGGGGTTCTGGAACGGACTACATTCTGAAGTGACGTCACATCGAAAATACGAAAAACGATAAAAATCGGAAGAGAAATCGGGTAGCTATCCGATAAAAGAAAACGGAGTCAATATCAAAAGTTAGGAGAGAGCTATTCCACATCGGAATGGCTCAACAGATAGCAAATCAGGTCCTTTATCACTGTGGCTAGAAGACCCGAACGAAAAACAGGCTGTTTTGATTCCTCCTGGAAAATCGGATAGTATTCCGATAAAAAATCGGTATAGTGTGACCGGGCCTTAAGAGTGCTATATTTGGTAGTGTAAAGGTGCCAAATTTACATAAAAAAACAGTCTCAATCAAGCCCAAACCATAATTGGGATTGGGAAAATTTGGACTCTTCTTTGGGGACCCATTTCAATTGCTGCACCTGGGCCAGGTTGCCCCTTACTACACCACTGGGTGTATGGGAGGATTGGGAGAACCGTTTCTGCATGTTATCATGAGCCAGTATTACTCCATTATGAGAGTAAGGTGTAAGTTGGGTAAGCGCGGTTACTGCCCAGAACTTAGTTAAGCAAGGTAAGAGGTTTCTTCAAGTTTAAAGATGTGCTAATTTGTGCTTGCAAAGAGGTTAATTAACATAATTATGTATTGTATCCAAATCTTCATTCCTAGTCGTTGTTCTTCCATGAATATTTATGCAAAGCTCAAAGAGCATTTTACTTTTGATATAATTTCGATTGAATAATCCTTCATAATCATGTCAATTTTAAGGCATTGAAAACTCGCCCCAAACCGTGTGCCATGCTCTGAAAAAGTTAATTTTCCATTTCTTGCAACTGAAGTTTTCTTCTTGTCGCTACAAAATGCAGACAGTAATGAAACGTGATACCTTGTTATTTTTTATCTAGACCTGAGATGTCCACCGCTGCTATGTACACTGTATTGTGGGTATTGACTGTAGCTGTATGTATTGACTGTACACTAGTGTCTAATTACTGACGGTAGCAAACTGTGTGTGTATTTTCTGGGGTCGATGTTGGTGTCTAACACTTCTGTTACACCTCATTCGAAACTAGGTCAGATTACCGGCATGAGACGTTTCTTTGTGAGACGAGTCTTCACACCCTTTAATGTATTCTTTACTTGTATTTGTTTTTCTTCTTGTGTAATTGAACACTCCTCAATGTGTGGAAGTAATTTGGAGATCCGCAGGCTAAAATTAGGGGCCAATAATGATGACATTTAAAGATATGCTGTATTGGCCCCAAATATGCTAGATATTCAAATATGGTCACTTTTGGTAAAAATTCTTAGATTGTTTTTATTACAACCTTCGAGTAAATTTTCCTCACTGGGACATTCAGTCATCTTGTGTGTTCCTTAAAAAATGTCTGAGAACAATTTGGAGGGTAAAGACCTCTAGGAAAGTACTTTTTGAAAACTTCTAGCAATTAAAGCGTGTATAATTTGGGGCCTATACTGACTACCTTTTTAATTGTGTTATGCTTTTTTAATGTGATGAAATCCTGTTCAATACAGGGTTATAACTGATGACTGGACAGATAAAGTTATATTTATACAGCTTATGAAATTGTTTAAATTTCAATCCAGGATGGTTTTTAGCAATTCTGAAATCTTTTTTTAGGCTGGGTTGTTTTCAAATATGACCCAACAGATACCATCACAATATATTTAAGAAAATGGTACTACTTGATCACAAGAGAAAATTCAACACAAGAACAAGCAGTTCCAATCAATCATGGTTTGAAAGCACACAGAACTTGTTTATTTACTAGACAACCCAGCGGCATAATTTAGTAAAAAACATTCAAAAGATATGTGAATAATTAATAATAATCTAGGGTATACTAATCCATATATTTTGCTATAATTCTGTCCCCCCCCCCCCCCACACCCTTCTTAGGTATTTTTACTAGACAACAGAGTGATAGTCACTATGCAAAACATTCAATTGATACATGAATATGATGATCAGGGCTGTTGGTCAAGGATATATTAGTACACATATTTTTCTATCATTCTATAGCCCCTTCCTTTTTTTTGGGGGGGGGGGGTAAATTTGCTAGACAATCAGGTGAGTTGGTCACCTGCAAAACCATTCAATATTATATGAATGTATTTATTATTAGGGGTTTTATTTGGTCTAGAATACATGAGTCCATATATTTTTCTATCATTCTGTACCCCTTTTTCTCTTTTGGTATGTTAACTTGACAGTGCAGTGACATAGTCACAGTATAAACCATTCAAAAGATACATGAATGTTTATATTGCTGGGTATTAGACCTGCAAGGAACCTTGTCAGTATTGTTGTGTGTGCTGGTTTGTGGCTGCACCCCTGGAAGTCTCCTAGGGGTCACGTAGATGTGGCACACTGTAGTGCCTCGGGATTGACGGTTTGAACTGTACATACGTACTTGGGTATTTGGGTGTAACAAAATTACCAATGACCAGGGTTTAATTGTTGTCAAGTAACGTGAGACTTTGCTTTTATACAATAATGTTAACCTTTAATTTTAATGAGTGAATATCAGCAGGCTTTGAGGAAAATATAATACAGCTTCAAGTATGTTATTATTTTCTGTATTTCTTTACTGCATTGTGTTTGCATAGAGCATGCATTGGAGTTGATAAAATTATGTTAGCTAATATTCAGTGCTATCCATAGAACTATACACC
>TCONS_00022970	evm.TU.Chr17.317
GGATAGCTCGACCTGGGATAGCTCGACCTGGGATAGCTCGACCTGGGATAGCTCGACCTGGGATAGCTTCAGGTTGGTGCGCAAAGGACTTTGTAAACATTGGCGGATGGCAACACTGGGCCTTTTTGCCCCTCGAAAGAACGAAAAGCAAGCAAGTTGAACTTGAAGAGGCCTATACCTCCGGAGTAGGCTAGACTAGGTCGTCCATTGATGAGCTCGGCTAGTGCTAAAAACAGTGGGACGAAGTTAGTCTCAGCAAATTGCTCCCGCGGGATCCAGTAACTAATTCGATATAGCCTAGTTAGTATTTGCAGTAGGAAATGGCCTCGTTAGGAAACAAAATCAGAACAGTGAAATCCCTTGGTAAACCTTATTGGTATTTGAGATTACCCTGGCTACAACAATGCCGTCCGGCATCGGGTGGAGATCCTTTGACCAAAGACTACGATGTGATCATCGTAGGAGCTGGCCATAATGGCCTGGTTGCTTCTGCTTATTTACAAATGGCCGGATTACAGACTCTCGTACTGGAGAGGAGACATATCATTGGTGGTGCAGCTGTCACAGAGGAAATCATTCCAGGGTACAAGTTTTCTAGATGTTCTTACGTTCTCAGCTTGCTTCGTCCTCATATCTACAAAGATCTTGAACTCAAGAAAAGGGGGCTGAAGGTTTACACCAGACCACATTTTGCCTTTACACCCCTTCTTGAGGAACCAGGTCAGAATGGTCGTCCAAGGTCTCTACTACTGGGAAAGGATCACGAAAGTACATATCAACAGATTGCTAAATTTTCTAAAAAAGATGCAGAGGCGTTTCCAGAGTACGAAAAATATATAGCCAAGCTCGGCGAGGCAATCGAACCATTACTTGACATGAGCCCAGTAGATATTCAAACCCTCACCGAGGGGACACTCCGAAAGAGGTTGAAGGCCTTACCAGCCCTGAAAACATTAACGCAAACAGGTTAAAACATGGAATGTGTACATCCTTTGTTAATAGTTTATGTCTTCAGCTTTCTTGAAGGATGACTTTAGGCACATCATTAATTTTTATATATCATAGATAACATTGGATTTCTATACCACTGCCAGTTTTAGAGAAATTACCGTATAAGCATCTGTGACTCGTCTATGAAATTTTATTGGACTCTCACATACTCTTTTCTTATGTACTGTATTATGATTTTGAAAGTGGTGGTATTTTCTCTTATGAATGTCCATGTTGGACATTCATAAATGGAAAATAGGAAATTCAATAAGGAAAAATTGGGAAATTTTGGTCATTAAATGACCCTTTAAACATCTGAGACTCGTCAATGAAATTTTATTGGACTCTCACATACTCTTTTCTTACGGATTATGATTTTGAAAGCCGTAGTATTTTCCCCTTATGAATATCAATGTTGGATCGCCCTTCAGTTATATATAGATAATGATAAGAGGTAGTTAAGTGTCCTGATAAAATATTTAACCGTGATTAATCAACAGCAGGAAAATGTCAGAGATATTATCAGTCAGTTTGTAAAGGCTTCAAAGATTAACTTGGACGGGATTAAAACCTTGTGTAATATCAAGTTAATTCTACCAATTGAGCCATTTACCTGTATATGTGATGCTCCCAATTATAAACAAATCAACATGTCCTTACTGGGTACCAATGCTGCTTAAAATGTAATATCATATTGCAAGACATTCATAATCATCTGTTTTGCTTATTTTCTGAAGACCCTTTGGAAGTTTTACTGCTAAACTAAAACCCTTCATCTCTTTTTATGTCAGCTCAAAGCATGTTCATAATATTTCACACCATGCAAGTTTCTCTCGAAGATCATGCAGTCCTTAAATGTTAAACTGTTAGTCAGCCTTTATGCGAATGTCAGTGTTTGTTTCAAATGTATTTGATTGATAAATGGAGGCCTTAACCATTGACAACTTACCATCATCTCCTTTTCACTATAAAAGGTCTGGCTCTTGGGAAAGATATTCCAACATTTTATGAAATACTAACTGCTCCAGCAAAGAAGGTAAGTTGGTCAAAAGTTGAATCCCATGATATAGCCTCAATTTGCAATAGCATTTTTAAATCAAAGTTTTATAATATGACGTATATTAAATTGTAATGCTCTGTTTACTGACAGAAAAAGAAGGTCTGGTGTGTCAGGCTTAATGATGATCGTTTCTTGGTTAGATCATGATGCTATCATTCAAATGGTTTTGTTTGCAATGCAGTGACTCTTGTCAATATATATATGTTACATATTACTCTCCCATTCATATATATAAGAATTGGGGCGGAAGTTGTTAACTTGTTAAAATCGCCATTGACTGTTTAGCTGAACTATTGTAAAGCTTCACGATCGTATACCACCGGAATTATTTGTACGAACATTTTTTGCTACATTCAGTGAATCTTGTGTAAAGTGAAGTTTGGTGGCATTCCATTGCATTCATGTCCATCTGGCTTCCATGTGTGTCCTTAGGGCCATTAATCCTGCATTGTCTAGCATTTGTATATTGTCAAGATAGTAAGTTAGGTACAATAGCAAGGAACTTTTCGTTTAGAGCAGGTTCCGAACCATTACCGCTCACATGGTGGGCAGTTTCAACGCTTCGTCAACCGAGACAATTAATGGAGGTCAACCTCTGTCACGATTTCTTCATATCTTTCCAAATTTGTCTTTGCTTCCCACTTTATTCTTTAATCGTATGTTATGGTACGTAGTAATATCGTCAGAGACGGCCAATGTATACTATTCTCAATTCTGAACAGATCCTCGATCGATGGTTCGAGTCCGAGCCACTCAAGGCTACTATCGCCACAGACTCTGTTATCGGAGCAATGTTGACACCGGATCAACCAGGCAGTGGGTATGTACCCTTACTTTTAAAGGGAAATGTTTGAAACTGACGGTCGATTAAATTGTCAGAGAATGTCAAAACAAAAATTTAAAAAGGCCTTTGATAGAATCTCTCTTGAAAACATCTAGTTGCTTTTGCATTATGCAATAGTACCAGTTTTTTTAATGGTACTGTTGGTGATTAATACAAGAGGAGTTGGGGGGGGGGATTTAGTTAGATTCACCCTATAAGGTAACATGGAAGAAGACAAAAATGGAGAGGTGATATCAGTGAAAATGGAGAGGTGATGAACCGTGGTCATTGCAAGTCTTCTCAATATATTCTCTGCCAAGTCATACAACATCAGCTAAATTTGACTTTGAAAGGATATTAGGGAATGCAAAGCAATTCTTTGCTGATGGAAATTACTCCACTGAGCAAACTGGTCAAAAGCTACAGTATCAAGCTGGATTATATATGGATGCATTGAATTTACCTCAACAGTAACCTTAATAGGGTGTAAAGGTAAAATGTGGGAAGCTGTGATGACGATCATAACTACGCCATGACAGGATTCCCTTTACCGAGTACTGTGCCCTGGGGGTTTCTGCATTTACATTAGCTGCAGTTTTACTGTCATCGGAGAAGTATTACTTTATGTCAGTTGCAACTGAGACTGGATGGGTTCAACTGTCGGGCAACCATAGTTTTTTTTTGTAAATATTACAGTTATATTTTGTATGTTTCTTTTTGTCAGTTATGTACTGCTACATCATGTGATGGGCCAGATTGATGGTGAGAAGGGTGCATGGGGTTTTGCGGAGGGTGGAATGGGTTCCGTATCAAGGTGCATCAGTGAAGCTGCCCTAGAGCATGGAGCTACCATCTTGACTAATAAGGTAAAAGTACTTTCATTTTCTATGTACAGCTTAGCTTGAAAGTGAAGAATACATTCCACATTTGGCACATGTGACAGACCTGCTTACGATGAGCAACTTGCCTCACACAGCTAAGAATAATTCCATTCCCTTAAGGACCTATCATAGAGGCCACTATACATAATCACAGAGTCACTATTGCTTGTTTTGTTAGGTTTGTGAAAAAGAGAAAACATTGAATCACTTTTTTTTAGTGTCACTTTGTTCATTTTCTTTGGTAGAAATGTAATTTGCAAATGTTGCAGATATAGCCATTGGTTTCAGAAGTAATACTGCTGCTCGGTATCACCATTTAAATGTGGAAAGATGAAAAATGAAAAACTTAGATATTTTACCTAGTTTTAGTGATGTTGTTCGTCATGAATATCTCAGTCTTGTAGGACAAAGAAAGTAGTTGGGTATGCTTAACTCAAATAACAAATAATATTCTGTAAATTTTTCTTCTCCATTTCTCTTGCATCCTTTGAACAGCTAGTATCTGCTAGGCCCTGTAAATATCAATAAACTATTCAATGACATTGCATTTTAAGGCTTAAGTCGAAAGAGAGTTTCATTTAGGAGCACCGGAAATATTGTTTTCTATATGATGTCTTTTTTACTTTGTTAAACCTCCCTAGTAAAGCAATGCTCATCTTTCCAAAACCATGTCTCCTCTCCTGTGTATTACTTAGTCAACTCTCACATGAGACATTCTAAACTGTTGGAGGAATGGGGGAGAAGAGGGGGTGGGGGGAGGGGCTGATGAATAGGAGAAAATGCCATAGGTGGTAGTCATTTTGGCATAAACAAAAAGATGAATTGCTATATTGTGCACTGACACTGGGAAGACTCTGGAGTAGTGTGGGTCTCAGGGATATAATTTAGGTCTTTATTTCTCAACTTGGAAGGGGGATGGTGTGTGGGTGAGGTTTGCTCTTCTCATTAATTGTATTTTTTTTTAAATTATCTATTCTCTAAGTTCTTTGGTTTCAAGTCATCTCGTGTGAAAAACAAATTGACTGCATTGTCTGTCATTATTTCGCCCTCCCCCCCACATATTTTTTCTGCAAGCAAACAAACTGTTTCCAACAACCTCCCTCTGTCCAAAAATCTGAAATGGCCATATTACCTCTCTCAGTTTTATTTGTCTGTTTCTTGTTACAGACTGTCAGCTCTCTCCTCTCTGATTCTGACAAGAAAGTCTGTGGAGTCGTTCTTGAGGATGGCACCGAAATCAGAAGCAAAGCTGTCCTGTCCAATGCTACCCCTAAGGTGACCTTCGTGGACCTCTTACCCACTGGTCTAATCCCTGCAGAGCTGGTTCAGGATTTGAAGGGATTTGACTCTACATCCCCTGTAACAAAGATTAATGGTAAGCTTGAAGAAAGGTTTCAAGTTTGAAACAAAAGTTGAAAATATAGTCAGAGCAGTCCTGTAGTATTGACAGGTATAAAAGAAATTGCTGACTGGCATCTGGCTTATGGATTCCTTACAATGGTGATGGCATATATGTATTCGTGGGTACGTGTTGTGATAATCACCATGCAGAGCCTACACGAACTTCATACTCGTTTATGCAGATTTCACTAATTATCAAATTCTTGGTTGCTTGAGGTCAAAGGCCATTTGTGATCGTTAGTGGCCAAATTAGGGAAACTTTGTGAAATTTTTATTAATGATGATCCTTTATTTGTATGTTGATACCTCTTGGTGGAGATCAGCAAATTGTCAAATTTTGAAAACCTGGCTAAATATACTAAATAGATGTATGGTTGGTGAATCACATACTTGGTATGTGAATGTCACTGAAAGAATCAAACCCAGCGTGGGTATTGATCAACTAATATCAAAGTATGAACTCTCTATCAGTTATTATATCATGCATCACACTTACGGGACAACTTTAAGGTGTTGCTAAACAAATTCAAATTGCACAACCCAACCAGTATTTTAGAGAAGATCTAAAAAGTCGACTTCCACTAGAATTGAAATTTATCTATGCTAACTTCACAGGTCAATAATTGCATGACCAATGAGCAAGTAAATATATATTGGCCTGGTTGTACATTTTATGGTCAAATAATTGCTCCTTTCCTTCTTAAAAGTTGCTGTGAATAAGCTGCCGAACTTTACAGCTCTGCCGAACGTCAGTGAAAATGTGCCCGGCCCTCACCACTCCTGTACGATTCATCTGAACTGTGAGTCCATGAACATGATTAACGAGGCTTACTCCAGTGCAATGGCCGGGGAACTCCCGAAGAGACCGATGATCGAACTTTGTATTCCTTCAACCGTTGACCCCACCCTGGCTCCAGAAGGTCACCATGTGCTGTCATTCTTCACCCAGTATACACCCTACCATCTCAGTAATGGTAGAGAATGGGATGAGGAGACCAAGAAAGCTTATGCTGACATAGTATTTGATGCGGTCGAGCAGTATGCTCCAGGATTTAAGGACAGTATTGTGGGTGCTGATATTCTACCGCCACCAGAACTAGAGAGAATATTTGGTTTAACAGGAGGAAATATCTTCCACGGGGCATTGTCACTGGATCAGCTGTACCTAGCCAGACCATACACGTGGTGTTCCAGTTACCGCACCCCAGTCAAAGGGCTTTACCTCTGTGGCAGTGGAGCCCATCCAGGTGGTGGTGTGATGGGAGCACCCGGGTATAATTCTGCCCAGATCGTCAAGACGGATTTTGCAGCTATGTGAATGCAGAGATTTCTATGTATGTTTTCAATTTGCTTTAAAGGCTCAACACTCATTTTATTTTTGATAATGTGACGTACGTAGCAAGTCACAAACAAGTTTTTGGGGAAAAGGCTAAATGTTTACATGGTTTATAGTAATCATACACAGCATTTGGTTGTTTTCAAATACACAACAGCATTCACTTTTTGATTTAGGAATAAGGCATAGGGTGTGTGAGTTCTCTATCAGTACTTTGAGCATTATTATTAACTAGTAATTAATAAGTATTCATTTCTCGCAGTGGGTTAACACATTCACTTTTCAACGGTGGCTTATTTGTACGGATCAGGCATTGTGTGGCGTGTGTAATATTAAACGCAGCTGGTCTTGCATTCAGTAATTACACATATTCCCTTTATACTTAAATAACATGTTTCATTTCCTGCAGTATAACATTCCTTTGCACAGAACTATAATGACAATTTGCTTTCATTACTGTGAGATCGGATTTGTGAAGACTGTTTACTTTTCGAGACAAGCATGAAACCTTTGTAATACTAAGTAGATGTACCTAGCCATACACCATGGTTTGGAGTGAAGTAGCCTTTCATTATTACATCCAAAGTAGACATTTTAACACAAAATATAAAAACTTGATATTTCACTTGTGTAAATAGCATTGCATTATTAAAATGAGTTAATCTGCCCAAGGAGGTATATTAACTTGGCTTGTGCTTTCTTTCATGGTTGATGAGAGAATGGTTGGGTAGAGTGCAGTGGCAACAGTAGGCCGGTGCTCCAGGGAGGCCTGGTGTCATGGACCAAAAAATAAGACAAGTTTTAATATTAGAAGATTGTTTTCATCTTTTTATATCTTAAATAACGCCAGGCCCACTTACTTTTACACGTCTTAAATACTGTTATGTACAGTTTTTTTGAAGTTCTCTCCCGATACCCACCAAATTGGGAATTCAGACAAAACCCTTTCCACAACAGAGGCCTGGTCACACTACAGAGATATTTTATCGGAATACGGTCTGATTTTTCCGATTTTAGGCCGAAGAGTGAGGTTTGTGGTGGTGAATGTAATGAATGTAATGGAATATTCGAATACCTACTCCAAACCTGAGGGGTTCTGGAACGGACTACATTCTGAAGTGACGTCACATCGAAAATACGAAAAACGATAAAAATCGGAAGAGAAATCGGGTAGCTATCCGATAAAAGAAAACGGAGTCAATATCAAAAGTTAGGAGAGAGCTATTCCACATCGGAATGGCTCAACAGATAGCAAATCAGGTCCTTTATCACTGTGGCTAGAAGACCCGAACGAAAAACAGGCTGTTTTGATTCCTCCTGGAAAATCGGATAGTATTCCGATAAAAAATCGGTATAGTGTGACCGGGCCTTAAGAGTGCTATATTTGGTAGTGTAAAGGTGCCAAATTTACATAAAAAAACAGTCTCAATCAAGCCCAAACCATAATTGGGATTGGGAAAATTTGGACTCTTCTTTGGGGACCCATTTCAATTGCTGCACCTGGGCCAGGTTGCCCCTTACTACACCACTGGGTGTATGGGAGGATTGGGAGAACCGTTTCTGCATGTTATCATGAGCCAGTATTACTCCATTATGAGAGTAAGGTGTAAGTTGGGTAAGCGCGGTTACTGCCCAGAACTTAGTTAAGCAAGGTAAGAGGTTTCTTCAAGTTTAAAGATGTGCTAATTTGTGCTTGCAAAGAGGTTAATTAACATAATTATGTATTGTATCCAAATCTTCATTCCTAGTCGTTGTTCTTCCATGAATATTTATGCAAAGCTCAAAGAGCATTTTACTTTTGATATAATTTCGATTGAATAATCCTTCATAATCATGTCAATTTTAAGGCATTGAAAACTCGCCCCAAACCGTGTGCCATGCTCTGAAAAAGTTAATTTTCCATTTCTTGCAACTGAAGTTTTCTTCTTGTCGCTACAAAATGCAGACAGTAATGAAACGTGATACCTTGTTATTTTTTATCTAGACCTGAGATGTCCACCGCTGCTATGTACACTGTATTGTGGGTATTGACTGTAGCTGTATGTATTGACTGTACACTAGTGTCTAATTACTGACGGTAGCAAACTGTGTGTGTATTTTCTGGGGTCGATGTTGGTGTCTAACACTTCTGTTACACCTCATTCGAAACTAGGTCAGATTACCGGCATGAGACGTTTCTTTGTGAGACGAGTCTTCACACCCTTTAATGTATTCTTTACTTGTATTTGTTTTTCTTCTTGTGTAATTGAACACTCCTCAATGTGTGGAAGTAATTTGGAGATCCGCAGGCTAAAATTAGGGGCCAATAATGATGACATTTAAAGATATGCTGTATTGGCCCCAAATATGCTAGATATTCAAATATGGTCACTTTTGGTAAAAATTCTTAGATTGTTTTTATTACAACCTTCGAGTAAATTTTCCTCACTGGGACATTCAGTCATCTTGTGTGTTCCTTAAAAAATGTCTGAGAACAATTTGGAGGGTAAAGACCTCTAGGAAAGTACTTTTTGAAAACTTCTAGCAATTAAAGCGTGTATAATTTGGGGCCTATACTGACTACCTTTTTAATTGTGTTATGCTTTTTTAATGTGATGAAATCCTGTTCAATACAGGGTTATAACTGATGACTGGACAGATAAAGTTATATTTATACAGCTTATGAAATTGTTTAAATTTCAATCCAGGATGGTTTTTAGCAATTCTGAAATCTTTTTTTAGGCTGGGTTGTTTTCAAATATGACCCAACAGATACCATCACAATATATTTAAGAAAATGGTACTACTTGATCACAAGAGAAAATTCAACACAAGAACAAGCAGTTCCAATCAATCATGGTTTGAAAGCACACAGAACTTGTTTATTTACTAGACAACCCAGCGGCATAATTTAGTAAAAAACATTCAAAAGATATGTGAATAATTAATAATAATCTAGGGTATACTAATCCATATATTTTGCTATAATTCTGTCCCCCCCCCCCCCCACACCCTTCTTAGGTATTTTTACTAGACAACAGAGTGATAGTCACTATGCAAAACATTCAATTGATACATGAATATGATGATCAGGGCTGTTGGTCAAGGATATATTAGTACACATATTTTTCTATCATTCTATAGCCCCTTCCTTTTTTTTGGGGGGGGGGGGTAAATTTGCTAGACAATCAGGTGAGTTGGTCACCTGCAAAACCATTCAATATTATATGAATGTATTTATTATTAGGGGTTTTATTTGGTCTAGAATACATGAGTCCATATATTTTTCTATCATTCTGTACCCCTTTTTCTCTTTTGGTATGTTAACTTGACAGTGCAGTGACATAGTCACAGTATAAACCATTCAAAAGATACATGAATGTTTATATTGCTGGGTATTAGACCTGCAAGGAACCTTGTCAGTATTGTTGTGTGTGCTGGTTTGTGGCTGCACCCCTGGAAGTCTCCTAGGGGTCACGTAGATGTGGCACACTGTAGTGCCTCGGGATTGACGGTTTGAACTGTACATACGTACTTGGGTATTTGGGTGTAACAAAATTACCAATGACCAGGGTTTAATTGTTGTCAAGTAACGTGAGACTTTGCTTTTATACAATAATGTTAACCTTTAATTTTAATGAGTGAATATCAGCAGGCTTTGAGGAAAATATAATACAGCTTCAAGTATGTTATTATTTTCTGTATTTCTTTACTGCATTGTGTTTGCATAGAGCATGCATTGGAGTTGATAAAATTATGTTAGCTAATATTCAGTGCTATCCATAGAACTATACACC
>TCONS_00022971	evm.TU.Chr17.317
GGATAGCTCGACCTGGGATAGCTCGACCTGGGATAGCTCGACCTGGGATAGCTCGACCTGGGATAGCTTCAGGTTGGTGCGCAAAGGACTTTGTAAACATTGGCGGATGGCAACACTGGGCCTTTTTGCCCCTCGAAAGAACGAAAAGCAAGCAAGTTGAACTTGAAGAGGCCTATACCTCCGGAGTAGGCTAGACTAGGTCGTCCATTGATGAGCTCGGCTAGTGCTAAAAACAGTGGGACGAAGTTAGTCTCAGCAAATTGCTCCCGCGGGATCCAGTAACTAATTCGATATAGCCTAGTTAGTATTTGCAGTAGGAAATGGCCTCGTTAGGTAAGAAACGGATGGCAACCATAAGTTTGGCCTAATTTAACTGAGGGTTAGGCCTAGGCCTAGATCTTTCCATAAACCTAGGCTAGTCAGGCTTTTGGCATGTGGTATAGTCAGTATTGCGAAGTTCGCCATACTGCGAAGTTCGGGCACCCTAAGAAATACACGATTTTCACCATGAAAACCTACAGGAAGAGCCAAATTTCACCAAAAAGTACGAAGCTACAGTTATTTTATCTCCAAAATGACCCGTGTGCAAGAAATTACTTACATATTTGTCAATAAAATGACGAAGATCTATGAAGTCTGTTATAATGACTGAAAGAGCAACAGCGCCACCAATTTTTACCAGCGCCACACTGTGGGTTGCGTGTCCGAACTTCGCAATACTCTAGCAAGAAATACCAGTTCCACAATCACGAAGAATCTTCTTGGAAAACAACGTGAAAACAGTTTGCAGGAAAGAAAGTTTGGTCGTGTATCGTACTATAACAAAATTCTCCCACCATATCAAGTATATTTTCAAATGATTTATTACCAGAAGATTTAGTTTTGGGGTGTTTTAAGTCTTAAGTGGCCGAACTTCGAAGTCACCATCCTACTTTACCTCATGGCAGTCATGCTTACTAACTGGGCCCAGTCCACTACTATAAGAGAACTGTTCTCTGGAGTGGGGGAAGTGGAGGGTAATCCAAATTATTGGCAAAAATTTGATGTTATTAGTAACTTAAACCAGCCCATTGACACCAAACTTAAATAAAGTATAGGCTTAGCTGGGCCAACAAGTATTGGTAAACTTAGGCAAAATTAGTAAAGGAGAAGTAAATCATGCATGCTGATGGCAAAACTACTTTGGGTCCTACAGATATGCCCAGCTGATGTGTGTGTGTGCTGAAGAATGTGGTGCAATTAATTAAGATAAAGATGTGGAAAAGTTGAAGTAGGCCTATACCTGGCAAAAGTAGATACAAATTTGCAACATTGTTTGTAGTGTCTAGTTATATGTCTCAGTATCCAGACGGTGGCTTCAAATGCGACATTGGATGACATTTTAATATTTGTTTACCATGCATGCCTGTTAAGTTGTAACTTACTGTATTATGATGCTTTTTGAGAAATCTGTTTTCTGGCAATAATTTAGTGTTTGCATCATTCTTACAAATGAAGTATCTTCCGTTTACGGTACAAAAGATTCTCTTCGGTAAGAAAAATGCTCAGAGCTTGCAAGGGCATAATATTTCACAACAAGAGTTCTGAGGTAGAGGTTCTAGGCAAATATATAGTTCTAAGTTAAAGCCTTAAGTATACAGTAGTATTGCGAAGGTATGGCAGGGAATAATTAATGTTCAAATTTTGTGTAGCAGGTTTGAAGGAACTGTTTTTTTGTCCCTTTAAAATACTGTATAGATACTACTGTATGTGGCATCTTAGGACTTGCAGACCAATTTGATCGTTTCGCAATGCAATATACAGGATAAATTATTACCTGCAGAGATTATCTATCTGTGTTCCTAAGTGGTCTCAAAAACAGGTCAAAATTGGTAACCTATTTATCTGTGACATAATGGACTTAAATTTCTTTTAGGAAAAGCCATATTAATTGGCAGTACGTATGTTAATAAAAAAGATTTTGAAAATGAATTGAATAATTCCCAGTCAATTTTTCCCTATCTTTTGCAGGAAACAAAATCAGAACAGTGAAATCCCTTGGTAAACCTTATTGGTATTTGAGATTACCCTGGCTACAACAATGCCGTCCGGCATCGGGTGGAGATCCTTTGACCAAAGACTACGATGTGATCATCGTAGGAGCTGGCCATAATGGCCTGGTTGCTTCTGCTTATTTACAAATGGCCGGATTACAGACTCTCGTACTGGAGAGGAGACATATCATTGGTGGTGCAGCTGTCACAGAGGAAATCATTCCAGGGTACAAGTTTTCTAGATGTTCTTACGTTCTCAGCTTGCTTCGTCCTCATATCTACAAAGATCTTGAACTCAAGAAAAGGGGGCTGAAGGTTTACACCAGACCACATTTTGCCTTTACACCCCTTCTTGAGGAACCAGGTCAGAATGGTCGTCCAAGGTCTCTACTACTGGGAAAGGATCACGAAAGTACATATCAACAGATTGCTAAATTTTCTAAAAAAGATGCAGAGGCGTTTCCAGAGTACGAAAAATATATAGCCAAGCTCGGCGAGGCAATCGAACCATTACTTGACATGAGCCCAGTAGATATTCAAACCCTCACCGAGGGGACACTCCGAAAGAGGTTGAAGGCCTTACCAGCCCTGAAAACATTAACGCAAACAGGTCTGGCTCTTGGGAAAGATATTCCAACATTTTATGAAATACTAACTGCTCCAGCAAAGAAGATCCTCGATCGATGGTTCGAGTCCGAGCCACTCAAGGCTACTATCGCCACAGACTCTGTTATCGGAGCAATGTTGACACCGGATCAACCAGGCAGTGGTTATGTACTGCTACATCATGTGATGGGCCAGATTGATGGTGAGAAGGGTGCATGGGGTTTTGCGGAGGGTGGAATGGGTTCCGTATCAAGGTGCATCAGTGAAGCTGCCCTAGAGCATGGAGCTACCATCTTGACTAATAAGGTAAAAGTACTTTCATTTTCTATGTACAGCTTAGCTTGAAAGTGAAGAATACATTCCACATTTGGCACATGTGACAGACCTGCTTACGATGAGCAACTTGCCTCACACAGCTAAGAATAATTCCATTCCCTTAAGGACCTATCATAGAGGCCACTATACATAATCACAGAGTCACTATTGCTTGTTTTGTTAGGTTTGTGAAAAAGAGAAAACATTGAATCACTTTTTTTTAGTGTCACTTTGTTCATTTTCTTTGGTAGAAATGTAATTTGCAAATGTTGCAGATATAGCCATTGGTTTCAGAAGTAATACTGCTGCTCGGTATCACCATTTAAATGTGGAAAGATGAAAAATGAAAAACTTAGATATTTTACCTAGTTTTAGTGATGTTGTTCGTCATGAATATCTCAGTCTTGTAGGACAAAGAAAGTAGTTGGGTATGCTTAACTCAAATAACAAATAATATTCTGTAAATTTTTCTTCTCCATTTCTCTTGCATCCTTTGAACAGCTAGTATCTGCTAGGCCCTGTAAATATCAATAAACTATTCAATGACATTGCATTTTAAGGCTTAAGTCGAAAGAGAGTTTCATTTAGGAGCACCGGAAATATTGTTTTCTATATGATGTCTTTTTTACTTTGTTAAACCTCCCTAGTAAAGCAATGCTCATCTTTCCAAAACCATGTCTCCTCTCCTGTGTATTACTTAGTCAACTCTCACATGAGACATTCTAAACTGTTGGAGGAATGGGGGAGAAGAGGGGGTGGGGGGAGGGGCTGATGAATAGGAGAAAATGCCATAGGTGGTAGTCATTTTGGCATAAACAAAAAGATGAATTGCTATATTGTGCACTGACACTGGGAAGACTCTGGAGTAGTGTGGGTCTCAGGGATATAATTTAGGTCTTTATTTCTCAACTTGGAAGGGGGATGGTGTGTGGGTGAGGTTTGCTCTTCTCATTAATTGTATTTTTTTTTAAATTATCTATTCTCTAAGTTCTTTGGTTTCAAGTCATCTCGTGTGAAAAACAAATTGACTGCATTGTCTGTCATTATTTCGCCCTCCCCCCCACATATTTTTTCTGCAAGCAAACAAACTGTTTCCAACAACCTCCCTCTGTCCAAAAATCTGAAATGGCCATATTACCTCTCTCAGTTTTATTTGTCTGTTTCTTGTTACAGACTGTCAGCTCTCTCCTCTCTGATTCTGACAAGAAAGTCTGTGGAGTCGTTCTTGAGGATGGCACCGAAATCAGAAGCAAAGCTGTCCTGTCCAATGCTACCCCTAAGGTGACCTTCGTGGACCTCTTACCCACTGGTCTAATCCCTGCAGAGCTGGTTCAGGATTTGAAGGGATTTGACTCTACATCCCCTGTAACAAAGATTAATGGTAAGCTTGAAGAAAGGTTTCAAGTTTGAAACAAAAGTTGAAAATATAGTCAGAGCAGTCCTGTAGTATTGACAGGTATAAAAGAAATTGCTGACTGGCATCTGGCTTATGGATTCCTTACAATGGTGATGGCATATATGTATTCGTGGGTACGTGTTGTGATAATCACCATGCAGAGCCTACACGAACTTCATACTCGTTTATGCAGATTTCACTAATTATCAAATTCTTGGTTGCTTGAGGTCAAAGGCCATTTGTGATCGTTAGTGGCCAAATTAGGGAAACTTTGTGAAATTTTTATTAATGATGATCCTTTATTTGTATGTTGATACCTCTTGGTGGAGATCAGCAAATTGTCAAATTTTGAAAACCTGGCTAAATATACTAAATAGATGTATGGTTGGTGAATCACATACTTGGTATGTGAATGTCACTGAAAGAATCAAACCCAGCGTGGGTATTGATCAACTAATATCAAAGTATGAACTCTCTATCAGTTATTATATCATGCATCACACTTACGGGACAACTTTAAGGTGTTGCTAAACAAATTCAAATTGCACAACCCAACCAGTATTTTAGAGAAGATCTAAAAAGTCGACTTCCACTAGAATTGAAATTTATCTATGCTAACTTCACAGGTCAATAATTGCATGACCAATGAGCAAGTAAATATATATTGGCCTGGTTGTACATTTTATGGTCAAATAATTGCTCCTTTCCTTCTTAAAAGTTGCTGTGAATAAGCTGCCGAACTTTACAGCTCTGCCGAACGTCAGTGAAAATGTGCCCGGCCCTCACCACTCCTGTACGATTCATCTGAACTGTGAGTCCATGAACATGATTAACGAGGCTTACTCCAGTGCAATGGCCGGGGAACTCCCGAAGAGGTGAGTGAACACAAATAAAAAACTTTATAATAGGATGAGAAAATTAACCATCCTCTGCCACATATGCAAAAGACTTGTTTTGAATGGGGGGGATCTCCCTCACACAGCGAAGGAAAAATCTTGTTCTGTTGTGGTATCGTCATGGTATCCACTAGTGACTGAATACGACATTTAATTAAATACTTAAGTATTGAATCTTGGATTAACACTACATAATACCATTTCGGTACTTAGTTTCCTCAGTGGCAGCTCTTTAATGGACATAATGACAGCTGCCCTTTGATATGCAATTTAACCTTTGATATCTCACAAGTTAATTCCCCCCCCCGCAACCTCCTCCCCACCCCCAACACTCCCTTCTAATAAAACACAAAAGAAGACAGTGAATGGATCACCTTTGGTATCTCTCCTTAGCAAGGTGAAGAGATTGATTTATATTTAAATAAATTTTCGGAAAGGAAAAATATTTTACAGTGAAGGATATCAAGATACAATCCACTTCTGAAGATCCAAAAAGACCTCATTAAACCTGCTTCTCAGAAGGTGACACTTCTAATTTGTGGGGATGCGGTCATTAAGACCTATTTCCAACAATCTGTTTGCTGTTTGTGATTATTGATAAATGTAGGTCCATTTATCATGTTTGTAGTGCCTGCACTTATAATACAGTGGCTATGCACAAAATAATGGCACAATTATAGTTGGTACACTGCTATAACTAGTTAAACTATTATATCCAAGGAGTGTGTCATATTGCTATTGTTATAGATGCATGATGTAATATATACTTTCTCATTTATGTGGTTTTTTAATGCTAATATTCATAACCAGCACACCGAGAAACAATCGAATTGAGTCAAAGAATTGATGAATACTTCTTCTCTTCATTTTATCACCGTTTTTTCAGACCGATGATCGAACTTTGTATTCCTTCAACCGTTGACCCCACCCTGGCTCCAGAAGGTCACCATGTGCTGTCATTCTTCACCCAGTATACACCCTACCATCTCAGTAATGGTAGAGAATGGGATGAGGAGACCAAGAAAGCTTATGCTGACATAGGTACGAGGGAGTGGTTTTATTCTTTGCCTGGTCCTCTACCGTTTGTCATATCGAGTGCTCATAATTGCTTAACAGGATATTCTGTTGGCAGATGATGGGAAGCTCACCGCACTGATAACCTCGTCTCCATAACTTTACCTTAACTTGAGATATAGTTGAATGATTGTAACCTTATTTGACTAGCTAAACCATCAACCATCCCAGAGTATCACATCAGGTGGTCCTGTGACGTCATCATGTCACATGTTCTTCTTAAGCTCTACTCTCCTTTTACAATCTTCTTGTTGATTTTTTCTCCTTCTCAAAATGCGATACATTTGGAACGTTTACTTGGCTGTCGATTTGGTTTAAAGGTTGTTTTTCTGGGAGCGGTCATTTTGTAAACCTGTGATGTCACATTGCCATTAGGGTCTGAAAGCTGTTACTTTCTCATTGTTTACCTTTTCATATTTTCAAGGTAGAATGTTAACAGTGTTAACGTTTACTATTTTTAGATTCTGCGTTTGCATATAAAAACTTGAAACACTTGTAGCTTGATGATGTCATATTTAGACTTGATCAAGTCTTCAGCCTTGTCTGTGAAGATGTGATAAAACCTGTGATATCTCCCAAATGGAATAATGTTTGTCTTTACAGAGCCTGTTTGGGCAAGTTGTTCATGACAGCTATTTCTATCACATAAGACTAATTATGATATTTGGGTCTGTGTCTCCTCCGTTAACTTATAATACCATACATGGTGTTAATGTAAAGTTAATCTGGTTTATTTTCCTTCCTGTATTCTAGTATTTGATGCGGTCGAGCAGTATGCTCCAGGATTTAAGGACAGTATTGTGGGTGCTGATATTCTACCGCCACCAGAACTAGAGAGAATATTTGGTTTAACAGGAGGAGTAAGTTCTTTATCGTTTTTGTAATCGTTCAATTCATTAATAGAAATATTTGGCATAAGATATGTTACTTAATTTCATTTGGACATGCTCATTGTAAAGTCTTGCTGAGTGGTAGCCTTAAAGGAGTTTTTTGTCCCTGGAGGGAGGGAGGGAGTGGGAGGGAGGGAGGGGAAGGGAGGGAGGGGGATGGAGGGAGAGGGAGGGAGGGTGGAGGCAAGGGGCAGGAAGCAGGTTGTTGGTAATTCGTCAAAGTGCTCTCCCGCTCGGATTTTAAGTCCAGCAGTCTTTCTTTGATTTCAAAGTCAGTGAGTTTCATGAAGACAATACTACCACGAGTGGGCAGGGTGCACATTTCCGACAGTCCACAAGTTACCAATCCTAACTTATTAATGCCGCCTTCAGCAGAGCACTTCACATTATGCAACCAAACATGAAATAGATATGCTACAGGGTAGTTTGCATATGTTAGGGGGTTGCCTTTACTTGTGGTAGGAAATTAAAAAAAATTAATAAGACATCAATATCAGCTGCTCGTTGTTTGAATGTTTTGTTTGTCTTTTTGCTCATCTAATCTTTGACCTCATTATGAACTCATTACCTAAATTTGTGTATGTTTACGTGTATATGTTTATGTGTATGTTTATTAAGGCATTTCTCTCTATGCTAAGTGTGGAATGTTTACTAATTAGTGAAACATCATCTCCATTGAGGCATTTCTCTGTATGCTAAGTGTGTAATGTTTACTATTAGTGAAACATCATCTCCATTGAGGCATTTCTCTGTATGCTAAGTGTGGAATGTTTACTATTAGTGAAACATCATTTCCATTGAGGCATTTCTCTCTATGCTAAGTGTGTAATGTTTACTATTAGTGAAACATCATCTCCATTGAGGCATTTCTCTGTATGCTAAGTGTGGAATGTTTACTATTAGTGAAACATCATCTCCATTGAGGCATTTCTCTGTATGCTAAGTGTGTAATGTTTACTATTAGTGAAACATCATCTCCATTGAGGCATTTCTCTCTGTGCTAAGTGTGTAATGTTTACTATTAGTGAAACATCATCTCCATTGAGGCATTTCTCTGTATGCTAAGTGTGTAATGTTTACTATTAGTGAAACATCATCTCCACTGAGGCATTTCTCTGTATGCTAAGTGTGTGATGTTTACTATTAGTGAAACATCATCTCCATTGAGGCATTTCTCTGTATGCTAAGTGTGGAATGTTTACTTTTAGTGAAACTAAGTGTGTTAGAATGTTGAATGTAATCCCAATTGTTATCACAGAATATCTTCCACGGGGCATTGTCACTGGATCAGCTGTACCTAGCCAGACCATACACGTGGTGTTCCAGTTACCGCACCCCAGTCAAAGGGCTTTACCTCTGTGGCAGTGGAGCCCATCCAGGTAAGGGTTGTTATTGGTTTTATGATAACATGATCTTAAAATGAGGTATTGAGTAGAAACTCGTGGAGGGCGGGTGGACAATGGAAAGGCAATGGACTTGCAATCAAAGGATTGCAAGTTCCATTCCCCGGTCAGGAAAAGGCAGTTAACCTTCATTGCCTCTCTTCACCAAGGTGTGTAAATGGGGACTTGCAAAATCACTTTTATCTTGTTGTTTGTGCCGGTTTGTGGCTGGAAGTCGGCCAGTGAACACATAAATATGGGATAAAGATGATAAATGTATTCCTATTTCCATAATAAAATTGAGAGCAATTTAAGAGTGGAATATGGGACACCAAAGTGACATAATGTTCCCCCCTTTGGTTGTGAGGTGACTCTTGATGCCTCTGGGGAGTATGTCCTCCATCTTGATATCATGGCAGTGCAAGGTGTTTTAAGTATGGCTGTTACTTAAGATAAAAAGCAATGTACTGAAAATATAAATAAACGAAATAATACATGATCAAAAGAGGGTTATTATTCACTGTTGTCAGGATATTTCAAACTATTCAAGTATTGCATACACACTCTTAAAGGTAGTCAGTATAGGCCCCAAATTATAGCACGCTATGATTGTTTTCAAAAAGGACTTTCCTTGAGGTCTTTACTCACCAAATCGTTCTCAGACAATTTTAAGGAACGCACAAGATGACTTAATGTCCCACTGATGAAAATTTCCTACAAAGGTTGTAATAAACCAGTCTAAGAATTTTGACCAAAGGTGACCATATTTGAGTATCTAGCATATTTTGGGCCAATACAGCATAACTTTAGGGACATATAATAGACATTAGACAACAAAGATGTCATATGTTATTGATCAAATTATACTTGCAATTACCTGGATGGAAAGAATATTGTTGTTTGCTAGTGTTTTGATAGCTTCTCTTTCCCTCTCGTTGACAGGTGGTGGTGTGATGGGAGCACCCGGGTATAATTCTGCCCAGATCGTCAAGACGGATTTTGCAGCTATGTGAATGCAGAGATTTCTATGTATGTTTTCAATTTGCTTTAAAGGCTCAACACTCATTTTATTTTTGATAATGTGACGTACGTAGCAAGTCACAAACAAGTTTTTGGGGAAAAGGCTAAATGTTTACATGGTTTATAGTAATCATACACAGCATTTGGTTGTTTTCAAATACACAACAGCATTCACTTTTTGATTTAGGAATAAGGCATAGGGTGTGTGAGTTCTCTATCAGTACTTTGAGCATTATTATTAACTAGTAATTAATAAGTATTCATTTCTCGCAGTGGGTTAACACATTCACTTTTCAACGGTGGCTTATTTGTACGGATCAGGCATTGTGTGGCGTGTGTAATATTAAACGCAGCTGGTCTTGCATTCAGTAATTACACATATTCCCTTTATACTTAAATAACATGTTTCATTTCCTGCAGTATAACATTCCTTTGCACAGAACTATAATGACAATTTGCTTTCATTACTGTGAGATCGGATTTGTGAAGACTGTTTACTTTTCGAGACAAGCATGAAACCTTTGTAATACTAAGTAGATGTACCTAGCCATACACCATGGTTTGGAGTGAAGTAGCCTTTCATTATTACATCCAAAGTAGACATTTTAACACAAAATATAAAAACTTGATATTTCACTTGTGTAAATAGCATTGCATTATTAAAATGAGTTAATCTGCCCAAGGAGGTATATTAACTTGGCTTGTGCTTTCTTTCATGGTTGATGAGAGAATGGTTGGGTAGAGTGCAGTGGCAACAGTAGGCCGGTGCTCCAGGGAGGCCTGGTGTCATGGACCAAAAAATAAGACAAGTTTTAATATTAGAAGATTGTTTTCATCTTTTTATATCTTAAATAACGCCAGGCCCACTTACTTTTACACGTCTTAAATACTGTTATGTACAGTTTTTTTGAAGTTCTCTCCCGATACCCACCAAATTGGGAATTCAGACAAAACCCTTTCCACAACAGAGGCCTGGTCACACTACAGAGATATTTTATCGGAATACGGTCTGATTTTTCCGATTTTAGGCCGAAGAGTGAGGTTTGTGGTGGTGAATGTAATGAATGTAATGGAATATTCGAATACCTACTCCAAACCTGAGGGGTTCTGGAACGGACTACATTCTGAAGTGACGTCACATCGAAAATACGAAAAACGATAAAAATCGGAAGAGAAATCGGGTAGCTATCCGATAAAAGAAAACGGAGTCAATATCAAAAGTTAGGAGAGAGCTATTCCACATCGGAATGGCTCAACAGATAGCAAATCAGGTCCTTTATCACTGTGGCTAGAAGACCCGAACGAAAAACAGGCTGTTTTGATTCCTCCTGGAAAATCGGATAGTATTCCGATAAAAAATCGGTATAGTGTGACCGGGCCTTAAGAGTGCTATATTTGGTAGTGTAAAGGTGCCAAATTTACATAAAAAAACAGTCTCAATCAAGCCCAAACCATAATTGGGATTGGGAAAATTTGGACTCTTCTTTGGGGACCCATTTCAATTGCTGCACCTGGGCCAGGTTGCCCCTTACTACACCACTGGGTGTATGGGAGGATTGGGAGAACCGTTTCTGCATGTTATCATGAGCCAGTATTACTCCATTATGAGAGTAAGGTGTAAGTTGGGTAAGCGCGGTTACTGCCCAGAACTTAGTTAAGCAAGGTAAGAGGTTTCTTCAAGTTTAAAGATGTGCTAATTTGTGCTTGCAAAGAGGTTAATTAACATAATTATGTATTGTATCCAAATCTTCATTCCTAGTCGTTGTTCTTCCATGAATATTTATGCAAAGCTCAAAGAGCATTTTACTTTTGATATAATTTCGATTGAATAATCCTTCATAATCATGTCAATTTTAAGGCATTGAAAACTCGCCCCAAACCGTGTGCCATGCTCTGAAAAAGTTAATTTTCCATTTCTTGCAACTGAAGTTTTCTTCTTGTCGCTACAAAATGCAGACAGTAATGAAACGTGATACCTTGTTATTTTTTATCTAGACCTGAGATGTCCACCGCTGCTATGTACACTGTATTGTGGGTATTGACTGTAGCTGTATGTATTGACTGTACACTAGTGTCTAATTACTGACGGTAGCAAACTGTGTGTGTATTTTCTGGGGTCGATGTTGGTGTCTAACACTTCTGTTACACCTCATTCGAAACTAGGTCAGATTACCGGCATGAGACGTTTCTTTGTGAGACGAGTCTTCACACCCTTTAATGTATTCTTTACTTGTATTTGTTTTTCTTCTTGTGTAATTGAACACTCCTCAATGTGTGGAAGTAATTTGGAGATCCGCAGGCTAAAATTAGGGGCCAATAATGATGACATTTAAAGATATGCTGTATTGGCCCCAAATATGCTAGATATTCAAATATGGTCACTTTTGGTAAAAATTCTTAGATTGTTTTTATTACAACCTTCGAGTAAATTTTCCTCACTGGGACATTCAGTCATCTTGTGTGTTCCTTAAAAAATGTCTGAGAACAATTTGGAGGGTAAAGACCTCTAGGAAAGTACTTTTTGAAAACTTCTAGCAATTAAAGCGTGTATAATTTGGGGCCTATACTGACTACCTTTTTAATTGTGTTATGCTTTTTTAATGTGATGAAATCCTGTTCAATACAGGGTTATAACTGATGACTGGACAGATAAAGTTATATTTATACAGCTTATGAAATTGTTTAAATTTCAATCCAGGATGGTTTTTAGCAATTCTGAAATCTTTTTTTAGGCTGGGTTGTTTTCAAATATGACCCAACAGATACCATCACAATATATTTAAGAAAATGGTACTACTTGATCACAAGAGAAAATTCAACACAAGAACAAGCAGTTCCAATCAATCATGGTTTGAAAGCACACAGAACTTGTTTATTTACTAGACAACCCAGCGGCATAATTTAGTAAAAAACATTCAAAAGATATGTGAATAATTAATAATAATCTAGGGTATACTAATCCATATATTTTGCTATAATTCTGTCCCCCCCCCCCCCCACACCCTTCTTAGGTATTTTTACTAGACAACAGAGTGATAGTCACTATGCAAAACATTCAATTGATACATGAATATGATGATCAGGGCTGTTGGTCAAGGATATATTAGTACACATATTTTTCTATCATTCTATAGCCCCTTCCTTTTTTTTGGGGGGGGGGGGTAAATTTGCTAGACAATCAGGTGAGTTGGTCACCTGCAAAACCATTCAATATTATATGAATGTATTTATTATTAGGGGTTTTATTTGGTCTAGAATACATGAGTCCATATATTTTTCTATCATTCTGTACCCCTTTTTCTCTTTTGGTATGTTAACTTGACAGTGCAGTGACATAGTCACAGTATAAACCATTCAAAAGATACATGAATGTTTATATTGCTGGGTATTAGACCTGCAAGGAACCTTGTCAGTATTGTTGTGTGTGCTGGTTTGTGGCTGCACCCCTGGAAGTCTCCTAGGGGTCACGTAGATGTGGCACACTGTAGTGCCTCGGGATTGACGGTTTGAACTGTACATACGTACTTGGGTATTTGGGTGTAACAAAATTACCAATGACCAGGGTTTAATTGTTGTCAAGTAACGTGAGACTTTGCTTTTATACAATAATGTTAACCTTTAATTTTAATGAGTGAATATCAGCAGGCTTTGAGGAAAATATAATACAGCTTCAAGTATGTTATTATTTTCTGTATTTCTTTACTGCATTGTGTTTGCATAGAGCATGCATTGGAGTTGATAAAATTATGTTAGCTAATATTCAGTGCTATCCATAGAACTATACACC
>TCONS_00022972	evm.TU.Chr17.317
GGATAGCTCGACCTGGGATAGCTCGACCTGGGATAGCTCGACCTGGGATAGCTCGACCTGGGATAGCTTCAGGTTGGTGCGCAAAGGACTTTGTAAACATTGGCGGATGGCAACACTGGGCCTTTTTGCCCCTCGAAAGAACGAAAAGCAAGCAAGTTGAACTTGAAGAGGCCTATACCTCCGGAGTAGGCTAGACTAGGTCGTCCATTGATGAGCTCGGCTAGTGCTAAAAACAGTGGGACGAAGTTAGTCTCAGCAAATTGCTCCCGCGGGATCCAGTAACTAATTCGATATAGCCTAGTTAGTATTTGCAGTAGGAAATGGCCTCGTTAGGAAACAAAATCAGAACAGTGAAATCCCTTGGTAAACCTTATTGGTATTTGAGATTACCCTGGCTACAACAATGCCGTCCGGCATCGGGTGGAGATCCTTTGACCAAAGACTACGATGTGATCATCGTAGGAGCTGGCCATAATGGCCTGGTTGCTTCTGCTTATTTACAAATGGCCGGATTACAGACTCTCGTACTGGAGAGGAGACATATCATTGGTGGTGCAGCTGTCACAGAGGAAATCATTCCAGGGTACAAGTTTTCTAGATGTTCTTACGTTCTCAGCTTGCTTCGTCCTCATATCTACAAAGATCTTGAACTCAAGAAAAGGGGGCTGAAGGTTTACACCAGACCACATTTTGCCTTTACACCCCTTCTTGAGGAACCAGGTCAGAATGGTCGTCCAAGGTCTCTACTACTGGGAAAGGATCACGAAAGTACATATCAACAGATTGCTAAATTTTCTAAAAAAGATGCAGAGGCGTTTCCAGAGTACGAAAAATATATAGCCAAGCTCGGCGAGGCAATCGAACCATTACTTGACATGAGCCCAGTAGATATTCAAACCCTCACCGAGGGGACACTCCGAAAGAGGTTGAAGGCCTTACCAGCCCTGAAAACATTAACGCAAACAGGTCTGGCTCTTGGGAAAGATATTCCAACATTTTATGAAATACTAACTGCTCCAGCAAAGAAGATCCTCGATCGATGGTTCGAGTCCGAGCCACTCAAGGCTACTATCGCCACAGACTCTGTTATCGGAGCAATGTTGACACCGGATCAACCAGGCAGTGGTTATGTACTGCTACATCATGTGATGGGCCAGATTGATGGTGAGAAGGGTGCATGGGGTTTTGCGGAGGGTGGAATGGGTTCCGTATCAAGGTGCATCAGTGAAGCTGCCCTAGAGCATGGAGCTACCATCTTGACTAATAAGACTGTCAGCTCTCTCCTCTCTGATTCTGACAAGAAAGTCTGTGGAGTCGTTCTTGAGGATGGCACCGAAATCAGAAGCAAAGCTGTCCTGTCCAATGCTACCCCTAAGGTGACCTTCGTGGACCTCTTACCCACTGGTCTAATCCCTGCAGAGCTGGTTCAGGATTTGAAGGGATTTGACTCTACATCCCCTGTAACAAAGATTAATGTTGCTGTGAATAAGCTGCCGAACTTTACAGCTCTGCCGAACGTCAGTGAAAATGTGCCCGGCCCTCACCACTCCTGTACGATTCATCTGAACTGTGAGTCCATGAACATGATTAACGAGGCTTACTCCAGTGCAATGGCCGGGGAACTCCCGAAGAGACCGATGATCGAACTTTGTATTCCTTCAACCGTTGACCCCACCCTGGCTCCAGAAGGTCACCATGTGCTGTCATTCTTCACCCAGTATACACCCTACCATCTCAGTAATGGTAGAGAATGGGATGAGGAGACCAAGAAAGCTTATGCTGACATAGTATTTGATGCGGTCGAGCAGTATGCTCCAGGATTTAAGGACAGTATTGTGGGTGCTGATATTCTACCGCCACCAGAACTAGAGAGAATATTTGGTTTAACAGGAGGAAATATCTTCCACGGGGCATTGTCACTGGATCAGCTGTACCTAGCCAGACCATACACGTGGTGTTCCAGTTACCGCACCCCAGTCAAAGGGCTTTACCTCTGTGGCAGTGGAGCCCATCCAGGTGGTGGTGTGATGGGAGCACCCGGGTATAATTCTGCCCAGATCGTCAAGACGGATTTTGCAGCTATGTGAATGCAGAGATTTCTATGTATGTTTTCAATTTGCTTTAAAGGCTCAACACTCATTTTATTTTTGATAATGTGACGTACGTAGCAAGTCACAAACAAGTTTTTGGGGAAAAGGCTAAATGTTTACATGGTTTATAGTAATCATACACAGCATTTGGTTGTTTTCAAATACACAACAGCATTCACTTTTTGATTTAGGAATAAGGCATAGGGTGTGTGAGTTCTCTATCAGTACTTTGAGCATTATTATTAACTAGTAATTAATAAGTATTCATTTCTCGCAGTGGGTTAACACATTCACTTTTCAACGGTGGCTTATTTGTACGGATCAGGCATTGTGTGGCGTGTGTAATATTAAACGCAGCTGGTCTTGCATTCAGTAATTACACATATTCCCTTTATACTTAAATAACATGTTTCATTTCCTGCAGTATAACATTCCTTTGCACAGAACTATAATGACAATTTGCTTTCATTACTGTGAGATCGGATTTGTGAAGACTGTTTACTTTTCGAGACAAGCATGAAACCTTTGTAATACTAAGTAGATGTACCTAGCCATACACCATGGTTTGGAGTGAAGTAGCCTTTCATTATTACATCCAAAGTAGACATTTTAACACAAAATATAAAAACTTGATATTTCACTTGTGTAAATAGCATTGCATTATTAAAATGAGTTAATCTGCCCAAGGAGGTATATTAACTTGGCTTGTGCTTTCTTTCATGGTTGATGAGAGAATGGTTGGGTAGAGTGCAGTGGCAACAGTAGGCCGGTGCTCCAGGGAGGCCTGGTGTCATGGACCAAAAAATAAGACAAGTTTTAATATTAGAAGATTGTTTTCATCTTTTTATATCTTAAATAACGCCAGGCCCACTTACTTTTACACGTCTTAAATACTGTTATGTACAGTTTTTTTGAAGTTCTCTCCCGATACCCACCAAATTGGGAATTCAGACAAAACCCTTTCCACAACAGAGGCCTGGTCACACTACAGAGATATTTTATCGGAATACGGTCTGATTTTTCCGATTTTAGGCCGAAGAGTGAGGTTTGTGGTGGTGAATGTAATGAATGTAATGGAATATTCGAATACCTACTCCAAACCTGAGGGGTTCTGGAACGGACTACATTCTGAAGTGACGTCACATCGAAAATACGAAAAACGATAAAAATCGGAAGAGAAATCGGGTAGCTATCCGATAAAAGAAAACGGAGTCAATATCAAAAGTTAGGAGAGAGCTATTCCACATCGGAATGGCTCAACAGATAGCAAATCAGGTCCTTTATCACTGTGGCTAGAAGACCCGAACGAAAAACAGGCTGTTTTGATTCCTCCTGGAAAATCGGATAGTATTCCGATAAAAAATCGGTATAGTGTGACCGGGCCTTAAGAGTGCTATATTTGGTAGTGTAAAGGTGCCAAATTTACATAAAAAAACAGTCTCAATCAAGCCCAAACCATAATTGGGATTGGGAAAATTTGGACTCTTCTTTGGGGACCCATTTCAATTGCTGCACCTGGGCCAGGTTGCCCCTTACTACACCACTGGGTGTATGGGAGGATTGGGAGAACCGTTTCTGCATGTTATCATGAGCCAGTATTACTCCATTATGAGAGTAAGGTGTAAGTTGGGTAAGCGCGGTTACTGCCCAGAACTTAGTTAAGCAAGGTAAGAGGTTTCTTCAAGTTTAAAGATGTGCTAATTTGTGCTTGCAAAGAGGTTAATTAACATAATTATGTATTGTATCCAAATCTTCATTCCTAGTCGTTGTTCTTCCATGAATATTTATGCAAAGCTCAAAGAGCATTTTACTTTTGATATAATTTCGATTGAATAATCCTTCATAATCATGTCAATTTTAAGGCATTGAAAACTCGCCCCAAACCGTGTGCCATGCTCTGAAAAAGTTAATTTTCCATTTCTTGCAACTGAAGTTTTCTTCTTGTCGCTACAAAATGCAGACAGTAATGAAACGTGATACCTTGTTATTTTTTATCTAGACCTGAGATGTCCACCGCTGCTATGTACACTGTATTGTGGGTATTGACTGTAGCTGTATGTATTGACTGTACACTAGTGTCTAATTACTGACGGTAGCAAACTGTGTGTGTATTTTCTGGGGTCGATGTTGGTGTCTAACACTTCTGTTACACCTCATTCGAAACTAGGTCAGATTACCGGCATGAGACGTTTCTTTGTGAGACGAGTCTTCACACCCTTTAATGTATTCTTTACTTGTATTTGTTTTTCTTCTTGTGTAATTGAACACTCCTCAATGTGTGGAAGTAATTTGGAGATCCGCAGGCTAAAATTAGGGGCCAATAATGATGACATTTAAAGATATGCTGTATTGGCCCCAAATATGCTAGATATTCAAATATGGTCACTTTTGGTAAAAATTCTTAGATTGTTTTTATTACAACCTTCGAGTAAATTTTCCTCACTGGGACATTCAGTCATCTTGTGTGTTCCTTAAAAAATGTCTGAGAACAATTTGGAGGGTAAAGACCTCTAGGAAAGTACTTTTTGAAAACTTCTAGCAATTAAAGCGTGTATAATTTGGGGCCTATACTGACTACCTTTTTAATTGTGTTATGCTTTTTTAATGTGATGAAATCCTGTTCAATACAGGGTTATAACTGATGACTGGACAGATAAAGTTATATTTATACAGCTTATGAAATTGTTTAAATTTCAATCCAGGATGGTTTTTAGCAATTCTGAAATCTTTTTTTAGGCTGGGTTGTTTTCAAATATGACCCAACAGATACCATCACAATATATTTAAGAAAATGGTACTACTTGATCACAAGAGAAAATTCAACACAAGAACAAGCAGTTCCAATCAATCATGGTTTGAAAGCACACAGAACTTGTTTATTTACTAGACAACCCAGCGGCATAATTTAGTAAAAAACATTCAAAAGATATGTGAATAATTAATAATAATCTAGGGTATACTAATCCATATATTTTGCTATAATTCTGTCCCCCCCCCCCCCCACACCCTTCTTAGGTATTTTTACTAGACAACAGAGTGATAGTCACTATGCAAAACATTCAATTGATACATGAATATGATGATCAGGGCTGTTGGTCAAGGATATATTAGTACACATATTTTTCTATCATTCTATAGCCCCTTCCTTTTTTTTGGGGGGGGGGGGTAAATTTGCTAGACAATCAGGTGAGTTGGTCACCTGCAAAACCATTCAATATTATATGAATGTATTTATTATTAGGGGTTTTATTTGGTCTAGAATACATGAGTCCATATATTTTTCTATCATTCTGTACCCCTTTTTCTCTTTTGGTATGTTAACTTGACAGTGCAGTGACATAGTCACAGTATAAACCATTCAAAAGATACATGAATGTTTATATTGCTGGGTATTAGACCTGCAAGGAACCTTGTCAGTATTGTTGTGTGTGCTGGTTTGTGGCTGCACCCCTGGAAGTCTCCTAGGGGTCACGTAGATGTGGCACACTGTAGTGCCTCGGGATTGACGGTTTGAACTGTACATACGTACTTGGGTATTTGGGTGTAACAAAATTACCAATGACCAGGGTTTAATTGTTGTCAAGTAACGTGAGACTTTGCTTTTATACAATAATGTTAACCTTTAATTTTAATGAGTGAATATCAGCAGGCTTTGAGGAAAATATAATACAGCTTCAAGTATGTTATTATTTTCTGTATTTCTTTACTGCATTGTGTTTGCATAGAGCATGCATTGGAGTTGATAAAATTATGTTAGCTAATATTCAGTGCTATCCATAGAACTATACACC
>TCONS_00024048	evm.TU.Chr17.317
TGTGATCAAGTAGTACCATTTTCTTAAATATATTGTGATGGTATCTGTTGGGTCATATTTGAAAACAACCCAGCCTAAAAAAAGATTTCAGAATTGCTAAAAACCATCCTGGATTGAAATTTAAACAATTTCATAAGCTGTATAAATATAACTTTATCTGTCCAGTCATCAGTTATAACCCTGTATTGAACAGGATTTCATCACATTAAAAAAGCATAACACAATTAAAAAGGTAGTCAGTATAGGCCCCAAATTATACACGCTTTAATTGCTAGAAGTTTTCAAAAAGTACTTTCCTAGAGGTCTTTACCCTCCAAATTGTTCTCAGACATTTTTTAAGGAACACACAAGATGACTGAATGTCCCAGTGAGGAAAATTTACTCGAAGGTTGTAATAAAAACAATCTAAGAATTTTTACCAAAAGTGACCATATTTGAATATCTAGCATATTTGGGGCCAATACAGCATATCTTTAAATGTCATCATTATTGGCCCCTAATTTTAGCCTGCGGATCTCCAAATTACTTCCACACATTGAGGAGTGTTCAATTACACAAGAAGAAAAACAAATACAAGTAAAGAATACATTAAAGGGTGTGAAGACTCGTCTCACAAAGAAACGTCTCATGCCGGTAATCTGACCTAGTTTCGAATGAGGTGTAACAGAAGTGTTAGACACCAACATCGACCCCAGAAAATACACACACAGTTTGCTACCGTCAGTAATTAGACACTAGTGTACAGTCAATACATACAGCTACAGTCAATACCCACAATACAGTGTACATAGCAGCGGTGGACATCTCAGGTCTAGATAAAAAATAACAAGGTATCACGTTTCATTACTGTCTGCATTTTGTAGCGACAAGAAGAAAACTTCAGTTGCAAGAAATGGAAAATTAACTTTTTCAGAGCATGGCACACGGTTTGGGGCGAGTTTTCAATGCCTTAAAATTGACATGATTATGAAGGATTATTCAATCGAAATTATATCAAAAGTAAAATGCTCTTTGAGCTTTGCATAAATATTCATGGAAGAACAACGACTAGGAATGAAGATTTGGATACAATACATAATTATGTTAATTAACCTCTTTGCAAGCACAAATTAGCACATCTTTAAACTTGAAGAAACCTCTTACCTTGCTTAACTAAGTTCTGGGCAGTAACCGCGCTTACCCAACTTACACCTTACTCTCATAATGGAGTAATACTGGCTCATGATAACATGCAGAAACGGTTCTCCCAATCCTCCCATACACCCAGTGGTGTAGTAAGGGGCAACCTGGCCCAGGTGCAGCAATTGAAATGGGTCCCCAAAGAAGAGTCCAAATTTTCCCAATCCCAATTATGGTTTGGGCTTGATTGAGACTGTTTTTTTATGTAAATTTGGCACCTTTACACTACCAAATATAGCACTCTTAAGGCCCGGTCACACTATACCGATTTTTTATCGGAATACTATCCGATTTTCCAGGAGGAATCAAAACAGCCTGTTTTTCGTTCGGGTCTTCTAGCCACAGTGATAAAGGACCTGATTTGCTATCTGTTGAGCCATTCCGATGTGGAATAGCTCTCTCCTAACTTTTGATATTGACTCCGTTTTCTTTTTTCCGATTTTTATCGTTTTTCGTATTTTCGATGTGACGTCACTTCAGAATGTAGTCCGTTCCAGAACCCCTCAGGTTTGGAGTAGGTATTCGAATATTCCATTACATTCATTACATTCACCACCACAAACCTCACTCTTCGGCCTAAA
>TCONS_00022972	evm.TU.Chr17.317
ATGGCCTCGTTAGGAAACAAAATCAGAACAGTGAAATCCCTTGGTAAACCTTATTGGTATTTGAGATTACCCTGGCTACAACAATGCCGTCCGGCATCGGGTGGAGATCCTTTGACCAAAGACTACGATGTGATCATCGTAGGAGCTGGCCATAATGGCCTGGTTGCTTCTGCTTATTTACAAATGGCCGGATTACAGACTCTCGTACTGGAGAGGAGACATATCATTGGTGGTGCAGCTGTCACAGAGGAAATCATTCCAGGGTACAAGTTTTCTAGATGTTCTTACGTTCTCAGCTTGCTTCGTCCTCATATCTACAAAGATCTTGAACTCAAGAAAAGGGGGCTGAAGGTTTACACCAGACCACATTTTGCCTTTACACCCCTTCTTGAGGAACCAGGTCAGAATGGTCGTCCAAGGTCTCTACTACTGGGAAAGGATCACGAAAGTACATATCAACAGATTGCTAAATTTTCTAAAAAAGATGCAGAGGCGTTTCCAGAGTACGAAAAATATATAGCCAAGCTCGGCGAGGCAATCGAACCATTACTTGACATGAGCCCAGTAGATATTCAAACCCTCACCGAGGGGACACTCCGAAAGAGGTTGAAGGCCTTACCAGCCCTGAAAACATTAACGCAAACAGGTCTGGCTCTTGGGAAAGATATTCCAACATTTTATGAAATACTAACTGCTCCAGCAAAGAAGATCCTCGATCGATGGTTCGAGTCCGAGCCACTCAAGGCTACTATCGCCACAGACTCTGTTATCGGAGCAATGTTGACACCGGATCAACCAGGCAGTGGTTATGTACTGCTACATCATGTGATGGGCCAGATTGATGGTGAGAAGGGTGCATGGGGTTTTGCGGAGGGTGGAATGGGTTCCGTATCAAGGTGCATCAGTGAAGCTGCCCTAGAGCATGGAGCTACCATCTTGACTAATAAGACTGTCAGCTCTCTCCTCTCTGATTCTGACAAGAAAGTCTGTGGAGTCGTTCTTGAGGATGGCACCGAAATCAGAAGCAAAGCTGTCCTGTCCAATGCTACCCCTAAGGTGACCTTCGTGGACCTCTTACCCACTGGTCTAATCCCTGCAGAGCTGGTTCAGGATTTGAAGGGATTTGACTCTACATCCCCTGTAACAAAGATTAATGTTGCTGTGAATAAGCTGCCGAACTTTACAGCTCTGCCGAACGTCAGTGAAAATGTGCCCGGCCCTCACCACTCCTGTACGATTCATCTGAACTGTGAGTCCATGAACATGATTAACGAGGCTTACTCCAGTGCAATGGCCGGGGAACTCCCGAAGAGACCGATGATCGAACTTTGTATTCCTTCAACCGTTGACCCCACCCTGGCTCCAGAAGGTCACCATGTGCTGTCATTCTTCACCCAGTATACACCCTACCATCTCAGTAATGGTAGAGAATGGGATGAGGAGACCAAGAAAGCTTATGCTGACATAGTATTTGATGCGGTCGAGCAGTATGCTCCAGGATTTAAGGACAGTATTGTGGGTGCTGATATTCTACCGCCACCAGAACTAGAGAGAATATTTGGTTTAACAGGAGGAAATATCTTCCACGGGGCATTGTCACTGGATCAGCTGTACCTAGCCAGACCATACACGTGGTGTTCCAGTTACCGCACCCCAGTCAAAGGGCTTTACCTCTGTGGCAGTGGAGCCCATCCAGGTGGTGGTGTGATGGGAGCACCCGGGTATAATTCTGCCCAGATCGTCAAGACGGATTTTGCAGCTATGTGAA
>TCONS_00022968	evm.TU.Chr17.317
ATGGCCTCGTTAGGAAACAAAATCAGAACAGTGAAATCCCTTGGTAAACCTTATTGGTATTTGAGATTACCCTGGCTACAACAATGCCGTCCGGCATCGGGTGGAGATCCTTTGACCAAAGACTACGATGTGATCATCGTAGGAGCTGGCCATAATGGCCTGGTTGCTTCTGCTTATTTACAAATGGCCGGATTACAGACTCTCGTACTGGAGAGGAGACATATCATTGGTGGTGCAGCTGTCACAGAGGAAATCATTCCAGGGTACAAGTTTTCTAGATGTTCTTACGTTCTCAGCTTGCTTCGTCCTCATATCTACAAAGATCTTGAACTCAAGAAAAGGGGGCTGAAGGTTTACACCAGACCACATTTTGCCTTTACACCCCTTCTTGAGGAACCAGGTCAGAATGGTCGTCCAAGGTCTCTACTACTGGGAAAGGATCACGAAAGTACATATCAACAGATTGCTAAATTTTCTAAAAAAGATGCAGAGGCGTTTCCAGAGTACGAAAAATATATAGCCAAGCTCGGCGAGGCAATCGAACCATTACTTGACATGAGCCCAGTAGATATTCAAACCCTCACCGAGGGGACACTCCGAAAGAGGTTGAAGGCCTTACCAGCCCTGAAAACATTAACGCAAACAGGTCTGGCTCTTGGGAAAGATATTCCAACATTTTATGAAATACTAACTGCTCCAGCAAAGAAGATCCTCGATCGATGGTTCGAGTCCGAGCCACTCAAGGCTACTATCGCCACAGACTCTGTTATCGGAGCAATGTTGACACCGGATCAACCAGGCAGTGGTTATGTACTGCTACATCATGTGATGGGCCAGATTGATGGTGAGAAGGGTGCATGGGGTTTTGCGGAGGGTGGAATGGGTTCCGTATCAAGGTGCATCAGTGAAGCTGCCCTAGAGCATGGAGCTACCATCTTGACTAATAAGGTAAAAGTACTTTCATTTTCTATGTACAGCTTAGCTTGAA
>TCONS_00022970	evm.TU.Chr17.317
ATGGCCTCGTTAGGAAACAAAATCAGAACAGTGAAATCCCTTGGTAAACCTTATTGGTATTTGAGATTACCCTGGCTACAACAATGCCGTCCGGCATCGGGTGGAGATCCTTTGACCAAAGACTACGATGTGATCATCGTAGGAGCTGGCCATAATGGCCTGGTTGCTTCTGCTTATTTACAAATGGCCGGATTACAGACTCTCGTACTGGAGAGGAGACATATCATTGGTGGTGCAGCTGTCACAGAGGAAATCATTCCAGGGTACAAGTTTTCTAGATGTTCTTACGTTCTCAGCTTGCTTCGTCCTCATATCTACAAAGATCTTGAACTCAAGAAAAGGGGGCTGAAGGTTTACACCAGACCACATTTTGCCTTTACACCCCTTCTTGAGGAACCAGGTCAGAATGGTCGTCCAAGGTCTCTACTACTGGGAAAGGATCACGAAAGTACATATCAACAGATTGCTAAATTTTCTAAAAAAGATGCAGAGGCGTTTCCAGAGTACGAAAAATATATAGCCAAGCTCGGCGAGGCAATCGAACCATTACTTGACATGAGCCCAGTAGATATTCAAACCCTCACCGAGGGGACACTCCGAAAGAGGTTGAAGGCCTTACCAGCCCTGAAAACATTAACGCAAACAGGTTAAA
>TCONS_00022969	evm.TU.Chr17.317
ATGGCCATATTACCTCTCTCAGTTTTATTTGTCTGTTTCTTGTTACAGACTGTCAGCTCTCTCCTCTCTGATTCTGACAAGAAAGTCTGTGGAGTCGTTCTTGAGGATGGCACCGAAATCAGAAGCAAAGCTGTCCTGTCCAATGCTACCCCTAAGGTGACCTTCGTGGACCTCTTACCCACTGGTCTAATCCCTGCAGAGCTGGTTCAGGATTTGAAGGGATTTGACTCTACATCCCCTGTAACAAAGATTAATGTTGCTGTGAATAAGCTGCCGAACTTTACAGCTCTGCCGAACGTCAGTGAAAATGTGCCCGGCCCTCACCACTCCTGTACGATTCATCTGAACTGTGAGTCCATGAACATGATTAACGAGGCTTACTCCAGTGCAATGGCCGGGGAACTCCCGAAGAGACCGATGATCGAACTTTGTATTCCTTCAACCGTTGACCCCACCCTGGCTCCAGAAGGTCACCATGTGCTGTCATTCTTCACCCAGTATACACCCTACCATCTCAGTAATGGTAGAGAATGGGATGAGGAGACCAAGAAAGCTTATGCTGACATAGTATTTGATGCGGTCGAGCAGTATGCTCCAGGATTTAAGGACAGTATTGTGGGTGCTGATATTCTACCGCCACCAGAACTAGAGAGAATATTTGGTTTAACAGGAGGAAATATCTTCCACGGGGCATTGTCACTGGATCAGCTGTACCTAGCCAGACCATACACGTGGTGTTCCAGTTACCGCACCCCAGTCAAAGGGCTTTACCTCTGTGGCAGTGGAGCCCATCCAGGTGGTGGTGTGATGGGAGCACCCGGGTATAATTCTGCCCAGATCGTCAAGACGGATTTTGCAGCTATGTGA
>TCONS_00022971	evm.TU.Chr17.317
ATGGCCGGATTACAGACTCTCGTACTGGAGAGGAGACATATCATTGGTGGTGCAGCTGTCACAGAGGAAATCATTCCAGGGTACAAGTTTTCTAGATGTTCTTACGTTCTCAGCTTGCTTCGTCCTCATATCTACAAAGATCTTGAACTCAAGAAAAGGGGGCTGAAGGTTTACACCAGACCACATTTTGCCTTTACACCCCTTCTTGAGGAACCAGGTCAGAATGGTCGTCCAAGGTCTCTACTACTGGGAAAGGATCACGAAAGTACATATCAACAGATTGCTAAATTTTCTAAAAAAGATGCAGAGGCGTTTCCAGAGTACGAAAAATATATAGCCAAGCTCGGCGAGGCAATCGAACCATTACTTGACATGAGCCCAGTAGATATTCAAACCCTCACCGAGGGGACACTCCGAAAGAGGTTGAAGGCCTTACCAGCCCTGAAAACATTAACGCAAACAGGTCTGGCTCTTGGGAAAGATATTCCAACATTTTATGAAATACTAACTGCTCCAGCAAAGAAGATCCTCGATCGATGGTTCGAGTCCGAGCCACTCAAGGCTACTATCGCCACAGACTCTGTTATCGGAGCAATGTTGACACCGGATCAACCAGGCAGTGGTTATGTACTGCTACATCATGTGATGGGCCAGATTGATGGTGAGAAGGGTGCATGGGGTTTTGCGGAGGGTGGAATGGGTTCCGTATCAAGGTGCATCAGTGAAGCTGCCCTAGAGCATGGAGCTACCATCTTGACTAATAAGGTAAAAGTACTTTCATTTTCTATGTACAGCTTAGCTTGA
>TCONS_00022972	evm.TU.Chr17.317
MASLGNKIRTVKSLGKPYWYLRLPWLQQCRPASGGDPLTKDYDVIIVGAGHNGLVASAYLQMAGLQTLVLERRHIIGGAAVTEEIIPGYKFSRCSYVLSLLRPHIYKDLELKKRGLKVYTRPHFAFTPLLEEPGQNGRPRSLLLGKDHESTYQQIAKFSKKDAEAFPEYEKYIAKLGEAIEPLLDMSPVDIQTLTEGTLRKRLKALPALKTLTQTGLALGKDIPTFYEILTAPAKKILDRWFESEPLKATIATDSVIGAMLTPDQPGSGYVLLHHVMGQIDGEKGAWGFAEGGMGSVSRCISEAALEHGATILTNKTVSSLLSDSDKKVCGVVLEDGTEIRSKAVLSNATPKVTFVDLLPTGLIPAELVQDLKGFDSTSPVTKINVAVNKLPNFTALPNVSENVPGPHHSCTIHLNCESMNMINEAYSSAMAGELPKRPMIELCIPSTVDPTLAPEGHHVLSFFTQYTPYHLSNGREWDEETKKAYADIVFDAVEQYAPGFKDSIVGADILPPPELERIFGLTGGNIFHGALSLDQLYLARPYTWCSSYRTPVKGLYLCGSGAHPGGGVMGAPGYNSAQIVKTDFAAM
>TCONS_00022968	evm.TU.Chr17.317
MASLGNKIRTVKSLGKPYWYLRLPWLQQCRPASGGDPLTKDYDVIIVGAGHNGLVASAYLQMAGLQTLVLERRHIIGGAAVTEEIIPGYKFSRCSYVLSLLRPHIYKDLELKKRGLKVYTRPHFAFTPLLEEPGQNGRPRSLLLGKDHESTYQQIAKFSKKDAEAFPEYEKYIAKLGEAIEPLLDMSPVDIQTLTEGTLRKRLKALPALKTLTQTGLALGKDIPTFYEILTAPAKKILDRWFESEPLKATIATDSVIGAMLTPDQPGSGYVLLHHVMGQIDGEKGAWGFAEGGMGSVSRCISEAALEHGATILTNKVKVLSFSMYSLA
>TCONS_00022970	evm.TU.Chr17.317
MASLGNKIRTVKSLGKPYWYLRLPWLQQCRPASGGDPLTKDYDVIIVGAGHNGLVASAYLQMAGLQTLVLERRHIIGGAAVTEEIIPGYKFSRCSYVLSLLRPHIYKDLELKKRGLKVYTRPHFAFTPLLEEPGQNGRPRSLLLGKDHESTYQQIAKFSKKDAEAFPEYEKYIAKLGEAIEPLLDMSPVDIQTLTEGTLRKRLKALPALKTLTQTG
>TCONS_00022969	evm.TU.Chr17.317
MAILPLSVLFVCFLLQTVSSLLSDSDKKVCGVVLEDGTEIRSKAVLSNATPKVTFVDLLPTGLIPAELVQDLKGFDSTSPVTKINVAVNKLPNFTALPNVSENVPGPHHSCTIHLNCESMNMINEAYSSAMAGELPKRPMIELCIPSTVDPTLAPEGHHVLSFFTQYTPYHLSNGREWDEETKKAYADIVFDAVEQYAPGFKDSIVGADILPPPELERIFGLTGGNIFHGALSLDQLYLARPYTWCSSYRTPVKGLYLCGSGAHPGGGVMGAPGYNSAQIVKTDFAAM*
>TCONS_00022971	evm.TU.Chr17.317
MAGLQTLVLERRHIIGGAAVTEEIIPGYKFSRCSYVLSLLRPHIYKDLELKKRGLKVYTRPHFAFTPLLEEPGQNGRPRSLLLGKDHESTYQQIAKFSKKDAEAFPEYEKYIAKLGEAIEPLLDMSPVDIQTLTEGTLRKRLKALPALKTLTQTGLALGKDIPTFYEILTAPAKKILDRWFESEPLKATIATDSVIGAMLTPDQPGSGYVLLHHVMGQIDGEKGAWGFAEGGMGSVSRCISEAALEHGATILTNKVKVLSFSMYSLA*
