# Supplementary material for: Transcriptomic Analysis Reveals Molecular Mechanisms of Fleeing, Adhesion, and Thanatosis Patterns in Sea Cucumber Apostichopus japonicus
Source: Biology (Basel). 2026 Jun 22;15(12):975. doi: 10.3390/biology15120975 (PMC13295820; doi:10.3390/biology15120975)
Supplement: Supplementary file 1 [file biology-15-00975-s001.zip › Supplementary Materials S2/evm.TU.Chr18.620.txt]

>evm.model.Chr18.620_dup1	evm.TU.Chr18.620
ATGCATATTACCAAAGGACTAAACTTCTTACTCTTAACTTCGCTCTGGGCCCTTTTAGGAGAATCGAACTTCGTAGCCATGGCATACGAATCCGATCCAAGAGTTGTTCTTGGGATTGGCGAAGTTGCCGGAAAGTTGGAAACATTTTCAAGTGATTTCATGAAAATAAATCGTAAGGTTGCTGTCTATCAGGGTATACCGTACGCGGAACCACCTGTAGGGTATAGGAGGTTCCAACCACCGGCGCCGGTCATCCCTTGGGAGGGGATCTATGAAGCCAACGACATGCCACCTGGATGTCCACAGGTGGTACCCCATCACCTTAAACATTTAGATGCCGCCGAAATGACCACAGAAAACTGCCTCTTTCTTAACGTTTTCGTGCCAATGCCTACGGTAGGTCACGTATATATGGAGTCTAAAAGGGATTACGAAGTCTCTCACAAGTTTCTCAATAAATAGTAATATTATAAATCAATAAATGAATGAATGAATGAATGAATAAATAAATAAACAAATAAATAAACATATAAATATAAATAAGAGAAACAAATAAATAAACAAATAAATAAATAAGAGAAACTCAGAGAAAACTTTGGTCCAAACGTACCCCATCTTCAAATTCTGATGCGTCGCTGAGATGTAAAAGAAATGACATTTATTTTTGTATTTTTGTGAAATTTCGAAATAGTGTGTATTTCTGGTAAAAAACATCAAACTGGATTGGTTGTCTTTGTCTTTTACTGATGCAATTAGCACCCTCTTCTATTGTTGTGTAGTTTTGATGACGTTTGTTGATTACCAGAGAACTCCTTGAATAGCATCCCGTTACATTATTTTATTTAATCATTCACCAAAGTCAAAAAGTAGTAAAGGTGCAATGCATGTATGCCATCGCATCTTACTGCCTAATACACTCAGCCAACCATTTAAAAGTGAACAAACTACAATGTTCTATATTTCCATCTTGGCACAATTTATAGGACGCTGTTAGTTGGATCAATGCTGTTCGTTAATAAAAATCTCTACACTACATTTTCTCTTTAAATGACAGAACTGTTGGGAAGTTTCTCTCACATTGCCATGTTCCTACAAACAATTATCGTGCTAGGATTTCGTTACCTCATGGAGCAAAGTTGCTTCAGTTAATAATTTAGTTTTTGTAACCAATCATTCGTTCATTCATTCATATATGGTATACTCATTGCAGCCCGTAAATACTAGTGTTATGGTATACTCATTGCAGCCCGTAAATACTAGTGTTATGGTATACTCATTGCAGCCCGTAAATACTAGTATTATGGTACACTCATTGCAGCCCGTAAATTCTAGTATTATGGTATACTCATTGCAGCCCGTAAATGCTAGTATTGTGGTATACTCATTGCAGACCGTAAATACTAGTGTTATGGTATACTCATTGCAGCCCGTAAATACTAGTGTTATGGTATACTCATTGCAGCCCGTAAATACTAGTATTATGGTATACTCATTGCAGCCCGTAAATGCTAGTATTGTGGTATACTCATTGCAGCCCGTAAATACTAGTGTTATGGTATACTCATTGCAGCCCGTAAATACTAGTGTTATGGTGTACTCATTGCAGCCCGTAAATGCTAGTATTGTGGTATACTCATTGCAGCCCGTAAATACTAGTGTTATGGTATACTCATTGCAGCCCGTAAATACTAGTATTATGGTATACTCATTGCAGCCCGTAAATTCTAGTATTATGGTGTACATCCACGGAGGAGATCTGACATGGGGAAGTGGTCTGAGCTATCCCGCTGACCCTTTACCTCTAGCCGCTGTGGGGAATGTGATTTTGGTCACGTTGAACTATCGTCTTGGCTTGTTCGGGTTCCTCTCTACAGGTGAGCTTTCAATTTTGCGCTGTTGATTTCAAATTACCCTCAATAAGTCTTTCAACACTATATTAGTGCAGGGCGCTTGTGTCAATTAGGCGATCAAGGCGGCTGCCGTAAGGCCGGAAACCCACGATATGCTACTGGCAGTATTGTACTAAAAATTAATCAACTATCAACTCAAAACCTAATCATACATGGACCTTAAATTATACTTAAAATATTCATGAGAATTTACCATTTAACATCTGAAATATTTTTTTTCAGGGGGGGGGGGATAACAGTGGAAACTAAAAAATGATTGAATATGAAGTTACACGAACTTCGATGGTCAGAAAGACCTACGACTTTGATTTTAGGGGAACCATGACCCCGAACTGTTCGTCTCAAATTATGTTCGTTGTACATTCCGTTTCACAAGTGACTCGTATAGTTTACCAAATAAAAATAGAACAAAACCGTTACCAAAGAAACTGGGCGTTTTTTTTCACGATAAAAAAGAGGAAATGTGCCCTTTTAGTTCTCGCCGTCCCAGGTTGAAAGCGCCATTGCACCAATTTACTGTACGTGCATATCACAATTCCTCTAAATCAGGGGTTCCCTAAATGGGGTGCATGAACCACCAGGGGTGCGTGAGTCCATCCCAAGGGGTTCGTGAGACGTTTCTGAAAGTCAAAAGTAGAGTACTTTTTGTTGAACAAAAATCTGATATATAATAAAATTTAGTAATGTACAAAAGTCGACAAACTCTTTTCGCGTTCCATACGCAAATGTTGCCATAGTAGTGTATGTGATAAATAACTGTGATAGATAAATAAATAACATGTGATAAATAAATACATAAATAAATTATGAAACAGCCAAAGGCTGCATGACTTTGGTGAAGCTGGTGTAAGAATGACAGTACAATATGAACTTTATCTTTTACGAAGCACTGTTATGCGTATTATAGTATTATAATAATGACTCCGATCGTGTCTCGAAAAGTTGAGGGTTCGTGGTCAACTCTGACATCCACAGGGGGTTCGTGTGGGATAAAGTTAGGGAAACCCTGCTCTAATACTATATGAAAGTTTAAAAGAAAAGTCGTAACTGATCGAATTTTCATTCCAGTTAAATTGTCCCCACTGTTAAAAAGCAATAGCTGACCAGCATCCTCTCTAACACAATGGCGATGAAGAAGTTGGTAGGGAAACTTTGGTGCTTCATTTCTACTTTAAGTCGTTAATTTGTCATATTACTGTCTATTTTGTAACATGCCCCAGTATCAGAACTTGCGAAATATCACCTTATTGTTATCCTTATCATGTACAACTTGTATCTGCGCAATAACTTATAAACACTTCAACTTTTAATCTTCAGGGGATGAGGTCATACCACCAAACCTAGGTCTTCACGACCAACGAGCAGCTTTGAAGTGGGTCCATGACAATATTGAAGGTTAACTTAAGACCCTTATTTTAACTTACCTTTGTAAACCTATGTTTTTTAGTGGACGTTATATAATACCAGCATTACGAGACCCTGATACCTCGAAAATGGTTCCTTCCTGTAGGATGCATGTTTCGAAATTATTTATCATCAAATACTTCAATCAAAGCTACTTTCCTTTAACAAGTGAAGATTAGTAACATAAAATCTAATTGCCACTTTAATCAGCCTTCATTATATATTTATATTATGGTCAATAAAACTTGCAATTGTGGGGAACTACATCCATTTGGCAAGAAGCTTGATATACACCCCGCGGATCTGTTCGCAGTCCACCTTGTATTGACTGGGACATTGAAAACGAGTCCACCTTGTATTGACTGGGACATTGAAAACGAGTCCACCTTGTATTGACTGGGACATTGAAAACGAGTCCACCTTGTATTGACTGGGACATTGAAAACGAGTCCACCTTGTATTGACTGGGACATTGAAAACGAGTCCACCTTGTATTGACTGGGACATTGAAAACGAGTCCACCTTGTATTGACTGGGACATTGAAAACGAGTCCACCTTGTATTGACTGGGACATTGAAAACGAGTCCACCTTGTATTGACTGGGACATTGAAAACGAGTCCACCTTGTATTGACTGGGACATTAAAAACACACGTTTGCTCCTCTAGTCCACCTTGTATTGACTGGGACATTGAAAACGAGTCCACCTTGTATTGACTGGGACATTGAAAACACACGTTTGCTCCTCTAGTCCACCTTGTATTGACTGGGACATTGAAAACGAGTCCACCTTGTATTGACTGGGACATTGAAAACGAGTCCACCTTGTATTGACTGGGACATTGAAAACGAGTCCACCTTGTATTGACTGGGACATTGAAAACGAGTCCACCTTGTATTGACTGGGACATTGAAAACGAGTCCACCTTGTATTGACTGGGACATTGAAAACACACGTTTGCTCCTCTAAAAGAAAAACATAACCTTTATACGGACTTGCTTTAGTTTTCCGAAGTAAGGTTGAAACACAACATTCTAGTGGCTAATCAGAATAGGAATAGGGACATAAAGTAAAAAATCGATAATAAACACGTGTTATATCGTAGACTTTCAGAGTGTGACAACGAACCTATCACATACTGTTTGTGTTAAATAATTAAATTACCAAATTTGATTTATCTTTCTCGGCAGCATTTGGTGGTGATCCTAATAAAGTCACAATTTTCGGTAATGAAGCTGGAGCTGTTAGTGTCGGCTGGCATCTCCTCTCTCCTCAAAGCAGACAATTCTTTCAACGAGTTATTTTGCAGGTTATGATCTTTGACTGTGAAGACTGTATATATATATATATATATATATATATATATATATATATATATATATATATATATATATATATATATATATATATATATATATATATATATATATATATATATATATATATATATATAAATTGAATTTGAAGCAAGTCGTATTACAGATATATAGTATCATTAAAGAATAACACACCAGAAGAATTCCACTTCAGGACCGGTTTCGTCCTTTTGGGACTCATCAGGCGAAGGTAGGAATCGAACCCCCGATCTTCTGTCACGAACCGAAGTCCGTACCACTCGACCAAAGTGATTCTACTGGTGTGTTAATGCGTATAAATTGGCTTTGTATAACTGTCATTGAGGCCGTATTACCCAAGTGTTATGATTGTACAGAGTGCACCCCTGGTGCTTTGAATCTGAAAATTTTACACAGAATAACCACTCTTTATAGGCAAGCCAAGCCGTAAATAAGAATTGAATTTGTAGCAAGTGGTATGACAGATATATTATAAATCAATAAAGAATAACACACCAGAAGAATTACACTTCACGACCGGTTTTGTCCTTTGGGACTCACCAGGCGAAGGTCGGAATCGAACCCCGGATCTTGTGTCACGAACCGAAGTCTGTACCACTCGACCACAGTGATTCTACTGTTGGCAAGCAACGGAATCAAATCAAACATTAAATAAAGCCAATGTTATCTGAAGAAACAACTAGATGTTTTCCTTCAACTTATGAGTGAATCAATATGATTATATTCCACAAAAAATCATACAAATTGTATCTAACGATTTCAATTAATGTCAGCAGTCACATTTTCATTCCGTCGAATTCTAAACATAACTCAAATTACTTTAAATCCGTGATTAACTACCTCGTATTGTCTAAGTGAAGGAAAGAACTTATCAACATTTTACAAATTTCGAACATATATTTTCAGAGTGGCAATCCATTGAGCGACCAGATGGAGTTTATTTCGCCAGACGAGGCTCTTCGACGAGCCAATGTCACCGCATCGTTGGTTGGTTGTAGTTTCGCGGAACTGGAGAGAAAAGATTCACTCAGAAAATGTCTAGCCGAAACACACGTTGCGGATCTTGTTACCGTCGGGTCACAGGTTTGTAAGATTCATTTATAAACAGCAATTACCCCCTCATCAATTTCTGCCTGTTTTTCCATTTCTCTGCCCAGTATCTGCCTACATTAACCCGTCCTCCTTTATCCTCCATTTTATTACAAAAAACTCCCACCATCCCAGTACCATGTAGCATCTATCAATCCGCATATTCCAGCACATTCTACATTATTCAACTCGATTATTGTTACATGTCATTTTCTCGTTTTTTGTCCTTTTGTCCTTCTTACGAATGCTTATCTAAGACAGCAATTTCCAAAATGAATGTTGAAATCACTTTCTAACTGTTAAAATTCTACTACAATGAAGTTAACTAGTCGGTGATTTTGACAATAAATATGTCAACAATCTTTTCGCTTAATTTTTTCCTTTTTGTGGTTCCTCATTTACAGATGGGAACGATGCTTGAGGTACAGCGAGTATGGCAACCAGTCCTTGACAACGATTTCTTTCCCAAGCCAACAAGGGATCTTGTACAGGACGGTGGGTTTGGAGATATTGACGTCATCATTGGTATGAATAAACACGAGGGCACCTACGATTTATACCAACTCATGGACTTTCCGCGTGAGAAACCCTTTATCAACAGGAGAACATTTGAAACTCTTGCAAGGAAATTGGATCTGGAAAAGTTTGAAATGGACATTCTAACTTTATTATACGTTAAAGAGAATTTTAGATTTGACAATGAAAATGATTATTTTGATGCGTTGTCTGGTATACTCACTGACACGAAATATACATGTAATGTAAGAGAATTTGCTTGGATGCTTCAAACGGCTGGTTGTAAAGTCTACATGTATGAGTTAACCCACGATCCTCAATCACAGTCAGTATTGAAGTTTCTATGGTCTAGTGCGGGGCATATGGAAGACCTGAAGTATGTCTTTGGGTTACCATTCCAGACAGATTTACCTTTTCAAATACCAGAGGAGGAACGATTGATATCGGCTCATTTTATGAGACTGTGGACAAATTTCGCAAGAACTGGGTAAGTTTAGCAACTACCAGCTTAGCTTACTTCTTGAAGAATAGATTGTAAATTCTAGCAATATGTATTTCAATAATGCGGAACATATGCTGAGGAAACAACTTATTTGAAAGGAAGCAATTTTAAGCCATGGTCTTGACAACATCATCGTTATCGTCATCTTTGTCGACCTCATCATCGTCATCGTCATCGTCAACGTCATCGACGTCGTCAACGTCGTCAACGTCGTCAACGTCGTCGTCATCGTCATCGTCATCGTCATCGTCATCGTCATCGTCATCGTCATCGTCATCGTCATCGTCATCGTCATCGTCATCGTCATCGTCATCGTCATCATCATCATCATCATCATCATCATCATCATCATCATCATCATCATCATCATCATCATCATCATCATCATCATCATCATCATCATCATCATCATCAGCAGCAGGAGCATCACCATCGTTACCTTTATCTTCATCGCCATCGCTATCGTCATCATCATGATCGTGATCGTCTTCATAGTTAGCGACACCGTCATCGTCTGCTCGTCATCGTCATCATCATTATTAGCATCAGCATCACCAATAGCAACAACAACAGCAGCAGTAGCATTCATCCCCATCGTCAACCTCTGCCACATCGTACCATCCCTCTCGTCGTCATTGTTTATAGTCATCGTCAACCTCTGCCACATCGTACCATCCCTCTCGTCGTCATTGTTTATAGTCATCGTCAACCTCTGCCACATCGTACCATCCCTCTCATCGTCATTGTTTATAGTCATCGTCAACCTCTGCCACATCGTACCATCCCTCTCGTCGTCATTGTTTATAGTCATCGTCATCCTTTTGTATATTCTCATCCGCATACACACATTCATGTTTCATCCACACCACTGTGGCAGATGTCGTGTTCATTCCGATTCCAATCGTCAACAATATCATCGTCTCCTAACCTTAATCCTCCACCCCATCGTCATCTTCATCCTCACCCTCACTCTCATCCTCATCCTCGTTCTGATAAATCATAATCGTCTTTATTTCTGATTCTCATCATAGACTTCAGTCGCATCTTTTCTCGTTACATAATCCTCATTAACGTTTTAATCCTCACTAACATCATCATCATGGTCACCCTAGTCATAAACGCCTTCTCTATTGCCGTGGTCCGCGTGGCTTTCGCATTCGTCAAAATCATCGTCAGTTTCCTCTTCACACTCATACTTATCGTCATCGTAGGCCCATTAAGTCGCCCTCAGATACGTTATTATCCTGGTCAGCAACGGCATCATACCCCCCCATCTTTACTCTCATCCACACCCCCCCTTCAACCTGAGCACCCTCTTCTGCATCCATATCTTCATAAACAATCATTCTATCTGTAATTGCCGGCTTTAAAACATTAATTACCGATTGATTTCTTGCGTTCTTTTCTCACAGGGATCCAAATATTTCCGGCGATCCAAAACAACCACTATCAAAATTACCCGTATGGCAAGAATATTCTAACATTAATGAAGACTATAAGAAAATGGAATCTACATTACCCAATGGACACCATTTACAGACCAAAGAGTGCTACACCTGGCAAAACGTGCTACCCAAACTTCGAGCTGAAATGGGTAAGAAATAAATTTAACTAAGACTGGTATTAGAGTTGAGGCATTTCTTTGGTCAAGGTTCTCTGGAGCTTTTCGATAACTTCATTTCCCTTATCTCTGGAGTTTGTTTCAGAAATGTGTCCACACTACGAACATCTGTCATTCGATTAGCTTAAGATTGATACAAATATGTCGCTGTTAACATAGTTAGTAAAGTACTAAACTAGTCAACGTTATAAAGTGAAGATCAGGTAGAATTACCATGAAAAAAACCACCAATATCCCTTTAAATTGATTATGTAGCTGTTATCACAAGCGCCTCATAATCCAGCTTGGTTTCATAAAACTATTCAGCCTGTATATATTACGTTGGTGTTATAAATTGTTATTTTCATATTACATTTACAGCGGAATTGAAGACGTTACGGAGCCTCAGCGGTGAAACTAAGGCATCTGCTGATCAAAACAAGATGAAAGAGAAGGAGCACGACGAACTGTGAAGCCGGGACTGATAAAAGTTGAAGACCGGAGCTGGACATTAAGTGATAATTCAATGGTCTAGTGAGGTGTAATATAAATAACAATATTCTAAAAATTGAATACCGGAGCTGAACATTAAGTGATAATTCAATCGTCTAGTGAGGTGTAATACAAATAACAATATTCTAAAAGTTGACGACCGGAGCTGGACATTAGGTGATAATTCAATGGTCTAGTGAGGTGTAATACAAATAACAATATTCTAAAAGTTGAAGACCGGAGCTGGATATTAAGTGATAATTCAATGGTCTAGTGAGGTGTAATACAAATAACAATATTCTAAAAGTTGACGACCGGAGCTGGACATTAAGTGATAATTCCATGGTCTAGTGAGGTGTAATACAAATAACAATATTGTAAAAGTTGAAGACCGGAGCTGGACATTAAGTGATAATTCAATGGTCTAGTGAGGTGTAATACAAATAACAATATTGTAAAAGTTGAAGACCGGAGCTTAACATTAAGTGATAATTCCATGGTCTAGTGAGGTGTAATACAAATAACAATATTCTAAAAGTTGAAGACCGGAGCTGGACATTAAGTGATAATTCAATGGTCTAGTGAGGTGTAATACAAATAACAATATTCTAAAAGTTGAAGACCGGAGCT
>TCONS_00025783	evm.TU.Chr18.620
CCTCGTGTAGTTGTTTTCCCCTAGTGCTGTGCACTTCGGAGTTCTACTTAACACCAACGGCAGTTTAAAACGTGTAAGACACACACATACATGCGTCACAGGAACATAGCCCATGCACAGTTTAATTTGTATGCTCAACAGTTAAGACAACACTTTACTTGAACGAACGGCTTGATTGACTACTGAGGTAGGCCTGTACAGGAGAAAGCGAACCACGAATTCTATCAGAACTGATTTTTCAAGAAGAGACTCACCGAAGTGTAATCAACATGCATATTACCAAAGGACTAAACTTCTTACTCTTAACTTCGCTCTGGGCCCTTTTAGGAGAATCGAACTTCGTAGCCATGGCATACGAATCCGATCCAAGAGTTGTTCTTGGGATTGGCGAAGTTGCCGGAAAGTTGGAAACATTTTCAAGTGATTTCATGAAAATAAATCGTAAGGTTGCTGTCTATCAGGGTATACCGTACGCGGAACCACCTGTAGGGTATAGGAGGTTCCAACCACCGGCGCCGGTCATCCCTTGGGAGGGGATCTATGAAGCCAACGACATGCCACCTGGATGTCCACAGGTGGTACCCCATCACCTTAAACATTTAGATGCCGCCGAAATGACCACAGAAAACTGCCTCTTTCTTAACGTTTTCGTGCCAATGCCTACGCCCGTAAATTCTAGTATTATGGTGTACATCCACGGAGGAGATCTGACATGGGGAAGTGGTCTGAGCTATCCCGCTGACCCTTTACCTCTAGCCGCTGTGGGGAATGTGATTTTGGTCACGTTGAACTATCGTCTTGGCTTGTTCGGGTTCCTCTCTACAGGGGATGAGGTCATACCACCAAACCTAGGTCTTCACGACCAACGAGCAGCTTTGAAGTGGGTCCATGACAATATTGAAGCATTTGGTGGTGATCCTAATAAAGTCACAATTTTCGGTAATGAAGCTGGAGCTGTTAGTGTCGGCTGGCATCTCCTCTCTCCTCAAAGCAGACAATTCTTTCAACGAGTTATTTTGCAGAGTGGCAATCCATTGAGCGACCAGATGGAGTTTATTTCGCCAGACGAGGCTCTTCGACGAGCCAATGTCACCGCATCGTTGGTTGGTTGTAGTTTCGCGGAACTGGAGAGAAAAGATTCACTCAGAAAATGTCTAGCCGAAACACACGTTGCGGATCTTGTTACCGTCGGGTCACAGATGGGAACGATGCTTGAGGTACAGCGAGTATGGCAACCAGTCCTTGACAACGATTTCTTTCCCAAGCCAACAAGGGATCTTGTACAGGACGGTGGGTTTGGAGATATTGACGTCATCATTGGTATGAATAAACACGAGGGCACCTACGATTTATACCAACTCATGGACTTTCCGCGTGAGAAACCCTTTATCAACAGGAGAACATTTGAAACTCTTGCAAGGAAATTGGATCTGGAAAAGTTTGAAATGGACATTCTAACTTTATTATACGTTAAAGAGAATTTTAGATTTGACAATGAAAATGATTATTTTGATGCGTTGTCTGGTATACTCACTGACACGAAATATACATGTAATGTAAGAGAATTTGCTTGGATGCTTCAAACGGCTGGTTGTAAAGTCTACATGTATGAGTTAACCCACGATCCTCAATCACAGTCAGTATTGAAGTTTCTATGGTCTAGTGCGGGGCATATGGAAGACCTGAAGTATGTCTTTGGGTTACCATTCCAGACAGATTTACCTTTTCAAATACCAGAGGAGGAACGATTGATATCGGCTCATTTTATGAGACTGTGGACAAATTTCGCAAGAACTGGGGATCCAAATATTTCCGGCGATCCAAAACAACCACTATCAAAATTACCCGTATGGCAAGAATATTCTAACATTAATGAAGACTATAAGAAAATGGAATCTACATTACCCAATGGACACCATTTACAGACCAAAGAGTGCTACACCTGGCAAAACGTGCTACCCAAACTTCGAGCTGAAATGGCGGAATTGAAGACGTTACGGAGCCTCAGCGGTGAAACTAAGGCATCTGCTGATCAAAACAAGATGAAAGAGAAGGAGCACGACGAACTGTGAAGCCGGGACTGATAAAAGTTGAAGACCGGAGCTGGACATTAAGTGATAATTCAATGGTCTAGTGAGGTGTAATATAAATAACAATATTCTAAAAATTGAATACCGGAGCTGAACATTAAGTGATAATTCAATCGTCTAGTGAGGTGTAATACAAATAACAATATTCTAAAAGTTGACGACCGGAGCTGGACATTAGGTGATAATTCAATGGTCTAGTGAGGTGTAATACAAATAACAATATTCTAAAAGTTGAAGACCGGAGCTGGATATTAAGTGATAATTCAATGGTCTAGTGAGGTGTAATACAAATAACAATATTCTAAAAGTTGACGACCGGAGCTGGACATTAAGTGATAATTCCATGGTCTAGTGAGGTGTAATACAAATAACAATATTGTAAAAGTTGAAGACCGGAGCTTAACATTAAGTGATAATTCCATGGTCTAGTGAGGTGTAATACAAATAACAATATTCTAAAAGTTGAAGACCGGAGCTGGACATTAAGTGATAATTCAATGGTCTAGTGAGGTGTAATACAAATAACAATATTCTAAAAGTTGAAGACCGGAGCTGGACATTAAGTGATAATTCAATGGTCTAGTGAGGTGTAATACAAATAACAATATTCTAAAAGTTGACGACCGGAGCTGGACATTAAGTGATAATTCCATGGTCTAGTGAGGTGTAATACAAATAACAATATTCTAAAAGTTGACGACCGGAGCTGGACATTAAGTGATAATTCCATGGTCTAGTGAGGTGTAATACAAATAACAATATTGTAAAAGTTGAAGACCGGAGCTGGACATTAAGTGATAATTCAATGGTCTAGTGAGGTGTAATACAAATAACAATATTCTAAAAGTTGACGACCGGAGCTTAACATTAAGTGATAATTCCATGGTCTAGTGAGGTGTAATACAAATAACAATATTGTAAAAGTTGAAGACCGGAGCTGGACATTAAGTGATAATTCAATGGTCTAGTGAGGTGTAATACAAATAACAATATTCTAAAAGTTGACGACCGGAGCTTAACATTAAGTGATAATTCCATGGTCTAGTGAGGTGTAATACAAATAACAATATTGTAAAAGTTGAAGACCGGAGCTGGACATTAAGTGATAATTCAATGGTCTAGTGAGGTGAAATAGAAATAACAATATTCCTTTTACGATTAAAGGAAAATCTATGATGGTCTCTGACATGCTTTGTAATTGTATCTTTCAGTTGATATTCTGGAGGGGGGGGGGGGGGGTCGGGGGTTTAAATTGATTGAAAATCTGTTTCCTAGTCCTAACGAAGAAAATGTTGTTCTTTTAAAATCATTATTTGGATCAAGGCGCGCGTATTCATCTTTTTTATGTTTTCACGGATCCAATAGGAGTGTTAAAGATAGCTATAGGAACGTCATAATTACGTCACATACGTGTAATTGACTTATACCGGACGAATTTAACACGCTATGTATAGAGTATTCATTTACTTCTTGGAAAGTCGGCAAACTGACTACAGACTGAAGAATTTGAGCGCATTGTTTAGTAATATTTAAGTAAATATGGAGATAGTGTCCAGCAATTGTAATAAATAGAAGCCTTACCAAAGTGAGGAGGCAAGCATTCCTTTCGAATATTTACGGACTTATGCAGTAGGGTTGCTGGAGGCACGTACTTCGATGGCCCGGCTGGATAACTTACTTTGAATTTCTGGGCCAAACCCGAAGCTATTAAGGACCTTGACGTACCTGCTTTGACAGTCTCCGGCTCCGCCGCTCAAGTAGTCCAATAAATCCATGGATGTAATTTGGATCGAGAGAGTGAGAGATAAACATAGCGAGCGAGGCAGAGAGAGAGAGAGCCATTCTGAGGTATACCAAGCAAAAACCTATTTCCCGAATGTTAATCTTATTACTGGAAAGTCATTAATTGTTCCCAAAAATGAAATTAAGAACAAATCAAACGACTCAATATTTATGGTATTGATAATATACCATCCCTATATCCATTGGTTCTCATTGTATTGTTTTACCACATTATTTACACAATGTTATTTTACCATTCTTACAAATAAAAATTAAAAATGGG
>TCONS_00025784	evm.TU.Chr18.620
CCTCGTGTAGTTGTTTTCCCCTAGTGCTGTGCACTTCGGAGTTCTACTTAACACCAACGGCAGTTTAAAACGTGTAAGACACACACATACATGCGTCACAGGAACATAGCCCATGCACAGTTTAATTTGTATGCTCAACAGTTAAGACAACACTTTACTTGAACGAACGGCTTGATTGACTACTGAGGTAGGCCTGTACAGGAGAAAGCGAACCACGAATTCTATCAGAACTGATTTTTCAAGAAGAGACTCACCGAAGTGTAATCAACATGCATATTACCAAAGGACTAAACTTCTTACTCTTAACTTCGCTCTGGGCCCTTTTAGGAGAATCGAACTTCGTAGCCATGGCATACGAATCCGATCCAAGAGTTGTTCTTGGGATTGGCGAAGTTGCCGGAAAGTTGGAAACATTTTCAAGTGATTTCATGAAAATAAATCGTAAGGTTGCTGTCTATCAGGGTATACCGTACGCGGAACCACCTGTAGGGTATAGGAGGTTCCAACCACCGGCGCCGGTCATCCCTTGGGAGGGGATCTATGAAGCCAACGACATGCCACCTGGATGTCCACAGGTGGTACCCCATCACCTTAAACATTTAGATGCCGCCGAAATGACCACAGAAAACTGCCTCTTTCTTAACGTTTTCGTGCCAATGCCTACGCCCGTAAATTCTAGTATTATGGTGTACATCCACGGAGGAGATCTGACATGGGGAAGTGGTCTGAGCTATCCCGCTGACCCTTTACCTCTAGCCGCTGTGGGGAATGTGATTTTGGTCACGTTGAACTATCGTCTTGGCTTGTTCGGGTTCCTCTCTACAGGGGATGAGGTCATACCACCAAACCTAGGTCTTCACGACCAACGAGCAGCTTTGAAGTGGGTCCATGACAATATTGAAGCATTTGGTGGTGATCCTAATAAAGTCACAATTTTCGGTAATGAAGCTGGAGCTGTTAGTGTCGGCTGGCATCTCCTCTCTCCTCAAAGCAGACAATTCTTTCAACGAGTTATTTTGCAGAGTGGCAATCCATTGAGCGACCAGATGGAGTTTATTTCGCCAGACGAGGCTCTTCGACGAGCCAATGTCACCGCATCGTTGGTTGGTTGTAGTTTCGCGGAACTGGAGAGAAAAGATTCACTCAGAAAATGTCTAGCCGAAACACACGTTGCGGATCTTGTTACCGTCGGGTCACAGATGGGAACGATGCTTGAGGTACAGCGAGTATGGCAACCAGTCCTTGACAACGATTTCTTTCCCAAGCCAACAAGGGATCTTGTACAGGACGGTGGGTTTGGAGATATTGACGTCATCATTGGTATGAATAAACACGAGGGCACCTACGATTTATACCAACTCATGGACTTTCCGCGTGAGAAACCCTTTATCAACAGGAGAACATTTGAAACTCTTGCAAGGAAATTGGATCTGGAAAAGTTTGAAATGGACATTCTAACTTTATTATACGTTAAAGAGAATTTTAGATTTGACAATGAAAATGATTATTTTGATGCGTTGTCTGGTATACTCACTGACACGAAATATACATGTAATGTAAGAGAATTTGCTTGGATGCTTCAAACGGCTGGTTGTAAAGTCTACATGTATGAGTTAACCCACGATCCTCAATCACAGTCAGTATTGAAGTTTCTATGGTCTAGTGCGGGGCATATGGAAGACCTGAAGTATGTCTTTGGGTTACCATTCCAGACAGATTTACCTTTTCAAATACCAGAGGAGGAACGATTGATATCGGCTCATTTTATGAGACTGTGGACAAATTTCGCAAGAACTGGGGATCCAAATATTTCCGGCGATCCAAAACAACCACTATCAAAATTACCCGTATGGCAAGAATATTCTAACATTAATGAAGACTATAAGAAAATGGAATCTACATTACCCAATGGACACCATTTACAGACCAAAGAGTGCTACACCTGGCAAAACGTGCTACCCAAACTTCGAGCTGAAATGGCGGAATTGAAGACGTTACGGAGCCTCAGCGGTGAAACTAAGGCATCTGCTGATCAAAACAAGATGAAAGAGAAGGAGCACGACGAACTGTGAAGCCGGGACTGATAAAAGTTGAAGACCGGAGCTGGACATTAAGTGATAATTCAATGGTCTAGTGAGGTGTAATATAAATAACAATATTCTAAAAATTGAATACCGGAGCTGAACATTAAGTGATAATTCAATCGTCTAGTGAGGTGTAATACAAATAACAATATTCTAAAAGTTGACGACCGGAGCTGGACATTAGGTGATAATTCAATGGTCTAGTGAGGTGTAATACAAATAACAATATTCTAAAAGTTGAAGACCGGAGCTGGATATTAAGTGATAATTCAATGGTCTAGTGAGGTGTAATACAAATAACAATATTCTAAAAGTTGACGACCGGAGCTGGACATTAAGTGATAATTCCATGGTCTAGTGAGGTGTAATACAAATAACAATATTCTAAAAGTTGAAGACCGGAGCTGGACATTAAGTGATAATTCAATGGTCTAGTGAGGTGTAATACAAATAACAATATTCTAAAAGTTGAAGACCGGAGCTGGACATTAAGTGATAATTCAATGGTCTAGTGAGGTGAAATAGAAATAACAATATTCCTTTTACGATTAAAGGAAAATCTATGATGGTCTCTGACATGCTTTGTAATTGTATCTTTCAGTTGATATTCTGGAGGGGGGGGGGGGGGGTCGGGGGTTTAAATTGATTGAAAATCTGTTTCCTAGTCCTAACGAAGAAAATGTTGTTCTTTTAAAATCATTATTTGGATCAAGGCGCGCGTATTCATCTTTTTTATGTTTTCACGGATCCAATAGGAGTGTTAAAGATAGCTATAGGAACGTCATAATTACGTCACATACGTGTAATTGACTTATACCGGACGAATTTAACACGCTATGTATAGAGTATTCATTTACTTCTTGGAAAGTCGGCAAACTGACTACAGACTGAAGAATTTGAGCGCATTGTTTAGTAATATTTAAGTAAATATGGAGATAGTGTCCAGCAATTGTAATAAATAGAAGCCTTACCAAAGTGAGGAGGCAAGCATTCCTTTCGAATATTTACGGACTTATGCAGTAGGGTTGCTGGAGGCACGTACTTCGATGGCCCGGCTGGATAACTTACTTTGAATTTCTGGGCCAAACCCGAAGCTATTAAGGACCTTGACGTACCTGCTTTGACAGTCTCCGGCTCCGCCGCTCAAGTAGTCCAATAAATCCATGGATGTAATTTGGATCGAGAGAGTGAGAGATAAACATAGCGAGCGAGGCAGAGAGAGAGAGAGCCATTCTGAGGTATACCAAGCAAAAACCTATTTCCCGAATGTTAATCTTATTACTGGAAAGTCATTAATTGTTCCCAAAAATGAAATTAAGAACAAATCAAACGACTCAATATTTATGGTATTGATAATATACCATCCCTATATCCATTGGTTCTCATTGTATTGTTTTACCACATTATTTACACAATGTTATTTTACCATTCTTACAAATAAAAATTAAAAATGGG
>TCONS_00025785	evm.TU.Chr18.620
CCTCGTGTAGTTGTTTTCCCCTAGTGCTGTGCACTTCGGAGTTCTACTTAACACCAACGGCAGTTTAAAACGTGTAAGACACACACATACATGCGTCACAGGAACATAGCCCATGCACAGTTTAATTTGTATGCTCAACAGTTAAGACAACACTTTACTTGAACGAACGGCTTGATTGACTACTGAGGTAGGCCTGTACAGGAGAAAGCGAACCACGAATTCTATCAGAACTGATTTTTCAAGAAGAGACTCACCGAAGTGTAATCAACATGCATATTACCAAAGGACTAAACTTCTTACTCTTAACTTCGCTCTGGGCCCTTTTAGGAGAATCGAACTTCGTAGCCATGGCATACGAATCCGATCCAAGAGTTGTTCTTGGGATTGGCGAAGTTGCCGGAAAGTTGGAAACATTTTCAAGTGATTTCATGAAAATAAATCGTAAGGTTGCTGTCTATCAGGGTATACCGTACGCGGAACCACCTGTAGGGTATAGGAGGTTCCAACCACCGGCGCCGGTCATCCCTTGGGAGGGGATCTATGAAGCCAACGACATGCCACCTGGATGTCCACAGGTGGTACCCCATCACCTTAAACATTTAGATGCCGCCGAAATGACCACAGAAAACTGCCTCTTTCTTAACGTTTTCGTGCCAATGCCTACGCCCGTAAATTCTAGTATTATGGTGTACATCCACGGAGGAGATCTGACATGGGGAAGTGGTCTGAGCTATCCCGCTGACCCTTTACCTCTAGCCGCTGTGGGGAATGTGATTTTGGTCACGTTGAACTATCGTCTTGGCTTGTTCGGGTTCCTCTCTACAGGGGATGAGGTCATACCACCAAACCTAGGTCTTCACGACCAACGAGCAGCTTTGAAGTGGGTCCATGACAATATTGAAGCATTTGGTGGTGATCCTAATAAAGTCACAATTTTCGGTAATGAAGCTGGAGCTGTTAGTGTCGGCTGGCATCTCCTCTCTCCTCAAAGCAGACAATTCTTTCAACGAGTTATTTTGCAGAGTGGCAATCCATTGAGCGACCAGATGGAGTTTATTTCGCCAGACGAGGCTCTTCGACGAGCCAATGTCACCGCATCGTTGGTTGGTTGTAGTTTCGCGGAACTGGAGAGAAAAGATTCACTCAGAAAATGTCTAGCCGAAACACACGTTGCGGATCTTGTTACCGTCGGGTCACAGATGGGAACGATGCTTGAGGTACAGCGAGTATGGCAACCAGTCCTTGACAACGATTTCTTTCCCAAGCCAACAAGGGATCTTGTACAGGACGGTGGGTTTGGAGATATTGACGTCATCATTGGTATGAATAAACACGAGGGCACCTACGATTTATACCAACTCATGGACTTTCCGCGTGAGAAACCCTTTATCAACAGGAGAACATTTGAAACTCTTGCAAGGAAATTGGATCTGGAAAAGTTTGAAATGGACATTCTAACTTTATTATACGTTAAAGAGAATTTTAGATTTGACAATGAAAATGATTATTTTGATGCGTTGTCTGGTATACTCACTGACACGAAATATACATGTAATGTAAGAGAATTTGCTTGGATGCTTCAAACGGCTGGTTGTAAAGTCTACATGTATGAGTTAACCCACGATCCTCAATCACAGTCAGTATTGAAGTTTCTATGGTCTAGTGCGGGGCATATGGAAGACCTGAAGTATGTCTTTGGGTTACCATTCCAGACAGATTTACCTTTTCAAATACCAGAGGAGGAACGATTGATATCGGCTCATTTTATGAGACTGTGGACAAATTTCGCAAGAACTGGGGATCCAAATATTTCCGGCGATCCAAAACAACCACTATCAAAATTACCCGTATGGCAAGAATATTCTAACATTAATGAAGACTATAAGAAAATGGAATCTACATTACCCAATGGACACCATTTACAGACCAAAGAGTGCTACACCTGGCAAAACGTGCTACCCAAACTTCGAGCTGAAATGGCGGAATTGAAGACGTTACGGAGCCTCAGCGGTGAAACTAAGGCATCTGCTGATCAAAACAAGATGAAAGAGAAGGAGCACGACGAACTGTGAAGCCGGGACTGATAAAAGTTGAAGACCGGAGCTGGACATTAAGTGATAATTCAATGGTCTAGTGAGGTGTAATATAAATAACAATATTCTAAAAATTGAATACCGGAGCTGAACATTAAGTGATAATTCAATCGTCTAGTGAGGTGTAATACAAATAACAATATTCTAAAAGTTGACGACCGGAGCTGGACATTAGGTGATAATTCAATGGTCTAGTGAGGTGTAATACAAATAACAATATTCTAAAAGTTGAAGACCGGAGCTGGATATTAAGTGATAATTCAATGGTCTAGTGAGGTGTAATACAAATAACAATATTCTAAAAGTTGACGACCGGAGCTGGACATTAAGTGATAATTCCATGGTCTAGTGAGGTGTAATACAAATAACAATATTGTAAAAGTTGAAGACCGGAGCTGGACATTAAGTGATAATTCAATGGTCTAGTGAGGTGTAATACAAATAACAATATTGTAAAAGTTGAAGACCGGAGCTTAACATTAAGTGATAATTCCATGGTCTAGTGAGGTGTAATACAAATAACAATATTCTAAAAGTTGAAGACCGGAGCTGGACATTAAGTGATAATTCAATGGTCTAGTGAGGTGAAATAGAAATAACAATATTCCTTTTACGATTAAAGGAAAATCTATGATGGTCTCTGACATGCTTTGTAATTGTATCTTTCAGTTGATATTCTGGAGGGGGGGGGGGGGGGTCGGGGGTTTAAATTGATTGAAAATCTGTTTCCTAGTCCTAACGAAGAAAATGTTGTTCTTTTAAAATCATTATTTGGATCAAGGCGCGCGTATTCATCTTTTTTATGTTTTCACGGATCCAATAGGAGTGTTAAAGATAGCTATAGGAACGTCATAATTACGTCACATACGTGTAATTGACTTATACCGGACGAATTTAACACGCTATGTATAGAGTATTCATTTACTTCTTGGAAAGTCGGCAAACTGACTACAGACTGAAGAATTTGAGCGCATTGTTTAGTAATATTTAAGTAAATATGGAGATAGTGTCCAGCAATTGTAATAAATAGAAGCCTTACCAAAGTGAGGAGGCAAGCATTCCTTTCGAATATTTACGGACTTATGCAGTAGGGTTGCTGGAGGCACGTACTTCGATGGCCCGGCTGGATAACTTACTTTGAATTTCTGGGCCAAACCCGAAGCTATTAAGGACCTTGACGTACCTGCTTTGACAGTCTCCGGCTCCGCCGCTCAAGTAGTCCAATAAATCCATGGATGTAATTTGGATCGAGAGAGTGAGAGATAAACATAGCGAGCGAGGCAGAGAGAGAGAGAGCCATTCTGAGGTATACCAAGCAAAAACCTATTTCCCGAATGTTAATCTTATTACTGGAAAGTCATTAATTGTTCCCAAAAATGAAATTAAGAACAAATCAAACGACTCAATATTTATGGTATTGATAATATACCATCCCTATATCCATTGGTTCTCATTGTATTGTTTTACCACATTATTTACACAATGTTATTTTACCATTCTTACAAATAAAAATTAAAAATGGG
>TCONS_00025786	evm.TU.Chr18.620
AAGACACACACATACATGCGTCACAGGAACATAGCCCATGCACAGTTTAATTTGTATGCTCAACAGTTAAGACAACACTTTACTTGAACGAACGGCTTGATTGACTACTGAGGTAGGCCTGTACAGGAGAAAGCGAACCACGAATTCTATCAGAACTGATTTTTCAAGAAGAGACTCACCGAAGTGTAATCAACATGCATATTACCAAAGGACTAAACTTCTTACTCTTAACTTCGCTCTGGGCCCTTTTAGGAGAATCGAACTTCGTAGCCATGGCATACGAATCCGATCCAAGAGTTGTTCTTGGGATTGGCGAAGTTGCCGGAAAGTTGGAAACATTTTCAAGTGATTTCATGAAAATAAATCGTAAGGTTGCTGTCTATCAGGGTATACCGTACGCGGAACCACCTGTAGGGTATAGGAGGTTCCAACCACCGGCGCCGGTCATCCCTTGGGAGGGGATCTATGAAGCCAACGACATGCCACCTGGATGTCCACAGGTGGTACCCCATCACCTTAAACATTTAGATGCCGCCGAAATGACCACAGAAAACTGCCTCTTTCTTAACGTTTTCGTGCCAATGCCTACGCCCGTAAATTCTAGTATTATGGTGTACATCCACGGAGGAGATCTGACATGGGGAAGTGGTCTGAGCTATCCCGCTGACCCTTTACCTCTAGCCGCTGTGGGGAATGTGATTTTGGTCACGTTGAACTATCGTCTTGGCTTGTTCGGGTTCCTCTCTACAGGGGATGAGGTCATACCACCAAACCTAGGTCTTCACGACCAACGAGCAGCTTTGAAGTGGGTCCATGACAATATTGAAGCATTTGGTGGTGATCCTAATAAAGTCACAATTTTCGGTAATGAAGCTGGAGCTGTTAGTGTCGGCTGGCATCTCCTCTCTCCTCAAAGCAGACAATTCTTTCAACGAGTTATTTTGCAGAGTGGCAATCCATTGAGCGACCAGATGGAGTTTATTTCGCCAGACGAGGCTCTTCGACGAGCCAATGTCACCGCATCGTTGGTTGGTTGTAGTTTCGCGGAACTGGAGAGAAAAGATTCACTCAGAAAATGTCTAGCCGAAACACACGTTGCGGATCTTGTTACCGTCGGGTCACAGATGGGAACGATGCTTGAGGTACAGCGAGTATGGCAACCAGTCCTTGACAACGATTTCTTTCCCAAGCCAACAAGGGATCTTGTACAGGACGGTGGGTTTGGAGATATTGACGTCATCATTGGTATGAATAAACACGAGGGCACCTACGATTTATACCAACTCATGGACTTTCCGCGTGAGAAACCCTTTATCAACAGGAGAACATTTGAAACTCTTGCAAGGAAATTGGATCTGGAAAAGTTTGAAATGGACATTCTAACTTTATTATACGTTAAAGAGAATTTTAGATTTGACAATGAAAATGATTATTTTGATGCGTTGTCTGGTATACTCACTGACACGAAATATACATGTAATGTAAGAGAATTTGCTTGGATGCTTCAAACGGCTGGTTGTAAAGTCTACATGTATGAGTTAACCCACGATCCTCAATCACAGTCAGTATTGAAGTTTCTATGGTCTAGTGCGGGGCATATGGAAGACCTGAAGTATGTCTTTGGGTTACCATTCCAGACAGATTTACCTTTTCAAATACCAGAGGAGGAACGATTGATATCGGCTCATTTTATGAGACTGTGGACAAATTTCGCAAGAACTGGGGATCCAAATATTTCCGGCGATCCAAAACAACCACTATCAAAATTACCCGTATGGCAAGAATATTCTAACATTAATGAAGACTATAAGAAAATGGAATCTACATTACCCAATGGACACCATTTACAGACCAAAGAGTGCTACACCTGGCAAAACGTGCTACCCAAACTTCGAGCTGAAATGGCGGAATTGAAGACGTTACGGAGCCTCAGCGGTGAAACTAAGGCATCTGCTGATCAAAACAAGATGAAAGAGAAGGAGCACGACGAACTGTGAAGCCGGGACTGATAAAAGTTGAAGACCGGAGCTGGACATTAAGTGATAATTCAATGGTCTAGTGAGGTGTAATATAAATAACAATATTCTAAAAATTGAATACCGGAGCTGAACATTAAGTGATAATTCAATCGTCTAGTGAGGTGTAATACAAATAACAATATTCTAAAAGTTGACGACCGGAGCTGGACATTAGGTGATAATTCAATGGTCTAGTGAGGTGTAATACAAATAACAATATTCTAAAAGTTGAAGACCGGAGCTGGATATTAAGTGATAATTCAATGGTCTAGTGAGGTGTAATACAAATAACAATATTCTAAAAGTTGACGACCGGAGCTGGACATTAAGTGATAATTCCATGGTCTAGTGAGGTGTAATACAAATAACAATATTGTAAAAGTTGAAGACCGGAGCTGGACATTAAGTGATAATTCAATGGTCTAGTGAGGTGTAATACAAATAACAATATTCTAAAAGTTGACGACCGGAGCTGGACATTAAGTGATAATTCCATGGTCTAGTGAGGTGTAATACAAATAACAATATTGTAAAAGTTGAAGACCGGAGCTGGACATTAAGTGATAATTCAATGGTCTAGTGAGGTGTAATACAAATAACAATATTCTAAAAGTTGACGACCGGAGCTTAACATTAAGTGATAATTCCATGGTCTAGTGAGGTGTAATACAAATAACAATATTGTAAAAGTTGAAGACCGGAGCTGGACATTAAGTGATAATTCAATGGTCTAGTGAGGTGTAATACAAATAACAATATTCTAAAAGTTGACGACCGGAGCTTAACATTAAGTGATAATTCCATGGTCTAGTGAGGTGTAATACAAATAACAATATTGTAAAAGTTGAAGACCGGAGCTGGACATTAAGTGATAATTCAATGGTCTAGTGAGGTGTAATACAAATAACAATATTCTAAAAGTTGAAGACCGGAGCTGGACATTAGGTGATAATTCCATGGTCTAGTGAGGTGTAATACAAATAACAATATTGTAAAAGTTGACGACCGGAGCTGGACATTAGGTGATAATTCAATGGTCTAGTGAGGTGTAATACAAATAACAATATTGTAAAAGTTGACGACCGGAGCTGGACATTAAGTGATAATTCAATCGTCTAGTGAGGTTTAATACAAATAACAATATTCTAAAAGTTGACGACCGGAGCTGAACATGAAGTGATAATTCAATGGTCTATTGAGGTGAAATAGAAATAACAATATTCCTTTTACGATTAAAGGAAAATCTATGATGGTCTCTGACATGCTTTGTAATTGTATCTTTCAGTTGATATTCTGGAGGGGGGGGGGGGGGGTCGGGGGTTTAAATTGATTGAAAATCTGTTTCCTAGTCCTAACGAAGAAAATGTTGTTCTTTTAAAATCATTATTTGGATCAAGGCGCGCGTATTCATCTTTTTTATGTTTTCACGGATCCAATAGGAGTGTTAAAGATAGCTATAGGAACGTCATAATTACGTCACATACGTGTAATTGACTTATACCGGACGAATTTAACACGCTATGTATAGAGTATTCATTTACTTCTTGGAAAGTCGGCAAACTGACTACAGACTGAAGAATTTGAGCGCATTGTTTAGTAATATTTAAGTAAATATGGAGATAGTGTCCAGCAATTGTAATAAATAGAAGCCTTACCAAAGTGAGGAGGCAAGCATTCCTTTCGAATATTTACGGACTTATGCAGTAGGGTTGCTGGAGGCACGTACTTCGATGGCCCGGCTGGATAACTTACTTTGAATTTCTGGGCCAAACCCGAAGCTATTAAGGACCTTGACGTACCTGCTTTGACAGTCTCCGGCTCCGCCGCTCAAGTAGTCCAATAAATCCATGGATGTAATTTGGATCGAGAGAGTGAGAGATAAACATAGCGAGCGAGGCAGAGAGAGAGAGAGCCATTCTGAGGTATACCAAGCAAAAACCTATTTCCCGAATGTTAATCTTATTACTGGAAAGTCATTAATTGTTCCCAAAAATGAAATTAAGAACAAATCAAACGACTCAATATTTATGGTATTGATAATATACCATCCCTATATCCATTGGTTCTCATTGTATTGTTTTACCACATTATTTACACAATGTTATTTTACCATTCTTACAAATAAAAATTAAAAATGGG
>TCONS_00025787	evm.TU.Chr18.620
AAGACACACACATACATGCGTCACAGGAACATAGCCCATGCACAGTTTAATTTGTATGCTCAACAGTTAAGACAACACTTTACTTGAACGAACGGCTTGATTGACTACTGAGGTAGGCCTGTACAGGAGAAAGCGAACCACGAATTCTATCAGAACTGATTTTTCAAGAAGAGACTCACCGAAGTGTAATCAACATGCATATTACCAAAGGACTAAACTTCTTACTCTTAACTTCGCTCTGGGCCCTTTTAGGAGAATCGAACTTCGTAGCCATGGCATACGAATCCGATCCAAGAGTTGTTCTTGGGATTGGCGAAGTTGCCGGAAAGTTGGAAACATTTTCAAGTGATTTCATGAAAATAAATCGTAAGGTTGCTGTCTATCAGGGTATACCGTACGCGGAACCACCTGTAGGGTATAGGAGGTTCCAACCACCGGCGCCGGTCATCCCTTGGGAGGGGATCTATGAAGCCAACGACATGCCACCTGGATGTCCACAGGTGGTACCCCATCACCTTAAACATTTAGATGCCGCCGAAATGACCACAGAAAACTGCCTCTTTCTTAACGTTTTCGTGCCAATGCCTACGCCCGTAAATTCTAGTATTATGGTGTACATCCACGGAGGAGATCTGACATGGGGAAGTGGTCTGAGCTATCCCGCTGACCCTTTACCTCTAGCCGCTGTGGGGAATGTGATTTTGGTCACGTTGAACTATCGTCTTGGCTTGTTCGGGTTCCTCTCTACAGGGGATGAGGTCATACCACCAAACCTAGGTCTTCACGACCAACGAGCAGCTTTGAAGTGGGTCCATGACAATATTGAAGCATTTGGTGGTGATCCTAATAAAGTCACAATTTTCGGTAATGAAGCTGGAGCTGTTAGTGTCGGCTGGCATCTCCTCTCTCCTCAAAGCAGACAATTCTTTCAACGAGTTATTTTGCAGAGTGGCAATCCATTGAGCGACCAGATGGAGTTTATTTCGCCAGACGAGGCTCTTCGACGAGCCAATGTCACCGCATCGTTGGTTGGTTGTAGTTTCGCGGAACTGGAGAGAAAAGATTCACTCAGAAAATGTCTAGCCGAAACACACGTTGCGGATCTTGTTACCGTCGGGTCACAGATGGGAACGATGCTTGAGGTACAGCGAGTATGGCAACCAGTCCTTGACAACGATTTCTTTCCCAAGCCAACAAGGGATCTTGTACAGGACGGTGGGTTTGGAGATATTGACGTCATCATTGGTATGAATAAACACGAGGGCACCTACGATTTATACCAACTCATGGACTTTCCGCGTGAGAAACCCTTTATCAACAGGAGAACATTTGAAACTCTTGCAAGGAAATTGGATCTGGAAAAGTTTGAAATGGACATTCTAACTTTATTATACGTTAAAGAGAATTTTAGATTTGACAATGAAAATGATTATTTTGATGCGTTGTCTGGTATACTCACTGACACGAAATATACATGTAATGTAAGAGAATTTGCTTGGATGCTTCAAACGGCTGGTTGTAAAGTCTACATGTATGAGTTAACCCACGATCCTCAATCACAGTCAGTATTGAAGTTTCTATGGTCTAGTGCGGGGCATATGGAAGACCTGAAGTATGTCTTTGGGTTACCATTCCAGACAGATTTACCTTTTCAAATACCAGAGGAGGAACGATTGATATCGGCTCATTTTATGAGACTGTGGACAAATTTCGCAAGAACTGGGGATCCAAATATTTCCGGCGATCCAAAACAACCACTATCAAAATTACCCGTATGGCAAGAATATTCTAACATTAATGAAGACTATAAGAAAATGGAATCTACATTACCCAATGGACACCATTTACAGACCAAAGAGTGCTACACCTGGCAAAACGTGCTACCCAAACTTCGAGCTGAAATGGCGGAATTGAAGACGTTACGGAGCCTCAGCGGTGAAACTAAGGCATCTGCTGATCAAAACAAGATGAAAGAGAAGGAGCACGACGAACTGTGAAGCCGGGACTGATAAAAGTTGAAGACCGGAGCTGGACATTAAGTGATAATTCAATGGTCTAGTGAGGTGTAATATAAATAACAATATTCTAAAAATTGAATACCGGAGCTGAACATTAAGTGATAATTCAATCGTCTAGTGAGGTGTAATACAAATAACAATATTCTAAAAGTTGACGACCGGAGCTGGACATTAGGTGATAATTCAATGGTCTAGTGAGGTGTAATACAAATAACAATATTCTAAAAGTTGAAGACCGGAGCTGGATATTAAGTGATAATTCAATGGTCTAGTGAGGTGTAATACAAATAACAATATTCTAAAAGTTGACGACCGGAGCTGGACATTAAGTGATAATTCCATGGTCTAGTGAGGTGTAATACAAATAACAATATTCTAAAAGTTGAAGACCGGAGCTGGACATTAAGTGATAATTCAATGGTCTAGTGAGGTGTAATACAAATAACAATATTCTAAAAGTTGAAGACCGGAGCTGGACATTAAGTGATAATTCAATGGTCTAGTGAGGTGTAATACAAATAACAATATTCTAAAAGTTGACGACCGGAGCTGGACATTAAGTGATAATTCCATGGTCTAGTGAGGTGTAATACAAATAACAATATTGTAAAAGTTGAAGACCGGAGCTGGACATTAAGTGATAATTCCATGGTCTAGTGAGGTGTAATACAAATAACAATATTCTAAAAGTTGACGACCGGAGCTGGACATTAAGTGATAATTCCATGGTCTAGTGAGGTGTAATACAAATAACAATATTGTAAAAGTTGAAGACCGGAGCTGGACATTAAGTGATAATTCAATGGTCTAGTGAGGTGTAATACAAATAACAATATTCTAAAAGTTGAAGACCGGAGCTGGACATTAGGTGATAATTCCATGGTCTAGTGAGGTGTAATACAAATAACAATATTGTAAAAGTTGACGACCGGAGCTGGACATTAGGTGATAATTCAATGGTCTAGTGAGGTGTAATACAAATAACAATATTGTAAAAGTTGACGACCGGAGCTGGACATTAAGTGATAATTCAATCGTCTAGTGAGGTTTAATACAAATAACAATATTCTAAAAGTTGACGACCGGAGCTGAACATGAAGTGATAATTCAATGGTCTATTGAGGTGAAATAGAAATAACAATATTCCTTTTACGATTAAAGGAAAATCTATGATGGTCTCTGACATGCTTTGTAATTGTATCTTTCAGTTGATATTCTGGAGGGGGGGGGGGGGGGTCGGGGGTTTAAATTGATTGAAAATCTGTTTCCTAGTCCTAACGAAGAAAATGTTGTTCTTTTAAAATCATTATTTGGATCAAGGCGCGCGTATTCATCTTTTTTATGTTTTCACGGATCCAATAGGAGTGTTAAAGATAGCTATAGGAACGTCATAATTACGTCACATACGTGTAATTGACTTATACCGGACGAATTTAACACGCTATGTATAGAGTATTCATTTACTTCTTGGAAAGTCGGCAAACTGACTACAGACTGAAGAATTTGAGCGCATTGTTTAGTAATATTTAAGTAAATATGGAGATAGTGTCCAGCAATTGTAATAAATAGAAGCCTTACCAAAGTGAGGAGGCAAGCATTCCTTTCGAATATTTACGGACTTATGCAGTAGGGTTGCTGGAGGCACGTACTTCGATGGCCCGGCTGGATAACTTACTTTGAATTTCTGGGCCAAACCCGAAGCTATTAAGGACCTTGACGTACCTGCTTTGACAGTCTCCGGCTCCGCCGCTCAAGTAGTCCAATAAATCCATGGATGTAATTTGGATCGAGAGAGTGAGAGATAAACATAGCGAGCGAGGCAGAGAGAGAGAGAGCCATTCTGAGGTATACCAAGCAAAAACCTATTTCCCGAATGTTAATCTTATTACTGGAAAGTCATTAATTGTTCCCAAAAATGAAATTAAGAACAAATCAAACGACTCAATATTTATGGTATTGATAATATACCATCCCTATATCCATTGGTTCTCATTGTATTGTTTTACCACATTATTTACACAATGTTATTTTACCATTCTTACAAATAAAAATTAAAAATGGG
>TCONS_00025788	evm.TU.Chr18.620
AGACACACACATACATGCGTCACAGGAACATAGCCCATGCACAGTTTAATTTGTATGCTCAACAGTTAAGACAACACTTTACTTGAACGAACGGCTTGATTGACTACTGAGGTAGGCCTGTACAGGAGAAAGCGAACCACGAATTCTATCAGAACTGATTTTTCAAGAAGAGACTCACCGAAGTGTAATCAACATGCATATTACCAAAGGACTAAACTTCTTACTCTTAACTTCGCTCTGGGCCCTTTTAGGAGAATCGAACTTCGTAGCCATGGCATACGAATCCGATCCAAGAGTTGTTCTTGGGATTGGCGAAGTTGCCGGAAAGTTGGAAACATTTTCAAGTGATTTCATGAAAATAAATCGTAAGGTTGCTGTCTATCAGGGTATACCGTACGCGGAACCACCTGTAGGGTATAGGAGGTTCCAACCACCGGCGCCGGTCATCCCTTGGGAGGGGATCTATGAAGCCAACGACATGCCACCTGGATGTCCACAGGTGGTACCCCATCACCTTAAACATTTAGATGCCGCCGAAATGACCACAGAAAACTGCCTCTTTCTTAACGTTTTCGTGCCAATGCCTACGCCCGTAAATTCTAGTATTATGGTGTACATCCACGGAGGAGATCTGACATGGGGAAGTGGTCTGAGCTATCCCGCTGACCCTTTACCTCTAGCCGCTGTGGGGAATGTGATTTTGGTCACGTTGAACTATCGTCTTGGCTTGTTCGGGTTCCTCTCTACAGGGGATGAGGTCATACCACCAAACCTAGGTCTTCACGACCAACGAGCAGCTTTGAAGTGGGTCCATGACAATATTGAAGCATTTGGTGGTGATCCTAATAAAGTCACAATTTTCGGTAATGAAGCTGGAGCTGTTAGTGTCGGCTGGCATCTCCTCTCTCCTCAAAGCAGACAATTCTTTCAACGAGTTATTTTGCAGAGTGGCAATCCATTGAGCGACCAGATGGAGTTTATTTCGCCAGACGAGGCTCTTCGACGAGCCAATGTCACCGCATCGTTGGTTGGTTGTAGTTTCGCGGAACTGGAGAGAAAAGATTCACTCAGAAAATGTCTAGCCGAAACACACGTTGCGGATCTTGTTACCGTCGGGTCACAGATGGGAACGATGCTTGAGGTACAGCGAGTATGGCAACCAGTCCTTGACAACGATTTCTTTCCCAAGCCAACAAGGGATCTTGTACAGGACGGTGGGTTTGGAGATATTGACGTCATCATTGGTATGAATAAACACGAGGGCACCTACGATTTATACCAACTCATGGACTTTCCGCGTGAGAAACCCTTTATCAACAGGAGAACATTTGAAACTCTTGCAAGGAAATTGGATCTGGAAAAGTTTGAAATGGACATTCTAACTTTATTATACGTTAAAGAGAATTTTAGATTTGACAATGAAAATGATTATTTTGATGCGTTGTCTGGTATACTCACTGACACGAAATATACATGTAATGTAAGAGAATTTGCTTGGATGCTTCAAACGGCTGGTTGTAAAGTCTACATGTATGAGTTAACCCACGATCCTCAATCACAGTCAGTATTGAAGTTTCTATGGTCTAGTGCGGGGCATATGGAAGACCTGAAGTATGTCTTTGGGTTACCATTCCAGACAGATTTACCTTTTCAAATACCAGAGGAGGAACGATTGATATCGGCTCATTTTATGAGACTGTGGACAAATTTCGCAAGAACTGGGGATCCAAATATTTCCGGCGATCCAAAACAACCACTATCAAAATTACCCGTATGGCAAGAATATTCTAACATTAATGAAGACTATAAGAAAATGGAATCTACATTACCCAATGGACACCATTTACAGACCAAAGAGTGCTACACCTGGCAAAACGTGCTACCCAAACTTCGAGCTGAAATGGCGGAATTGAAGACGTTACGGAGCCTCAGCGGTGAAACTAAGGCATCTGCTGATCAAAACAAGATGAAAGAGAAGGAGCACGACGAACTGTGAAGCCGGGACTGATAAAAGTTGAAGACCGGAGCTGGACATTAAGTGATAATTCAATGGTCTAGTGAGGTGTAATATAAATAACAATATTCTAAAAATTGAATACCGGAGCTGAACATTAAGTGATAATTCAATCGTCTAGTGAGGTGTAATACAAATAACAATATTCTAAAAGTTGACGACCGGAGCTGGACATTAGGTGATAATTCAATGGTCTAGTGAGGTGTAATACAAATAACAATATTCTAAAAGTTGAAGACCGGAGCTGGATATTAAGTGATAATTCAATGGTCTAGTGAGGTGTAATACAAATAACAATATTCTAAAAGTTGACGACCGGAGCTGGACATTAAGTGATAATTCCATGGTCTAGTGAGGTGTAATACAAATAACAATATTCTAAAAGTTGAAGACCGGAGCTGGACATTAAGTGATAATTCAATGGTCTAGTGAGGTGTAATACAAATAACAATATTCTAAAAGTTGACGACCGGAGCTGGACATTAAGTGATAATTCCATGGTCTAGTGAGGTGTAATACAAATAACAATATTGTAAAAGTTGAAGACCGGAGCTGGACATTAAGTGATAATTCCATGGTCTAGTGAGGTGTAATACAAAAAACAATATTCAAAAAGTTGACGACCGGAGCTGAAAATTTAAGTGATAATTCAATGGTCTAGTGAGGTGTAATACAAATAACAATATTCTAAAAGTTGACGACCGGAGCTGGACATTAAGTGATAATTCCATGGTCTAGTGAGGTGTAATACAAATAACAATATTGTAAAAGTTGAAGACCGGAGCTGGACATTAAGTGATAATTCAATGGTCTAGTGAGGTGTAATACAAATAACAATATTCTAAAAGTTGACGACCGGAGCTTAACATTAAGTGATAATTCCATGGTCTAGTGAGGTGTAATACAAATAACAATATTGTAAAAGTTGAAGACCGGAGCTGGACATTAAGTGATAATTCAATGGTCTAGTGAGGTGTAATACAAATAACAATATTCTAAAAGTTGACGACCGGAGCTTAACATTAAGTGATAATTCCATGGTCTAGTGAGGTGTAATACAAATAACAATATTGTAAAAGTTGAAGACCGGAGCTGGACATTAAGTGATAATTCAATGGTCTAGTGAGGTGTAATACAAATAACAATATTCTAAAAGTTGAAGACCGGAGCTGGACATTAGGTGATAATTCCATGGTCTAGTGAGGTGTAATACAAATAACAATATTGTAAAAGTTGACGACCGGAGCTGGACATTAGGTGATAATTCAATGGTCTAGTGAGGTGTAATACAAATAACAATATTGTAAAAGTTGACGACCGGAGCTGGACATTAAGTGATAATTCAATCGTCTAGTGAGGTTTAATACAAATAACAATATTCTAAAAGTTGACGACCGGAGCTGAACATGAAGTGATAATTCAATGGTCTATTGAGGTGAAATAGAAATAACAATATTCCTTTTACGATTAAAGGAAAATCTATGATGGTCTCTGACATGCTTTGTAATTGTATCTTTCAGTTGATATTCTGGAGGGGGGGGGGGGGGGTCGGGGGTTTAAATTGATTGAAAATCTGTTTCCTAGTCCTAACGAAGAAAATGTTGTTCTTTTAAAATCATTATTTGGATCAAGGCGCGCGTATTCATCTTTTTTATGTTTTCACGGATCCAATAGGAGTGTTAAAGATAGCTATAGGAACGTCATAATTACGTCACATACGTGTAATTGACTTATACCGGACGAATTTAACACGCTATGTATAGAGTATTCATTTACTTCTTGGAAAGTCGGCAAACTGACTACAGACTGAAGAATTTGAGCGCATTGTTTAGTAATATTTAAGTAAATATGGAGATAGTGTCCAGCAATTGTAATAAATAGAAGCCTTACCAAAGTGAGGAGGCAAGCATTCCTTTCGAATATTTACGGACTTATGCAGTAGGGTTGCTGGAGGCACGTACTTCGATGGCCCGGCTGGATAACTTACTTTGAATTTCTGGGCCAAACCCGAAGCTATTAAGGACCTTGACGTACCTGCTTTGACAGTCTCCGGCTCCGCCGCTCAAGTAGTCCAATAAATCCATGGATGTAATTTGGATCGAGAGAGTGAGAGATAAACATAGCGAGCGAGGCAGAGAGAGAGAGAGCCATTCTGAGGTATACCAAGCAAAAACCTATTTCCCGAATGTTAATCTTATTACTGGAAAGTCATTAATTGTTCCCAAAAATGAAATTAAGAACAAATCAAACGACTCAATATTTATGGTATTGATAATATACCATCCCTATATCCATTGGTTCTCATTGTATTGTTTTACCACATTATTTACACAATGTTATTTTACCATTCTTACAAATAAAAATTAAAAATGGG
>TCONS_00025789	evm.TU.Chr18.620
AGACACACACATACATGCGTCACAGGAACATAGCCCATGCACAGTTTAATTTGTATGCTCAACAGTTAAGACAACACTTTACTTGAACGAACGGCTTGATTGACTACTGAGGTAGGCCTGTACAGGAGAAAGCGAACCACGAATTCTATCAGAACTGATTTTTCAAGAAGAGACTCACCGAAGTGTAATCAACATGCATATTACCAAAGGACTAAACTTCTTACTCTTAACTTCGCTCTGGGCCCTTTTAGGAGAATCGAACTTCGTAGCCATGGCATACGAATCCGATCCAAGAGTTGTTCTTGGGATTGGCGAAGTTGCCGGAAAGTTGGAAACATTTTCAAGTGATTTCATGAAAATAAATCGTAAGGTTGCTGTCTATCAGGGTATACCGTACGCGGAACCACCTGTAGGGTATAGGAGGTTCCAACCACCGGCGCCGGTCATCCCTTGGGAGGGGATCTATGAAGCCAACGACATGCCACCTGGATGTCCACAGGTGGTACCCCATCACCTTAAACATTTAGATGCCGCCGAAATGACCACAGAAAACTGCCTCTTTCTTAACGTTTTCGTGCCAATGCCTACGCCCGTAAATTCTAGTATTATGGTGTACATCCACGGAGGAGATCTGACATGGGGAAGTGGTCTGAGCTATCCCGCTGACCCTTTACCTCTAGCCGCTGTGGGGAATGTGATTTTGGTCACGTTGAACTATCGTCTTGGCTTGTTCGGGTTCCTCTCTACAGGGGATGAGGTCATACCACCAAACCTAGGTCTTCACGACCAACGAGCAGCTTTGAAGTGGGTCCATGACAATATTGAAGCATTTGGTGGTGATCCTAATAAAGTCACAATTTTCGGTAATGAAGCTGGAGCTGTTAGTGTCGGCTGGCATCTCCTCTCTCCTCAAAGCAGACAATTCTTTCAACGAGTTATTTTGCAGAGTGGCAATCCATTGAGCGACCAGATGGAGTTTATTTCGCCAGACGAGGCTCTTCGACGAGCCAATGTCACCGCATCGTTGGTTGGTTGTAGTTTCGCGGAACTGGAGAGAAAAGATTCACTCAGAAAATGTCTAGCCGAAACACACGTTGCGGATCTTGTTACCGTCGGGTCACAGATGGGAACGATGCTTGAGGTACAGCGAGTATGGCAACCAGTCCTTGACAACGATTTCTTTCCCAAGCCAACAAGGGATCTTGTACAGGACGGTGGGTTTGGAGATATTGACGTCATCATTGGTATGAATAAACACGAGGGCACCTACGATTTATACCAACTCATGGACTTTCCGCGTGAGAAACCCTTTATCAACAGGAGAACATTTGAAACTCTTGCAAGGAAATTGGATCTGGAAAAGTTTGAAATGGACATTCTAACTTTATTATACGTTAAAGAGAATTTTAGATTTGACAATGAAAATGATTATTTTGATGCGTTGTCTGGTATACTCACTGACACGAAATATACATGTAATGTAAGAGAATTTGCTTGGATGCTTCAAACGGCTGGTTGTAAAGTCTACATGTATGAGTTAACCCACGATCCTCAATCACAGTCAGTATTGAAGTTTCTATGGTCTAGTGCGGGGCATATGGAAGACCTGAAGTATGTCTTTGGGTTACCATTCCAGACAGATTTACCTTTTCAAATACCAGAGGAGGAACGATTGATATCGGCTCATTTTATGAGACTGTGGACAAATTTCGCAAGAACTGGGGATCCAAATATTTCCGGCGATCCAAAACAACCACTATCAAAATTACCCGTATGGCAAGAATATTCTAACATTAATGAAGACTATAAGAAAATGGAATCTACATTACCCAATGGACACCATTTACAGACCAAAGAGTGCTACACCTGGCAAAACGTGCTACCCAAACTTCGAGCTGAAATGGCGGAATTGAAGACGTTACGGAGCCTCAGCGGTGAAACTAAGGCATCTGCTGATCAAAACAAGATGAAAGAGAAGGAGCACGACGAACTGTGAAGCCGGGACTGATAAAAGTTGAAGACCGGAGCTGGACATTAAGTGATAATTCAATGGTCTAGTGAGGTGTAATATAAATAACAATATTCTAAAAATTGAATACCGGAGCTGAACATTAAGTGATAATTCAATCGTCTAGTGAGGTGTAATACAAATAACAATATTCTAAAAGTTGACGACCGGAGCTGGACATTAGGTGATAATTCAATGGTCTAGTGAGGTGTAATACAAATAACAATATTCTAAAAGTTGAAGACCGGAGCTGGATATTAAGTGATAATTCAATGGTCTAGTGAGGTGTAATACAAATAACAATATTCTAAAAGTTGACGACCGGAGCTGGACATTAAGTGATAATTCCATGGTCTAGTGAGGTGTAATACAAATAACAATATTGTAAAAGTTGAAGACCGGAGCTGGACATTAAGTGATAATTCAATGGTCTAGTGAGGTGTAATACAAATAACAATATTCTAAAAGTTGAAGACCGGAGCTGGACATTAAGTGATAATTCAATGGTCTAGTGAGGTGTAATACAAATAACAATATTCTAAAAGTTGACGACCGGAGCTGGACATTAAGTGATAATTCCATGGTCTAGTGAGGTGTAATACAAATAACAATATTGTAAAAGTTGAAGACCGGAGCTGGACATTAAGTGATAATTCCATGGTCTAGTGAGGTGTAATACAAAAAACAATATTCAAAAAGTTGACGACCGGAGCTGAAAATTTAAGTGATAATTCAATGGTCTAGTGAGGTGTAATACAAATAACAATATTCTAAAAGTTGACGACCGGAGCTGGACATTAAGTGATAATTCCATGGTCTAGTGAGGTGTAATACAAATAACAATATTGTAAAAGTTGAAGACCGGAGCTGGACATTAAGTGATAATTCAATGGTCTAGTGAGGTGTAATACAAATAACAATATTCTAAAAGTTGACGACCGGAGCTTAACATTAAGTGATAATTCCATGGTCTAGTGAGGTGTAATACAAATAACAATATTGTAAAAGTTGAAGACCGGAGCTGGACATTAAGTGATAATTCAATGGTCTAGTGAGGTGTAATACAAATAACAATATTCTAAAAGTTGACGACCGGAGCTTAACATTAAGTGATAATTCCATGGTCTAGTGAGGTGTAATACAAATAACAATATTGTAAAAGTTGAAGACCGGAGCTGGACATTAAGTGATAATTCAATGGTCTAGTGAGGTGTAATACAAATAACAATATTCTAAAAGTTGAAGACCGGAGCTGGACATTAGGTGATAATTCCATGGTCTAGTGAGGTGTAATACAAATAACAATATTGTAAAAGTTGACGACCGGAGCTGGACATTAGGTGATAATTCAATGGTCTAGTGAGGTGTAATACAAATAACAATATTGTAAAAGTTGACGACCGGAGCTGGACATTAAGTGATAATTCAATCGTCTAGTGAGGTTTAATACAAATAACAATATTCTAAAAGTTGACGACCGGAGCTGAACATGAAGTGATAATTCAATGGTCTATTGAGGTGAAATAGAAATAACAATATTCCTTTTACGATTAAAGGAAAATCTATGATGGTCTCTGACATGCTTTGTAATTGTATCTTTCAGTTGATATTCTGGAGGGGGGGGGGGGGGGTCGGGGGTTTAAATTGATTGAAAATCTGTTTCCTAGTCCTAACGAAGAAAATGTTGTTCTTTTAAAATCATTATTTGGATCAAGGCGCGCGTATTCATCTTTTTTATGTTTTCACGGATCCAATAGGAGTGTTAAAGATAGCTATAGGAACGTCATAATTACGTCACATACGTGTAATTGACTTATACCGGACGAATTTAACACGCTATGTATAGAGTATTCATTTACTTCTTGGAAAGTCGGCAAACTGACTACAGACTGAAGAATTTGAGCGCATTGTTTAGTAATATTTAAGTAAATATGGAGATAGTGTCCAGCAATTGTAATAAATAGAAGCCTTACCAAAGTGAGGAGGCAAGCATTCCTTTCGAATATTTACGGACTTATGCAGTAGGGTTGCTGGAGGCACGTACTTCGATGGCCCGGCTGGATAACTTACTTTGAATTTCTGGGCCAAACCCGAAGCTATTAAGGACCTTGACGTACCTGCTTTGACAGTCTCCGGCTCCGCCGCTCAAGTAGTCCAATAAATCCATGGATGTAATTTGGATCGAGAGAGTGAGAGATAAACATAGCGAGCGAGGCAGAGAGAGAGAGAGCCATTCTGAGGTATACCAAGCAAAAACCTATTTCCCGAATGTTAATCTTATTACTGGAAAGTCATTAATTGTTCCCAAAAATGAAATTAAGAACAAATCAAACGACTCAATATTTATGGTATTGATAATATACCATCCCTATATCCATTGGTTCTCATTGTATTGTTTTACCACATTATTTACACAATGTTATTTTACCATTCTTACAAATAAAAATTAAAAATGGG
>TCONS_00025790	evm.TU.Chr18.620
CACACACATACATGCGTCACAGGAACATAGCCCATGCACAGTTTAATTTGTATGCTCAACAGTTAAGACAACACTTTACTTGAACGAACGGCTTGATTGACTACTGAGGTAGGCCTGTACAGGAGAAAGCGAACCACGAATTCTATCAGAACTGATTTTTCAAGAAGAGACTCACCGAAGTGTAATCAACATGCATATTACCAAAGGACTAAACTTCTTACTCTTAACTTCGCTCTGGGCCCTTTTAGGAGAATCGAACTTCGTAGCCATGGCATACGAATCCGATCCAAGAGTTGTTCTTGGGATTGGCGAAGTTGCCGGAAAGTTGGAAACATTTTCAAGTGATTTCATGAAAATAAATCGTAAGGTTGCTGTCTATCAGGGTATACCGTACGCGGAACCACCTGTAGGGTATAGGAGGTTCCAACCACCGGCGCCGGTCATCCCTTGGGAGGGGATCTATGAAGCCAACGACATGCCACCTGGATGTCCACAGGTGGTACCCCATCACCTTAAACATTTAGATGCCGCCGAAATGACCACAGAAAACTGCCTCTTTCTTAACGTTTTCGTGCCAATGCCTACGCCCGTAAATTCTAGTATTATGGTGTACATCCACGGAGGAGATCTGACATGGGGAAGTGGTCTGAGCTATCCCGCTGACCCTTTACCTCTAGCCGCTGTGGGGAATGTGATTTTGGTCACGTTGAACTATCGTCTTGGCTTGTTCGGGTTCCTCTCTACAGGGGATGAGGTCATACCACCAAACCTAGGTCTTCACGACCAACGAGCAGCTTTGAAGTGGGTCCATGACAATATTGAAGCATTTGGTGGTGATCCTAATAAAGTCACAATTTTCGGTAATGAAGCTGGAGCTGTTAGTGTCGGCTGGCATCTCCTCTCTCCTCAAAGCAGACAATTCTTTCAACGAGTTATTTTGCAGAGTGGCAATCCATTGAGCGACCAGATGGAGTTTATTTCGCCAGACGAGGCTCTTCGACGAGCCAATGTCACCGCATCGTTGGTTGGTTGTAGTTTCGCGGAACTGGAGAGAAAAGATTCACTCAGAAAATGTCTAGCCGAAACACACGTTGCGGATCTTGTTACCGTCGGGTCACAGATGGGAACGATGCTTGAGGTACAGCGAGTATGGCAACCAGTCCTTGACAACGATTTCTTTCCCAAGCCAACAAGGGATCTTGTACAGGACGGTGGGTTTGGAGATATTGACGTCATCATTGGTATGAATAAACACGAGGGCACCTACGATTTATACCAACTCATGGACTTTCCGCGTGAGAAACCCTTTATCAACAGGAGAACATTTGAAACTCTTGCAAGGAAATTGGATCTGGAAAAGTTTGAAATGGACATTCTAACTTTATTATACGTTAAAGAGAATTTTAGATTTGACAATGAAAATGATTATTTTGATGCGTTGTCTGGTATACTCACTGACACGAAATATACATGTAATGTAAGAGAATTTGCTTGGATGCTTCAAACGGCTGGTTGTAAAGTCTACATGTATGAGTTAACCCACGATCCTCAATCACAGTCAGTATTGAAGTTTCTATGGTCTAGTGCGGGGCATATGGAAGACCTGAAGTATGTCTTTGGGTTACCATTCCAGACAGATTTACCTTTTCAAATACCAGAGGAGGAACGATTGATATCGGCTCATTTTATGAGACTGTGGACAAATTTCGCAAGAACTGGGGATCCAAATATTTCCGGCGATCCAAAACAACCACTATCAAAATTACCCGTATGGCAAGAATATTCTAACATTAATGAAGACTATAAGAAAATGGAATCTACATTACCCAATGGACACCATTTACAGACCAAAGAGTGCTACACCTGGCAAAACGTGCTACCCAAACTTCGAGCTGAAATGGCGGAATTGAAGACGTTACGGAGCCTCAGCGGTGAAACTAAGGCATCTGCTGATCAAAACAAGATGAAAGAGAAGGAGCACGACGAACTGTGAAGCCGGGACTGATAAAAGTTGAAGACCGGAGCTGGACATTAAGTGATAATTCAATGGTCTAGTGAGGTGTAATATAAATAACAATATTCTAAAAATTGAATACCGGAGCTGAACATTAAGTGATAATTCAATCGTCTAGTGAGGTGTAATACAAATAACAATATTCTAAAAGTTGACGACCGGAGCTGGACATTAGGTGATAATTCAATGGTCTAGTGAGGTGTAATACAAATAACAATATTCTAAAAGTTGAAGACCGGAGCTGGATATTAAGTGATAATTCAATGGTCTAGTGAGGTGTAATACAAATAACAATATTCTAAAAGTTGACGACCGGAGCTGGACATTAAGTGATAATTCCATGGTCTAGTGAGGTGTAATACAAATAACAATATTGTAAAAGTTGAAGACCGGAGCTGGACATTAAGTGATAATTCAATGGTCTAGTGAGGTGTAATACAAATAACAATATTGTAAAAGTTGAAGACCGGAGCTTAACATTAAGTGATAATTCCATGGTCTAGTGAGGTGTAATACAAATAACAATATTCTAAAAGTTGAAGACCGGAGCTGGACATTAAGTGATAATTCAATGGTCTAGTGAGGTGTAATACAAATAACAATATTCTAAAAGTTGACGACCGGAGCTGGACATTAAGTGATAATTCCATGGTCTAGTGAGGTGTAATACAAATAACAATATTGTAAAAGTTGAAGACCGGAGCTGGACATTAAGTGATAATTCCATGGTCTAGTGAGGTGTAATACAAAAAACAATATTCAAAAAGTTGACGACCGGAGCTGAAAATTTAAGTGATAATTCAATGGTCTAGTGAGGTGTAATACAAATAACAATATTCTAAAAGTTGACGACCGGAGCTGGACATTAAGTGATAATTCCATGGTCTAGTGAGGTGTAATACAAATAACAATATTGTAAAAGTTGAAGACCGGAGCTGGACATTAAGTGATAATTCAATGGTCTAGTGAGGTGTAATACAAATAACAATATTCTAAAAGTTGACGACCGGAGCTTAACATTAAGTGATAATTCCATGGTCTAGTGAGGTGTAATACAAATAACAATATTGTAAAAGTTGAAGACCGGAGCTGGACATTAAGTGATAATTCAATGGTCTAGTGAGGTGTAATACAAATAACAATATTCTAAAAGTTGACGACCGGAGCTTAACATTAAGTGATAATTCCATGGTCTAGTGAGGTGTAATACAAATAACAATATTGTAAAAGTTGAAGACCGGAGCTGGACATTAAGTGATAATTCAATGGTCTAGTGAGGTGTAATACAAATAACAATATTCTAAAAGTTGAAGACCGGAGCTGGACATTAGGTGATAATTCCATGGTCTAGTGAGGTGTAATACAAATAACAATATTGTAAAAGTTGACGACCGGAGCTGGACATTAGGTGATAATTCAATGGTCTAGTGAGGTGTAATACAAATAACAATATTGTAAAAGTTGACGACCGGAGCTGGACATTAAGTGATAATTCAATCGTCTAGTGAGGTTTAATACAAATAACAATATTCTAAAAGTTGACGACCGGAGCTGAACATGAAGTGATAATTCAATGGTCTATTGAGGTGAAATAGAAATAACAATATTCCTTTTACGATTAAAGGAAAATCTATGATGGTCTCTGACATGCTTTGTAATTGTATCTTTCAGTTGATATTCTGGAGGGGGGGGGGGGGGGTCGGGGGTTTAAATTGATTGAAAATCTGTTTCCTAGTCCTAACGAAGAAAATGTTGTTCTTTTAAAATCATTATTTGGATCAAGGCGCGCGTATTCATCTTTTTTATGTTTTCACGGATCCAATAGGAGTGTTAAAGATAGCTATAGGAACGTCATAATTACGTCACATACGTGTAATTGACTTATACCGGACGAATTTAACACGCTATGTATAGAGTATTCATTTACTTCTTGGAAAGTCGGCAAACTGACTACAGACTGAAGAATTTGAGCGCATTGTTTAGTAATATTTAAGTAAATATGGAGATAGTGTCCAGCAATTGTAATAAATAGAAGCCTTACCAAAGTGAGGAGGCAAGCATTCCTTTCGAATATTTACGGACTTATGCAGTAGGGTTGCTGGAGGCACGTACTTCGATGGCCCGGCTGGATAACTTACTTTGAATTTCTGGGCCAAACCCGAAGCTATTAAGGACCTTGACGTACCTGCTTTGACAGTCTCCGGCTCCGCCGCTCAAGTAGTCCAATAAATCCATGGATGTAATTTGGATCGAGAGAGTGAGAGATAAACATAGCGAGCGAGGCAGAGAGAGAGAGAGCCATTCTGAGGTATACCAAGCAAAAACCTATTTCCCGAATGTTAATCTTATTACTGGAAAGTCATTAATTGTTCCCAAAAATGAAATTAAGAACAAATCAAACGACTCAATATTTATGGTATTGATAATATACCATCCCTATATCCATTGGTTCTCATTGTATTGTTTTACCACATTATTTACACAATGTTATTTTACCATTCTTACAAATAAAAATTAAAAATGGG
>TCONS_00025791	evm.TU.Chr18.620
AGTTAAGACAACACTTTACTTGAACGAACGGCTTGATTGACTACTGAGGTAGGCCTGTACAGGAGAAAGCGAACCACGAATTCTATCAGAACTGATTTTTCAAGAAGAGACTCACCGAAGTGTAATCAACATGCATATTACCAAAGGACTAAACTTCTTACTCTTAACTTCGCTCTGGGCCCTTTTAGGAGAATCGAACTTCGTAGCCATGGCATACGAATCCGATCCAAGAGTTGTTCTTGGGATTGGCGAAGTTGCCGGAAAGTTGGAAACATTTTCAAGTGATTTCATGAAAATAAATCGTAAGGTTGCTGTCTATCAGGGTATACCGTACGCGGAACCACCTGTAGGGTATAGGAGGTTCCAACCACCGGCGCCGGTCATCCCTTGGGAGGGGATCTATGAAGCCAACGACATGCCACCTGGATGTCCACAGGTGGTACCCCATCACCTTAAACATTTAGATGCCGCCGAAATGACCACAGAAAACTGCCTCTTTCTTAACGTTTTCGTGCCAATGCCTACGCCCGTAAATTCTAGTATTATGGTGTACATCCACGGAGGAGATCTGACATGGGGAAGTGGTCTGAGCTATCCCGCTGACCCTTTACCTCTAGCCGCTGTGGGGAATGTGATTTTGGTCACGTTGAACTATCGTCTTGGCTTGTTCGGGTTCCTCTCTACAGGGGATGAGGTCATACCACCAAACCTAGGTCTTCACGACCAACGAGCAGCTTTGAAGTGGGTCCATGACAATATTGAAGCATTTGGTGGTGATCCTAATAAAGTCACAATTTTCGGTAATGAAGCTGGAGCTGTTAGTGTCGGCTGGCATCTCCTCTCTCCTCAAAGCAGACAATTCTTTCAACGAGTTATTTTGCAGAGTGGCAATCCATTGAGCGACCAGATGGAGTTTATTTCGCCAGACGAGGCTCTTCGACGAGCCAATGTCACCGCATCGTTGGTTGGTTGTAGTTTCGCGGAACTGGAGAGAAAAGATTCACTCAGAAAATGTCTAGCCGAAACACACGTTGCGGATCTTGTTACCGTCGGGTCACAGATGGGAACGATGCTTGAGGTACAGCGAGTATGGCAACCAGTCCTTGACAACGATTTCTTTCCCAAGCCAACAAGGGATCTTGTACAGGACGGTGGGTTTGGAGATATTGACGTCATCATTGGTATGAATAAACACGAGGGCACCTACGATTTATACCAACTCATGGACTTTCCGCGTGAGAAACCCTTTATCAACAGGAGAACATTTGAAACTCTTGCAAGGAAATTGGATCTGGAAAAGTTTGAAATGGACATTCTAACTTTATTATACGTTAAAGAGAATTTTAGATTTGACAATGAAAATGATTATTTTGATGCGTTGTCTGGTATACTCACTGACACGAAATATACATGTAATGTAAGAGAATTTGCTTGGATGCTTCAAACGGCTGGTTGTAAAGTCTACATGTATGAGTTAACCCACGATCCTCAATCACAGTCAGTATTGAAGTTTCTATGGTCTAGTGCGGGGCATATGGAAGACCTGAAGTATGTCTTTGGGTTACCATTCCAGACAGATTTACCTTTTCAAATACCAGAGGAGGAACGATTGATATCGGCTCATTTTATGAGACTGTGGACAAATTTCGCAAGAACTGGGGATCCAAATATTTCCGGCGATCCAAAACAACCACTATCAAAATTACCCGTATGGCAAGAATATTCTAACATTAATGAAGACTATAAGAAAATGGAATCTACATTACCCAATGGACACCATTTACAGACCAAAGAGTGCTACACCTGGCAAAACGTGCTACCCAAACTTCGAGCTGAAATGGCGGAATTGAAGACGTTACGGAGCCTCAGCGGTGAAACTAAGGCATCTGCTGATCAAAACAAGATGAAAGAGAAGGAGCACGACGAACTGTGAAGCCGGGACTGATAAAAGTTGAAGACCGGAGCTGGACATTAAGTGATAATTCAATGGTCTAGTGAGGTGTAATATAAATAACAATATTCTAAAAATTGAATACCGGAGCTGAACATTAAGTGATAATTCAATCGTCTAGTGAGGTGTAATACAAATAACAATATTCTAAAAGTTGACGACCGGAGCTGGACATTAGGTGATAATTCAATGGTCTAGTGAGGTGTAATACAAATAACAATATTCTAAAAGTTGAAGACCGGAGCTGGATATTAAGTGATAATTCAATGGTCTAGTGAGGTGTAATACAAATAACAATATTCTAAAAGTTGACGACCGGAGCTGGACATTAAGTGATAATTCCATGGTCTAGTGAGGTGTAATACAAATAACAATATTGTAAAAGTTGAAGACCGGAGCTGGACATTAAGTGATAATTCAATGGTCTAGTGAGGTGTAATACAAATAACAATATTGTAAAAGTTGAAGACCGGAGCTTAACATTAAGTGATAATTCCATGGTCTAGTGAGGTGTAATACAAATAACAATATTCTAAAAGTTGAAGACCGGAGCTGGACATTAAGTGATAATTCAATGGTCTAGTGAGGTGTAATACAAATAACAATATTCTAAAAGTTGAAGACCGGAGCTGGACATTAAGTGATAATTCAATGGTCTAGTGAGGTGTAATACAAATAACAATATTCTAAAAGTTGACGACCGGAGCTGGACATTAAGTGATAATTCCATGGTCTAGTGAGGTGTAATACAAATAACAATATTGTAAAAGTTGAAGACCGGAGCTGGACATTAAGTGATAATTCAATGGTCTAGTGAGGTGTAATACAAATAACAATATTCTAAAAGTTGACGACCGGAGCTTAACATTAAGTGATAATTCCATGGTCTAGTGAGGTGTAATACAAATAACAATATTGTAAAAGTTGAAGACCGGAGCTGGACATTAAGTGATAATTCAATGGTCTAGTGAGGTGTAATACAAATAACAATATTCTAAAAGTTGACGACCGGAGCTTAACATTAAGTGATAATTCCATGGTCTAGTGAGGTGTAATACAAATAACAATATTGTAAAAGTTGAAGACCGGAGCTGGACATTAAGTGATAATTCAATGGTCTAGTGAGGTGTAATACAAATAACAATATTCTAAAAGTTGAAGACCGGAGCTGGACATTAGGTGATAATTCCATGGTCTAGTGAGGTGTAATACAAATAACAATATTGTAAAAGTTGACGACCGGAGCTGGACATTAAGTGATAATTCAATCGTCTAGTGAGGTTTAATACAAATAACAATATTCTAAAAGTTGACGACCGGAGCTGAACATGAAGTGATAATTCAATGGTCTATTGAGGTGAAATAGAAATAACAATATTCCTTTTACGATTAAAGGAAAATCTATGATGGTCTCTGACATGCTTTGTAATTGTATCTTTCAGTTGATATTCTGGAGGGGGGGGGGGGGGGTCGGGGGTTTAAATTGATTGAAAATCTGTTTCCTAGTCCTAACGAAGAAAATGTTGTTCTTTTAAAATCATTATTTGGATCAAGGCGCGCGTATTCATCTTTTTTATGTTTTCACGGATCCAATAGGAGTGTTAAAGATAGCTATAGGAACGTCATAATTACGTCACATACGTGTAATTGACTTATACCGGACGAATTTAACACGCTATGTATAGAGTATTCATTTACTTCTTGGAAAGTCGGCAAACTGACTACAGACTGAAGAATTTGAGCGCATTGTTTAGTAATATTTAAGTAAATATGGAGATAGTGTCCAGCAATTGTAATAAATAGAAGCCTTACCAAAGTGAGGAGGCAAGCATTCCTTTCGAATATTTACGGACTTATGCAGTAGGGTTGCTGGAGGCACGTACTTCGATGGCCCGGCTGGATAACTTACTTTGAATTTCTGGGCCAAACCCGAAGCTATTAAGGACCTTGACGTACCTGCTTTGACAGTCTCCGGCTCCGCCGCTCAAGTAGTCCAATAAATCCATGGATGTAATTTGGATCGAGAGAGTGAGAGATAAACATAGCGAGCGAGGCAGAGAGAGAGAGAGCCATTCTGAGGTATACCAAGCAAAAACCTATTTCCCGAATGTTAATCTTATTACTGGAAAGTCATTAATTGTTCCCAAAAATGAAATTAAGAACAAATCAAACGACTCAATATTTATGGTATTGATAATATACCATCCCTATATCCATTGGTTCTCATTGTATTGTTTTACCACATTATTTACACAATGTTATTTTACCATTCTTACAAATAAAAATTAAAAATGGG
>TCONS_00025793	evm.TU.Chr18.620
ATGCATATTACCAAAGGACTAAACTTCTTACTCTTAACTTCGCTCTGGGCCCTTTTAGGAGAATCGAACTTCGTAGCCATGGCATACGAATCCGATCCAAGAGTTGTTCTTGGGATTGGCGAAGTTGCCGGAAAGTTGGAAACATTTTCAAGTGATTTCATGAAAATAAATCGTAAGGTTGCTGTCTATCAGGGTATACCGTACGCGGAACCACCTGTAGGGTATAGGAGGTTCCAACCACCGGCGCCGGTCATCCCTTGGGAGGGGATCTATGAAGCCAACGACATGCCACCTGGATGTCCACAGGTGGTACCCCATCACCTTAAACATTTAGATGCCGCCGAAATGACCACAGAAAACTGCCTCTTTCTTAACGTTTTCGTGCCAATGCCTACGGTAGGTCACGTATATATGGAGTCTAAAAGGGATTACGAAGTCTCTCACAAGTTTCTCAATAAATAGTAATATTATAAATCAATAAATGAATGAATGAATGAATGAATAAATAAATAAACAAATAAATAAACATATAAATATAAATAAGAGAAACAAATAAATAAACAAATAAATAAATAAGAGAAACTCAGAGAAAACTTTGGTCCAAACGTACCCCATCTTCAAATTCTGATGCGTCGCTGAGATGTAAAAGAAATGACATTTATTTTTGTATTTTTGTGAAATTTCGAAATAGTGTGTATTTCTGGTAAAAAACATCAAACTGGATTGGTTGTCTTTGTCTTTTACTGATGCAATTAGCACCCTCTTCTATTGTTGTGTAGTTTTGATGACGTTTGTTGATTACCAGAGAACTCCTTGAATAGCATCCCGTTACATTATTTTATTTAATCATTCACCAAAGTCAAAAAGTAGTAAAGGTGCAATGCATGTATGCCATCGCATCTTACTGCCTAATACACTCAGCCAACCATTTAAAAGTGAACAAACTACAATGTTCTATATTTCCATCTTGGCACAATTTATAGGACGCTGTTAGTTGGATCAATGCTGTTCGTTAATAAAAATCTCTACACTACATTTTCTCTTTAAATGACAGAACTGTTGGGAAGTTTCTCTCACATTGCCATGTTCCTACAAACAATTATCGTGCTAGGATTTCGTTACCTCATGGAGCAAAGTTGCTTCAGTTAATAATTTAGTTTTTGTAACCAATCATTCGTTCATTCATTCATATATGGTATACTCATTGCAGCCCGTAAATACTAGTGTTATGGTATACTCATTGCAGCCCGTAAATACTAGTGTTATGGTATACTCATTGCAGCCCGTAAATACTAGTATTATGGTACACTCATTGCAGCCCGTAAATTCTAGTATTATGGTATACTCATTGCAGCCCGTAAATGCTAGTATTGTGGTATACTCATTGCAGACCGTAAATACTAGTGTTATGGTATACTCATTGCAGCCCGTAAATACTAGTGTTATGGTATACTCATTGCAGCCCGTAAATACTAGTATTATGGTATACTCATTGCAGCCCGTAAATGCTAGTATTGTGGTATACTCATTGCAGCCCGTAAATACTAGTGTTATGGTATACTCATTGCAGCCCGTAAATACTAGTGTTATGGTGTACTCATTGCAGCCCGTAAATGCTAGTATTGTGGTATACTCATTGCAGCCCGTAAATACTAGTGTTATGGTATACTCATTGCAGCCCGTAAATACTAGTATTATGGTATACTCATTGCAGCCCGTAAATTCTAGTATTATGGTGTACATCCACGGAGGAGATCTGACATGGGGAAGTGGTCTGAGCTATCCCGCTGACCCTTTACCTCTAGCCGCTGTGGGGAATGTGATTTTGGTCACGTTGAACTATCGTCTTGGCTTGTTCGGGTTCCTCTCTACAGGGGATGAGGTCATACCACCAAACCTAGGTCTTCACGACCAACGAGCAGCTTTGAAGTGGGTCCATGACAATATTGAAGCATTTGGTGGTGATCCTAATAAAGTCACAATTTTCGGTAATGAAGCTGGAGCTGTTAGTGTCGGCTGGCATCTCCTCTCTCCTCAAAGCAGACAATTCTTTCAACGAGTTATTTTGCAGAGTGGCAATCCATTGAGCGACCAGATGGAGTTTATTTCGCCAGACGAGGCTCTTCGACGAGCCAATGTCACCGCATCGTTGGTTGGTTGTAGTTTCGCGGAACTGGAGAGAAAAGATTCACTCAGAAAATGTCTAGCCGAAACACACGTTGCGGATCTTGTTACCGTCGGGTCACAGATGGGAACGATGCTTGAGGTACAGCGAGTATGGCAACCAGTCCTTGACAACGATTTCTTTCCCAAGCCAACAAGGGATCTTGTACAGGACGGTGGGTTTGGAGATATTGACGTCATCATTGGTATGAATAAACACGAGGGCACCTACGATTTATACCAACTCATGGACTTTCCGCGTGAGAAACCCTTTATCAACAGGAGAACATTTGAAACTCTTGCAAGGAAATTGGATCTGGAAAAGTTTGAAATGGACATTCTAACTTTATTATACGTTAAAGAGAATTTTAGATTTGACAATGAAAATGATTATTTTGATGCGTTGTCTGGTATACTCACTGACACGAAATATACATGTAATGTAAGAGAATTTGCTTGGATGCTTCAAACGGCTGGTTGTAAAGTCTACATGTATGAGTTAACCCACGATCCTCAATCACAGTCAGTATTGAAGTTTCTATGGTCTAGTGCGGGGCATATGGAAGACCTGAAGTATGTCTTTGGGTTACCATTCCAGACAGATTTACCTTTTCAAATACCAGAGGAGGAACGATTGATATCGGCTCATTTTATGAGACTGTGGACAAATTTCGCAAGAACTGGGGATCCAAATATTTCCGGCGATCCAAAACAACCACTATCAAAATTACCCGTATGGCAAGAATATTCTAACATTAATGAAGACTATAAGAAAATGGAATCTACATTACCCAATGGACACCATTTACAGACCAAAGAGTGCTACACCTGGCAAAACGTGCTACCCAAACTTCGAGCTGAAATGGCGGAATTGAAGACGTTACGGAGCCTCAGCGGTGAAACTAAGGCATCTGCTGATCAAAACAAGATGAAAGAGAAGGAGCACGACGAACTGTGAAGCCGGGACTGATAAAAGTTGAAGACCGGAGCTGGACATTAAGTGATAATTCAATGGTCTAGTGAGGTGTAATATAAATAACAATATTCTAAAAATTGAATACCGGAGCTGAACATTAAGTGATAATTCAATCGTCTAGTGAGGTGTAATACAAATAACAATATTCTAAAAGTTGACGACCGGAGCTGGACATTAGGTGATAATTCAATGGTCTAGTGAGGTGTAATACAAATAACAATATTCTAAAAGTTGAAGACCGGAGCTGGATATTAAGTGATAATTCAATGGTCTAGTGAGGTGTAATACAAATAACAATATTCTAAAAGTTGACGACCGGAGCTGGACATTAAGTGATAATTCCATGGTCTAGTGAGGTGTAATACAAATAACAATATTGTAAAAGTTGAAGACCGGAGCTGGACATTAAGTGATAATTCAATGGTCTAGTGAGGTGTAATACAAATAACAATATTGTAAAAGTTGAAGACCGGAGCTTAACATTAAGTGATAATTCCATGGTCTAGTGAGGTGTAATACAAATAACAATATTCTAAAAGTTGAAGACCGGAGCTGGACATTAAGTGATAATTCAATGGTCTAGTGAGGTGTAATACAAATAACAATATTCTAAAAGTTGACGACCGGAGCTGGACATTAAGTGATAATTCCATGGTCTAGTGAGGTGTAATACAAATAACAATATTGTAAAAGTTGAAGACCGGAGCTGGACATTAAGTGATAATTCCATGGTCTAGTGAGGTGTAATACAAAAAACAATATTCAAAAAGTTGACGACCGGAGCTGAAAATTTAAGTGATAATTCAATGGTCTAGTGAGGTGTAATACAAATAACAATATTCTAAAAGTTGACGACCGGAGCTGGACATTAAGTGATAATTCCATGGTCTAGTGAGGTGTAATACAAATAACAATATTGTAAAAGTTGAAGACCGGAGCTGGACATTAAGTGATAATTCAATGGTCTAGTGAGGTGTAATACAAATAACAATATTCTAAAAGTTGACGACCGGAGCTTAACATTAAGTGATAATTCCATGGTCTAGTGAGGTGTAATACAAATAACAATATTGTAAAAGTTGAAGACCGGAGCTGGACATTAAGTGATAATTCAATGGTCTAGTGAGGTGTAATACAAATAACAATATTCTAAAAGTTGACGACCGGAGCTTAACATTAAGTGATAATTCCATGGTCTAGTGAGGTGTAATACAAATAACAATATTGTAAAAGTTGAAGACCGGAGCTGGACATTAAGTGATAATTCAATGGTCTAGTGAGGTGTAATACAAATAACAATATTCTAAAAGTTGAAGACCGGAGCTGGACATTAGGTGATAATTCCATGGTCTAGTGAGGTGTAATACAAATAACAATATTGTAAAAGTTGACGACCGGAGCTGGACATTAGGTGATAATTCAATGGTCTAGTGAGGTGTAATACAAATAACAATATTGTAAAAGTTGACGACCGGAGCTGGACATTAAGTGATAATTCAATCGTCTAGTGAGGTTTAATACAAATAACAATATTCTAAAAGTTGACGACCGGAGCTGAACATGAAGTGATAATTCAATGGTCTATTGAGGTGAAATAGAAATAACAATATTCCTTTTACGATTAAAGGAAAATCTATGATGGTCTCTGACATGCTTTGTAATTGTATCTTTCAGTTGATATTCTGGAGGGGGGGGGGGGGGGTCGGGGGTTTAAATTGATTGAAAATCTGTTTCCTAGTCCTAACGAAGAAAATGTTGTTCTTTTAAAATCATTATTTGGATCAAGGCGCGCGTATTCATCTTTTTTATGTTTTCACGGATCCAATAGGAGTGTTAAAGATAGCTATAGGAACGTCATAATTACGTCACATACGTGTAATTGACTTATACCGGACGAATTTAACACGCTATGTATAGAGTATTCATTTACTTCTTGGAAAGTCGGCAAACTGACTACAGACTGAAGAATTTGAGCGCATTGTTTAGTAATATTTAAGTAAATATGGAGATAGTGTCCAGCAATTGTAATAAATAGAAGCCTTACCAAAGTGAGGAGGCAAGCATTCCTTTCGAATATTTACGGACTTATGCAGTAGGGTTGCTGGAGGCACGTACTTCGATGGCCCGGCTGGATAACTTACTTTGAATTTCTGGGCCAAACCCGAAGCTATTAAGGACCTTGACGTACCTGCTTTGACAGTCTCCGGCTCCGCCGCTCAAGTAGTCCAATAAATCCATGGATGTAATTTGGATCGAGAGAGTGAGAGATAAACATAGCGAGCGAGGCAGAGAGAGAGAGAGCCATTCTGAGGTATACCAAGCAAAAACCTATTTCCCGAATGTTAATCTTATTACTGGAAAGTCATTAATTGTTCCCAAAAATGAAATTAAGAACAAATCAAACGACTCAATATTTATGGTATTGATAATATACCATCCCTATATCCATTGGTTCTCATTGTATTGTTTTACCACATTATTTACACAATGTTATTTTACCATTCTTACAAATAAAAATTAAAAATGGG
>TCONS_00025786	evm.TU.Chr18.620
ATGCATATTACCAAAGGACTAAACTTCTTACTCTTAACTTCGCTCTGGGCCCTTTTAGGAGAATCGAACTTCGTAGCCATGGCATACGAATCCGATCCAAGAGTTGTTCTTGGGATTGGCGAAGTTGCCGGAAAGTTGGAAACATTTTCAAGTGATTTCATGAAAATAAATCGTAAGGTTGCTGTCTATCAGGGTATACCGTACGCGGAACCACCTGTAGGGTATAGGAGGTTCCAACCACCGGCGCCGGTCATCCCTTGGGAGGGGATCTATGAAGCCAACGACATGCCACCTGGATGTCCACAGGTGGTACCCCATCACCTTAAACATTTAGATGCCGCCGAAATGACCACAGAAAACTGCCTCTTTCTTAACGTTTTCGTGCCAATGCCTACGCCCGTAAATTCTAGTATTATGGTGTACATCCACGGAGGAGATCTGACATGGGGAAGTGGTCTGAGCTATCCCGCTGACCCTTTACCTCTAGCCGCTGTGGGGAATGTGATTTTGGTCACGTTGAACTATCGTCTTGGCTTGTTCGGGTTCCTCTCTACAGGGGATGAGGTCATACCACCAAACCTAGGTCTTCACGACCAACGAGCAGCTTTGAAGTGGGTCCATGACAATATTGAAGCATTTGGTGGTGATCCTAATAAAGTCACAATTTTCGGTAATGAAGCTGGAGCTGTTAGTGTCGGCTGGCATCTCCTCTCTCCTCAAAGCAGACAATTCTTTCAACGAGTTATTTTGCAGAGTGGCAATCCATTGAGCGACCAGATGGAGTTTATTTCGCCAGACGAGGCTCTTCGACGAGCCAATGTCACCGCATCGTTGGTTGGTTGTAGTTTCGCGGAACTGGAGAGAAAAGATTCACTCAGAAAATGTCTAGCCGAAACACACGTTGCGGATCTTGTTACCGTCGGGTCACAGATGGGAACGATGCTTGAGGTACAGCGAGTATGGCAACCAGTCCTTGACAACGATTTCTTTCCCAAGCCAACAAGGGATCTTGTACAGGACGGTGGGTTTGGAGATATTGACGTCATCATTGGTATGAATAAACACGAGGGCACCTACGATTTATACCAACTCATGGACTTTCCGCGTGAGAAACCCTTTATCAACAGGAGAACATTTGAAACTCTTGCAAGGAAATTGGATCTGGAAAAGTTTGAAATGGACATTCTAACTTTATTATACGTTAAAGAGAATTTTAGATTTGACAATGAAAATGATTATTTTGATGCGTTGTCTGGTATACTCACTGACACGAAATATACATGTAATGTAAGAGAATTTGCTTGGATGCTTCAAACGGCTGGTTGTAAAGTCTACATGTATGAGTTAACCCACGATCCTCAATCACAGTCAGTATTGAAGTTTCTATGGTCTAGTGCGGGGCATATGGAAGACCTGAAGTATGTCTTTGGGTTACCATTCCAGACAGATTTACCTTTTCAAATACCAGAGGAGGAACGATTGATATCGGCTCATTTTATGAGACTGTGGACAAATTTCGCAAGAACTGGGGATCCAAATATTTCCGGCGATCCAAAACAACCACTATCAAAATTACCCGTATGGCAAGAATATTCTAACATTAATGAAGACTATAAGAAAATGGAATCTACATTACCCAATGGACACCATTTACAGACCAAAGAGTGCTACACCTGGCAAAACGTGCTACCCAAACTTCGAGCTGAAATGGCGGAATTGAAGACGTTACGGAGCCTCAGCGGTGAAACTAAGGCATCTGCTGATCAAAACAAGATGAAAGAGAAGGAGCACGACGAACTGTGAA
>TCONS_00025787	evm.TU.Chr18.620
ATGCATATTACCAAAGGACTAAACTTCTTACTCTTAACTTCGCTCTGGGCCCTTTTAGGAGAATCGAACTTCGTAGCCATGGCATACGAATCCGATCCAAGAGTTGTTCTTGGGATTGGCGAAGTTGCCGGAAAGTTGGAAACATTTTCAAGTGATTTCATGAAAATAAATCGTAAGGTTGCTGTCTATCAGGGTATACCGTACGCGGAACCACCTGTAGGGTATAGGAGGTTCCAACCACCGGCGCCGGTCATCCCTTGGGAGGGGATCTATGAAGCCAACGACATGCCACCTGGATGTCCACAGGTGGTACCCCATCACCTTAAACATTTAGATGCCGCCGAAATGACCACAGAAAACTGCCTCTTTCTTAACGTTTTCGTGCCAATGCCTACGCCCGTAAATTCTAGTATTATGGTGTACATCCACGGAGGAGATCTGACATGGGGAAGTGGTCTGAGCTATCCCGCTGACCCTTTACCTCTAGCCGCTGTGGGGAATGTGATTTTGGTCACGTTGAACTATCGTCTTGGCTTGTTCGGGTTCCTCTCTACAGGGGATGAGGTCATACCACCAAACCTAGGTCTTCACGACCAACGAGCAGCTTTGAAGTGGGTCCATGACAATATTGAAGCATTTGGTGGTGATCCTAATAAAGTCACAATTTTCGGTAATGAAGCTGGAGCTGTTAGTGTCGGCTGGCATCTCCTCTCTCCTCAAAGCAGACAATTCTTTCAACGAGTTATTTTGCAGAGTGGCAATCCATTGAGCGACCAGATGGAGTTTATTTCGCCAGACGAGGCTCTTCGACGAGCCAATGTCACCGCATCGTTGGTTGGTTGTAGTTTCGCGGAACTGGAGAGAAAAGATTCACTCAGAAAATGTCTAGCCGAAACACACGTTGCGGATCTTGTTACCGTCGGGTCACAGATGGGAACGATGCTTGAGGTACAGCGAGTATGGCAACCAGTCCTTGACAACGATTTCTTTCCCAAGCCAACAAGGGATCTTGTACAGGACGGTGGGTTTGGAGATATTGACGTCATCATTGGTATGAATAAACACGAGGGCACCTACGATTTATACCAACTCATGGACTTTCCGCGTGAGAAACCCTTTATCAACAGGAGAACATTTGAAACTCTTGCAAGGAAATTGGATCTGGAAAAGTTTGAAATGGACATTCTAACTTTATTATACGTTAAAGAGAATTTTAGATTTGACAATGAAAATGATTATTTTGATGCGTTGTCTGGTATACTCACTGACACGAAATATACATGTAATGTAAGAGAATTTGCTTGGATGCTTCAAACGGCTGGTTGTAAAGTCTACATGTATGAGTTAACCCACGATCCTCAATCACAGTCAGTATTGAAGTTTCTATGGTCTAGTGCGGGGCATATGGAAGACCTGAAGTATGTCTTTGGGTTACCATTCCAGACAGATTTACCTTTTCAAATACCAGAGGAGGAACGATTGATATCGGCTCATTTTATGAGACTGTGGACAAATTTCGCAAGAACTGGGGATCCAAATATTTCCGGCGATCCAAAACAACCACTATCAAAATTACCCGTATGGCAAGAATATTCTAACATTAATGAAGACTATAAGAAAATGGAATCTACATTACCCAATGGACACCATTTACAGACCAAAGAGTGCTACACCTGGCAAAACGTGCTACCCAAACTTCGAGCTGAAATGGCGGAATTGAAGACGTTACGGAGCCTCAGCGGTGAAACTAAGGCATCTGCTGATCAAAACAAGATGAAAGAGAAGGAGCACGACGAACTGTGAA
>TCONS_00025788	evm.TU.Chr18.620
ATGCATATTACCAAAGGACTAAACTTCTTACTCTTAACTTCGCTCTGGGCCCTTTTAGGAGAATCGAACTTCGTAGCCATGGCATACGAATCCGATCCAAGAGTTGTTCTTGGGATTGGCGAAGTTGCCGGAAAGTTGGAAACATTTTCAAGTGATTTCATGAAAATAAATCGTAAGGTTGCTGTCTATCAGGGTATACCGTACGCGGAACCACCTGTAGGGTATAGGAGGTTCCAACCACCGGCGCCGGTCATCCCTTGGGAGGGGATCTATGAAGCCAACGACATGCCACCTGGATGTCCACAGGTGGTACCCCATCACCTTAAACATTTAGATGCCGCCGAAATGACCACAGAAAACTGCCTCTTTCTTAACGTTTTCGTGCCAATGCCTACGCCCGTAAATTCTAGTATTATGGTGTACATCCACGGAGGAGATCTGACATGGGGAAGTGGTCTGAGCTATCCCGCTGACCCTTTACCTCTAGCCGCTGTGGGGAATGTGATTTTGGTCACGTTGAACTATCGTCTTGGCTTGTTCGGGTTCCTCTCTACAGGGGATGAGGTCATACCACCAAACCTAGGTCTTCACGACCAACGAGCAGCTTTGAAGTGGGTCCATGACAATATTGAAGCATTTGGTGGTGATCCTAATAAAGTCACAATTTTCGGTAATGAAGCTGGAGCTGTTAGTGTCGGCTGGCATCTCCTCTCTCCTCAAAGCAGACAATTCTTTCAACGAGTTATTTTGCAGAGTGGCAATCCATTGAGCGACCAGATGGAGTTTATTTCGCCAGACGAGGCTCTTCGACGAGCCAATGTCACCGCATCGTTGGTTGGTTGTAGTTTCGCGGAACTGGAGAGAAAAGATTCACTCAGAAAATGTCTAGCCGAAACACACGTTGCGGATCTTGTTACCGTCGGGTCACAGATGGGAACGATGCTTGAGGTACAGCGAGTATGGCAACCAGTCCTTGACAACGATTTCTTTCCCAAGCCAACAAGGGATCTTGTACAGGACGGTGGGTTTGGAGATATTGACGTCATCATTGGTATGAATAAACACGAGGGCACCTACGATTTATACCAACTCATGGACTTTCCGCGTGAGAAACCCTTTATCAACAGGAGAACATTTGAAACTCTTGCAAGGAAATTGGATCTGGAAAAGTTTGAAATGGACATTCTAACTTTATTATACGTTAAAGAGAATTTTAGATTTGACAATGAAAATGATTATTTTGATGCGTTGTCTGGTATACTCACTGACACGAAATATACATGTAATGTAAGAGAATTTGCTTGGATGCTTCAAACGGCTGGTTGTAAAGTCTACATGTATGAGTTAACCCACGATCCTCAATCACAGTCAGTATTGAAGTTTCTATGGTCTAGTGCGGGGCATATGGAAGACCTGAAGTATGTCTTTGGGTTACCATTCCAGACAGATTTACCTTTTCAAATACCAGAGGAGGAACGATTGATATCGGCTCATTTTATGAGACTGTGGACAAATTTCGCAAGAACTGGGGATCCAAATATTTCCGGCGATCCAAAACAACCACTATCAAAATTACCCGTATGGCAAGAATATTCTAACATTAATGAAGACTATAAGAAAATGGAATCTACATTACCCAATGGACACCATTTACAGACCAAAGAGTGCTACACCTGGCAAAACGTGCTACCCAAACTTCGAGCTGAAATGGCGGAATTGAAGACGTTACGGAGCCTCAGCGGTGAAACTAAGGCATCTGCTGATCAAAACAAGATGAAAGAGAAGGAGCACGACGAACTGTGAA
>TCONS_00025783	evm.TU.Chr18.620
ATGCATATTACCAAAGGACTAAACTTCTTACTCTTAACTTCGCTCTGGGCCCTTTTAGGAGAATCGAACTTCGTAGCCATGGCATACGAATCCGATCCAAGAGTTGTTCTTGGGATTGGCGAAGTTGCCGGAAAGTTGGAAACATTTTCAAGTGATTTCATGAAAATAAATCGTAAGGTTGCTGTCTATCAGGGTATACCGTACGCGGAACCACCTGTAGGGTATAGGAGGTTCCAACCACCGGCGCCGGTCATCCCTTGGGAGGGGATCTATGAAGCCAACGACATGCCACCTGGATGTCCACAGGTGGTACCCCATCACCTTAAACATTTAGATGCCGCCGAAATGACCACAGAAAACTGCCTCTTTCTTAACGTTTTCGTGCCAATGCCTACGCCCGTAAATTCTAGTATTATGGTGTACATCCACGGAGGAGATCTGACATGGGGAAGTGGTCTGAGCTATCCCGCTGACCCTTTACCTCTAGCCGCTGTGGGGAATGTGATTTTGGTCACGTTGAACTATCGTCTTGGCTTGTTCGGGTTCCTCTCTACAGGGGATGAGGTCATACCACCAAACCTAGGTCTTCACGACCAACGAGCAGCTTTGAAGTGGGTCCATGACAATATTGAAGCATTTGGTGGTGATCCTAATAAAGTCACAATTTTCGGTAATGAAGCTGGAGCTGTTAGTGTCGGCTGGCATCTCCTCTCTCCTCAAAGCAGACAATTCTTTCAACGAGTTATTTTGCAGAGTGGCAATCCATTGAGCGACCAGATGGAGTTTATTTCGCCAGACGAGGCTCTTCGACGAGCCAATGTCACCGCATCGTTGGTTGGTTGTAGTTTCGCGGAACTGGAGAGAAAAGATTCACTCAGAAAATGTCTAGCCGAAACACACGTTGCGGATCTTGTTACCGTCGGGTCACAGATGGGAACGATGCTTGAGGTACAGCGAGTATGGCAACCAGTCCTTGACAACGATTTCTTTCCCAAGCCAACAAGGGATCTTGTACAGGACGGTGGGTTTGGAGATATTGACGTCATCATTGGTATGAATAAACACGAGGGCACCTACGATTTATACCAACTCATGGACTTTCCGCGTGAGAAACCCTTTATCAACAGGAGAACATTTGAAACTCTTGCAAGGAAATTGGATCTGGAAAAGTTTGAAATGGACATTCTAACTTTATTATACGTTAAAGAGAATTTTAGATTTGACAATGAAAATGATTATTTTGATGCGTTGTCTGGTATACTCACTGACACGAAATATACATGTAATGTAAGAGAATTTGCTTGGATGCTTCAAACGGCTGGTTGTAAAGTCTACATGTATGAGTTAACCCACGATCCTCAATCACAGTCAGTATTGAAGTTTCTATGGTCTAGTGCGGGGCATATGGAAGACCTGAAGTATGTCTTTGGGTTACCATTCCAGACAGATTTACCTTTTCAAATACCAGAGGAGGAACGATTGATATCGGCTCATTTTATGAGACTGTGGACAAATTTCGCAAGAACTGGGGATCCAAATATTTCCGGCGATCCAAAACAACCACTATCAAAATTACCCGTATGGCAAGAATATTCTAACATTAATGAAGACTATAAGAAAATGGAATCTACATTACCCAATGGACACCATTTACAGACCAAAGAGTGCTACACCTGGCAAAACGTGCTACCCAAACTTCGAGCTGAAATGGCGGAATTGAAGACGTTACGGAGCCTCAGCGGTGAAACTAAGGCATCTGCTGATCAAAACAAGATGAAAGAGAAGGAGCACGACGAACTGTGAA
>TCONS_00025793	evm.TU.Chr18.620
ATGGTATACTCATTGCAGCCCGTAAATACTAGTGTTATGGTATACTCATTGCAGCCCGTAAATACTAGTGTTATGGTATACTCATTGCAGCCCGTAAATACTAGTATTATGGTACACTCATTGCAGCCCGTAAATTCTAGTATTATGGTATACTCATTGCAGCCCGTAAATGCTAGTATTGTGGTATACTCATTGCAGACCGTAAATACTAGTGTTATGGTATACTCATTGCAGCCCGTAAATACTAGTGTTATGGTATACTCATTGCAGCCCGTAAATACTAGTATTATGGTATACTCATTGCAGCCCGTAAATGCTAGTATTGTGGTATACTCATTGCAGCCCGTAAATACTAGTGTTATGGTATACTCATTGCAGCCCGTAAATACTAGTGTTATGGTGTACTCATTGCAGCCCGTAAATGCTAGTATTGTGGTATACTCATTGCAGCCCGTAAATACTAGTGTTATGGTATACTCATTGCAGCCCGTAAATACTAGTATTATGGTATACTCATTGCAGCCCGTAAATTCTAGTATTATGGTGTACATCCACGGAGGAGATCTGACATGGGGAAGTGGTCTGAGCTATCCCGCTGACCCTTTACCTCTAGCCGCTGTGGGGAATGTGATTTTGGTCACGTTGAACTATCGTCTTGGCTTGTTCGGGTTCCTCTCTACAGGGGATGAGGTCATACCACCAAACCTAGGTCTTCACGACCAACGAGCAGCTTTGAAGTGGGTCCATGACAATATTGAAGCATTTGGTGGTGATCCTAATAAAGTCACAATTTTCGGTAATGAAGCTGGAGCTGTTAGTGTCGGCTGGCATCTCCTCTCTCCTCAAAGCAGACAATTCTTTCAACGAGTTATTTTGCAGAGTGGCAATCCATTGAGCGACCAGATGGAGTTTATTTCGCCAGACGAGGCTCTTCGACGAGCCAATGTCACCGCATCGTTGGTTGGTTGTAGTTTCGCGGAACTGGAGAGAAAAGATTCACTCAGAAAATGTCTAGCCGAAACACACGTTGCGGATCTTGTTACCGTCGGGTCACAGATGGGAACGATGCTTGAGGTACAGCGAGTATGGCAACCAGTCCTTGACAACGATTTCTTTCCCAAGCCAACAAGGGATCTTGTACAGGACGGTGGGTTTGGAGATATTGACGTCATCATTGGTATGAATAAACACGAGGGCACCTACGATTTATACCAACTCATGGACTTTCCGCGTGAGAAACCCTTTATCAACAGGAGAACATTTGAAACTCTTGCAAGGAAATTGGATCTGGAAAAGTTTGAAATGGACATTCTAACTTTATTATACGTTAAAGAGAATTTTAGATTTGACAATGAAAATGATTATTTTGATGCGTTGTCTGGTATACTCACTGACACGAAATATACATGTAATGTAAGAGAATTTGCTTGGATGCTTCAAACGGCTGGTTGTAAAGTCTACATGTATGAGTTAACCCACGATCCTCAATCACAGTCAGTATTGAAGTTTCTATGGTCTAGTGCGGGGCATATGGAAGACCTGAAGTATGTCTTTGGGTTACCATTCCAGACAGATTTACCTTTTCAAATACCAGAGGAGGAACGATTGATATCGGCTCATTTTATGAGACTGTGGACAAATTTCGCAAGAACTGGGGATCCAAATATTTCCGGCGATCCAAAACAACCACTATCAAAATTACCCGTATGGCAAGAATATTCTAACATTAATGAAGACTATAAGAAAATGGAATCTACATTACCCAATGGACACCATTTACAGACCAAAGAGTGCTACACCTGGCAAAACGTGCTACCCAAACTTCGAGCTGAAATGGCGGAATTGAAGACGTTACGGAGCCTCAGCGGTGAAACTAAGGCATCTGCTGATCAAAACAAGATGAAAGAGAAGGAGCACGACGAACTGTGAA
>TCONS_00025790	evm.TU.Chr18.620
ATGCATATTACCAAAGGACTAAACTTCTTACTCTTAACTTCGCTCTGGGCCCTTTTAGGAGAATCGAACTTCGTAGCCATGGCATACGAATCCGATCCAAGAGTTGTTCTTGGGATTGGCGAAGTTGCCGGAAAGTTGGAAACATTTTCAAGTGATTTCATGAAAATAAATCGTAAGGTTGCTGTCTATCAGGGTATACCGTACGCGGAACCACCTGTAGGGTATAGGAGGTTCCAACCACCGGCGCCGGTCATCCCTTGGGAGGGGATCTATGAAGCCAACGACATGCCACCTGGATGTCCACAGGTGGTACCCCATCACCTTAAACATTTAGATGCCGCCGAAATGACCACAGAAAACTGCCTCTTTCTTAACGTTTTCGTGCCAATGCCTACGCCCGTAAATTCTAGTATTATGGTGTACATCCACGGAGGAGATCTGACATGGGGAAGTGGTCTGAGCTATCCCGCTGACCCTTTACCTCTAGCCGCTGTGGGGAATGTGATTTTGGTCACGTTGAACTATCGTCTTGGCTTGTTCGGGTTCCTCTCTACAGGGGATGAGGTCATACCACCAAACCTAGGTCTTCACGACCAACGAGCAGCTTTGAAGTGGGTCCATGACAATATTGAAGCATTTGGTGGTGATCCTAATAAAGTCACAATTTTCGGTAATGAAGCTGGAGCTGTTAGTGTCGGCTGGCATCTCCTCTCTCCTCAAAGCAGACAATTCTTTCAACGAGTTATTTTGCAGAGTGGCAATCCATTGAGCGACCAGATGGAGTTTATTTCGCCAGACGAGGCTCTTCGACGAGCCAATGTCACCGCATCGTTGGTTGGTTGTAGTTTCGCGGAACTGGAGAGAAAAGATTCACTCAGAAAATGTCTAGCCGAAACACACGTTGCGGATCTTGTTACCGTCGGGTCACAGATGGGAACGATGCTTGAGGTACAGCGAGTATGGCAACCAGTCCTTGACAACGATTTCTTTCCCAAGCCAACAAGGGATCTTGTACAGGACGGTGGGTTTGGAGATATTGACGTCATCATTGGTATGAATAAACACGAGGGCACCTACGATTTATACCAACTCATGGACTTTCCGCGTGAGAAACCCTTTATCAACAGGAGAACATTTGAAACTCTTGCAAGGAAATTGGATCTGGAAAAGTTTGAAATGGACATTCTAACTTTATTATACGTTAAAGAGAATTTTAGATTTGACAATGAAAATGATTATTTTGATGCGTTGTCTGGTATACTCACTGACACGAAATATACATGTAATGTAAGAGAATTTGCTTGGATGCTTCAAACGGCTGGTTGTAAAGTCTACATGTATGAGTTAACCCACGATCCTCAATCACAGTCAGTATTGAAGTTTCTATGGTCTAGTGCGGGGCATATGGAAGACCTGAAGTATGTCTTTGGGTTACCATTCCAGACAGATTTACCTTTTCAAATACCAGAGGAGGAACGATTGATATCGGCTCATTTTATGAGACTGTGGACAAATTTCGCAAGAACTGGGGATCCAAATATTTCCGGCGATCCAAAACAACCACTATCAAAATTACCCGTATGGCAAGAATATTCTAACATTAATGAAGACTATAAGAAAATGGAATCTACATTACCCAATGGACACCATTTACAGACCAAAGAGTGCTACACCTGGCAAAACGTGCTACCCAAACTTCGAGCTGAAATGGCGGAATTGAAGACGTTACGGAGCCTCAGCGGTGAAACTAAGGCATCTGCTGATCAAAACAAGATGAAAGAGAAGGAGCACGACGAACTGTGAA
>TCONS_00025784	evm.TU.Chr18.620
ATGCATATTACCAAAGGACTAAACTTCTTACTCTTAACTTCGCTCTGGGCCCTTTTAGGAGAATCGAACTTCGTAGCCATGGCATACGAATCCGATCCAAGAGTTGTTCTTGGGATTGGCGAAGTTGCCGGAAAGTTGGAAACATTTTCAAGTGATTTCATGAAAATAAATCGTAAGGTTGCTGTCTATCAGGGTATACCGTACGCGGAACCACCTGTAGGGTATAGGAGGTTCCAACCACCGGCGCCGGTCATCCCTTGGGAGGGGATCTATGAAGCCAACGACATGCCACCTGGATGTCCACAGGTGGTACCCCATCACCTTAAACATTTAGATGCCGCCGAAATGACCACAGAAAACTGCCTCTTTCTTAACGTTTTCGTGCCAATGCCTACGCCCGTAAATTCTAGTATTATGGTGTACATCCACGGAGGAGATCTGACATGGGGAAGTGGTCTGAGCTATCCCGCTGACCCTTTACCTCTAGCCGCTGTGGGGAATGTGATTTTGGTCACGTTGAACTATCGTCTTGGCTTGTTCGGGTTCCTCTCTACAGGGGATGAGGTCATACCACCAAACCTAGGTCTTCACGACCAACGAGCAGCTTTGAAGTGGGTCCATGACAATATTGAAGCATTTGGTGGTGATCCTAATAAAGTCACAATTTTCGGTAATGAAGCTGGAGCTGTTAGTGTCGGCTGGCATCTCCTCTCTCCTCAAAGCAGACAATTCTTTCAACGAGTTATTTTGCAGAGTGGCAATCCATTGAGCGACCAGATGGAGTTTATTTCGCCAGACGAGGCTCTTCGACGAGCCAATGTCACCGCATCGTTGGTTGGTTGTAGTTTCGCGGAACTGGAGAGAAAAGATTCACTCAGAAAATGTCTAGCCGAAACACACGTTGCGGATCTTGTTACCGTCGGGTCACAGATGGGAACGATGCTTGAGGTACAGCGAGTATGGCAACCAGTCCTTGACAACGATTTCTTTCCCAAGCCAACAAGGGATCTTGTACAGGACGGTGGGTTTGGAGATATTGACGTCATCATTGGTATGAATAAACACGAGGGCACCTACGATTTATACCAACTCATGGACTTTCCGCGTGAGAAACCCTTTATCAACAGGAGAACATTTGAAACTCTTGCAAGGAAATTGGATCTGGAAAAGTTTGAAATGGACATTCTAACTTTATTATACGTTAAAGAGAATTTTAGATTTGACAATGAAAATGATTATTTTGATGCGTTGTCTGGTATACTCACTGACACGAAATATACATGTAATGTAAGAGAATTTGCTTGGATGCTTCAAACGGCTGGTTGTAAAGTCTACATGTATGAGTTAACCCACGATCCTCAATCACAGTCAGTATTGAAGTTTCTATGGTCTAGTGCGGGGCATATGGAAGACCTGAAGTATGTCTTTGGGTTACCATTCCAGACAGATTTACCTTTTCAAATACCAGAGGAGGAACGATTGATATCGGCTCATTTTATGAGACTGTGGACAAATTTCGCAAGAACTGGGGATCCAAATATTTCCGGCGATCCAAAACAACCACTATCAAAATTACCCGTATGGCAAGAATATTCTAACATTAATGAAGACTATAAGAAAATGGAATCTACATTACCCAATGGACACCATTTACAGACCAAAGAGTGCTACACCTGGCAAAACGTGCTACCCAAACTTCGAGCTGAAATGGCGGAATTGAAGACGTTACGGAGCCTCAGCGGTGAAACTAAGGCATCTGCTGATCAAAACAAGATGAAAGAGAAGGAGCACGACGAACTGTGAA
>TCONS_00025789	evm.TU.Chr18.620
ATGCATATTACCAAAGGACTAAACTTCTTACTCTTAACTTCGCTCTGGGCCCTTTTAGGAGAATCGAACTTCGTAGCCATGGCATACGAATCCGATCCAAGAGTTGTTCTTGGGATTGGCGAAGTTGCCGGAAAGTTGGAAACATTTTCAAGTGATTTCATGAAAATAAATCGTAAGGTTGCTGTCTATCAGGGTATACCGTACGCGGAACCACCTGTAGGGTATAGGAGGTTCCAACCACCGGCGCCGGTCATCCCTTGGGAGGGGATCTATGAAGCCAACGACATGCCACCTGGATGTCCACAGGTGGTACCCCATCACCTTAAACATTTAGATGCCGCCGAAATGACCACAGAAAACTGCCTCTTTCTTAACGTTTTCGTGCCAATGCCTACGCCCGTAAATTCTAGTATTATGGTGTACATCCACGGAGGAGATCTGACATGGGGAAGTGGTCTGAGCTATCCCGCTGACCCTTTACCTCTAGCCGCTGTGGGGAATGTGATTTTGGTCACGTTGAACTATCGTCTTGGCTTGTTCGGGTTCCTCTCTACAGGGGATGAGGTCATACCACCAAACCTAGGTCTTCACGACCAACGAGCAGCTTTGAAGTGGGTCCATGACAATATTGAAGCATTTGGTGGTGATCCTAATAAAGTCACAATTTTCGGTAATGAAGCTGGAGCTGTTAGTGTCGGCTGGCATCTCCTCTCTCCTCAAAGCAGACAATTCTTTCAACGAGTTATTTTGCAGAGTGGCAATCCATTGAGCGACCAGATGGAGTTTATTTCGCCAGACGAGGCTCTTCGACGAGCCAATGTCACCGCATCGTTGGTTGGTTGTAGTTTCGCGGAACTGGAGAGAAAAGATTCACTCAGAAAATGTCTAGCCGAAACACACGTTGCGGATCTTGTTACCGTCGGGTCACAGATGGGAACGATGCTTGAGGTACAGCGAGTATGGCAACCAGTCCTTGACAACGATTTCTTTCCCAAGCCAACAAGGGATCTTGTACAGGACGGTGGGTTTGGAGATATTGACGTCATCATTGGTATGAATAAACACGAGGGCACCTACGATTTATACCAACTCATGGACTTTCCGCGTGAGAAACCCTTTATCAACAGGAGAACATTTGAAACTCTTGCAAGGAAATTGGATCTGGAAAAGTTTGAAATGGACATTCTAACTTTATTATACGTTAAAGAGAATTTTAGATTTGACAATGAAAATGATTATTTTGATGCGTTGTCTGGTATACTCACTGACACGAAATATACATGTAATGTAAGAGAATTTGCTTGGATGCTTCAAACGGCTGGTTGTAAAGTCTACATGTATGAGTTAACCCACGATCCTCAATCACAGTCAGTATTGAAGTTTCTATGGTCTAGTGCGGGGCATATGGAAGACCTGAAGTATGTCTTTGGGTTACCATTCCAGACAGATTTACCTTTTCAAATACCAGAGGAGGAACGATTGATATCGGCTCATTTTATGAGACTGTGGACAAATTTCGCAAGAACTGGGGATCCAAATATTTCCGGCGATCCAAAACAACCACTATCAAAATTACCCGTATGGCAAGAATATTCTAACATTAATGAAGACTATAAGAAAATGGAATCTACATTACCCAATGGACACCATTTACAGACCAAAGAGTGCTACACCTGGCAAAACGTGCTACCCAAACTTCGAGCTGAAATGGCGGAATTGAAGACGTTACGGAGCCTCAGCGGTGAAACTAAGGCATCTGCTGATCAAAACAAGATGAAAGAGAAGGAGCACGACGAACTGTGAA
>TCONS_00025785	evm.TU.Chr18.620
ATGCATATTACCAAAGGACTAAACTTCTTACTCTTAACTTCGCTCTGGGCCCTTTTAGGAGAATCGAACTTCGTAGCCATGGCATACGAATCCGATCCAAGAGTTGTTCTTGGGATTGGCGAAGTTGCCGGAAAGTTGGAAACATTTTCAAGTGATTTCATGAAAATAAATCGTAAGGTTGCTGTCTATCAGGGTATACCGTACGCGGAACCACCTGTAGGGTATAGGAGGTTCCAACCACCGGCGCCGGTCATCCCTTGGGAGGGGATCTATGAAGCCAACGACATGCCACCTGGATGTCCACAGGTGGTACCCCATCACCTTAAACATTTAGATGCCGCCGAAATGACCACAGAAAACTGCCTCTTTCTTAACGTTTTCGTGCCAATGCCTACGCCCGTAAATTCTAGTATTATGGTGTACATCCACGGAGGAGATCTGACATGGGGAAGTGGTCTGAGCTATCCCGCTGACCCTTTACCTCTAGCCGCTGTGGGGAATGTGATTTTGGTCACGTTGAACTATCGTCTTGGCTTGTTCGGGTTCCTCTCTACAGGGGATGAGGTCATACCACCAAACCTAGGTCTTCACGACCAACGAGCAGCTTTGAAGTGGGTCCATGACAATATTGAAGCATTTGGTGGTGATCCTAATAAAGTCACAATTTTCGGTAATGAAGCTGGAGCTGTTAGTGTCGGCTGGCATCTCCTCTCTCCTCAAAGCAGACAATTCTTTCAACGAGTTATTTTGCAGAGTGGCAATCCATTGAGCGACCAGATGGAGTTTATTTCGCCAGACGAGGCTCTTCGACGAGCCAATGTCACCGCATCGTTGGTTGGTTGTAGTTTCGCGGAACTGGAGAGAAAAGATTCACTCAGAAAATGTCTAGCCGAAACACACGTTGCGGATCTTGTTACCGTCGGGTCACAGATGGGAACGATGCTTGAGGTACAGCGAGTATGGCAACCAGTCCTTGACAACGATTTCTTTCCCAAGCCAACAAGGGATCTTGTACAGGACGGTGGGTTTGGAGATATTGACGTCATCATTGGTATGAATAAACACGAGGGCACCTACGATTTATACCAACTCATGGACTTTCCGCGTGAGAAACCCTTTATCAACAGGAGAACATTTGAAACTCTTGCAAGGAAATTGGATCTGGAAAAGTTTGAAATGGACATTCTAACTTTATTATACGTTAAAGAGAATTTTAGATTTGACAATGAAAATGATTATTTTGATGCGTTGTCTGGTATACTCACTGACACGAAATATACATGTAATGTAAGAGAATTTGCTTGGATGCTTCAAACGGCTGGTTGTAAAGTCTACATGTATGAGTTAACCCACGATCCTCAATCACAGTCAGTATTGAAGTTTCTATGGTCTAGTGCGGGGCATATGGAAGACCTGAAGTATGTCTTTGGGTTACCATTCCAGACAGATTTACCTTTTCAAATACCAGAGGAGGAACGATTGATATCGGCTCATTTTATGAGACTGTGGACAAATTTCGCAAGAACTGGGGATCCAAATATTTCCGGCGATCCAAAACAACCACTATCAAAATTACCCGTATGGCAAGAATATTCTAACATTAATGAAGACTATAAGAAAATGGAATCTACATTACCCAATGGACACCATTTACAGACCAAAGAGTGCTACACCTGGCAAAACGTGCTACCCAAACTTCGAGCTGAAATGGCGGAATTGAAGACGTTACGGAGCCTCAGCGGTGAAACTAAGGCATCTGCTGATCAAAACAAGATGAAAGAGAAGGAGCACGACGAACTGTGAA
>TCONS_00025791	evm.TU.Chr18.620
ATGCATATTACCAAAGGACTAAACTTCTTACTCTTAACTTCGCTCTGGGCCCTTTTAGGAGAATCGAACTTCGTAGCCATGGCATACGAATCCGATCCAAGAGTTGTTCTTGGGATTGGCGAAGTTGCCGGAAAGTTGGAAACATTTTCAAGTGATTTCATGAAAATAAATCGTAAGGTTGCTGTCTATCAGGGTATACCGTACGCGGAACCACCTGTAGGGTATAGGAGGTTCCAACCACCGGCGCCGGTCATCCCTTGGGAGGGGATCTATGAAGCCAACGACATGCCACCTGGATGTCCACAGGTGGTACCCCATCACCTTAAACATTTAGATGCCGCCGAAATGACCACAGAAAACTGCCTCTTTCTTAACGTTTTCGTGCCAATGCCTACGCCCGTAAATTCTAGTATTATGGTGTACATCCACGGAGGAGATCTGACATGGGGAAGTGGTCTGAGCTATCCCGCTGACCCTTTACCTCTAGCCGCTGTGGGGAATGTGATTTTGGTCACGTTGAACTATCGTCTTGGCTTGTTCGGGTTCCTCTCTACAGGGGATGAGGTCATACCACCAAACCTAGGTCTTCACGACCAACGAGCAGCTTTGAAGTGGGTCCATGACAATATTGAAGCATTTGGTGGTGATCCTAATAAAGTCACAATTTTCGGTAATGAAGCTGGAGCTGTTAGTGTCGGCTGGCATCTCCTCTCTCCTCAAAGCAGACAATTCTTTCAACGAGTTATTTTGCAGAGTGGCAATCCATTGAGCGACCAGATGGAGTTTATTTCGCCAGACGAGGCTCTTCGACGAGCCAATGTCACCGCATCGTTGGTTGGTTGTAGTTTCGCGGAACTGGAGAGAAAAGATTCACTCAGAAAATGTCTAGCCGAAACACACGTTGCGGATCTTGTTACCGTCGGGTCACAGATGGGAACGATGCTTGAGGTACAGCGAGTATGGCAACCAGTCCTTGACAACGATTTCTTTCCCAAGCCAACAAGGGATCTTGTACAGGACGGTGGGTTTGGAGATATTGACGTCATCATTGGTATGAATAAACACGAGGGCACCTACGATTTATACCAACTCATGGACTTTCCGCGTGAGAAACCCTTTATCAACAGGAGAACATTTGAAACTCTTGCAAGGAAATTGGATCTGGAAAAGTTTGAAATGGACATTCTAACTTTATTATACGTTAAAGAGAATTTTAGATTTGACAATGAAAATGATTATTTTGATGCGTTGTCTGGTATACTCACTGACACGAAATATACATGTAATGTAAGAGAATTTGCTTGGATGCTTCAAACGGCTGGTTGTAAAGTCTACATGTATGAGTTAACCCACGATCCTCAATCACAGTCAGTATTGAAGTTTCTATGGTCTAGTGCGGGGCATATGGAAGACCTGAAGTATGTCTTTGGGTTACCATTCCAGACAGATTTACCTTTTCAAATACCAGAGGAGGAACGATTGATATCGGCTCATTTTATGAGACTGTGGACAAATTTCGCAAGAACTGGGGATCCAAATATTTCCGGCGATCCAAAACAACCACTATCAAAATTACCCGTATGGCAAGAATATTCTAACATTAATGAAGACTATAAGAAAATGGAATCTACATTACCCAATGGACACCATTTACAGACCAAAGAGTGCTACACCTGGCAAAACGTGCTACCCAAACTTCGAGCTGAAATGGCGGAATTGAAGACGTTACGGAGCCTCAGCGGTGAAACTAAGGCATCTGCTGATCAAAACAAGATGAAAGAGAAGGAGCACGACGAACTGTGAA
>TCONS_00025786	evm.TU.Chr18.620
MHITKGLNFLLLTSLWALLGESNFVAMAYESDPRVVLGIGEVAGKLETFSSDFMKINRKVAVYQGIPYAEPPVGYRRFQPPAPVIPWEGIYEANDMPPGCPQVVPHHLKHLDAAEMTTENCLFLNVFVPMPTPVNSSIMVYIHGGDLTWGSGLSYPADPLPLAAVGNVILVTLNYRLGLFGFLSTGDEVIPPNLGLHDQRAALKWVHDNIEAFGGDPNKVTIFGNEAGAVSVGWHLLSPQSRQFFQRVILQSGNPLSDQMEFISPDEALRRANVTASLVGCSFAELERKDSLRKCLAETHVADLVTVGSQMGTMLEVQRVWQPVLDNDFFPKPTRDLVQDGGFGDIDVIIGMNKHEGTYDLYQLMDFPREKPFINRRTFETLARKLDLEKFEMDILTLLYVKENFRFDNENDYFDALSGILTDTKYTCNVREFAWMLQTAGCKVYMYELTHDPQSQSVLKFLWSSAGHMEDLKYVFGLPFQTDLPFQIPEEERLISAHFMRLWTNFARTGDPNISGDPKQPLSKLPVWQEYSNINEDYKKMESTLPNGHHLQTKECYTWQNVLPKLRAEMAELKTLRSLSGETKASADQNKMKEKEHDEL
>TCONS_00025787	evm.TU.Chr18.620
MHITKGLNFLLLTSLWALLGESNFVAMAYESDPRVVLGIGEVAGKLETFSSDFMKINRKVAVYQGIPYAEPPVGYRRFQPPAPVIPWEGIYEANDMPPGCPQVVPHHLKHLDAAEMTTENCLFLNVFVPMPTPVNSSIMVYIHGGDLTWGSGLSYPADPLPLAAVGNVILVTLNYRLGLFGFLSTGDEVIPPNLGLHDQRAALKWVHDNIEAFGGDPNKVTIFGNEAGAVSVGWHLLSPQSRQFFQRVILQSGNPLSDQMEFISPDEALRRANVTASLVGCSFAELERKDSLRKCLAETHVADLVTVGSQMGTMLEVQRVWQPVLDNDFFPKPTRDLVQDGGFGDIDVIIGMNKHEGTYDLYQLMDFPREKPFINRRTFETLARKLDLEKFEMDILTLLYVKENFRFDNENDYFDALSGILTDTKYTCNVREFAWMLQTAGCKVYMYELTHDPQSQSVLKFLWSSAGHMEDLKYVFGLPFQTDLPFQIPEEERLISAHFMRLWTNFARTGDPNISGDPKQPLSKLPVWQEYSNINEDYKKMESTLPNGHHLQTKECYTWQNVLPKLRAEMAELKTLRSLSGETKASADQNKMKEKEHDEL
>TCONS_00025788	evm.TU.Chr18.620
MHITKGLNFLLLTSLWALLGESNFVAMAYESDPRVVLGIGEVAGKLETFSSDFMKINRKVAVYQGIPYAEPPVGYRRFQPPAPVIPWEGIYEANDMPPGCPQVVPHHLKHLDAAEMTTENCLFLNVFVPMPTPVNSSIMVYIHGGDLTWGSGLSYPADPLPLAAVGNVILVTLNYRLGLFGFLSTGDEVIPPNLGLHDQRAALKWVHDNIEAFGGDPNKVTIFGNEAGAVSVGWHLLSPQSRQFFQRVILQSGNPLSDQMEFISPDEALRRANVTASLVGCSFAELERKDSLRKCLAETHVADLVTVGSQMGTMLEVQRVWQPVLDNDFFPKPTRDLVQDGGFGDIDVIIGMNKHEGTYDLYQLMDFPREKPFINRRTFETLARKLDLEKFEMDILTLLYVKENFRFDNENDYFDALSGILTDTKYTCNVREFAWMLQTAGCKVYMYELTHDPQSQSVLKFLWSSAGHMEDLKYVFGLPFQTDLPFQIPEEERLISAHFMRLWTNFARTGDPNISGDPKQPLSKLPVWQEYSNINEDYKKMESTLPNGHHLQTKECYTWQNVLPKLRAEMAELKTLRSLSGETKASADQNKMKEKEHDEL
>TCONS_00025783	evm.TU.Chr18.620
MHITKGLNFLLLTSLWALLGESNFVAMAYESDPRVVLGIGEVAGKLETFSSDFMKINRKVAVYQGIPYAEPPVGYRRFQPPAPVIPWEGIYEANDMPPGCPQVVPHHLKHLDAAEMTTENCLFLNVFVPMPTPVNSSIMVYIHGGDLTWGSGLSYPADPLPLAAVGNVILVTLNYRLGLFGFLSTGDEVIPPNLGLHDQRAALKWVHDNIEAFGGDPNKVTIFGNEAGAVSVGWHLLSPQSRQFFQRVILQSGNPLSDQMEFISPDEALRRANVTASLVGCSFAELERKDSLRKCLAETHVADLVTVGSQMGTMLEVQRVWQPVLDNDFFPKPTRDLVQDGGFGDIDVIIGMNKHEGTYDLYQLMDFPREKPFINRRTFETLARKLDLEKFEMDILTLLYVKENFRFDNENDYFDALSGILTDTKYTCNVREFAWMLQTAGCKVYMYELTHDPQSQSVLKFLWSSAGHMEDLKYVFGLPFQTDLPFQIPEEERLISAHFMRLWTNFARTGDPNISGDPKQPLSKLPVWQEYSNINEDYKKMESTLPNGHHLQTKECYTWQNVLPKLRAEMAELKTLRSLSGETKASADQNKMKEKEHDEL
>TCONS_00025793	evm.TU.Chr18.620
MVYSLQPVNTSVMVYSLQPVNTSVMVYSLQPVNTSIMVHSLQPVNSSIMVYSLQPVNASIVVYSLQTVNTSVMVYSLQPVNTSVMVYSLQPVNTSIMVYSLQPVNASIVVYSLQPVNTSVMVYSLQPVNTSVMVYSLQPVNASIVVYSLQPVNTSVMVYSLQPVNTSIMVYSLQPVNSSIMVYIHGGDLTWGSGLSYPADPLPLAAVGNVILVTLNYRLGLFGFLSTGDEVIPPNLGLHDQRAALKWVHDNIEAFGGDPNKVTIFGNEAGAVSVGWHLLSPQSRQFFQRVILQSGNPLSDQMEFISPDEALRRANVTASLVGCSFAELERKDSLRKCLAETHVADLVTVGSQMGTMLEVQRVWQPVLDNDFFPKPTRDLVQDGGFGDIDVIIGMNKHEGTYDLYQLMDFPREKPFINRRTFETLARKLDLEKFEMDILTLLYVKENFRFDNENDYFDALSGILTDTKYTCNVREFAWMLQTAGCKVYMYELTHDPQSQSVLKFLWSSAGHMEDLKYVFGLPFQTDLPFQIPEEERLISAHFMRLWTNFARTGDPNISGDPKQPLSKLPVWQEYSNINEDYKKMESTLPNGHHLQTKECYTWQNVLPKLRAEMAELKTLRSLSGETKASADQNKMKEKEHDEL
>TCONS_00025790	evm.TU.Chr18.620
MHITKGLNFLLLTSLWALLGESNFVAMAYESDPRVVLGIGEVAGKLETFSSDFMKINRKVAVYQGIPYAEPPVGYRRFQPPAPVIPWEGIYEANDMPPGCPQVVPHHLKHLDAAEMTTENCLFLNVFVPMPTPVNSSIMVYIHGGDLTWGSGLSYPADPLPLAAVGNVILVTLNYRLGLFGFLSTGDEVIPPNLGLHDQRAALKWVHDNIEAFGGDPNKVTIFGNEAGAVSVGWHLLSPQSRQFFQRVILQSGNPLSDQMEFISPDEALRRANVTASLVGCSFAELERKDSLRKCLAETHVADLVTVGSQMGTMLEVQRVWQPVLDNDFFPKPTRDLVQDGGFGDIDVIIGMNKHEGTYDLYQLMDFPREKPFINRRTFETLARKLDLEKFEMDILTLLYVKENFRFDNENDYFDALSGILTDTKYTCNVREFAWMLQTAGCKVYMYELTHDPQSQSVLKFLWSSAGHMEDLKYVFGLPFQTDLPFQIPEEERLISAHFMRLWTNFARTGDPNISGDPKQPLSKLPVWQEYSNINEDYKKMESTLPNGHHLQTKECYTWQNVLPKLRAEMAELKTLRSLSGETKASADQNKMKEKEHDEL
>TCONS_00025784	evm.TU.Chr18.620
MHITKGLNFLLLTSLWALLGESNFVAMAYESDPRVVLGIGEVAGKLETFSSDFMKINRKVAVYQGIPYAEPPVGYRRFQPPAPVIPWEGIYEANDMPPGCPQVVPHHLKHLDAAEMTTENCLFLNVFVPMPTPVNSSIMVYIHGGDLTWGSGLSYPADPLPLAAVGNVILVTLNYRLGLFGFLSTGDEVIPPNLGLHDQRAALKWVHDNIEAFGGDPNKVTIFGNEAGAVSVGWHLLSPQSRQFFQRVILQSGNPLSDQMEFISPDEALRRANVTASLVGCSFAELERKDSLRKCLAETHVADLVTVGSQMGTMLEVQRVWQPVLDNDFFPKPTRDLVQDGGFGDIDVIIGMNKHEGTYDLYQLMDFPREKPFINRRTFETLARKLDLEKFEMDILTLLYVKENFRFDNENDYFDALSGILTDTKYTCNVREFAWMLQTAGCKVYMYELTHDPQSQSVLKFLWSSAGHMEDLKYVFGLPFQTDLPFQIPEEERLISAHFMRLWTNFARTGDPNISGDPKQPLSKLPVWQEYSNINEDYKKMESTLPNGHHLQTKECYTWQNVLPKLRAEMAELKTLRSLSGETKASADQNKMKEKEHDEL
>TCONS_00025789	evm.TU.Chr18.620
MHITKGLNFLLLTSLWALLGESNFVAMAYESDPRVVLGIGEVAGKLETFSSDFMKINRKVAVYQGIPYAEPPVGYRRFQPPAPVIPWEGIYEANDMPPGCPQVVPHHLKHLDAAEMTTENCLFLNVFVPMPTPVNSSIMVYIHGGDLTWGSGLSYPADPLPLAAVGNVILVTLNYRLGLFGFLSTGDEVIPPNLGLHDQRAALKWVHDNIEAFGGDPNKVTIFGNEAGAVSVGWHLLSPQSRQFFQRVILQSGNPLSDQMEFISPDEALRRANVTASLVGCSFAELERKDSLRKCLAETHVADLVTVGSQMGTMLEVQRVWQPVLDNDFFPKPTRDLVQDGGFGDIDVIIGMNKHEGTYDLYQLMDFPREKPFINRRTFETLARKLDLEKFEMDILTLLYVKENFRFDNENDYFDALSGILTDTKYTCNVREFAWMLQTAGCKVYMYELTHDPQSQSVLKFLWSSAGHMEDLKYVFGLPFQTDLPFQIPEEERLISAHFMRLWTNFARTGDPNISGDPKQPLSKLPVWQEYSNINEDYKKMESTLPNGHHLQTKECYTWQNVLPKLRAEMAELKTLRSLSGETKASADQNKMKEKEHDEL
>TCONS_00025785	evm.TU.Chr18.620
MHITKGLNFLLLTSLWALLGESNFVAMAYESDPRVVLGIGEVAGKLETFSSDFMKINRKVAVYQGIPYAEPPVGYRRFQPPAPVIPWEGIYEANDMPPGCPQVVPHHLKHLDAAEMTTENCLFLNVFVPMPTPVNSSIMVYIHGGDLTWGSGLSYPADPLPLAAVGNVILVTLNYRLGLFGFLSTGDEVIPPNLGLHDQRAALKWVHDNIEAFGGDPNKVTIFGNEAGAVSVGWHLLSPQSRQFFQRVILQSGNPLSDQMEFISPDEALRRANVTASLVGCSFAELERKDSLRKCLAETHVADLVTVGSQMGTMLEVQRVWQPVLDNDFFPKPTRDLVQDGGFGDIDVIIGMNKHEGTYDLYQLMDFPREKPFINRRTFETLARKLDLEKFEMDILTLLYVKENFRFDNENDYFDALSGILTDTKYTCNVREFAWMLQTAGCKVYMYELTHDPQSQSVLKFLWSSAGHMEDLKYVFGLPFQTDLPFQIPEEERLISAHFMRLWTNFARTGDPNISGDPKQPLSKLPVWQEYSNINEDYKKMESTLPNGHHLQTKECYTWQNVLPKLRAEMAELKTLRSLSGETKASADQNKMKEKEHDEL
>TCONS_00025791	evm.TU.Chr18.620
MHITKGLNFLLLTSLWALLGESNFVAMAYESDPRVVLGIGEVAGKLETFSSDFMKINRKVAVYQGIPYAEPPVGYRRFQPPAPVIPWEGIYEANDMPPGCPQVVPHHLKHLDAAEMTTENCLFLNVFVPMPTPVNSSIMVYIHGGDLTWGSGLSYPADPLPLAAVGNVILVTLNYRLGLFGFLSTGDEVIPPNLGLHDQRAALKWVHDNIEAFGGDPNKVTIFGNEAGAVSVGWHLLSPQSRQFFQRVILQSGNPLSDQMEFISPDEALRRANVTASLVGCSFAELERKDSLRKCLAETHVADLVTVGSQMGTMLEVQRVWQPVLDNDFFPKPTRDLVQDGGFGDIDVIIGMNKHEGTYDLYQLMDFPREKPFINRRTFETLARKLDLEKFEMDILTLLYVKENFRFDNENDYFDALSGILTDTKYTCNVREFAWMLQTAGCKVYMYELTHDPQSQSVLKFLWSSAGHMEDLKYVFGLPFQTDLPFQIPEEERLISAHFMRLWTNFARTGDPNISGDPKQPLSKLPVWQEYSNINEDYKKMESTLPNGHHLQTKECYTWQNVLPKLRAEMAELKTLRSLSGETKASADQNKMKEKEHDEL
