# Supplementary material for: Transcriptomic Analysis Reveals Molecular Mechanisms of Fleeing, Adhesion, and Thanatosis Patterns in Sea Cucumber Apostichopus japonicus
Source: Biology (Basel). 2026 Jun 22;15(12):975. doi: 10.3390/biology15120975 (PMC13295820; doi:10.3390/biology15120975)
Supplement: Supplementary file 1 [file biology-15-00975-s001.zip › Supplementary Materials S2/evm.TU.Chr19.305.txt]

>evm.model.Chr19.305_dup1	evm.TU.Chr19.305
ACTAGACTGTAGATCAGTACGCATGGCTAGGTTATGTGTTTGTTGTTAACTCACTGTGTAGTGCTAGCGTCCACATGTTTTTGTATTATGCGGGTATTGCATGAACACAGCACTCATATATATACATACAACTTTGGAACAAAAACGTATAGTTTTGCAGCGGAGTCAACCGGAACCAACGGTAGTGTATATCAATCTCCTTTACTGCTGTCACTGATGCAGATGGTTTTCGGTCAACTAATTGCGACCATGAAGGAAAACTGAACAATAGTCACGATCACTCGATGCTATTTCTGTTGGTGGCCACATAGTGCAAAGAAGTCCTTTATAACTAAAGTGAAGTCGAAGCGGGATCATTCAGTTTTGTATCTTCTTATTTTGAAACGCCAGCTGCGCCAAGTCTAGATTTGACTTGCAATTCATAGCGAGATAATAAACCGTTACTGGACCCTTACTAACATGGCTATACATTGTTGGCGACAAAGCTCATGGCGGCTAAGGACTTTTCGATGTTTCCTATTGATAAGTATTATTTCCCTCATCATTCCCAATGTCTTTCCCCAAAGTTTACCCACAAACCTGACAGATTTCATTGAACTGACAGATTATGACCTCCCGGAGGATGAGGAGGTAGAAGATACGCCGGAGGAACCAGACTATCCTCCGGGTTCTACATCATTGACTTTTGTATTCGATACTACCGGTTCCATGCACGACGCCCTTATGAAGGTACAGGATGGAGCAACTAGAATCTTAGAAACGACAACCAGTAATGCAGATACACCAGTATATAACTTTGTCCTTGTGCCATTCCATGATCCACGTAAGTAAATGATCATAAAACTTTTGGGTACTAATTTGGAATCCGTACCATTCGACTACTTCTGTTAATCCATATCGCGCTTACTATCTCTCTCCCACATTCATGTAATCACTCCCTATCTCCACCTCCCGTTCTTCTATCTCCCAATCCTAACCGGATCATACAGTTGTTATTCTGCCGATTCGAGAAGGTTTCCCATTCATATGGTACGGATTCTAAAGTTAGGCCACCTTTTGTTCGTCTGAAATATAGACCTAGGTCTAACCTACAATAGGCCTTGGCCCGAAGGCCAGTTTAGCCTTACATTATGCCTACTGGTCATTAGCATAGGCCTACAAAGTATTAAATACTAAGACAATGAAAGCAGCTATAAGAAATAGCAAACCCGTTCGAATAATTAATAGTATTAATATGGTATATTAATACTTGGGCGTAACATAAGTTAGGCCCAGCCTTGGTAATCAGCAGACGTTTTGCCACCAGGAAACGAGACTCAACACATGGTACAGAGGTTGATACGGTAAAAGAAACACATAGGCCAACTTAGCTTGGGCACTGCCTTAAACTTAAAGTAAACTTTTAATCCAGCATTATACTTTTGGGGTTACCAAGTCAAAATGCTTGGATTATGTAGTAAAACTAAAAGTATCAGAAACTGAAACAGATGAAAAACAAAATGTGCTGAAATATTGCAAAGGACTTTATGATAAAGTTCAATAATCTATCCTGCAATCCTTCATAATTACTTTCTCCTGCAATTATTACTACCCTCATGTATATATAGGCTAGGCCTATTATTTAGTCAAGGCAAACTGATGTAGCCTATAGGCCTAAAAAGCATAGTCAATTTCATCTCAACTTATTATAGCATTCCTTGCATTTGTACCACATGTGGTGCTTAATTAGGTTAGCGCTACCAGGATCTCTACTTCGGTTGTTATCTTACCCTTCCTCTCTGGTCCCGTTCTTTCTGTTCAAGGTCTCTGAAAATAATCTCTCAGGTTAATCAAATTCATAGCTTGTTTGCATCGACTTTCTATTTGCTGCATGCACTGCCCACCTCTCCAACATTGTTTACGAAATTCGGTTGTAAGTAAACCACAGTTTGCTTCCTATAGAATGAGACTCAAACATCATTATTTGATGTCCAGTGAACTGTTACCATCTCTCTGCTTCTTTTATGCCTCCTCAACTAAAGGTTAGATACAAGGTATTTAATTGGCCGTGGCTATTCTTACGACTAGTCGTAACAATTATTTATAAACTATTCTTACGACAAAGGCGAATTCAAGCGCAGTAAAGTAAATAAAGCAACTGCGCATGCAGTAGGGGTAACCCTAACTTTAACCCTAAACCCCAATCCTAACACTAACCCTAACTGGAAATTATTGTTACTCCTGGTCGTAAAAAATAGTTCTCCTGTCATAAAAATAGCAACTGCGCATGCGTAGTTGGAAATTATTCTTACGAACAGTTGTAAGAATAGCCACTTTGTATTTAATTTGTGAGGTTTCACGGTCTGTATGTACCCCAATCGAAACATGCTGCACACAGTTTTGTTGCTCAGGCCTATGTGTGCATGATCCTGAACTATTGCCACTGGTCAACAGCTTTGCAAATTGCACACATGTATATATATGTGCTGCATTACTAGTCAACCATGGTTTACAATTGCAATGTACAGCTAACATGTATGTGTGTGCTGCATTACTAATCAACCATGGTTTACATGTACAGCTAACATGTATGTGTGTGCTGCATTACTAATCAACCATGGTTTACAAGATTTGCAATATAAAGCACATGTACAGTATGCATCGTAGAGTTTTCATTTTATGTATCCTTCCATGTCCTAGAACTTTATGTAAACATCAAATATTTGTGTCCATTCAGAATTATTCAAACAAATAAGAAAAAGAAGGGGAAAACCCCCCAGCCAGGAGAGATAGAGCGAGGGGAGAAGGGGGGGATCAGAGGGAAGGGAAATAATTTGGGATTCAATTTTATTTCATGCTTAATTTCATATTGGTCTGCCTTGCTATGACAAAGTTTGTATAAAAATGTAGGAAGTTTACATACATATAACATACACACATACACAGAGATGCCAACCAGTACGATTTTATCGTATTTAGTACGATAAAAAAAGGTGAAATACGATAATACGATTGGCCTCTTGAAAATACGACTTTTTATCTTTCAAAAAAAAAAAAAATGTGTTTTTATTTATTTATTTATTTATTTTTTTTATTATTATTTTTTTTTAATAGTTGATCAATAATCTTGCTTCATGCTGCAATTCATATTTGATTATTTGAAATATCTGACACTTTTTTTCTTTTAATTGGTTTATAATGTCAGTTAACAGGAATGTGGCTCATATTTCCATGAGTATAATGCTAGTCTATACAGTAATTTTTTTCTCACTTCTACTTCTGGCTTGAACCAAATTCTCATTGGCCCAAAATATGCAAGCAATTAAGCTGTATTATTATTCTCATTATGCATTTAAACACCCTTTTTGCATCATAAGAATTATTACAGATGCTTTACAATTTTCTCATTAGATGTTATTGAAAAAGCAAACATTTTACTTGCCCGTTCTTACCAGTAAAACATTTTTCTGACATTTTACTGGCCTGGGGCCAACAGCCAGTGGTATAGTGTTGAGTTTTTGTGAAAATCTGATTTTTCTCTCAAAAATCTGATTTTTAGGATGTTCAGTCTGTTTTTTTTGTGTCAAGAGGTTAGCATCTCTGCATACATGTATATGCATCTAAAACACCAATTGTCCTAACCTCTTAACTGAATCTTTAACCAAAATAGTTATTCACTGAAATTTAGTTGATATCACAGCTGGGTACTTAATTGATATATATAGTTTATATATAGTAATACATGAAAAACTCTGGTAACTTTGGTTTTTGAACAACCCTTTAGTTCTTTAAATGTCAGTACTTCTCTATGTCACAAGAACCAGTGTAGAAATAGAGGGCAGTAGAGTAGTTTGTGTTAGAACTAGCCTCAATAAAGACATATATTTATCACAAAAAGTATATTGTATGTCATATTAGATAGGTTCCTTTAAAGATGATGCACAAAGTTGAACCAGGAAGAGCTCTCTAAACAGAAACTTCCCACTTCCCAGGCTGGACCTGGTTTTCAGCAGGCTATCTGTAATAGGAATGTCTCCTGTAACCTAAGAAACATAAATTATTTTTTTATTTACAGTTTGTGTAAATTAGCTGGAGTGTGTTGCATCTGCTACCCTGATTTCATTTTTTTTTTTTTTTTGACCCTGACCCTAATGCCCCTAAGATTAGCTCTCCTCATTGTTTGGTAAAAAAATAAAATAAAAAAAAAGTGAATTTTCCAATTATGTGTTGCGCTTCACCACACCGCGCCAGTGTTCATGGTAAACTTCAGTATGTTTTTGGTAGGTTCGTGGTGCTTGGAAGAGCATCATCCCAGTACTGGTTATTAATGTTGTGACATGTACCTTCCAGAATTTCCTTGATCAAGGAAGTTGGGAAGACAAAGGTAAATTATGAGGAGGGAAATACTAATATGATTTGTTATGAGATTATTAATATGAAGAAGACTAAAGGGAAAGAGAGCCAGAAAGCAAAGAGGTGGTCTTATTTTTAGGACGCAGAGGTAGTAGGTCACGACCAGTATGGCCAGCAATGATTGACAGATAAGTTGAGTTTACAATGAAGGATAACAGCAGGAGAATTTAAAGAAGAGGATAAATTAAACTGACATCTTGATTGTGGTGTGTACGTTGTACAAAGTGGATGGCCTTATAAGTAGGTTCAGTACTCACATAGATGGGAAAAGTGGAAAGGGGGTTGGGTGGTGAGGCAAGGGGGGGGGAGAGAGATATTGGGATCCTCCAAATTGTAGGTGAGCAGTCTATAGTTTACATTCCTAGTTTTCATTGGCTGTATTTATTTCTTGTCTTGGACACAATTGGAAACTTAACTAGCTAATTAATGTAAATGAGTTCCTCCACGATGTTCTGAGAAATTTCTTTAATATATATATATATTTATTTATTTTTTTTGATATGTTTTTTCTTTGATGTTTCTCATTGTGCTATTTGAGGAAATAGTGAATGTCATTTGATGACTACTGTATAATGTCAGGTTACAGTTTCCTTATCTAGCTGAATATCAAATAATGTGATTCCTTTCTTTGCCACAGAACAAAAGTTGAATCTTTTTTCTTTGTAGTATTAATCCATTAGATGGAAATAGGAAAAGTTAATAAGACAATGAATCGAACAGTTTCTAATTAAATCGAGTAAAGTCTGCTCTATGGTTGCCAGTGCTATCCAAGCCAACTTCAGCTAAGACGACTGTGGATAAATTAACGATGGACACTGGTCCATCTATTATTCTTTCTACCAAATGAAGATCGAGGAGCAAGCCGTTAATGAATTAATTTATGTTTTCGGCATTCCTTTTAGGATTTCACGGTAGTATCAATCTCGTTTAAAAGAGAATACTATAATAAGACTATATTAAATTATGCTTTCTTGTTGATAATGACAGTTTGACTAAATCAAGCCATGCAATGATGGAAATTTCATTCGATTTTATTATGCCATATAGGCCTATACATATTCAATTCATATTGTATATAAACTCAAATATCTGCTCTGAAAATGTTTTTCTGGAAATTGAATGTAGATTAACTAGAAATGATCGTGTCAATGTTACATTCCTGACGACGAGGGCCTATTGCCATACATAGTGGATATACATAGTGGATATGTTGACATCAGAAAGGTTTGATTTCCTATCCAAGGCCCCTTTGGGATCACTGATATGCATGGGAATTATGACCTCTGTGTACATGTGTTTGTATATATATACTATACAATGAATGTTAAGTAGAGCCATGTGTGTGTATCAACCAGTTAGAAGTCTATGCTTTTGGCACTGGTGCAATAAGGGAAGTAATACATACAGACTAGATAGGGATAACTCACTGTCATGTTGTCAAGTACATGGATACGCCATTTTAATACCAAAATAAATACTTGTTTAAGTCTTGTTTATCTGCAAGATCACCTACATTTAATAATACACTTTTTATTATAATGCTATGGACAGAACTTTTGGCAGGTACACTAAGGGGCGGGGGGGGGGGAAGGGAGGTGAGGAGGAAGGGAAACGGTAGGCGGTGCAACTTGCACCTTCGTTTCCCTGTTTGTACCTGTAGGGTTTGTGTAAGATCTACTGTAGCCTAGCTGGGTCCTTTTCCTTTATTGTTGTTGTAAAGCTTATTGATAATTCAATAGATATATGTAACAAAATTGTCATTATTTGCTGCAAAATGTTTAAATGACCTGACATATCTATCTATCTGTTGTAAATTCTGTCCATACGATCGGGGTAGGTTTTGTGCCAGCTCTGTTCTTTTCTGTGATCTGTCATTCTGTATTTGATCAATAATTGTTCATATTCACCAAAATATTAATACTGTCTGTATACCTGGTATATAAAGGTATATATAAACCTAACTTTAATAAAAAGAAGTGTACCCTCTTAAAGTTTGAAATTATTTAAAAGTTTGGATGAATTTTCGTGGTTGAAAAGAGAGTCTTAATTTGGAACAATACATCTACTGTAATATGGATGGTTTCTTGGCAGTTCATTTGAATCTTGCCTGGACAATCTTTTCATTGGTAAATAGGATTATTGTTGCTTCAAAACAGAGGCATGAAATAGTTTCAGTGTCTTCTGCTGATCAAGGAGATTGGAATGTTGTGACCTTTTCAACTAGTGGTTGGTAGTGGCTTTCATGTGGACATAAAGGGCATGATTTTGAAATTCAGAGTCCTGAGGAAGTATTAAGATCTAAGGAAATGACAAGTATGGCCGATTATGACAAAATTTATATCATATATTACGCTGGATACCATCTCCCCTTAAAAACAGGATATAAGTGGACCATAGTTACCAGTTGTCACATCTCTTTACATGTGATATTTTCTGGTAGTCTGAGCACAAATTAAATTTTCCTTCCCAATTTACCACTGCTTTCCCCCATTCATTCTATAAATAATTAAAACAACTATGGATTTAACTGAGTGAGGGGGGGGGGGATGGGTCAACTTTCCATATTCCAAAGTGCAAAATGATCAATAATTATAGGCCAATTTATTTCATCATTTGTAACATTGATTCCTTTATGGGACTTTTACATCATAGCAAGTTCTATGAAACTTGCTTGATGGTAACAAACTACAGTGACGATAGTCATGATCAGTCGAGTGTCTCCATGAATACCTTGCATACATTTGGATTAGCAAAAAACGTATTAATTTCACTAAAACTATATAACAACAATGATAATTATGATTAAACACCAGTTGGTAAGAAAATGCTTCTGCGTCGTTTAATTTTTTTAATGTCAATTTTTTTTTTCTATCAAGGGAATTTGTACATGTATGTCTCTATAATAGTCCCATAAATAGAAAGGTAGCTTCAAAAGTAGTATTTTTGAAAATTTGATTTCAGAATTGCTCAGTTTTTTCAGATTTCTGAATTGCTCAGTTTTCACTAAATGTTTATGCAAAGTATCAGATTTCTCTAGCTGTATTAAAAAAGGTGAAACCAACCAAAATTAAAGAAATGTTGAATTGTTTTGTTTACAAATAATGTATATATCCATACATGTGCTTTTAATATTTCTGAATGCTGGAGTAAATATAGATTTATTATATATTATTTTTTATATATAATATATATATTTCTCTTGGTAGGCGTTGGACCAGTAACAGAGACTCGGGACCAAGATTTATTCTTGAGCGAACTCAACGACATCTACGTCCACGGAGGTGGCGATTGTCCCGAGATGAGTGTATCGGCCATTAAATTAGCGTTGGAACGCAGTCTGCCCGGTTCACAGATATATGTATTTACAGATGCCAGAGCGAAGGACTACAACAAAACGAAAGACGTATTGAAACTGATCCAAGACAAAGAAAGCCAGGTATGACATAATGCAACCTTCATGTCTCCCCCCCTATTAGCCACCAAGTAACAGGATGATAACCTTTAAGAAATAAAAAAACAGCATTTTTAGCAACCAATTTTTTTCGAAATAGGAAGGAAGCTATTGAAGCTGATCCAAGACACAGAAAGCCAGGTATGACATAATGTAACCTTCATGTCTCCCCCCCCCCCCCTTATTAGCCACCAAGTAACAGGATGATAACCTTTAAAAAATAAAAAAACAGCATTTTTAGCAACCAATTTTTTCGAAATAGGAAGGAAGCTATTGAAGCTGATCCAATTAAGACACAGAAAGCCAGGTATGACATAATGTAACCTTCATGTCTCCCCCCCCCCCCCCCCCATTAGCCACCAAGTAACAGGATGATAACCTTTAAAAAATAAAAATAAAGCATTTTTAGTGACCAATTTTTTTCGAAATAGGAAGGAAGCTATATGAAGGGAAAGGAAGGTTGCTTTTTTTTCTTATCTGGTAACCTTCAAATGGAAATAGAAAAAAAAAACTGCCTTTGTTTCCCCTACTAGTATTGGATAAACAAAAATGAAATCACTACAGGTGCCGAGTTTGTTGGGAGGTTGAATTGTACGGGCATCATACAGAAATAATATTGCAATGTACTCTTTGTGTCCTTTATGCATGGTAGGAAGGTAATGTTGATATGATATGATATCAACATAAAATTGACTGAAAGTGGGAGTGAAACAATCGTAGGTTGTGACTGTGAAGAAGGCAGATATAATCTCTTCCCTGCTGCATCTTACAGATCTGGGGCCGGGGCATTCAGTGTTTGGTTTAGCGAAGGGGAATACAGCGTCGATAATTCTCACGAGTACTGAATGCCGCACAGTATAAGCTTACTGCAGAATGCACTGTGTTGATGTGTGTTGTATAGTAAATAGTACAGTAAGCAGCTGTATCGTACTGTAGGCAGGTATAGTGCTGTAAGTCTGTTAGTTAGGTTGCAGTGCACAAGTGTGTGTTAAATTAAAACATTACTGTTTACATACCCAGCTCAGACACTTAAATTCACCAGGTATCATTGATATATATCCATATCTTATATATGTATATATATCAGAGGCAATAAAGTTGAGAAACACTGGTGTAGACTTTGTGTCGATATTTATATGAGCTTACTTGCAGAAAGCTTTTTTGAATTGTAAATTTCTCTGGAATATAGAATTGGAGAATATGCAGGACTTGGTTGCCCCCATGTCTTCACAACCTTCTTCCACTTTTCCTTGAGGTCTTTTGCACATATGAGAAATATTCAAGTTAAGATAAGGTGACCATATTTTCCTGACTGAAATCGGGGACATTTATTGCGTGACTGATATGGGGGAGGGGTTTAAGGGAGGGGCTCTCCCCCTCCCCTTTAGAAAATTTTCAAGTGCCTAAGTTGCTTAGATGTAAAATGGTGATACTTAGAAGCACTTTTCAAATCAATTTTATTTTCAAAAATGTAGCTTTTTCTTAAATGAAATTCACTTACTTTACGTGGTTCTTTGAGAGCTTGTGATTTGCTCATACTCACACTATAAGTGTCGTTGTGTTGCCGTAGTTGCCAATTATACGGTCGAAAGAGTGCTAGGCTAGATCGATCTAGCACATTTTTAACAGTGTTTCCACTTTGCACTGGCCTACCTGAAATACTGGTTATAAGTTCCGTTCTGCGACTGCACACTTGACTAAATTTTGTTTTTACAATTATTTTACTAGTAATGTGGGATATTTTCGAAATTCCTTAACATTTTGACGAATCGGGGGCATTTTCGGGGACACTTGTTCATTGGGGACAGCACACTGTAGGGGACTGTCCCCGAAAATCGGTACGTCTGGTCACCTTAAGTTAAGAGGGATACTCTTGTCATTTTGACTCCCGAATGACACATGTTGGACAGTACGTGTGTGAATAATGTGATAACTGGTTTGCATATAATAGCCTTTCTAACAATGGATACGATTTCATTCACATCAGTGTTATTATAAATAACTGGAAAAAAAATAACTTATTCCGTGGAAAGTGCATAAACATGTTTTAATATTAAAGTCGACTTTTCATCAATGTTTTATTCTTCATGATCAGATCATTTGTTTGCATTTAGTGTGTGTTATACTGAAAGTAAAATGTGGTATAAACATTTGCCATCTGTTTTTTGCTTTCGTTTTGTTTAGGTTGTGTTTGTATTGACTGGCGACTGTGATAACTCTGCACACGAGGGTTACACAGCCTACGAACAGATTGCAGCCGCCAGTTCTGGTCAGGTCTTCCACTTAAATAAGTCAGATGTCGAAGAGGTGAGGTACTTTCTTAAAATCTACTTTACTCCCCTCCCCTCTTACGTGTAAAGGTTTGGGGAGTGAAAATGTTTGATGTGTTTAAAGAAATCTGACTAAACTTTCAAGATTTACTTTAAGGCTTAGAACATTTTTGAGTGATGATAAGTATTTTTTTGACGTTTTTTTTTTTTAAGATTTGTATTTGTATTTAGATTTGTTTGTATTTAGATTTTGTATTTAGATTTGTATTTATATGTATTTTTTGAGTGATGATAAGTATTTCAGAGACTTGCCTTTAATTTTTCGAATGAATATTTGGTCATTTTACTTGTTATAACTCTAGAAGTTATTAGAGTCATTTTCCATCAACATTTTAAAATCTTTTGTTCTCTAGGTTTTGAAATTTGTAGAATTATCCGTCCAGACTAGTAAAGTCCACCTGATCTCGACTGACATGAGCCAGGGTGCAGTTCAATACCACTGGTTACCCGTGGATACCAGGTTACAACAGTTCATCATTTCCCTGAGTGGAGACAACCCAAATATCATGCTCAGAGCCCCAAATGGTACTTACTTGATTTTAGAATTTGATGTATTATTTTAACATTAGTAATAGTAGTAAGTTGAGTCTCGTCTATCCGACATGCTCAGTGATTAACCTCCGCCACGTTTCACGATCTTGTGCAAGGTTTATTGCTTCCTCGAAATTGTTAATATTAACGTCTTTAAATTGCGACTTTATTTTTCCAAGCAAGGTAGTCACAGGCCTTCCTACTGGTTTAGCAGTATGTCTCAGTGCTTCTTTTAAAGCAACCTTTGCTGGAGCGTCCTCCGGAAGTCTTGCTACATGACCGAAAAATCTCAATCTTCTATGTGCGACTATAGGATGACCAAGGTGTTTGGTTGGTTTCATTGTAGAGCTCATGGTTTGATAACCAATTGTTATTGGTCCATCTAATGTTGAGAATATTACGAAGTAGTCTCCTTTGAAAAGTGTCAATTTTGCGATCAAGATCCTTCATTGTGCCCCACAGTTCGCAATTGTACAAAAAAAAATACTCTTTAATAAAGCCTCAAAAATCCTAAGCTTATTTTAACATTCACATGTAGAAATATATAAATATAGGCAGTTTCCTTCAGTTGATCAATTATTTTCAGTTATAAGTAAGTATAAAGGATGTATTTGCAGTCAATTTCAGTGATCTTGTCCACAACATTATATGCAAATGCTTTACATATATCTATATATACAGAAATATAGGGACACACACAATGTTATTAGAGGGACTTAAGAGTGAAACGGAGTGTTAGCTCATGGAGTGTTAGCTCAGTGGTTAACGCCGGTGCCTTTCAATCATAAGGTCCCCGGTTCAAGTCACTCCCAGATTAATGTATGTCGTCCAGTTACAGAGTTGTTGACAATTAACAATTCATAATTATGGACGTTAAATATGAATGTAAGAGACTGACTTCAGTCAGCTTGCGGCTTTGTAAGCCTATGAGGCTTCTTCGCGAGTTCCTGCTTGCAGGAGGATCTAATATACATACATACATACATACATACATACATACACACATACATCCATACACGCATACATACATACATACATACATACATACATACATACATACATACATACATACATACACCCATACATACATACATACATACATACATACATACATTATGCAAACGGATAGAGTCATCACTCGATGATACGAACATTCAACCAAGACTGTCTCACATACTTAATGTCACTTGATACAAAACATTTTGTAAATTGTTACGTATAGTTTCTGCAGGTAAATGACAAATCTATGTACATCAGCAGTGGAATCTGATGACCCTCAAGTAAGAGTGTGAAATTCACATATTAATGTTTCAAGTTTCCCTTGCCACCTTAAACTTTTTTAGCATGCAGTTGATCCTAAAACTTTGACAGTTTCAAGTGGTCCTCCCCATGGGGGAAGGGGGGGTACTTATTTTAAATATTTCTCTTCCCCCAGATGGATAATGTTAATTCACCTAATTCCCATGTGTACTATTGTCAAATTGGTGAAGGCATTGACTTGTTGAAGCTGTAAAGCAATTTAGTCTCAGGAAGATCAGGGGTTGGAAGGGATCCCTAATTACCCTTCCCCACCCCCACCACAATCCCCTGCAGCACCAAAGTAAAGAAACTTTTTTATGGAGGAGTATCAATTTTTTGTGTGTGTGTGTGTTATCATTGTTATCAATAGGTGATGTAATACCTGTGGTACCAAATAGTCCAGAAAATCCACCAACAACTGGTCCATACTTAGAAGAATTGTTAACTCTAGGAAAAGCATACATCGTTGCCGTTCGGAATTCCACACCGGGAGTTTACCGCTTGAACGTCAGCAGTACGTCGACCAGTACCCTCCGTGTGCAAGGAATCAGTCTGTTAGATTTCAAGTTTGGTTTTTCAAGAGATAGGACCACCAACTTGAATCTTACGAGCAGGCTTCCTTTGAGAGGTAGGTTATTTTTGTTCCCCCCTGCCCCCTCCCCTCATTATTTGTTTGGTCAATAAACATTTCTTTTTCCATTCATTTCCTTATTCTTTACTGCTCTGCTTATACTAAAACTGACTGTCAACATCTGCACCATAACTGCAGAGGGGGGGGGAGGGGTTGAGGTCTGGGGGAGGTTAGGATAGGATAGGATAATAACAAATAGCTATATAACCAAATACATATAAAAAGAAGATAAATCTAGTGGATGCCCCCCCACCCTTTTTATCCTATCCCACCACCTCCATTTTCCCCATCCCCATTCCACTTTCTCCACCGCATTTCCATGTCCAATTTCCCCACCCCCCTTCCACCCCCTAGTAATACGTACCACAATCCTTCACACATAGTCGATACAGGCGGTACGGTAAGTGATTACCTGCTTTTTACTGGGATTATGATATCGATTACTGTTGAACGTGTGCTACTTTAAAACACCACATTTACAGGGGTACGGTCCCAGCTCCTCATCTCGGCCGATCAGCTTCTCCCGAGTCGACGATGCCTGAAGAAAGTTGAATTTCTGAATCTGCAAGGGCACATCATTCCCGGCCACGAGTACACCTTGGAGCCCGATCCTGGCTATCCGACTCAGGATGGGATCTACACCGTCTCTGACATCATCCCCCCCGGCGATTACTTTCACATCCGAGTCAAGGGCATCGATCACCAGAATTACACCTTCCAGCGAATCACAGCAGCAGCAGTCAGTCCACTGGTTCCTGGTAAGTCTGAATTTTGCAGAATTTTAAAACTCTAAATCGTTTATTCTAGATTCCCATAAATCCTTCTTTTTTTTCCCAACACGGATGGATAATTTTTTTTTGGGCCGATAATGATTTAATGTGGATTTTCACTTTGTGATCGTCTTATATGTCAACGTCTCGTGGTCTCTGGCGATGACTACTTCTCTCATTCGGCCGTCGAATTATTACCATCCGTCCGTTTCCAGTTTCATAACCGCAGTGTTTCCAACAGCTGTTGAGATGATGCTTTGGCTGTGCTCATGGAAAACTGTCACCTCCTTAAAATGGAAGTTAAGTTTTTTTTTTTCGTCTGTCAGTAAGTGAAGTAAAAGCTGACATAAAACATTCTATCATCTATCGTGGAAGCAACATGGCAGATTTCTACTCGCTCTTGAAGCCGTAAGGTCTTGTACTCGCACCTACCGAAATGTTGATAGTTATCATATGTTTATATCGACCCATTAAAGTACTAACAGAAGAACCGAAGACACCAGGTGGGTAGTTTGAGACCGCTTGACTTCCCCTTGAAGTAAAGATTAAGATCATTATCTGAGGAATATTAACATCGCATTTTTTTCCCCTTTCTTTTTGATCCATCTCTGTATTTATTTTGTTGTTTGAATGTCTGCCCGCCGACACCTTTTTGCCTTCATGGTTTGCATCGTTGCAGACGAGAAATGGTTTGTGGAAGTTGGGCTTAGGGTGTTGACAAATGGATCATCGCCTGGCCAGGTGATGACCCCAGTATTCCGTGCGTGTCTGTTACCATGGTAATGGTTTTTTGTTATACTGGATGCCTGAGTTGTCTGTCTGGATTGAACAGCATAAGACATCTCAATGTTGAATTTAAGAAAATGAGCACTGCATTGTCAGAAATTTTAATAAATAGTCTTCGATATTCTCTGTCTGGCTTTGGTGATGTAGATATAAAAATAAAAAAATTGAGGAAGATGAAGTGAATACTGCAAAATTCCTTTTCCTATCATCAAATTTCTCAAAGGAAATAGTGAAAAAAAGGTCATAAGTTCATAACATTCTTTGTACCTCTTGATGTCACACAACATCTGCAGCCAACGGGTCAGTCCATAACGGTCAATTAATTCGATAACGGAAATTTTTTGTAGAGTGGCATTTGATTGGAAGTGCGTTTCCCTTGATAACCCAGTGAATACAATTGTAAAGTAAGTAGCACTGTACAAATTTTTTAATTTTATTTTCAGCTGCTCCGTTGCCTAGAATGGCAGCCAGGACTCGGGGATTCTTTGGAAAGATGGCCACACTTAGATGTTTTGTGGATAGCATGCTTCCATTTACGGTAGAGTGGAGGAAAGGAGAAGAAGTGATTGGGATGACCGATCAGTTCAGGTACCATCACAAAACTACTCATCAGAATAACTATTAACTCCTTAAAATCTGGTCTGTTTTCTTGACAGTCGTTCTCTCCAAAGTCATATAAACAGATGATAATGACGAACAAATAATATTTATTATAAAGTCTCTTTTTTATTCCTTGATCATCCTTTCAATCAATTTGAGTGAAGCATAATTCCCTGCACAATCTGTACAAGTTAGTCAAATAGTATCAACTCACCACCTACTCGCGCCCAGTGTTATGGTGGTGGAGAACATACCCCCCCAAATGTTCAGTGCACCCCCTGGTCCTCCCAGGTGAAATTTGCCATGTTAAAAAAAAAAGAAAAAAAGTTTGGCAGAAAGTGACATAAGATTTTCGACCTCTATAGACTGGAATATACTGATTTCTACCTCCAAACTTCTGCTGAATTGAAGCTGATATAAGTTCTAGAATAGTGAAAGCCCAGAAGCTTTGGGGGGGGGGGGGCTTGAACCCTACCAGTGATGTGTCACTTGCCATCACCTTTACTCATGATGTATTTGGCATATCAGGTATATATTTTTTTGCTGTATTTTCATTACCAGTGAGAGTTCCCTTGTTGAGTATGATGTCGGTAATGCCCACAGCCAAGTGGAAGGTAACTACTCATGTATTGCACACAGCAGGGACATGGAGAAACCTTTGATGGGTAGAGCGGACACATTCCTAGATGTCACAGGTAGAGTGCCTAAGTATTCAAAGAATAGACCACCTGCAGTAGCAGTCACGGTCATCTGTGTCATTAAAATGACTTCAGAAAAACCTTTTTGATATCGTTAAAAGAACAAAATTTGTCAATTGCTAATTATGCCAAATTAATGTATCCTTGCAGGTATGGGCAGTATATCAAAGTTTACTCTTTAAATGACAACTTTGCAAATGACTTGTAAACTGCCTGGACAACCTTTGGAATACCTTCAATGTGAAATGTTGCATTCACGATGTTGTCACCATGCACTAACAGACCGTATAGAATGCTTACAGTGAAGTTTTGATACTAGCAAGAGTTGATTTGTAAAATTTTGTAAAATATTTTGCATCATCGTTGAATTTTCTTGCAAGGAGTGACAGCTCTTGATAATTGCTTTCCTGTAACAGAACCGCCCCCAAAAATTCTACCTCCAAGCAACGTGACGACGGTACCCGGTCGGGACGCCATTCTGACTTGTGACATTTCCAGTACCGTCCCATATAACGTCACATGGGATAGACCCGGCAGCTCGCATTCCCTTCGACTCAACACCAGAGTTCATCTCCTGAGAAGCGGGTCCCTCATCATCAGGGACGTCCGTCAGGAGGATACCGGGAGATTCCGTTGCATCGCCAGAAACGAGGGAGGGTACAGCTTTGACTACGTTTCCCTCCTCATTCAAGGTTTGTGCCGTATTCACCATGATTGAAGATCTATAGCTTTCTCTTTTGACTTGCAATGTTGTATTGCCCCTCCTCCCTAAACTATGCTAGAAGTCAAATAATAGTTACTCTTTCAACAAGCATTTTTAAATTTTAAATGTAATATATGTTTATATACATTCATTTGATGACATCCAGAAAGGGTGGGTGTCTTCTGTTAGACATAGTTCCGATAACACTCGGCAGGTTAGGTTAAATCGCTGGCAGGTTGTGACAAAGCACACACCTAGCTGCTTCACGCTATTGAGATACATGCATGATTTGAGAGACAAGAAAACAGAAAAGAAAAAAAACTGATTGAGTAGATGTGCATCTTTCAAAGTTACAGACTTAGATGTTAAAATAAGAATTTTGAAACATGTAGAGGGCGCTTCAAATTACTTCCCATGTTCTTCTATTCCTACAGAGCCACCTGAAGCTTTTGCCCCTCAGCCCAATGTGACCTTCATGGCGTGGGACAATACTATCCTCACCTGCACCGCTACCGGTATACCAACACCCAGGATGACATGGACAAAGGACGGCCTACCTCTGCCAGACGACTCTCGAGTGGTCGACTTTGGGGACGGAAGACTGTTCCTCAGAAGTATGACCCCGAGTCTGGCCGGTATCTATACCTGTCACGCTATAAATGATGCTGGCGCCAGTGAAATACCCATTTATGTCTCCTACTCAGGTAAGACAAACTATGACATATCGGGGGAAGGGACGGCCGGAAATTGGGGGCTTGGGTGGGTGTGTGGGTATTGGCATTGTGTGTTATGTGAACTTAATGAATGAATGAAATTAAAATTGATGTTTTCCCCCTTTTTTCCTTTTTTTTTTCCTTCCCCCCCCCCCCCATTAACGGTCACAACCTTAATGTGGGTTAGTTTCTGTCTCGATGTAAGGTTACCGGGTTTAAGCTGTTTTGTTTTCGTTCAGAGACCTTCATCTTGGTTGGCCCTTCTTAAAAAATGACATAATACAGAGCAAGAGATGATGCAACTTTGCTTTGTACTAAGTACAGGAAAGGCAAAAACAGTGGCTTCAAAGTTTTGTGCGCACATATTGGCCGTCAATTTCGATTTAAGAATTGTACTACCAGAACCAATGCAGAAAGAACAGACACCTTTGCTTGTTGCTGGCAAACATGAATGCTGTTCACCTTCATTCTCTCTCTTCATCAAAATCCTCTACAGTTCCGCCAACAATTCTGGAGGAGGTAAAGCAGAGCTACACGGTCATCGAGACCGAATCGGTGCAACTGAACTGTCCAGCGGAGGGATTCCCCAGACCGCAGATCCAGTGGTTATTTAACGGAGAACCAATCTTAAACCCTGGCCTCGACCACTTTGTCGACGACCAGGGCTCCCTCTCCATTCCCTTCGCGGCCAGCGAGAATGGTGGCACCTACACCTGTAAGGTGGTGAATCCAGCCGGCCAGGTTTCACTCGACATAGCATTGCACGTGTTGGGTGAGTAAGAACGGACATGCATTATCATCGGTTGGATCTTTAGAGCACAGTATCCATGTGTTTTGAACTGTTTGCTCAAATCTATATAATGATGGCAAGTGAAGCATAGCTGCAACCACAACCAGCGATCAATCTACTGTACTGGATCTGTTTTGTGCAGAAGATATGAATGGATACTGAAATTTTTCTCTCTTTTTACTTGCAAATAATACTTTATTGGTACTCACAATGGATGATATAAGTGTTTCAGCCATGAACAGATAACGGTGTGTTGAACATGCTTTCTTATACCGGAGAGACATTTTGCTGATTTTTAAAAAAGGAAAAAAAAAATACTCAAGTTTTTGCTTCAGATTCTTTGTGCTTTACTCTCTTTATTTCATGTTGGCTTTACAAATAATGTCAAGTTTGTGCTAATAGAAGGCATTGTTGCGATTGTAGCAGCAAAGTAATTTGATGGAATGTGTTCTGTAATTCTTTTGTGTTGTCTCTCAAACTGCCAAGTGGAACAACAATTATGCAAGACAATCTCTTTGATGATAAAAAGGATGCTCAGTAATTACTGGATACACTCGATTAATTTTAATTAAAAAAATAGAACTTTCATGAATTTTGCAAATTTCATCTTACTTAAAATCCTTTGAACAATTCAAAATCATTCACACAATTGAAGATGACATTGTCTTTCTTATAATATTGAAAGTACTATAGATGGAGTACAATCAACTAATGTTTTTTAATCATTTTGATATCTTAAAAGAGATGCATGTGATTCAAACCATACCATC
>TCONS_00028348	evm.TU.Chr19.305
ACTAGACTGTAGATCAGTACGCATGGCTAGGTTATGTGTTTGTTGTTAACTCACTGTGTAGTGCTAGCGTCCACATGTTTTTGTATTATGCGGGTATTGCATGAACACAGCACTCATATATATACATACAACTTTGGAACAAAAACGTATAGTTTTGCAGCGGAGTCAACCGGAACCAACGGTAGTGTATATCAATCTCCTTTACTGCTGTCACTGATGCAGATGGTTTTCGGTCAACTAATTGCGACCATGAAGGAAAACTGAACAATAGTCACGATCACTCGATGCTATTTCTGTTGGTGGCCACATAGTGCAAAGAAGTCCTTTATAACTAAAGTGAAGTCGAAGCGGGATCATTCAGTTTTGTATCTTCTTATTTTGAAACGCCAGCTGCGCCAAGTCTAGATTTGACTTGCAATTCATAGCGAGATAATAAACCGTTACTGGACCCTTACTAACATGGCTATACATTGTTGGCGACAAAGCTCATGGCGGCTAAGGACTTTTCGATGTTTCCTATTGATAAGTATTATTTCCCTCATCATTCCCAATGTCTTTCCCCAAAGTTTACCCACAAACCTGACAGATTTCATTGAACTGACAGATTATGACCTCCCGGAGGATGAGGAGGTAGAAGATACGCCGGAGGAACCAGACTATCCTCCGGGTTCTACATCATTGACTTTTGTATTCGATACTACCGGTTCCATGCACGACGCCCTTATGAAGGTACAGGATGGAGCAACTAGAATCTTAGAAACGACAACCAGTAATGCAGATACACCAGTATATAACTTTGTCCTTGTGCCATTCCATGATCCACGCGTTGGACCAGTAACAGAGACTCGGGACCAAGATTTATTCTTGAGCGAACTCAACGACATCTACGTCCACGGAGGTGGCGATTGTCCCGAGATGAGTGTATCGGCCATTAAATTAGCGTTGGAACGCAGTCTGCCCGGTTCACAGATATATGTATTTACAGATGCCAGAGCGAAGGACTACAACAAAACGAAAGACGTATTGAAACTGATCCAAGACAAAGAAAGCCAGGTATGACATAATGCAACCTTCATGTCTCCCCCCCTATTAGCCACCAAGTAACAGGATGATAACCTTTAAGAAATAAAAAAACAGCATTTTTAGCAACCAATTTTTTTCGAAATAGGAAGGAAGCTATTGAAGCTGATCCAAGACACAGAAAGCCAGGTTGTGTTTGTATTGACTGGCGACTGTGATAACTCTGCACACGAGGGTTACACAGCCTACGAACAGATTGCAGCCGCCAGTTCTGGTCAGGTCTTCCACTTAAATAAGTCAGATGTCGAAGAGGTTTTGAAATTTGTAGAATTATCCGTCCAGACTAGTAAAGTCCACCTGATCTCGACTGACATGAGCCAGGGTGCAGTTCAATACCACTGGTTACCCGTGGATACCAGGTTACAACAGTTCATCATTTCCCTGAGTGGAGACAACCCAAATATCATGCTCAGAGCCCCAAATGGTGATGTAATACCTGTGGTACCAAATAGTCCAGAAAATCCACCAACAACTGGTCCATACTTAGAAGAATTGTTAACTCTAGGAAAAGCATACATCGTTGCCGTTCGGAATTCCACACCGGGAGTTTACCGCTTGAACGTCAGCAGTACGTCGACCAGTACCCTCCGTGTGCAAGGAATCAGTCTGTTAGATTTCAAGTTTGGTTTTTCAAGAGATAGGACCACCAACTTGAATCTTACGAGCAGGCTTCCTTTGAGAGGGGTACGGTCCCAGCTCCTCATCTCGGCCGATCAGCTTCTCCCGAGTCGACGATGCCTGAAGAAAGTTGAATTTCTGAATCTGCAAGGGCACATCATTCCCGGCCACGAGTACACCTTGGAGCCCGATCCTGGCTATCCGACTCAGGATGGGATCTACACCGTCTCTGACATCATCCCCCCCGGCGATTACTTTCACATCCGAGTCAAGGGCATCGATCACCAGAATTACACCTTCCAGCGAATCACAGCAGCAGCAGTCAGTCCACTGGTTCCTGCTGCTCCGTTGCCTAGAATGGCAGCCAGGACTCGGGGATTCTTTGGAAAGATGGCCACACTTAGATGTTTTGTGGATAGCATGCTTCCATTTACGGTAGAGTGGAGGAAAGGAGAAGAAGTGATTGGGATGACCGATCAGTTCAGTGAGAGTTCCCTTGTTGAGTATGATGTCGGTAATGCCCACAGCCAAGTGGAAGGTAACTACTCATGTATTGCACACAGCAGGGACATGGAGAAACCTTTGATGGGTAGAGCGGACACATTCCTAGATGTCACAGAACCGCCCCCAAAAATTCTACCTCCAAGCAACGTGACGACGGTACCCGGTCGGGACGCCATTCTGACTTGTGACATTTCCAGTACCGTCCCATATAACGTCACATGGGATAGACCCGGCAGCTCGCATTCCCTTCGACTCAACACCAGAGTTCATCTCCTGAGAAGCGGGTCCCTCATCATCAGGGACGTCCGTCAGGAGGATACCGGGAGATTCCGTTGCATCGCCAGAAACGAGGGAGGGTACAGCTTTGACTACGTTTCCCTCCTCATTCAAGAGCCACCTGAAGCTTTTGCCCCTCAGCCCAATGTGACCTTCATGGCGTGGGACAATACTATCCTCACCTGCACCGCTACCGGTATACCAACACCCAGGATGACATGGACAAAGGACGGCCTACCTCTGCCAGACGACTCTCGAGTGGTCGACTTTGGGGACGGAAGACTGTTCCTCAGAAGTATGACCCCGAGTCTGGCCGGTATCTATACCTGTCACGCTATAAATGATGCTGGCGCCAGTGAAATACCCATTTATGTCTCCTACTCAGTTCCGCCAACAATTCTGGAGGAGGTAAAGCAGAGCTACACGGTCATCGAGACCGAATCGGTGCAACTGAACTGTCCAGCGGAGGGATTCCCCAGACCGCAGATCCAGTGGTTATTTAACGGAGAACCAATCTTAAACCCTGGCCTCGACCACTTTGTCGACGACCAGGGCTCCCTCTCCATTCCCTTCGCGGCCAGCGAGAATGGTGGCACCTACACCTGTAAGGTGGTGAATCCAGCCGGCCAGGTTTCACTCGACATAGCATTGCACGTGTTGGGTGAGTAAGAACGGACATGCATTATCATCGGTTGGATCTTTAGAGCACAGTATCCATGTGTTTTGAACTGTTTGCTCAAATCTATATAATGATGGCAAGTGAAGCATAGCTGCAACCACAACCAGCGATCAATCTACTGTACTGGATCTGTTTTGTGCAGAAGATATGAATGGATACTGAAATTTTTCTCTCTTTTTACTTGCAAATAATACTTTATTGGTACTCACAATGGATGATATAAGTGTTTCAGCCATGAACAGATAACGGTGTGTTGAACATGCTTTCTTATACCGGAGAGACATTTTGCTGATTTTTAAAAAAGGAAAAAAAAAATACTCAAGTTTTTGCTTCAGATTCTTTGTGCTTTACTCTCTTTATTTCATGTTGGCTTTACAAATAATGTCAAGTTTGTGCTAATAGAAGGCATTGTTGCGATTGTAGCAGCAAAGTAATTTGATGGAATGTGTTCTGTAATTCTTTTGTGTTGTCTCTCAAACTGCCAAGTGGAACAACAATTATGCAAGACAATCTCTTTGATGATAAAAAGGATGCTCAGTAATTACTGGATACACTCGATTAATTTTAATTAAAAAAATAGAACTTTCATGAATTTTGCAAATTTCATCTTACTTAAAATCCTTTGAACAATTCAAAATCATTCACACAATTGAAGATGACATTGTCTTTCTTATAATATTGAAAGTACTATAGATGGAGTACAATCAACTAATGTTTTTTAATCATTTTGATATCTTAAAAGAGATGCATGTGATTCAAACCATACCATCTGGATGTGAAACATCAACAATCAACAGTAGATAATTTATTCCCAGAATCAGCTGATATTATTAAATATTAAAATACAGATCAATTCAGCACATACTTTTCACTGATTTTGATCCATTAGTTGCTTTCCCTGAGCCTCCTGAGGTGGATTTCTGAAACAATCCTCTAGTAATGAAATGTCGACTAATTTGTACATTCATCTTTTCAAATGTTGAACAGACTGAATAAGAACACTATTGAATGAAGGGTCAGTTACAAGGACTGAATTTAAAAAATTATAATATAAAAAAGGTAATGTTTCAGAAATAGTAATGCATGGTTCTTAACCGAAATTATACAGTCCTTTTTAGTGCACTTAATTAAACAGCACTTAAATAAACGTCTGAGAGATGCAGACGATCCACTTCTCTCATCTTATAATAATAACTC
>TCONS_00028349	evm.TU.Chr19.305
ACTAGACTGTAGATCAGTACGCATGGCTAGGTTATGTGTTTGTTGTTAACTCACTGTGTAGTGCTAGCGTCCACATGTTTTTGTATTATGCGGGTATTGCATGAACACAGCACTCATAACCGGAACCAACGGTAGTGTATATCAATCTCCTTTACTGCTGTCACTGATGCAGATGGTTTTCGGTCAACTAATTGCGACCATGAAGGAAAACTGAACAATAGTCACGATCACTCGATGCTATTTCTGTTGGTGGCCACATAGTGCAAAGAAGTCCTTTATAACTAAAGTGAAGTCGAAGCGGGATCATTCAGTTTTGTATCTTCTTATTTTGAAACGCCAGCTGCGCCAAGTCTAGATTTGACTTGCAATTCATAGCGAGATAATAAACCGTTACTGGACCCTTACTAACATGGCTATACATTGTTGGCGACAAAGCTCATGGCGGCTAAGGACTTTTCGATGTTTCCTATTGATAAGTATTATTTCCCTCATCATTCCCAATGTCTTTCCCCAAAGTTTACCCACAAACCTGACAGATTTCATTGAACTGACAGATTATGACCTCCCGGAGGATGAGGAGGTAGAAGATACGCCGGAGGAACCAGACTATCCTCCGGGTTCTACATCATTGACTTTTGTATTCGATACTACCGGTTCCATGCACGACGCCCTTATGAAGGTACAGGATGGAGCAACTAGAATCTTAGAAACGACAACCAGTAATGCAGATACACCAGTATATAACTTTGTCCTTGTGCCATTCCATGATCCACGCGTTGGACCAGTAACAGAGACTCGGGACCAAGATTTATTCTTGAGCGAACTCAACGACATCTACGTCCACGGAGGTGGCGATTGTCCCGAGATGAGTGTATCGGCCATTAAATTAGCGTTGGAACGCAGTCTGCCCGGTTCACAGATATATGTATTTACAGATGCCAGAGCGAAGGACTACAACAAAACGAAAGACGTATTGAAACTGATCCAAGACAAAGAAAGCCAGGTTGTGTTTGTATTGACTGGCGACTGTGATAACTCTGCACACGAGGGTTACACAGCCTACGAACAGATTGCAGCCGCCAGTTCTGGTCAGGTCTTCCACTTAAATAAGTCAGATGTCGAAGAGGTTTTGAAATTTGTAGAATTATCCGTCCAGACTAGTAAAGTCCACCTGATCTCGACTGACATGAGCCAGGGTGCAGTTCAATACCACTGGTTACCCGTGGATACCAGGTTACAACAGTTCATCATTTCCCTGAGTGGAGACAACCCAAATATCATGCTCAGAGCCCCAAATGGTGATGTAATACCTGTGGTACCAAATAGTCCAGAAAATCCACCAACAACTGGTCCATACTTAGAAGAATTGTTAACTCTAGGAAAAGCATACATCGTTGCCGTTCGGAATTCCACACCGGGAGTTTACCGCTTGAACGTCAGCAGTACGTCGACCAGTACCCTCCGTGTGCAAGGAATCAGTCTGTTAGATTTCAAGTTTGGTTTTTCAAGAGATAGGACCACCAACTTGAATCTTACGAGCAGGCTTCCTTTGAGAGGGGTACGGTCCCAGCTCCTCATCTCGGCCGATCAGCTTCTCCCGAGTCGACGATGCCTGAAGAAAGTTGAATTTCTGAATCTGCAAGGGCACATCATTCCCGGCCACGAGTACACCTTGGAGCCCGATCCTGGCTATCCGACTCAGGATGGGATCTACACCGTCTCTGACATCATCCCCCCCGGCGATTACTTTCACATCCGAGTCAAGGGCATCGATCACCAGAATTACACCTTCCAGCGAATCACAGCAGCAGCAGTCAGTCCACTGGTTCCTGCTGCTCCGTTGCCTAGAATGGCAGCCAGGACTCGGGGATTCTTTGGAAAGATGGCCACACTTAGATGTTTTGTGGATAGCATGCTTCCATTTACGGTAGAGTGGAGGAAAGGAGAAGAAGTGATTGGGATGACCGATCAGTTCAGTGAGAGTTCCCTTGTTGAGTATGATGTCGGTAATGCCCACAGCCAAGTGGAAGGTAACTACTCATGTATTGCACACAGCAGGGACATGGAGAAACCTTTGATGGGTAGAGCGGACACATTCCTAGATGTCACAGAACCGCCCCCAAAAATTCTACCTCCAAGCAACGTGACGACGGTACCCGGTCGGGACGCCATTCTGACTTGTGACATTTCCAGTACCGTCCCATATAACGTCACATGGGATAGACCCGGCAGCTCGCATTCCCTTCGACTCAACACCAGAGTTCATCTCCTGAGAAGCGGGTCCCTCATCATCAGGGACGTCCGTCAGGAGGATACCGGGAGATTCCGTTGCATCGCCAGAAACGAGGGAGGGTACAGCTTTGACTACGTTTCCCTCCTCATTCAAGAGCCACCTGAAGCTTTTGCCCCTCAGCCCAATGTGACCTTCATGGCGTGGGACAATACTATCCTCACCTGCACCGCTACCGGTATACCAACACCCAGGATGACATGGACAAAGGACGGCCTACCTCTGCCAGACGACTCTCGAGTGGTCGACTTTGGGGACGGAAGACTGTTCCTCAGAAGTATGACCCCGAGTCTGGCCGGTATCTATACCTGTCACGCTATAAATGATGCTGGCGCCAGTGAAATACCCATTTATGTCTCCTACTCAGTTCCGCCAACAATTCTGGAGGAGGTAAAGCAGAGCTACACGGTCATCGAGACCGAATCGGTGCAACTGAACTGTCCAGCGGAGGGATTCCCCAGACCGCAGATCCAGTGGTTATTTAACGGAGAACCAATCTTAAACCCTGGCCTCGACCACTTTGTCGACGACCAGGGCTCCCTCTCCATTCCCTTCGCGGCCAGCGAGAATGGTGGCACCTACACCTGTAAGGTGGTGAATCCAGCCGGCCAGGTTTCACTCGACATAGCATTGCACGTGTTGGGTGAGTAAGAACGGACATGCATTATCATCGGTTGGATCTTTAGAGCACAGTATCCATGTGTTTTGAACTGTTTGCTCAAATCTATATAATGATGGCAAGTGAAGCATAGCTGCAACCACAACCAGCGATCAATCTACTGTACTGGATCTGTTTTGTGCAGAAGATATGAATGGATACTGAAATTTTTCTCTCTTTTTACTTGCAAATAATACTTTATTGGTACTCACAATGGATGATATAAGTGTTTCAGCCATGAACAGATAACGGTGTGTTGAACATGCTTTCTTATACCGGAGAGACATTTTGCTGATTTTTAAAAAAGGAAAAAAAAAATACTCAAGTTTTTGCTTCAGATTCTTTGTGCTTTACTCTCTTTATTTCATGTTGGCTTTACAAATAATGTCAAGTTTGTGCTAATAGAAGGCATTGTTGCGATTGTAGCAGCAAAGTAATTTGATGGAATGTGTTCTGTAATTCTTTTGTGTTGTCTCTCAAACTGCCAAGTGGAACAACAATTATGCAAGACAATCTCTTTGATGATAAAAAGGATGCTCAGTAATTACTGGATACACTCGATTAATTTTAATTAAAAAAATAGAACTTTCATGAATTTTGCAAATTTCATCTTACTTAAAATCCTTTGAACAATTCAAAATCATTCACACAATTGAAGATGACATTGTCTTTCTTATAATATTGAAAGTACTATAGATGGAGTACAATCAACTAATGTTTTTTAATCATTTTGATATCTTAAAAGAGATGCATGTGATTCAAACCATACCATCTGGATGTGAAACATCAACAATCAACAGTAGATAATTTATTCCCAGAATCAGCTGATATTATTAAATATTAAAATACAGATCAATTCAGCACATACTTTTCACTGATTTTGATCCATTAGTTGCTTTCCCTGAGCCTCCTGAGGTGGATTTCTGAAACAATCCTCTAGTAATGAAATGTCGACTAATTTGTACATTCATCTTTTCAAATGTTGAACAGACTGAATAAGAACACTATTGAATGAAGGGTCAGTTACAAGGACTGAATTTAAAAAATTATAATATAAAAAAGGTAATGTTTCAGAAATAGTAATGCATGGTTCTTAACCGAAATTATACAGTCCTTTTTAGTGCACTTAATTAAACAGCACTTAAATAAACGTCTGAGAGATGCAGACGATCCACTTCTCTCATCTTATAATAATAACTC
>TCONS_00028350	evm.TU.Chr19.305
TGTTTACTGCGCCACATGTGTGAGCTAAGTAACATATTCGACCCTAGCTTAGGCTACTGTACGTAAAAGATTAACCAAAGTTCTTAGCTTGGGCTGAGTTGCCAAAAAATTCGATTTGTGCGCTGGAAGATTTGCAGGCATTAACCGAAACCTAAGTCCTGCACGATGACACCAAGTTCTAAGAAAACAAGGAAAAGAAAGAGGAGAAAGCCTGTCACCGAACAAGAACAAGGGAATCGGTCTAAGAGAAGTAAATCTCTTATATGGGAAATTCATCATCTGAATCAAGAGTTAGACAGGATCACTGCTGATCCAGATCTGACAACTCAGGAGCAAGAAACAAAGAAGGAGAACCTACAGGAGAAGATAGCAACGCTTGGTGGCCTAACAGCTTATCAGACTGCCTCTAAGAAAGGAGAACATCACCATGGCAACTTCAACACTGCCCAGTGGGTGATAAAAGCATTGCAAGAGGTTTTTCCTGCAGGGCAAGAGAGACCACAGTTGGAGTTATTAGACGTTGGTGCAGTCAGCTTGAATTATGAAAAACAGAAGAAATGGATTTCATGCACTGCTATTGATCTACATCCACAACAAGCTGATATTTTGGAGTGTGACCTGATCAAGTTTCAGATGAAACAGTCAGAGATATTTGATGTCATTGTCCTCAGTTTGGTCCTCAACTTTGCCGGAACACCAGAGAAGAGGGGAAGAATGTTGCAGTGTAGCAGTCGCCTTTGTAAAGAGAACGGATATGTCTTTATTGTCCTGCCGTTGGCGTGCCTTGATAATTCCAGGTACATGACCGATGACTTACTGGATGAAATCATGGCGAGTCTTGGGTTCAAGAAGGTCAAAGGTCACAACAGTCGTAAGCTCAGCTTCAAGATGTACCAAAAGGAGGAAGCCAAAGGGAAACAGGATTTTAAGAAAAGGAAAGTCAGGGAGGGAGTCAGATGTAATAACTTTTGTATAACTATGGAGAGAAGAGGCAGGTGACCTTCTGAATGCAACCAGCCAGGACTTGTATATGCTAACATCAGTTTCACTCGGAAGAGTAAAGCAAACATCGTCTTGAAGGCACAACATTTTGGCCCAGTGGTGTGTTTGCAAAAGTCTTCCATAAAAATTGAAGTTTTAAAATGTTTCGAGAGAAATCTATGTATACTTTTGTGAATAGTTGGCATGTTGACATGCCAAGAATTCTTTGTCATTCTTCTCACGATTGTAGGCGAGAAAGGACATTTCCCCTTGGTTTGAAACAAACTCCATACAGGCATGATTTAATTAGACATTTGAGTCGTTATTTTTTAATGAATACTGGACTCCGAAGTTTACAGTTCACCAATGTTTTCTACTTCCCGCTAGATTAATGCCAAGTTTCATTATTCTACAAGATCAATGAAGGTTTAGCTTGCATGAGAATTGACACCGTCGGTTGGGGAGTAATCCTATACAGTTCATAATAATACAATTTCAACCCTAAATATTATGCAAGATAGGCTAGGCCAGCTACCTTTGCTATGTCAGTGTGGTAGGTCTAAGCACAGTATCCATGTGTTTTGAACTGTTTGCTCAAATCTATTACGATAAATTAACGCAATAAAATAATGACAAGCGAAAGAAAGCTGCAACCCACAACCAGCGATCAATCTACTGTACTGGATCTGTTTTGTACAGAACATATGAATAGATACAGAAATTGTTTTCTCTTTTTACTTGCAAATAATACTTTATTAGTACTCGTAATGGATGATAAAAGTGTTTCAGCCATGAACAGATAACGATGTGTTGAACATGTTTTCTTATACCTCAGAGACATTTTGCTGACCTCAAAAAGGAAAAGAAATACACAAGTTTTCACTTCAGTGTCTTTGTGCTTTACTCTCTTTATTTCATCTTGACTTTACAAATAATGTCAAGTTTGTGCTAATAATGAAGGCGTTGCTGCGATTTTAGCAGCAAATTAATTTACATGATGGAATGTGTTCTGTAATTCTTTTGTTTTGTCTTTCCCACTGCCAAGTGGAACAACAATTATGCAAGACAATCTCTTTGATGATAAAAGGACGCTCGCTAATTACTGGATACACTCGATTAATTTTAATAAAAAAATAGAACTTTCATGAATTTTGCAAATTTCATCTTAAAATCCTTTGAAAAATTAAAATTCATTCACACAATTGAAGATGACATTGTCTTTCTTATAATATTGAAAGTACTATAGATGGAGTACAATCAACTAATGTTTTTTAATCATTTTGATATCTTAAAAGAGATGCATGTGATTCAAACCATACCATCTGGATGTGAAACATCAACAATCAACAGTAGATAATTTATTCCCAGAATCAGCTGATATTATTAAATATTAAAATACAGATCAATTCAGCACATACTTTTCACTGATTTTGATCCATTAGTTGCTTTCCCTGAGCCTCCTGAGGTGGATTTCTGAAACAATCCTCTAGTAATGAAATGTCGACTAATTTGTACATTCATCTTTTCAAATGTTGAACAGACTGAATAAGAACACTATTGAATGAAGGGTCAGTTACAAGGACTGAATTTAAAAAATTATAATATAAAAAAGGTAATGTTTCAGAAATAGTAATGCATGGTTCTTAACCGAAATTATACAGTCCTTTTTAGTGCACTTAATTAAACAGCACTTAAATAAACGTCTGAGAGATGCAGACGATCCACTTCTCTCATCTTATAATAATAACTC
>TCONS_00028351	evm.TU.Chr19.305
AATGTTTACTGCGCCACATGTGTGAGCTAAGTAACATATTCGACCCTAGCTTAGGCTACTGTACGTAAAAGATTAACCAAAGTTCTTAGCTTGGGCTGAGTTGCCAAAAAATTCGATTTGTGCGCTGGAAGATTTGCAGGCATTAACCGAAACCTAAGTCCTGCACGATGACACCAAGTTCTAAGAAAACAAGGAAAAGAAAGAGGAGAAAGCCTGTCACCGAACAAGAACAAGGGAATCGGTCTAAGAGAAGTAAATCTCTTATATGGGAAATTCATCATCTGAATCAAGAGTTAGACAGGATCACTGCTGATCCAGATCTGACAACTCAGGAGCAAGAAACAAAGAAGGAGAACCTACAGGAGAAGATAGCAACGCTTGGTGGCCTAACAGCTTATCAGACTGCCTCTAAGAAAGGAGAACATCACCATGGCAACTTCAACACTGCCCAGTGGGTGATAAAAGCATTGCAAGAGGTTTTTCCTGCAGGGCAAGAGAGACCACAGTTGGAGTTATTAGACGTTGGTGCAGTCAGCTTGAATTATGAAAAACAGAAGAAATGGATTTCATGCACTGCTATTGATCTACATCCACAACAAGCTGATATTTTGGAGTGTGACCTGATCAAGTTTCAGATGAAACAGTCAGAGATATTTGATGTCATTGTCCTCAGTTTGGTCCTCAACTTTGCCGGAACACCAGAGAAGAGGGGAAGAATGTTGCAGTGTAGCAGTCGCCTTTGTAAAGAGAACGGATATGTCTTTATTGTCCTGCCGTTGGCGTGCCTTGATAATTCCAGGTACATGACCGATGACTTACTGGATGAAATCATGGCGAGTCTTGGGTTCAAGAAGGTCAAAGGTCACAACAGTCGTAAGCTCAGCTTCAAGATGTACCAAAAGGAGGAAGCCAAAGGGAAACAGGATTTTAAGAAAAGGAAAGTCAGGGAGGGAGTCAGATGTAATAACTTTTGTATAACTATGGAGAGAAGAGGCAGGTGACCTTCTGAATGCAACCAGCCAGGACTTGTATATGCTAACATCAGTTTCACTCGGAAGAGTAAAGCAAACATCGTCTTGAAGGCACAACATTTTGGCCCAGTGGTGTGTTTGCAAAAGTCTTCCATAAAAATTGAAGTTTTAAAATGTTTCGAGAGAAATCTATGTATACTTTTGTGAATAGTTGGCATGTTGACATGCCAAGAATTCTTTGTCATTCTTCTCACGATTGTAGGCGAGAAAGGACATTTCCCCTTGGTTTGAAACAAACTCCATACAGGCATGATTTAATTAGACATTTGAGTCGTTATTTTTTAATGAATACTGGACTCCGAAGTTTACAGTTCACCAATGTTTTCTACTTCCCGCTAGATTAATGCCAAGTTTCATTATTCTACAAGATCAATGAAGGTTTAGCTTGCATGAGAATTGACACCGTCGGTTGGGGAGTAATCCTATACAGTTCATAATAATACAATTTCAACCCTAAATATTATGCAAGATAGGCTAGGCCAGCCAGGGGCGTAGCGAAGGGGTTTTTGTTGGGGGGGTGTGGAGAATTTGATTTGCCGACGGATCTGGAAGTGGTGACTGAAATGGGGGAGGGGTCTAAGGGGAGGGGGTGTCCCCCTCCCCTTTGGAAAATTTTTAGTTTTGAAACGTCCTTAGATGCAATCTGGTGCATATTTTAAGTGAAATTTGATTTGCCGACGGATCTGGAAGTGGTGACTGAAATGGGGGAGTGGTCTAAGGGTAGGGGGTCTACCCCTCCCCTTTTGAAAATTTTTAGTTTTGAAACGTCCTTAGATGCAATCTGGTGCATATTTTAAGTCAAATTTGGCACAGAAGAAGCTCCCGTTCTCCTTTCTCTATTCAGCTTTCCTTCTTTCTTCCCCTTCCGCTCTCTTCACCTTTTCTCCTTTTGCCGACAGACCCAAAATTTGCCGACAGCGACCAAATTATTGGGGGGGTGTGACACCCCCCCACACCCCCCCGCTCGCTACGCCCCTGAGGCCAGCTACCTTTGCTATGTCAGTGTGGTAGGTCTAAGCACAGTATCCATGTGTTTTGAACTGTTTGCTCAAATCTATTACGATAAATTAACGCAATAAAATAATGACAAGCGAAAGAAAGCTGCAACCCACAACCAGCGATCAATCTACTGTACTGGATCTGTTTTGTACAGAACATATGAATAGATACAGAAATTGTTTTCTCTTTTTACTTGCAAATAATACTTTATTAGTACTCGTAATGGATGATAAAAGTGTTTCAGCCATGAACAGATAACGATGTGTTGAACATGTTTTCTTATACCTCAGAGACATTTTGCTGACCTCAAAAAGGAAAAGAAATACACAAGTTTTCACTTCAGTGTCTTTGTGCTTTACTCTCTTTATTTCATCTTGACTTTACAAATAATGTCAAGTTTGTGCTAATAATGAAGGCGTTGCTGCGATTTTAGCAGCAAATTAATTTACATGATGGAATGTGTTCTGTAATTCTTTTGTTTTGTCTTTCCCACTGCCAAGTGGAACAACAATTATGCAAGACAATCTCTTTGATGATAAAAGGACGCTCGCTAATTACTGGATACACTCGATTAATTTTAATAAAAAAATAGAACTTTCATGAATTTTGCAAATTTCATCTTAAAATCCTTTGAAAAATTAAAATTCATTCACACAATTGAAGATGACATTGTCTTTCTTATAATATTGAAAGTACTATAGATGGAGTACAATCAACTAATGTTTTTTAATCATTTTGATATCTTAAAAGAGATGCATGTGATTCAAACCATACCATCTGGATGTGAAACATCAACAATCAACAGTAGATAATTTATTCCCAGAATCAGCTGATATTATTAAATATTAAAATACAGATCAATTCAGCACATACTTTTCACTGATTTTGATCCATTAGTTGCTTTCCCTGAGCCTCCTGAGGTGGATTTCTGAAACAATCCTCTAGTAATGAAATGTCGACTAATTTGTACATTCATCTTTTCAAATGTTGAACAGACTGAATAAGAACACTATTGAATGAAGGGTCAGTTACAAGGACTGAATTTAAAAAATTATAATATAAAAAAGGTAATGTTTCAGAAATAGTAATGCATGGTTCTTAACCGAAATTATACAGTCCTTTTTAGTGCACTTAATTAAACAGCACTTAAATAAACGTCTGAGAGATGCAGACGATCCACTTCTCTCATCTTATAATAATAACTC
>TCONS_00028348	evm.TU.Chr19.305
ATGAGCCAGGGTGCAGTTCAATACCACTGGTTACCCGTGGATACCAGGTTACAACAGTTCATCATTTCCCTGAGTGGAGACAACCCAAATATCATGCTCAGAGCCCCAAATGGTGATGTAATACCTGTGGTACCAAATAGTCCAGAAAATCCACCAACAACTGGTCCATACTTAGAAGAATTGTTAACTCTAGGAAAAGCATACATCGTTGCCGTTCGGAATTCCACACCGGGAGTTTACCGCTTGAACGTCAGCAGTACGTCGACCAGTACCCTCCGTGTGCAAGGAATCAGTCTGTTAGATTTCAAGTTTGGTTTTTCAAGAGATAGGACCACCAACTTGAATCTTACGAGCAGGCTTCCTTTGAGAGGGGTACGGTCCCAGCTCCTCATCTCGGCCGATCAGCTTCTCCCGAGTCGACGATGCCTGAAGAAAGTTGAATTTCTGAATCTGCAAGGGCACATCATTCCCGGCCACGAGTACACCTTGGAGCCCGATCCTGGCTATCCGACTCAGGATGGGATCTACACCGTCTCTGACATCATCCCCCCCGGCGATTACTTTCACATCCGAGTCAAGGGCATCGATCACCAGAATTACACCTTCCAGCGAATCACAGCAGCAGCAGTCAGTCCACTGGTTCCTGCTGCTCCGTTGCCTAGAATGGCAGCCAGGACTCGGGGATTCTTTGGAAAGATGGCCACACTTAGATGTTTTGTGGATAGCATGCTTCCATTTACGGTAGAGTGGAGGAAAGGAGAAGAAGTGATTGGGATGACCGATCAGTTCAGTGAGAGTTCCCTTGTTGAGTATGATGTCGGTAATGCCCACAGCCAAGTGGAAGGTAACTACTCATGTATTGCACACAGCAGGGACATGGAGAAACCTTTGATGGGTAGAGCGGACACATTCCTAGATGTCACAGAACCGCCCCCAAAAATTCTACCTCCAAGCAACGTGACGACGGTACCCGGTCGGGACGCCATTCTGACTTGTGACATTTCCAGTACCGTCCCATATAACGTCACATGGGATAGACCCGGCAGCTCGCATTCCCTTCGACTCAACACCAGAGTTCATCTCCTGAGAAGCGGGTCCCTCATCATCAGGGACGTCCGTCAGGAGGATACCGGGAGATTCCGTTGCATCGCCAGAAACGAGGGAGGGTACAGCTTTGACTACGTTTCCCTCCTCATTCAAGAGCCACCTGAAGCTTTTGCCCCTCAGCCCAATGTGACCTTCATGGCGTGGGACAATACTATCCTCACCTGCACCGCTACCGGTATACCAACACCCAGGATGACATGGACAAAGGACGGCCTACCTCTGCCAGACGACTCTCGAGTGGTCGACTTTGGGGACGGAAGACTGTTCCTCAGAAGTATGACCCCGAGTCTGGCCGGTATCTATACCTGTCACGCTATAAATGATGCTGGCGCCAGTGAAATACCCATTTATGTCTCCTACTCAGTTCCGCCAACAATTCTGGAGGAGGTAAAGCAGAGCTACACGGTCATCGAGACCGAATCGGTGCAACTGAACTGTCCAGCGGAGGGATTCCCCAGACCGCAGATCCAGTGGTTATTTAACGGAGAACCAATCTTAAACCCTGGCCTCGACCACTTTGTCGACGACCAGGGCTCCCTCTCCATTCCCTTCGCGGCCAGCGAGAATGGTGGCACCTACACCTGTAAGGTGGTGAATCCAGCCGGCCAGGTTTCACTCGACATAGCATTGCACGTGTTGGGTGAGTAAG
>TCONS_00028351	evm.TU.Chr19.305
ATGACACCAAGTTCTAAGAAAACAAGGAAAAGAAAGAGGAGAAAGCCTGTCACCGAACAAGAACAAGGGAATCGGTCTAAGAGAAGTAAATCTCTTATATGGGAAATTCATCATCTGAATCAAGAGTTAGACAGGATCACTGCTGATCCAGATCTGACAACTCAGGAGCAAGAAACAAAGAAGGAGAACCTACAGGAGAAGATAGCAACGCTTGGTGGCCTAACAGCTTATCAGACTGCCTCTAAGAAAGGAGAACATCACCATGGCAACTTCAACACTGCCCAGTGGGTGATAAAAGCATTGCAAGAGGTTTTTCCTGCAGGGCAAGAGAGACCACAGTTGGAGTTATTAGACGTTGGTGCAGTCAGCTTGAATTATGAAAAACAGAAGAAATGGATTTCATGCACTGCTATTGATCTACATCCACAACAAGCTGATATTTTGGAGTGTGACCTGATCAAGTTTCAGATGAAACAGTCAGAGATATTTGATGTCATTGTCCTCAGTTTGGTCCTCAACTTTGCCGGAACACCAGAGAAGAGGGGAAGAATGTTGCAGTGTAGCAGTCGCCTTTGTAAAGAGAACGGATATGTCTTTATTGTCCTGCCGTTGGCGTGCCTTGATAATTCCAGGTACATGACCGATGACTTACTGGATGAAATCATGGCGAGTCTTGGGTTCAAGAAGGTCAAAGGTCACAACAGTCGTAAGCTCAGCTTCAAGATGTACCAAAAGGAGGAAGCCAAAGGGAAACAGGATTTTAAGAAAAGGAAAGTCAGGGAGGGAGTCAGATGTAATAACTTTTGTATAACTATGGAGAGAAGAGGCAGGTGAC
>TCONS_00028350	evm.TU.Chr19.305
ATGACACCAAGTTCTAAGAAAACAAGGAAAAGAAAGAGGAGAAAGCCTGTCACCGAACAAGAACAAGGGAATCGGTCTAAGAGAAGTAAATCTCTTATATGGGAAATTCATCATCTGAATCAAGAGTTAGACAGGATCACTGCTGATCCAGATCTGACAACTCAGGAGCAAGAAACAAAGAAGGAGAACCTACAGGAGAAGATAGCAACGCTTGGTGGCCTAACAGCTTATCAGACTGCCTCTAAGAAAGGAGAACATCACCATGGCAACTTCAACACTGCCCAGTGGGTGATAAAAGCATTGCAAGAGGTTTTTCCTGCAGGGCAAGAGAGACCACAGTTGGAGTTATTAGACGTTGGTGCAGTCAGCTTGAATTATGAAAAACAGAAGAAATGGATTTCATGCACTGCTATTGATCTACATCCACAACAAGCTGATATTTTGGAGTGTGACCTGATCAAGTTTCAGATGAAACAGTCAGAGATATTTGATGTCATTGTCCTCAGTTTGGTCCTCAACTTTGCCGGAACACCAGAGAAGAGGGGAAGAATGTTGCAGTGTAGCAGTCGCCTTTGTAAAGAGAACGGATATGTCTTTATTGTCCTGCCGTTGGCGTGCCTTGATAATTCCAGGTACATGACCGATGACTTACTGGATGAAATCATGGCGAGTCTTGGGTTCAAGAAGGTCAAAGGTCACAACAGTCGTAAGCTCAGCTTCAAGATGTACCAAAAGGAGGAAGCCAAAGGGAAACAGGATTTTAAGAAAAGGAAAGTCAGGGAGGGAGTCAGATGTAATAACTTTTGTATAACTATGGAGAGAAGAGGCAGGTGAC
>TCONS_00028349	evm.TU.Chr19.305
ATGGCTATACATTGTTGGCGACAAAGCTCATGGCGGCTAAGGACTTTTCGATGTTTCCTATTGATAAGTATTATTTCCCTCATCATTCCCAATGTCTTTCCCCAAAGTTTACCCACAAACCTGACAGATTTCATTGAACTGACAGATTATGACCTCCCGGAGGATGAGGAGGTAGAAGATACGCCGGAGGAACCAGACTATCCTCCGGGTTCTACATCATTGACTTTTGTATTCGATACTACCGGTTCCATGCACGACGCCCTTATGAAGGTACAGGATGGAGCAACTAGAATCTTAGAAACGACAACCAGTAATGCAGATACACCAGTATATAACTTTGTCCTTGTGCCATTCCATGATCCACGCGTTGGACCAGTAACAGAGACTCGGGACCAAGATTTATTCTTGAGCGAACTCAACGACATCTACGTCCACGGAGGTGGCGATTGTCCCGAGATGAGTGTATCGGCCATTAAATTAGCGTTGGAACGCAGTCTGCCCGGTTCACAGATATATGTATTTACAGATGCCAGAGCGAAGGACTACAACAAAACGAAAGACGTATTGAAACTGATCCAAGACAAAGAAAGCCAGGTTGTGTTTGTATTGACTGGCGACTGTGATAACTCTGCACACGAGGGTTACACAGCCTACGAACAGATTGCAGCCGCCAGTTCTGGTCAGGTCTTCCACTTAAATAAGTCAGATGTCGAAGAGGTTTTGAAATTTGTAGAATTATCCGTCCAGACTAGTAAAGTCCACCTGATCTCGACTGACATGAGCCAGGGTGCAGTTCAATACCACTGGTTACCCGTGGATACCAGGTTACAACAGTTCATCATTTCCCTGAGTGGAGACAACCCAAATATCATGCTCAGAGCCCCAAATGGTGATGTAATACCTGTGGTACCAAATAGTCCAGAAAATCCACCAACAACTGGTCCATACTTAGAAGAATTGTTAACTCTAGGAAAAGCATACATCGTTGCCGTTCGGAATTCCACACCGGGAGTTTACCGCTTGAACGTCAGCAGTACGTCGACCAGTACCCTCCGTGTGCAAGGAATCAGTCTGTTAGATTTCAAGTTTGGTTTTTCAAGAGATAGGACCACCAACTTGAATCTTACGAGCAGGCTTCCTTTGAGAGGGGTACGGTCCCAGCTCCTCATCTCGGCCGATCAGCTTCTCCCGAGTCGACGATGCCTGAAGAAAGTTGAATTTCTGAATCTGCAAGGGCACATCATTCCCGGCCACGAGTACACCTTGGAGCCCGATCCTGGCTATCCGACTCAGGATGGGATCTACACCGTCTCTGACATCATCCCCCCCGGCGATTACTTTCACATCCGAGTCAAGGGCATCGATCACCAGAATTACACCTTCCAGCGAATCACAGCAGCAGCAGTCAGTCCACTGGTTCCTGCTGCTCCGTTGCCTAGAATGGCAGCCAGGACTCGGGGATTCTTTGGAAAGATGGCCACACTTAGATGTTTTGTGGATAGCATGCTTCCATTTACGGTAGAGTGGAGGAAAGGAGAAGAAGTGATTGGGATGACCGATCAGTTCAGTGAGAGTTCCCTTGTTGAGTATGATGTCGGTAATGCCCACAGCCAAGTGGAAGGTAACTACTCATGTATTGCACACAGCAGGGACATGGAGAAACCTTTGATGGGTAGAGCGGACACATTCCTAGATGTCACAGAACCGCCCCCAAAAATTCTACCTCCAAGCAACGTGACGACGGTACCCGGTCGGGACGCCATTCTGACTTGTGACATTTCCAGTACCGTCCCATATAACGTCACATGGGATAGACCCGGCAGCTCGCATTCCCTTCGACTCAACACCAGAGTTCATCTCCTGAGAAGCGGGTCCCTCATCATCAGGGACGTCCGTCAGGAGGATACCGGGAGATTCCGTTGCATCGCCAGAAACGAGGGAGGGTACAGCTTTGACTACGTTTCCCTCCTCATTCAAGAGCCACCTGAAGCTTTTGCCCCTCAGCCCAATGTGACCTTCATGGCGTGGGACAATACTATCCTCACCTGCACCGCTACCGGTATACCAACACCCAGGATGACATGGACAAAGGACGGCCTACCTCTGCCAGACGACTCTCGAGTGGTCGACTTTGGGGACGGAAGACTGTTCCTCAGAAGTATGACCCCGAGTCTGGCCGGTATCTATACCTGTCACGCTATAAATGATGCTGGCGCCAGTGAAATACCCATTTATGTCTCCTACTCAGTTCCGCCAACAATTCTGGAGGAGGTAAAGCAGAGCTACACGGTCATCGAGACCGAATCGGTGCAACTGAACTGTCCAGCGGAGGGATTCCCCAGACCGCAGATCCAGTGGTTATTTAACGGAGAACCAATCTTAAACCCTGGCCTCGACCACTTTGTCGACGACCAGGGCTCCCTCTCCATTCCCTTCGCGGCCAGCGAGAATGGTGGCACCTACACCTGTAAGGTGGTGAATCCAGCCGGCCAGGTTTCACTCGACATAGCATTGCACGTGTTGGGTGAGTAAG
>TCONS_00028348	evm.TU.Chr19.305
MSQGAVQYHWLPVDTRLQQFIISLSGDNPNIMLRAPNGDVIPVVPNSPENPPTTGPYLEELLTLGKAYIVAVRNSTPGVYRLNVSSTSTSTLRVQGISLLDFKFGFSRDRTTNLNLTSRLPLRGVRSQLLISADQLLPSRRCLKKVEFLNLQGHIIPGHEYTLEPDPGYPTQDGIYTVSDIIPPGDYFHIRVKGIDHQNYTFQRITAAAVSPLVPAAPLPRMAARTRGFFGKMATLRCFVDSMLPFTVEWRKGEEVIGMTDQFSESSLVEYDVGNAHSQVEGNYSCIAHSRDMEKPLMGRADTFLDVTEPPPKILPPSNVTTVPGRDAILTCDISSTVPYNVTWDRPGSSHSLRLNTRVHLLRSGSLIIRDVRQEDTGRFRCIARNEGGYSFDYVSLLIQEPPEAFAPQPNVTFMAWDNTILTCTATGIPTPRMTWTKDGLPLPDDSRVVDFGDGRLFLRSMTPSLAGIYTCHAINDAGASEIPIYVSYSVPPTILEEVKQSYTVIETESVQLNCPAEGFPRPQIQWLFNGEPILNPGLDHFVDDQGSLSIPFAASENGGTYTCKVVNPAGQVSLDIALHVLGE
>TCONS_00028351	evm.TU.Chr19.305
MTPSSKKTRKRKRRKPVTEQEQGNRSKRSKSLIWEIHHLNQELDRITADPDLTTQEQETKKENLQEKIATLGGLTAYQTASKKGEHHHGNFNTAQWVIKALQEVFPAGQERPQLELLDVGAVSLNYEKQKKWISCTAIDLHPQQADILECDLIKFQMKQSEIFDVIVLSLVLNFAGTPEKRGRMLQCSSRLCKENGYVFIVLPLACLDNSRYMTDDLLDEIMASLGFKKVKGHNSRKLSFKMYQKEEAKGKQDFKKRKVREGVRCNNFCITMERRGR
>TCONS_00028350	evm.TU.Chr19.305
MTPSSKKTRKRKRRKPVTEQEQGNRSKRSKSLIWEIHHLNQELDRITADPDLTTQEQETKKENLQEKIATLGGLTAYQTASKKGEHHHGNFNTAQWVIKALQEVFPAGQERPQLELLDVGAVSLNYEKQKKWISCTAIDLHPQQADILECDLIKFQMKQSEIFDVIVLSLVLNFAGTPEKRGRMLQCSSRLCKENGYVFIVLPLACLDNSRYMTDDLLDEIMASLGFKKVKGHNSRKLSFKMYQKEEAKGKQDFKKRKVREGVRCNNFCITMERRGR
>TCONS_00028349	evm.TU.Chr19.305
MAIHCWRQSSWRLRTFRCFLLISIISLIIPNVFPQSLPTNLTDFIELTDYDLPEDEEVEDTPEEPDYPPGSTSLTFVFDTTGSMHDALMKVQDGATRILETTTSNADTPVYNFVLVPFHDPRVGPVTETRDQDLFLSELNDIYVHGGGDCPEMSVSAIKLALERSLPGSQIYVFTDARAKDYNKTKDVLKLIQDKESQVVFVLTGDCDNSAHEGYTAYEQIAAASSGQVFHLNKSDVEEVLKFVELSVQTSKVHLISTDMSQGAVQYHWLPVDTRLQQFIISLSGDNPNIMLRAPNGDVIPVVPNSPENPPTTGPYLEELLTLGKAYIVAVRNSTPGVYRLNVSSTSTSTLRVQGISLLDFKFGFSRDRTTNLNLTSRLPLRGVRSQLLISADQLLPSRRCLKKVEFLNLQGHIIPGHEYTLEPDPGYPTQDGIYTVSDIIPPGDYFHIRVKGIDHQNYTFQRITAAAVSPLVPAAPLPRMAARTRGFFGKMATLRCFVDSMLPFTVEWRKGEEVIGMTDQFSESSLVEYDVGNAHSQVEGNYSCIAHSRDMEKPLMGRADTFLDVTEPPPKILPPSNVTTVPGRDAILTCDISSTVPYNVTWDRPGSSHSLRLNTRVHLLRSGSLIIRDVRQEDTGRFRCIARNEGGYSFDYVSLLIQEPPEAFAPQPNVTFMAWDNTILTCTATGIPTPRMTWTKDGLPLPDDSRVVDFGDGRLFLRSMTPSLAGIYTCHAINDAGASEIPIYVSYSVPPTILEEVKQSYTVIETESVQLNCPAEGFPRPQIQWLFNGEPILNPGLDHFVDDQGSLSIPFAASENGGTYTCKVVNPAGQVSLDIALHVLGE
