# Supplementary material for: Transcriptomic Analysis Reveals Molecular Mechanisms of Fleeing, Adhesion, and Thanatosis Patterns in Sea Cucumber Apostichopus japonicus
Source: Biology (Basel). 2026 Jun 22;15(12):975. doi: 10.3390/biology15120975 (PMC13295820; doi:10.3390/biology15120975)
Supplement: Supplementary file 1 [file biology-15-00975-s001.zip › Supplementary Materials S2/evm.TU.Chr19.325.txt]

>evm.model.Chr19.325_dup1	evm.TU.Chr19.325
GAGAATTGGATTCATCAGACTGCTTAGATACAGTTAGATAAACAGTGTGATGAGTCGTTCCGTGATTGAACGGGGTCAGTGCCGACCTTTGCGTCGCAAGTGTCATTCTGTTTTGGCTGTTTCTACCGACCGGAGGCTATATGCTTTGTGTTCAGAACTTTGTAATGTGAAATCATCGGAACGTCAAGCTGGTCCGCTCGTATAAGAGGACGACTTATGTAGCAGTCATTATATAAATACCTCACTCAAGAGTCAAGAAAAAAAAATGGATTTTGACGAGATTCTAGATCATGTCGGCGGATTTGGGAAATATCAGAAGAGGACAATATTATTAATGGCGTTTGCTTGTCTCATTAGTTCCAGTACGTTATATGAGCCGGTATTTCAAAGTTATGAACCTGACCATTGGTGTGCGAGCCCAGAACTGGACCGTTACAACTGTTCGAATCTGGAACTTTCAGAGGCACAATGCCGTCATTATAAAAAATATGTAACAATACCTTACACGGTCACAGACAATAATGACACTGTGTTCTCTCAATGTACAAAGTACGCACATGTCAGTGACGCTTCGTTTTCGGGAGACGTACCTTTAGAGACAGATAACTCCAGCGTCGTCGATTGCGACGCTGGGTGGAATTATGACAAGTCGGAATATGAATCTACTTTAGTAACTGATGTAAGCATCTTATTCATTTATTCATTCACGATATTTTTCTATATTCATAGTACCGTAGTACTCATTCTTATTTCTTCATTTCTTCCCTGAAATACCCTTTTAAATATTAGTTTTCTCGTTTCAGGGCATTAATTTCAAATCCGTTGGAAGAAAAAGTATCTTAATTAGAATAAACAGTCATGCGTGTAACATTGTCGAAAAAACCCCAACATCAATATCATCCTGAAACGTATTTTTAATTGATTTGCACGTACTTAACGACGTTCCTTTACTAATAATTTATGACTGTTTTATTTATATATATTTGTTTATATTTCTCATAACTTGCTTGCGTCCACCAATCACATTGTCTCATTTTTATTTTGGTTTTCTTCGATCACCGCCGTTTAGTTCGACCTTGTTTGTGGGTAACAGATTTTAATGAATTTACTAAACGACGTTCTTCACTATTAATTTATGACTGTTTTATTTATATGTATTTGTTTATATTTCTAATAACTTGCTTGCGTCCACCAATCACATTATCTCATTTTTATTTTGGTTTTCTTCGATCACCGCCGTTTAGTTCGACCTTGTTTGTGGGAAACAGATACTACTGAATTTTGCTCATGCAATTTGCTTCACTGGGGTCTCAGTTGGAGCGGTTTTGTTTGGAGTATTAGCTGATAAGTAAGTTGACCAATTCGATATTTCTCCTCTTGTTTATCATATTGCAATAAGTTGTTTTAGACCCTATATATTTTTTTAAATACTTATAACTCGGCCGAAAGCAATTTAAACAAAACGTATGTATGTGTGTGTGTATGTATATACGTGTGAATGTATGTATGTATATTAGATCCTCCTGCAAGCAGGAACTCGCGAAGAAGCCTCACTGGCTTATCAAAGCCGCAAGCTGACCGAAGTCAGTCTCTTACATTCATATTTAACGTCCATGATTATGAGCTGTTAATTGTCAACAACTCTGTAACTGGACGACATACATTAATCTGGGAGTGACTCGAACCGGGGACCTTATGATTGAAAGGCACCGGCGTTAACCACTGAGCTAACACTCCAAAAACGTGGCTAAAGTATTTATATATTTTCTAAATCTCAGATATTGACGCTGTTTTGTTCCATGATATCTTAAAGGTATTGAAGACTCGCCCCAAACCGTGTGCTGCCGTCTGAGAAAGTTAACTTTCCGTTGCTTGCAAGTGAAGTTTCTTTCGTGTCGCTACAAAATGCAGACAGTAATGAAACGTGATACCTAATTGTTATCTTTTATCTAGACCTGAGATGTCCATCGTTGCTATGTACACTGTGTTGTGGGTATTGATCGTATCTGCATGTATTGACTGTACACTAGTGTCTAATTACCGATGGTAGCAAGCTGTGTGTGTATTTTCTGGGATAGATGGTGGTGTCTAACACTTCTGTTACACTTCATTCGAAACTAGGTCAGATTACCGGCATGTTTCTTTGCATGCCAGTCTTCAATGCGGAATTTTAAAGTGCATCTTGTAAGTCTGCAAAGTCGTTCCATGAGCAGTCAACCTTTTTAAGAATAAGTGCAGTATAGTATACTCTCGCTATAGCAAAAGTAATAGACTATTAAAGTATGAACTTCAGCCACTCAACTTGTTCCACCACGTCTTACTTATATAACACATTCCTGAGATAAATAAAATAAAATGCTTTGTTACAATATTTGACATAAAGTTCAACATTTGTTGATACAAAGGCAAAGCAGAGAACAAAAAGGCTACAATGTTTAAACTTCACTACTCGCACTTATTCGATACTCACAACATCGAATAAATTAAAGTTTAAACATGCGATATCAAGCATAAATTGTATCCTGTTATTCTAGTTAGGCAGTCATTTTGTAAAAAAATATTTATATATTTATATGGAGATTAAAGCAGAAAATGGTAGTTATAGATTATCTAGGCCCATCAATATTAGAGGCCGTGCCCATACCCCCCCCCCCACCTCCTCTCAACCCTTCCCATGCAGAATAATTTGCCAAAACTGCCATTTGCATTAACGATATATATATATATAGGTAATAGGCCTATATTGTGTTGAACTTGACAACGATAAGCTTGTAAGATGAAACGCCAATATAATAACATGGTATTTATGCGGGTTGATCGTACAACGTAACTTAACTGATGAAAGATATCCTGGCTAGTTCAAGGTTGCCGTACCTTGTACAGTGGTGTTGGTACAGCACCGTGCTGATAGTGCTATCCGTAGAAAAACTGGTATACACTGCCGTGATAATTGTGTTATAGGCTGCTTATACATAACAGCCTTTTCTAACGTACCTAATCGGGACACACGTAGTAGATTTGTTTCACCGCTAATTTACATGACACAAAAAATGTACCCCTCCTTAAGTCTTTAGTGCCCCCCCCCCCAATTCAGAATCCCTCGGGGTCTGTCCAGCAAGCTAAAACTATTACTATTTATAAATTATTTCTGCCTCAAAACACAACTGACGACTGAACGCATACAACCTCTGTCCATATCAGTTTATGATTTTCAAACATAGACTAGCCCCCCCCCCCTCCCACCCTTGAACTCTTAAAACACACATATCAATGAAATACCGACCTCGAACTCAAAAACATGTTATAATAACTGTTGTTATTATGTAAACAATTACAAAATAATGTAATCGCAATGTACACACTAGCAACTCAAATATGAAAACATATCACAAATATCAATCTAACCACACAAAGTGTGCGGTACCTCGTATATCTTGGAGAAAACTTATTTTTTTTCTTGGGGGGGGGGGGGGGGGGTCCATGAATGCGTGCTAATTGAAATACCGATCACCAACATATTGACTGGGCATAATGCGTTAGGAATGTGTGTGACCTTTTCATAACCATTTCACCATGTGAACTGAAGACTTATATAGGCCATTCGTTGATATAAACTGGGTTACTGTTTAAGTAGTCTATCACTGTGTACCAAGCACTTTCATATACAAAAGGTATAATTGTTTTGTCTCAAAAAAATATATATTAAAAAACCCGTAACCTATATTTTAGGCAATAAAACCCGACTCACAAGTCGCATGTATTGTGCATGTTAACTCAGGGAGTTGTTATGGAACAACTCTCTGGTTAAATAGCCTAATTGTGGCATACAACTTTTTTTTTGGTTTTTCTGTTCATCGACAGAACGCTCTGTATAATAGGTTACTGATTTTGATATGAGAATCGCAAAATTAGGCCAGGGTAAACAATATGTGTGGGTTTCCCTTTACAAAGCTCATGTGATCTTGGAGTGTTGGCAATCCTAATATAAGCCTACTCTAAAAAAAAAATTAAAAAATATCGGAATCGGTAGACGAGATGGTATATAGATTGGTCCATTATGTGAATATCGATAATGAACAAATTAATGGTATATAGCGAAACCAACAGATAAACAAATTAGGACTGCGTTTGGATAATATCAAATATTAAAAAATACAGTTTAATAAAGAACCGCATACTATGAGCTGCAACTTTTTCTTAAGGACGTTTACTTTTCGGATAACTAATTGAGTGTCCCCTGCACGATTAATTATAAATGACACGACCTGTAGCCGGTGGTACCAGTTATATCCGCTGCTCCCTGGTAATATGTCAGTACAAGGTCCCCTGTGGTTACAGTAAGTAACTAGAACTGCCTTTGCCTGCAAATACGCAGTATTGTAGTAGTGCGTGTGGAGTGCGTGCATGCAGTATTAGTAAGAACTCGGTTGTTTGTGAAGGTATGTTTTGGACGGACAACACACCAGGGAGTGTGGTCATGTAGGTATACGTTCAAAGTGAGGACGCCTGCATGTGAGCGTCGTGAGAGGTACAGAATTATAAGTTGGCTTCGCTGGTAGCCTCTGAAACTGCAAATGTTGAGAGACCATATGATACTTTAAATTTCAACATCCAGTCATGTAGGTATCGTTCACTTGCCAGTAATGCCAATAATGACTGAAGAAAATCTTTGCGATGCTCCTTAAACGTATATATGACGAGACATTTCCTTTAAACCTTTGTGTGACATCACTTTTCGATATTCTTATCTAACCATTACACATCACGCATATAACTGGACGACACTCAATCGAATATGTTTTTTGTCTTTTCTTTTCAATGGCTACAGCTATTTATGTGATTACAAATAATCAAAAATTATACAACTTCTTGCGTCGTTACAAAATAAGAAATCTGTGCACGTGGCTAAGACTATTTGTCTTAACAAATAAGAGATCTATGTCTGATAATTACAACTATTTATGATCCATTTACAACCAAGAGATCCATTTGTAGACGTAAAAAAATACGGGATATATGTGGTTACAATTACTTACTATATATATATATATACAGGTGCAATTACAACATTTTTGTGGTTACAAATACGTTTGTTGTAACAACTTAGAGATCTACATCTACATTTTGTGAATTAATTTTTATGTGGTTTTACAAGTATTTATTATGTAGTTTACAACTAACGAAAAATATGTACTTCCTATTATTTATGACATCATTACAACTATATGCATGAGATACATTTTTTTTTTAAATTAATCGTAACTTAACAAGTATAAGAGATATATGTAATTACAAATACTTATGTAGATACAACTACGAGAGTATATACATGGTTAACACAACTTATGATGTCATTAAACCACTGTGAGATATGTGCCTGGTTATGGCTTTGCGATCAGTGTGGTTGCAATTACTATATGTCGTTGATAACTATAAGAGATCCATAAAGGAACAACTATACATACCCTTGTATATAAAGTCATGCTGCGTTTAAACCAACGCAGAGAATTCTGTTTATCATATATTTATTCAAACTTCCTGATGCAATACCCACCCCCTTCCCCACCCCGGTATCGGACAACCAGAGAGAGTGAGAAGTTAAAACAGAATTATCTGTAAAACCTGTTATTGTAGAAGTGTTGCAAGAAAAAATGATGAATTCAATTGTTTTTGTGTGTAATTTCTGTACAACTTTGTCGGTGTACATTTAAAGAAATAAACCAATTCTTGACGTGAAATGGTGCGTTTCGTATGCCGTGTATAGGATATGAATTAGGTATATAAAGAAAAGTAAAGTAAAATTTATTGATATCAATCATAAAATGAAGATATAATAAAATGGATTCCGCAGCTTAAAAATATGCAATATATAAATACAAAACTATGTAATTCGGTGTAAACGCAAGTTTGTGCTATAAGTATTACTTTCAATGATATGTGTGTGCATGTTTGCGGGTGGGAGAGGGGTTTACACACCCCCTCCCCCGCTTCCACCTAAATCTGTGACTACTGGTCCTCTTGTAGTTTTGAATTGATAAGTGTAAGGAACTCTTTTGAGCCGACGTATAGTTTCTAAATTCGTTGTCCATTTCATATTGGCTACAACCTTTCCATATGAAAAGGCTTTCTCCTTAAAAATGTTTTCTTATTCACTTTCAGATTTGGAAGGCTTTACACATTTTATCTGGCGGTAATACCAACAGGAATTATAAGTATACTCGTGGCATTTTCCCCAAATTTTCAAATATACATCACTTTAAGAGGTCTCATTGGAATATGCGCCCAGAGTATTCTCACAATCACCCTCTTAATAGGTAAGTAGCATCTATTAGGCTAATTTTTTTTTTTGGGGGGGGGGGGCAAATGTTTCACTTTGTTCCTTGCTAATGTGTCAGTTACCAGACTCTTCGATATTCTTATCAAACCATTTAATATCACATATAACTGGACGACACTCAACCGAATATGTTTTTTTTTTTTCAGTGGCTACAGCTATTTATGTGGTTACAACTATTTAAAACATATGTGTAGTTATACAACTTCTTGTGTCGTTACAAATAAGAAATCTGATCACGTGGTTAAAACTATTTATGTCGTTCCAAATAAGAGATCATCTGAGTTAAGCCGGGTCGTGATCAGTAAGGCAATGTTTGACGGGCATTACGCTTTTTTGGCCCCAAACATGATACTAGATATTCAAATATGGTCACATTTGGTCAAAATTCTTAAACTCTTTCTATTACAACCTTCGAGGAAAGTTTCCTCACGGGGACATTCAGTCATCTTGTGTGTTCCTTTCAAATGTCTGAGAACAATTTAGAGAGTAAAGACCTCAAGGAAAGTAAGTTTTGAAAAATTTTCACAATTATAGCGGGCTATAATTTGGGGCCTATACAGACTATAAGCTGTCATCTTTTAGAGAATGGGTTGCACTTTTAAGATCAAAATTAATGATTCTATGTACACAGTATAATAATTTGGCGTCGCAAAGAGACAGACATCGAGACAAAAGTGATAACGGGAACGGTGGGGGGGGGGGGGAATTCCCAAAACTATACAATCGTTGAGGTAGCCCGGTTAACATAGGTCTATACCTTTAGCACACTACGTATACGCTTTTGTGACTCCCATACAGCATAACTTAAATAAATTCAATGTTAAAGGGTTAATGACGGGGTGGTTAACACAAGAAATTGAGGAAACCCTTGCCCCTCCCTCCCTCCCCCACACCTTCCCCTTGTTCGCATACAGTGAGGTAATCATGTTGAGGAATCTCTGCTTGTGATCTGATAACCTCAAACTATTATAGACACTAATTATAATAAGTATCTTATCTCAGATTGCTATTTGAATTGGAATCATCAACATAGTAACACCGACACTGTTTGTTTTTTTCCAGACAGTCATGATATATGCAACATCAAACGTTTTCAATATAAGTAAACATCATATTCAATATTCTAGACACCCTTTCAATCTTTTTGTTTGTTTGAAGGACTCTTCCATATGTCAATTGTTTATGTCTGTTTTCAACTCGATCAAACAATAGTGATCTAGAAAACGGTGAACCTCTATATCACAGTCTCGAATCATGCATTGTCTTCTGTTTGGAGATTAATCAGTTCATGTCACTGCTATCTCAGAAAGGTCAGATATTTTGATGAAGTGAGTTGTTGACTTGAAACAAACAAACGCATAGACCGAGTACAATGACACGAGTAATTAGAATATAGCCTATAGCCTATACAAGCATAGATGCGTTAGTGGGATAGACATGAAACCATGATGTTACCAAGACTTTAAGCTAATCGATACAAAATTTAATGCATGACCAACTTAATCAAATTTCAACTTTAAACGATTGAGGAATGAAAATTGTAATGAGTTGGAAAATCAAGAACAGTGAAAAAACTTTCAGCCTCCACCGGGATTCGAACCACGGGCCTTATATAAATATATATAACTGCAAGTCTTGGAAGCAAATATCACGGCGAATAGGCCTAAGTTCCTCATCGGATTGATGTAACGCGAGTGTATAACTGAGCATGATAGGGATAACAGTTTGTTAAAATTAAACAGCAAAATTGGAGCTCTGTGAAAAAAATTGATAAACTAAAATTGAAAATATTAAAAAGGATATTAAGAAAAAGTTTAATTACCATTTGTGACATAGTAAAAGAAACATACAAAACAAAAAACAAGCATTTATTGCATTAGGTAAAGAAATAACAAAGATATATTCCTTCCATTTAATTAGCATTTTTTCAGGGCATACAATTTTGCGTTCAATAAGTAGATTCCCTTGATGAACTGCGAGAAAATTGAAGGATGATAAATATAGGGAAGGTTACTAGAAATTAATTGTAAATATCTGAAAGATAGAGAGGGGGAGGGGGTGTAAGGAATTGTAATTCAGTCTAATGCATTAACTGACTGTACGTTTCAATATTTATTCATCTTCTTGTTCTTTTTGTTCTGGACAGGCACAGAGGTTGTTGACCCATCCAAACGAGTCAGAGCTGGTTTTCTTATTTATTTTGGCTTTTCCGGAGGATCAATCTTGCTGGTGTCAGTAGCGTATTTTGTTAGAAACTGGCGATTATTACAGCTGATTCTGGCATCCCCTGTTTTTATAGTGATACTATCTTTACCGTGAGTAAACTTATAGCTCTAGAAACCATAAACAGTTTCTGCACGTCCCGTTGCAAGGCTAAATTACTAAGTGCAAATTTAAATTTAGTATCCATTTTGGTTTCTCTCTTGTCTCTTGTAATCAAAACAATAACGAACACCTGTTATTTTTTAATGTGTTTTTTGGAGCTCATCTGTAGAAGCTTCGAATGATACACATGTACATGATGAGGCGTGCATTACATGATGGCTCACTAGGAATGCAACTATAAATAATGCGAGTATAGGTGCTGCCATAACGGTGGCTCTTTCTACTACCACGGAATTTGGATCTCAAAAAATTACAAATCTGTGGCTGGATCCTTTCCTTTTTTGTTTTAATGAGCTGTAAATGCTTGTTAATTGTGACAGAACAATGAAGGATTATCACTCATCTAGATTAAGGCTTTTGTTTTTTACGTGTGTTTGTGTGTGTGTGTGTGTTATTGTTTATCATTATTGTCATTATTCGAATACCTTTGAAATATATAATAAAATCTAAATTATGGTTCAGATATATATATATATATATATATATATATATATATATATATATATATATATATATATATATATATATATATAAATGAAAATCGTAATGAGTTGGAAAATCAAGAACAGTGAAAAAACTTTCAGCCTCCACCGGGATTCGAACCACGGGCCTTCCGCTCTGTACGCGGACACCCTAACCAATAGGCTATGGACGCTGATTGTATGTCCAGAGGTTCGAAACCGGTAAGGAAGGTCGTAATTCCACTGTAGGCGTTTGTCACCTGTATCGAACAATACTAGTTCTGTTTTTGATGACATATTTTTATTATATATATATATGTATGTATTTTTTTTCTTTTCTTGGTTGCACAATTTATTTTCAATATGTTACATATTTTTATCATTACAGTACGCTACATAGATCCCCACGGTGGCTACTGTCGGCTGGTAGGAATAAAGAGGCTGCAAAGATTGTGAGAAAAATCTCCATCGATAACAGAAATGATTTCCCCAAAAAACTATTCAGTCACACTGAAATGGTGAGTGTGTTACATTAATTGTAATTAAATTATGTCATTTAATTATACGGCTCTCGTTAACCTGAGCGATATACTTGAAATTAAATTTAACCAAAATATAAGCAAAATCCAAATAAATGTTCAACAAACTACCCAAAAATGCCAAAAAAAAGTCTGTTAAGGTACATGTATATACATATGTATCAATGAAAAGTGTGCCTCTCGTTTCGATGATAGCAGGATCCTCTTCAGTGGCAGACTAAACGAGAAAACACAGGTTCATTGGCCTGACAGATGGGGGGGGGGGGGGTCCTGCGACGGGCAAGTTGGAACATTTCAACACTGAATGGAGTGGAATGAGAGATAACAATGGGAACCTTACAAAGAGACTGTTGGAGAAGAAAGGGTTTCCAGGATATTAAGAGTGAAGAGAATTGGCCTGAGTCGGGTAACAAAAAAATCGGAACCGGGTACCCGTTATAATTACCCGGTCGGGTAACGGGTACCCGAAACTCTGGACCGAATATTGAAAAAAAAAACTAGCAAGACACAATGTACAATGTAAATAAATGGCAGATCACTATGCCACCTTACATTTCGCATCATCCGAAATATAAGTTTCCAATCGATACAACTGTTGTTATGAACAACTGAATTTAAAAAAAAACACGCTTTACAACTTTCAATTAGCTGTAAATCGCCAATTGTTTGGAGGTATGTGTTATGTTTTTGAAGAGGGAATGTAGTATTTTACGTACAATGTGATACAATGTGATACGTACAACATAATGAAGGTTTCAATTTTGAGTAGTTTTCACCGGTATATATTTTTCGTTTTCGCTGGTGAGTGATATTATCCACACATGAAAAAAGAATCATTAAGAATGGCTGACACTTGATATAGTAATTAAACCAACCATCTATACTACGATTACGATATACTACGATAAAATTAATCTTCCGTTTTCGCGTGTCTTGATTAATCAAAACATGCAGACCTACGGAATTATTGAAATCATGAAAGCACTCGCGTAGCAGTTACGCGATTTTCCACCAGAAAACGTGTACCCGTTTTGCGCGTTTTCGATTCGGGTACCCGATTGTTCGGTCGGGTACCCGGTATCGGGTCAGGCCTAGAAGAGGACTTTATCAAAGGAAAAAGTCAGCAACGAAGTGCTGAGGGGTTCTCTCCTATTCCCAAGCGACTCATTGGTTTTAACCGGATGGCTCGTAGTCATTCAGTGACTCTGTACTATTTTCTGCGGGTGGCAAAGAGATACTATACCTGCTATTGTGAATGTGTAGTACGTGATCATAACAGATTGTCATCTATTGGATATATATACGAAATAATAAACATTTAGAAAATTGTAATGCTCAAAGAAAATAATGTCTTTTAGATCAAAAAGGATTTCGAAGCTAATGAGAAGGAAGAGATGACGCTGATAAATCTTCTTCGGAGCCCAACACTCGTTTGTCGAACAGCAATTCTGTTACATAATTGGTAAGCGCATTTAGCTCGGCGGCTGTATGGCAATATGGGTTAACGAGAAACCTCCATTATAGTGTCTTGGAAGGCACTAGGTTGATGACGTAGTAGTTAAAGTGTTTGTTCGTGCCTTTTTTGCTTGCAGCCGGCACAGTTATTCAAGAAAATTCATGTAACATTTAAGCCACTGATTTATATTCTTATTCACTATTAGAAATTATCAAAAACAAAAATTGATCATACCTCTCAAAACATTACAATATTTCGTAATGATTTGCAATAAATTCCAAGCTTCATTTCTTGAAAACCATAAGCATGTACCGTAATTAATTCTCAACTAAAACACATTGCAAGTGTACAATACAGCTTTCACCAGTACATCTGGCAGCCAGGTGGTTTAATTTGGTAATGGTTCTATCACATGACTCTAGCATAGCCTACATCGTCAACTCAGGTCACGGTTCAATATCATACACTTCCGTACGTTCCATATAGAACACACGATGTTCACCCTGCTGATAATGTAGCCTCCGTGAGTGGCAAGTGCATGCATCCATGCGACTTGAAAGTATTTCATGAAGTTAGATCGTACCCAAACTGCTGGACTATGTGTCCACGCATATTTTGAATATACGGAGGCCTATCTCCATATCAAACGTTAGTCATATCTTAATGTACACTTGTTATGCCCCCGCCCCAAACTATACTGTTAGGAATATAGTTGAATGATTAACTCATGAATAATCATATTCTTTAACACATATATGAATGGCTTAATAAGTTGTCTCTTTTTGTCTCGTTTTGCAGGTTTCTCTACAACCTAACGTACACGAGTTTCTTCTTGTACAGTGGTTATGATAATAATGTATACTTGTCCTTTGCACTTGCCGCCTTAGCAGAACTACCTGCTAGTTTAATTACCATGCTGCTCGTTGAGAGGATAGGCAGGCGAAAATTCATCATGCCGTTAACATTCATCGCCGGCATTTCGTGCCTGATGATAGCCTTCCTTAGTAAGTGCACCCCACGTTTCGCATTTCTATTTTAAATAATTTTTTGATAAGTAACTGAAATTACTTTGGTAAGTTGTAAACAAACCCGAAATGAGAACAGAAATGGTCAAGTTGGACAAAAGCGGCATTTCGAGCCAGTGGCTGCGCTCCAAACTATACAATCCAACCCTTAAATTGATGGAGATCCCTATATATCAATTACCTTGCTTCATGGTGCAATATGATAAAAAATCGGCATAAAAGAACCTCGGATTTCTCTTGAATGATGCAATCGTAGATCATCATTCGGCAAATGGAGAAACACAAGTGTACGATTTTTATAGCATGGACATATAATTGTATTTTGTTGTTATTTTGAATTTCAAACAAAGACGTTTTACAACCCCAATCTGGAAACAAATGAGCATTTAAATTCATCAAGAATGTTATATCTCTCCTCTCTCTATTAATTATCCGTAACTGTTTTCTTATTGAATGTAATAAGTTTTCAAGATGTTTCTTTGTTTTCTTTGAATTTGCAGAGTCACCTTATAACTTCATTTTTATTGTCATCGGGAAATTTGCAATATGTTCCGCTTACAACACCAACATCATTTACACGTCTGAAGTATACCCAACACCATTACGGTAAGCTAAAATCAGCAATGCTGCAGCATCTCATTGCTGTCAAACTTATTATGCACATAAAGCTGAACTTGGGGTGTAACGCTTTAACTCACTTGGAAGCTTTTGGTTGCAGTTTTGTGTTTGTAACAACAACAAAAACGCCTTTGCATGGTAGCATTGTTAATCCCTTCCTGATGGTGCGCATGTAACGCCGCTGCCCAGTTGCTCTAATATCTTCTTTGTAACTTTTTCTCTACCCTTTTTAGCGCTCCAATGTTAAAAAGCCTTCCCATGCAGTTTCACCCAATGGTCCGTCAGTCTTGTCAACATCTTCAATGGGTTCAGCATCACGACGTGGCTTCTTATCACCGCCTGCATGACCCGAGGGTGTCAATATCATCGTTTTGTCTTTGATGTCCGATCACCTTTGCATTAGTACTCAAGGAATCTTTTCTACCACAGAGGGCAACTTTTGTCGTCAACGACAACATGCAGCAATCATAGAGGAAGCATGGCGGAAGCATTGATCACTGAATACGCAACACCCTCAGAACGGAACTGGCCATGAGGACATCCATCCACCAGGGCTCTGTCGGAATCCTCTAAAGACCACGCGTCCAAAAGACGGCATCCAATATCTGACAGAGATGTATAGAAAATACGCACATAAATAAATAGATGAAAACATAGCGAATGATATTATTTGCATGTTTGATTATTAATAATTAATACATGATATTGTTCCTACAGCTCGTTGGTCTTCTCAACAGTAGTTTGATAAAGTTCGACTTCTTTTATGGAAGCAATAAAACGGGAAGGTATAGCTTTCGAGAGACCATAATAAACGTTATGCGGATCATAAATTCAAGTGAAGTTCGAATTCGCTCAAGCTATCTATTTCTCGCCACTGTCGGTTCTGTAATGAATGACATGTCTTGTTATTGACATCGACTCCAAAATCCTTTACTGAAATTTATAAGTGGGTGATGAGTTTATCATCGAAGGTTAA
>TCONS_00027372	evm.TU.Chr19.325
GAGAATTGGATTCATCAGACTGCTTAGATACAGTTAGATAAACAGTGTGATGAGTCGTTCCGTGATTGAACGGGGTCAGTGCCGACCTTTGCGTCGCAAGTGTCATTCTGTTTTGGCTGTTTCTACCGACCGGAGGCTATATGCTTTGTGTTCAGAACTTTGTAATGTGAAATCATCGGAACGTCAAGCTGGTCCGCTCGTATAAGAGGACGACTTATGTAGCAGTCATTATATAAATACCTCACTCAAGAGTCAAGAAAAAAAAATGGATTTTGACGAGATTCTAGATCATGTCGGCGGATTTGGGAAATATCAGAAGAGGACAATATTATTAATGGCGTTTGCTTGTCTCATTAGTTCCAGTACGTTATATGAGCCGGTATTTCAAAGTTATGAACCTGACCATTGGTGTGCGAGCCCAGAACTGGACCGTTACAACTGTTCGAATCTGGAACTTTCAGAGGCACAATGCCGTCATTATAAAAAATATGTAACAATACCTTACACGGTCACAGACAATAATGACACTGTGTTCTCTCAATGTACAAAGTACGCACATGTCAGTGACGCTTCGTTTTCGGGAGACGTACCTTTAGAGACAGATAACTCCAGCGTCGTCGATTGCGACGCTGGGTGGAATTATGACAAGTCGGAATATGAATCTACTTTAGTAACTGATTTCGACCTTGTTTGTGGGAAACAGATACTACTGAATTTTGCTCATGCAATTTGCTTCACTGGGGTCTCAGTTGGAGCGGTTTTGTTTGGAGTATTAGCTGATAAATTTGGAAGGCTTTACACATTTTATCTGGCGGTAATACCAACAGGAATTATAAGTATACTCGTGGCATTTTCCCCAAATTTTCAAATATACATCACTTTAAGAGGTCTCATTGGAATATGCGCCCAGAGTATTCTCACAATCACCCTCTTAATAGGCACAGAGGTTGTTGACCCATCCAAACGAGTCAGAGCTGGTTTTCTTATTTATTTTGGCTTTTCCGGAGGATCAATCTTGCTGGTGTCAGTAGCGTATTTTGTTAGAAACTGGCGATTATTACAGCTGATTCTGGCATCCCCTGTTTTTATAGTGATACTATCTTTACCTACGCTACATAGATCCCCACGGTGGCTACTGTCGGCTGGTAGGAATAAAGAGGCTGCAAAGATTGTGAGAAAAATCTCCATCGATAACAGAAATGATTTCCCCAAAAAACTATTCAGTCACACTGAAATGATCAAAAAGGATTTCGAAGCTAATGAGAAGGAAGAGATGACGCTGATAAATCTTCTTCGGAGCCCAACACTCGTTTGTCGAACAGCAATTCTGTTACATAATTGGTTTCTCTACAACCTAACGTACACGAGTTTCTTCTTGTACAGTGGTTATGATAATAATGTATACTTGTCCTTTGCACTTGCCGCCTTAGCAGAACTACCTGCTAGTTTAATTACCATGCTGCTCGTTGAGAGGATAGGCAGGCGAAAATTCATCATGCCGTTAACATTCATCGCCGGCATTTCGTGCCTGATGATAGCCTTCCTTAAGTCACCTTATAACTTCATTTTTATTGTCATCGGGAAATTTGCAATATGTTCCGCTTACAACACCAACATCATTTACACGTCTGAAGTATACCCAACACCATTACGAGGCACTACTGGTGGGATCTGCAACTGCTTCGGAAGATTCAGCGGGACAATCTGCCCGATGTTCTTACTATTAGCAGATTATTGGAAACCATTACCGCTGGTAATTCTGGGAGTGTGGACCTCTCTTAGCAGCTTTTCTGTCCTTTTTCTTCCGGAAACACAAGGAAAGTCCCTACCGGCCACAATTCATGAAGCTGAAATGCTAGGAAGGGAAAGGTCTGTTATACCTACTGAAGTGGAAGAACCTATCCCAGCCTACGTGTGATCAAAATGGAAACCAGTTTGAAACCATTGAGAGACTTTCATTTAAGCTGAACTAAATGCAGGCTGTCTGATATTAAACATATCTGTTAGCAGGCTGTATATATTGCATTAGTTACAACATCTCATAGCTTACAAGAACACTCTTGAGACAATATGTACAGGGCACTCATTCAATCGATGTCGCCAATGTGGTGTAGCATGTCGCCAGATGGTATATCATGAAGACAGAACTCTAAGCTTAAATCCTGATTTAGGGTTCACCTCGACATAATGTTTTAACTTTCTCTATTGAGCAGCTGAAGTGACAGCACCAGTACCGGATTTTTTCTCTATAAGGTTTCCTCGACAACATAAATTTGGTTCAAGTGCTGAGTTAAAATCAAAATAAAATAAGTATTCTTCTTATTTTGGATATCTCTCTCTCTAACTGTCTCTTTCGCTCTGAACTGTGTCATAGTGTATAGGCTAAGTATTATTTGTGTATATTTTGGCATTGGTGTTACGCGTTCTTAGGCAATGATCAACACAACTCCTCGGATCTTGGCAGAGGAAGATTGGTATTGAATATGAACATTGGTATAATGGTTTACATTAAACCCATGAATTCTGAGTTAGAGGAGCACCAACAATTTAAGAAGGAGCACCAACAAGTTAAAAGAATTGCACCATACTGGTGTCCTGTAACTTTCTAACGGTGTTTCTCTATTATATCATGTACAAATTACCGAACTGTGTCATAATGGCTAAGTCTTATTTGTGTTTATTTTGGCATTGGTGTTGCGCGTTCTTAGGCAATGATCTAAACAACTCCTCTGAACTTGGCGGAGGAAGATTGGTACTGAATATGAACATTGGTATAATGGTTTACATTAAACCCATGAATTTTGAAATGGAGGAGCACCAACAATTAAGAAGTAGCACCAACAAGTTTAAAGAATTGCACCATACTGATGCCCTGTAACTTTCCAATGGTGTTTCTCTATTATATCATGTACACATTACCGAACTGTGTCATAGTGTAGGCTAAGTCTTATTTGTGTATATTTTGGCATTGGTGTTACGCGTTCTTATAGGCAATGATCAAAACAACTCCTCTGAACTTGGCAGAGGAAGATTGGTATTGAATACGAACATTGGTATAGTGGTTTACATTAAACCCATGAGTTCTGAGTTGGAGGAGCACCAACAAGTTTAAGTATTGCCCCATACTGGTGTCCTGTATGGTTTTTCTCTATTATATCATGTACAAATTACCGGCAGAGCTTCTATTTAACACTACTTATAACACAAAGAAAAATATTTGCTAGCTTCAGTAGTTAATATTGCTAATTAATTTGCTGATACTCTTGTTCATTCAAAATGCTTGTGGTTGTTGGTAAGGAAGTGGGTATAGAGAGACAGGGTTAGATGCTTTTATCATTGGCCTCCTGGTATCAATTTCACTAGGAGGCCTGCTATATTTTCAAGTTTTCTACAAGCAGCCTAAGTCTGCCTCATCTGCATATAAGATGCCAATAACATGCACTAAAATTGTTTTGCATGTTTTAAGTGTACAACAGTAATACATTTTATTCGTGAACGTGGTGAAGAAATATATATATAGCAATACATAGGTCTGTGTTACACAGAAGTTTGCTTTGGTTTTTATGAGTGACTGGGTGCAGATGTGGAGTGTGCTTACGTAATTTCAGTAATGATAAAAACAAATCAGTTTGCAATAGAAGATTATCACTCAAAGTTAATGTACAGCTGGCCAGCTTCTCATATGACGCTTGCATTGTCTTCTTACTCGATAGTTCATATCAAACAGAAGCTCTCTGTTAAGAGGGGGGGGGGGGGGGTAAAGATAGGATTCTTTCAATATGTGCCTAAATAATTTGTCATCTGTTTAATCAAATAAGAATGTTTCCGAGGTCTTTTACTGATCCTGGCTCCAATGTAACGTCATATTATTTCATGGATTATGTTAGAAAAAAGTAGTATTCTTTCGTCTTGCCAATGCCAGTCGGAATTAGTTCAAGTTAACCAGAAGTAAACTGTCACTGAAATTAGAAATATAGGAGATATTACAACTGCTTAAAAACAAAATGAAACTATCATGAATTCTATAAACTTCCTGGCCCATTGTTGTAAGATATCCAACTGTAACAACAAATGCTGCAAGTATTGTTTTTTTTTTCTCTTTATAAATATATATTTTTTCATATTTGATTCGATTGATGACGATATTATGACGAATTGGTTTTATTCGATCATTAAGGCGAAGATAGAAGCAGTTATCAGATGAAATAAGGGTTCGTTATGTATTAATGCTTGCAGTATGTGTACGGTATGAGTGTTGCTACCATTATATGTTCAAATAGCCTTTATGGCGGTTTCACTGTGGTTTTAATGGTACTATTTCGCCAAATAACTTGCTGTTTAGTGCTTTCGATTTAATCGAGTTTAAAATTGAGAGACTATATTGCAAAATTCCTATAGAATCGTTCTCGTTTGTTTTGTCATGCTCCTATCATTTGTGACGAAGTCAGGGGCGGTCCAGGATTTCGAAAACAAAACAGGAGGGTGGATGGTGGTGTATGGCCGTCGTTGAATTCGACAACTATGACAGTCTATGTAGGCTGGGAGTCCTTTAAAAAAAAAAAAAAAAAAGTTTAGACTGGTGCCACATACTTTTGCGAGAGGAGACACCACTTTTGGAAACTGTGCCTACCTTAAGTTTTGAGCACCTTTATACCGGGCGGGTACAGGCAAGGGTGTGCTTTTAATTTTGTTTTGCGTGGCGTGTGCATGCCCCACATCCCACTGGCTCCATCGCCGGTTTGTTCTTTGGACAGTGCAGACTGTTTTTGCGGGTTGTATTAACTCAGGCTTGCACGTTATACAAAAAATAGTTATAATCAATTTGTATATGATTGAAACATAAATACAA
>TCONS_00027373	evm.TU.Chr19.325
GAGAATTGGATTCATCAGACTGCTTAGATACAGTTAGATAAACAGTGTGATGAGTCGTTCCGTGATTGAACGGGGTCAGTGCCGACCTTTGCGTCGCAAGTGTCATTCTGTTTTGGCTGTTTCTACCGACCGGAGGCTATATGCTTTGTGTTCAGAACTTTGTAATGTGAAATCATCGGAACGTCAAGCTGGTCCGCTCGTATAAGAGGACGACTTATGTAGCAGTCATTATATAAATACCTCACTCAAGAGTCAAGAAAAAAAAATGGATTTTGACGAGATTCTAGATCATGTCGGCGGATTTGGGAAATATCAGAAGAGGACAATATTATTAATGGCGTTTGCTTGTCTCATTAGTTCCAGTACGTTATATGAGCCGGTATTTCAAAGTTATGAACCTGACCATTGGTGTGCGAGCCCAGAACTGGACCGTTACAACTGTTCGAATCTGGAACTTTCAGAGGCACAATGCCGTCATTATAAAAAATATGTAACAATACCTTACACGGTCACAGACAATAATGACACTGTGTTCTCTCAATGTACAAAGTACGCACATGTCAGTGACGCTTCGTTTTCGGGAGACGTACCTTTAGAGACAGATAACTCCAGCGTCGTCGATTGCGACGCTGGGTGGAATTATGACAAGTCGGAATATGAATCTACTTTAGTAACTGATTTCGACCTTGTTTGTGGGAAACAGATACTACTGAATTTTGCTCATGCAATTTGCTTCACTGGGGTCTCAGTTGGAGCGGTTTTGTTTGGAGTATTAGCTGATAAATTTGGAAGGCTTTACACATTTTATCTGGCGGTAATACCAACAGGAATTATAAGTATACTCGTGGCATTTTCCCCAAATTTTCAAATATACATCACTTTAAGAGGTCTCATTGGAATATGCGCCCAGAGTATTCTCACAATCACCCTCTTAATAGGCACAGAGGTTGTTGACCCATCCAAACGAGTCAGAGCTGGTTTTCTTATTTATTTTGGCTTTTCCGGAGGATCAATCTTGCTGGTGTCAGTAGCGTATTTTGTTAGAAACTGGCGATTATTACAGCTGATTCTGGCATCCCCTGTTTTTATAGTGATACTATCTTTACCTACGCTACATAGATCCCCACGGTGGCTACTGTCGGCTGGTAGGAATAAAGAGGCTGCAAAGATTGTGAGAAAAATCTCCATCGATAACAGAAATGATTTCCCCAAAAAACTATTCAGTCACACTGAAATGATCAAAAAGGATTTCGAAGCTAATGAGAAGGAAGAGATGACGCTGATAAATCTTCTTCGGAGCCCAACACTCGTTTGTCGAACAGCAATTCTGTTACATAATTGGTTTCTCTACAACCTAACGTACACGAGTTTCTTCTTGTACAGTGGTTATGATAATAATGTATACTTGTCCTTTGCACTTGCCGCCTTAGCAGAACTACCTGCTAGTTTAATTACCATGCTGCTCGTTGAGAGGATAGGCAGGCGAAAATTCATCATGCCGTTAACATTCATCGCCGGCATTTCGTGCCTGATGATAGCCTTCCTTAAGTCACCTTATAACTTCATTTTTATTGTCATCGGGAAATTTGCAATATGTTCCGCTTACAACACCAACATCATTTACACGTCTGAAGTATACCCAACACCATTACGGTAAGCTAAAATCAGCAATGCTGCAGCATCTCATTGCTGTCAAACTTATTATGCACATAAAGCTGAACTTGGGGTGTAACGCTTTAACTCACTTGGAAGCTTTTGGTTGCAGTTTTGTGTTTGTAACAACAACAAAAACGCCTTTGCATGGTAGCATTGTTAATCCCTTCCTGATGGTGCGCATGTAACGCCGCTGCCCAGTTGCTCTAATATCTTCTTTGTAACTTTTTCTCTACCCTTTTTAGCGCTCCAATGTTAAAAAGCCTTCCCATGCAGTTTCACCCAATGGTCCGTCAGTCTTGTCAACATCTTCAATGGGTTCAGCATCACGACGTGGCTTCTTATCACCGCCTGCATGACCCGAGGGTGTCAATATCATCGTTTTGTCTTTGATGTCCGATCACCTTTGCATTAGTACTCAAGGAATCTTTTCTACCACAGAGGGCAACTTTTGTCGTCAACGACAACATGCAGCAATCATAGAGGAAGCATGGCGGAAGCATTGATCACTGAATACGCAACACCCTCAGAACGGAACTGGCCATGAGGACATCCATCCACCAGGGCTCTGTCGGAATCCTCTAAAGACCACGCGTCCAAAAGACGGCATCCAATATCTGACAGAGATGTATAGAAAATACGCACATAAATAAATAGATGAAAACATAGCGAATGATATTATTTGCATGTTTGATTATTAATAATTAATACATGATATTGTTCCTACAGCTCGTTGGTCTTCTCAACAGTAGTTTGATAAAGTTCGACTTCTTTTATGGAAGCAATAAAACGGGAAGGTATAGCTTTCGAGAGACCATAATAAACGTTATGCGGATCATAAATTCAAGTGAAGTTCGAATTCGCTCAAGCTATCTATTTCTCGCCACTGTCGGTTCTGTAATGAATGACATGTCTTGTTATTGACATCGACTCCAAAATCCTTTACTGAAATTTATAAGTGGGTGATGAGTTTATCATCGAAGGTTAAACTGAAACATTTTTTCACTTCAATTGTTAGAGTAATTATTACTTTATCGTGTTTTCTTTTCCCCTTCATCATAGTCAGGAAATCCTTTCTAGATAATTAACTGATTATCTAAGGTAAATGAGATTCAATAAGGAAACTTTTTAAACAAACATTTTTGTACTTTTATTTTCAGAGGCACTACTGGTGGGATCTGCAACTGCTTCGGAAGATTCAGCGGGACAATCTGCCCGATGTTCTTACTATTAGCAGATTATTGGAAACCATTACCGCTGGTAATTCTGGGAGTGTGGACCTCTCTTAGCAGCTTTTCTGTCCTTTTTCTTCCGGAAACACAAGGAAAGTCCCTACCGGCCACAATTCATGAAGCTGAAATGCTAGGAAGGGAAAGGTCTGTTATACCTACTGAAGTGGAAGAACCTATCCCAGCCTACGTGTGATCAAAATGGAAACCAGTTTGAAACCATTGAGAGACTTTCATTTAAGCTGAACTAAATGCAGGCTGTCTGATATTAAACATATCTGTTAGCAGGCTGTATATATTGCATTAGTTACAACATCTCATAGCTTACAAGAACACTCTTGAGACAATATGTACAGGGCACTCATTCAATCGATGTCGCCAATGTGGTGTAGCATGTCGCCAGATGGTATATCATGAAGACAGAACTCTAAGCTTAAATCCTGATTTAGGGTTCACCTCGACATAATGTTTTAACTTTCTCTATTGAGCAGCTGAAGTGACAGCACCAGTACCGGATTTTTTCTCTATAAGGTTTCCTCGACAACATAAATTTGGTTCAAGTGCTGAGTTAAAATCAAAATAAAATAAGTATTCTTCTTATTTTGGATATCTCTCTCTCTAACTGTCTCTTTCGCTCTGAACTGTGTCATAGTGTATAGGCTAAGTATTATTTGTGTATATTTTGGCATTGGTGTTACGCGTTCTTAGGCAATGATCAACACAACTCCTCGGATCTTGGCAGAGGAAGATTGGTATTGAATATGAACATTGGTATAATGGTTTACATTAAACCCATGAATTCTGAGTTAGAGGAGCACCAACAATTTAAGAAGGAGCACCAACAAGTTAAAAGAATTGCACCATACTGGTGTCCTGTAACTTTCTAACGGTGTTTCTCTATTATATCATGTACAAATTACCGAACTGTGTCATAATGGCTAAGTCTTATTTGTGTTTATTTTGGCATTGGTGTTGCGCGTTCTTAGGCAATGATCTAAACAACTCCTCTGAACTTGGCGGAGGAAGATTGGTACTGAATATGAACATTGGTATAATGGTTTACATTAAACCCATGAATTTTGAAATGGAGGAGCACCAACAATTAAGAAGTAGCACCAACAAGTTTAAAGAATTGCACCATACTGATGCCCTGTAACTTTCCAATGGTGTTTCTCTATTATATCATGTACACATTACCGAACTGTGTCATAGTGTAGGCTAAGTCTTATTTGTGTATATTTTGGCATTGGTGTTACGCGTTCTTATAGGCAATGATCAAAACAACTCCTCTGAACTTGGCAGAGGAAGATTGGTATTGAATACGAACATTGGTATAGTGGTTTACATTAAACCCATGAGTTCTGAGTTGGAGGAGCACCAACAAGTTTAAGTATTGCCCCATACTGGTGTCCTGTATGGTTTTTCTCTATTATATCATGTACAAATTACCGGCAGAGCTTCTATTTAACACTACTTATAACACAAAGAAAAATATTTGCTAGCTTCAGTAGTTAATATTGCTAATTAATTTGCTGATACTCTTGTTCATTCAAAATGCTTGTGGTTGTTGGTAAGGAAGTGGGTATAGAGAGACAGGGTTAGATGCTTTTATCATTGGCCTCCTGGTATCAATTTCACTAGGAGGCCTGCTATATTTTCAAGTTTTCTACAAGCAGCCTAAGTCTGCCTCATCTGCATATAAGATGCCAATAACATGCACTAAAATTGTTTTGCATGTTTTAAGTGTACAACAGTAATACATTTTATTCGTGAACGTGGTGAAGAAATATATATATAGCAATACATAGGTCTGTGTTACACAGAAGTTTGCTTTGGTTTTTATGAGTGACTGGGTGCAGATGTGGAGTGTGCTTACGTAATTTCAGTAATGATAAAAACAAATCAGTTTGCAATAGAAGATTATCACTCAAAGTTAATGTACAGCTGGCCAGCTTCTCATATGACGCTTGCATTGTCTTCTTACTCGATAGTTCATATCAAACAGAAGCTCTCTGTTAAGAGGGGGGGGGGGGGGGTAAAGATAGGATTCTTTCAATATGTGCCTAAATAATTTGTCATCTGTTTAATCAAATAAGAATGTTTCCGAGGTCTTTTACTGATCCTGGCTCCAATGTAACGTCATATTATTTCATGGATTATGTTAGAAAAAAGTAGTATTCTTTCGTCTTGCCAATGCCAGTCGGAATTAGTTCAAGTTAACCAGAAGTAAACTGTCACTGAAATTAGAAATATAGGAGATATTACAACTGCTTAAAAACAAAATGAAACTATCATGAATTCTATAAACTTCCTGGCCCATTGTTGTAAGATATCCAACTGTAACAACAAATGCTGCAAGTATTGTTTTTTTTTTCTCTTTATAAATATATATTTTTTCATATTTGATTCGATTGATGACGATATTATGACGAATTGGTTTTATTCGATCATTAAGGCGAAGATAGAAGCAGTTATCAGATGAAATAAGGGTTCGTTATGTATTAATGCTTGCAGTATGTGTACGGTATGAGTGTTGCTACCATTATATGTTCAAATAGCCTTTATGGCGGTTTCACTGTGGTTTTAATGGTACTATTTCGCCAAATAACTTGCTGTTTAGTGCTTTCGATTTAATCGAGTTTAAAATTGAGAGACTATATTGCAAAATTCCTATAGAATCGTTCTCGTTTGTTTTGTCATGCTCCTATCATTTGTGACGAAGTCAGGGGCGGTCCAGGATTTCGAAAACAAAACAGGAGGGTGGATGGTGGTGTATGGCCGTCGTTGAATTCGACAACTATGACAGTCTATGTAGGCTGGGAGTCCTTTAAAAAAAAAAAAAAAAAAGTTTAGACTGGTGCCACATACTTTTGCGAGAGGAGACACCACTTTTGGAAACTGTGCCTACCTTAAGTTTTGAGCACCTTTATACCGGGCGGGTACAGGCAAGGGTGTGCTTTTAATTTTGTTTTGCGTGGCGTGTGCATGCCCCACATCCCACTGGCTCCATCGCCGGTTTGTTCTTTGGACAGTGCAGACTGTTTTTGCGGGTTGTATTAACTCAGGCTTGCACGTTATACAAAAAATAGTTATAATCAATTTGTATATGATTGAAACATAAATACAA
>TCONS_00027374	evm.TU.Chr19.325
GAGAATTGGATTCATCAGACTGCTTAGATACAGTTAGATAAACAGTGTGATGAGTCGTTCCGTGATTGAACGGGGTCAGTGCCGACCTTTGCGTCGCAAGTGTCATTCTGTTTTGGCTGTTTCTACCGACCGGAGGCTATATGCTTTGTGTTCAGAACTTTGTAATGTGAAATCATCGGAACGTCAAGCTGGTCCGCTCGTATAAGAGGACGACTTATGTAGCAGTCATTATATAAATACCTCACTCAAGAGTCAAGAAAAAAAAATGGATTTTGACGAGATTCTAGATCATGTCGGCGGATTTGGGAAATATCAGAAGAGGACAATATTATTAATGGCGTTTGCTTGTCTCATTAGTTCCAGTACGTTATATGAGCCGGTATTTCAAAGTTATGAACCTGACCATTGGTGTGCGAGCCCAGAACTGGACCGTTACAACTGTTCGAATCTGGAACTTTCAGAGGCACAATGCCGTCATTATAAAAAATATGTAACAATACCTTACACGGTCACAGACAATAATGACACTGTGTTCTCTCAATGTACAAAGTACGCACATGTCAGTGACGCTTCGTTTTCGGGAGACGTACCTTTAGAGACAGATAACTCCAGCGTCGTCGATTGCGACGCTGGGTGGAATTATGACAAGTCGGAATATGAATCTACTTTAGTAACTGATGTAAGCATCTTATTCATTTATTCATTCACGATATTTTTCTATATTCATAGTACCGTAGTACTCATTCTTATTTCTTCATTTCTTCCCTGAAATACCCTTTTAAATATTAGTTTTCTCGTTTCAGGGCATTAATTTCAAATCCGTTGGAAGAAAAAGTATCTTAATTAGAATAAACAGTCATGCGTGTAACATTGTCGAAAAAACCCCAACATCAATATCATCCTGAAACGTATTTTTAATTGATTTGCACGTACTTAACGACGTTCCTTTACTAATAATTTATGACTGTTTTATTTATATATATTTGTTTATATTTCTCATAACTTGCTTGCGTCCACCAATCACATTGTCTCATTTTTATTTTGGTTTTCTTCGATCACCGCCGTTTAGTTCGACCTTGTTTGTGGGTAACAGATTTTAATGAATTTACTAAACGACGTTCTTCACTATTAATTTATGACTGTTTTATTTATATGTATTTGTTTATATTTCTAATAACTTGCTTGCGTCCACCAATCACATTATCTCATTTTTATTTTGGTTTTCTTCGATCACCGCCGTTTAGTTCGACCTTGTTTGTGGGAAACAGATACTACTGAATTTTGCTCATGCAATTTGCTTCACTGGGGTCTCAGTTGGAGCGGTTTTGTTTGGAGTATTAGCTGATAAGTAAGTTGACCAATTCGATATTTCTCCTCTTGTTTATCATATTGCAATAAGTTGTTTTAGACCCTATATATTTTTTTAAATACTTATAACTCGGCCGAAAGCAATTTAAACAAAACGTATGTATGTGTGTGTGTATGTATATACGTGTGAATGTATGTATGTATATTAGATCCTCCTGCAAGCAGGAACTCGCGAAGAAGCCTCACTGGCTTATCAAAGCCGCAAGCTGACCGAAGTCAGTCTCTTACATTCATATTTAACGTCCATGATTATGAGCTGTTAATTGTCAACAACTCTGTAACTGGACGACATACATTAATCTGGGAGTGACTCGAACCGGGGACCTTATGATTGAAAGGCACCGGCGTTAACCACTGAGCTAACACTCCAAAAACGTGGCTAAAGTATTTATATATTTTCTAAATCTCAGATATTGACGCTGTTTTGTTCCATGATATCTTAAAGGTATTGAAGACTCGCCCCAAACCGTGTGCTGCCGTCTGAGAAAGTTAACTTTCCGTTGCTTGCAAGTGAAGTTTCTTTCGTGTCGCTACAAAATGCAGACAGTAATGAAACGTGATACCTAATTGTTATCTTTTATCTAGACCTGAGATGTCCATCGTTGCTATGTACACTGTGTTGTGGGTATTGATCGTATCTGCATGTATTGACTGTACACTAGTGTCTAATTACCGATGGTAGCAAGCTGTGTGTGTATTTTCTGGGATAGATGGTGGTGTCTAACACTTCTGTTACACTTCATTCGAAACTAGGTCAGATTACCGGCATGTTTCTTTGCATGCCAGTCTTCAATGCGGAATTTTAAAGTGCATCTTGTAAGTCTGCAAAGTCGTTCCATGAGCAGTCAACCTTTTTAAGAATAAGTGCAGTATAGTATACTCTCGCTATAGCAAAAGTAATAGACTATTAAAGTATGAACTTCAGCCACTCAACTTGTTCCACCACGTCTTACTTATATAACACATTCCTGAGATAAATAAAATAAAATGCTTTGTTACAATATTTGACATAAAGTTCAACATTTGTTGATACAAAGGCAAAGCAGAGAACAAAAAGGCTACAATGTTTAAACTTCACTACTCGCACTTATTCGATACTCACAACATCGAATAAATTAAAGTTTAAACATGCGATATCAAGCATAAATTGTATCCTGTTATTCTAGTTAGGCAGTCATTTTGTAAAAAAATATTTATATATTTATATGGAGATTAAAGCAGAAAATGGTAGTTATAGATTATCTAGGCCCATCAATATTAGAGGCCGTGCCCATACCCCCCCCCCCACCTCCTCTCAACCCTTCCCATGCAGAATAATTTGCCAAAACTGCCATTTGCATTAACGATATATATATATATAGGTAATAGGCCTATATTGTGTTGAACTTGACAACGATAAGCTTGTAAGATGAAACGCCAATATAATAACATGGTATTTATGCGGGTTGATCGTACAACGTAACTTAACTGATGAAAGATATCCTGGCTAGTTCAAGGTTGCCGTACCTTGTACAGTGGTGTTGGTACAGCACCGTGCTGATAGTGCTATCCGTAGAAAAACTGGTATACACTGCCGTGATAATTGTGTTATAGGCTGCTTATACATAACAGCCTTTTCTAACGTACCTAATCGGGACACACGTAGTAGATTTGTTTCACCGCTAATTTACATGACACAAAAAATGTACCCCTCCTTAAGTCTTTAGTGCCCCCCCCCCCAATTCAGAATCCCTCGGGGTCTGTCCAGCAAGCTAAAACTATTACTATTTATAAATTATTTCTGCCTCAAAACACAACTGACGACTGAACGCATACAACCTCTGTCCATATCAGTTTATGATTTTCAAACATAGACTAGCCCCCCCCCCCTCCCACCCTTGAACTCTTAAAACACACATATCAATGAAATACCGACCTCGAACTCAAAAACATGTTATAATAACTGTTGTTATTATGTAAACAATTACAAAATAATGTAATCGCAATGTACACACTAGCAACTCAAATATGAAAACATATCACAAATATCAATCTAACCACACAAAGTGTGCGGTACCTCGTATATCTTGGAGAAAACTTATTTTTTTTCTTGGGGGGGGGGGGGGGGGGTCCATGAATGCGTGCTAATTGAAATACCGATCACCAACATATTGACTGGGCATAATGCGTTAGGAATGTGTGTGACCTTTTCATAACCATTTCACCATGTGAACTGAAGACTTATATAGGCCATTCGTTGATATAAACTGGGTTACTGTTTAAGTAGTCTATCACTGTGTACCAAGCACTTTCATATACAAAAGGTATAATTGTTTTGTCTCAAAAAAATATATATTAAAAAACCCGTAACCTATATTTTAGGCAATAAAACCCGACTCACAAGTCGCATGTATTGTGCATGTTAACTCAGGGAGTTGTTATGGAACAACTCTCTGGTTAAATAGCCTAATTGTGGCATACAACTTTTTTTTTGGTTTTTCTGTTCATCGACAGAACGCTCTGTATAATAGGTTACTGATTTTGATATGAGAATCGCAAAATTAGGCCAGGGTAAACAATATGTGTGGGTTTCCCTTTACAAAGCTCATGTGATCTTGGAGTGTTGGCAATCCTAATATAAGCCTACTCTAAAAAAAAAATTAAAAAATATCGGAATCGGTAGACGAGATGGTATATAGATTGGTCCATTATGTGAATATCGATAATGAACAAATTAATGGTATATAGCGAAACCAACAGATAAACAAATTAGGACTGCGTTTGGATAATATCAAATATTAAAAAATACAGTTTAATAAAGAACCGCATACTATGAGCTGCAACTTTTTCTTAAGGACGTTTACTTTTCGGATAACTAATTGAGTGTCCCCTGCACGATTAATTATAAATGACACGACCTGTAGCCGGTGGTACCAGTTATATCCGCTGCTCCCTGGTAATATGTCAGTACAAGGTCCCCTGTGGTTACAGTAAGTAACTAGAACTGCCTTTGCCTGCAAATACGCAGTATTGTAGTAGTGCGTGTGGAGTGCGTGCATGCAGTATTAGTAAGAACTCGGTTGTTTGTGAAGGTATGTTTTGGACGGACAACACACCAGGGAGTGTGGTCATGTAGGTATACGTTCAAAGTGAGGACGCCTGCATGTGAGCGTCGTGAGAGGTACAGAATTATAAGTTGGCTTCGCTGGTAGCCTCTGAAACTGCAAATGTTGAGAGACCATATGATACTTTAAATTTCAACATCCAGTCATGTAGGTATCGTTCACTTGCCAGTAATGCCAATAATGACTGAAGAAAATCTTTGCGATGCTCCTTAAACGTATATATGACGAGACATTTCCTTTAAACCTTTGTGTGACATCACTTTTCGATATTCTTATCTAACCATTACACATCACGCATATAACTGGACGACACTCAATCGAATATGTTTTTTGTCTTTTCTTTTCAATGGCTACAGCTATTTATGTGATTACAAATAATCAAAAATTATACAACTTCTTGCGTCGTTACAAAATAAGAAATCTGTGCACGTGGCTAAGACTATTTGTCTTAACAAATAAGAGATCTATGTCTGATAATTACAACTATTTATGATCCATTTACAACCAAGAGATCCATTTGTAGACGTAAAAAAATACGGGATATATGTGGTTACAATTACTTACTATATATATATATATACAGGTGCAATTACAACATTTTTGTGGTTACAAATACGTTTGTTGTAACAACTTAGAGATCTACATCTACATTTTGTGAATTAATTTTTATGTGGTTTTACAAGTATTTATTATGTAGTTTACAACTAACGAAAAATATGTACTTCCTATTATTTATGACATCATTACAACTATATGCATGAGATACATTTTTTTTTTAAATTAATCGTAACTTAACAAGTATAAGAGATATATGTAATTACAAATACTTATGTAGATACAACTACGAGAGTATATACATGGTTAACACAACTTATGATGTCATTAAACCACTGTGAGATATGTGCCTGGTTATGGCTTTGCGATCAGTGTGGTTGCAATTACTATATGTCGTTGATAACTATAAGAGATCCATAAAGGAACAACTATACATACCCTTGTATATAAAGTCATGCTGCGTTTAAACCAACGCAGAGAATTCTGTTTATCATATATTTATTCAAACTTCCTGATGCAATACCCACCCCCTTCCCCACCCCGGTATCGGACAACCAGAGAGAGTGAGAAGTTAAAACAGAATTATCTGTAAAACCTGTTATTGTAGAAGTGTTGCAAGAAAAAATGATGAATTCAATTGTTTTTGTGTGTAATTTCTGTACAACTTTGTCGGTGTACATTTAAAGAAATAAACCAATTCTTGACGTGAAATGGTGCGTTTCGTATGCCGTGTATAGGATATGAATTAGGTATATAAAGAAAAGTAAAGTAAAATTTATTGATATCAATCATAAAATGAAGATATAATAAAATGGATTCCGCAGCTTAAAAATATGCAATATATAAATACAAAACTATGTAATTCGGTGTAAACGCAAGTTTGTGCTATAAGTATTACTTTCAATGATATGTGTGTGCATGTTTGCGGGTGGGAGAGGGGTTTACACACCCCCTCCCCCGCTTCCACCTAAATCTGTGACTACTGGTCCTCTTGTAGTTTTGAATTGATAAGTGTAAGGAACTCTTTTGAGCCGACGTATAGTTTCTAAATTCGTTGTCCATTTCATATTGGCTACAACCTTTCCATATGAAAAGGCTTTCTCCTTAAAAATGTTTTCTTATTCACTTTCAGATTTGGAAGGCTTTACACATTTTATCTGGCGGTAATACCAACAGGAATTATAAGTATACTCGTGGCATTTTCCCCAAATTTTCAAATATACATCACTTTAAGAGGTCTCATTGGAATATGCGCCCAGAGTATTCTCACAATCACCCTCTTAATAGGCACAGAGGTTGTTGACCCATCCAAACGAGTCAGAGCTGGTTTTCTTATTTATTTTGGCTTTTCCGGAGGATCAATCTTGCTGGTGTCAGTAGCGTATTTTGTTAGAAACTGGCGATTATTACAGCTGATTCTGGCATCCCCTGTTTTTATAGTGATACTATCTTTACCTACGCTACATAGATCCCCACGGTGGCTACTGTCGGCTGGTAGGAATAAAGAGGCTGCAAAGATTGTGAGAAAAATCTCCATCGATAACAGAAATGATTTCCCCAAAAAACTATTCAGTCACACTGAAATGATCAAAAAGGATTTCGAAGCTAATGAGAAGGAAGAGATGACGCTGATAAATCTTCTTCGGAGCCCAACACTCGTTTGTCGAACAGCAATTCTGTTACATAATTGGTTTCTCTACAACCTAACGTACACGAGTTTCTTCTTGTACAGTGGTTATGATAATAATGTATACTTGTCCTTTGCACTTGCCGCCTTAGCAGAACTACCTGCTAGTTTAATTACCATGCTGCTCGTTGAGAGGATAGGCAGGCGAAAATTCATCATGCCGTTAACATTCATCGCCGGCATTTCGTGCCTGATGATAGCCTTCCTTAAGTCACCTTATAACTTCATTTTTATTGTCATCGGGAAATTTGCAATATGTTCCGCTTACAACACCAACATCATTTACACGTCTGAAGTATACCCAACACCATTACGCGCTCCAATGTTAAAAAGCCTTCCCATGCAGTTTCACCCAATGGTCCGTCAGTCTTGTCAACATCTTCAATGGGTTCAGCATCACGACGTGGCTTCTTATCACCGCCTGCATGACCCGAGGGTGTCAATATCATCGTTTTGTCTTTGATGTCCGATCACCTTTGCATTAGTACTCAAGGAATCTTTTCTACCACAGAGGGCAACTTTTGTCGTCAACGACAACATGCAGCAATCATAGAGGAAGCATGGCGGAAGCATTGATCACTGAATACGCAACACCCTCAGAACGGAACTGGCCATGAGGACATCCATCCACCAGGGCTCTGTCGGAATCCTCTAAAGACCACGCGTCCAAAAGACGGCATCCAATATCTGACAGAGATGTATAGAAAATACGCACATAAATAAATAGATGAAAACATAGCGAATGATATTATTTGCATGTTTGATTATTAATAATTAATACATGATATTGTTCCTACAGCTCGTTGGTCTTCTCAACAGTAGTTTGATAAAGTTCGACTTCTTTTATGGAAGCAATAAAACGGGAAGGTATAGCTTTCGAGAGACCATAATAAACGTTATGCGGATCATAAATTCAAGTGAAGTTCGAATTCGCTCAAGCTATCTATTTCTCGCCACTGTCGGTTCTGTAATGAATGACATGTCTTGTTATTGACATCGACTCCAAAATCCTTTACTGAAATTTATAAGTGGGTGATGAGTTTATCATCGAAGGTTAAACTGAAACATTTTTTCACTTCAATTGTTAGAGTAATTATTACTTTATCGTGTTTTCTTTTCCCCTTCATCATAGTCAGGAAATCCTTTCTAGATAATTAACTGATTATCTAAGGTAAATGAGATTCAATAAGGAAACTTTTTAAACAAACATTTTTGTACTTTTATTTTCAGAGGCACTACTGGTGGGATCTGCAACTGCTTCGGAAGATTCAGCGGGACAATCTGCCCGATGTTCTTACTATTAGCAGATTATTGGAAACCATTACCGCTGGTAATTCTGGGAGTGTGGACCTCTCTTAGCAGCTTTTCTGTCCTTTTTCTTCCGGAAACACAAGGAAAGTCCCTACCGGCCACAATTCATGAAGCTGAAATGCTAGGAAGGGAAAGGTCTGTTATACCTACTGAAGTGGAAGAACCTATCCCAGCCTACGTGTGATCAAAATGGAAACCAGTTTGAAACCATTGAGAGACTTTCATTTAAGCTGAACTAAATGCAGGCTGTCTGATATTAAACATATCTGTTAGCAGGCTGTATATATTGCATTAGTTACAACATCTCATAGCTTACAAGAACACTCTTGAGACAATATGTACAGGGCACTCATTCAATCGATGTCGCCAATGTGGTGTAGCATGTCGCCAGATGGTATATCATGAAGACAGAACTCTAAGCTTAAATCCTGATTTAGGGTTCACCTCGACATAATGTTTTAACTTTCTCTATTGAGCAGCTGAAGTGACAGCACCAGTACCGGATTTTTTCTCTATAAGGTTTCCTCGACAACATAAATTTGGTTCAAGTGCTGAGTTAAAATCAAAATAAAATAAGTATTCTTCTTATTTTGGATATCTCTCTCTCTAACTGTCTCTTTCGCTCTGAACTGTGTCATAGTGTATAGGCTAAGTATTATTTGTGTATATTTTGGCATTGGTGTTACGCGTTCTTAGGCAATGATCAACACAACTCCTCGGATCTTGGCAGAGGAAGATTGGTATTGAATATGAACATTGGTATAATGGTTTACATTAAACCCATGAATTCTGAGTTAGAGGAGCACCAACAATTTAAGAAGGAGCACCAACAAGTTAAAAGAATTGCACCATACTGGTGTCCTGTAACTTTCTAACGGTGTTTCTCTATTATATCATGTACAAATTACCGAACTGTGTCATAATGGCTAAGTCTTATTTGTGTTTATTTTGGCATTGGTGTTGCGCGTTCTTAGGCAATGATCTAAACAACTCCTCTGAACTTGGCGGAGGAAGATTGGTACTGAATATGAACATTGGTATAATGGTTTACATTAAACCCATGAATTTTGAAATGGAGGAGCACCAACAATTAAGAAGTAGCACCAACAAGTTTAAAGAATTGCACCATACTGATGCCCTGTAACTTTCCAATGGTGTTTCTCTATTATATCATGTACACATTACCGAACTGTGTCATAGTGTAGGCTAAGTCTTATTTGTGTATATTTTGGCATTGGTGTTACGCGTTCTTATAGGCAATGATCAAAACAACTCCTCTGAACTTGGCAGAGGAAGATTGGTATTGAATACGAACATTGGTATAGTGGTTTACATTAAACCCATGAGTTCTGAGTTGGAGGAGCACCAACAAGTTTAAGTATTGCCCCATACTGGTGTCCTGTATGGTTTTTCTCTATTATATCATGTACAAATTACCGGCAGAGCTTCTATTTAACACTACTTATAACACAAAGAAAAATATTTGCTAGCTTCAGTAGTTAATATTGCTAATTAATTTGCTGATACTCTTGTTCATTCAAAATGCTTGTGGTTGTTGGTAAGGAAGTGGGTATAGAGAGACAGGGTTAGATGCTTTTATCATTGGCCTCCTGGTATCAATTTCACTAGGAGGCCTGCTATATTTTCAAGTTTTCTACAAGCAGCCTAAGTCTGCCTCATCTGCATATAAGATGCCAATAACATGCACTAAAATTGTTTTGCATGTTTTAAGTGTACAACAGTAATACATTTTATTCGTGAACGTGGTGAAGAAATATATATATAGCAATACATAGGTCTGTGTTACACAGAAGTTTGCTTTGGTTTTTATGAGTGACTGGGTGCAGATGTGGAGTGTGCTTACGTAATTTCAGTAATGATAAAAACAAATCAGTTTGCAATAGAAGATTATCACTCAAAGTTAATGTACAGCTGGCCAGCTTCTCATATGACGCTTGCATTGTCTTCTTACTCGATAGTTCATATCAAACAGAAGCTCTCTGTTAAGAGGGGGGGGGGGGGGGTAAAGATAGGATTCTTTCAATATGTGCCTAAATAATTTGTCATCTGTTTAATCAAATAAGAATGTTTCCGAGGTCTTTTACTGATCCTGGCTCCAATGTAACGTCATATTATTTCATGGATTATGTTAGAAAAAAGTAGTATTCTTTCGTCTTGCCAATGCCAGTCGGAATTAGTTCAAGTTAACCAGAAGTAAACTGTCACTGAAATTAGAAATATAGGAGATATTACAACTGCTTAAAAACAAAATGAAACTATCATGAATTCTATAAACTTCCTGGCCCATTGTTGTAAGATATCCAACTGTAACAACAAATGCTGCAAGTATTGTTTTTTTTTTCTCTTTATAAATATATATTTTTTCATATTTGATTCGATTGATGACGATATTATGACGAATTGGTTTTATTCGATCATTAAGGCGAAGATAGAAGCAGTTATCAGATGAAATAAGGGTTCGTTATGTATTAATGCTTGCAGTATGTGTACGGTATGAGTGTTGCTACCATTATATGTTCAAATAGCCTTTATGGCGGTTTCACTGTGGTTTTAATGGTACTATTTCGCCAAATAACTTGCTGTTTAGTGCTTTCGATTTAATCGAGTTTAAAATTGAGAGACTATATTGCAAAATTCCTATAGAATCGTTCTCGTTTGTTTTGTCATGCTCCTATCATTTGTGACGAAGTCAGGGGCGGTCCAGGATTTCGAAAACAAAACAGGAGGGTGGATGGTGGTGTATGGCCGTCGTTGAATTCGACAACTATGACAGTCTATGTAGGCTGGGAGTCCTTTAAAAAAAAAAAAAAAAAAGTTTAGACTGGTGCCACATACTTTTGCGAGAGGAGACACCACTTTTGGAAACTGTGCCTACCTTAAGTTTTGAGCACCTTTATACCGGGCGGGTACAGGCAAGGGTGTGCTTTTAATTTTGTTTTGCGTGGCGTGTGCATGCCCCACATCCCACTGGCTCCATCGCCGGTTTGTTCTTTGGACAGTGCAGACTGTTTTTGCGGGTTGTATTAACTCAGGCTTGCACGTTATACAAAAAATAGTTATAATCAATTTGTATATGATTGAAACATAAATACAA
>TCONS_00027375	evm.TU.Chr19.325
GAGAATTGGATTCATCAGACTGCTTAGATACAGTTAGATAAACAGTGTGATGAGTCGTTCCGTGATTGAACGGGGTCAGTGCCGACCTTTGCGTCGCAAGTGTCATTCTGTTTTGGCTGTTTCTACCGACCGGAGGCTATATGCTTTGTGTTCAGAACTTTGTAATGTGAAATCATCGGAACGTCAAGCTGGTCCGCTCGTATAAGAGGACGACTTATGTAGCAGTCATTATATAAATACCTCACTCAAGAGTCAAGAAAAAAAAATGGATTTTGACGAGATTCTAGATCATGTCGGCGGATTTGGGAAATATCAGAAGAGGACAATATTATTAATGGCGTTTGCTTGTCTCATTAGTTCCAGTACGTTATATGAGCCGGTATTTCAAAGTTATGAACCTGACCATTGGTGTGCGAGCCCAGAACTGGACCGTTACAACTGTTCGAATCTGGAACTTTCAGAGGCACAATGCCGTCATTATAAAAAATATGTAACAATACCTTACACGGTCACAGACAATAATGACACTGTGTTCTCTCAATGTACAAAGTACGCACATGTCAGTGACGCTTCGTTTTCGGGAGACGTACCTTTAGAGACAGATAACTCCAGCGTCGTCGATTGCGACGCTGGGTGGAATTATGACAAGTCGGAATATGAATCTACTTTAGTAACTGATGTAAGCATCTTATTCATTTATTCATTCACGATATTTTTCTATATTCATAGTACCGTAGTACTCATTCTTATTTCTTCATTTCTTCCCTGAAATACCCTTTTAAATATTAGTTTTCTCGTTTCAGGGCATTAATTTCAAATCCGTTGGAAGAAAAAGTATCTTAATTAGAATAAACAGTCATGCGTGTAACATTGTCGAAAAAACCCCAACATCAATATCATCCTGAAACGTATTTTTAATTGATTTGCACGTACTTAACGACGTTCCTTTACTAATAATTTATGACTGTTTTATTTATATATATTTGTTTATATTTCTCATAACTTGCTTGCGTCCACCAATCACATTGTCTCATTTTTATTTTGGTTTTCTTCGATCACCGCCGTTTAGTTCGACCTTGTTTGTGGGTAACAGATTTTAATGAATTTACTAAACGACGTTCTTCACTATTAATTTATGACTGTTTTATTTATATGTATTTGTTTATATTTCTAATAACTTGCTTGCGTCCACCAATCACATTATCTCATTTTTATTTTGGTTTTCTTCGATCACCGCCGTTTAGTTCGACCTTGTTTGTGGGAAACAGATACTACTGAATTTTGCTCATGCAATTTGCTTCACTGGGGTCTCAGTTGGAGCGGTTTTGTTTGGAGTATTAGCTGATAAGTAAGTTGACCAATTCGATATTTCTCCTCTTGTTTATCATATTGCAATAAGTTGTTTTAGACCCTATATATTTTTTTAAATACTTATAACTCGGCCGAAAGCAATTTAAACAAAACGTATGTATGTGTGTGTGTATGTATATACGTGTGAATGTATGTATGTATATTAGATCCTCCTGCAAGCAGGAACTCGCGAAGAAGCCTCACTGGCTTATCAAAGCCGCAAGCTGACCGAAGTCAGTCTCTTACATTCATATTTAACGTCCATGATTATGAGCTGTTAATTGTCAACAACTCTGTAACTGGACGACATACATTAATCTGGGAGTGACTCGAACCGGGGACCTTATGATTGAAAGGCACCGGCGTTAACCACTGAGCTAACACTCCAAAAACGTGGCTAAAGTATTTATATATTTTCTAAATCTCAGATATTGACGCTGTTTTGTTCCATGATATCTTAAAGGTATTGAAGACTCGCCCCAAACCGTGTGCTGCCGTCTGAGAAAGTTAACTTTCCGTTGCTTGCAAGTGAAGTTTCTTTCGTGTCGCTACAAAATGCAGACAGTAATGAAACGTGATACCTAATTGTTATCTTTTATCTAGACCTGAGATGTCCATCGTTGCTATGTACACTGTGTTGTGGGTATTGATCGTATCTGCATGTATTGACTGTACACTAGTGTCTAATTACCGATGGTAGCAAGCTGTGTGTGTATTTTCTGGGATAGATGGTGGTGTCTAACACTTCTGTTACACTTCATTCGAAACTAGGTCAGATTACCGGCATGTTTCTTTGCATGCCAGTCTTCAATGCGGAATTTTAAAGTGCATCTTGTAAGTCTGCAAAGTCGTTCCATGAGCAGTCAACCTTTTTAAGAATAAGTGCAGTATAGTATACTCTCGCTATAGCAAAAGTAATAGACTATTAAAGTATGAACTTCAGCCACTCAACTTGTTCCACCACGTCTTACTTATATAACACATTCCTGAGATAAATAAAATAAAATGCTTTGTTACAATATTTGACATAAAGTTCAACATTTGTTGATACAAAGGCAAAGCAGAGAACAAAAAGGCTACAATGTTTAAACTTCACTACTCGCACTTATTCGATACTCACAACATCGAATAAATTAAAGTTTAAACATGCGATATCAAGCATAAATTGTATCCTGTTATTCTAGTTAGGCAGTCATTTTGTAAAAAAATATTTATATATTTATATGGAGATTAAAGCAGAAAATGGTAGTTATAGATTATCTAGGCCCATCAATATTAGAGGCCGTGCCCATACCCCCCCCCCCACCTCCTCTCAACCCTTCCCATGCAGAATAATTTGCCAAAACTGCCATTTGCATTAACGATATATATATATATAGGTAATAGGCCTATATTGTGTTGAACTTGACAACGATAAGCTTGTAAGATGAAACGCCAATATAATAACATGGTATTTATGCGGGTTGATCGTACAACGTAACTTAACTGATGAAAGATATCCTGGCTAGTTCAAGGTTGCCGTACCTTGTACAGTGGTGTTGGTACAGCACCGTGCTGATAGTGCTATCCGTAGAAAAACTGGTATACACTGCCGTGATAATTGTGTTATAGGCTGCTTATACATAACAGCCTTTTCTAACGTACCTAATCGGGACACACGTAGTAGATTTGTTTCACCGCTAATTTACATGACACAAAAAATGTACCCCTCCTTAAGTCTTTAGTGCCCCCCCCCCCAATTCAGAATCCCTCGGGGTCTGTCCAGCAAGCTAAAACTATTACTATTTATAAATTATTTCTGCCTCAAAACACAACTGACGACTGAACGCATACAACCTCTGTCCATATCAGTTTATGATTTTCAAACATAGACTAGCCCCCCCCCCCTCCCACCCTTGAACTCTTAAAACACACATATCAATGAAATACCGACCTCGAACTCAAAAACATGTTATAATAACTGTTGTTATTATGTAAACAATTACAAAATAATGTAATCGCAATGTACACACTAGCAACTCAAATATGAAAACATATCACAAATATCAATCTAACCACACAAAGTGTGCGGTACCTCGTATATCTTGGAGAAAACTTATTTTTTTTCTTGGGGGGGGGGGGGGGGGGTCCATGAATGCGTGCTAATTGAAATACCGATCACCAACATATTGACTGGGCATAATGCGTTAGGAATGTGTGTGACCTTTTCATAACCATTTCACCATGTGAACTGAAGACTTATATAGGCCATTCGTTGATATAAACTGGGTTACTGTTTAAGTAGTCTATCACTGTGTACCAAGCACTTTCATATACAAAAGGTATAATTGTTTTGTCTCAAAAAAATATATATTAAAAAACCCGTAACCTATATTTTAGGCAATAAAACCCGACTCACAAGTCGCATGTATTGTGCATGTTAACTCAGGGAGTTGTTATGGAACAACTCTCTGGTTAAATAGCCTAATTGTGGCATACAACTTTTTTTTTGGTTTTTCTGTTCATCGACAGAACGCTCTGTATAATAGGTTACTGATTTTGATATGAGAATCGCAAAATTAGGCCAGGGTAAACAATATGTGTGGGTTTCCCTTTACAAAGCTCATGTGATCTTGGAGTGTTGGCAATCCTAATATAAGCCTACTCTAAAAAAAAAATTAAAAAATATCGGAATCGGTAGACGAGATGGTATATAGATTGGTCCATTATGTGAATATCGATAATGAACAAATTAATGGTATATAGCGAAACCAACAGATAAACAAATTAGGACTGCGTTTGGATAATATCAAATATTAAAAAATACAGTTTAATAAAGAACCGCATACTATGAGCTGCAACTTTTTCTTAAGGACGTTTACTTTTCGGATAACTAATTGAGTGTCCCCTGCACGATTAATTATAAATGACACGACCTGTAGCCGGTGGTACCAGTTATATCCGCTGCTCCCTGGTAATATGTCAGTACAAGGTCCCCTGTGGTTACAGTAAGTAACTAGAACTGCCTTTGCCTGCAAATACGCAGTATTGTAGTAGTGCGTGTGGAGTGCGTGCATGCAGTATTAGTAAGAACTCGGTTGTTTGTGAAGGTATGTTTTGGACGGACAACACACCAGGGAGTGTGGTCATGTAGGTATACGTTCAAAGTGAGGACGCCTGCATGTGAGCGTCGTGAGAGGTACAGAATTATAAGTTGGCTTCGCTGGTAGCCTCTGAAACTGCAAATGTTGAGAGACCATATGATACTTTAAATTTCAACATCCAGTCATGTAGGTATCGTTCACTTGCCAGTAATGCCAATAATGACTGAAGAAAATCTTTGCGATGCTCCTTAAACGTATATATGACGAGACATTTCCTTTAAACCTTTGTGTGACATCACTTTTCGATATTCTTATCTAACCATTACACATCACGCATATAACTGGACGACACTCAATCGAATATGTTTTTTGTCTTTTCTTTTCAATGGCTACAGCTATTTATGTGATTACAAATAATCAAAAATTATACAACTTCTTGCGTCGTTACAAAATAAGAAATCTGTGCACGTGGCTAAGACTATTTGTCTTAACAAATAAGAGATCTATGTCTGATAATTACAACTATTTATGATCCATTTACAACCAAGAGATCCATTTGTAGACGTAAAAAAATACGGGATATATGTGGTTACAATTACTTACTATATATATATATATACAGGTGCAATTACAACATTTTTGTGGTTACAAATACGTTTGTTGTAACAACTTAGAGATCTACATCTACATTTTGTGAATTAATTTTTATGTGGTTTTACAAGTATTTATTATGTAGTTTACAACTAACGAAAAATATGTACTTCCTATTATTTATGACATCATTACAACTATATGCATGAGATACATTTTTTTTTTAAATTAATCGTAACTTAACAAGTATAAGAGATATATGTAATTACAAATACTTATGTAGATACAACTACGAGAGTATATACATGGTTAACACAACTTATGATGTCATTAAACCACTGTGAGATATGTGCCTGGTTATGGCTTTGCGATCAGTGTGGTTGCAATTACTATATGTCGTTGATAACTATAAGAGATCCATAAAGGAACAACTATACATACCCTTGTATATAAAGTCATGCTGCGTTTAAACCAACGCAGAGAATTCTGTTTATCATATATTTATTCAAACTTCCTGATGCAATACCCACCCCCTTCCCCACCCCGGTATCGGACAACCAGAGAGAGTGAGAAGTTAAAACAGAATTATCTGTAAAACCTGTTATTGTAGAAGTGTTGCAAGAAAAAATGATGAATTCAATTGTTTTTGTGTGTAATTTCTGTACAACTTTGTCGGTGTACATTTAAAGAAATAAACCAATTCTTGACGTGAAATGGTGCGTTTCGTATGCCGTGTATAGGATATGAATTAGGTATATAAAGAAAAGTAAAGTAAAATTTATTGATATCAATCATAAAATGAAGATATAATAAAATGGATTCCGCAGCTTAAAAATATGCAATATATAAATACAAAACTATGTAATTCGGTGTAAACGCAAGTTTGTGCTATAAGTATTACTTTCAATGATATGTGTGTGCATGTTTGCGGGTGGGAGAGGGGTTTACACACCCCCTCCCCCGCTTCCACCTAAATCTGTGACTACTGGTCCTCTTGTAGTTTTGAATTGATAAGTGTAAGGAACTCTTTTGAGCCGACGTATAGTTTCTAAATTCGTTGTCCATTTCATATTGGCTACAACCTTTCCATATGAAAAGGCTTTCTCCTTAAAAATGTTTTCTTATTCACTTTCAGATTTGGAAGGCTTTACACATTTTATCTGGCGGTAATACCAACAGGAATTATAAGTATACTCGTGGCATTTTCCCCAAATTTTCAAATATACATCACTTTAAGAGGTCTCATTGGAATATGCGCCCAGAGTATTCTCACAATCACCCTCTTAATAGGCACAGAGGTTGTTGACCCATCCAAACGAGTCAGAGCTGGTTTTCTTATTTATTTTGGCTTTTCCGGAGGATCAATCTTGCTGGTGTCAGTAGCGTATTTTGTTAGAAACTGGCGATTATTACAGCTGATTCTGGCATCCCCTGTTTTTATAGTGATACTATCTTTACCTACGCTACATAGATCCCCACGGTGGCTACTGTCGGCTGGTAGGAATAAAGAGGCTGCAAAGATTGTGAGAAAAATCTCCATCGATAACAGAAATGATTTCCCCAAAAAACTATTCAGTCACACTGAAATGATCAAAAAGGATTTCGAAGCTAATGAGAAGGAAGAGATGACGCTGATAAATCTTCTTCGGAGCCCAACACTCGTTTGTCGAACAGCAATTCTGTTACATAATTGGTTTCTCTACAACCTAACGTACACGAGTTTCTTCTTGTACAGTGGTTATGATAATAATGTATACTTGTCCTTTGCACTTGCCGCCTTAGCAGAACTACCTGCTAGTTTAATTACCATGCTGCTCGTTGAGAGGATAGGCAGGCGAAAATTCATCATGCCGTTAACATTCATCGCCGGCATTTCGTGCCTGATGATAGCCTTCCTTAAGTCACCTTATAACTTCATTTTTATTGTCATCGGGAAATTTGCAATATGTTCCGCTTACAACACCAACATCATTTACACGTCTGAAGTATACCCAACACCATTACGAGGCACTACTGGTGGGATCTGCAACTGCTTCGGAAGATTCAGCGGGACAATCTGCCCGATGTTCTTACTATTAGCAGATTATTGGAAACCATTACCGCTGGTAATTCTGGGAGTGTGGACCTCTCTTAGCAGCTTTTCTGTCCTTTTTCTTCCGGAAACACAAGGAAAGTCCCTACCGGCCACAATTCATGAAGCTGAAATGCTAGGAAGGGAAAGGTCTGTTATACCTACTGAAGTGGAAGAACCTATCCCAGCCTACGTGTGATCAAAATGGAAACCAGTTTGAAACCATTGAGAGACTTTCATTTAAGCTGAACTAAATGCAGGCTGTCTGATATTAAACATATCTGTTAGCAGGCTGTATATATTGCATTAGTTACAACATCTCATAGCTTACAAGAACACTCTTGAGACAATATGTACAGGGCACTCATTCAATCGATGTCGCCAATGTGGTGTAGCATGTCGCCAGATGGTATATCATGAAGACAGAACTCTAAGCTTAAATCCTGATTTAGGGTTCACCTCGACATAATGTTTTAACTTTCTCTATTGAGCAGCTGAAGTGACAGCACCAGTACCGGATTTTTTCTCTATAAGGTTTCCTCGACAACATAAATTTGGTTCAAGTGCTGAGTTAAAATCAAAATAAAATAAGTATTCTTCTTATTTTGGATATCTCTCTCTCTAACTGTCTCTTTCGCTCTGAACTGTGTCATAGTGTATAGGCTAAGTATTATTTGTGTATATTTTGGCATTGGTGTTACGCGTTCTTAGGCAATGATCAACACAACTCCTCGGATCTTGGCAGAGGAAGATTGGTATTGAATATGAACATTGGTATAATGGTTTACATTAAACCCATGAATTCTGAGTTAGAGGAGCACCAACAATTTAAGAAGGAGCACCAACAAGTTAAAAGAATTGCACCATACTGGTGTCCTGTAACTTTCTAACGGTGTTTCTCTATTATATCATGTACAAATTACCGAACTGTGTCATAATGGCTAAGTCTTATTTGTGTTTATTTTGGCATTGGTGTTGCGCGTTCTTAGGCAATGATCTAAACAACTCCTCTGAACTTGGCGGAGGAAGATTGGTACTGAATATGAACATTGGTATAATGGTTTACATTAAACCCATGAATTTTGAAATGGAGGAGCACCAACAATTAAGAAGTAGCACCAACAAGTTTAAAGAATTGCACCATACTGATGCCCTGTAACTTTCCAATGGTGTTTCTCTATTATATCATGTACACATTACCGAACTGTGTCATAGTGTAGGCTAAGTCTTATTTGTGTATATTTTGGCATTGGTGTTACGCGTTCTTATAGGCAATGATCAAAACAACTCCTCTGAACTTGGCAGAGGAAGATTGGTATTGAATACGAACATTGGTATAGTGGTTTACATTAAACCCATGAGTTCTGAGTTGGAGGAGCACCAACAAGTTTAAGTATTGCCCCATACTGGTGTCCTGTATGGTTTTTCTCTATTATATCATGTACAAATTACCGGCAGAGCTTCTATTTAACACTACTTATAACACAAAGAAAAATATTTGCTAGCTTCAGTAGTTAATATTGCTAATTAATTTGCTGATACTCTTGTTCATTCAAAATGCTTGTGGTTGTTGGTAAGGAAGTGGGTATAGAGAGACAGGGTTAGATGCTTTTATCATTGGCCTCCTGGTATCAATTTCACTAGGAGGCCTGCTATATTTTCAAGTTTTCTACAAGCAGCCTAAGTCTGCCTCATCTGCATATAAGATGCCAATAACATGCACTAAAATTGTTTTGCATGTTTTAAGTGTACAACAGTAATACATTTTATTCGTGAACGTGGTGAAGAAATATATATATAGCAATACATAGGTCTGTGTTACACAGAAGTTTGCTTTGGTTTTTATGAGTGACTGGGTGCAGATGTGGAGTGTGCTTACGTAATTTCAGTAATGATAAAAACAAATCAGTTTGCAATAGAAGATTATCACTCAAAGTTAATGTACAGCTGGCCAGCTTCTCATATGACGCTTGCATTGTCTTCTTACTCGATAGTTCATATCAAACAGAAGCTCTCTGTTAAGAGGGGGGGGGGGGGGGTAAAGATAGGATTCTTTCAATATGTGCCTAAATAATTTGTCATCTGTTTAATCAAATAAGAATGTTTCCGAGGTCTTTTACTGATCCTGGCTCCAATGTAACGTCATATTATTTCATGGATTATGTTAGAAAAAAGTAGTATTCTTTCGTCTTGCCAATGCCAGTCGGAATTAGTTCAAGTTAACCAGAAGTAAACTGTCACTGAAATTAGAAATATAGGAGATATTACAACTGCTTAAAAACAAAATGAAACTATCATGAATTCTATAAACTTCCTGGCCCATTGTTGTAAGATATCCAACTGTAACAACAAATGCTGCAAGTATTGTTTTTTTTTTCTCTTTATAAATATATATTTTTTCATATTTGATTCGATTGATGACGATATTATGACGAATTGGTTTTATTCGATCATTAAGGCGAAGATAGAAGCAGTTATCAGATGAAATAAGGGTTCGTTATGTATTAATGCTTGCAGTATGTGTACGGTATGAGTGTTGCTACCATTATATGTTCAAATAGCCTTTATGGCGGTTTCACTGTGGTTTTAATGGTACTATTTCGCCAAATAACTTGCTGTTTAGTGCTTTCGATTTAATCGAGTTTAAAATTGAGAGACTATATTGCAAAATTCCTATAGAATCGTTCTCGTTTGTTTTGTCATGCTCCTATCATTTGTGACGAAGTCAGGGGCGGTCCAGGATTTCGAAAACAAAACAGGAGGGTGGATGGTGGTGTATGGCCGTCGTTGAATTCGACAACTATGACAGTCTATGTAGGCTGGGAGTCCTTTAAAAAAAAAAAAAAAAAAGTTTAGACTGGTGCCACATACTTTTGCGAGAGGAGACACCACTTTTGGAAACTGTGCCTACCTTAAGTTTTGAGCACCTTTATACCGGGCGGGTACAGGCAAGGGTGTGCTTTTAATTTTGTTTTGCGTGGCGTGTGCATGCCCCACATCCCACTGGCTCCATCGCCGGTTTGTTCTTTGGACAGTGCAGACTGTTTTTGCGGGTTGTATTAACTCAGGCTTGCACGTTATACAAAAAATAGTTATAATCAATTTGTATATGATTGAAACATAAATACAA
>TCONS_00027376	evm.TU.Chr19.325
GAGAATTGGATTCATCAGACTGCTTAGATACAGTTAGATAAACAGTGTGATGAGTCGTTCCGTGATTGAACGGGGTCAGTGCCGACCTTTGCGTCGCAAGTGTCATTCTGTTTTGGCTGTTTCTACCGACCGGAGGCTATATGCTTTGTGTTCAGAACTTTGTAATGTGAAATCATCGGAACGTCAAGCTGGTCCGCTCGTATAAGAGGACGACTTATGTAGCAGTCATTATATAAATACCTCACTCAAGAGTCAAGAAAAAAAAATGGATTTTGACGAGATTCTAGATCATGTCGGCGGATTTGGGAAATATCAGAAGAGGACAATATTATTAATGGCGTTTGCTTGTCTCATTAGTTCCAGTACGTTATATGAGCCGGTATTTCAAAGTTATGAACCTGACCATTGGTGTGCGAGCCCAGAACTGGACCGTTACAACTGTTCGAATCTGGAACTTTCAGAGGCACAATGCCGTCATTATAAAAAATATGTAACAATACCTTACACGGTCACAGACAATAATGACACTGTGTTCTCTCAATGTACAAAGTACGCACATGTCAGTGACGCTTCGTTTTCGGGAGACGTACCTTTAGAGACAGATAACTCCAGCGTCGTCGATTGCGACGCTGGGTGGAATTATGACAAGTCGGAATATGAATCTACTTTAGTAACTGATGTAAGCATCTTATTCATTTATTCATTCACGATATTTTTCTATATTCATAGTACCGTAGTACTCATTCTTATTTCTTCATTTCTTCCCTGAAATACCCTTTTAAATATTAGTTTTCTCGTTTCAGGGCATTAATTTCAAATCCGTTGGAAGAAAAAGTATCTTAATTAGAATAAACAGTCATGCGTGTAACATTGTCGAAAAAACCCCAACATCAATATCATCCTGAAACGTATTTTTAATTGATTTGCACGTACTTAACGACGTTCCTTTACTAATAATTTATGACTGTTTTATTTATATATATTTGTTTATATTTCTCATAACTTGCTTGCGTCCACCAATCACATTGTCTCATTTTTATTTTGGTTTTCTTCGATCACCGCCGTTTAGTTCGACCTTGTTTGTGGGTAACAGATTTTAATGAATTTACTAAACGACGTTCTTCACTATTAATTTATGACTGTTTTATTTATATGTATTTGTTTATATTTCTAATAACTTGCTTGCGTCCACCAATCACATTATCTCATTTTTATTTTGGTTTTCTTCGATCACCGCCGTTTAGTTCGACCTTGTTTGTGGGAAACAGATACTACTGAATTTTGCTCATGCAATTTGCTTCACTGGGGTCTCAGTTGGAGCGGTTTTGTTTGGAGTATTAGCTGATAAGTAAGTTGACCAATTCGATATTTCTCCTCTTGTTTATCATATTGCAATAAGTTGTTTTAGACCCTATATATTTTTTTAAATACTTATAACTCGGCCGAAAGCAATTTAAACAAAACGTATGTATGTGTGTGTGTATGTATATACGTGTGAATGTATGTATGTATATTAGATCCTCCTGCAAGCAGGAACTCGCGAAGAAGCCTCACTGGCTTATCAAAGCCGCAAGCTGACCGAAGTCAGTCTCTTACATTCATATTTAACGTCCATGATTATGAGCTGTTAATTGTCAACAACTCTGTAACTGGACGACATACATTAATCTGGGAGTGACTCGAACCGGGGACCTTATGATTGAAAGGCACCGGCGTTAACCACTGAGCTAACACTCCAAAAACGTGGCTAAAGTATTTATATATTTTCTAAATCTCAGATATTGACGCTGTTTTGTTCCATGATATCTTAAAGGTATTGAAGACTCGCCCCAAACCGTGTGCTGCCGTCTGAGAAAGTTAACTTTCCGTTGCTTGCAAGTGAAGTTTCTTTCGTGTCGCTACAAAATGCAGACAGTAATGAAACGTGATACCTAATTGTTATCTTTTATCTAGACCTGAGATGTCCATCGTTGCTATGTACACTGTGTTGTGGGTATTGATCGTATCTGCATGTATTGACTGTACACTAGTGTCTAATTACCGATGGTAGCAAGCTGTGTGTGTATTTTCTGGGATAGATGGTGGTGTCTAACACTTCTGTTACACTTCATTCGAAACTAGGTCAGATTACCGGCATGTTTCTTTGCATGCCAGTCTTCAATGCGGAATTTTAAAGTGCATCTTGTAAGTCTGCAAAGTCGTTCCATGAGCAGTCAACCTTTTTAAGAATAAGTGCAGTATAGTATACTCTCGCTATAGCAAAAGTAATAGACTATTAAAGTATGAACTTCAGCCACTCAACTTGTTCCACCACGTCTTACTTATATAACACATTCCTGAGATAAATAAAATAAAATGCTTTGTTACAATATTTGACATAAAGTTCAACATTTGTTGATACAAAGGCAAAGCAGAGAACAAAAAGGCTACAATGTTTAAACTTCACTACTCGCACTTATTCGATACTCACAACATCGAATAAATTAAAGTTTAAACATGCGATATCAAGCATAAATTGTATCCTGTTATTCTAGTTAGGCAGTCATTTTGTAAAAAAATATTTATATATTTATATGGAGATTAAAGCAGAAAATGGTAGTTATAGATTATCTAGGCCCATCAATATTAGAGGCCGTGCCCATACCCCCCCCCCCACCTCCTCTCAACCCTTCCCATGCAGAATAATTTGCCAAAACTGCCATTTGCATTAACGATATATATATATATAGGTAATAGGCCTATATTGTGTTGAACTTGACAACGATAAGCTTGTAAGATGAAACGCCAATATAATAACATGGTATTTATGCGGGTTGATCGTACAACGTAACTTAACTGATGAAAGATATCCTGGCTAGTTCAAGGTTGCCGTACCTTGTACAGTGGTGTTGGTACAGCACCGTGCTGATAGTGCTATCCGTAGAAAAACTGGTATACACTGCCGTGATAATTGTGTTATAGGCTGCTTATACATAACAGCCTTTTCTAACGTACCTAATCGGGACACACGTAGTAGATTTGTTTCACCGCTAATTTACATGACACAAAAAATGTACCCCTCCTTAAGTCTTTAGTGCCCCCCCCCCCAATTCAGAATCCCTCGGGGTCTGTCCAGCAAGCTAAAACTATTACTATTTATAAATTATTTCTGCCTCAAAACACAACTGACGACTGAACGCATACAACCTCTGTCCATATCAGTTTATGATTTTCAAACATAGACTAGCCCCCCCCCCCTCCCACCCTTGAACTCTTAAAACACACATATCAATGAAATACCGACCTCGAACTCAAAAACATGTTATAATAACTGTTGTTATTATGTAAACAATTACAAAATAATGTAATCGCAATGTACACACTAGCAACTCAAATATGAAAACATATCACAAATATCAATCTAACCACACAAAGTGTGCGGTACCTCGTATATCTTGGAGAAAACTTATTTTTTTTCTTGGGGGGGGGGGGGGGGGGTCCATGAATGCGTGCTAATTGAAATACCGATCACCAACATATTGACTGGGCATAATGCGTTAGGAATGTGTGTGACCTTTTCATAACCATTTCACCATGTGAACTGAAGACTTATATAGGCCATTCGTTGATATAAACTGGGTTACTGTTTAAGTAGTCTATCACTGTGTACCAAGCACTTTCATATACAAAAGGTATAATTGTTTTGTCTCAAAAAAATATATATTAAAAAACCCGTAACCTATATTTTAGGCAATAAAACCCGACTCACAAGTCGCATGTATTGTGCATGTTAACTCAGGGAGTTGTTATGGAACAACTCTCTGGTTAAATAGCCTAATTGTGGCATACAACTTTTTTTTTGGTTTTTCTGTTCATCGACAGAACGCTCTGTATAATAGGTTACTGATTTTGATATGAGAATCGCAAAATTAGGCCAGGGTAAACAATATGTGTGGGTTTCCCTTTACAAAGCTCATGTGATCTTGGAGTGTTGGCAATCCTAATATAAGCCTACTCTAAAAAAAAAATTAAAAAATATCGGAATCGGTAGACGAGATGGTATATAGATTGGTCCATTATGTGAATATCGATAATGAACAAATTAATGGTATATAGCGAAACCAACAGATAAACAAATTAGGACTGCGTTTGGATAATATCAAATATTAAAAAATACAGTTTAATAAAGAACCGCATACTATGAGCTGCAACTTTTTCTTAAGGACGTTTACTTTTCGGATAACTAATTGAGTGTCCCCTGCACGATTAATTATAAATGACACGACCTGTAGCCGGTGGTACCAGTTATATCCGCTGCTCCCTGGTAATATGTCAGTACAAGGTCCCCTGTGGTTACAGTAAGTAACTAGAACTGCCTTTGCCTGCAAATACGCAGTATTGTAGTAGTGCGTGTGGAGTGCGTGCATGCAGTATTAGTAAGAACTCGGTTGTTTGTGAAGGTATGTTTTGGACGGACAACACACCAGGGAGTGTGGTCATGTAGGTATACGTTCAAAGTGAGGACGCCTGCATGTGAGCGTCGTGAGAGGTACAGAATTATAAGTTGGCTTCGCTGGTAGCCTCTGAAACTGCAAATGTTGAGAGACCATATGATACTTTAAATTTCAACATCCAGTCATGTAGGTATCGTTCACTTGCCAGTAATGCCAATAATGACTGAAGAAAATCTTTGCGATGCTCCTTAAACGTATATATGACGAGACATTTCCTTTAAACCTTTGTGTGACATCACTTTTCGATATTCTTATCTAACCATTACACATCACGCATATAACTGGACGACACTCAATCGAATATGTTTTTTGTCTTTTCTTTTCAATGGCTACAGCTATTTATGTGATTACAAATAATCAAAAATTATACAACTTCTTGCGTCGTTACAAAATAAGAAATCTGTGCACGTGGCTAAGACTATTTGTCTTAACAAATAAGAGATCTATGTCTGATAATTACAACTATTTATGATCCATTTACAACCAAGAGATCCATTTGTAGACGTAAAAAAATACGGGATATATGTGGTTACAATTACTTACTATATATATATATATACAGGTGCAATTACAACATTTTTGTGGTTACAAATACGTTTGTTGTAACAACTTAGAGATCTACATCTACATTTTGTGAATTAATTTTTATGTGGTTTTACAAGTATTTATTATGTAGTTTACAACTAACGAAAAATATGTACTTCCTATTATTTATGACATCATTACAACTATATGCATGAGATACATTTTTTTTTTAAATTAATCGTAACTTAACAAGTATAAGAGATATATGTAATTACAAATACTTATGTAGATACAACTACGAGAGTATATACATGGTTAACACAACTTATGATGTCATTAAACCACTGTGAGATATGTGCCTGGTTATGGCTTTGCGATCAGTGTGGTTGCAATTACTATATGTCGTTGATAACTATAAGAGATCCATAAAGGAACAACTATACATACCCTTGTATATAAAGTCATGCTGCGTTTAAACCAACGCAGAGAATTCTGTTTATCATATATTTATTCAAACTTCCTGATGCAATACCCACCCCCTTCCCCACCCCGGTATCGGACAACCAGAGAGAGTGAGAAGTTAAAACAGAATTATCTGTAAAACCTGTTATTGTAGAAGTGTTGCAAGAAAAAATGATGAATTCAATTGTTTTTGTGTGTAATTTCTGTACAACTTTGTCGGTGTACATTTAAAGAAATAAACCAATTCTTGACGTGAAATGGTGCGTTTCGTATGCCGTGTATAGGATATGAATTAGGTATATAAAGAAAAGTAAAGTAAAATTTATTGATATCAATCATAAAATGAAGATATAATAAAATGGATTCCGCAGCTTAAAAATATGCAATATATAAATACAAAACTATGTAATTCGGTGTAAACGCAAGTTTGTGCTATAAGTATTACTTTCAATGATATGTGTGTGCATGTTTGCGGGTGGGAGAGGGGTTTACACACCCCCTCCCCCGCTTCCACCTAAATCTGTGACTACTGGTCCTCTTGTAGTTTTGAATTGATAAGTGTAAGGAACTCTTTTGAGCCGACGTATAGTTTCTAAATTCGTTGTCCATTTCATATTGGCTACAACCTTTCCATATGAAAAGGCTTTCTCCTTAAAAATGTTTTCTTATTCACTTTCAGATTTGGAAGGCTTTACACATTTTATCTGGCGGTAATACCAACAGGAATTATAAGTATACTCGTGGCATTTTCCCCAAATTTTCAAATATACATCACTTTAAGAGGTCTCATTGGAATATGCGCCCAGAGTATTCTCACAATCACCCTCTTAATAGGTAAGTAGCATCTATTAGGCTAATTTTTTTTTTTGGGGGGGGGGGGCAAATGTTTCACTTTGTTCCTTGCTAATGTGTCAGTTACCAGACTCTTCGATATTCTTATCAAACCATTTAATATCACATATAACTGGACGACACTCAACCGAATATGTTTTTTTTTTTTCAGTGGCTACAGCTATTTATGTGGTTACAACTATTTAAAACATATGTGTAGTTATACAACTTCTTGTGTCGTTACAAATAAGAAATCTGATCACGTGGTTAAAACTATTTATGTCGTTCCAAATAAGAGATCATCTGAGTTAAGCCGGGTCGTGATCAGTAAGGCAATGTTTGACGGGCATTACGCTTTTTTGGCCCCAAACATGATACTAGATATTCAAATATGGTCACATTTGGTCAAAATTCTTAAACTCTTTCTATTACAACCTTCGAGGAAAGTTTCCTCACGGGGACATTCAGTCATCTTGTGTGTTCCTTTCAAATGTCTGAGAACAATTTAGAGAGTAAAGACCTCAAGGAAAGTAAGTTTTGAAAAATTTTCACAATTATAGCGGGCTATAATTTGGGGCCTATACAGACTATAAGCTGTCATCTTTTAGAGAATGGGTTGCACTTTTAAGATCAAAATTAATGATTCTATGTACACAGTATAATAATTTGGCGTCGCAAAGAGACAGACATCGAGACAAAAGTGATAACGGGAACGGTGGGGGGGGGGGGGAATTCCCAAAACTATACAATCGTTGAGGTAGCCCGGTTAACATAGGTCTATACCTTTAGCACACTACGTATACGCTTTTGTGACTCCCATACAGCATAACTTAAATAAATTCAATGTTAAAGGGTTAATGACGGGGTGGTTAACACAAGAAATTGAGGAAACCCTTGCCCCTCCCTCCCTCCCCCACACCTTCCCCTTGTTCGCATACAGTGAGGTAATCATGTTGAGGAATCTCTGCTTGTGATCTGATAACCTCAAACTATTATAGACACTAATTATAATAAGTATCTTATCTCAGATTGCTATTTGAATTGGAATCATCAACATAGTAACACCGACACTGTTTGTTTTTTTCCAGACAGTCATGATATATGCAACATCAAACGTTTTCAATATAAGTAAACATCATATTCAATATTCTAGACACCCTTTCAATCTTTTTGTTTGTTTGAAGGACTCTTCCATATGTCAATTGTTTATGTCTGTTTTCAACTCGATCAAACAATAGTGATCTAGAAAACGGTGAACCTCTATATCACAGTCTCGAATCATGCATTGTCTTCTGTTTGGAGATTAATCAGTTCATGTCACTGCTATCTCAGAAAGGTCAGATATTTTGATGAAGTGAGTTGTTGACTTGAAACAAACAAACGCATAGACCGAGTACAATGACACGAGTAATTAGAATATAGCCTATAGCCTATACAAGCATAGATGCGTTAGTGGGATAGACATGAAACCATGATGTTACCAAGACTTTAAGCTAATCGATACAAAATTTAATGCATGACCAACTTAATCAAATTTCAACTTTAAACGATTGAGGAATGAAAATTGTAATGAGTTGGAAAATCAAGAACAGTGAAAAAACTTTCAGCCTCCACCGGGATTCGAACCACGGGCCTTATATAAATATATATAACTGCAAGTCTTGGAAGCAAATATCACGGCGAATAGGCCTAAGTTCCTCATCGGATTGATGTAACGCGAGTGTATAACTGAGCATGATAGGGATAACAGTTTGTTAAAATTAAACAGCAAAATTGGAGCTCTGTGAAAAAAATTGATAAACTAAAATTGAAAATATTAAAAAGGATATTAAGAAAAAGTTTAATTACCATTTGTGACATAGTAAAAGAAACATACAAAACAAAAAACAAGCATTTATTGCATTAGGTAAAGAAATAACAAAGATATATTCCTTCCATTTAATTAGCATTTTTTCAGGGCATACAATTTTGCGTTCAATAAGTAGATTCCCTTGATGAACTGCGAGAAAATTGAAGGATGATAAATATAGGGAAGGTTACTAGAAATTAATTGTAAATATCTGAAAGATAGAGAGGGGGAGGGGGTGTAAGGAATTGTAATTCAGTCTAATGCATTAACTGACTGTACGTTTCAATATTTATTCATCTTCTTGTTCTTTTTGTTCTGGACAGGCACAGAGGTTGTTGACCCATCCAAACGAGTCAGAGCTGGTTTTCTTATTTATTTTGGCTTTTCCGGAGGATCAATCTTGCTGGTGTCAGTAGCGTATTTTGTTAGAAACTGGCGATTATTACAGCTGATTCTGGCATCCCCTGTTTTTATAGTGATACTATCTTTACCGTGAGTAAACTTATAGCTCTAGAAACCATAAACAGTTTCTGCACGTCCCGTTGCAAGGCTAAATTACTAAGTGCAAATTTAAATTTAGTATCCATTTTGGTTTCTCTCTTGTCTCTTGTAATCAAAACAATAACGAACACCTGTTATTTTTTAATGTGTTTTTTGGAGCTCATCTGTAGAAGCTTCGAATGATACACATGTACATGATGAGGCGTGCATTACATGATGGCTCACTAGGAATGCAACTATAAATAATGCGAGTATAGGTGCTGCCATAACGGTGGCTCTTTCTACTACCACGGAATTTGGATCTCAAAAAATTACAAATCTGTGGCTGGATCCTTTCCTTTTTTGTTTTAATGAGCTGTAAATGCTTGTTAATTGTGACAGAACAATGAAGGATTATCACTCATCTAGATTAAGGCTTTTGTTTTTTACGTGTGTTTGTGTGTGTGTGTGTGTTATTGTTTATCATTATTGTCATTATTCGAATACCTTTGAAATATATAATAAAATCTAAATTATGGTTCAGATATATATATATATATATATATATATATATATATATATATATATATATATATATATATATATATATATATAAATGAAAATCGTAATGAGTTGGAAAATCAAGAACAGTGAAAAAACTTTCAGCCTCCACCGGGATTCGAACCACGGGCCTTCCGCTCTGTACGCGGACACCCTAACCAATAGGCTATGGACGCTGATTGTATGTCCAGAGGTTCGAAACCGGTAAGGAAGGTCGTAATTCCACTGTAGGCGTTTGTCACCTGTATCGAACAATACTAGTTCTGTTTTTGATGACATATTTTTATTATATATATATATGTATGTATTTTTTTTCTTTTCTTGGTTGCACAATTTATTTTCAATATGTTACATATTTTTATCATTACAGTACGCTACATAGATCCCCACGGTGGCTACTGTCGGCTGGTAGGAATAAAGAGGCTGCAAAGATTGTGAGAAAAATCTCCATCGATAACAGAAATGATTTCCCCAAAAAACTATTCAGTCACACTGAAATGGTGAGTGTGTTACATTAATTGTAATTAAATTATGTCATTTAATTATACGGCTCTCGTTAACCTGAGCGATATACTTGAAATTAAATTTAACCAAAATATAAGCAAAATCCAAATAAATGTTCAACAAACTACCCAAAAATGCCAAAAAAAAGTCTGTTAAGGTACATGTATATACATATGTATCAATGAAAAGTGTGCCTCTCGTTTCGATGATAGCAGGATCCTCTTCAGTGGCAGACTAAACGAGAAAACACAGGTTCATTGGCCTGACAGATGGGGGGGGGGGGGGTCCTGCGACGGGCAAGTTGGAACATTTCAACACTGAATGGAGTGGAATGAGAGATAACAATGGGAACCTTACAAAGAGACTGTTGGAGAAGAAAGGGTTTCCAGGATATTAAGAGTGAAGAGAATTGGCCTGAGTCGGGTAACAAAAAAATCGGAACCGGGTACCCGTTATAATTACCCGGTCGGGTAACGGGTACCCGAAACTCTGGACCGAATATTGAAAAAAAAAACTAGCAAGACACAATGTACAATGTAAATAAATGGCAGATCACTATGCCACCTTACATTTCGCATCATCCGAAATATAAGTTTCCAATCGATACAACTGTTGTTATGAACAACTGAATTTAAAAAAAAACACGCTTTACAACTTTCAATTAGCTGTAAATCGCCAATTGTTTGGAGGTATGTGTTATGTTTTTGAAGAGGGAATGTAGTATTTTACGTACAATGTGATACAATGTGATACGTACAACATAATGAAGGTTTCAATTTTGAGTAGTTTTCACCGGTATATATTTTTCGTTTTCGCTGGTGAGTGATATTATCCACACATGAAAAAAGAATCATTAAGAATGGCTGACACTTGATATAGTAATTAAACCAACCATCTATACTACGATTACGATATACTACGATAAAATTAATCTTCCGTTTTCGCGTGTCTTGATTAATCAAAACATGCAGACCTACGGAATTATTGAAATCATGAAAGCACTCGCGTAGCAGTTACGCGATTTTCCACCAGAAAACGTGTACCCGTTTTGCGCGTTTTCGATTCGGGTACCCGATTGTTCGGTCGGGTACCCGGTATCGGGTCAGGCCTAGAAGAGGACTTTATCAAAGGAAAAAGTCAGCAACGAAGTGCTGAGGGGTTCTCTCCTATTCCCAAGCGACTCATTGGTTTTAACCGGATGGCTCGTAGTCATTCAGTGACTCTGTACTATTTTCTGCGGGTGGCAAAGAGATACTATACCTGCTATTGTGAATGTGTAGTACGTGATCATAACAGATTGTCATCTATTGGATATATATACGAAATAATAAACATTTAGAAAATTGTAATGCTCAAAGAAAATAATGTCTTTTAGATCAAAAAGGATTTCGAAGCTAATGAGAAGGAAGAGATGACGCTGATAAATCTTCTTCGGAGCCCAACACTCGTTTGTCGAACAGCAATTCTGTTACATAATTGGTAAGCGCATTTAGCTCGGCGGCTGTATGGCAATATGGGTTAACGAGAAACCTCCATTATAGTGTCTTGGAAGGCACTAGGTTGATGACGTAGTAGTTAAAGTGTTTGTTCGTGCCTTTTTTGCTTGCAGCCGGCACAGTTATTCAAGAAAATTCATGTAACATTTAAGCCACTGATTTATATTCTTATTCACTATTAGAAATTATCAAAAACAAAAATTGATCATACCTCTCAAAACATTACAATATTTCGTAATGATTTGCAATAAATTCCAAGCTTCATTTCTTGAAAACCATAAGCATGTACCGTAATTAATTCTCAACTAAAACACATTGCAAGTGTACAATACAGCTTTCACCAGTACATCTGGCAGCCAGGTGGTTTAATTTGGTAATGGTTCTATCACATGACTCTAGCATAGCCTACATCGTCAACTCAGGTCACGGTTCAATATCATACACTTCCGTACGTTCCATATAGAACACACGATGTTCACCCTGCTGATAATGTAGCCTCCGTGAGTGGCAAGTGCATGCATCCATGCGACTTGAAAGTATTTCATGAAGTTAGATCGTACCCAAACTGCTGGACTATGTGTCCACGCATATTTTGAATATACGGAGGCCTATCTCCATATCAAACGTTAGTCATATCTTAATGTACACTTGTTATGCCCCCGCCCCAAACTATACTGTTAGGAATATAGTTGAATGATTAACTCATGAATAATCATATTCTTTAACACATATATGAATGGCTTAATAAGTTGTCTCTTTTTGTCTCGTTTTGCAGGTTTCTCTACAACCTAACGTACACGAGTTTCTTCTTGTACAGTGGTTATGATAATAATGTATACTTGTCCTTTGCACTTGCCGCCTTAGCAGAACTACCTGCTAGTTTAATTACCATGCTGCTCGTTGAGAGGATAGGCAGGCGAAAATTCATCATGCCGTTAACATTCATCGCCGGCATTTCGTGCCTGATGATAGCCTTCCTTAGTAAGTGCACCCCACGTTTCGCATTTCTATTTTAAATAATTTTTTGATAAGTAACTGAAATTACTTTGGTAAGTTGTAAACAAACCCGAAATGAGAACAGAAATGGTCAAGTTGGACAAAAGCGGCATTTCGAGCCAGTGGCTGCGCTCCAAACTATACAATCCAACCCTTAAATTGATGGAGATCCCTATATATCAATTACCTTGCTTCATGGTGCAATATGATAAAAAATCGGCATAAAAGAACCTCGGATTTCTCTTGAATGATGCAATCGTAGATCATCATTCGGCAAATGGAGAAACACAAGTGTACGATTTTTATAGCATGGACATATAATTGTATTTTGTTGTTATTTTGAATTTCAAACAAAGACGTTTTACAACCCCAATCTGGAAACAAATGAGCATTTAAATTCATCAAGAATGTTATATCTCTCCTCTCTCTATTAATTATCCGTAACTGTTTTCTTATTGAATGTAATAAGTTTTCAAGATGTTTCTTTGTTTTCTTTGAATTTGCAGAGTCACCTTATAACTTCATTTTTATTGTCATCGGGAAATTTGCAATATGTTCCGCTTACAACACCAACATCATTTACACGTCTGAAGTATACCCAACACCATTACGGTAAGCTAAAATCAGCAATGCTGCAGCATCTCATTGCTGTCAAACTTATTATGCACATAAAGCTGAACTTGGGGTGTAACGCTTTAACTCACTTGGAAGCTTTTGGTTGCAGTTTTGTGTTTGTAACAACAACAAAAACGCCTTTGCATGGTAGCATTGTTAATCCCTTCCTGATGGTGCGCATGTAACGCCGCTGCCCAGTTGCTCTAATATCTTCTTTGTAACTTTTTCTCTACCCTTTTTAGCGCTCCAATGTTAAAAAGCCTTCCCATGCAGTTTCACCCAATGGTCCGTCAGTCTTGTCAACATCTTCAATGGGTTCAGCATCACGACGTGGCTTCTTATCACCGCCTGCATGACCCGAGGGTGTCAATATCATCGTTTTGTCTTTGATGTCCGATCACCTTTGCATTAGTACTCAAGGAATCTTTTCTACCACAGAGGGCAACTTTTGTCGTCAACGACAACATGCAGCAATCATAGAGGAAGCATGGCGGAAGCATTGATCACTGAATACGCAACACCCTCAGAACGGAACTGGCCATGAGGACATCCATCCACCAGGGCTCTGTCGGAATCCTCTAAAGACCACGCGTCCAAAAGACGGCATCCAATATCTGACAGAGATGTATAGAAAATACGCACATAAATAAATAGATGAAAACATAGCGAATGATATTATTTGCATGTTTGATTATTAATAATTAATACATGATATTGTTCCTACAGCTCGTTGGTCTTCTCAACAGTAGTTTGATAAAGTTCGACTTCTTTTATGGAAGCAATAAAACGGGAAGGTATAGCTTTCGAGAGACCATAATAAACGTTATGCGGATCATAAATTCAAGTGAAGTTCGAATTCGCTCAAGCTATCTATTTCTCGCCACTGTCGGTTCTGTAATGAATGACATGTCTTGTTATTGACATCGACTCCAAAATCCTTTACTGAAATTTATAAGTGGGTGATGAGTTTATCATCGAAGGTTAAACTGAAACATTTTTTCACTTCAATTGTTAGAGTAATTATTACTTTATCGTGTTTTCTTTTCCCCTTCATCATAGTCAGGAAATCCTTTCTAGATAATTAACTGATTATCTAAGGTAAATGAGATTCAATAAGGAAACTTTTTAAACAAACATTTTTGTACTTTTATTTTCAGAGGCACTACTGGTGGGATCTGCAACTGCTTCGGAAGATTCAGCGGGACAATCTGCCCGATGTTCTTACTATTAGCAGATTATTGGAAACCATTACCGCTGGTAATTCTGGGAGTGTGGACCTCTCTTAGCAGCTTTTCTGTCCTTTTTCTTCCGGAAACACAAGGAAAGTCCCTACCGGCCACAATTCATGAAGCTGAAATGCTAGGAAGGGAAAGGTCTGTTATACCTACTGAAGTGGAAGAACCTATCCCAGCCTACGTGTGATCAAAATGGAAACCAGTTTGAAACCATTGAGAGACTTTCATTTAAGCTGAACTAAATGCAGGCTGTCTGATATTAAACATATCTGTTAGCAGGCTGTATATATTGCATTAGTTACAACATCTCATAGCTTACAAGAACACTCTTGAGACAATATGTACAGGGCACTCATTCAATCGATGTCGCCAATGTGGTGTAGCATGTCGCCAGATGGTATATCATGAAGACAGAACTCTAAGCTTAAATCCTGATTTAGGGTTCACCTCGACATAATGTTTTAACTTTCTCTATTGAGCAGCTGAAGTGACAGCACCAGTACCGGATTTTTTCTCTATAAGGTTTCCTCGACAACATAAATTTGGTTCAAGTGCTGAGTTAAAATCAAAATAAAATAAGTATTCTTCTTATTTTGGATATCTCTCTCTCTAACTGTCTCTTTCGCTCTGAACTGTGTCATAGTGTATAGGCTAAGTATTATTTGTGTATATTTTGGCATTGGTGTTACGCGTTCTTAGGCAATGATCAACACAACTCCTCGGATCTTGGCAGAGGAAGATTGGTATTGAATATGAACATTGGTATAATGGTTTACATTAAACCCATGAATTCTGAGTTAGAGGAGCACCAACAATTTAAGAAGGAGCACCAACAAGTTAAAAGAATTGCACCATACTGGTGTCCTGTAACTTTCTAACGGTGTTTCTCTATTATATCATGTACAAATTACCGAACTGTGTCATAATGGCTAAGTCTTATTTGTGTTTATTTTGGCATTGGTGTTGCGCGTTCTTAGGCAATGATCTAAACAACTCCTCTGAACTTGGCGGAGGAAGATTGGTACTGAATATGAACATTGGTATAATGGTTTACATTAAACCCATGAATTTTGAAATGGAGGAGCACCAACAATTAAGAAGTAGCACCAACAAGTTTAAAGAATTGCACCATACTGATGCCCTGTAACTTTCCAATGGTGTTTCTCTATTATATCATGTACACATTACCGAACTGTGTCATAGTGTAGGCTAAGTCTTATTTGTGTATATTTTGGCATTGGTGTTACGCGTTCTTATAGGCAATGATCAAAACAACTCCTCTGAACTTGGCAGAGGAAGATTGGTATTGAATACGAACATTGGTATAGTGGTTTACATTAAACCCATGAGTTCTGAGTTGGAGGAGCACCAACAAGTTTAAGTATTGCCCCATACTGGTGTCCTGTATGGTTTTTCTCTATTATATCATGTACAAATTACCGGCAGAGCTTCTATTTAACACTACTTATAACACAAAGAAAAATATTTGCTAGCTTCAGTAGTTAATATTGCTAATTAATTTGCTGATACTCTTGTTCATTCAAAATGCTTGTGGTTGTTGGTAAGGAAGTGGGTATAGAGAGACAGGGTTAGATGCTTTTATCATTGGCCTCCTGGTATCAATTTCACTAGGAGGCCTGCTATATTTTCAAGTTTTCTACAAGCAGCCTAAGTCTGCCTCATCTGCATATAAGATGCCAATAACATGCACTAAAATTGTTTTGCATGTTTTAAGTGTACAACAGTAATACATTTTATTCGTGAACGTGGTGAAGAAATATATATATAGCAATACATAGGTCTGTGTTACACAGAAGTTTGCTTTGGTTTTTATGAGTGACTGGGTGCAGATGTGGAGTGTGCTTACGTAATTTCAGTAATGATAAAAACAAATCAGTTTGCAATAGAAGATTATCACTCAAAGTTAATGTACAGCTGGCCAGCTTCTCATATGACGCTTGCATTGTCTTCTTACTCGATAGTTCATATCAAACAGAAGCTCTCTGTTAAGAGGGGGGGGGGGGGGGTAAAGATAGGATTCTTTCAATATGTGCCTAAATAATTTGTCATCTGTTTAATCAAATAAGAATGTTTCCGAGGTCTTTTACTGATCCTGGCTCCAATGTAACGTCATATTATTTCATGGATTATGTTAGAAAAAAGTAGTATTCTTTCGTCTTGCCAATGCCAGTCGGAATTAGTTCAAGTTAACCAGAAGTAAACTGTCACTGAAATTAGAAATATAGGAGATATTACAACTGCTTAAAAACAAAATGAAACTATCATGAATTCTATAAACTTCCTGGCCCATTGTTGTAAGATATCCAACTGTAACAACAAATGCTGCAAGTATTGTTTTTTTTTTCTCTTTATAAATATATATTTTTTCATATTTGATTCGATTGATGACGATATTATGACGAATTGGTTTTATTCGATCATTAAGGCGAAGATAGAAGCAGTTATCAGATGAAATAAGGGTTCGTTATGTATTAATGCTTGCAGTATGTGTACGGTATGAGTGTTGCTACCATTATATGTTCAAATAGCCTTTATGGCGGTTTCACTGTGGTTTTAATGGTACTATTTCGCCAAATAACTTGCTGTTTAGTGCTTTCGATTTAATCGAGTTTAAAATTGAGAGACTATATTGCAAAATTCCTATAGAATCGTTCTCGTTTGTTTTGTCATGCTCCTATCATTTGTGACGAAGTCAGGGGCGGTCCAGGATTTCGAAAACAAAACAGGAGGGTGGATGGTGGTGTATGGCCGTCGTTGAATTCGACAACTATGACAGTCTATGTAGGCTGGGAGTCCTTTAAAAAAAAAAAAAAAAAAGTTTAGACTGGTGCCACATACTTTTGCGAGAGGAGACACCACTTTTGGAAACTGTGCCTACCTTAAGTTTTGAGCACCTTTATACCGGGCGGGTACAGGCAAGGGTGTGCTTTTAATTTTGTTTTGCGTGGCGTGTGCATGCCCCACATCCCACTGGCTCCATCGCCGGTTTGTTCTTTGGACAGTGCAGACTGTTTTTGCGGGTTGTATTAACTCAGGCTTGCACGTTATACAAAAAATAGTTATAATCAATTTGTATATGATTGAAACATAAATACAA
>TCONS_00027377	evm.TU.Chr19.325
GAGAATTGGATTCATCAGACTGCTTAGATACAGTTAGATAAACAGTGTGATGAGTCGTTCCGTGATTGAACGGGGTCAGTGCCGACCTTTGCGTCGCAAGTGTCATTCTGTTTTGGCTGTTTCTACCGACCGGAGGCTATATGCTTTGTGTTCAGAACTTTGTAATGTGAAATCATCGGAACGTCAAGCTGGTCCGCTCGTATAAGAGGACGACTTATGTAGCAGTCATTATATAAATACCTCACTCAAGAGTCAAGAAAAAAAAATGGATTTTGACGAGATTCTAGATCATGTCGGCGGATTTGGGAAATATCAGAAGAGGACAATATTATTAATGGCGTTTGCTTGTCTCATTAGTTCCAGTACGTTATATGAGCCGGTATTTCAAAGTTATGAACCTGACCATTGGTGTGCGAGCCCAGAACTGGACCGTTACAACTGTTCGAATCTGGAACTTTCAGAGGCACAATGCCGTCATTATAAAAAATATGTAACAATACCTTACACGGTCACAGACAATAATGACACTGTGTTCTCTCAATGTACAAAGTACGCACATGTCAGTGACGCTTCGTTTTCGGGAGACGTACCTTTAGAGACAGATAACTCCAGCGTCGTCGATTGCGACGCTGGGTGGAATTATGACAAGTCGGAATATGAATCTACTTTAGTAACTGATTTCGACCTTGTTTGTGGGAAACAGATACTACTGAATTTTGCTCATGCAATTTGCTTCACTGGGGTCTCAGTTGGAGCGGTTTTGTTTGGAGTATTAGCTGATAAATTTGGAAGGCTTTACACATTTTATCTGGCGGTAATACCAACAGGAATTATAAGTATACTCGTGGCATTTTCCCCAAATTTTCAAATATACATCACTTTAAGAGGTCTCATTGGAATATGCGCCCAGAGTATTCTCACAATCACCCTCTTAATAGGCACAGAGGTTGTTGACCCATCCAAACGAGTCAGAGCTGGTTTTCTTATTTATTTTGGCTTTTCCGGAGGATCAATCTTGCTGGTGTCAGTAGCGTATTTTGTTAGAAACTGGCGATTATTACAGCTGATTCTGGCATCCCCTGTTTTTATAGTGATACTATCTTTACCTACGCTACATAGATCCCCACGGTGGCTACTGTCGGCTGGTAGGAATAAAGAGGCTGCAAAGATTGTGAGAAAAATCTCCATCGATAACAGAAATGATTTCCCCAAAAAACTATTCAGTCACACTGAAATGATCAAAAAGGATTTCGAAGCTAATGAGAAGGAAGAGATGACGCTGATAAATCTTCTTCGGAGCCCAACACTCGTTTGTCGAACAGCAATTCTGTTACATAATTGGTTTCTCTACAACCTAACGTACACGAGTTTCTTCTTGTACAGTGGTTATGATAATAATGTATACTTGTCCTTTGCACTTGCCGCCTTAGCAGAACTACCTGCTAGTTTAATTACCATGCTGCTCGTTGAGAGGATAGGCAGGCGAAAATTCATCATGCCGTTAACATTCATCGCCGGCATTTCGTGCCTGATGATAGCCTTCCTTAAGTCACCTTATAACTTCATTTTTATTGTCATCGGGAAATTTGCAATATGTTCCGCTTACAACACCAACATCATTTACACGTCTGAAGTATACCCAACACCATTACGCGCTCCAATGTTAAAAAGCCTTCCCATGCAGTTTCACCCAATGGTCCGTCAGTCTTGTCAACATCTTCAATGGGTTCAGCATCACGACGTGGCTTCTTATCACCGCCTGCATGACCCGAGGGTGTCAATATCATCGTTTTGTCTTTGATGTCCGATCACCTTTGCATTAGTACTCAAGGAATCTTTTCTACCACAGAGGGCAACTTTTGTCGTCAACGACAACATGCAGCAATCATAGAGGAAGCATGGCGGAAGCATTGATCACTGAATACGCAACACCCTCAGAACGGAACTGGCCATGAGGACATCCATCCACCAGGGCTCTGTCGGAATCCTCTAAAGACCACGCGTCCAAAAGACGGCATCCAATATCTGACAGAGATGTATAGAAAATACGCACATAAATAAATAGATGAAAACATAGCGAATGATATTATTTGCATGTTTGATTATTAATAATTAATACATGATATTGTTCCTACAGCTCGTTGGTCTTCTCAACAGTAGTTTGATAAAGTTCGACTTCTTTTATGGAAGCAATAAAACGGGAAGGTATAGCTTTCGAGAGACCATAATAAACGTTATGCGGATCATAAATTCAAGTGAAGTTCGAATTCGCTCAAGCTATCTATTTCTCGCCACTGTCGGTTCTGTAATGAATGACATGTCTTGTTATTGACATCGACTCCAAAATCCTTTACTGAAATTTATAAGTGGGTGATGAGTTTATCATCGAAGGTTAAACTGAAACATTTTTTCACTTCAATTGTTAGAGTAATTATTACTTTATCGTGTTTTCTTTTCCCCTTCATCATAGTCAGGAAATCCTTTCTAGATAATTAACTGATTATCTAAGGTAAATGAGATTCAATAAGGAAACTTTTTAAACAAACATTTTTGTACTTTTATTTTCAGAGGCACTACTGGTGGGATCTGCAACTGCTTCGGAAGATTCAGCGGGACAATCTGCCCGATGTTCTTACTATTAGCAGATTATTGGAAACCATTACCGCTGGTAATTCTGGGAGTGTGGACCTCTCTTAGCAGCTTTTCTGTCCTTTTTCTTCCGGAAACACAAGGAAAGTCCCTACCGGCCACAATTCATGAAGCTGAAATGCTAGGAAGGGAAAGGTCTGTTATACCTACTGAAGTGGAAGAACCTATCCCAGCCTACGTGTGATCAAAATGGAAACCAGTTTGAAACCATTGAGAGACTTTCATTTAAGCTGAACTAAATGCAGGCTGTCTGATATTAAACATATCTGTTAGCAGGCTGTATATATTGCATTAGTTACAACATCTCATAGCTTACAAGAACACTCTTGAGACAATATGTACAGGGCACTCATTCAATCGATGTCGCCAATGTGGTGTAGCATGTCGCCAGATGGTATATCATGAAGACAGAACTCTAAGCTTAAATCCTGATTTAGGGTTCACCTCGACATAATGTTTTAACTTTCTCTATTGAGCAGCTGAAGTGACAGCACCAGTACCGGATTTTTTCTCTATAAGGTTTCCTCGACAACATAAATTTGGTTCAAGTGCTGAGTTAAAATCAAAATAAAATAAGTATTCTTCTTATTTTGGATATCTCTCTCTCTAACTGTCTCTTTCGCTCTGAACTGTGTCATAGTGTATAGGCTAAGTATTATTTGTGTATATTTTGGCATTGGTGTTACGCGTTCTTAGGCAATGATCAACACAACTCCTCGGATCTTGGCAGAGGAAGATTGGTATTGAATATGAACATTGGTATAATGGTTTACATTAAACCCATGAATTCTGAGTTAGAGGAGCACCAACAATTTAAGAAGGAGCACCAACAAGTTAAAAGAATTGCACCATACTGGTGTCCTGTAACTTTCTAACGGTGTTTCTCTATTATATCATGTACAAATTACCGAACTGTGTCATAATGGCTAAGTCTTATTTGTGTTTATTTTGGCATTGGTGTTGCGCGTTCTTAGGCAATGATCTAAACAACTCCTCTGAACTTGGCGGAGGAAGATTGGTACTGAATATGAACATTGGTATAATGGTTTACATTAAACCCATGAATTTTGAAATGGAGGAGCACCAACAATTAAGAAGTAGCACCAACAAGTTTAAAGAATTGCACCATACTGATGCCCTGTAACTTTCCAATGGTGTTTCTCTATTATATCATGTACACATTACCGAACTGTGTCATAGTGTAGGCTAAGTCTTATTTGTGTATATTTTGGCATTGGTGTTACGCGTTCTTATAGGCAATGATCAAAACAACTCCTCTGAACTTGGCAGAGGAAGATTGGTATTGAATACGAACATTGGTATAGTGGTTTACATTAAACCCATGAGTTCTGAGTTGGAGGAGCACCAACAAGTTTAAGTATTGCCCCATACTGGTGTCCTGTATGGTTTTTCTCTATTATATCATGTACAAATTACCGGCAGAGCTTCTATTTAACACTACTTATAACACAAAGAAAAATATTTGCTAGCTTCAGTAGTTAATATTGCTAATTAATTTGCTGATACTCTTGTTCATTCAAAATGCTTGTGGTTGTTGGTAAGGAAGTGGGTATAGAGAGACAGGGTTAGATGCTTTTATCATTGGCCTCCTGGTATCAATTTCACTAGGAGGCCTGCTATATTTTCAAGTTTTCTACAAGCAGCCTAAGTCTGCCTCATCTGCATATAAGATGCCAATAACATGCACTAAAATTGTTTTGCATGTTTTAAGTGTACAACAGTAATACATTTTATTCGTGAACGTGGTGAAGAAATATATATATAGCAATACATAGGTCTGTGTTACACAGAAGTTTGCTTTGGTTTTTATGAGTGACTGGGTGCAGATGTGGAGTGTGCTTACGTAATTTCAGTAATGATAAAAACAAATCAGTTTGCAATAGAAGATTATCACTCAAAGTTAATGTACAGCTGGCCAGCTTCTCATATGACGCTTGCATTGTCTTCTTACTCGATAGTTCATATCAAACAGAAGCTCTCTGTTAAGAGGGGGGGGGGGGGGGTAAAGATAGGATTCTTTCAATATGTGCCTAAATAATTTGTCATCTGTTTAATCAAATAAGAATGTTTCCGAGGTCTTTTACTGATCCTGGCTCCAATGTAACGTCATATTATTTCATGGATTATGTTAGAAAAAAGTAGTATTCTTTCGTCTTGCCAATGCCAGTCGGAATTAGTTCAAGTTAACCAGAAGTAAACTGTCACTGAAATTAGAAATATAGGAGATATTACAACTGCTTAAAAACAAAATGAAACTATCATGAATTCTATAAACTTCCTGGCCCATTGTTGTAAGATATCCAACTGTAACAACAAATGCTGCAAGTATTGTTTTTTTTTTCTCTTTATAAATATATATTTTTTCATATTTGATTCGATTGATGACGATATTATGACGAATTGGTTTTATTCGATCATTAAGGCGAAGATAGAAGCAGTTATCAGATGAAATAAGGGTTCGTTATGTATTAATGCTTGCAGTATGTGTACGGTATGAGTGTTGCTACCATTATATGTTCAAATAGCCTTTATGGCGGTTTCACTGTGGTTTTAATGGTACTATTTCGCCAAATAACTTGCTGTTTAGTGCTTTCGATTTAATCGAGTTTAAAATTGAGAGACTATATTGCAAAATTCCTATAGAATCGTTCTCGTTTGTTTTGTCATGCTCCTATCATTTGTGACGAAGTCAGGGGCGGTCCAGGATTTCGAAAACAAAACAGGAGGGTGGATGGTGGTGTATGGCCGTCGTTGAATTCGACAACTATGACAGTCTATGTAGGCTGGGAGTCCTTTAAAAAAAAAAAAAAAAAAGTTTAGACTGGTGCCACATACTTTTGCGAGAGGAGACACCACTTTTGGAAACTGTGCCTACCTTAAGTTTTGAGCACCTTTATACCGGGCGGGTACAGGCAAGGGTGTGCTTTTAATTTTGTTTTGCGTGGCGTGTGCATGCCCCACATCCCACTGGCTCCATCGCCGGTTTGTTCTTTGGACAGTGCAGACTGTTTTTGCGGGTTGTATTAACTCAGGCTTGCACGTTATACAAAAAATAGTTATAATCAATTTGTATATGATTGAAACATAAATACAA
>TCONS_00027372	evm.TU.Chr19.325
ATGGATTTTGACGAGATTCTAGATCATGTCGGCGGATTTGGGAAATATCAGAAGAGGACAATATTATTAATGGCGTTTGCTTGTCTCATTAGTTCCAGTACGTTATATGAGCCGGTATTTCAAAGTTATGAACCTGACCATTGGTGTGCGAGCCCAGAACTGGACCGTTACAACTGTTCGAATCTGGAACTTTCAGAGGCACAATGCCGTCATTATAAAAAATATGTAACAATACCTTACACGGTCACAGACAATAATGACACTGTGTTCTCTCAATGTACAAAGTACGCACATGTCAGTGACGCTTCGTTTTCGGGAGACGTACCTTTAGAGACAGATAACTCCAGCGTCGTCGATTGCGACGCTGGGTGGAATTATGACAAGTCGGAATATGAATCTACTTTAGTAACTGATTTCGACCTTGTTTGTGGGAAACAGATACTACTGAATTTTGCTCATGCAATTTGCTTCACTGGGGTCTCAGTTGGAGCGGTTTTGTTTGGAGTATTAGCTGATAAATTTGGAAGGCTTTACACATTTTATCTGGCGGTAATACCAACAGGAATTATAAGTATACTCGTGGCATTTTCCCCAAATTTTCAAATATACATCACTTTAAGAGGTCTCATTGGAATATGCGCCCAGAGTATTCTCACAATCACCCTCTTAATAGGCACAGAGGTTGTTGACCCATCCAAACGAGTCAGAGCTGGTTTTCTTATTTATTTTGGCTTTTCCGGAGGATCAATCTTGCTGGTGTCAGTAGCGTATTTTGTTAGAAACTGGCGATTATTACAGCTGATTCTGGCATCCCCTGTTTTTATAGTGATACTATCTTTACCTACGCTACATAGATCCCCACGGTGGCTACTGTCGGCTGGTAGGAATAAAGAGGCTGCAAAGATTGTGAGAAAAATCTCCATCGATAACAGAAATGATTTCCCCAAAAAACTATTCAGTCACACTGAAATGATCAAAAAGGATTTCGAAGCTAATGAGAAGGAAGAGATGACGCTGATAAATCTTCTTCGGAGCCCAACACTCGTTTGTCGAACAGCAATTCTGTTACATAATTGGTTTCTCTACAACCTAACGTACACGAGTTTCTTCTTGTACAGTGGTTATGATAATAATGTATACTTGTCCTTTGCACTTGCCGCCTTAGCAGAACTACCTGCTAGTTTAATTACCATGCTGCTCGTTGAGAGGATAGGCAGGCGAAAATTCATCATGCCGTTAACATTCATCGCCGGCATTTCGTGCCTGATGATAGCCTTCCTTAAGTCACCTTATAACTTCATTTTTATTGTCATCGGGAAATTTGCAATATGTTCCGCTTACAACACCAACATCATTTACACGTCTGAAGTATACCCAACACCATTACGAGGCACTACTGGTGGGATCTGCAACTGCTTCGGAAGATTCAGCGGGACAATCTGCCCGATGTTCTTACTATTAGCAGATTATTGGAAACCATTACCGCTGGTAATTCTGGGAGTGTGGACCTCTCTTAGCAGCTTTTCTGTCCTTTTTCTTCCGGAAACACAAGGAAAGTCCCTACCGGCCACAATTCATGAAGCTGAAATGCTAGGAAGGGAAAGGTCTGTTATACCTACTGAAGTGGAAGAACCTATCCCAGCCTACGTGTGAT
>TCONS_00027373	evm.TU.Chr19.325
ATGGATTTTGACGAGATTCTAGATCATGTCGGCGGATTTGGGAAATATCAGAAGAGGACAATATTATTAATGGCGTTTGCTTGTCTCATTAGTTCCAGTACGTTATATGAGCCGGTATTTCAAAGTTATGAACCTGACCATTGGTGTGCGAGCCCAGAACTGGACCGTTACAACTGTTCGAATCTGGAACTTTCAGAGGCACAATGCCGTCATTATAAAAAATATGTAACAATACCTTACACGGTCACAGACAATAATGACACTGTGTTCTCTCAATGTACAAAGTACGCACATGTCAGTGACGCTTCGTTTTCGGGAGACGTACCTTTAGAGACAGATAACTCCAGCGTCGTCGATTGCGACGCTGGGTGGAATTATGACAAGTCGGAATATGAATCTACTTTAGTAACTGATTTCGACCTTGTTTGTGGGAAACAGATACTACTGAATTTTGCTCATGCAATTTGCTTCACTGGGGTCTCAGTTGGAGCGGTTTTGTTTGGAGTATTAGCTGATAAATTTGGAAGGCTTTACACATTTTATCTGGCGGTAATACCAACAGGAATTATAAGTATACTCGTGGCATTTTCCCCAAATTTTCAAATATACATCACTTTAAGAGGTCTCATTGGAATATGCGCCCAGAGTATTCTCACAATCACCCTCTTAATAGGCACAGAGGTTGTTGACCCATCCAAACGAGTCAGAGCTGGTTTTCTTATTTATTTTGGCTTTTCCGGAGGATCAATCTTGCTGGTGTCAGTAGCGTATTTTGTTAGAAACTGGCGATTATTACAGCTGATTCTGGCATCCCCTGTTTTTATAGTGATACTATCTTTACCTACGCTACATAGATCCCCACGGTGGCTACTGTCGGCTGGTAGGAATAAAGAGGCTGCAAAGATTGTGAGAAAAATCTCCATCGATAACAGAAATGATTTCCCCAAAAAACTATTCAGTCACACTGAAATGATCAAAAAGGATTTCGAAGCTAATGAGAAGGAAGAGATGACGCTGATAAATCTTCTTCGGAGCCCAACACTCGTTTGTCGAACAGCAATTCTGTTACATAATTGGTTTCTCTACAACCTAACGTACACGAGTTTCTTCTTGTACAGTGGTTATGATAATAATGTATACTTGTCCTTTGCACTTGCCGCCTTAGCAGAACTACCTGCTAGTTTAATTACCATGCTGCTCGTTGAGAGGATAGGCAGGCGAAAATTCATCATGCCGTTAACATTCATCGCCGGCATTTCGTGCCTGATGATAGCCTTCCTTAAGTCACCTTATAACTTCATTTTTATTGTCATCGGGAAATTTGCAATATGTTCCGCTTACAACACCAACATCATTTACACGTCTGAAGTATACCCAACACCATTACGGTAAG
>TCONS_00027377	evm.TU.Chr19.325
ATGGATTTTGACGAGATTCTAGATCATGTCGGCGGATTTGGGAAATATCAGAAGAGGACAATATTATTAATGGCGTTTGCTTGTCTCATTAGTTCCAGTACGTTATATGAGCCGGTATTTCAAAGTTATGAACCTGACCATTGGTGTGCGAGCCCAGAACTGGACCGTTACAACTGTTCGAATCTGGAACTTTCAGAGGCACAATGCCGTCATTATAAAAAATATGTAACAATACCTTACACGGTCACAGACAATAATGACACTGTGTTCTCTCAATGTACAAAGTACGCACATGTCAGTGACGCTTCGTTTTCGGGAGACGTACCTTTAGAGACAGATAACTCCAGCGTCGTCGATTGCGACGCTGGGTGGAATTATGACAAGTCGGAATATGAATCTACTTTAGTAACTGATTTCGACCTTGTTTGTGGGAAACAGATACTACTGAATTTTGCTCATGCAATTTGCTTCACTGGGGTCTCAGTTGGAGCGGTTTTGTTTGGAGTATTAGCTGATAAATTTGGAAGGCTTTACACATTTTATCTGGCGGTAATACCAACAGGAATTATAAGTATACTCGTGGCATTTTCCCCAAATTTTCAAATATACATCACTTTAAGAGGTCTCATTGGAATATGCGCCCAGAGTATTCTCACAATCACCCTCTTAATAGGCACAGAGGTTGTTGACCCATCCAAACGAGTCAGAGCTGGTTTTCTTATTTATTTTGGCTTTTCCGGAGGATCAATCTTGCTGGTGTCAGTAGCGTATTTTGTTAGAAACTGGCGATTATTACAGCTGATTCTGGCATCCCCTGTTTTTATAGTGATACTATCTTTACCTACGCTACATAGATCCCCACGGTGGCTACTGTCGGCTGGTAGGAATAAAGAGGCTGCAAAGATTGTGAGAAAAATCTCCATCGATAACAGAAATGATTTCCCCAAAAAACTATTCAGTCACACTGAAATGATCAAAAAGGATTTCGAAGCTAATGAGAAGGAAGAGATGACGCTGATAAATCTTCTTCGGAGCCCAACACTCGTTTGTCGAACAGCAATTCTGTTACATAATTGGTTTCTCTACAACCTAACGTACACGAGTTTCTTCTTGTACAGTGGTTATGATAATAATGTATACTTGTCCTTTGCACTTGCCGCCTTAGCAGAACTACCTGCTAGTTTAATTACCATGCTGCTCGTTGAGAGGATAGGCAGGCGAAAATTCATCATGCCGTTAACATTCATCGCCGGCATTTCGTGCCTGATGATAGCCTTCCTTAAGTCACCTTATAACTTCATTTTTATTGTCATCGGGAAATTTGCAATATGTTCCGCTTACAACACCAACATCATTTACACGTCTGAAGTATACCCAACACCATTACGCGCTCCAATGTTAAAAAGCCTTCCCATGCAGTTTCACCCAATGGTCCGTCAGTCTTGTCAACATCTTCAATGGGTTCAGCATCACGACGTGGCTTCTTATCACCGCCTGCATGACCCGAGGGTGTCAATATCATCGTTTTGTCTTTGAT
>TCONS_00027374	evm.TU.Chr19.325
ATGGATTTTGACGAGATTCTAGATCATGTCGGCGGATTTGGGAAATATCAGAAGAGGACAATATTATTAATGGCGTTTGCTTGTCTCATTAGTTCCAGTACGTTATATGAGCCGGTATTTCAAAGTTATGAACCTGACCATTGGTGTGCGAGCCCAGAACTGGACCGTTACAACTGTTCGAATCTGGAACTTTCAGAGGCACAATGCCGTCATTATAAAAAATATGTAACAATACCTTACACGGTCACAGACAATAATGACACTGTGTTCTCTCAATGTACAAAGTACGCACATGTCAGTGACGCTTCGTTTTCGGGAGACGTACCTTTAGAGACAGATAACTCCAGCGTCGTCGATTGCGACGCTGGGTGGAATTATGACAAGTCGGAATATGAATCTACTTTAGTAACTGATGTAAGCATCTTATTCATTTATTCATTCACGATATTTTTCTATATTCATAGTACCGTAGTACTCATTCTTATTTCTTCATTTCTTCCCTGAA
>TCONS_00027375	evm.TU.Chr19.325
ATGGATTTTGACGAGATTCTAGATCATGTCGGCGGATTTGGGAAATATCAGAAGAGGACAATATTATTAATGGCGTTTGCTTGTCTCATTAGTTCCAGTACGTTATATGAGCCGGTATTTCAAAGTTATGAACCTGACCATTGGTGTGCGAGCCCAGAACTGGACCGTTACAACTGTTCGAATCTGGAACTTTCAGAGGCACAATGCCGTCATTATAAAAAATATGTAACAATACCTTACACGGTCACAGACAATAATGACACTGTGTTCTCTCAATGTACAAAGTACGCACATGTCAGTGACGCTTCGTTTTCGGGAGACGTACCTTTAGAGACAGATAACTCCAGCGTCGTCGATTGCGACGCTGGGTGGAATTATGACAAGTCGGAATATGAATCTACTTTAGTAACTGATGTAAGCATCTTATTCATTTATTCATTCACGATATTTTTCTATATTCATAGTACCGTAGTACTCATTCTTATTTCTTCATTTCTTCCCTGAA
>TCONS_00027376	evm.TU.Chr19.325
ATGGATTTTGACGAGATTCTAGATCATGTCGGCGGATTTGGGAAATATCAGAAGAGGACAATATTATTAATGGCGTTTGCTTGTCTCATTAGTTCCAGTACGTTATATGAGCCGGTATTTCAAAGTTATGAACCTGACCATTGGTGTGCGAGCCCAGAACTGGACCGTTACAACTGTTCGAATCTGGAACTTTCAGAGGCACAATGCCGTCATTATAAAAAATATGTAACAATACCTTACACGGTCACAGACAATAATGACACTGTGTTCTCTCAATGTACAAAGTACGCACATGTCAGTGACGCTTCGTTTTCGGGAGACGTACCTTTAGAGACAGATAACTCCAGCGTCGTCGATTGCGACGCTGGGTGGAATTATGACAAGTCGGAATATGAATCTACTTTAGTAACTGATGTAAGCATCTTATTCATTTATTCATTCACGATATTTTTCTATATTCATAGTACCGTAGTACTCATTCTTATTTCTTCATTTCTTCCCTGAA
>TCONS_00027372	evm.TU.Chr19.325
MDFDEILDHVGGFGKYQKRTILLMAFACLISSSTLYEPVFQSYEPDHWCASPELDRYNCSNLELSEAQCRHYKKYVTIPYTVTDNNDTVFSQCTKYAHVSDASFSGDVPLETDNSSVVDCDAGWNYDKSEYESTLVTDFDLVCGKQILLNFAHAICFTGVSVGAVLFGVLADKFGRLYTFYLAVIPTGIISILVAFSPNFQIYITLRGLIGICAQSILTITLLIGTEVVDPSKRVRAGFLIYFGFSGGSILLVSVAYFVRNWRLLQLILASPVFIVILSLPTLHRSPRWLLSAGRNKEAAKIVRKISIDNRNDFPKKLFSHTEMIKKDFEANEKEEMTLINLLRSPTLVCRTAILLHNWFLYNLTYTSFFLYSGYDNNVYLSFALAALAELPASLITMLLVERIGRRKFIMPLTFIAGISCLMIAFLKSPYNFIFIVIGKFAICSAYNTNIIYTSEVYPTPLRGTTGGICNCFGRFSGTICPMFLLLADYWKPLPLVILGVWTSLSSFSVLFLPETQGKSLPATIHEAEMLGRERSVIPTEVEEPIPAYV
>TCONS_00027373	evm.TU.Chr19.325
MDFDEILDHVGGFGKYQKRTILLMAFACLISSSTLYEPVFQSYEPDHWCASPELDRYNCSNLELSEAQCRHYKKYVTIPYTVTDNNDTVFSQCTKYAHVSDASFSGDVPLETDNSSVVDCDAGWNYDKSEYESTLVTDFDLVCGKQILLNFAHAICFTGVSVGAVLFGVLADKFGRLYTFYLAVIPTGIISILVAFSPNFQIYITLRGLIGICAQSILTITLLIGTEVVDPSKRVRAGFLIYFGFSGGSILLVSVAYFVRNWRLLQLILASPVFIVILSLPTLHRSPRWLLSAGRNKEAAKIVRKISIDNRNDFPKKLFSHTEMIKKDFEANEKEEMTLINLLRSPTLVCRTAILLHNWFLYNLTYTSFFLYSGYDNNVYLSFALAALAELPASLITMLLVERIGRRKFIMPLTFIAGISCLMIAFLKSPYNFIFIVIGKFAICSAYNTNIIYTSEVYPTPLR
>TCONS_00027377	evm.TU.Chr19.325
MDFDEILDHVGGFGKYQKRTILLMAFACLISSSTLYEPVFQSYEPDHWCASPELDRYNCSNLELSEAQCRHYKKYVTIPYTVTDNNDTVFSQCTKYAHVSDASFSGDVPLETDNSSVVDCDAGWNYDKSEYESTLVTDFDLVCGKQILLNFAHAICFTGVSVGAVLFGVLADKFGRLYTFYLAVIPTGIISILVAFSPNFQIYITLRGLIGICAQSILTITLLIGTEVVDPSKRVRAGFLIYFGFSGGSILLVSVAYFVRNWRLLQLILASPVFIVILSLPTLHRSPRWLLSAGRNKEAAKIVRKISIDNRNDFPKKLFSHTEMIKKDFEANEKEEMTLINLLRSPTLVCRTAILLHNWFLYNLTYTSFFLYSGYDNNVYLSFALAALAELPASLITMLLVERIGRRKFIMPLTFIAGISCLMIAFLKSPYNFIFIVIGKFAICSAYNTNIIYTSEVYPTPLRAPMLKSLPMQFHPMVRQSCQHLQWVQHHDVASYHRLHDPRVSISSFCL
>TCONS_00027374	evm.TU.Chr19.325
MDFDEILDHVGGFGKYQKRTILLMAFACLISSSTLYEPVFQSYEPDHWCASPELDRYNCSNLELSEAQCRHYKKYVTIPYTVTDNNDTVFSQCTKYAHVSDASFSGDVPLETDNSSVVDCDAGWNYDKSEYESTLVTDVSILFIYSFTIFFYIHSTVVLILISSFLP
>TCONS_00027375	evm.TU.Chr19.325
MDFDEILDHVGGFGKYQKRTILLMAFACLISSSTLYEPVFQSYEPDHWCASPELDRYNCSNLELSEAQCRHYKKYVTIPYTVTDNNDTVFSQCTKYAHVSDASFSGDVPLETDNSSVVDCDAGWNYDKSEYESTLVTDVSILFIYSFTIFFYIHSTVVLILISSFLP
>TCONS_00027376	evm.TU.Chr19.325
MDFDEILDHVGGFGKYQKRTILLMAFACLISSSTLYEPVFQSYEPDHWCASPELDRYNCSNLELSEAQCRHYKKYVTIPYTVTDNNDTVFSQCTKYAHVSDASFSGDVPLETDNSSVVDCDAGWNYDKSEYESTLVTDVSILFIYSFTIFFYIHSTVVLILISSFLP
