# Supplementary material for: Transcriptomic Analysis Reveals Molecular Mechanisms of Fleeing, Adhesion, and Thanatosis Patterns in Sea Cucumber Apostichopus japonicus
Source: Biology (Basel). 2026 Jun 22;15(12):975. doi: 10.3390/biology15120975 (PMC13295820; doi:10.3390/biology15120975)
Supplement: Supplementary file 1 [file biology-15-00975-s001.zip › Supplementary Materials S2/evm.TU.Chr19.326.txt]

>evm.model.Chr19.326.2_dup1	evm.TU.Chr19.326
ATGGTAAATCCCTTTAACGTTATCTTTTATGTTGACTTTTAAGAAAACTTTTGAAAAGTTTTCGGTGTTGAGATCCAGTATCACTACGGTTCATAAGTTTGAAATATTGTAGGCCCGTTCCCTTTCAAATAATGAGACCAAAATACAAAACAAAAAACATCGCGAATAAAAAATAAAAAAAATTGTCGATAAGTTGTTTCCAAAGGGTATGAGCGAATCATCCATAGCCTCTGACGAAGTTTTTATTATTTCGAAAAAATGTCTAAGTTTGTTCATTATGATATTGTTATGTTATACAAAGACAATGTCTTTAAATGTCGCACATCATATATATGCTTCATTCTTCTTCTTCCTTTTCTCACCCATACTTCATTAAATTAATCACGTGCGAAACCTTTCGAATTGAAGTAGGTTGCGGTAACAGGTTACTATTACGATACATACAAAATAGGTTACTGTGACTCCGTACCTGCAACCCCTTGCAAAGAAGTTATGGGATTGTAATCAAACCAGAGGGCTGAATGTTAAAATTCTGACGTCACTGTTTCTAATACCGTTGTTGTAACAAGGAAGTGCGTTCACGTTTCATTCCCTTTGTGTGTTTTTTATTTTATTTTTATGTTTGCATAATTCCAGGTCGAGATGAAGAAATCATTTGGTACTTGGTTTCTTCTGGCTGTCTTAGTTAGATTGGATTTCAGTGCAGGTCAAGCCTCGTGTGGCAGTTTAGCGACAAGCTTCTGCGCAGGGGATGTACTGGACTTACTAGACACCGGCATTTCTGATTCTGACAAGACCATAGTGAGACATCTGTAAGATATGATTTTTTTCCTTCTGCTTCTTCTTCCCCACATATTTAGCGGAACGATTTTTATTTCAGAAATTAAACATATATTAACCAAACACCAATCCCACTGAACATTGTACCTGTTAATTACAATGGCGAATCACACCACGGGTGGTATATGCGTCGTATCTTTGTATTGAATATATCGTCCTTGGGTGGCACATATGGTGAAAGTTTATGTTGTTGACTTAATAAGAATTTGATTGTCTACTTTGTTTAATTCTGATTTAAAATAGTCACGTGATCTTATCTGCATATTTCTTTCTTCTCAGATTCATTGTTACAGAAAGCGTAGTTAACTTAACCAACGATGCACTTCGTGCCTTTGCAAACCTTGAATCATTGTAAGTGCATTTACTACCTTAAAAGATAAGAGGGATATATACTGGAAAAGAATTTAATTATATTAGATTCCGTTTTAATATTTAACCCTGCAACCGTTTGCTAAGTTAGTGACAAATGCAATAGGCGGGAAGAATATATTTTTCTTCCAAAATTCTTGATCAGACATTATGGAAAGAGGCAGTTCTGCACTTGTTAGTGACTTAAATAGTTTATATGTTTATTAATGTAAAAGGGATGAAATTTATATATAACCTAGACTGTCGTCGAATGCGCTTATCTGGTTCTTTTACGTTGGAAAACAAATAACAAGTAGATGATTCTATACTAACGCAGTAAACTTTATTGAGCAACGGCCATCTTGTATTATGAATTATACGACTTGAACATCAGGTAGCATACGCCCATTAAAAGCCCCATTGACCTACACACTAAATCACAAAAGTAATGTGGTCTCTAAGTCTAGATAGAAGTTTTCACTAGCTAAACGCTACCCATCACCGGATAGCTGACAAGTTGGCCTTTCATGGCACCATCAATTTTCCGTATCATGACCATGTAGATATTTTGCTATCATCCGAGCCGGAAGTTTTCGTCACTTGAAAACAAACCTCTTCACTCAGTGGTAAACAAATTTCCTACGCTGCTCCTGGGAGGCCTAAAGGGGTCTAAAATTGCCTCAATTGACCCAATTTTCTCACCACATGTACTTCCATTCATGCTCTTCAACATGCAAGCCACAAAAAAACTAGATTATGATTGATAACAGGTCACAAAAGATGTTCTCCTGCTGCTTTTTGGCACTTTTCCTGAAACAGGAGAACAATCGAGCGGATTGATATAGACTCTAATAGGAGTATGCCACCTTAAGATGAACAATAATAAGGAGCGCCAAGCGTACAATAATGGAACAAATAACCATTGAACGCCAATAGTACCATATCTATCGATACATAAATATAATTCATACAATCTTCATCGATAGATGACAGAAGACGGCACAACGGAAGAGGCTGGAGAAATGTATCTCCAGTTTGCACATTTTATATTAGGCAATTACTAATGTCCTATATCTCACACTCTCATGCCCTCATATATTTTTTTTCTTCCAGATCGTTAACAGTTACTAATCTAAATTCAGAGGACTTCATGCCCAATGTTTTCCGTGATATACACATCTCATCTTTGTAAGTTATATAACTAAATTCTTGGTGACTAAAACTGTTCTTGATTAACTTGCTTGTCATTAGGTGAACGTACTCGGAAGTGTGTTTCAAACTGTAACAACTAATCAACCCCCCCCCCCCCCCCCATGAACGAAAGCTAATATCCTCTCTAGACTTCTAAGTTACACGTCACCTAATTGTAAGATTTGAAATATGAAAATATTATTAAAAAATCATTTGTTTAATTGTTAATATTTGATTTGTAGCTGTTATTCTAGGCGCTGTCAATGACATACATATCGTTTTATATATATTAATTGTTTCACATGAGACTGAATGCTGACATACATAATGCATTTATACGGCAGCGCTTAATATTACAACATTTTGAGGAAAAAAGTCAATGCTACAATATGTGCTGTTACGAATATGTCGCAACTAATAAACGCTTATTCTGAACGGCAGCATATCCTATTATTTTGTTCGTTGACAACAAATCATTTCTAGTAGGATTATTTTGACAAAGAAAACTACAGCAACCATGGTTAACTGTATGTAACAACCATGGTTAACTGTTTTATATTCTAGTATGTTAGTCAATATGGCTGCATGGTTGCTTAATGAGAATGTACGTTTCTAAATGTGTATCTGCATATTACAGGCAGACTCGATATAATCATTTAACGGTATTTTTTTCATTCTTTTTCTTAGCTCTGGTAAATTGTACATTTTCCTTTTCTTCCAGAACTATAACAAACAGCATGATCTCTTTTAACCAACATTTCGCTAACGTTTTGAATGATCTGCGTAATTTAAGGACATTGTAAGTATTAACTATTCGTTTGTATACAAATAATAAATGGTTATGAGTGCAATAGTGCAAATATTTCATGAGTTGAAAGATGGAACAAATTACATCTTTCAACGAATTATCATTATTTGTTTTTATACAACACCTTCAAATTTGGATATAATTGGATGTAAAATGCACTCATGCAACAGATTGTTTTGAACAGACAGGTTTCTCTGCTCTCTTACCATTGAAAAAAGTGCTATCAAAAAAGTATAACACATGGTTCTATTTCATAGAGTGCAATAGAGCGGATTTTGCATGCAATCGACGAGCAATTGACCAATCAAATGGTCGGAATATAATTAGGTGTTGTATAATACATATCTACACGTGGATATCTATAGCACTCAGTATGAATGAAATTATGATCCGACATAAACAAAGGCCTATGTAAAATCGCCTATAAGAGTAATTTGACTGATTTTTTATCATATAAACAAAATCGAAAGGAACAGCTATGATATAAAGATTGTTTTTGATTTATTATTTTTATTTCTACAGAGATCTACAGAACAACAAAAACCTTGTCTCATTTCATAGCGCGGGCATCACCACATTCGATCGTCTTTCTAACCTGTACGTATACATAGGTCTATCTTATGCAAATTATTCTTCCCTTTCCTTTTTCATTAATGATTGTGTTAGTGATACGTTAATACTATATAATAATACTACGTACCACTATCATGTAAGCGCTATACTATCAACTTACTCTAAACTTGGATAAACTTTAATAACGTACGCCTATATATTTATAATGATCTTAAAAAAAGAAAGAACAAATGTTCTACTATAGCAGTGTCTTCCTTACTACGTATAAAAAACGGATTTCTTTTTCCTTTTCTATGCAGAACCTTTACCGCAGAGAACATTATATGTGACTGTGAATTGAGCTGGTTTCGTAATTATCTCATCAATCCCCCGGCGAAATTTGATTTCGTAACTGAGATTCAATGTAACATCGCAGGCACAGACAAAGATATCGAGGAGTCGAACTTTTGTTCTCATAGTGACATGGATCGTAAGTATGGTAACATTGGAAATTAACAGACAGGTCCGACTGAATATTATATATATTTTTCTATTCACCAATCTCCTGCAGACACTATATGGGTTTAACTTAGTTCATTAAGCTCAGGTTCGTAAATAAAAGTTCTGATGACCTGTCCCTGAATATTTTAACTGTTATTATTTACCAAGTTTATGACACTGTATAGGATTTATTTAATTCATGATAGCTTAAAGGATTGGTTCAGGTGTTTGACATGTCTATTTGTATGACAGAGCACAAAAAGACAAAAAGAACAGTGAAGAAACTACCATGAAAGCATGCTCTGTTAAGGAGATATGACATTTTGAAGATATCAAAATTTCTTTGAAAACGACTGGTGTAGAAAGACTTACTGTGAGATTGTGATGTCACATCCTCACTTCCTTAACATTTGTGAATATATTTCTTTAAAAAATATTTACATTTTTTAACACATTGGAAAATAATATAATCAAAAATTCTTCAGATGTTTAATCTCAAAAACTTCCTTTGACAAATATGAGATCTCCTGACATATCTGTTGATGGAAAGTTATGAAATCTCACAAAATATTTAGAGAAAAAAAAAACAAAGACTTTACAGGAATGTGAGGATGTGACATCATAGCTAGTCAAATTTCAGCAGTTTCTACACAATCTGATAAAACTTCACACTTGAATATCTCTTAAACCGAAAAAGATATTTGAACAGTTTTTTCATCATTGTGTTTCTTTTATTGTCCTCTTTGATATAGCATAAACATGTATGACAACTGAACCAATCCTTAACCACACATGTAAAACAATCTGCCTGTTTGTTGTTCCGTGTGATTACAGAGTGCAACCCTGTTTGTTCTCGTTATCTACTTCACTTCGTCTTTCTTTTGCAGCATTAACTTGTGTATCTTGTGATGGCAGTACCAACGAAGACTGTAATTCAATAGCCACCAATGAAACTTGTTCAACTTCCGTAAGTTGATTTCTTTCATATACTCGTATCCTTTTGATATGTATTATAAATGTGCATGTTATATATGTAATATATGGTGTGATGATATATTTTTATATTTTGTTCTGCTTTTTTGTTTCCTCTTCGTATTTGGTTTAAGTACATAGTACAGCAGATTAAACAGCAATCACAAGCTATGACTGGGATCTCAATTAATACATTCTGTCGTGGATACACATATACATACATAATATTATATACATACATGTATATATATATATATATATATATATATATATATATATATATATATATATATAAATATATATATATGTATATATATATATATATATATATATATATATATTCATTTATATAAAAGCGTTCATCGACAAACTTGTGTGGTTATATTTGCACCTCTAGCAATGAATGAGTTTCTATTATTTTCTATTATTTGTCTATTTCTATTTTCTATTCTTTTTATTTTTCTATTATTGTTTTATAATTATGGTCGAATGTTTTACGTAACCCACACAAATTATATTCCCGTTACACACTGGGGATGTTTATCTTACAGGGAATGTAAGGTCTTTATTCTCTACTTGTATATTTGATTATGGATGCATATTAATATTTTTCCACGCAGGACTCAATCTCACCATTATGCATGAATACAATCAGCAATAAAGGTGAAGTTAAGTCGATCACCAAAGGCTGCAGTACCCAAAGGGAATGCAACAACATCAATTCTAATATGGGAAGATGTTTCGGCAATAATCCTTCACAATGCATGTTCTGCTGTCGTGGAAATTTCTGCAATCATCCAGAAACTGCCATTTTGGGTAAAATATTCAGCTCTTTTGTTCGAATTAAAGAAGCAATTTTATGTTGTATCTGTTGAGGATTCTTCTGTATTTCATCGATCCCACATGGAGGATTACATATTATGGTTCGTTGGTCAGTTGCGCCTATTGTGGCCATATTGTCAGTTGCCATAGCAACGGTTGCTATGATAATTATTCGTGTTCATGAGTAGTCCCGAGGGGTGCGGTAACCGAGGCTGATCGGAATTCCATATCTGGGGAGAGTCAAATTCGGTGCGTGTGAGTTGGTGTGAGTGTGAGTGGATAGAGCTAAAAAAAAAAGTGTGTCGCAAACTCCTCCTAGACCATCAATCCTATCTAGTTCAAACTTGGTGGGTAGGTGACTGACAATTTAAACTCGTTCCTGCGTGATTGATGACGTCATATGTCAAACGTCAAGAACCTAAAATTTGTATTTTTTTAAAGCACGTTTCTGCTTGTCAACGTGTATAGGAAAATGACATTAACCACAAGATAGGTAGAGAGTGATGAGACCGATTTTAATACAGAACAGATTTAGGTGTTTAGGGTCGGGGTCAAATGTCAATTGGTGGGTAGGTGTCTGAACATGTAAACTTGTGCCAGCGTGTTTGATGACGTCATAGAGCAAATGTCAGACGTCAAAGATCAAATACCGCTAAAACTTTTTATGTAGGCATTACCTGCTTGTCATTATATATGTTGGAAAAAGTTATTAAAATACAATAAAGGTAGAGAATAAGGAGTCAAATTTTAAAATAGTTCTTATGTGGTTGTTAAGGGTTGGGAGTCAAAGGTCAATGTGGGTTAAACGTCGAATTGGCCTAAATTGTTCGAAAAAAAGTGTGTCGCAAACTTATCAAAGACCATAAATCCGATTACGTTCAAACTACTTCTAGACCGTAACTCCGATCACGTTCAACGTTAACTGGTGCCTCACATGGTGCCTGACCAGACCATGTACTTTAAACTCATGTCTGGGTAATTGGTGACGTCATAGATCAAAGTTAAAGTACCCAATAGTATATGTTTAACCATTGCGTTGGAAAAATATACTTAAACCACAATATATGTACGGAATAATTGGGGGGGAAATGAATTGATGGCCCTCAATCGAGGGTAACAGTGAATAATATATTTGCTATGAATACAATGCCAAATGCTGATGCGACTTAATATAAGCTTAAGATGTTTATAGTTACAATGATGACCGGATTCAAGTAGTAGAAATACAAATCAGTGCAGCGTCCATGAATATTGCGTGATGTTACCAAAATAAAAATGTTATGTATTCCATAAATGATTCATTAAAGTGATTTTGAGATAAGATATGCAGCTCTGTAGAGTGACCTCATGGTTATTGTATGACATTATCTAACGACAACAAGAATGTTATCTCATTAACAAGAAAATGCTCCTTAAAAATTGCGATAGAGAAAGGCAAAAAGTTCGACGTGATATTCTGACTCACAACTTCGAGATTTTAATTCAAAATCTGCGGTGATTCACTTTATCTTTCAGGTGGAAAGTTTAAATTACGGCATATGTAAAATCCAACTCAACCGCCAAATTTTTATTACAGAAAATGTTCTTTCATTTATTTTTCCGTACACTTGATTATTTGCGTCATTAAAATTAATGTTACAAGCTATTTCTACGAGATACCGTGTTTCCCGCAGTATCCCATATTTCCCCGTGGTAACCGACCTCACCCGGGCCCCCGGCTGTGTAGTGCCCGAAAATTCCTCTCTCCAAGTTAAAAAGAGAAGCGACACCTCCTTGTTATTACCGTACAGTACGGTAGATATATGCATGATATCACATGCTGTTTATCTGAGAGTTGTTCACTCTTCCCATAAAACAGACACTTCTGTGGACTTAGTATTGTAGTATTACTAACAGAGAAGTACACTATATTATTACTTACATACATATTATTTCTTACTTATTATTATTACACTATATGGTATTCAATATTATGCGTTATTAAGTTTAGAGGTGGCATGGTCTCTTGTCTCTTCACAGAAAGAATATTGAATTTTTTTTTTTTAGTATTACTGGCGACACAGTTCATGAATTAATGCATAATGCCTCCTTATAACACCAACAAGACATATACAAGCGGTGGAACAAATAGATTATCTGCAACAACGTTAAGTATATTTGATACCGTCGGCAGGTTGCACTAATTCTGACTTTTTTTTGTTCCCAGATGGTTACTATCCTCAGGGCTATCCTTTTATACCAGAACATCCAACAACTCAACCACTTACATCTACTCCGGTTATCACCACTACTAAAATGACGACACAGCTAACCACAGTTGTACCGACGACAACGGCAGCTACTACACCATTGCAAACAACGACATCGGTACCGACAACATCCGTATCTACCACAGCAACTACAACTATACAAAGCACGACACCGCCACCGACGACGACATATACTACCTACGTTACGACACCGATAATTACTCCTGAAATAACCACAGCGACTACAAAGGCGACAACGATGATGACAACCATTTTGACAACGACACCACAAACCACGACAGTAACAACCAACCCAACAACTCCTTCGAACGATTTCGAAACGTCGTTCATATCTACCACTGGAAACAAATTCACAACTACGATTCCAAGTACCACCACCATTCCACCAACGACAAGTATTACCACTTCAACGAGACCTACTACAACGACCAGTTCCACGACACAACTAATTCCCGACACCACGACAAGGCTAACTACACCAACGATAACGACTTCACCGATAACTACGAGTCAGATGACAACTACCATGACACCAGGCACGACCACATCGACACCAGGCACAACCACATCGACACCAGGCACGACCACATCGACACCAGGCACGACCACATCGACACCAGGCACGACCACATCGACACCAGGCACGACCACATCGACACCAGGCACGACCACATCGACACCAGGCACGACCACATCGACACCAGGCACGACCACATCGACACCAGGCACGACCACATCGACACCAGGCACGACCACATCGACACCAGGCACGACCACATCGACACCAGGCACGACCACATCGACACCAGGCACGACCACGTCGACACCAGGCACGACCACGTCGACGCCAGGCACGACCACGTCGACACCAGGAACGACCACATCGACACCACCCACGACTACAGTAGCTCAAACAACGACTACCATGTTTACGACCACCACTGAAATAACGTCTAAACCGACAACCACAGCTGAGCTATCGACTACGGCTATGTCGTCAACACAAACTGAAGATGACGGGGTTTCTGTGATCAAACTAACAACCACCTCTAAGAATGATCTTACGACAGAAGTAGTCACGACAACACCAATGGTACTTTATTGTGAGGAGGAGGAGGAGGAGGAGGAAGAGGAGGGGGAGGAAGATGGTAACTACGGTGAAGTCGAATGGCCACGGACGATGGTCGGACTAGAGGTGGTTGTACAGTGTCCTTTCACAAGAGATGGTCTTCCGCAAAACGCTACGAGGATGTGGTGAGTGTAATGCTATAACATGATGTACTAATTATAAGGCGCAGCCAAGATAAATATTCGGCAAATTGGGGGTAACCTACCGTCCCTTCCATATCAGAGAACACGAATGAAGTTAACTTATTGGCAAAATTGTGCTTCTCCTTGTAAGCTTTGACCGAGTGGGTGTGTTGTATAATGTAAAAATTGGATAATGTTAATATAAAGTTTTACTTTAATAATAATAATAATTTCATGTTTTTATAGAGCGTCTTTCCCAAAGGCTCGAAGCGCTTTACAATATTACCCCGGTCAACGATGACCTGTCAAACATAGAGACAATCCCTCCACATGGCAGCAGATAAACCGCGCCCAACTGACAGTTTTATCTCACAGGTCCCCATTTATACACCTGCAGGGTGAATAGAGGCAATGGAGATAGAGTGCCTTGCCCAAGGACACAACGTAATGATCTGGCCAGGACTCGAACCTGCAATCCTTAGATCACGAGTCCAATGCCTTAAACACTTGACCACAACGCTCCCACAATATTGGATTGTTTTATTTACTTTCTTACATTATCGAATCAAGAAAGGTGTGTAATGAACAGAAACACCGCAGCGGTTTTCCTTTATGTTAGTATAGCATTGCCTCCTCATCCGTTCATTTCCATATATTTACATGTATCTTTCGGATTTTGTTTTTTATCTATTTAGTACACTTAATGGACAGTCTGCAGTTTGGATGAGTCCAGATTATTCAAATTGCATCACAATCTCTCAGGGTTTGGAGATACTTGCCCAAGAAAATGTCACAACAGGTAAATAGATACGTGCCATCAGTGGCGTAGCAAGGGGCAACCTGGCCCAGGTGCAACAATATAGAACTGTGGCCCCAAAATGGTGTGGCCCTAAATGAACGAATGAACGAATGAATGGACAAACGAATGAATGAACGAATGAATGAATGAATGAACACACGAACGAAGGAACGAAGGAACAAATGAATGAATGAATGATCGAACGAACGAACGAAAGAATTGATGAAGGAACGAATGAATGAACGAACGAACGAACGAACGAATGAATGAATGAATGAAGGAACGTACGAACGTACGAACGCATGGATGAAGGAATGGAAAAACGAATATACGAATGAACGAATGAACGAACGAACGAATGGACGAGTGAACGAATGAACGAATGAACGACTGAACTTATGAACTTATGAACGAATGAACGAATGGATGAAGGAATGGAAAAACGAATGAACGAATGACGAACGGACGAATGGACAAATGAACGAATGAACGAATGAACGAATAAACGAATGAACGAATGAACGAACGGACGAATGCATGAATGAATCAATGCATTAATCAATCCATCTTTTAAACAATCAATCAACGATCCGTCGATTGAACGATATATCGATAAAACGATATTAAATTATTCCATTATATAGATAATTTCATGGACGTGTCTGAGGAACTGGTAGAGTTGACGGAAGAGTCAGAGAGGCTGGAGGAAGAGGATGTTGAAAATGCTGTGACAGTCTTCGAGGCTGTTTCCATGAATCTAAGAGGAGTCGAAAATGAAACCGAAGAGGTTTTAGATAATCTGTTTGTGACGGTGAACCAGTTATTACTTGCTGGCGAAACAGAACTCATGGAAGCACAGATGAAAGCTAAAACCTCTTCAAGGTATAAATCTTTATTTATCATATCTCCTCATTTTGTACAAATAATTATTTGTTTATTCGAACATGTATATACGTTTTATACACAGTTATATGGGTACAACCGGTATAGAATAAAATTTAATGTGTTTATCGTTTGTAAACAAGAGTGTTCAGCTTCATCAACATTGCTCGCGTGGATTCCCTTCGGCCCCCTGCAAACCAACAACGCCATTACTTATCAATGAGAAATTTGAAAAGTACTCAATAAGGGAAATCTATGTGGAACGATTAGTACAGTACCATATGAAGCTACCGTATCAGAAGATGAAGGGCGGGGGAGGTGGGTGTTTGGGACATTTTTATGTCAAAATTTATACTTTTCTAAAATTTACAAATATCACTCTTTAATTGAAATTCTGACTTTCACGTCAAAAATTAGACCTATTATTAAGGTATGACACTTTGTTTGATAACACAAGCGATTCAGCTGATTGATTTAGCATTGGCACGGAGTGTATTTCTAGATATAAGAAGTGAGCTGGGGACAGAAACATGTTCCTACATCCCACTTTGAAAAGGGTGCTTTTATATGATTATTCCTCATTTTTTTCCTTAAATTAAGAATCATCCAAGCGGTAGAGGAGACAGTGATGTCTGTACAAATTGAGGGTGAGGATTACATATCCAAGTCAGAGACATTCGATGTATCTATCATTAACGTAAACGAAGAAACGAGACAGTCAGACATCCAGTTCCCAAAAGAGGAGAGCAAGGTTAGTTGCATTTATTACAACTGGTTACTCGGAGTATAGACTTATAGTGTGTGTGCAACATATACGAGTGGAACGCAATGCCCCTATTGCTAGTACAGTATTGCTGTACTCCGAGTACAATGATCTTTATTTGGAGTATGTGTATACAATGTCTCGAGTACAAGTATGAGAACGGGTGCAATGCCCGAGTACGGATACAAAGCCCCGAGTACGAGTACGTAAACTTGCCTTAGTCCGAGTTTGAGTACATTATAAGGTTTCCTTTGACTACAGTATGAGAACAATGCTCCGAGTATGGGTACAAAGACCCGAGTAAGATTACGTAAAATCTGCTTACTCGGAGTACGAGTACATAAGGTTATTGTCTACGTGTACAATGTCCCAAGTATGGGTACAAAGCCCCGAGTACGAGTACGTAAACTTGGCTTACTCCGAGTTCGAGTACATTATAAGGTTTCATTTGACTACGTGTAACCTACAATGACGCGTGTATGGGTAAAAACTTAAAAAGATCCGAGTACGAGCCATTTAGTTTCTCCGAGTACGAGTACAATGCTCCCAGTATGGGTACATAGCCCCGAGTAAGAGCACGTGACATTTATTTACTCCGAGTAGGCCTACGAGTACGAAGTCCAAGAGATTTTCTCTGAGTATCAGTAAAACATCCTGATACGATTAAGGAAAACATATTCGAGTACGACGGATAACGAGTAGATTAATTTAACCAGCATGTTTTTATATTGTGTGCTATCACAGACCACGGACGGTGATATAACGGGTTTTGCACGTTAGTACCCGAGAAATATTAGAAAGCACTCACTCTGGTACTACAAGACAGAGACATCATTTGCCAGGCCATGTATAAGTTAACAGTTAGCTGCGTTTTCTCGGCGGTCTGCAACAAGCTTATGAAAACCCATATCGAGTACTAATACAAATATGGAAGTGATTGGTTAAAGCAAAACCACGTGCTAGCTGTTAATACTCAAAGGTCCCTTGTGTTTGGTGGGGAATTAACGATCCAGTTTGTTATGAAATGAACAATTTCAACATATATGTGGGACTTGCACCTATATACACCCTATAACATCAGCCCCCCTCCACCCCACCCCCATCCGAACAATGCAATGATGCATATAGATGTATATGCTCCATAATCACTTGCTTACATTTCATATTAGTATTTCCTCTATGCATTCTTCTTCTTGTTGTTTTTATTACTATTCTTCTTAGGGAGGGGGGGGGGGGTATGGCTAGAAATACAAATGAAAGTGTCGCTGAAAAGGTTCTCAACAGTATTTATATGGTATACACGGTTATTACTGAATACACATTTTTCAGCTTGAGCTTACACCACTAATAAGCGTCACAAAATTAGACGGAGGGGCCGGGCCATTGCAATCCCTTAAATCACCCCAGTCTCACCCAACCTCTAATATAATTCATTCAAACCAGTAAGGTTTTTTTTTGGGGGGGGGGGGGAATGGTGAATATCTATATGGAAATGCCATTTGTAAATACTTCACACATCAGAAACATTTGGTTTTGCTTCGTTCACAGAAGAATGGTAACACTGATGATTCTAATAACGATGGTGATGATGATGACGGCGCCGATGATACTATTACGAAAATCGTCATCCCGAAGGAAGCCATCAAGGACGCAACCAGAGTTCAGTTTGTGCTTTACAAAGACACGAGTTTCTTTCAGGTCAGTGTTATAGTCTATATACATGAGTATATTTTCAAGCATAAGAAAGAAGGGTGGATGGGTGGGTTGATTTGAGTTGGTCAGTGGGTGGGGTGGGATGAGGGAGTGATGAGGGAGTGTGGGACGGAGTGAAACTGGTTGGGTGCAAGGGGAGTAGAGTAATATATGAAGTGGGATGCTTAACAGATCAAAGTTTGCACCTTTCTTCCCTCATTTTCTTTCATTAATATTATTTAACTGTTGCTCCGGAACCATTAATTGATGTTTTTTATACACCCCCCCCCCCTCCTCGTTTTTAGACAATTACTAACACTGAAGAGACTACAACGGGTCCTCCGTGCTCAGAAGAAGGAGAAGAAGGATGTTTACTCAAGTCACGCGTTTTAAGCAGTTTCGTAATATCAGCAAGTGTCGGAAACCAAAAAATATCTAACTTAGAAAATAAGGTTACCAACACCTTCTACCACGTGACGGACGATAAAGACCAGGTTATTATTTCATTTTTATTTCAATATTTCTTCTTTTTCTTGTTCCTACTTAGTGACAAAGTGATGAGACATTTCACAGGTGACTTCAATCATGAAGTTATATACCCTGTAAACCAGGGGTTCCCTAACTGGGGTGCATGAACCCACAGGGGGTGCGTGAGTCCATCCCAGGGGGTTCGTGAGACGTTTCAGAAAGTCAAAACTAGAGTACTTTTTGTTGAACTAAACTCTAATATATCATATAATTTAGTAATGGACGAAAGTCGTACCTATCGACAAACTCTTTTCGCGTTCCATACGCATATGTTTCCATAGTAGTACCGTACCGTGCATGTGATAACTGAATTATGAAACAGAAACAGACACTTGATCTTTTACGAAGCACTGTTGTGCGTATTATAGTAAAATAATGACTCAGATCGCGTCTCGAAATGTTGCGGGTTCGTGGACAACTCTGACATCCACAGGGGTTCGTGGGGGGGGGGGGGGATAATGTTAGGGAAACCCTGTTGTAAACGATATCAAACGACTTGCTTGTCTTTAGCTGTTTCAATTTCTGTTTGATTGTTGTTAAAGAGATGACTTTTGCGTACGTTAAGATATGCCGACAAAATGGCACATTTTCGATTATTATAGACAAATATTACATCCCCATTTGCAATGTAATATTGTGCCACCGAATGTAGCCATAGCATTGTACATATAAAAATACCAATATTATTTATGCAAAACATTTTTGATTTTTTGATGTAGATTTTTCTTGATCAAGTCAATTTTGTCTTCTCTGCAGTTTACAAATAACAGTCAATGTGTCTTCTGGGATTTCGATGCTGTCAATGGTAGAGGGGATTGGTCTACAGATGGATGTACCGTTTCCGCGACATCTAACAGCACTACCACCTGCGAGTGTGACCACTTGACCAATTTCGCAGTCCTACTAGTAAGACCACACATGTATCATACACTTTATAGATGACTCTACCCAAGATCTTGGGCATGCGCACTAAAGTATTATTGAAACGTCGTCATATTCAGTACTCGTGCAATAAACAGACCGTTATTACAGATTTAACAGTAATTGCATATGTAAACGTTTTGAAACAAAAATAATTTGTTTTGTTAATTAATCCAAGAGACACGTCGTATAAACCAATCCTTCATCACCAGGTTGGTCTATAGATATCTATATTGTGTCACATCGTCAAAAACATAAAGAGCGCGAATTTACGAGAACTGAATATGACGACGTTTCAATAATACTTTAGTGCGCATGCGTAAAGTAGAACTATACCCCAAGTTACCATGCGTTCCTATATAATAATCGTGATTGTCCCATTTTGGCAACCAAACTTTAATGCCGTACCAGCAAACTGAATTGTCCCGATTTTCGAAAGGTCTTTATGACGTTCAAACATTTCAAAAGTTGTTAAACGATAGGCGAACTATAAAGAAGTACAAATGTGTAGTGTTGATATAATCACACAAATAGGACAGATCGATGCATATTAGCCGCAAGACGTTCGAGGGAAATTGCTATGAAACACTCTTCATAAAATGTTCTTCAAAAGAAGAAGGAGGGAGGGAAGCGATTCAGTGTCCCACTTTTCAAAGAGATATGGTAACCCTAACTATTATGGAACGTGAAAAGGGCAAACTGATTTCGTTGACTAAACTAACTTTGTTGTTGTCTAAACTATAGTTGTTGCTGCTGTTTTACCTTGCTGTTGCTCAAACTCACGTTGTTGTCTAAAATTCTGTTGACTAAACTTACGTTAAACTTAGCAACGAAATAAGGTTGCCCTTTTCGCGTTCCGTAATGAAGGAATACAGATGAAAGGAAAAGTCTATAAACTACACAGCACCGTGTTCTATAGGAATTAGCGTGCACATTAAGTCTCAAATATATAGAGGCTGGAGAAGTGCGGAGGGGGGGGGGGGGGGGCAAGCAAGGTGGTGGTATGTATAGGCGAAGAAGTTTTGCGGAGGGAAGGGGGTAGAGAACAAGCCACGAAACGCACATGTATATCGTTAAAAGATATTTTGGAGACGATGCGATGCATGATGTTATTTGCTTGGGTGGAAGTGAGGTTTTAATGAATGAAAAGGCTTGTTTCTCAAGATATTTGTGTATATATATTTTAACCTTTGACATCCTAAATCAAGAAGATTGAGTCACAGAAGAACGTGTTATTGTTCCTTACAGGATATCTACGGCAACGCCGGCGAAATACCAGAGGACCACAGGCTAATTATCACGTACATATCGATAGCAGGAGCAGGTCTCTCTTTCATTAGTCTGGTACTAGCTCTTGCCTCTTACGCATGCGCAGGGTAAGTAACATGGAACATTTACTTTCTACAAATCTTTTGTTAATAAAACAACGAGATGATATTTCTTTTAATTGTAAATAGGCGACCAATTTTCTTGGATTTTCTGTAATAACAAACGTTTCACTTGGATATACTAACAGTAAGTTCAAACAACGCTATAATTGGACACGATATTGAGATGATATATTCAACTAGAGGATAGAAATTTTTATATTGTAGAATTCTAAATACATGCTTATGTCACCGGCATATTCGTTTTCAAATTGAATTATTGTTAAGATATACACACTGCATAGTTTGTTCTTTTGAAGATATATAACTCTTTGAAATATAATTAAAATCCTACCAGAAGTTATAACAGCTAGAGATTTCAACATTTTAAATAATTTATGAATCTAACTAATACCCTCATTTCTTACTCTCAGGGGTGCAACCTTGTATACCTCTGGGTGAGGATGGAATTAAGGCCCCCTCTCTACAGGCAGAGCGAGTATTACACCCCCCCTTTCCCACCAAAAAAAAAGGAACATCAGGCTGATGTACACATCATAAATGCCCAACATGTAATGTGCAGTGCAAAATAAACAGTACAAATTTCTTCAAACCTTTTTCAAGAATGGGAAAACTATATCACAAGTTGCATATTAGCAGCCTCCATTGTACCAACTTTCCACAAAGGTGAGGGGCCACCCCTTAGACTTCTTTACTTGACGAAGTAATACATTAGCACCCCCCCCCCACCCCTCCACCCTGTTTAAGTCTTAATGGCCCCATAACACCTCAATCTGTCTGTCATTTCATTTTACAGGAGGTTAAGGAAAGACAAGCGAGTTAAAGTCCTCATTAATCTGATGACAGCCCTTCTATTTATGAATATGGCATTCCTCTTTGACGTCGTGGTCAGCGAGCTTGGAAGTTCTCATAAGTACCTCTGTTTTGGTGCGGCTGTAGCGATGCACTACACACTTCTTTGCGTTATGACATGGATGGCGGTAGAAGCTTTTACCATGTATCTGGCACTTGTACAAGTCTTCGATTCGAAGAGGCGCCGTTTCATGTTGAAGATGTGTTTCCTTGGATGGGGTGAGCCTTTAATCTCGACAAGATTATAGTATTCATTGGCCTTCATAGATGATTTTATATCATTATTTTATGGATTAATAACTTCAATCGATCAAATCAAACTAAATCGATCGAGTTTTGATCCAACCTGCTGTTTTGTTTCGTAATCGGTGTCTGTTGCTCCTGTGTAAGAGAAGGTTGACTTATGGAGAGTTTGGGGTTGGGGGTAGGGGTGTGGGGGAATTTTATCTGACAAGGAGTCTAACTGGGTGTCAGCCTTGGGGTTGGGCTTAAACGAAGGTGGGCAAAATAAGTCCCCGCGGGCATGTTTTCTACCGCCAACTGGCTGACTTTCAAAGCCCAGTTAAATGCTTATTGAAAAATGCTAAGACAAGTTTGCGGGAATGCACGTTATTAATAAAGCATTTGAACAACCAACAGACGGAGCGGTGTGTGTGTCATTAGAGACCCTATAATGCCTTTAAACACCGTGATATTGTTGGGTGCACCTAGCGGGGAGGGGGAGCGGGGGGGGGGGGCGAAATGCATCAGATTCCCTTCTGACAAAGTGAGGACTTCATGGACGTCCATGTGCTTTAGTATACATTTCATACATTATACCCTTCATCCTTGTGTGTGAAATATTAAAACAACTAGTTTTGTGAATTATCTGAAAATTGCTTTATACTATGTCATGTCTTGTTCTTAAATACCGTTACCCCCCCCCCCCCTCCTCACCTTCTCTTAATTTTATAGCTGACATGTTATTTAAACGTATAAAAATATAAAAGTCATATATAACCTTTCATGAACATACACATCAATTTGTTATAAAAGGTATCGTTAACGTATTTGCTTTAGTGGCTTACGTAACGAAACCGTTAACTCTCCGGGAACGCCTCTTACTTTCCATAGTCTCTGCCTCTCTCCCTCTCTCTTATTGTCTCTTTTGTGTAATTTGCATATACGGTTAGGGACGAAAGTTGTTCATCTCAATCAGTGAGAGGGGTATAGTAGGCGCATATTTATTACAATTACATATTTGACACAAGACAGAAAAAAATTGTAAAAAGAAGTTTTTGGGCTATATACAACTGGATTCCAACAATATAATATCTGGATAACAACTGATGAGAATTCTTCAGGCGCGTAGCCAGGAATTTGCCAAGGGAGGGGCGAAAATGTAGGAAAATTATCAGAGCCGTAGATACGGCATTACATACTATCTAAGCGTAGCGCCACCATGATTGGCGCGAAGCGTACAAGAAAATCTTGGCTGAAAATGCCTCCCAGATCGCTGGAAATGGCACTTCCCAGGCCTTGTTAGTTGCATCTTAGCATTTTCTCTTTTGAAATTACTAGCGATATCATGAAAACATTAAAAACAAAATAAAAAACTATGCTCAAGGGGGGGGGGGCGGCTGCCCCCTTCGCCCCCCCCCTTGGCTACGCGCCTGGAATCCTTCGTATAGTGGTTCTCCTCCATGATAAGAAAAGTTACACTATAAAAACTGAACTGAATCCACGGTGGTGGAAAGCTGAGAATGGAATACGGTTATGTTACGTTAGCAACGACAAGCTGTTAAATTGTTAGTGATTGGATTAATGTTACGATCTGGTTTATGTAACGAGTTATTATTCTCTCTTTGTTCTAAATATAGGTACACAGTTTTGATAGCATCGAAATTAAAGCGCTGAATCTCTTTCTTGCTTTACCTATTTGTTTTTAATCTTTCTTATATTGTGTTATATTGTGTTATATTGTGTTATATTGTGTTATCTTTTTATTTTATTTTTGATTTAGGTCTTCCTGCTGTCATCGTTGGTTGTTCTGTTTGGATTGATCGAGAAAACTATGGATACGAAAACAACCTGTAAGACATTTTTTATTTTTTTATTCGGAATACAAAATTCCAAATATCGCATGTCCCAATTTAGAACAATTATTTAAAGAAAGAATAATAGGGTTAAAAGAATTAAACATTAAATATAACATAGCGTTTGTGGATAGAATTATAAACTAGATGATACAATGTGATGCGACTTAATTTACATTGTTCAACACTTGAGGATGTGAAATAGTTTATATTTCTGCAACCATGCATGGAACAAGCTATCAAGCTGGGAGATTGACTAGTGTGTTCCATTCTACTTGCTCTGTATTGTATGTTTACAACACTGTATGGTACAGTTTAAGAAGAGGAATGTTTGAGTCCTGTATGGTAATGTTTCTTTTGGTTTTCAATATAGTCAACCTCTACAAAATATACTAAATCTTTGGCAATGTCCTTTAAAGGCATTGAAGACTCGCCCCAAACCGCGTGCGGCCATCTGAAAAAGTTAACTTTCCGTTACTTGCAAGTGACGTTTTGTTCGTGTGGCTACAAAATGCAGACAATACAGTAATGAAACGTGATACCTTGTGATTTTTAGCTAGACCTGAGATGTCCATCGCTGTATTGTTTGTACACTATGCTGTGGGTATTGACCGCAGCTGTATGTATTGACTGTACACTAGTGTCTAATTATCGACGGTAGCAAGCTGCGTGTGTATTTTCTGGGATTGATGGTGGTGTCTAACACTTCTGTTACACCTCATTCGAAACTAGGTCAGATTGCCGGCATTATACGTTTCTTTTTGCGCGAGTCTTCACACCCTTTAAGGCTACGTTGATGATGACGTCATCACCTCAGTACATGTCTAAATGTTTATGTTAAACCATTGTTTTAGAAATTCTAATAACTCGACCAAACTTCATAAATTCATATAAACAATCGAATACCTTCGGAAACCATTCAACAAACTAATTATCCTTGACAAATTTGTCATACATTTTAAACATGTCATTTTGAGGTCATAATATATAGTCTTTTTGTTTCCCTATTGAGTTTCGTGTTGCATCTCATGAACTTACTAAATGGTATGCATGTTAGACTTTATTGTCCAGTCACTGTATTTGATGTGCCTTATCTGTTTAAAGAGTCATTTCTTGATAAAAAAAAGTTAAAAGTGGTATGGAAATACAATCTTAGACTGACAGATGTGGGATTTATCGGTCTACATCAAATCAATTAATCAATTATTAGTTCTGTGCCTTTGATTCATTAGGGTTGCATGACGGCCAACATCATATTTCTTTCATTTCTTCGTGACTGATATTCCAAAATTCCGTTCCGTTCTGACTTGTTTTTCTCGTCGTTGTTTTCGTTCTTCCCTCCTGTAAGGTGTTACTTGAAAAGAATTCCCTTCTTCATCTCGTTCTTCGTTCCCGTGTGCATCGTCATGATATGGAACTCCGTCGTCTACATCCTGGTCGCCCGTCAGATGCACAGACTGAGAAAGAGGCAGACCAAATTCAATCAGACATTTTCATTGACTGATCAGCTTCGGGCATCTTTCAGTCTAACATTCTTACTCGGATTGACCTGGTTGTTCGCTTTCTTCGCATTCGGGGAGTTAAATTTGACTTTCACATATCTCTTTGCCATAACGAATACATTGCAGGGATTCGTAGTTTTCCTCCTTCACTGTGTATTTAAGAGGGAGATCAGAAGACAATGGCAAGCATTGTGTTGTCCATGTATCCCATTGTTAAAAGAAGGAGACGATGGAACATACTCCAGGTCCAAAACAGGTCAGTTAATTAAATGATGCCTTTATATATAGGCAAATATTCAGTATTGATGTGTCAAATTGAAATAAATAGTTATGAAAAACTTCAGTGGTAGTAATGTTAAAGGCATTGAAGACTCGCCCCAACCGCGTGCCGCGCTCTGAAAAAGTTAACTTTCCGTAGCTTGCAAGTGAAGTTTTCTTCTTGTCGCTACAAAATGCAGACAGTAATGAAACGTGATACCTAATTGTTATCTTTTATCTAGACCTGAGATGTCCATAGCTGCTATGTTACTGTGTTGTGGGTATTGACCGTAGCTGTATGTATTGACTGTACACTAGTGTCTAATTACCGACGGTAACAAGCTGTGTGTGTATTTTCTGGGATCGATGGTGGTGTCTAACACTTCTGTTACACCTCATTTGTAACTAGGTCAGATTACCGGCATGAGACGTTTCTTTGCGCGCGAGTCTTCACACCCTTTAATGTCAACCTTTTGCGACTGTCAGGACATTCACGTTGTTTTTAAATAATGTCTGGAATGCTACTTTAAGGCTAACGTTGATGATGACGTCGGCTCCTCAGACTAAGCCCAAAAGTTTATATTAATTGACTGTCGTTATACCTCATCCAAAGAAAAAAGTGCGTCTAACTTCATACCTAGAACAGAGCACCCATACATCACATCCACCGCCGAATCCATTGACATATTTCAAATGAGTAGAGAAAATGTTATTTAAGATCGTGAAAATGTTGTTTCTCCTGGTTGACCGTTTAGAATTGCAATAATTATAACAACATGTAAATATAATATTCAAAAACTATATGAAAAGGGTACATTATTTAATGCATATGTTGGTAAGGTAAAAAAATATTATAGTTAAATTTGATAGGCAATTGAATCTTCGGAGAGTGGCTTATTTCACCAGTGATAGACAAAAGTGTGGGGGGGGGGTAGGGACTGCAAAAATGATCGGTTAATGCGCAAAATACAATTTTTCAAATACTAAATATGAATTAATTTCCAAAGTTTGTATCTAAGCAACGACAAACGAAGTGCATAAGGACGTAGAACCGCTGTTAGCGATGGAAGTGATTAAGATTTCCAAAACCAATTATTTTCCGTTCGTTGTGTTTCGTTGGAATTTCCTTAGTGATGATTGGTCCATATTGGCATAGCTAAATGTCAATATCAGCATGCAGAATTCAAGTTGTCATCAGAACTGAATAATTCGTGGAAAATGTATCGTTTTGTGTTTAGAAATTCCACTGTTTTTCCACACAAAGTTTGACAAATAATGGCAACTTCTATTTCATCTGTTCTTTTAGAAGCCTGAAGTTACCGGTAATTATCATATCAATTCAATATATTGTTTTAGCTAAAATCATTCTATTCTTTCCTCTTTAATTCACTCTGAAGGCACAAATGGCACATCCAGCGTTCCAAATCACTCTCAGAATTTACCAATGATTGAACATCGTAAGTCATAAAACTGTGATAAATTTCTTGTATGAATATTTACTTTTTTTTGTATTAAAGTTTTACCATATATGGTTATCTTTATTAGATTTTTCAGCTTTCAGCTGTCAGTCACATAGGTTATTCTATAATTACATAAATGTATAAATATGTACTATCAAATTTTACATAATTAAATTAATTAGAATAAACTTACATTGTTAAATACGTAAAATCACACGGATACATGCATCTTGACAGTTTCGTTATAGATATGTTTCATTTAACTCAATAATACACATTAAGGTTGAAAGTATATTTCAGCACAATTAGTTAATCGTATGATCGGCCTCTATATATTGAGCAGGGATACTCTAACGCATAAATATGCTCACGTTTGACCATGAATGTCCGTTATTGATTATTTTATTTTTATTTCTATTTTGTCTCTCTTTCTATTCTACAGGAAAAAACCGATCAAAGGATACCAGATCACGCAGTTGGTTCTGGCGTCAAAGCGGCAGGAGTGCCCGAGAATCTACTGCGACCGATTTGACCCGTCTATCGGCCACTGGTTCGGAGTTTAGCCCTGCAGGAACGATTAATAGTAATACTACGTCTGTATTCGCATGTAAGTTTCACCAGTTTGCAAAAATGTTCATTATATATAATAACATTTATTGATACATTAAATATATAGACAAATATTATGATGATATAAAAGCTTTTAACTTTTTTCCAGTATATTGTCGAATTGTGGCTGGATTAGGATGCTAACTTCGTTTCTTATGCAGTGTACTTCAAATCGAGTGTTTATTTTGAATAAAGTTTTGTACAAGCAGTAATTCTGCTATGCATGAATGACTGTAAAGTGGGAAAACAAACATTTTTGGGGATAATAATTAAACTTCACCAATTCGATATCTCTTTATACCAAATTTATGCAGTTAATATGTGAAAAGAAGAAGTAGAAAATAAGTAACTATCATAAAAGTTTACTTTTCTTTGCTGCAGGTTGGTTATATGACCATATTTGCAAATTGGGTTGAATTGACATCGGTCATTGTAAAAACACATCTTTTAGTACTTAATATGCTACTTGAAAAGAGAAGAAAATCCTCCTTTAAATTACCAAACTTTGTAATCTATATTTTCTTTAACTTATATTGTTCCGTCCATTACATTGAATCTAATTGTATTCAAAAAGGGTGTCGAAAAATCTGACCGTATACTGACACCTAAAATACCAACTCAAACATCTTTTTTTTTTTTTTTTCAACCATCAGAGCTAACCATATCGGCTATGTTGTCAAAGATGATACTGGAATAACGCCGTTAATCTATCTGGAAGTTAATGCAAATTCCTGGACGATTGAACCGAATGGTCCAATCCATAGGTTCGGATGA
>TCONS_00028372	evm.TU.Chr19.326
ATGGTAAATCCCTTTAACGTTATCTTTTATGTTGACTTTTAAGAAAACTTTTGAAAAGTTTTCGGTGTTGAGATCCAGTATCACTACGGTTCATAAGTTTGAAATATTGTAGGCCCGTTCCCTTTCAAATAATGAGACCAAAATACAAAACAAAAAACATCGCGAATAAAAAATAAAAAAAATTGTCGATAAGTTGTTTCCAAAGGGTATGAGCGAATCATCCATAGCCTCTGACGAAGTTTTTATTATTTCGAAAAAATGTCTAAGTTTGTTCATTATGATATTGTTATGTTATACAAAGACAATGTCTTTAAATGTCGCACATCATATATATGCTTCATTCTTCTTCTTCCTTTTCTCACCCATACTTCATTAAATTAATCACGTGCGAAACCTTTCGAATTGAAGTAGGTTGCGGTAACAGGTTACTATTACGATACATACAAAATAGGTTACTGTGACTCCGTACCTGCAACCCCTTGCAAAGAAGTTATGGGATTGTAATCAAACCAGAGGGCTGAATGTTAAAATTCTGACGTCACTGTTTCTAATACCGTTGTTGTAACAAGGAAGTGCGTTCACGTTTCATTCCCTTTGTGTGTTTTTTATTTTATTTTTATGTTTGCATAATTCCAGGTCGAGATGAAGAAATCATTTGGTACTTGGTTTCTTCTGGCTGTCTTAGTTAGATTGGATTTCAGTGCAGGTCAAGCCTCGTGTGGCAGTTTAGCGACAAGCTTCTGCGCAGGGGATGTACTGGACTTACTAGACACCGGCATTTCTGATTCTGACAAGACCATAGTGAGACATCTGTAAGATATGATTTTTTTCCTTCTGCTTCTTCTTCCCCACATATTTAGCGGAACGATTTTTATTTCAGAAATTAAACATATATTAACCAAACACCAATCCCACTGAACATTGTACCTGTTAATTACAATGGCGAATCACACCACGGGTGGTATATGCGTCGTATCTTTGTATTGAATATATCGTCCTTGGGTGGCACATATGGTGAAAGTTTATGTTGTTGACTTAATAAGAATTTGATTGTCTACTTTGTTTAATTCTGATTTAAAATAGTCACGTGATCTTATCTGCATATTTCTTTCTTCTCAGATTCATTGTTACAGAAAGCGTAGTTAACTTAACCAACGATGCACTTCGTGCCTTTGCAAACCTTGAATCATTGTAAGTGCATTTACTACCTTAAAAGATAAGAGGGATATATACTGGAAAAGAATTTAATTATATTAGATTCCGTTTTAATATTTAACCCTGCAACCGTTTGCTAAGTTAGTGACAAATGCAATAGGCGGGAAGAATATATTTTTCTTCCAAAATTCTTGATCAGACATTATGGAAAGAGGCAGTTCTGCACTTGTTAGTGACTTAAATAGTTTATATGTTTATTAATGTAAAAGGGATGAAATTTATATATAACCTAGACTGTCGTCGAATGCGCTTATCTGGTTCTTTTACGTTGGAAAACAAATAACAAGTAGATGATTCTATACTAACGCAGTAAACTTTATTGAGCAACGGCCATCTTGTATTATGAATTATACGACTTGAACATCAGGTAGCATACGCCCATTAAAAGCCCCATTGACCTACACACTAAATCACAAAAGTAATGTGGTCTCTAAGTCTAGATAGAAGTTTTCACTAGCTAAACGCTACCCATCACCGGATAGCTGACAAGTTGGCCTTTCATGGCACCATCAATTTTCCGTATCATGACCATGTAGATATTTTGCTATCATCCGAGCCGGAAGTTTTCGTCACTTGAAAACAAACCTCTTCACTCAGTGGTAAACAAATTTCCTACGCTGCTCCTGGGAGGCCTAAAGGGGTCTAAAATTGCCTCAATTGACCCAATTTTCTCACCACATGTACTTCCATTCATGCTCTTCAACATGCAAGCCACAAAAAAACTAGATTATGATTGATAACAGGTCACAAAAGATGTTCTCCTGCTGCTTTTTGGCACTTTTCCTGAAACAGGAGAACAATCGAGCGGATTGATATAGACTCTAATAGGAGTATGCCACCTTAAGATGAACAATAATAAGGAGCGCCAAGCGTACAATAATGGAACAAATAACCATTGAACGCCAATAGTACCATATCTATCGATACATAAATATAATTCATACAATCTTCATCGATAGATGACAGAAGACGGCACAACGGAAGAGGCTGGAGAAATGTATCTCCAGTTTGCACATTTTATATTAGGCAATTACTAATGTCCTATATCTCACACTCTCATGCCCTCATATATTTTTTTTCTTCCAGATCGTTAACAGTTACTAATCTAAATTCAGAGGACTTCATGCCCAATGTTTTCCGTGATATACACATCTCATCTTTGTAAGTTATATAACTAAATTCTTGGTGACTAAAACTGTTCTTGATTAACTTGCTTGTCATTAGGTGAACGTACTCGGAAGTGTGTTTCAAACTGTAACAACTAATCAACCCCCCCCCCCCCCCCCATGAACGAAAGCTAATATCCTCTCTAGACTTCTAAGTTACACGTCACCTAATTGTAAGATTTGAAATATGAAAATATTATTAAAAAATCATTTGTTTAATTGTTAATATTTGATTTGTAGCTGTTATTCTAGGCGCTGTCAATGACATACATATCGTTTTATATATATTAATTGTTTCACATGAGACTGAATGCTGACATACATAATGCATTTATACGGCAGCGCTTAATATTACAACATTTTGAGGAAAAAAGTCAATGCTACAATATGTGCTGTTACGAATATGTCGCAACTAATAAACGCTTATTCTGAACGGCAGCATATCCTATTATTTTGTTCGTTGACAACAAATCATTTCTAGTAGGATTATTTTGACAAAGAAAACTACAGCAACCATGGTTAACTGTATGTAACAACCATGGTTAACTGTTTTATATTCTAGTATGTTAGTCAATATGGCTGCATGGTTGCTTAATGAGAATGTACGTTTCTAAATGTGTATCTGCATATTACAGGCAGACTCGATATAATCATTTAACGGTATTTTTTTCATTCTTTTTCTTAGCTCTGGTAAATTGTACATTTTCCTTTTCTTCCAGAACTATAACAAACAGCATGATCTCTTTTAACCAACATTTCGCTAACGTTTTGAATGATCTGCGTAATTTAAGGACATTGTAAGTATTAACTATTCGTTTGTATACAAATAATAAATGGTTATGAGTGCAATAGTGCAAATATTTCATGAGTTGAAAGATGGAACAAATTACATCTTTCAACGAATTATCATTATTTGTTTTTATACAACACCTTCAAATTTGGATATAATTGGATGTAAAATGCACTCATGCAACAGATTGTTTTGAACAGACAGGTTTCTCTGCTCTCTTACCATTGAAAAAAGTGCTATCAAAAAAGTATAACACATGGTTCTATTTCATAGAGTGCAATAGAGCGGATTTTGCATGCAATCGACGAGCAATTGACCAATCAAATGGTCGGAATATAATTAGGTGTTGTATAATACATATCTACACGTGGATATCTATAGCACTCAGTATGAATGAAATTATGATCCGACATAAACAAAGGCCTATGTAAAATCGCCTATAAGAGTAATTTGACTGATTTTTTATCATATAAACAAAATCGAAAGGAACAGCTATGATATAAAGATTGTTTTTGATTTATTATTTTTATTTCTACAGAGATCTACAGAACAACAAAAACCTTGTCTCATTTCATAGCGCGGGCATCACCACATTCGATCGTCTTTCTAACCTGTACGTATACATAGGTCTATCTTATGCAAATTATTCTTCCCTTTCCTTTTTCATTAATGATTGTGTTAGTGATACGTTAATACTATATAATAATACTACGTACCACTATCATGTAAGCGCTATACTATCAACTTACTCTAAACTTGGATAAACTTTAATAACGTACGCCTATATATTTATAATGATCTTAAAAAAAGAAAGAACAAATGTTCTACTATAGCAGTGTCTTCCTTACTACGTATAAAAAACGGATTTCTTTTTCCTTTTCTATGCAGAACCTTTACCGCAGAGAACATTATATGTGACTGTGAATTGAGCTGGTTTCGTAATTATCTCATCAATCCCCCGGCGAAATTTGATTTCGTAACTGAGATTCAATGTAACATCGCAGGCACAGACAAAGATATCGAGGAGTCGAACTTTTGTTCTCATAGTGACATGGATCGTAAGTATGGTAACATTGGAAATTAACAGACAGGTCCGACTGAATATTATATATATTTTTCTATTCACCAATCTCCTGCAGACACTATATGGGTTTAACTTAGTTCATTAAGCTCAGGTTCGTAAATAAAAGTTCTGATGACCTGTCCCTGAATATTTTAACTGTTATTATTTACCAAGTTTATGACACTGTATAGGATTTATTTAATTCATGATAGCTTAAAGGATTGGTTCAGGTGTTTGACATGTCTATTTGTATGACAGAGCACAAAAAGACAAAAAGAACAGTGAAGAAACTACCATGAAAGCATGCTCTGTTAAGGAGATATGACATTTTGAAGATATCAAAATTTCTTTGAAAACGACTGGTGTAGAAAGACTTACTGTGAGATTGTGATGTCACATCCTCACTTCCTTAACATTTGTGAATATATTTCTTTAAAAAATATTTACATTTTTTAACACATTGGAAAATAATATAATCAAAAATTCTTCAGATGTTTAATCTCAAAAACTTCCTTTGACAAATATGAGATCTCCTGACATATCTGTTGATGGAAAGTTATGAAATCTCACAAAATATTTAGAGAAAAAAAAAACAAAGACTTTACAGGAATGTGAGGATGTGACATCATAGCTAGTCAAATTTCAGCAGTTTCTACACAATCTGATAAAACTTCACACTTGAATATCTCTTAAACCGAAAAAGATATTTGAACAGTTTTTTCATCATTGTGTTTCTTTTATTGTCCTCTTTGATATAGCATAAACATGTATGACAACTGAACCAATCCTTAACCACACATGTAAAACAATCTGCCTGTTTGTTGTTCCGTGTGATTACAGAGTGCAACCCTGTTTGTTCTCGTTATCTACTTCACTTCGTCTTTCTTTTGCAGCATTAACTTGTGTATCTTGTGATGGCAGTACCAACGAAGACTGTAATTCAATAGCCACCAATGAAACTTGTTCAACTTCCGTAAGTTGATTTCTTTCATATACTCGTATCCTTTTGATATGTATTATAAATGTGCATGTTATATATGTAATATATGGTGTGATGATATATTTTTATATTTTGTTCTGCTTTTTTGTTTCCTCTTCGTATTTGGTTTAAGTACATAGTACAGCAGATTAAACAGCAATCACAAGCTATGACTGGGATCTCAATTAATACATTCTGTCGTGGATACACATATACATACATAATATTATATACATACATGTATATATATATATATATATATATATATATATATATATATATATATATATATAAATATATATATATGTATATATATATATATATATATATATATATATATTCATTTATATAAAAGCGTTCATCGACAAACTTGTGTGGTTATATTTGCACCTCTAGCAATGAATGAGTTTCTATTATTTTCTATTATTTGTCTATTTCTATTTTCTATTCTTTTTATTTTTCTATTATTGTTTTATAATTATGGTCGAATGTTTTACGTAACCCACACAAATTATATTCCCGTTACACACTGGGGATGTTTATCTTACAGGGAATGTAAGGTCTTTATTCTCTACTTGTATATTTGATTATGGATGCATATTAATATTTTTCCACGCAGGACTCAATCTCACCATTATGCATGAATACAATCAGCAATAAAGGTGAAGTTAAGTCGATCACCAAAGGCTGCAGTACCCAAAGGGAATGCAACAACATCAATTCTAATATGGGAAGATGTTTCGGCAATAATCCTTCACAATGCATGTTCTGCTGTCGTGGAAATTTCTGCAATCATCCAGAAACTGCCATTTTGGATGGTTACTATCCTCAGGGCTATCCTTTTATACCAGAACATCCAACAACTCAACCACTTACATCTACTCCGGTTATCACCACTACTAAAATGACGACACAGCTAACCACAGTTGTACCGACGACAACGGCAGCTACTACACCATTGCAAACAACGACATCGGTACCGACAACATCCGTATCTACCACAGCAACTACAACTATACAAAGCACGACACCGCCACCGACGACGACATATACTACCTACGTTACGACACCGATAATTACTCCTGAAATAACCACAGCGACTACAAAGGCGACAACGATGATGACAACCATTTTGACAACGACACCACAAACCACGACAGTAACAACCAACCCAACAACTCCTTCGAACGATTTCGAAACGTCGTTCATATCTACCACTGGAAACAAATTCACAACTACGATTCCAAGTACCACCACCATTCCACCAACGACAAGTATTACCACTTCAACGAGACCTACTACAACGACCAGTTCCACGACACAACTAATTCCCGACACCACGACAAGGCTAACTACACCAACGATAACGACTTCACCGATAACTACGAGTCAGATGACAACTACCATGACACCAGGCACGACCACATCGACACCAGGCACAACCACATCGACACCAGGCACGACCACATCGACACCAGGCACGACCACATCGACACCAGGCACGACCACATCGACACCAGGCACGACCACATCGACACCAGGCACGACCACATCGACACCAGGCACGACCACATCGACACCAGGCACGACCACATCGACACCAGGCACGACCACATCGACACCAGGCACGACCACATCGACACCAGGCACGACCACATCGACACCAGGCACGACCACATCGACACCAGGCACGACCACGTCGACACCAGGCACGACCACGTCGACGCCAGGCACGACCACGTCGACACCAGGAACGACCACATCGACACCACCCACGACTACAGTAGCTCAAACAACGACTACCATGTTTACGACCACCACTGAAATAACGTCTAAACCGACAACCACAGCTGAGCTATCGACTACGGCTATGTCGTCAACACAAACTGAAGATGACGGGGTTTCTGTGATCAAACTAACAACCACCTCTAAGAATGATCTTACGACAGAAGTAGTCACGACAACACCAATGGTACTTTATTGTGAGGAGGAGGAGGAGGAGGAGGAAGAGGAGGGGGAGGAAGATGGTAACTACGGTGAAGTCGAATGGCCACGGACGATGGTCGGACTAGAGGTGGTTGTACAGTGTCCTTTCACAAGAGATGGTCTTCCGCAAAACGCTACGAGGATGTGTACACTTAATGGACAGTCTGCAGTTTGGATGAGTCCAGATTATTCAAATTGCATCACAATCTCTCAGGGTTTGGAGATACTTGCCCAAGAAAATGTCACAACAGATAATTTCATGGACGTGTCTGAGGAACTGGTAGAGTTGACGGAAGAGTCAGAGAGGCTGGAGGAAGAGGATGTTGAAAATGCTGTGACAGTCTTCGAGGCTGTTTCCATGAATCTAAGAGGAGTCGAAAATGAAACCGAAGAGGTTTTAGATAATCTGTTTGTGACGGTGAACCAGTTATTACTTGCTGGCGAAACAGAACTCATGGAAGCACAGATGAAAGCTAAAACCTCTTCAAGAATCATCCAAGCGGTAGAGGAGACAGTGATGTCTGTACAAATTGAGGGTGAGGATTACATATCCAAGTCAGAGACATTCGATGTATCTATCATTAACGTAAACGAAGAAACGAGACAGTCAGACATCCAGTTCCCAAAAGAGGAGAGCAAGAAGAATGGTAACACTGATGATTCTAATAACGATGGTGATGATGATGACGGCGCCGATGATACTATTACGAAAATCGTCATCCCGAAGGAAGCCATCAAGGACGCAACCAGAGTTCAGTTTGTGCTTTACAAAGACACGAGTTTCTTTCAGACAATTACTAACACTGAAGAGACTACAACGGGTCCTCCGTGCTCAGAAGAAGGAGAAGAAGGATGTTTACTCAAGTCACGCGTTTTAAGCAGTTTCGTAATATCAGCAAGTGTCGGAAACCAAAAAATATCTAACTTAGAAAATAAGGTTACCAACACCTTCTACCACGTGACGGACGATAAAGACCAGTTTACAAATAACAGTCAATGTGTCTTCTGGGATTTCGATGCTGTCAATGGTAGAGGGGATTGGTCTACAGATGGATGTACCGTTTCCGCGACATCTAACAGCACTACCACCTGCGAGTGTGACCACTTGACCAATTTCGCAGTCCTACTAGATATCTACGGCAACGCCGGCGAAATACCAGAGGACCACAGGCTAATTATCACGTACATATCGATAGCAGGAGCAGGTCTCTCTTTCATTAGTCTGGTACTAGCTCTTGCCTCTTACGCATGCGCAGGGAGGTTAAGGAAAGACAAGCGAGTTAAAGTCCTCATTAATCTGATGACAGCCCTTCTATTTATGAATATGGCATTCCTCTTTGACGTCGTGGTCAGCGAGCTTGGAAGTTCTCATAAGTACCTCTGTTTTGGTGCGGCTGTAGCGATGCACTACACACTTCTTTGCGTTATGACATGGATGGCGGTAGAAGCTTTTACCATGTATCTGGCACTTGTACAAGTCTTCGATTCGAAGAGGCGCCGTTTCATGTTGAAGATGTGTTTCCTTGGATGGGGTCTTCCTGCTGTCATCGTTGGTTGTTCTGTTTGGATTGATCGAGAAAACTATGGATACGAAAACAACCTGTGTTACTTGAAAAGAATTCCCTTCTTCATCTCGTTCTTCGTTCCCGTGTGCATCGTCATGATATGGAACTCCGTCGTCTACATCCTGGTCGCCCGTCAGATGCACAGACTGAGAAAGAGGCAGACCAAATTCAATCAGACATTTTCATTGACTGATCAGCTTCGGGCATCTTTCAGTCTAACATTCTTACTCGGATTGACCTGGTTGTTCGCTTTCTTCGCATTCGGGGAGTTAAATTTGACTTTCACATATCTCTTTGCCATAACGAATACATTGCAGGGATTCGTAGTTTTCCTCCTTCACTGTGTATTTAAGAGGGAGATCAGAAGACAATGGCAAGCATTGTGTTGTCCATGTATCCCATTGTTAAAAGAAGGAGACGATGGAACATACTCCAGGTCCAAAACAGGCACAAATGGCACATCCAGCGTTCCAAATCACTCTCAGAATTTACCAATGATTGAACATCGAAAAAACCGATCAAAGGATACCAGATCACGCAGTTGGTTCTGGCGTCAAAGCGGCAGGAGTGCCCGAGAATCTACTGCGACCGATTTGACCCGTCTATCGGCCACTGGTTCGGAGTTTAGCCCTGCAGGAACGATTAATAGTAATACTACGTCTGTATTCGCATAGCTAACCATATCGGCTATGTTGTCAAAGATGATACTGGAATAACGCCGTTAATCTATCTGGAAGTTAATGCAAATTCCTGGACGATTGAACCGAATGGTCCAATCCATAGGTTCGGATGAATATCTCAGAAATTTCAAAGAAGTTTCGCCTTTTTCGAGTTTTTTTGAGTTGTTTTTGAGTTGTTTTTGAGTTGTTTTTGAGTTTTTTGAGTTGTGGATTAAATTTCTATAAACAAGATACAATTGTGAAACGATTACGTAATGAGAAAATCTATCAAGCTTAGAATTCATCGAGGTTCATTACCGGGTTACCATTACCATACCGAGGTTCATTACCACTAGGCAGCTGAGGCAAGCGGGCCTACGTTTAATGGACCCAAAATGTTAATAAACTTAAGATCATGTGTCAGTGTTATTTCTGTGTGATTATAGTTTTACAGAAATTATGACACTATTTTCAATGTTATTCTCAACGTTTCAAATCAGCCGATGCACATGGTTTAATCAGGTAAAACTGATGTGTGTTATTATTTCAATTTACGTTGCCACTGAGGACTTAAAAACGGAAAATAATCACCACACTATGCTATGCATAATGATTGACTGGACTAACCAGATTACTCTCAAGAGTTTCGCCAATTATTTCGTCCACACTTTAACAGAAAGTGGATGACACTTTACTGTAAAACGCTGAAAATCTGCAACTTGAACCATTATTGCAAGGTATACTCGCTCGTGAAACATAGAGATAGTGGATTAGACTCCTAACCAGTCATTAGTTGAAACAGCCTTTGAGAAATGAATTCGTCCACAGTAGCATCTGGTGACAGGTCTAACATTATGTTACGGTGTTACAACACAATTCAGTTTATACTGATTAACGGTTGTCTCATATTCACAGTATACAAACTGATCAAGCTATGTACATTGGGTGCACAGTAGCATCTGTTGACAGGTCTAACATGTGTTACGGTGTTATAACACACTCCAGTTTATACTGATAAACGGTTGTCTCATATTCACATTTATACAGACAGATCAAGCTATGTACATTGGGTGCCTAGATTAAATTGGAATTCAATGAGAAAGAACAATTATATTTTGATTACAAAATCATTCGAAAGAAATTCCTGTCAATTGGTAAGTTCAGCCTGGGACGGTGAACTATAGATGTGTCAGGTTATATTTGAAATATGTCACGTGAGTGACAAACAGTACTATATATTACAACGGAGCATTGGCAGCATTCTATTTAAGAATGAGTAATTATTTGTATGCATATGTATGTACAGTTTTGAGTTCTTACTGTTATAATTTTGTATACAAAGTGTATTCAAAACAGACGCTATAGTGTCTCTATAGTAGGCCTAATCCAATATTGGTTCATATTGACGGAGTGACCGAAATGTTAACTCACAGAGGGGAAACTGAATGATCACCAGATTCATGGCACCGATTGTAAAGTGTATAGAAGTAATGTAAAAATGTTTGAAGGAATGGCGTCGACGGGGAACATGTCTGGGTTCCCATTGCCCTTAATGTCATGCTACACTACTGCAAGTAACATTCTTATATATTAAAAGGGTATACCATATGATGATAGATAAGTAGATATATTTATTCAGCTAATCATATAAAAATACAACGGAAATTGGTTGATAACAAGAGCTCAAAACATTACAAATTGTAAACAACGTATAACACGTAAAATAATATACACAGATATGAAAACGTTCCTATAAAATGTACAAAAATATGAAAATGTACTCACAATATAAAGATGAAATTAAAAAAATTAAAAAATGTACCTACAAAAAAAAAATGCGTACAAAAATACATAAATGCCCTCATATCCAATATAAAGTCTACAAAGTATGTAATTGTATATACAATATTAAAATATTGATGGAAGTTAGGATTAGTATGATGGAAGTTAGGATTGGTATGAGTATGGGATAGTATGTATACGGTGATGCGCGGTGGAATATCAGTAATACCCGCTTCATAGCTATTCGCAACTTTATAAACGCAACGTTTATATCGTTACCAGTCAGAATTACGACGTCTTCAAGGTGGGGTAGCCTGGGGGTAGCTAGACTTTTTTTTTTCTTTTTTAGGGAGAACAACGCTTTCCAGGCAGAATCTAGTGTCTTAGGAGAAACATTTTCTGACCATTTTGGGGGCCAGAAAACTATGTGTGTGGGTGTGTGTGTGTGTGGGGGGGGGGGCTATAGCATCGGGCACAGGGGAGAGGTAGGGCAGTTCGAGTTGGTTCCTACGCCTGCAGTTCTGTCAGTGATATGCCAAAGATGGCATCTTACGTGTTCGGAAGATACTTCATGCATGTGTCTCTGTTAATGCATCATTATTAGGACGACAACAAACTTAACAATGAACTTCATTCTAATCAACACAATGTACATTACGGAGATTGAGCATTGTCCACTGCTGAAATCTAACAGTTGTAAATGTTAAAGTAATCAACAGTAACATTTTTTTCTCTTTGGTATTTGCAAAGAATATATACTCAGAATGATTTATGAAACTTGAATAGCACCACATCATTATATTACTGCTTGATTATTTGGTCTGGTACAATTGCAGTTCACATTTTAAGCCAGTACCTTAAGATACTGCAAAAGAGTACAATACAACATGAAATCCCATGCACGCAACACCGCGTGGAAATACAAGCCCACTTGTAAGAAACTCAATTTATTGAAATGAGATGATATTATAAAAGTTAATATTGCGACATTTACACTATACAAGACTTGGAATAGATTATTACCAAACAGTTTTCCGAAATTTAATAAATAACAACAAAAGAGTTCCATAATCGTATAATACAAGAACGGCTAGCAACGCACATTAGAACTCATAATATACACGCAGTGGTATGTTAAGCCAATGAAACCTTGCGACCCTTTCAAACATGAAACTCACTATATCAAATGCTTTCAAACTATAGAAATCAAGCTCCATATGAAGAAAATGCCTAATTAAAGGAATTATTATTGCTTTTGTCAATATTTTTTAGATGTAACTGAAATATATCAATATTACGATCATCATTTTTACTTTTTTATCTATATTCTTTTCTTGGGAGTCTTCTGTGATGTTAAGCCAGTATAGGACATTCAGAAGACTTCCCTTCACATTGTAAATATTTAGGTAAAAAAGAAAGAAAGAAATAAAAAAAT
>TCONS_00028373	evm.TU.Chr19.326
ATGGTAAATCCCTTTAACGTTATCTTTTATGTTGACTTTTAAGAAAACTTTTGAAAAGTTTTCGGTGTTGAGATCCAGTATCACTACGGTTCATAAGTTTGAAATATTGTAGGCCCGTTCCCTTTCAAATAATGAGACCAAAATACAAAACAAAAAACATCGCGAATAAAAAATAAAAAAAATTGTCGATAAGTTGTTTCCAAAGGGTATGAGCGAATCATCCATAGCCTCTGACGAAGTTTTTATTATTTCGAAAAAATGTCTAAGTTTGTTCATTATGATATTGTTATGTTATACAAAGACAATGTCTTTAAATGTCGCACATCATATATATGCTTCATTCTTCTTCTTCCTTTTCTCACCCATACTTCATTAAATTAATCACGTGCGAAACCTTTCGAATTGAAGTAGGTTGCGGTAACAGGTTACTATTACGATACATACAAAATAGGTTACTGTGACTCCGTACCTGCAACCCCTTGCAAAGAAGTTATGGGATTGTAATCAAACCAGAGGGCTGAATGTTAAAATTCTGACGTCACTGTTTCTAATACCGTTGTTGTAACAAGGAAGTGCGTTCACGTTTCATTCCCTTTGTGTGTTTTTTATTTTATTTTTATGTTTGCATAATTCCAGGTCGAGATGAAGAAATCATTTGGTACTTGGTTTCTTCTGGCTGTCTTAGTTAGATTGGATTTCAGTGCAGGTCAAGCCTCGTGTGGCAGTTTAGCGACAAGCTTCTGCGCAGGGGATGTACTGGACTTACTAGACACCGGCATTTCTGATTCTGACAAGACCATAGTGAGACATCTGTAAGATATGATTTTTTTCCTTCTGCTTCTTCTTCCCCACATATTTAGCGGAACGATTTTTATTTCAGAAATTAAACATATATTAACCAAACACCAATCCCACTGAACATTGTACCTGTTAATTACAATGGCGAATCACACCACGGGTGGTATATGCGTCGTATCTTTGTATTGAATATATCGTCCTTGGGTGGCACATATGGTGAAAGTTTATGTTGTTGACTTAATAAGAATTTGATTGTCTACTTTGTTTAATTCTGATTTAAAATAGTCACGTGATCTTATCTGCATATTTCTTTCTTCTCAGATTCATTGTTACAGAAAGCGTAGTTAACTTAACCAACGATGCACTTCGTGCCTTTGCAAACCTTGAATCATTGTAAGTGCATTTACTACCTTAAAAGATAAGAGGGATATATACTGGAAAAGAATTTAATTATATTAGATTCCGTTTTAATATTTAACCCTGCAACCGTTTGCTAAGTTAGTGACAAATGCAATAGGCGGGAAGAATATATTTTTCTTCCAAAATTCTTGATCAGACATTATGGAAAGAGGCAGTTCTGCACTTGTTAGTGACTTAAATAGTTTATATGTTTATTAATGTAAAAGGGATGAAATTTATATATAACCTAGACTGTCGTCGAATGCGCTTATCTGGTTCTTTTACGTTGGAAAACAAATAACAAGTAGATGATTCTATACTAACGCAGTAAACTTTATTGAGCAACGGCCATCTTGTATTATGAATTATACGACTTGAACATCAGGTAGCATACGCCCATTAAAAGCCCCATTGACCTACACACTAAATCACAAAAGTAATGTGGTCTCTAAGTCTAGATAGAAGTTTTCACTAGCTAAACGCTACCCATCACCGGATAGCTGACAAGTTGGCCTTTCATGGCACCATCAATTTTCCGTATCATGACCATGTAGATATTTTGCTATCATCCGAGCCGGAAGTTTTCGTCACTTGAAAACAAACCTCTTCACTCAGTGGTAAACAAATTTCCTACGCTGCTCCTGGGAGGCCTAAAGGGGTCTAAAATTGCCTCAATTGACCCAATTTTCTCACCACATGTACTTCCATTCATGCTCTTCAACATGCAAGCCACAAAAAAACTAGATTATGATTGATAACAGGTCACAAAAGATGTTCTCCTGCTGCTTTTTGGCACTTTTCCTGAAACAGGAGAACAATCGAGCGGATTGATATAGACTCTAATAGGAGTATGCCACCTTAAGATGAACAATAATAAGGAGCGCCAAGCGTACAATAATGGAACAAATAACCATTGAACGCCAATAGTACCATATCTATCGATACATAAATATAATTCATACAATCTTCATCGATAGATGACAGAAGACGGCACAACGGAAGAGGCTGGAGAAATGTATCTCCAGTTTGCACATTTTATATTAGGCAATTACTAATGTCCTATATCTCACACTCTCATGCCCTCATATATTTTTTTTCTTCCAGATCGTTAACAGTTACTAATCTAAATTCAGAGGACTTCATGCCCAATGTTTTCCGTGATATACACATCTCATCTTTGTAAGTTATATAACTAAATTCTTGGTGACTAAAACTGTTCTTGATTAACTTGCTTGTCATTAGGTGAACGTACTCGGAAGTGTGTTTCAAACTGTAACAACTAATCAACCCCCCCCCCCCCCCCCATGAACGAAAGCTAATATCCTCTCTAGACTTCTAAGTTACACGTCACCTAATTGTAAGATTTGAAATATGAAAATATTATTAAAAAATCATTTGTTTAATTGTTAATATTTGATTTGTAGCTGTTATTCTAGGCGCTGTCAATGACATACATATCGTTTTATATATATTAATTGTTTCACATGAGACTGAATGCTGACATACATAATGCATTTATACGGCAGCGCTTAATATTACAACATTTTGAGGAAAAAAGTCAATGCTACAATATGTGCTGTTACGAATATGTCGCAACTAATAAACGCTTATTCTGAACGGCAGCATATCCTATTATTTTGTTCGTTGACAACAAATCATTTCTAGTAGGATTATTTTGACAAAGAAAACTACAGCAACCATGGTTAACTGTATGTAACAACCATGGTTAACTGTTTTATATTCTAGTATGTTAGTCAATATGGCTGCATGGTTGCTTAATGAGAATGTACGTTTCTAAATGTGTATCTGCATATTACAGGCAGACTCGATATAATCATTTAACGGTATTTTTTTCATTCTTTTTCTTAGCTCTGGTAAATTGTACATTTTCCTTTTCTTCCAGAACTATAACAAACAGCATGATCTCTTTTAACCAACATTTCGCTAACGTTTTGAATGATCTGCGTAATTTAAGGACATTGTAAGTATTAACTATTCGTTTGTATACAAATAATAAATGGTTATGAGTGCAATAGTGCAAATATTTCATGAGTTGAAAGATGGAACAAATTACATCTTTCAACGAATTATCATTATTTGTTTTTATACAACACCTTCAAATTTGGATATAATTGGATGTAAAATGCACTCATGCAACAGATTGTTTTGAACAGACAGGTTTCTCTGCTCTCTTACCATTGAAAAAAGTGCTATCAAAAAAGTATAACACATGGTTCTATTTCATAGAGTGCAATAGAGCGGATTTTGCATGCAATCGACGAGCAATTGACCAATCAAATGGTCGGAATATAATTAGGTGTTGTATAATACATATCTACACGTGGATATCTATAGCACTCAGTATGAATGAAATTATGATCCGACATAAACAAAGGCCTATGTAAAATCGCCTATAAGAGTAATTTGACTGATTTTTTATCATATAAACAAAATCGAAAGGAACAGCTATGATATAAAGATTGTTTTTGATTTATTATTTTTATTTCTACAGAGATCTACAGAACAACAAAAACCTTGTCTCATTTCATAGCGCGGGCATCACCACATTCGATCGTCTTTCTAACCTGTACGTATACATAGGTCTATCTTATGCAAATTATTCTTCCCTTTCCTTTTTCATTAATGATTGTGTTAGTGATACGTTAATACTATATAATAATACTACGTACCACTATCATGTAAGCGCTATACTATCAACTTACTCTAAACTTGGATAAACTTTAATAACGTACGCCTATATATTTATAATGATCTTAAAAAAAGAAAGAACAAATGTTCTACTATAGCAGTGTCTTCCTTACTACGTATAAAAAACGGATTTCTTTTTCCTTTTCTATGCAGAACCTTTACCGCAGAGAACATTATATGTGACTGTGAATTGAGCTGGTTTCGTAATTATCTCATCAATCCCCCGGCGAAATTTGATTTCGTAACTGAGATTCAATGTAACATCGCAGGCACAGACAAAGATATCGAGGAGTCGAACTTTTGTTCTCATAGTGACATGGATCGTAAGTATGGTAACATTGGAAATTAACAGACAGGTCCGACTGAATATTATATATATTTTTCTATTCACCAATCTCCTGCAGACACTATATGGGTTTAACTTAGTTCATTAAGCTCAGGTTCGTAAATAAAAGTTCTGATGACCTGTCCCTGAATATTTTAACTGTTATTATTTACCAAGTTTATGACACTGTATAGGATTTATTTAATTCATGATAGCTTAAAGGATTGGTTCAGGTGTTTGACATGTCTATTTGTATGACAGAGCACAAAAAGACAAAAAGAACAGTGAAGAAACTACCATGAAAGCATGCTCTGTTAAGGAGATATGACATTTTGAAGATATCAAAATTTCTTTGAAAACGACTGGTGTAGAAAGACTTACTGTGAGATTGTGATGTCACATCCTCACTTCCTTAACATTTGTGAATATATTTCTTTAAAAAATATTTACATTTTTTAACACATTGGAAAATAATATAATCAAAAATTCTTCAGATGTTTAATCTCAAAAACTTCCTTTGACAAATATGAGATCTCCTGACATATCTGTTGATGGAAAGTTATGAAATCTCACAAAATATTTAGAGAAAAAAAAAACAAAGACTTTACAGGAATGTGAGGATGTGACATCATAGCTAGTCAAATTTCAGCAGTTTCTACACAATCTGATAAAACTTCACACTTGAATATCTCTTAAACCGAAAAAGATATTTGAACAGTTTTTTCATCATTGTGTTTCTTTTATTGTCCTCTTTGATATAGCATAAACATGTATGACAACTGAACCAATCCTTAACCACACATGTAAAACAATCTGCCTGTTTGTTGTTCCGTGTGATTACAGAGTGCAACCCTGTTTGTTCTCGTTATCTACTTCACTTCGTCTTTCTTTTGCAGCATTAACTTGTGTATCTTGTGATGGCAGTACCAACGAAGACTGTAATTCAATAGCCACCAATGAAACTTGTTCAACTTCCGACTCAATCTCACCATTATGCATGAATACAATCAGCAATAAAGGTGAAGTTAAGTCGATCACCAAAGGCTGCAGTACCCAAAGGGAATGCAACAACATCAATTCTAATATGGGAAGATGTTTCGGCAATAATCCTTCACAATGCATGTTCTGCTGTCGTGGAAATTTCTGCAATCATCCAGAAACTGCCATTTTGGATGGTTACTATCCTCAGGGCTATCCTTTTATACCAGAACATCCAACAACTCAACCACTTACATCTACTCCGGTTATCACCACTACTAAAATGACGACACAGCTAACCACAGTTGTACCGACGACAACGGCAGCTACTACACCATTGCAAACAACGACATCGGTACCGACAACATCCGTATCTACCACAGCAACTACAACTATACAAAGCACGACACCGCCACCGACGACGACATATACTACCTACGTTACGACACCGATAATTACTCCTGAAATAACCACAGCGACTACAAAGGCGACAACGATGATGACAACCATTTTGACAACGACACCACAAACCACGACAGTAACAACCAACCCAACAACTCCTTCGAACGATTTCGAAACGTCGTTCATATCTACCACTGGAAACAAATTCACAACTACGATTCCAAGTACCACCACCATTCCACCAACGACAAGTATTACCACTTCAACGAGACCTACTACAACGACCAGTTCCACGACACAACTAATTCCCGACACCACGACAAGGCTAACTACACCAACGATAACGACTTCACCGATAACTACGAGTCAGATGACAACTACCATGACACCAGGCACGACCACATCGACACCAGGCACAACCACATCGACACCAGGCACGACCACATCGACACCAGGCACGACCACATCGACACCAGGCACGACCACATCGACACCAGGCACGACCACATCGACACCAGGCACGACCACATCGACACCAGGCACGACCACATCGACACCAGGCACGACCACATCGACACCAGGCACGACCACATCGACACCAGGCACGACCACATCGACACCAGGCACGACCACATCGACACCAGGCACGACCACATCGACACCAGGCACGACCACGTCGACACCAGGCACGACCACGTCGACGCCAGGCACGACCACGTCGACACCAGGAACGACCACATCGACACCACCCACGACTACAGTAGCTCAAACAACGACTACCATGTTTACGACCACCACTGAAATAACGTCTAAACCGACAACCACAGCTGAGCTATCGACTACGGCTATGTCGTCAACACAAACTGAAGATGACGGGGTTTCTGTGATCAAACTAACAACCACCTCTAAGAATGATCTTACGACAGAAGTAGTCACGACAACACCAATGGTACTTTATTGTGAGGAGGAGGAGGAGGAGGAGGAAGAGGAGGGGGAGGAAGATGGTAACTACGGTGAAGTCGAATGGCCACGGACGATGGTCGGACTAGAGGTGGTTGTACAGTGTCCTTTCACAAGAGATGGTCTTCCGCAAAACGCTACGAGGATGTGTACACTTAATGGACAGTCTGCAGTTTGGATGAGTCCAGATTATTCAAATTGCATCACAATCTCTCAGGGTTTGGAGATACTTGCCCAAGAAAATGTCACAACAGATAATTTCATGGACGTGTCTGAGGAACTGGTAGAGTTGACGGAAGAGTCAGAGAGGCTGGAGGAAGAGGATGTTGAAAATGCTGTGACAGTCTTCGAGGCTGTTTCCATGAATCTAAGAGGAGTCGAAAATGAAACCGAAGAGGTTTTAGATAATCTGTTTGTGACGGTGAACCAGTTATTACTTGCTGGCGAAACAGAACTCATGGAAGCACAGATGAAAGCTAAAACCTCTTCAAGAATCATCCAAGCGGTAGAGGAGACAGTGATGTCTGTACAAATTGAGGGTGAGGATTACATATCCAAGTCAGAGACATTCGATGTATCTATCATTAACGTAAACGAAGAAACGAGACAGTCAGACATCCAGTTCCCAAAAGAGGAGAGCAAGAAGAATGGTAACACTGATGATTCTAATAACGATGGTGATGATGATGACGGCGCCGATGATACTATTACGAAAATCGTCATCCCGAAGGAAGCCATCAAGGACGCAACCAGAGTTCAGTTTGTGCTTTACAAAGACACGAGTTTCTTTCAGACAATTACTAACACTGAAGAGACTACAACGGGTCCTCCGTGCTCAGAAGAAGGAGAAGAAGGATGTTTACTCAAGTCACGCGTTTTAAGCAGTTTCGTAATATCAGCAAGTGTCGGAAACCAAAAAATATCTAACTTAGAAAATAAGGTTACCAACACCTTCTACCACGTGACGGACGATAAAGACCAGTTTACAAATAACAGTCAATGTGTCTTCTGGGATTTCGATGCTGTCAATGGTAGAGGGGATTGGTCTACAGATGGATGTACCGTTTCCGCGACATCTAACAGCACTACCACCTGCGAGTGTGACCACTTGACCAATTTCGCAGTCCTACTAGATATCTACGGCAACGCCGGCGAAATACCAGAGGACCACAGGCTAATTATCACGTACATATCGATAGCAGGAGCAGGTCTCTCTTTCATTAGTCTGGTACTAGCTCTTGCCTCTTACGCATGCGCAGGGAGGTTAAGGAAAGACAAGCGAGTTAAAGTCCTCATTAATCTGATGACAGCCCTTCTATTTATGAATATGGCATTCCTCTTTGACGTCGTGGTCAGCGAGCTTGGAAGTTCTCATAAGTACCTCTGTTTTGGTGCGGCTGTAGCGATGCACTACACACTTCTTTGCGTTATGACATGGATGGCGGTAGAAGCTTTTACCATGTATCTGGCACTTGTACAAGTCTTCGATTCGAAGAGGCGCCGTTTCATGTTGAAGATGTGTTTCCTTGGATGGGGTCTTCCTGCTGTCATCGTTGGTTGTTCTGTTTGGATTGATCGAGAAAACTATGGATACGAAAACAACCTGTGTTACTTGAAAAGAATTCCCTTCTTCATCTCGTTCTTCGTTCCCGTGTGCATCGTCATGATATGGAACTCCGTCGTCTACATCCTGGTCGCCCGTCAGATGCACAGACTGAGAAAGAGGCAGACCAAATTCAATCAGACATTTTCATTGACTGATCAGCTTCGGGCATCTTTCAGTCTAACATTCTTACTCGGATTGACCTGGTTGTTCGCTTTCTTCGCATTCGGGGAGTTAAATTTGACTTTCACATATCTCTTTGCCATAACGAATACATTGCAGGGATTCGTAGTTTTCCTCCTTCACTGTGTATTTAAGAGGGAGATCAGAAGACAATGGCAAGCATTGTGTTGTCCATGTATCCCATTGTTAAAAGAAGGAGACGATGGAACATACTCCAGGTCCAAAACAGGCACAAATGGCACATCCAGCGTTCCAAATCACTCTCAGAATTTACCAATGATTGAACATCGAAAAAACCGATCAAAGGATACCAGATCACGCAGTTGGTTCTGGCGTCAAAGCGGCAGGAGTGCCCGAGAATCTACTGCGACCGATTTGACCCGTCTATCGGCCACTGGTTCGGAGTTTAGCCCTGCAGGAACGATTAATAGTAATACTACGTCTGTATTCGCATAGCTAACCATATCGGCTATGTTGTCAAAGATGATACTGGAATAACGCCGTTAATCTATCTGGAAGTTAATGCAAATTCCTGGACGATTGAACCGAATGGTCCAATCCATAGGTTCGGATGAATATCTCAGAAATTTCAAAGAAGTTTCGCCTTTTTCGAGTTTTTTTGAGTTGTTTTTGAGTTGTTTTTGAGTTGTTTTTGAGTTTTTTGAGTTGTGGATTAAATTTCTATAAACAAGATACAATTGTGAAACGATTACGTAATGAGAAAATCTATCAAGCTTAGAATTCATCGAGGTTCATTACCGGGTTACCATTACCATACCGAGGTTCATTACCACTAGGCAGCTGAGGCAAGCGGGCCTACGTTTAATGGACCCAAAATGTTAATAAACTTAAGATCATGTGTCAGTGTTATTTCTGTGTGATTATAGTTTTACAGAAATTATGACACTATTTTCAATGTTATTCTCAACGTTTCAAATCAGCCGATGCACATGGTTTAATCAGGTAAAACTGATGTGTGTTATTATTTCAATTTACGTTGCCACTGAGGACTTAAAAACGGAAAATAATCACCACACTATGCTATGCATAATGATTGACTGGACTAACCAGATTACTCTCAAGAGTTTCGCCAATTATTTCGTCCACACTTTAACAGAAAGTGGATGACACTTTACTGTAAAACGCTGAAAATCTGCAACTTGAACCATTATTGCAAGGTATACTCGCTCGTGAAACATAGAGATAGTGGATTAGACTCCTAACCAGTCATTAGTTGAAACAGCCTTTGAGAAATGAATTCGTCCACAGTAGCATCTGGTGACAGGTCTAACATTATGTTACGGTGTTACAACACAATTCAGTTTATACTGATTAACGGTTGTCTCATATTCACAGTATACAAACTGATCAAGCTATGTACATTGGGTGCACAGTAGCATCTGTTGACAGGTCTAACATGTGTTACGGTGTTATAACACACTCCAGTTTATACTGATAAACGGTTGTCTCATATTCACATTTATACAGACAGATCAAGCTATGTACATTGGGTGCCTAGATTAAATTGGAATTCAATGAGAAAGAACAATTATATTTTGATTACAAAATCATTCGAAAGAAATTCCTGTCAATTGGTAAGTTCAGCCTGGGACGGTGAACTATAGATGTGTCAGGTTATATTTGAAATATGTCACGTGAGTGACAAACAGTACTATATATTACAACGGAGCATTGGCAGCATTCTATTTAAGAATGAGTAATTATTTGTATGCATATGTATGTACAGTTTTGAGTTCTTACTGTTATAATTTTGTATACAAAGTGTATTCAAAACAGACGCTATAGTGTCTCTATAGTAGGCCTAATCCAATATTGGTTCATATTGACGGAGTGACCGAAATGTTAACTCACAGAGGGGAAACTGAATGATCACCAGATTCATGGCACCGATTGTAAAGTGTATAGAAGTAATGTAAAAATGTTTGAAGGAATGGCGTCGACGGGGAACATGTCTGGGTTCCCATTGCCCTTAATGTCATGCTACACTACTGCAAGTAACATTCTTATATATTAAAAGGGTATACCATATGATGATAGATAAGTAGATATATTTATTCAGCTAATCATATAAAAATACAACGGAAATTGGTTGATAACAAGAGCTCAAAACATTACAAATTGTAAACAACGTATAACACGTAAAATAATATACACAGATATGAAAACGTTCCTATAAAATGTACAAAAATATGAAAATGTACTCACAATATAAAGATGAAATTAAAAAAATTAAAAAATGTACCTACAAAAAAAAAATGCGTACAAAAATACATAAATGCCCTCATATCCAATATAAAGTCTACAAAGTATGTAATTGTATATACAATATTAAAATATTGATGGAAGTTAGGATTAGTATGATGGAAGTTAGGATTGGTATGAGTATGGGATAGTATGTATACGGTGATGCGCGGTGGAATATCAGTAATACCCGCTTCATAGCTATTCGCAACTTTATAAACGCAACGTTTATATCGTTACCAGTCAGAATTACGACGTCTTCAAGGTGGGGTAGCCTGGGGGTAGCTAGACTTTTTTTTTTCTTTTTTAGGGAGAACAACGCTTTCCAGGCAGAATCTAGTGTCTTAGGAGAAACATTTTCTGACCATTTTGGGGGCCAGAAAACTATGTGTGTGGGTGTGTGTGTGTGTGGGGGGGGGGGCTATAGCATCGGGCACAGGGGAGAGGTAGGGCAGTTCGAGTTGGTTCCTACGCCTGCAGTTCTGTCAGTGATATGCCAAAGATGGCATCTTACGTGTTCGGAAGATACTTCATGCATGTGTCTCTGTTAATGCATCATTATTAGGACGACAACAAACTTAACAATGAACTTCATTCTAATCAACACAATGTACATTACGGAGATTGAGCATTGTCCACTGCTGAAATCTAACAGTTGTAAATGTTAAAGTAATCAACAGTAACATTTTTTTCTCTTTGGTATTTGCAAAGAATATATACTCAGAATGATTTATGAAACTTGAATAGCACCACATCATTATATTACTGCTTGATTATTTGGTCTGGTACAATTGCAGTTCACATTTTAAGCCAGTACCTTAAGATACTGCAAAAGAGTACAATACAACATGAAATCCCATGCACGCAACACCGCGTGGAAATACAAGCCCACTTGTAAGAAACTCAATTTATTGAAATGAGATGATATTATAAAAGTTAATATTGCGACATTTACACTATACAAGACTTGGAATAGATTATTACCAAACAGTTTTCCGAAATTTAATAAATAACAACAAAAGAGTTCCATAATCGTATAATACAAGAACGGCTAGCAACGCACATTAGAACTCATAATATACACGCAGTGGTATGTTAAGCCAATGAAACCTTGCGACCCTTTCAAACATGAAACTCACTATATCAAATGCTTTCAAACTATAGAAATCAAGCTCCATATGAAGAAAATGCCTAATTAAAGGAATTATTATTGCTTTTGTCAATATTTTTTAGATGTAACTGAAATATATCAATATTACGATCATCATTTTTACTTTTTTATCTATATTCTTTTCTTGGGAGTCTTCTGTGATGTTAAGCCAGTATAGGACATTCAGAAGACTTCCCTTCACATTGTAAATATTTAGGTAAAAAAGAAAGAAAGAAATAAAAAAAT
>TCONS_00028375	evm.TU.Chr19.326
CTACTGTCATGATATTGTTAAGTGGTCTAATATTTTCAACACTGTAAATATATATATATATATATATCTATATATGACGTCATCAACCGTGACTAACAAAATATGTGCACGGTTAACTTGTGGTTGTGAGATTTGATTGAAAAATTGCAGCGAAGCGGAAAGACTAGCAATACAGATTTTTGTTTTGTTTTGTGTTTTTTTGTGAGTTCTCGCAGCATTGTGTGTGGAACAGGTGGGAGGTATTACCGATATGTTGAATTCAGTAATAGACTTGTGAACGGAAATTGTACAAAGGCTGTGTCACGCATATATTGCATATAGGCCTATAGCATACACAACAAGTTGAATCTACTTAGAGGTATAAGCTACAAAAACGAGTCTCGTTAATCTCATTTTCAACTTGATTTCATTCTTTCTTATTGTGACTGTACGATCTTTGGTTGATTCCTTTAATCGGCACTGCAGAAAGACCATTACTTCTAATAGGCTAGTTATATCATTTCAGCTGTCCATTTATTGGTGGTCGAGATGAAGAAATCATTTGGTACTTGGTTTCTTCTGGCTGTCTTAGTTAGATTGGATTTCAGTGCAGGTCAAGCCTCGTGTGGCAGTTTAGCGACAAGCTTCTGCGCAGGGGATGTACTGGACTTACTAGACACCGGCATTTCTGATTCTGACAAGACCATAGTGAGACATCTATTCATTGTTACAGAAAGCGTAGTTAACTTAACCAACGATGCACTTCGTGCCTTTGCAAACCTTGAATCATTATCGTTAACAGTTACTAATCTAAATTCAGAGGACTTCATGCCCAATGTTTTCCGTGATATACACATCTCATCTTTAACTATAACAAACAGCATGATCTCTTTTAACCAACATTTCGCTAACGTTTTGAATGATCTGCGTAATTTAAGGACATTAGATCTACAGAACAACAAAAACCTTGTCTCATTTCATAGCGCGGGCATCACCACATTCGATCGTCTTTCTAACCTAACCTTTACCGCAGAGAACATTATATGTGACTGTGAATTGAGCTGGTTTCGTAATTATCTCATCAATCCCCCGGCGAAATTTGATTTCGTAACTGAGATTCAATGTAACATCGCAGGCACAGACAAAGATATCGAGGAGTCGAACTTTTGTTCTCATAGTGACATGGATCCATTAACTTGTGTATCTTGTGATGGCAGTACCAACGAAGACTGTAATTCAATAGCCACCAATGAAACTTGTTCAACTTCCGACTCAATCTCACCATTATGCATGAATACAATCAGCAATAAAGGTGAAGTTAAGTCGATCACCAAAGGCTGCAGTACCCAAAGGGAATGCAACAACATCAATTCTAATATGGGAAGATGTTTCGGCAATAATCCTTCACAATGCATGTTCTGCTGTCGTGGAAATTTCTGCAATCATCCAGAAACTGCCATTTTGGATGGTTACTATCCTCAGGGCTATCCTTTTATACCAGAACATCCAACAACTCAACCACTTACATCTACTCCGGTTATCACCACTACTAAAATGACGACACAGCTAACCACAGTTGTACCGACGACAACGGCAGCTACTACACCATTGCAAACAACGACATCGGTACCGACAACATCCGTATCTACCACAGCAACTACAACTATACAAAGCACGACACCGCCACCGACGACGACATATACTACCTACGTTACGACACCGATAATTACTCCTGAAATAACCACAGCGACTACAAAGGCGACAACGATGATGACAACCATTTTGACAACGACACCACAAACCACGACAGTAACAACCAACCCAACAACTCCTTCGAACGATTTCGAAACGTCGTTCATATCTACCACTGGAAACAAATTCACAACTACGATTCCAAGTACCACCACCATTCCACCAACGACAAGTATTACCACTTCAACGAGACCTACTACAACGACCAGTTCCACGACACAACTAATTCCCGACACCACGACAAGGCTAACTACACCAACGATAACGACTTCACCGATAACTACGAGTCAGATGACAACTACCATGACACCAGGCACGACCACATCGACACCAGGCACAACCACATCGACACCAGGCACGACCACATCGACACCAGGCACGACCACATCGACACCAGGCACGACCACATCGACACCAGGCACGACCACATCGACACCAGGCACGACCACATCGACACCAGGCACGACCACATCGACACCAGGCACGACCACATCGACACCAGGCACGACCACATCGACACCAGGCACGACCACATCGACACCAGGCACGACCACATCGACACCAGGCACGACCACATCGACACCAGGCACGACCACGTCGACACCAGGCACGACCACGTCGACGCCAGGCACGACCACGTCGACACCAGGAACGACCACATCGACACCACCCACGACTACAGTAGCTCAAACAACGACTACCATGTTTACGACCACCACTGAAATAACGTCTAAACCGACAACCACAGCTGAGCTATCGACTACGGCTATGTCGTCAACACAAACTGAAGATGACGGGGTTTCTGTGATCAAACTAACAACCACCTCTAAGAATGATCTTACGACAGAAGTAGTCACGACAACACCAATGGTACTTTATTGTGAGGAGGAGGAGGAGGAGGAGGAAGAGGAGGGGGAGGAAGATGGTAACTACGGTGAAGTCGAATGGCCACGGACGATGGTCGGACTAGAGGTGGTTGTACAGTGTCCTTTCACAAGAGATGGTCTTCCGCAAAACGCTACGAGGATGTGTACACTTAATGGACAGTCTGCAGTTTGGATGAGTCCAGATTATTCAAATTGCATCACAATCTCTCAGGGTTTGGAGATACTTGCCCAAGAAAATGTCACAACAGATAATTTCATGGACGTGTCTGAGGAACTGGTAGAGTTGACGGAAGAGTCAGAGAGGCTGGAGGAAGAGGATGTTGAAAATGCTGTGACAGTCTTCGAGGCTGTTTCCATGAATCTAAGAGGAGTCGAAAATGAAACCGAAGAGGTTTTAGATAATCTGTTTGTGACGGTGAACCAGTTATTACTTGCTGGCGAAACAGAACTCATGGAAGCACAGATGAAAGCTAAAACCTCTTCAAGAATCATCCAAGCGGTAGAGGAGACAGTGATGTCTGTACAAATTGAGGGTGAGGATTACATATCCAAGTCAGAGACATTCGATGTATCTATCATTAACGTAAACGAAGAAACGAGACAGTCAGACATCCAGTTCCCAAAAGAGGAGAGCAAGAAGAATGGTAACACTGATGATTCTAATAACGATGGTGATGATGATGACGGCGCCGATGATACTATTACGAAAATCGTCATCCCGAAGGAAGCCATCAAGGACGCAACCAGAGTTCAGTTTGTGCTTTACAAAGACACGAGTTTCTTTCAGACAATTACTAACACTGAAGAGACTACAACGGGTCCTCCGTGCTCAGAAGAAGGAGAAGAAGGATGTTTACTCAAGTCACGCGTTTTAAGCAGTTTCGTAATATCAGCAAGTGTCGGAAACCAAAAAATATCTAACTTAGAAAATAAGGTTACCAACACCTTCTACCACGTGACGGACGATAAAGACCAGTTTACAAATAACAGTCAATGTGTCTTCTGGGATTTCGATGCTGTCAATGGTAGAGGGGATTGGTCTACAGATGGATGTACCGTTTCCGCGACATCTAACAGCACTACCACCTGCGAGTGTGACCACTTGACCAATTTCGCAGTCCTACTAGATATCTACGGCAACGCCGGCGAAATACCAGAGGACCACAGGCTAATTATCACGTACATATCGATAGCAGGAGCAGGTCTCTCTTTCATTAGTCTGGTACTAGCTCTTGCCTCTTACGCATGCGCAGGGAGGTTAAGGAAAGACAAGCGAGTTAAAGTCCTCATTAATCTGATGACAGCCCTTCTATTTATGAATATGGCATTCCTCTTTGACGTCGTGGTCAGCGAGCTTGGAAGTTCTCATAAGTACCTCTGTTTTGGTGCGGCTGTAGCGATGCACTACACACTTCTTTGCGTTATGACATGGATGGCGGTAGAAGCTTTTACCATGTATCTGGCACTTGTACAAGTCTTCGATTCGAAGAGGCGCCGTTTCATGTTGAAGATGTGTTTCCTTGGATGGGGTCTTCCTGCTGTCATCGTTGGTTGTTCTGTTTGGATTGATCGAGAAAACTATGGATACGAAAACAACCTGTGTTACTTGAAAAGAATTCCCTTCTTCATCTCGTTCTTCGTTCCCGTGTGCATCGTCATGATATGGAACTCCGTCGTCTACATCCTGGTCGCCCGTCAGATGCACAGACTGAGAAAGAGGCAGACCAAATTCAATCAGACATTTTCATTGACTGATCAGCTTCGGGCATCTTTCAGTCTAACATTCTTACTCGGATTGACCTGGTTGTTCGCTTTCTTCGCATTCGGGGAGTTAAATTTGACTTTCACATATCTCTTTGCCATAACGAATACATTGCAGGGATTCGTAGTTTTCCTCCTTCACTGTGTATTTAAGAGGGAGATCAGAAGACAATGGCAAGCATTGTGTTGTCCATGTATCCCATTGTTAAAAGAAGGAGACGATGGAACATACTCCAGGTCCAAAACAGGCACAAATGGCACATCCAGCGTTCCAAATCACTCTCAGAATTTACCAATGATTGAACATCGAAAAAACCGATCAAAGGATACCAGATCACGCAGTTGGTTCTGGCGTCAAAGCGGCAGGAGTGCCCGAGAATCTACTGCGACCGATTTGACCCGTCTATCGGCCACTGGTTCGGAGTTTAGCCCTGCAGGAACGATTAATAGTAATACTACGTCTGTATTCGCATAGCTAACCATATCGGCTATGTTGTCAAAGATGATACTGGAATAACGCCGTTAATCTATCTGGAAGTTAATGCAAATTCCTGGACGATTGAACCGAATGGTCCAATCCATAGGTTCGGATGAATATCTCAGAAATTTCAAAGAAGTTTCGCCTTTTTTTTGAGTTGTGGATTAAATTTCTATAAACAAGATACAATTGTGAAACGATTACGTAATGAGAAAATCTATCAAGCTTAGAATTCATCGAGGTTCATTACCGGGTTACCATTACCATACCGAGGTTCATTACCACTAGGCAGCTGAGGCAAGCGGGCCTACGTTTAATGGACCCAAAATGTTAATAAACTTAAGATCATGTGTCAGTGTTATTTCTGTGTGATTATAGTTTTACAGAAATTATGACACTATTTTCAATGTTATTCTCAACGTTTCAAATCAGCCGATGCACATGGTTTAATCAGGTAAAACTGATGTGTGTTATTATTTCAATTTACGTTGCCACTGAGGACTTAAAAACGGAAAATAATCACCACACTATGCTATGCATAATGATTGACTGGACTAACCAGATTACTCTCAAGAGTTTCGCCAATTATTTCGTCCACACTTTAACAGAAAGTGGATGACACTTTACTGTAAAACGCTGAAAATCTGCAACTTGAACCATTATTGCAAGGTATACTCGCTCGTGAAACATAGAGATAGTGGATTAGACTCCTAACCAGTCATTAGTTGAAACAGCCTTTGAGAAATGAATTCGTCCACAGTAGCATCTGGTGACAGGTCTAACATTATGTTACGGTGTTACAACACAATTCAGTTTATACTGATTAACGGTTGTCTCATATTCACAGTATACAAACTGATCAAGCTATGTACATTGGGTGCACAGTAGCATCTGTTGACAGGTCTAACATGTGTTACGGTGTTATAACACACTCCAGTTTATACTGATAAACGGTTGTCTCATATTCACATTTATACAGACAGATCAAGCTATGTACATTGGGTGCCTAGATTAAATTGGAATTCAATGAGAAAGAACAATTATATTTTGATTACAAAATCATTCGAAAGAAATTCCTGTCAATTGGTAAGTTCAGCCTGGGACGGTGAACTATAGATGTGTCAGGTTATATTTGAAATATGTCACGTGAGTGACAAACAGTACTATATATTACAACGGAGCATTGGCAGCATTCTATTTAAGAATGAGTAATTATTTGTATGCATATGTATGTACAGTTTTGAGTTCTTACTGTTATAATTTTGTATACAAAGTGTATTCAAAACAGACGCTATAGTGTCTCTATAGTAGGCCTAATCCAATATTGGTTCATATTGACGGAGTGACCGAAATGTTAACTCACAGAGGGGAAACTGAATGATCACCAGATTCATGGCACCGATTGTAAAGTGTATAGAAGTAATGTAAAAATGTTTGAAGGAATGGCGTCGACGGGGAACATGTCTGGGTTCCCATTGCCCTTAATGTCATGCTACACTACTGCAAGTAACATTCTTATATATTAAAAGGGTATACCATATGATGATAGATAAGTAGATATATTTATTCAGCTAATCATATAAAAATACAACGGAAATTGGTTGATAACAAGAGCTCAAAACATTACAAATTGTAAACAACGTATAACACGTAAAATAATATACACAGATATGAAAACGTTCCTATAAAATGTACAAAAATATGAAAATGTACTCACAATATAAAGATGAAATTAAAAAAATTAAAAAATGTACCTACAAAAAAAAAATGCGTACAAAAATACATAAATGCCCTCATATCCAATATAAAGTCTACAAAGTATGTAATTGTATATACAATATTAAAATATTGATGGAAGTTAGGATTAGTATGATGGAAGTTAGGATTGGTATGAGTATGGGATAGTATGTATACGGTGATGCGCGGTGGAATATCAGTAATACCCGCTTCATAGCTATTCGCAACTTTATAAACGCAACGTTTATATCGTTACCAGTCAGAATTACGACGTCTTCAAGGTGGGGTAGCCTGGGGGTAGCTAGACTTTTTTTTTTCTTTTTTAGGGAGAACAACGCTTTCCAGGCAGAATCTAGTGTCTTAGGAGAAACATTTTCTGACCATTTTGGGGGCCAGAAAACTATGTGTGTGGGTGTGTGTGTGTGTGGGGGGGGGGGCTATAGCATCGGGCACAGGGGAGAGGTAGGGCAGTTCGAGTTGGTTCCTACGCCTGCAGTTCTGTCAGTGATATGCCAAAGATGGCATCTTACGTGTTCGGAAGATACTTCATGCATGTGTCTCTGTTAATGCATCATTATTAGGACGACAACAAACTTAACAATGAACTTCATTCTAATCAACACAATGTACATTACGGAGATTGAGCATTGTCCACTGCTGAAATCTAACAGTTGTAAATGTTAAAGTAATCAACAGTAACATTTTTTTCTCTTTGGTATTTGCAAAGAATATATACTCAGAATGATTTATGAAACTTGAATAGCACCACATCATTATATTACTGCTTGATTATTTGGTCTGGTACAATTGCAGTTCACATTTTAAGCCAGTACCTTAAGATACTGCAAAAGAGTACAATACAACATGAAATCCCATGCACGCAACACCGCGTGGAAATACAAGCCCACTTGTAAGAAACTCAATTTATTGAAATGAGATGATATTATAAAAGTTAATATTGCGACATTTACACTATACAAGACTTGGAATAGATTATTACCAAACAGTTTTCCGAAATTTAATAAATAACAACAAAAGAGTTCCATAATCGTATAATACAAGAACGGCTAGCAACGCACATTAGAACTCATAATATACACGCAGTGGTATGTTAAGCCAATGAAACCTTGCGACCCTTTCAAACATGAAACTCACTATATCAAATGCTTTCAAACTATAGAAATCAAGCTCCATATGAAGAAAATGCCTAATTAAAGGAATTATTATTGCTTTTGTCAATATTTTTTAGATGTAACTGAAATATATCAATATTACGATCATCATTTTTACTTTTTTATCTATATTCTTTTCTTGGGAGTCTTCTGTGATGTTAAGCCAGTATAGGACATTCAGAAGACTTCCCTTCACATTGTAAATATTTAGGTAAAAAAGAAAGAAAGAAATAAAAAAAT
>TCONS_00028374	evm.TU.Chr19.326
CAGTCATTAGTTGAAACAGCTTTTGAGTAATGAATTCGTCTGTTATTAATTTTTCCACAGTTACCTCTGTTGACAGGTCTAACATGTGTTACGGTGTTATAACACACTCCAGTTTATACTGATAAACGGTTGTCTCATATTCACATTTATACAGACAGATCAAGCTATGTACATTGGGTGCCTAGATTAAATTGGAATTCAATGAGAAAGAACAATTATATTTTGATTACAAAATCATTCGAAAGAAATTCCTGTCAATTGGTAAGTTCAGCCTGGGACGGTGAACTATAGATGTGTCAGGTTATATTTGAAATATGTCACGTGAGTGACAAACAGTACTATATATTACAACGGAGCATTGGCAGCATTCTATTTAAGAATGAGTAATTATTTGTATGCATATGTATGTACAGTTTTGAGTTCTTACTGTTATAATTTTGTATACAAAGTGTATTCAAAACAGACGCTATAGTGTCTCTATAGTAGGCCTAATCCAATATTGGTTCATATTGACGGAGTGACCGAAATGTTAACTCACAGAGGGGAAACTGAATGATCACCAGATTCATGGCACCGATTGTAAAGTGTATAGAAGTAATGTAAAAATGTTTGAAGGAATGGCGTCGACGGGGAACATGTCTGGGTTCCCATTGCCCTTAATGTCATGCTACACTACTGCAAGTAACATTCTTATATATTAAAAGGGTATACCATATGATGATAGATAAGTAGATATATTTATTCAGCTAATCATATAAAAATACAACGGAAATTGGTTGATAACAAGAGCTCAAAACATTACAAATTGTAAACAACGTATAACACGTAAAATAATATACACAGATATGAAAACGTTCCTATAAAATGTACAAAAATATGAAAATGTACTCACAATATAAAGATGAAATTAAAAAAATTAAAAAATGTACCTACAAAAAAAAAATGCGTACAAAAATACATAAATGCCCTCATATCCAATATAAAGTCTACAAAGTATGTAATTGTATATACAATATTAAAATATTGATGGAAGTTAGGATTAGTATGATGGAAGTTAGGATTGGTATGAGTATGGGATAGTATGTATACGGTGATGCGCGGTGGAATATCAGTAATACCCGCTTCATAGCTATTCGCAACTTTATAAACGCAACGTTTATATCGTTACCAGTCAGAATTACGACGTCTTCAAGGTGGGGTAGCCTGGGGGTAGCTAGACTTTTTTTTTTCTTTTTTAGGGAGAACAACGCTTTCCAGGCAGAATCTAGTGTCTTAGGAGAAACATTTTCTGACCATTTTGGGGGCCAGAAAACTATGTGTGTGGGTGTGTGTGTGTGTGGGGGGGGGGGCTATAGCATCGGGCACAGGGGAGAGGTAGGGCAGTTCGAGTTGGTTCCTACGCCTGCAGTTCTGTCAGTGATATGCCAAAGATGGCATCTTACGTGTTCGGAAGATACTTCATGCATGTGTCTCTGTTAATGCATCATTATTAGGACGACAACAAACTTAACAATGAACTTCATTCTAATCAACACAATGTACATTACGGAGATTGAGCATTGTCCACTGCTGAAATCTAACAGTTGTAAATGTTAAAGTAATCAACAGTAACATTTTTTTCTCTTTGGTATTTGCAAAGAATATATACTCAGAATGATTTATGAAACTTGAATAGCACCACATCATTATATTACTGCTTGATTATTTGGTCTGGTACAATTGCAGTTCACATTTTAAGCCAGTACCTTAAGATACTGCAAAAGAGTACAATACAACATGAAATCCCATGCACGCAACACCGCGTGGAAATACAAGCCCACTTGTAAGAAACTCAATTTATTGAAATGAGATGATATTATAAAAGTTAATATTGCGACATTTACACTATACAAGACTTGGAATAGATTATTACCAAACAGTTTTCCGAAATTTAATAAATAACAACAAAAGAGTTCCATAATCGTATAATACAAGAACGGCTAGCAACGCACATTAGAACTCATAATATACACGCAGTGGTATGTTAAGCCAATGAAACCTTGCGACCCTTTCAAACATGAAACTCACTATATCAAATGCTTTCAAACTATAGAAATCAAGCTCCATATGAAGAAAATGCCTAATTAAAGGAATTATTATTGCTTTTGTCAATATTTTTTAGATGTAACTGAAATATATCAATATTACGATCATCATTTTTACTTTTTTATCTATATTCTTTTCTTGGGAGTCTTCTGTGATGTTAAGCCAGTATAGGACATTCAGAAGACTTCCCTTCACATTGTAAATATTTAGGTAAAAAAGAAAGAAAGAAATAAAAAAAT
>TCONS_00028373	evm.TU.Chr19.326
ATGACAACTGAACCAATCCTTAACCACACATGTAAAACAATCTGCCTGTTTGTTGTTCCGTGTGATTACAGAGTGCAACCCTGTTTGTTCTCGTTATCTACTTCACTTCGTCTTTCTTTTGCAGCATTAACTTGTGTATCTTGTGATGGCAGTACCAACGAAGACTGTAATTCAATAGCCACCAATGAAACTTGTTCAACTTCCGACTCAATCTCACCATTATGCATGAATACAATCAGCAATAAAGGTGAAGTTAAGTCGATCACCAAAGGCTGCAGTACCCAAAGGGAATGCAACAACATCAATTCTAATATGGGAAGATGTTTCGGCAATAATCCTTCACAATGCATGTTCTGCTGTCGTGGAAATTTCTGCAATCATCCAGAAACTGCCATTTTGGATGGTTACTATCCTCAGGGCTATCCTTTTATACCAGAACATCCAACAACTCAACCACTTACATCTACTCCGGTTATCACCACTACTAAAATGACGACACAGCTAACCACAGTTGTACCGACGACAACGGCAGCTACTACACCATTGCAAACAACGACATCGGTACCGACAACATCCGTATCTACCACAGCAACTACAACTATACAAAGCACGACACCGCCACCGACGACGACATATACTACCTACGTTACGACACCGATAATTACTCCTGAAATAACCACAGCGACTACAAAGGCGACAACGATGATGACAACCATTTTGACAACGACACCACAAACCACGACAGTAACAACCAACCCAACAACTCCTTCGAACGATTTCGAAACGTCGTTCATATCTACCACTGGAAACAAATTCACAACTACGATTCCAAGTACCACCACCATTCCACCAACGACAAGTATTACCACTTCAACGAGACCTACTACAACGACCAGTTCCACGACACAACTAATTCCCGACACCACGACAAGGCTAACTACACCAACGATAACGACTTCACCGATAACTACGAGTCAGATGACAACTACCATGACACCAGGCACGACCACATCGACACCAGGCACAACCACATCGACACCAGGCACGACCACATCGACACCAGGCACGACCACATCGACACCAGGCACGACCACATCGACACCAGGCACGACCACATCGACACCAGGCACGACCACATCGACACCAGGCACGACCACATCGACACCAGGCACGACCACATCGACACCAGGCACGACCACATCGACACCAGGCACGACCACATCGACACCAGGCACGACCACATCGACACCAGGCACGACCACATCGACACCAGGCACGACCACGTCGACACCAGGCACGACCACGTCGACGCCAGGCACGACCACGTCGACACCAGGAACGACCACATCGACACCACCCACGACTACAGTAGCTCAAACAACGACTACCATGTTTACGACCACCACTGAAATAACGTCTAAACCGACAACCACAGCTGAGCTATCGACTACGGCTATGTCGTCAACACAAACTGAAGATGACGGGGTTTCTGTGATCAAACTAACAACCACCTCTAAGAATGATCTTACGACAGAAGTAGTCACGACAACACCAATGGTACTTTATTGTGAGGAGGAGGAGGAGGAGGAGGAAGAGGAGGGGGAGGAAGATGGTAACTACGGTGAAGTCGAATGGCCACGGACGATGGTCGGACTAGAGGTGGTTGTACAGTGTCCTTTCACAAGAGATGGTCTTCCGCAAAACGCTACGAGGATGTGTACACTTAATGGACAGTCTGCAGTTTGGATGAGTCCAGATTATTCAAATTGCATCACAATCTCTCAGGGTTTGGAGATACTTGCCCAAGAAAATGTCACAACAGATAATTTCATGGACGTGTCTGAGGAACTGGTAGAGTTGACGGAAGAGTCAGAGAGGCTGGAGGAAGAGGATGTTGAAAATGCTGTGACAGTCTTCGAGGCTGTTTCCATGAATCTAAGAGGAGTCGAAAATGAAACCGAAGAGGTTTTAGATAATCTGTTTGTGACGGTGAACCAGTTATTACTTGCTGGCGAAACAGAACTCATGGAAGCACAGATGAAAGCTAAAACCTCTTCAAGAATCATCCAAGCGGTAGAGGAGACAGTGATGTCTGTACAAATTGAGGGTGAGGATTACATATCCAAGTCAGAGACATTCGATGTATCTATCATTAACGTAAACGAAGAAACGAGACAGTCAGACATCCAGTTCCCAAAAGAGGAGAGCAAGAAGAATGGTAACACTGATGATTCTAATAACGATGGTGATGATGATGACGGCGCCGATGATACTATTACGAAAATCGTCATCCCGAAGGAAGCCATCAAGGACGCAACCAGAGTTCAGTTTGTGCTTTACAAAGACACGAGTTTCTTTCAGACAATTACTAACACTGAAGAGACTACAACGGGTCCTCCGTGCTCAGAAGAAGGAGAAGAAGGATGTTTACTCAAGTCACGCGTTTTAAGCAGTTTCGTAATATCAGCAAGTGTCGGAAACCAAAAAATATCTAACTTAGAAAATAAGGTTACCAACACCTTCTACCACGTGACGGACGATAAAGACCAGTTTACAAATAACAGTCAATGTGTCTTCTGGGATTTCGATGCTGTCAATGGTAGAGGGGATTGGTCTACAGATGGATGTACCGTTTCCGCGACATCTAACAGCACTACCACCTGCGAGTGTGACCACTTGACCAATTTCGCAGTCCTACTAGATATCTACGGCAACGCCGGCGAAATACCAGAGGACCACAGGCTAATTATCACGTACATATCGATAGCAGGAGCAGGTCTCTCTTTCATTAGTCTGGTACTAGCTCTTGCCTCTTACGCATGCGCAGGGAGGTTAAGGAAAGACAAGCGAGTTAAAGTCCTCATTAATCTGATGACAGCCCTTCTATTTATGAATATGGCATTCCTCTTTGACGTCGTGGTCAGCGAGCTTGGAAGTTCTCATAAGTACCTCTGTTTTGGTGCGGCTGTAGCGATGCACTACACACTTCTTTGCGTTATGACATGGATGGCGGTAGAAGCTTTTACCATGTATCTGGCACTTGTACAAGTCTTCGATTCGAAGAGGCGCCGTTTCATGTTGAAGATGTGTTTCCTTGGATGGGGTCTTCCTGCTGTCATCGTTGGTTGTTCTGTTTGGATTGATCGAGAAAACTATGGATACGAAAACAACCTGTGTTACTTGAAAAGAATTCCCTTCTTCATCTCGTTCTTCGTTCCCGTGTGCATCGTCATGATATGGAACTCCGTCGTCTACATCCTGGTCGCCCGTCAGATGCACAGACTGAGAAAGAGGCAGACCAAATTCAATCAGACATTTTCATTGACTGATCAGCTTCGGGCATCTTTCAGTCTAACATTCTTACTCGGATTGACCTGGTTGTTCGCTTTCTTCGCATTCGGGGAGTTAAATTTGACTTTCACATATCTCTTTGCCATAACGAATACATTGCAGGGATTCGTAGTTTTCCTCCTTCACTGTGTATTTAAGAGGGAGATCAGAAGACAATGGCAAGCATTGTGTTGTCCATGTATCCCATTGTTAAAAGAAGGAGACGATGGAACATACTCCAGGTCCAAAACAGGCACAAATGGCACATCCAGCGTTCCAAATCACTCTCAGAATTTACCAATGATTGAACATCGAAAAAACCGATCAAAGGATACCAGATCACGCAGTTGGTTCTGGCGTCAAAGCGGCAGGAGTGCCCGAGAATCTACTGCGACCGATTTGACCCGTCTATCGGCCACTGGTTCGGAGTTTAGCCCTGCAGGAACGATTAATAGTAATACTACGTCTGTATTCGCATAGC
>TCONS_00028375	evm.TU.Chr19.326
ATGAAGAAATCATTTGGTACTTGGTTTCTTCTGGCTGTCTTAGTTAGATTGGATTTCAGTGCAGGTCAAGCCTCGTGTGGCAGTTTAGCGACAAGCTTCTGCGCAGGGGATGTACTGGACTTACTAGACACCGGCATTTCTGATTCTGACAAGACCATAGTGAGACATCTATTCATTGTTACAGAAAGCGTAGTTAACTTAACCAACGATGCACTTCGTGCCTTTGCAAACCTTGAATCATTATCGTTAACAGTTACTAATCTAAATTCAGAGGACTTCATGCCCAATGTTTTCCGTGATATACACATCTCATCTTTAACTATAACAAACAGCATGATCTCTTTTAACCAACATTTCGCTAACGTTTTGAATGATCTGCGTAATTTAAGGACATTAGATCTACAGAACAACAAAAACCTTGTCTCATTTCATAGCGCGGGCATCACCACATTCGATCGTCTTTCTAACCTAACCTTTACCGCAGAGAACATTATATGTGACTGTGAATTGAGCTGGTTTCGTAATTATCTCATCAATCCCCCGGCGAAATTTGATTTCGTAACTGAGATTCAATGTAACATCGCAGGCACAGACAAAGATATCGAGGAGTCGAACTTTTGTTCTCATAGTGACATGGATCCATTAACTTGTGTATCTTGTGATGGCAGTACCAACGAAGACTGTAATTCAATAGCCACCAATGAAACTTGTTCAACTTCCGACTCAATCTCACCATTATGCATGAATACAATCAGCAATAAAGGTGAAGTTAAGTCGATCACCAAAGGCTGCAGTACCCAAAGGGAATGCAACAACATCAATTCTAATATGGGAAGATGTTTCGGCAATAATCCTTCACAATGCATGTTCTGCTGTCGTGGAAATTTCTGCAATCATCCAGAAACTGCCATTTTGGATGGTTACTATCCTCAGGGCTATCCTTTTATACCAGAACATCCAACAACTCAACCACTTACATCTACTCCGGTTATCACCACTACTAAAATGACGACACAGCTAACCACAGTTGTACCGACGACAACGGCAGCTACTACACCATTGCAAACAACGACATCGGTACCGACAACATCCGTATCTACCACAGCAACTACAACTATACAAAGCACGACACCGCCACCGACGACGACATATACTACCTACGTTACGACACCGATAATTACTCCTGAAATAACCACAGCGACTACAAAGGCGACAACGATGATGACAACCATTTTGACAACGACACCACAAACCACGACAGTAACAACCAACCCAACAACTCCTTCGAACGATTTCGAAACGTCGTTCATATCTACCACTGGAAACAAATTCACAACTACGATTCCAAGTACCACCACCATTCCACCAACGACAAGTATTACCACTTCAACGAGACCTACTACAACGACCAGTTCCACGACACAACTAATTCCCGACACCACGACAAGGCTAACTACACCAACGATAACGACTTCACCGATAACTACGAGTCAGATGACAACTACCATGACACCAGGCACGACCACATCGACACCAGGCACAACCACATCGACACCAGGCACGACCACATCGACACCAGGCACGACCACATCGACACCAGGCACGACCACATCGACACCAGGCACGACCACATCGACACCAGGCACGACCACATCGACACCAGGCACGACCACATCGACACCAGGCACGACCACATCGACACCAGGCACGACCACATCGACACCAGGCACGACCACATCGACACCAGGCACGACCACATCGACACCAGGCACGACCACATCGACACCAGGCACGACCACGTCGACACCAGGCACGACCACGTCGACGCCAGGCACGACCACGTCGACACCAGGAACGACCACATCGACACCACCCACGACTACAGTAGCTCAAACAACGACTACCATGTTTACGACCACCACTGAAATAACGTCTAAACCGACAACCACAGCTGAGCTATCGACTACGGCTATGTCGTCAACACAAACTGAAGATGACGGGGTTTCTGTGATCAAACTAACAACCACCTCTAAGAATGATCTTACGACAGAAGTAGTCACGACAACACCAATGGTACTTTATTGTGAGGAGGAGGAGGAGGAGGAGGAAGAGGAGGGGGAGGAAGATGGTAACTACGGTGAAGTCGAATGGCCACGGACGATGGTCGGACTAGAGGTGGTTGTACAGTGTCCTTTCACAAGAGATGGTCTTCCGCAAAACGCTACGAGGATGTGTACACTTAATGGACAGTCTGCAGTTTGGATGAGTCCAGATTATTCAAATTGCATCACAATCTCTCAGGGTTTGGAGATACTTGCCCAAGAAAATGTCACAACAGATAATTTCATGGACGTGTCTGAGGAACTGGTAGAGTTGACGGAAGAGTCAGAGAGGCTGGAGGAAGAGGATGTTGAAAATGCTGTGACAGTCTTCGAGGCTGTTTCCATGAATCTAAGAGGAGTCGAAAATGAAACCGAAGAGGTTTTAGATAATCTGTTTGTGACGGTGAACCAGTTATTACTTGCTGGCGAAACAGAACTCATGGAAGCACAGATGAAAGCTAAAACCTCTTCAAGAATCATCCAAGCGGTAGAGGAGACAGTGATGTCTGTACAAATTGAGGGTGAGGATTACATATCCAAGTCAGAGACATTCGATGTATCTATCATTAACGTAAACGAAGAAACGAGACAGTCAGACATCCAGTTCCCAAAAGAGGAGAGCAAGAAGAATGGTAACACTGATGATTCTAATAACGATGGTGATGATGATGACGGCGCCGATGATACTATTACGAAAATCGTCATCCCGAAGGAAGCCATCAAGGACGCAACCAGAGTTCAGTTTGTGCTTTACAAAGACACGAGTTTCTTTCAGACAATTACTAACACTGAAGAGACTACAACGGGTCCTCCGTGCTCAGAAGAAGGAGAAGAAGGATGTTTACTCAAGTCACGCGTTTTAAGCAGTTTCGTAATATCAGCAAGTGTCGGAAACCAAAAAATATCTAACTTAGAAAATAAGGTTACCAACACCTTCTACCACGTGACGGACGATAAAGACCAGTTTACAAATAACAGTCAATGTGTCTTCTGGGATTTCGATGCTGTCAATGGTAGAGGGGATTGGTCTACAGATGGATGTACCGTTTCCGCGACATCTAACAGCACTACCACCTGCGAGTGTGACCACTTGACCAATTTCGCAGTCCTACTAGATATCTACGGCAACGCCGGCGAAATACCAGAGGACCACAGGCTAATTATCACGTACATATCGATAGCAGGAGCAGGTCTCTCTTTCATTAGTCTGGTACTAGCTCTTGCCTCTTACGCATGCGCAGGGAGGTTAAGGAAAGACAAGCGAGTTAAAGTCCTCATTAATCTGATGACAGCCCTTCTATTTATGAATATGGCATTCCTCTTTGACGTCGTGGTCAGCGAGCTTGGAAGTTCTCATAAGTACCTCTGTTTTGGTGCGGCTGTAGCGATGCACTACACACTTCTTTGCGTTATGACATGGATGGCGGTAGAAGCTTTTACCATGTATCTGGCACTTGTACAAGTCTTCGATTCGAAGAGGCGCCGTTTCATGTTGAAGATGTGTTTCCTTGGATGGGGTCTTCCTGCTGTCATCGTTGGTTGTTCTGTTTGGATTGATCGAGAAAACTATGGATACGAAAACAACCTGTGTTACTTGAAAAGAATTCCCTTCTTCATCTCGTTCTTCGTTCCCGTGTGCATCGTCATGATATGGAACTCCGTCGTCTACATCCTGGTCGCCCGTCAGATGCACAGACTGAGAAAGAGGCAGACCAAATTCAATCAGACATTTTCATTGACTGATCAGCTTCGGGCATCTTTCAGTCTAACATTCTTACTCGGATTGACCTGGTTGTTCGCTTTCTTCGCATTCGGGGAGTTAAATTTGACTTTCACATATCTCTTTGCCATAACGAATACATTGCAGGGATTCGTAGTTTTCCTCCTTCACTGTGTATTTAAGAGGGAGATCAGAAGACAATGGCAAGCATTGTGTTGTCCATGTATCCCATTGTTAAAAGAAGGAGACGATGGAACATACTCCAGGTCCAAAACAGGCACAAATGGCACATCCAGCGTTCCAAATCACTCTCAGAATTTACCAATGATTGAACATCGAAAAAACCGATCAAAGGATACCAGATCACGCAGTTGGTTCTGGCGTCAAAGCGGCAGGAGTGCCCGAGAATCTACTGCGACCGATTTGACCCGTCTATCGGCCACTGGTTCGGAGTTTAGCCCTGCAGGAACGATTAATAGTAATACTACGTCTGTATTCGCATAGC
>TCONS_00028372	evm.TU.Chr19.326
ATGAATACAATCAGCAATAAAGGTGAAGTTAAGTCGATCACCAAAGGCTGCAGTACCCAAAGGGAATGCAACAACATCAATTCTAATATGGGAAGATGTTTCGGCAATAATCCTTCACAATGCATGTTCTGCTGTCGTGGAAATTTCTGCAATCATCCAGAAACTGCCATTTTGGATGGTTACTATCCTCAGGGCTATCCTTTTATACCAGAACATCCAACAACTCAACCACTTACATCTACTCCGGTTATCACCACTACTAAAATGACGACACAGCTAACCACAGTTGTACCGACGACAACGGCAGCTACTACACCATTGCAAACAACGACATCGGTACCGACAACATCCGTATCTACCACAGCAACTACAACTATACAAAGCACGACACCGCCACCGACGACGACATATACTACCTACGTTACGACACCGATAATTACTCCTGAAATAACCACAGCGACTACAAAGGCGACAACGATGATGACAACCATTTTGACAACGACACCACAAACCACGACAGTAACAACCAACCCAACAACTCCTTCGAACGATTTCGAAACGTCGTTCATATCTACCACTGGAAACAAATTCACAACTACGATTCCAAGTACCACCACCATTCCACCAACGACAAGTATTACCACTTCAACGAGACCTACTACAACGACCAGTTCCACGACACAACTAATTCCCGACACCACGACAAGGCTAACTACACCAACGATAACGACTTCACCGATAACTACGAGTCAGATGACAACTACCATGACACCAGGCACGACCACATCGACACCAGGCACAACCACATCGACACCAGGCACGACCACATCGACACCAGGCACGACCACATCGACACCAGGCACGACCACATCGACACCAGGCACGACCACATCGACACCAGGCACGACCACATCGACACCAGGCACGACCACATCGACACCAGGCACGACCACATCGACACCAGGCACGACCACATCGACACCAGGCACGACCACATCGACACCAGGCACGACCACATCGACACCAGGCACGACCACATCGACACCAGGCACGACCACGTCGACACCAGGCACGACCACGTCGACGCCAGGCACGACCACGTCGACACCAGGAACGACCACATCGACACCACCCACGACTACAGTAGCTCAAACAACGACTACCATGTTTACGACCACCACTGAAATAACGTCTAAACCGACAACCACAGCTGAGCTATCGACTACGGCTATGTCGTCAACACAAACTGAAGATGACGGGGTTTCTGTGATCAAACTAACAACCACCTCTAAGAATGATCTTACGACAGAAGTAGTCACGACAACACCAATGGTACTTTATTGTGAGGAGGAGGAGGAGGAGGAGGAAGAGGAGGGGGAGGAAGATGGTAACTACGGTGAAGTCGAATGGCCACGGACGATGGTCGGACTAGAGGTGGTTGTACAGTGTCCTTTCACAAGAGATGGTCTTCCGCAAAACGCTACGAGGATGTGTACACTTAATGGACAGTCTGCAGTTTGGATGAGTCCAGATTATTCAAATTGCATCACAATCTCTCAGGGTTTGGAGATACTTGCCCAAGAAAATGTCACAACAGATAATTTCATGGACGTGTCTGAGGAACTGGTAGAGTTGACGGAAGAGTCAGAGAGGCTGGAGGAAGAGGATGTTGAAAATGCTGTGACAGTCTTCGAGGCTGTTTCCATGAATCTAAGAGGAGTCGAAAATGAAACCGAAGAGGTTTTAGATAATCTGTTTGTGACGGTGAACCAGTTATTACTTGCTGGCGAAACAGAACTCATGGAAGCACAGATGAAAGCTAAAACCTCTTCAAGAATCATCCAAGCGGTAGAGGAGACAGTGATGTCTGTACAAATTGAGGGTGAGGATTACATATCCAAGTCAGAGACATTCGATGTATCTATCATTAACGTAAACGAAGAAACGAGACAGTCAGACATCCAGTTCCCAAAAGAGGAGAGCAAGAAGAATGGTAACACTGATGATTCTAATAACGATGGTGATGATGATGACGGCGCCGATGATACTATTACGAAAATCGTCATCCCGAAGGAAGCCATCAAGGACGCAACCAGAGTTCAGTTTGTGCTTTACAAAGACACGAGTTTCTTTCAGACAATTACTAACACTGAAGAGACTACAACGGGTCCTCCGTGCTCAGAAGAAGGAGAAGAAGGATGTTTACTCAAGTCACGCGTTTTAAGCAGTTTCGTAATATCAGCAAGTGTCGGAAACCAAAAAATATCTAACTTAGAAAATAAGGTTACCAACACCTTCTACCACGTGACGGACGATAAAGACCAGTTTACAAATAACAGTCAATGTGTCTTCTGGGATTTCGATGCTGTCAATGGTAGAGGGGATTGGTCTACAGATGGATGTACCGTTTCCGCGACATCTAACAGCACTACCACCTGCGAGTGTGACCACTTGACCAATTTCGCAGTCCTACTAGATATCTACGGCAACGCCGGCGAAATACCAGAGGACCACAGGCTAATTATCACGTACATATCGATAGCAGGAGCAGGTCTCTCTTTCATTAGTCTGGTACTAGCTCTTGCCTCTTACGCATGCGCAGGGAGGTTAAGGAAAGACAAGCGAGTTAAAGTCCTCATTAATCTGATGACAGCCCTTCTATTTATGAATATGGCATTCCTCTTTGACGTCGTGGTCAGCGAGCTTGGAAGTTCTCATAAGTACCTCTGTTTTGGTGCGGCTGTAGCGATGCACTACACACTTCTTTGCGTTATGACATGGATGGCGGTAGAAGCTTTTACCATGTATCTGGCACTTGTACAAGTCTTCGATTCGAAGAGGCGCCGTTTCATGTTGAAGATGTGTTTCCTTGGATGGGGTCTTCCTGCTGTCATCGTTGGTTGTTCTGTTTGGATTGATCGAGAAAACTATGGATACGAAAACAACCTGTGTTACTTGAAAAGAATTCCCTTCTTCATCTCGTTCTTCGTTCCCGTGTGCATCGTCATGATATGGAACTCCGTCGTCTACATCCTGGTCGCCCGTCAGATGCACAGACTGAGAAAGAGGCAGACCAAATTCAATCAGACATTTTCATTGACTGATCAGCTTCGGGCATCTTTCAGTCTAACATTCTTACTCGGATTGACCTGGTTGTTCGCTTTCTTCGCATTCGGGGAGTTAAATTTGACTTTCACATATCTCTTTGCCATAACGAATACATTGCAGGGATTCGTAGTTTTCCTCCTTCACTGTGTATTTAAGAGGGAGATCAGAAGACAATGGCAAGCATTGTGTTGTCCATGTATCCCATTGTTAAAAGAAGGAGACGATGGAACATACTCCAGGTCCAAAACAGGCACAAATGGCACATCCAGCGTTCCAAATCACTCTCAGAATTTACCAATGATTGAACATCGAAAAAACCGATCAAAGGATACCAGATCACGCAGTTGGTTCTGGCGTCAAAGCGGCAGGAGTGCCCGAGAATCTACTGCGACCGATTTGACCCGTCTATCGGCCACTGGTTCGGAGTTTAGCCCTGCAGGAACGATTAATAGTAATACTACGTCTGTATTCGCATAG
>TCONS_00028373	evm.TU.Chr19.326
MTTEPILNHTCKTICLFVVPCDYRVQPCLFSLSTSLRLSFAALTCVSCDGSTNEDCNSIATNETCSTSDSISPLCMNTISNKGEVKSITKGCSTQRECNNINSNMGRCFGNNPSQCMFCCRGNFCNHPETAILDGYYPQGYPFIPEHPTTQPLTSTPVITTTKMTTQLTTVVPTTTAATTPLQTTTSVPTTSVSTTATTTIQSTTPPPTTTYTTYVTTPIITPEITTATTKATTMMTTILTTTPQTTTVTTNPTTPSNDFETSFISTTGNKFTTTIPSTTTIPPTTSITTSTRPTTTTSSTTQLIPDTTTRLTTPTITTSPITTSQMTTTMTPGTTTSTPGTTTSTPGTTTSTPGTTTSTPGTTTSTPGTTTSTPGTTTSTPGTTTSTPGTTTSTPGTTTSTPGTTTSTPGTTTSTPGTTTSTPGTTTSTPGTTTSTPGTTTSTPGTTTSTPPTTTVAQTTTTMFTTTTEITSKPTTTAELSTTAMSSTQTEDDGVSVIKLTTTSKNDLTTEVVTTTPMVLYCEEEEEEEEEEGEEDGNYGEVEWPRTMVGLEVVVQCPFTRDGLPQNATRMCTLNGQSAVWMSPDYSNCITISQGLEILAQENVTTDNFMDVSEELVELTEESERLEEEDVENAVTVFEAVSMNLRGVENETEEVLDNLFVTVNQLLLAGETELMEAQMKAKTSSRIIQAVEETVMSVQIEGEDYISKSETFDVSIINVNEETRQSDIQFPKEESKKNGNTDDSNNDGDDDDGADDTITKIVIPKEAIKDATRVQFVLYKDTSFFQTITNTEETTTGPPCSEEGEEGCLLKSRVLSSFVISASVGNQKISNLENKVTNTFYHVTDDKDQFTNNSQCVFWDFDAVNGRGDWSTDGCTVSATSNSTTTCECDHLTNFAVLLDIYGNAGEIPEDHRLIITYISIAGAGLSFISLVLALASYACAGRLRKDKRVKVLINLMTALLFMNMAFLFDVVVSELGSSHKYLCFGAAVAMHYTLLCVMTWMAVEAFTMYLALVQVFDSKRRRFMLKMCFLGWGLPAVIVGCSVWIDRENYGYENNLCYLKRIPFFISFFVPVCIVMIWNSVVYILVARQMHRLRKRQTKFNQTFSLTDQLRASFSLTFLLGLTWLFAFFAFGELNLTFTYLFAITNTLQGFVVFLLHCVFKREIRRQWQALCCPCIPLLKEGDDGTYSRSKTGTNGTSSVPNHSQNLPMIEHRKNRSKDTRSRSWFWRQSGRSARESTATDLTRLSATGSEFSPAGTINSNTTSVFA
>TCONS_00028375	evm.TU.Chr19.326
MKKSFGTWFLLAVLVRLDFSAGQASCGSLATSFCAGDVLDLLDTGISDSDKTIVRHLFIVTESVVNLTNDALRAFANLESLSLTVTNLNSEDFMPNVFRDIHISSLTITNSMISFNQHFANVLNDLRNLRTLDLQNNKNLVSFHSAGITTFDRLSNLTFTAENIICDCELSWFRNYLINPPAKFDFVTEIQCNIAGTDKDIEESNFCSHSDMDPLTCVSCDGSTNEDCNSIATNETCSTSDSISPLCMNTISNKGEVKSITKGCSTQRECNNINSNMGRCFGNNPSQCMFCCRGNFCNHPETAILDGYYPQGYPFIPEHPTTQPLTSTPVITTTKMTTQLTTVVPTTTAATTPLQTTTSVPTTSVSTTATTTIQSTTPPPTTTYTTYVTTPIITPEITTATTKATTMMTTILTTTPQTTTVTTNPTTPSNDFETSFISTTGNKFTTTIPSTTTIPPTTSITTSTRPTTTTSSTTQLIPDTTTRLTTPTITTSPITTSQMTTTMTPGTTTSTPGTTTSTPGTTTSTPGTTTSTPGTTTSTPGTTTSTPGTTTSTPGTTTSTPGTTTSTPGTTTSTPGTTTSTPGTTTSTPGTTTSTPGTTTSTPGTTTSTPGTTTSTPGTTTSTPPTTTVAQTTTTMFTTTTEITSKPTTTAELSTTAMSSTQTEDDGVSVIKLTTTSKNDLTTEVVTTTPMVLYCEEEEEEEEEEGEEDGNYGEVEWPRTMVGLEVVVQCPFTRDGLPQNATRMCTLNGQSAVWMSPDYSNCITISQGLEILAQENVTTDNFMDVSEELVELTEESERLEEEDVENAVTVFEAVSMNLRGVENETEEVLDNLFVTVNQLLLAGETELMEAQMKAKTSSRIIQAVEETVMSVQIEGEDYISKSETFDVSIINVNEETRQSDIQFPKEESKKNGNTDDSNNDGDDDDGADDTITKIVIPKEAIKDATRVQFVLYKDTSFFQTITNTEETTTGPPCSEEGEEGCLLKSRVLSSFVISASVGNQKISNLENKVTNTFYHVTDDKDQFTNNSQCVFWDFDAVNGRGDWSTDGCTVSATSNSTTTCECDHLTNFAVLLDIYGNAGEIPEDHRLIITYISIAGAGLSFISLVLALASYACAGRLRKDKRVKVLINLMTALLFMNMAFLFDVVVSELGSSHKYLCFGAAVAMHYTLLCVMTWMAVEAFTMYLALVQVFDSKRRRFMLKMCFLGWGLPAVIVGCSVWIDRENYGYENNLCYLKRIPFFISFFVPVCIVMIWNSVVYILVARQMHRLRKRQTKFNQTFSLTDQLRASFSLTFLLGLTWLFAFFAFGELNLTFTYLFAITNTLQGFVVFLLHCVFKREIRRQWQALCCPCIPLLKEGDDGTYSRSKTGTNGTSSVPNHSQNLPMIEHRKNRSKDTRSRSWFWRQSGRSARESTATDLTRLSATGSEFSPAGTINSNTTSVFA
>TCONS_00028372	evm.TU.Chr19.326
MNTISNKGEVKSITKGCSTQRECNNINSNMGRCFGNNPSQCMFCCRGNFCNHPETAILDGYYPQGYPFIPEHPTTQPLTSTPVITTTKMTTQLTTVVPTTTAATTPLQTTTSVPTTSVSTTATTTIQSTTPPPTTTYTTYVTTPIITPEITTATTKATTMMTTILTTTPQTTTVTTNPTTPSNDFETSFISTTGNKFTTTIPSTTTIPPTTSITTSTRPTTTTSSTTQLIPDTTTRLTTPTITTSPITTSQMTTTMTPGTTTSTPGTTTSTPGTTTSTPGTTTSTPGTTTSTPGTTTSTPGTTTSTPGTTTSTPGTTTSTPGTTTSTPGTTTSTPGTTTSTPGTTTSTPGTTTSTPGTTTSTPGTTTSTPGTTTSTPPTTTVAQTTTTMFTTTTEITSKPTTTAELSTTAMSSTQTEDDGVSVIKLTTTSKNDLTTEVVTTTPMVLYCEEEEEEEEEEGEEDGNYGEVEWPRTMVGLEVVVQCPFTRDGLPQNATRMCTLNGQSAVWMSPDYSNCITISQGLEILAQENVTTDNFMDVSEELVELTEESERLEEEDVENAVTVFEAVSMNLRGVENETEEVLDNLFVTVNQLLLAGETELMEAQMKAKTSSRIIQAVEETVMSVQIEGEDYISKSETFDVSIINVNEETRQSDIQFPKEESKKNGNTDDSNNDGDDDDGADDTITKIVIPKEAIKDATRVQFVLYKDTSFFQTITNTEETTTGPPCSEEGEEGCLLKSRVLSSFVISASVGNQKISNLENKVTNTFYHVTDDKDQFTNNSQCVFWDFDAVNGRGDWSTDGCTVSATSNSTTTCECDHLTNFAVLLDIYGNAGEIPEDHRLIITYISIAGAGLSFISLVLALASYACAGRLRKDKRVKVLINLMTALLFMNMAFLFDVVVSELGSSHKYLCFGAAVAMHYTLLCVMTWMAVEAFTMYLALVQVFDSKRRRFMLKMCFLGWGLPAVIVGCSVWIDRENYGYENNLCYLKRIPFFISFFVPVCIVMIWNSVVYILVARQMHRLRKRQTKFNQTFSLTDQLRASFSLTFLLGLTWLFAFFAFGELNLTFTYLFAITNTLQGFVVFLLHCVFKREIRRQWQALCCPCIPLLKEGDDGTYSRSKTGTNGTSSVPNHSQNLPMIEHRKNRSKDTRSRSWFWRQSGRSARESTATDLTRLSATGSEFSPAGTINSNTTSVFA*
