# Supplementary material for: Transcriptomic Analysis Reveals Molecular Mechanisms of Fleeing, Adhesion, and Thanatosis Patterns in Sea Cucumber Apostichopus japonicus
Source: Biology (Basel). 2026 Jun 22;15(12):975. doi: 10.3390/biology15120975 (PMC13295820; doi:10.3390/biology15120975)
Supplement: Supplementary file 1 [file biology-15-00975-s001.zip › Supplementary Materials S2/evm.TU.Chr19.389.txt]

>evm.model.Chr19.389_dup1	evm.TU.Chr19.389
AAACTGTCCTTGTAAGTTCGTGACCACGTTGTGCGCAGTGTTTAAACATACTTCGAATTGGTTGTCTTCTTCATATTAACAAAATTCTCTTGGAGTATTTCCAGTGTAAATTATCAAAGATTATGGCGAGTAAGACAGTTCTACGAGCAGTTCTCCTAACAGTTTTCGTTTGTAAGTTCCGTTTTTCTCTTGAATTTTCATTCATTTATCAATCGATTGAATTATTAGTGTAATTTAAAATCGAATTTGCAAATATAAAGTTTGATTTTTTTGTCAGCGAAATTATAAACCAACTGAGATATATTATAGTTGAGAGTACGCTCACTGTATTAATTTTACGTATGGTACGTCGTCGCTTATAAATGTTATTTAAAGTTGTGCATCTTTCTTAAGCACGGCCATACATAGGAAACAGTTTTGTACTTTTGAATATTCTATTTATACTATTTATATCATATTAAATAATATCATGCTTTGCTGTGTACTTGGGTGGAAAAACAACAGTTGAATGTACGTTTGTGCGGTATATTTTAATATTATGCAATAATAAATACATTTCAAGTTGCTGTACACTAATGAATCCTAGAAAGGAATCAATACCATCATGCGAGATCAGTTATAGAATGCTAGCAGGCTGTCGATACCTACATCGAAAACAACATCTCATTGGCATTTTATAGTAAATAGACATATCAGTAACCTCAAGCTGTATTTTCTTCAACTTAATGATTTGTCTACGCAATTGGTACTGCATGTGCTTCATAAAACGTGTCGCGGATCGTTGGCATAATCTGGTACAAATAATTTTCAATACACTTTATATATCTAACATTTACCCTTAGGAGTCAGCCAGGCCCTTAGCAAGCCTGGGGAACGTAGTTCCCCCCCCCCCAACTCCTCCCATGCATACCAAGTTGCCCCCCTCCCACCCACCCCCAAAACACACGCACTTACACATTAACGCCAACATCATGGATACAAAATGCTCCTTACAAGTTACCGAAACATTGATTTTTAATGATGGCGCCGCCTAACTCAGAATTAGGGCCTATACTTGGCCTATGCATGGTCTGAAAGTAGCACGCATAGACCTTTGCTTGAGTGTCTCTTCATTGTGTTTTCTTAAAAAGGCCTGACTAGTGCAGCGGCAATTCTTGATTGTAGAATCTATTGTGAGCTTGCCACAGATATTAACAGTCCAGATCTGCTTGTGACATCAACACCCGCAGAGTGTGAATGTGTTCAGGAAGAAGAATTTGATGGTAAGTCAAAACAGATTTATTATACTACAATGCTATATATGTCACATAAATTGTTGAAAAGGTCTTCCGCTCGTCGATATAGCTTTGAATAAATTAAAGCTATCTCTAATTCATTGGCATATATTTATTAATTTATTACATAATTTATTTAATGCTATAGTCTCTATTCCATTTCAAGATAATCTACGAAATTCATTTAAATTATATTTTGAATTTGCTGGAAGATATCTTGGATTCTTGAAAAGACATCTTTAAACAATAAAAAAACACAATCAGTGCTTCATTATTGTTGCTAATTGCTTAATTAGGCAGACCATGCACACCATATAGGCATACCCTGCACAGTATTTAAACTTTTCATAATGTTTTCTTACAAAATGATTTTAAAAAAATCTTGTTAATCGAACATGTTGGTAATTATCATCAAGCAGATTTTTCGCACAAAATTATAATTTTCAGATTTTGATATCCTCCTTCTGACTCCAGGTGAACTTTCGTAGACTTTCCAGACCTGTCAATAAAATAAAAGTAAACGTTTATTAGTACCAAATAATAGACATTTTGGACGGTTAAATTTGAAACAAATATTCCTAGGTTCTCATAAAATAAGGTGTTTAATCTAGATTAGAAAACAAAGTAAACAATAAGCTACTGTTTGGGTAATTACCCTTCTCCTCCATGTCAAAATTTAATTTGGTTAAATTTTGTTTTGTTTTTAACTTTGTAGATTATTCAGGTGATGGTTCTGGTGGAATTATTCTGACTCCCTGTGAAATTTACTGTGACATCAAAGAAAGGGATCTCTCGAAAAGAAACTTGATCCGACCGGGTGGATGCACGTGTGACTCAGATCCAATACCTACAGGTGGTAAGGAAACTTTTAACATAGGTTACACTTCCAGGGAAAAAAATAAATAAAAAAATGTCCTTCATTTGTAACAACCTTTTTGGGAATGTCTGCATTTAGACATGGAATTGGTAATACAGAGTTCTTTTCCTAATTATGAGATCATTTTGCATGATAGTAGTAATCATTACTTTGATCAACAAATTCAGGAAAGGAGGGTTGATTTTCAAAGGGCTGCAAGCGAAAAAAGAAAAGAAACATTACCGTGAAGTTTACAGGATAAATTATTTTGGTACTGAATACTGCACCATTTTTGTGTCCATAAGTAGTCCTGAGTAGAAAAAGTGGTCCTTACCACTTGAATACGTCGACCCTCTACTTAGATTGATGGGTATCCTAATAAAGTGTTTAATGGTTTGATGCAATTTTGAAATGAGTTTGTATTTAACTTGTTAACAAAATTTCAAATTTATTATCTTTCAGAATGTCAGGAACTAGAGTGTCCAGAATGGTATCATTTTGACAAGTCAAGTTGCAGTAAGTATACTAGGCCAACAGTAAAGTCTGGATGATTTAGGTGACGTGTATAATAATTGCCTATTTAGGATACAGTAAAAAGAAACATTTATTTGGGAGATATGGAACAGAAACCATGAAACAAAGCTTTCCCTAAAGTCATATAAGCAGTGGAAATTATGTAATAATTCTGTGTAAATTCGATTTTTTTTTTTATTTAATTTTTTTTACCAATTGTGTGTCCAATCTAAAATAATTGTAAGGTATCACAAAAAGTCCAAAACTGTCGGTATGATTACGAAAGAAACTTTGAAAGAAAATTTGTATACCTTGCATTAAAACGATGAAATATGTGTCGGCCAAGGAATAGAGAAGAGCTCCTACATAACACATTAAAAGTAAAGACGAGAGCTGTTAAAGGGGCTGAACCCACGCAATTTAGTAAGAAATTGTGCAGCCAGCCAGCCATATGTGTGTTCAATGTGAAAAACATTCATTCTCACATTTAATAGTCTCATCAGCTGCAAGAGATGCTTCCAGAATCCTAAAACCGTTTTATCAATAGTTCAAGATATGCTTTTAAGACCAGAATGCTAAAGTGGTTTTATCAATAGTTCAAGAGATGCTTTCAAAGACCAGAATGCTAAAGCAGTTTTATCCATAGTTCAATAGATGCTTTCAAAGACCAGAATGCTAAAGTGGTTTTATCAATAGTTTAAGAGACGCTTTCAAAGACCAGAATGCTAAAGTGGTTTTATCCATAGTTTAATAGATGCTTTCAAAAGACCATAATCCTCAAGCGGTTTTATCCATAGTTTAAGAGATGCTTTCAAAGACCAGAATCCTCAAGCGGTTTTATCCATAGTTTAAGAGATGCTTTCAAAGACCAGAATCCTCAAGCGGTTTTATCCATATAGTTCAAGAGATGCTTTCAAGAGCAGAATGCTAAAGCGGTTTTATCCATAGTTTTAGAGATGCTTTCAAAGACCAGAATCCTAAAGTGGTTTTATCCATAGTTCAAGAGATGCTTTTAAGACCAGAATGCTAAAGTGGTTTTATAAATAGTTCAAGAGATGCTTTCAAAGACCAGAATGCTAAAGCAGTTTTATCCATAGTTCAATAGATGCTTTCAAAGACCAGAATGCTAAAGTGGTTTTATCAATAGTTCAAGAGACGCTTTCAAAGACCAGAATGCTGAAGCAGTTTTATCCATAGTTTAATAGATGCTTTCAAAAGACCAGAATGCTAAAGTGGTTTTATCCATAGTTCAAGAGATGCTTTCAAAGACCAGAATCCTAAAGCGGTTTTATCCATATAGTTCAAGAGATGCTTTCAAGACCTAAAGCGGTTTTATCCATATAATTTAAGAGATGCTTTCAAGGACCAGAATCCTCAAGCGGTTTTATCCATAGTTGACATGGACTATTCCAATGTCTTATCAATGCTTTCTGCTATTCCTGTACAAAGGATATGATTTGAAAAGAATTATTTGCAAATCTTTTTCATTAATTGCTGATTTATGTTTCACTTTTCTAAGTGATTTTGTTTTTCTTTCCTCTTTCTTTGTTTTCTTTTTACAGAGTGCGTTACATCGAAGTGTCCCTCTCATTATGTTCGTATCGATGAACGTTGTGAATGTAAGACATTGTCGTGTTTTGTTTCCACAGAATCTCAGTTTACATGTATAGTATAGTATAGTATAGTATAGTATAGTATAGTATAGTATAGTATAGTATAGTATAGTATAGTATAGTATAGTATAGTATAGTATAGTACAGTACAGTACAGTACAGTACAGTACAGTACAGTACAGTACAGTACAGTACAGTACAGTACAGTACAGTATAGTATAGTTTAGTACAGTACAGTATAGTATAGTAAAGACCTGTCAAAAGCAAATAAACATGAAACCAGTGGTATTTATGTATATAGTTATGATGGCAGCTTGATATAATAATTGAAGTGTATCTCATTACAAAAACATTGAGTGATCATTAAATGTTCATTATTTCTTTTCTCAGTGTAATATATTACTATCATAGTTGTGTTCTTTTGTGGTTTTAATCTCAGATTTCTCAACCCACCTCACAGTCAAGCCTGCCTTTAGAAAAAACAGTCCTCCTCAAATCCACTCCAGCAATAATAATTTGTTACTTTATATAGCATAAACTACCCCAAAGTACTACCATTAGGGTTCATCCTTTCGCACACTGAATTGACCAGCCACCATATGATTGTAAACAAAGGTGCTCTAATGGCCAGCAATACTTTCCTGTGTGAAGAAAAATTTGGCTTGACAAATGGAATAGTACACTGTGTGTTTAATCATGAATTCTTGCAGAGGAGCGTTCAGTATGGCTAGGGACTGGGGCGGTGTTTGATATAGGCAGGGAAGATCGTAATGATGGGTGCAATCATATCGTATCACCCAAATTGTCTTTTGCAATTGTTGAGTGAGCTCCTGCATGTTGTCACTTGTAGCGAATGTAGCGAACAATGTATTTTTGTTACATGTGTAATGATGTCTGAGGGTAATGATGTCTGTCTGTAATGATGTCTGTCTGTAATGATGTCTGTGTATTACATTATCACTTCACCTGGGCTAGTTAAGCTTCATCTTAGAATGTCTTATGACCACATCACTTCCCTAGTACTTCTTTCCCAAGCTCCCCCCCCACCCCCCCCCCCTAGCCCATCAAGCTCTCCAACTACCTCAACTTCCAACAGGAGACAAATTTAAATGTAAAAATAGTTTTCGTTTTGATATGATGTGAATTAAGCTGATTAGTGTTTCCTTGTATGATTGATGGATTACAGATTGTAACCTTGAATGTTCAGCCGGTTACTATGTGGACAACACATGTGGTAAGTAGTACTTAATTATATATGTAGATTTAATCAGCCTTGAAAGAATACAGGATAGAGATGTATACTGCTTTAATAGGACAAAATGAGATGCCACGAAATGTATTCTTAATTGGGGTTAGCAATGTTGGCAATAACATCAGTTATAATGTTTAAACTTCGAACAGACCAGTTCTTGTAGATACAAGCAACTATCTTGAAGTATATACTTGGTGTAAACTATGGCGTTTGTACTTAAAATTGTAACAACAAGTGGCACACGAATGTCAAATTAAGAACAAACTATTTTTTTCATCATTCAAGAGTTGCAGATGGTTTTAATACTCCGACCCCTTGTGCTTTAACAATTGCGGTAGAGAAGGTGGTGGGGTCCATATTTAAAGTGATATGTCGATATTCTAAAGGATATGTTGATGTTCTTAATGATATCTCCATGTCCTAAATGACAACTCCATCTCCTAAATGATATCGCCATCTCCTAAATGATATCTCTGTGTCCTATTGATATATCCATTTTCAAAATGATATCTCCATGTCCTTAATGATATCTTCATGTCCTAAATAATATCTGCATATCCTTAATGATATCTCCATGTCCTAAATGATATCACCATCTCCTAAATGATATCTCTGTGTCCTAATGATATATCCATTTCCTAAATGGTATCCCCATGTGACAAACGATATCTCCATGTGTCCTAAATGGTATCTCTATCTCCTAAATGGTATCTCCATGTTCTTAATGATATCTCCATGTCCTTAATGATATCTCCATGCCCTTAATGATATCTTCATGTCCTAAATGATATCTCTATCTCCTAAATGGTATCTCCATGTTCTTAATGATATCTCCATGTCCTTAATGATATCTCCATGCCCTTAATGATATCTTCATGTCCTAAATGATATCTCTATCTCCTAAATGATATCTCCATGTCCTAAATGATATCTCAATATCCTTAATGATCTCTCCATGTCCTAAATGATATCTCTATCTCCTAATTGATATCTCTATCTCCTAAATGATATCTCTATCTCCTAAATGATTTATCCATGTCCTAAATGATATTTACATGTCCTAAATGACATCTCCATGTCCTTAATGATATCCCCATGTCCTAAATTATATCTCCGTGTCCTAATGATATCTCCATGTCCTAAATGATATCTCTGTGTCCTAATGATATATCCATGTCTTAAATGATATCTACATGTGATAAATGTTATCTCCATGTGTTCTAAATGGTATTTCCAAGTGTCTTAAAAGATATCTCCATGTCCTAAATGATATCTCTATCTCCTAAATGATATCTCCATGTCCTTAACGATTAACACAGTTCAGAGCATCAGTGACTGTATTTGGTGAGCTTCTTTCCTGCGCATATTAAATAAAAAATGGCACATCGAATGAGATTATCTTCAGACAGATGTAAAACTGAATATTTCAAACTATTCCGTTTTTTGTACAGTTTTTTGTTGCTATTGACACTAATGTTACTTATGTCATATTGTTCCATTGCTGATGATGTCCATTACCATTAATCCTCTCAACATTGTCCTCCCTACACATGACAGTTACGGTGGACAAAAGGAATAACGTAAAAATGTAGGGCTGATGCCTGGCCACCCTGATGCAAGTTGCCATCAGCCACCCTTTCAGTGTTCATGTGTGATATGGTGTGACATGGTATAGAATTTAATCATATCTGATATCATCTTAAAGGCATTGAAGACTCGCCCTAAACCGCGTGCCGCGCTCCGAAAAAAAGTTAACTTTCCATTGCTTGCAAGTGAAGTTTTTTCTTGTCGCTACAAAATGCAGACAGTAATGAAATGTGATACCTTGTTATCTTTTATCTAGACCTGAGATGTCCATCCCTGCTAATGCTGTGTACACTGTGTTGTGGGTATTGACCGTAGCTGTATGTATTGCCTGTACACTAGTGTCTAGTTACCGACGGTAGCAAGCTGTGTGTGTATTTTCTGGGATCGATGGTGGTGTCTAACACATCTGTTATACCTCATTCGAAACTAGATCACATTACCGGCATGAGATGTTTCTTCACACCCTTTAAATTAATTGACTCGATGCCTGGTGAGACTTTCTTTGTTCAGTACATTCCTATCCTTTTGCAATCAACATGCAATTTAGCCTTACATTCTTGGTTTTAAATCATTTGCTTTGAATTTGTTATCATTTTTTCCCCTTTCAAGAGTGTGCTCTTAACCCTTGTCCAGTAGGATCTATTCGTGTGGGTGATAACTGTGAAGGTAAGCCAATTTTGATGTACCATTCCACAATATGAAATATACATGCGAGTTACTGGATGACATGAGGGTGGGAGGGGGGGGGGAGGTCGGGGATATTCCTTTGGTCCTCTAAATTATCAGTGTTTTAAGAAAACATCCTTCTGATACTTTCTGAGCTTTTCTCAGCAGATAACGTGATTGAATAGAATTATAGCTTGACATATAGTTTCATTCTAAGTGGTACCTGTGAGTGCATTAATAATGCTAATTGCCTAAGTTACTTGATTCCATATCATTAGACCACTTATATTAAAAACAACAAAATACTAGGGTATCACTCAATTGTTTATTTGTTCTTTCTTGCAGTTCCAAATTGCGATGTGGAGTGTCCAGAGGGGACATACTTTGACAACTTGACATGCCGTAAGTTTGCTTTAATCAGAGAGAGTGAAGCATGACAGCTTTTTGTGTAGGTTTATTCATTTGAGCTAGAAAGACTCGGTTAAAAGGGACCGGGTGTATTTAATGGCAAAACATTCCTCATTTGAAATAGTTGGTGACATCTTTATTGTCCACCGATTCAACCATGCAAGTCCCGCCCGTCAACCACCCCCTAAATAAAGCAACACACATTCTTTTCTCTACTGTGTGTGTCTTTCTTTATAATTGCATTTTGGTTTTTATTTGTTTGTTTGTTTCTTCCTGGGAAAGTTCCATAGCAGTATACGATCATCCAATGTTTGGGACATAGGTTAATGCCTTGTATGTAGTATAGTAGTATGCAGGGTGAGCATCTGGAAACAACAGCCTTTCTATAGTTATATAATGTCTAAATTCTGAGTCATATCTCTAGATAAGAAAGAAATGAATGGACGACACGACTACGATTATCATAAAGCGATTAAAAAAAAATGAATTCAAGAATATATACCTGTCAATAGTCGAATATATAATGTTTATAGTTGTGTTTTATGTCTGTGATAACCAATTTTGATGATTTTGCAAATTTGAATAATTTCAATGCGAACAGTTTTACAGGACTATGTCAACATCAGTCACATGGATAAGAAAAAAAATGTTCAAAGTCAAAGTCGGTAAAAAACGGTTTTCGACGACTTTAGTTTTATTTCTCAATAATAACTATATAAACTTAATATTTCGGACTTTCTTTCCGACACCATTGTAATATGATAACGGCCTGTCCCTTTTAATAACTCTACTGTGTTTTTTGTTTTTTGTTTATCCTTCAGAATGTTACGAAAAGCCCTGCCCTTTGGGATACCAGTCTGTTGATGATCGTTGTGAACGTAAGTGTGTGCATTGCATAACAGATTATTGTCAGCTATAATAGTAGGAAAGATTGGCTTCAGATCTATCAGAACAGAGCCATATGTATAATTGTTTTCCTTTTTCCTTTATTTTTCTTTGGGTAGAAATATGATGATGGTATTTTGGCACCAATTTGTTTAAGAGAAACGCTTTAGAAATATTCGTACGTACTTGATATTCTGCTATGAGATGAATATTTTATATCCCCCCTACCTCCCCCCCTTTTTTTTATATTGTTATATTTTGTCACTTCAAGTGATTTGTTTCCTACCTGATATGGTTCCGGTTAAAACTTTATTTGACCGTGCTACAATTCAGGAAACATAAGATCCACATAATGATCCACATAATGATCCACATAATGTTCACATAATGATCACATAATAATCACATAATGATCACATAATAATAACATAATGATCCACAAAATGTTCACATAATGATCCACATAATGTTCGCATAATGATCCACATAATATGATCCACATAATGATCACATTATGATCCACATAATGATCCACATATTGTTCACGTAATGATCCCATAATAATCACATAATGTTCACATAATGTTCACATAATGATCACATAATGATCCACATAATGATCCACATAATGATACACATACTGATTCACATAATGATCACATAATGATCCACATAATGTTCACATAATGTTCACATAATGATCACATAATGATCACATAATGATCCACATAATGATCCACATAATGATCCACATAATGATACACATACTGATTCACATAATGATCACATAATGATCACATTATGATCCACATAATGATCCACATAATGTTCACATAATGATCCACATAATGATCCACATTATGATCACATAATGATCCACATAATGATCCACATAAGGATACACATAATGATCACATGATCCACATAATGATCCACATAATGATCACATTATGATCCACATAATGATCCACATAATGTTCACATAATGATCCACATAATGATCACATAACGATCCACATAATGATCCACATAATGTTCACATAATGATCACATAATGTTCACATAATGATCCACATAAAGTTCACATAATGATCCACATAATGTTCACATAATGATCCACATAATGATCCCATAATGATCTACATAATGATCCACTTAATGATCACATAATAATCACAATGATCCACAAAATGTTCACATAATAATCACATAATAATCACATAATGATCCACATAATGATCCACATCATGTTCACATAATGATCCACATAATGATCCACATAATTATCCACATAGCAAGGTACTTATTTTAGCAGCTGTGGCAGAATGCAAACGATGTGAACTTGTTATTGAAAGTTTTAGTTAGACATTATAAGTGCTTCGATAGCTACATCAGAGGAAGGAGCAGGACCATATGGAGCGAAGGATCTAACTGTAATATAAGTGATATTAGAAAGGGATTCAAGTAATATTTTGCCATGCTACTATTTAGGGTTTACTTCGAGTATACTGATTTACATTAAGCTTACAGAAAATTCTGCTTTGAATTTCCATTCTATCATTACGGTACACTTCAAGGGTTAGAGAGTAATATACAAAATGCCTGCACTAGTAAAGAAAGGAAAGTTTAGAAATGTTAAGCTTCCACAGAATACCACATTAAAGGGAGAGTATATCGATTTACATTAAGCTTTACAGCCACAGATAAAATTCTGCTATAAATTTCCATACTATAATTAGGGTAAAGGCTACTTCAAGGGTAGAGTAATATACTAAATGGCAGCATTTTTAAAGAAAGGAAAGTTTCAAAATTTTAAGCTTCCACAGTTTTCCACATTAATCGGGGGTAACAAGGAGAGTATACTGATTTACATTAAGCTTACAGCCACAGATAAAATTCTGCTTTAAATTTCCATACTATAATTAGGGTATACTTCAAGGGTAGAGTAATATGCTAAATGCCTGCACTTTTAAAGAAAGGAAAGTTTAGAAATGTTAAGCGTCCACAGAATACCACATTAATGGGGGTAACAAGGGGAGTATATTTTTAGCCTTGTATTTGTCTTATCTTGTTCATTTATCCTAACTTTGGTTTACAGTATCTGTGATACCAGAATTGGAATGTAAAGAGAAGTGTTTTGTCTATGACTGAGGGATATGAATATCTTGTTTGCCAGCTACTGGTCGTTGGTTTGAACTCTACCAGGTTGTGCTTAAAGGCATTGCAGACTAGCCCCAAACCGCGTGCGGCCATCTGAAAAAGTTAACTTTCTGTTGCTTGCAAGTAACGTTTTGTTTGTGTCGCTACAAACTGCAGATGTAATGAATGGTGATACCCTTGTTATCTTTAGCTGGACCTGAGATGTCCATTGCTGTATTGTTTGTACACTGTGCTGTGGGTATTGACCGCAGCTGTATGTACTGACTGTACACTAGTGTCTAATTACCGACGGTATCAAGCTGTGTTTTTCTGGGATCGATGGTGGTGTCTGTTACACCTCATTCGAAACTATGTAAGATTACCCACATTAGAAGTTTCTTTTTGCGCGAGTCTTCACACCCTTTAAACTTTCTCCAAAACCTATTTCGGTCTGATATTATGGCTGGTTTACTCTCATTACATCAGAGATCTACTACTACGTTTTGTTAATTTCTCAATTGTTTGTTTGCATGTTTCAGCATGTGAGCAGCAGCCATGCCCTAAGGGGCAATATTTTTACCAGAGATTTTGCCAATGTAGAGGTAAGTTGTCACAAATATATGAGTCATCGTATTAAAAGGTGGTAGTATCCATATAGATGCTATTTTGTCATTTTCTACAGTGGGCTGTATTAGACCGTGCTCACTCTGGGATGATCAATGGTGGGGACATGGGGGTTGTACAGCACCAGCTTGATTTACCCCCAGTCTGTACCCCCTCCCTCGTAAATGTTTATCCAATATGCACCGCCAACCTCTGCCGCCCCCACCCCACCCATCCCACATACTCCAAATGTCTGGTGACATCACTGGACGTCCGAGTACTTTATAGTAACTACTGGCCTTGTACATGTAATAGATTTCCCAAATGCCCTCCATGTTAGTATGATTGATTGAGCAGAAACTCATGTGGCTACGTACAAGTATGTGCAACTAAGGTTGCAATGCAAGTTTTCGCTTTGAATCACTACAGCCATTTATCATGTCTGCAATTTAATGTTATCATCTACTTAATTAGCCATGACTTCAACTTTTGATTTATCCTCCAGTCTGTCATGAGAAATTGTGTCCAGCAGGTCAAACGTTTGACCATGATTCATGCTCCTGTGTTGGAGGTAATAAAACGCTGTTTTCTCGCTCTCCTTATATTCTTTAATGATAACAATTTAGTTCCTAAATCATAAAGTGCGATTGTCAATATAGAACATTTTTCGCAGTTGTAGATATATATATCTATATATATATATATATATATATATATATATATATATATATATATATATATAAGTGGTAGATATGACATGTGTGTTCACCAATCCTTGGAGAAATCTTGTTAGCAGTCTTTTCAAATAGTGGTAAAGAAATATTTTTATGCTTACCGATAAGCATTTACGTAACTATTCTAAAAACTACTATGATTCTTAATTCATGAAGTACTTCTCAATTACATATACCACTGGGTCATTTTTAACAAAGGAAACTTTAATTTGCCAACACTTCTATATATAAATTTTTGCAAGTTTCACAAAACGTTTGGAGTATCCTTTTTTATTAACAAATAGTTCTTTTGCTGGCCTATGTTTTACCTCACAACTTATGGTTGTTTCACCAATGTGATGAACTAGTGTGAGAAAATGATCCTGGATATAAAACATTATCCAAACATTTCGTCTTTCCGTAGACTGCAAAGAGGTCACCTGTCCAGCCGGTGAGAAGTTTTTACAACATGAGTGCAGATGCTATCGTGAGTTTTTTTTTTTTTGCTTAAAGAGTGGTTCAGTTTGAACAATAAATATTTGTTAAAAACTGTTTAAAATAGCAAATTTGTATATTTCACTGATTTATCAACACATTATTAATTTTTTTTATTCTAATAGTAGTTCAGAATTCATCCAATGCCAGAATATGTTTTCAGTCTAATGAAAGCTGTTTGTTACGGTACGAACAATGAAGAAATGGGTTGTTATGGTTCAATCATTAGGTCCCGAGTTCGAGTCACTCCAAGATTAATGTATGTCGTCCAGTTACAGAGTTGTTGACAATTGACAATTCATAATTATGGACATTAAGAGACTGACTTCGGTCAGCTTGCGGCTTTGATAAGCCAATGATGGCTTATTCGCGAGTTCCTGTGTTTTTTAATTTAGGCAGGAGAGTTCACATTGGAAGTTTCATTCCTCATTGATTTATTTTCAGCCTGCGAACCAATTGAATGTTCCTACGGTTATGTGTATGACATGGACCAGTGCAAATGTGTCAGAGGTGAGCAACCCAGCTTTGATAACAGCTTTTAACAGATTTCATCTTAAAATCTATTTGTTTATATAGGTACCCAGAACCCTGCAGCCAAGCTTTGCTATGTAAGGCATAATCTAGCATGCTGCAATGTTTCAGTTGATTGGTCTTCAGAGATATAATAATAATATCCCTATTGTTGCTATTGATCCATCCAAGCTGAGCCGGACTTTTGCAGCTGTAACAACTTTCCTTTTCGACGGTGGTTCAGTCGATCATCATCATTCTGTGCACACTACCAAGACATCATAGTGCCTGAGCTGATTATTGCAGCATGCACAAACATATTCCATATTGTTACTTGATTTAACCACACATTTAGAGTAACAAGTTGTATTTAATAATATTCTATAAGAAAATCTTCGAAGATTTTCTTCCCATTGGAGAAGGTTAAGTTGGCTGGCTCAAAAGAGGATCTGATACAATATGGGATAGGGGCATTACAACCGTTGGCACATACAGGGTCAATTAGGGAGCACAGGGGAAAGTTAATATATTCTCATTATCATATTATATCCAAGGAAAATGAGTACTTGAAATGGGACCTGGTGACGTGATTGTGTCCTGTACGGACCCAATATGACTTTGGGAGCCAGCCCAGATTATTTTATGAAATGTTTTATGCAAAGATCATTTTAATATGCAAAGTAGGTAAGCTGGCAAGTTACATTCATTGTTAAAAGGAAATTGCATGTGGTAGCCAGATAACGTTTCACTCAATATTGATATTTTTGCTTTGATATGAAACCGACAAGATTTTAAAATCTCTTTGTGGCATTCACTCAACAACAGCTGTCGAGTTTTGGTTTAGTTTCTTGGGTAGTGGATAGTAGTGGGAGAAGTAAACACTGGATCAAAATACAGCCAGTTGCTTTGAGTCTTTTAGGTTAAAAAGGAACAACGACTTTTTTATGGTAATTATCCAGATTTTACAACGGCAAGCTGGTGGCCAGATAGATCCTAGTGGAGGGATCCTGGTGGATTTCATATACAGCATAGATGTGAAGTTAATTGATACAGAAAGGAACCAAGAAACCAAAATAAGATCAAAGATAAAAAATAAAAAGAAGGATTCTGGCAGCGGTCACTGCTGATTTGGGGGTTAGGTTTCTTGGCTGAACTCGACATCAGACTCAGATTGAACATCTCAATTTAAATTGATTTTTATCCTTTTTTTATTCTTTTGTTTTTAGGTTGTGAACTGAGGACTTGTCCCGATGGACATGTGTTCGAACCAAGCAATTGTGAATGTTACCCCAGTAAGTACAAACATGCCCTCATCATGCAGTGTGTTGGAATGAAACAAAATCTTTTGTAGATATCTTAACCACGAAATTATCTAGCTGCTGTATGTTAATAATAGAAATGTTTCAATTTATTAAGAGGCAGCCATACTCTTCTATATATATATATATATATATATATATATATATATATATATATATATATATATATATATATATATATATATATATTGATCGATCTAAATTGATTGCTCATCTATTTCAAAATTATGAACATAGATAAAGGTACAGGAACGGGGGATATACTATCATTTTGACAAACAGGTTCTGCTATAGCGCCACCTATAGGAAGATAAGACGATTACGAATCACGGTACTTAAATGTGACGTCGTCTTTATTTCTGGTTCGTGTTTTAGCAGAGTACAGGACAGAATGTACAGCATTCGAATAGCAAAATATTGTATTACAACGAGGACAGAATAGAGGGCGCTAGGTAGAAACATATACCAAGCTGCAGCTGTTACATAATGAAATCAGTTTCATTGGTGGGCTTTTATGCTTTTATCACTTTTTCTTTCTGAATGGTTTTTAATTTGCAGGATGTGACCCAGCAAGATGTCCCTTTGGTAAAATATTTCTACCGGATACTTGCTCTTGTGTTCAAGGTAAGGAATAAAATAGAAACATCGCAAAGTGTAATGCAAAGTTTTTTAAGTTTTGTATATATACCGGTACCTTGTATGAAAGATGAAGATCAGGTTTTGAATACAGGAACCCAAAGTATTCTATGAGTGATAAACTTTAGATGCATTCAAAATTACTAGAAAACTTGAACATTAAATTAAACACAACAATTTATGTTCCGATCAGGCTGGAAATTATATAAGAAATGATATAAATTATGCGTAGGTTTTTGGCTGATCTCAGTCTCATTCAAGATCCCCTTAAGAAACTTTCTAAATGTTCAAAATACTAAACGCCAACCATTGTCTGAGTCGATTCTCAAGTATAATTCCATCTCTTACTGTACAATCATAAGGTCCCCAGTTCGAGTCCCTCCAAGATTAATGTATGTCGTCCAGTTACAGAGTTGTTGACAATTGACAATTCATAATCATGGACGTTAAATATGAATCTAAGAGACTGACTTCGGTCAGCTTGCGGCGTTGATAAGCCAATGATGGCTTCTTCGCGAGTTCCTGCTTGCAGGAGCATCTAAAATACATACATACATACACACATACAGCTTGAACAAACTAAATTAATTTAAGGTGTCATGAGACCAATGAGTTTCCTTTTGTTTTTGTAATTATCTGTATTATGTATACTAAATTAAAAAACTTGATATATTATTTATATATTATTTATATAATAGTTTAATTTTTTTTAGTATGTTGATGGTATACCCCATATACCTTCATTGGCTCCCTATCAGCTACAGAATTCAGTATAAACTACTTCTTCTCACCTTTTGTGCTCATCATCTGGAACAGCCTGTGTACCTGTCGCAATTTCTCTTGCCATAATCCAACTTGCACACTTCGTTCGTCCAACAAACTGTATTTAACTGTTCCTAAACCACGCTTGAAGACCTATGTGCTACAGAAGCTTCAAATACTCTGGCTCTTATCTCTGGAACAAGTTACCAGATCACATTCGAACATGCTCTAAACTTTCTACATTCAAAAGTCTACTTAAGACCCATCTTTTCACTTGTTCTTTTGTAAATTAATCTGCTTCCTTTGTGAAGTGCCTTGATCAGTGACTTTTGTCTACTGATTTGGTGCTATATAAGTCTCATTTATTATTATTATTATTATTATTATAATAATTATAATTATAATTATAATTATAATTATAATTATAATTATAATTATAATTATAATTATAATTATAATTATTATTATTATTATTATTATTATTATTATTATTATTATTATTATTATTATTATTATTATTATTATTATTATTATTATTATTATTATTATTACCTTCTTGTGTTTTGTTTCAGGACAGAGTATAACTGACACCTGCCCCTGGGACCATTGGAAGAATGTCATCACTCAGAAGTGTGAACGTAAGTAGTTTTACAGAAAAAAAATCATAAATTATTAAAAAATATCAAGATTATTGGAACCCTTTTTACAAAGTTTTCCACTTTCCCGGGGCAGAATATGATGCACGATTTATAGACGTCACTTTACTATATAAAATCAGGAGCCATTTGATATTATCTAATCTATCGTAAAATAATATTTTTCTCTTTCTTAATTGTGAAAACTATCTTTCATGTATTCTTTAGTTTTGTCTATTTATAAAGTTGTTGATCAGCTGAGTGATGATACTTATAAGCATTCAAAGAAAACGGCTCCTGGCATATTTCTTCCTAAATCTTAGGGGGCTGTTCGGTATTGAAGTAAAATGACCAGTCGTTCCTTTGCCCACAATTTTTCCCCCTTCTAAATTCCTGTGTTGAATTGTATAAATTTGATCCCATTGTAACTGTTTTTTGTTATTCTTTCTTATTTTTTGACAGCTTGTAACCCAGATGACTGTTCCGTGTTTAATTATGGGTCTTATTCGTTCGTGATGGGGGTCGACTACGAGACATGTTCCTGCATCAAAAGTTGTAAGTCTTTCTCTTCAGTGATTGACTTTCTCTGTTCTTTCTGTGAAGAGATTGATATGTCAGGTTGTAAGGGGTACAAACTTGTAGATGTAAATGAATGCTACTGCAAAACGTTTACCTTTCGAAAGGTTTCTTTATCACCCAAATTGACCCAAGAATGGAGAACAGTTTATATACAACAACAAAATGAACCCTAATTATGTTAGTTTTATATATGAGTGGCTAACCAGACCCGAATGTTACCATAGTTTAAAGTTTGTATGAACAAGTTTGATTTTTATCTGCATCAGAAATTGTCAGGCCAAGGGGATGGTTATATTTATGTATTTATATTTTCAATTTTCAATAACCTATCCGTGACATACTATTCAGATCTCTCTGAACAGTAGGATCAACATAACATTGATAAAACATGGGTATCATCATGATTTTAAGGTTGCATGCCTTGTCACTAACAAGATGCTATCAATAACAAGATGATAATTTCCTTGTCTCCTCAAATCTCCATTAGATTGTACCCCGACAGTTTGCAGGGAGAACACATTTTTCGACCATACTACATGTTTTTGTAGGCCAAGTAAGTATAAACTTATTGCGACATTTCAAGAGTTTCGTCTACTGCATGGATACCCCCCCCCCCCCAAAAAAAACAGCTGTATATAAAAGAGTGTAATAAATTGGTTGTAATTTGTCTAAGTTGCTCATTTGTGATAGAATTTGAGGGATATGAGATTAAAGTTTTGGACTGTCTGGATAATCTTCTAAAATGCACTCTCGAAAAGAACCAGAGCAACGCGAAGAGGAAATATTAACAACTTTGTTTCTACCAAAGATCTGGGAAGGTGTTCCAGAAGGGTGGTGGCCAATGCAGAGATGTAAATATGGAAGACATATATAGACAAGGCAAGGAGAGGGTTGCAGTCATTAAGCATATTTAAAAACTTCTGGGAAAACCTATTTCATTATTTTAAGACTACAAAAGTAACAATGGGTAACAGGGGCGTCGGAGCCGGTACCAATATTCACGGCGCAAAAAGAAAGAAAGTAGGACTAAGAAAAAAAAATGGCAAAAAATGATGCCATGGCAAATAATTATGACGGCAAGTACGGCAAGTAGGCTAAATGTGACTACTCTGGCATGGCAGGGGTCTTGTTTTCAAGCTCGGGAAGTGCCATTTCCTGCAATCTGGGAGGCATTTTTTCAAAATTTTCTCCATTACGCTACGCGCCAATCATGGTGGCGCGTAGCGTAGTTTTACCTATCAAACGTCCCCGATAACTATGATAGATGGCCACACTCTGATCTGCCGTACCAATCCCAAATAGCTTCCGACGCCCCTGGGTAAGCATACATGATCACACACGATGTAATTAGGGGACTAGGGTTGAGAATGGATGATTAAAATAGATTTGAAAGTTACCTAACTGGATAGGGTGTTCAGTTTACTAAACGTTACATACATATAACTTACCTAATCAACCACCGCCCAGTTGCAACAAGTTTGTTAAACTACTTTCATGTACTATGTCATGCTTCAAAGCGCAGTGAACTGACAGAATAAAGCAGAAAGGGTTATCATATTTCTAGCAGATAAAGTAAGTTAGGAACTGGTCATACTGTCAAGTATGAGTGCTTTGCAGCATGATTTAAGAGGGCAGTATAGAGCGGTATATAAGCATTAGAATTTTTTCTTTTCACAGACTGCTGGGGAAGGACTTACCTATGCCCGCTCGGTCAAATTTATGACAGTGAAACTTGTTCGTGTGTTGGTAAGTTTCATCTGTGGACTTTCTCAACATTCAGTTCTGGTTTCCCCAGCAATTTAATTATTTATTAATTGTTTAACTTACATTAGTAGAATCAGAATGCAGCTGTTTTCACAACTTGGAAGTTTCACAAACTGTAGTCAGTCATACCTTATATTGATGAGTCTACAATTCCACATGGGTTGAGTCCCAGCTTCCACAAGAACATGCCAGAAAATAAATTGGTTTTCTTGGTCATATTTATGGTGATAGTAAGTATTTTTCCAACATAAATTTACAAATTACTTTAATTTCATCTTTTATTTTTTTTGTCTTTTGTTTTTAAATTTTTCTTGCAGATAACTGTACCCCTATCGTTTGTAAATTTGGGCAGTTCTTTGATACCGATCTCTGCAGTTGCAGATCATTCCGTAAGTACTTCTCGATTAAAACTATAAAAAAAATCACAATATTTCAGAACCATGTATCATTAATTCCGATGGGTCTCTGTGTTGTCAACGTTGGCCCTAATAAAAACAATGTTTGGAATTTTTAGAGCTACTTTCAAGAATCATTGCAAAGCTACTGACATGATTATTCTTTCCGCCAATGTGTTCATTGACTATACCCAACACTTTGTGAGGGATGGCATCGCTAGCTCAGTAGTTCAAGAGACGGCATTCACGCAAATGGGAATTAGATATCGAATGTAAACACTGCAGTTTGCTTTTAAACTACAGTTGGATGGTCAAGCTTATGTTTGTATACCTGGTTTATATCAACTTTGCTGAAATCATTTCACTTGAAATTGCTCTGCATGCCAATGTCTGGTTGGCAACATGCATACAATGGATTGGTTCAGGTGTTTGACATGTCTATTTTGTATGAAAGAGCACAAAAAGACAAAAAGAACAGTGAAGAAACTACCATGATAGCATGCTCTGTTAAGGAGATATGACACTTTGAAGATATCAAAATTTCTTTGAAAATGACTGGTGTAGAAAGACTACTGTGAGGGATGTGATGTCACATCCTCACTTCCTTAACATGTGTGAATATATTTCTTTAAAAATTATATACATTTTTTTACACATTTGAAAATAATATAATCAAAGATTCTTCAGATGTTTAATCTCAAATACTTCCTTTGACAAATATGAGATCTCCTGACATATCTTTTGGTTGAAAGTCATGAAATCTCACAAAATATTTAGAGAAAAAACAAAGACAGTTTTTCACCATTGTGTTTCTTTTATTGTCCTCTTTCATATAACATAAACATGTATGACAACTGAACCAATCCTTTAATTTACCAACAGGACTATTGCCAAGAAAGTTTTCACACAAGAAAAGAGTTTAAACAAAAGTTGAAAGTGTTCACTACATTGTAAGAGGAGTTAAATGTTGTGAGGGGGGGGGGGGGTATATACTATTATCTTATACCTATTTCATTTTGCAGCTCAGTTAATAGAGCATGCACTATAGGGCCTGTAACCCCAATGTCTCTCTGGTTCCAATCCCTTTCTAGCCAAAAATTTCTTTGCTTCTTATCCCAAAAAAATTGCAGCTTGTCAGAAGATAAAGTGCAAAGTGGGAGAATTGTTTGATGAGAAGGAGTGCCGATGCCGACCAAGTGAGTTATTGTGATCATTGAGTGCAGTGATGATGGTAATATGTCAATGCTATCACACGATTAAACTCTTCTTGTATGCATTTTCTCTCCTTCAAAGCCATCTCTCATTCTTAAGTTAAAAGCAAAGCAAACCATAACATTTCTGTTTTCTTTTTCATATCTTTCCTTGCCTAGGCCCACAAATATCTGTCCATTTCCTCTCTCTCACTTTACAAGGATAGCACCACTAAATATACTTTTGTTTTTTCATCTAGTTTCATGAATAGAGCAGCTGTTCTTTTGTCATGCATAGCGCCACCTACATTCGCTATCGTTTCTCTCATGTTTTCATGCATAGCGCCATCAATTTTTTCTTTCTTCTTGTTTCTCTCAGTTTTTCTTCAATACCCCCACCAATTTAATCAGTGCACTAAAAGAGACCCTCCTAATCAATCCCATCTTTAATGTATGTTTTTTTCTTCTTTTTTTTATCCATTTTCTGTCTATCATAAAGAAATCGTTCTCATTTTGTATATTACATAACTGTTGCAGGCATTGATACTTTGGCAGACCTTTTATTGGGACTTAAAACCATCATGCAATGCTGTGACTGTCCCATCACAAAAACATCAAAATTGTAGATCAAATTGTGTCAAAAGACTCCCTACTGTCGGCTGTTACTAGCTGCTGTTTGTAGTTTTAATGAATCCGCTGTGCAGACAAGTTGTACAATTTGAGGAGAATGGAACAACTGAATTATATTTATAATAATTTATGGAGTATGCGAACAATACAATCACAAACCATTTCCTTCTGCATGAACTGAATACATGGAGTGTGCTTGTTTCCCATCTGACAAAATGCAGTTGTTATATACCAGTCATTATACTACACCTCAGCAAAAGATAGTTTAGAAAAGACTCAATGTGAAATTGAATCTTCAAAAATGTTTGTTTATATACTTAATTTTTTAGAGGCAAAAAAAAAATTGGTTTACATTCATCCAAGTTTTTCCTTCCTCTCGATATTAATATAATTTTTTTTTCTAGTCTGTTGTAATTTCCTGTAGAGAGACATGTCAGCAAAGACATTTTTCAAGTCTCTCTGCCAATGTCATCCTCTCCTCCCTCAGCTCCTCCCCCCGCCCCTTTCTCTCCACCCCAACCCCTTCTTTCCAGTCTCTCTTCAGTCGTAAAGTTTACATTATCTCTTTCAATTCTTCTCCTGCAGTTTGCAGTAGGAGGGCACGTTGTCCTAGTGGCCAAACCTGGCACGAAAAAATATGCGGATGTAGAAGTGAGTCGCTTCCTATTCCGTTTTTTTTATCATTTTTTCTTTTTTGTGTTTTTTGCCTGGACAGATTATACACATAAACCTCTGGCTGTATTCCTTTTTTTTAAATTCAGTGTGAGCTCTATGAGCTGTACAAGTGCTATGAAACATATAGGGCTATCCTTTTAGTTCTCACCCAACTTGTTGGAGCCAATTTCAAACCGAAATATAAACATTCTAAATCACAATGATATGTAAATGAGGTATGTCTGGCGTGAAAATGTGTGGCATTTGATTGAAATTTTCAAGATATGAAATATCTGTTGTGAATTAAAAAAATATGCAAGTCATATATGCAAAACATAATTTACTGTTGCTATGTGCCTTAATGTTATAGCTCTAACAGGACTAGCGGTGTTTGAAATCAGACACAAACAACACACAACGCACCAATGTGGGATATGGTTTTTATTCTAGCATTTTGTTCAAATTAGAACAGTACGTAGCAGTTGAATAACATTGATGGTCCTGAAATTTATATCCAAATTCGATTTTGTATCTTAAACAAAAGACAACTCAAGATGGGTTGCAAACTGCAATTTCTCACGGCATAAAAATTATATCATTTTTATATTAATTTAAAACCAATTTATGAAATTGTTTGCCCACAAATCTTCACATGGAGAGAACCATTACCATGGCAACGGCACACAACTGCTTCAAATGGTCACTACAAGTTGATCTGGTCTGTAGTATTTAGATTTCTATCAAGAATCAATGGGTGTTGAACTAATCATGATATTTTGTGTGAATAAAATAATATACTTTATTCTTTTTGTGTATCCCTTGTTATACATGACGTCACATCTCAGTGCTATCTGGTCCTTTTGTTTCCCCTAAACATTTGTCGTTATCCTTTCCTGCAGGGTGCAACTATGCGGACCAACCTTGCCTCTTGCCAAATCAGAAGTGGGCGAGGAAGACATGTTCTTGTGAAGGTATTTCTTTGTGTTCTTTTCTCCCATTTGTCTGTGTGTGTATGCGTGTGTGTGTGTGTGTGTGTGTGTGTGTGTGTGTGTGTGTGTGTGTGTGTGTATGCATGTGTTTGTGTCTTGTATACAAATGCAGAGTATAGAAAATCATGCTACTACTCTTTGGATAAATAGAGGGCAGCAAAAACTGAAAACTCAATGTACTTGTTTTTTTCAAAAAAGTATTGCTCATTTCCTCAGATGACATTGAAATCTGAAGGTGGCTACATATAGGGGGGGTTTTGGTCAGTGTGTTAGTGGTGGGGGGGGGCATTAGTATGGCATGGTACAAAATATTGATTAAAGAGATGTTATCCTCACTACTCGATATCCTACATTTAATAAATTGTTGCTCGTTTCCTCAGACTACATTATAATCTGAAGGTGGCTATATAGGGGTGTGTGTGTGGTATGTGTGTTAGTGGTGGGGGTGGGGAGGGGAGGGCATGAGTATGATATGGTACAAAATATTGGATAAATATATGTCATCCTCACAACTCGATATCCTACTTTTAATAAATTGTTGCTCATTGCCTCAGAGTTCATTGATCACCCCAAGATGGCTATATTGGTGTGGTCGATTATTGGTGGGGAAGGGAGGGGGGAGTGGGGGTGTGGTATGGTATAGCATTAACTATTGAATAGACTGATATATAATTGAAATATATTCTTGCTCACTTCCTTAGACTACAATGAAATCCCATGGGGATATGGGTGGGTTGTGTGGTTGCATGGTGTGATGATGAAGGGGGGGGGGGGGTACAGGATACAGTTTGGTACCATACAAAAGATTGGATACAGGAATTTAAAACTCCAAACGTGATGTCCTACTTTAAATAGATTATTCCTCATACTGGACATTGGAACCCACTGGCTATTAGTGTGTGCGTGAGGGTGGGAGGGGGAGGAGGGGGCAGGGGTGGAATTTGGGTGTGGGTATGTTACGGTAGAAACTATCAGACAGAGGAATGTTAAAACACTCAATATTTTTCCTATTTTGTTGCTCATTTCCTCAGTCTGCATAGAAGTCCAAGCTGTGAGTTGTGTGATTGTTTACAATTCACATAAACTCCATGATACCCTCCCATCATTTACATTATTTCTCATTTCTTCAGACTGTATCCAAGTCCCAAGGTGGTTGTGCCCACTTGTCAAACACAGCTTTACCGGTCTGAATCTGTGCAACTGTGTTCCTGACAATGTGGGTGACTGTAAGTATTGAAGAGCTCTGTGATTCTAAAAGTTGTCACGATGCTTTGGATATATACGCAAGGCATATTCACTCAGTTTAACCTTAGCACAACAAGTAGAAGATGTTCTTTGGGTTTCTCTTCTGCAGGTGAGGAAGGTGGCGGGGGGACACGGGCGGCGGTAGCACTTTTAATCTGGGGGGGGGGCACTGACATCAAAGGGCACTTTGCAGAAGTTCAATTGGACTGATGCAGCCTGATATTTAGTACCCTTTATAACTCTTATTGTATTATCTTATTTGCGTATACACATCACTCCATATTCAACGCCCCCCCCCCCCCTCAAGAAAAATATGCATACTAGCACTGCAATATCCAATGTGCAAATTGGGAAACAAGGAACAAGTTTTCTTTTGAGACAAAATGAGGTGAAATCATGCTAGTTGCTAATGTAGGAATCTTCCGAATTAGAGTTTATTTCTTGTTAATATCTTCACAAATTTTGTCCATTCGAAATAGCTTTGAGTTTGACCCACAGAAATTCAAAGTCAGGGGCGTAGCCAGGATTTGCAAAGTTGTATGCACGACTATCTGATCGGAGCGCCACCATCGGCTGGCGCGTAGCGTACAAGAAAATTTTTGGTTTTACAAACCCATCAGATGGCCGGAATTGGCCCTTCCCGAGTGTTCATTCTGGTTCCCTGGCCTCTTGCTAACTTGAGACACCTCAATTTTTATGTAAAAAAAGGGCACATTTTTTTTAAACTGAGGAAAAGAGGGGGGGGGGGGGCACATGCCCCCTGTTCCCCGGTTCCGCCTCCCTTGCGGAGGGGAGGGGTAGGGGGAATGGTAGGAGTAGGAGCTCACTTCCCTAAATGTCTACACATGAGACAAAATATCACGAAAAAAGAAAAGAGGAAAAGTTGAATTGATGGTATTTATTGTAAATTTCTGCTTTTATATATTACATTAAGGATGGAGTCTCATTAAGTGAAGCAGGTACTACAGACAATCACAAAACATTTTTGAAAGATACAATTTTGAGTTTATAAAATTGGTGGTCATAGTCTCCTTGTTATATTTGTGTCTCTAGGTTATACTCGTACTGTATCTATTGATAGTTGATGTTTGAATATGACGATGATATTGTTTTTTTGTTTTGTTTTTTCTCGACAAAGATAATTACGGTTGGTTTGCCCACTCTAGCAGTTATTACTAGTCAGGATGGCAAAGAAAGAAGAAGAAGTTTTTGGGGTCGATTGGTTGATGAGATGTAAGTAAATAATTGTTGTTGATTTATTCCAATTTTGTGTTTCTCTTGTTTCTTCTCTTTAATAGTTTTTATTTCTGTGTATAGGCCTATATATATTTGTTGGGGGAGGCCTCCCATTATAGTCTTAAGTGTTTGTACTGAATCTTATGGGTTCTTTAATTCTTTAATTTGGGAATCTTCTGATGGTCAAAATTGTCTGCTTCAAACTTATTGCCTTAAATAGCCTACAGCAATACTCATCAGAAACCGCACCCTGATGGCATGTTTTATGAGAAAGACGTCCATGAATTTAAAAAAAGAAATAAAAAAGAAATGGATCTTATCTAGTGATTGTCGATTTGGTGGCATCATCGCGTCAAACGTTTCATACTTGAACGGTCTAATCCTTATCATTTATGATAGAGAAGGTTATATATGGAGAACACACCCAAAATCCAAGTTGTCTTCTGTTGCGTTAAGTCCTTTCTTAAATCCTTCTCTTTTATAGAGTTATATACAACGTCAGAGATTTAAAATATTAAAGATACATGTCAACACAGCTGGAGCTTTGTGAGTTGATTCAACTCTCATAGATAGTTCTGTTGAACATTGAGTTATTATTAAGCATTTATTCACTTTAATTGGATAAATGCAATAATCTGGAATGTCATTAAAACAGAATACAACAACAAGTGGGTTTGAAATGAATTAAAAACAATCAAACAGAAATAATTATATAAACTTGAAAGATTTCTCAATTGTGTAATGAGATGTTATTTTTGTGTTTAAGACAAAGTGACTCTATTTGTATTATTTACAGAGGTTTTAATATTGGGGCAAGGGGGAATGGGAGAGGGAAGTCTCCTAATTTGATAAAATGAGAATAAAACTATGTGTCACGTCACAACAAAATCATAAAATTTTATATTTTGTCGTCTTTAATACATTAATAAGATACGACTTTATCGCAGGTGACTTTATCGCATTTGTAACAGAGAGGTTTTATTTGTGGGGCAAGGGGAGGGTAAGGGAGTCCACTAATTTCATAATAATGTGAGAAACAATCCATGTGTCATATATCAGAACAAAAATATAACATATTTATAATTTGGTTGTTTTACATTGATTATCAAGTACATATCTAGTAACATATATCCCCCCCCCCTTTTTTAATGATTTTAAAAGTTCTCCAAATTAATTTTTATGCAAGAATGCTCCCCATCTTTGATTGTGCTTCTGTATGCTAATCACCCATGGGATTACAATTACAAGTGATAACTTAGATTAATTTATAATAGTGACCCATATCTCCTCCATGTATTAAAGATTGATGTAATTAGAAAGTGAAATGAATCTTGACACTTTGTCTGAGGATGGGGGTGGGGGGGGGGGGGTGGAAGGACACACATATACCATTCATGCAGGCTGTGGCAGATTGTTAAGGAGAGGGGGCTGCAAATGACCATTTTCTTGCCTGTGGGTCCAGATCACTGTCATTCTACCCCTTCTGGTATGTCAGCCTTATGAAAGTGATATTTTAGTCCGTTGTTTACATGTTAGAAACCTATTTGGATCTGTGTATATGACTGGGACCAGTGGCGTAGGAAGGTACTTTTGAGTGGGGGGGCTGAAGACAGATGGCCAGCCTGGGGGAGGGGTCTAAGCGGCCTCCCCTTTGGAATTTTTGTGCATTTCCATGTAGCCTCAGATGCAATTTGGTGCAATATAGCACACTTCAAGATCCCACTCCATTTTGTAAATAATTTTGCATTTTCACCTGGCCTTAGATGCAATTTGGTGCTCCAAATGAGATTTTTTTTCTCATTTGGAAATGAAAAAGGGGTTTTCTGACTTGCCGAGCGGAGGGGGGGGGGCGGAATGATACTTCCCCCCCATATTTTTTCACCGGGGGGCTGGCGCCCCCCAGCCACCCTGGTTCCTGCGCCCTTGACTGGGACACAAAGAGTTTCACAGAGTTGGACTGTTCATTCGTACTCATAAACAGGATGTGATCTCAGGCTATAAATTTAAACAACTATAATCATATATATATGTTTTTTTCTATTGGTTTTTTTTTTTTTTTTTTTTGTTGGTATACAGCCTGTCCTCAGTACGAAGAAACCAGGAACAGAAACCAGTCATCGTAGATTCTCAGTGGATTTATGTGATGGCAGACTGA
>TCONS_00027483	evm.TU.Chr19.389
AAACTGTCCTTGTAAGTTCGTGACCACGTTGTGCGCAGTGTTTAAACATACTTCGAATTGGTTGTCTTCTTCATATTAACAAAATTCTCTTGGAGTATTTCCAGTGTAAATTATCAAAGATTATGGCGAGTAAGACAGTTCTACGAGCAGTTCTCCTAACAGTTTTCGTTTGCCTGACTAGTGCAGCGGCAATTCTTGATTGTAGAATCTATTGTGAGCTTGCCACAGATATTAACAGTCCAGATCTGCTTGTGACATCAACACCCGCAGAGTGTGAATGTGTTCAGGAAGAAGAATTTGATGATTATTCAGGTGATGGTTCTGGTGGAATTATTCTGACTCCCTGTGAAATTTACTGTGACATCAAAGAAAGGGATCTCTCGAAAAGAAACTTGATCCGACCGGGTGGATGCACGTGTGACTCAGATCCAATACCTACAGGTGAATGTCAGGAACTAGAGTGTCCAGAATGGTATCATTTTGACAAGTCAAGTTGCAAGTGCGTTACATCGAAGTGTCCCTCTCATTATGTTCGTATCGATGAACGTTGTGAATATTGTAACCTTGAATGTTCAGCCGGTTACTATGTGGACAACACATGTGAGTGTGCTCTTAACCCTTGTCCAGTAGGATCTATTCGTGTGGGTGATAACTGTGAAGTTCCAAATTGCGATGTGGAGTGTCCAGAGGGGACATACTTTGACAACTTGACATGCCAATGTTACGAAAAGCCCTGCCCTTTGGGATACCAGTCTGTTGATGATCGTTGTGAACCATGTGAGCAGCAGCCATGCCCTAAGGGGCAATATTTTTACCAGAGATTTTGCCAATGTAGAGTCTGTCATGAGAAATTGTGTCCAGCAGGTCAAACGTTTGACCATGATTCATGCTCCTGTGTTGGAGACTGCAAAGAGGTCACCTGTCCAGCCGGTGAGAAGTTTTTACAACATGAGTGCAGATGCTATCCCTGCGAACCAATTGAATGTTCCTACGGTTATGTGTATGACATGGACCAGTGCAAATGTGTCAGAGGTTGTGAACTGAGGACTTGTCCCGATGGACATGTGTTCGAACCAAGCAATTGTGAATGTTACCCCAGATGTGACCCAGCAAGATGTCCCTTTGGTAAAATATTTCTACCGGATACTTGCTCTTGTGTTCAAGGACAGAGTATAACTGACACCTGCCCCTGGGACCATTGGAAGAATGTCATCACTCAGAAGTGTGAACCTTGTAACCCAGATGACTGTTCCGTGTTTAATTATGGGTCTTATTCGTTCGTGATGGGGGTCGACTACGAGACATGTTCCTGCATCAAAAGTTATTGTACCCCGACAGTTTGCAGGGAGAACACATTTTTCGACCATACTACATGTTTTTGTAGGCCAAACTGCTGGGGAAGGACTTACCTATGCCCGCTCGGTCAAATTTATGACAGTGAAACTTGTTCGTGTGTTGATAACTGTACCCCTATCGTTTGTAAATTTGGGCAGTTCTTTGATACCGATCTCTGCAGTTGCAGATCATTCCCTTGTCAGAAGATAAAGTGCAAAGTGGGAGAATTGTTTGATGAGAAGGAGTGCCGATGCCGACCAATTTGCAGTAGGAGGGCACGTTGTCCTAGTGGCCAAACCTGGCACGAAAAAATATGCGGATGTAGAAGGTGCAACTATGCGGACCAACCTTGCCTCTTGCCAAATCAGAAGTGGGCGAGGAAGACATGTTCTTGTGAAGACTGTATCCAAGTCCCAAGGTGGTTGTGCCCACTTGTCAAACACAGCTTTACCGGTCTGAATCTGTGCAACTGTGTTCCTGACAATGTGGGTGACTATAATTACGGTTGGTTTGCCCACTCTAGCAGTTATTACTAGTCAGGATGGCAAAGAAAGAAGAAGAAGTTTTTGGGGTCGATTGGTTGATGAGATCCTGTCCTCAGTACGAAGAAACCAGGAACAGAAACCAGTCATCGTAGATTCTCAGTGGATTTATGTGATGGCAGACTGACAAACAAAATGGGTCCCAGGCTGTCGATGGACCATATTCACATTTGCAAATTATCCTATTCAGATTTATCTGAATAATTATCTCCATTCAATTAACTATTATAAGCTATTTATAGAACTTGAGCAAATCCATTCCTTTGAACAGATTTGTAGAAACTACAAACTGTGAAGTATAAGGATATGTAGAAGAGTATTACTGTTGTGTCAAAATTATATGATAAAAGTTGGAAGTATTTATACATATAAAAAAAATTATTAAATGCCATTTCAAGTTTTTTTTTTTTTTTAATTCATGGTCATAAGTCTATTTACCTCTTGTTTTACAGTATTTTCTTACTCAAGAAGGTGTGTGTATTGCTTCCCTGGCATTTTCCCCAGTGCTTTTGAATTGTTTTTTTTCTACAGTGCTCTTAAGGATAGAGATATGCCCATTTGGTAAAATCTTTTTCCATGTTATAACAGGAGGGGGAAAAAAAATTGAAACTGAACCAACTTTCGACCACTCTAGTACCTACTGTATATTGCTGCATTGCCTTTTTCAGATCTTCAAATAGATTTGTGGCTAGTAATAGGTCAATAAAGAGAGTTACTTTCATATTAGAGGATTCCACTTAAAAATTGAGCTGCTTTTTAAGGATGTTTATTGTTTTTGGGTTAATAGTTTAGTGCTACACTGCATTGCACTGCTATACCATAACAATACAGTGTCATTGTTCAAGTTCAACTTGAATATAGCTAAGTCTCTCTTCAGATAATGAAGCAGCAAACAAATGTATATATACTTTTGAAATTTCCAAACTTGCATTTTAATATCTGATAATTATATACTGAAGTAAAATTATAGTGTCTGGGTGACAAAATGTTGAGAACTGAATGGAATCATGTGTTTCTGATTCATTAAGCTACATTTGTCACAAAGAGAAATATCTAGGGAGGTGATCGACTGTCTTAAATAAGATTCATTGCCAACTTATTTGTGAAAAATACTCAGTAGGTTAATTACTGAGCCTAATTTACTGACCAATGTGGACGCATTGCAAAGCTTAAACTTGTTCGCTTGTTTAAACTAACTTGTGAAATACTCAGTAGGACAAATCACAAAGCTTCCATTACATCGTTGAATACAATCTATCGATTGTGAACAATTACTCGTGAAATAAACGGTAGGTTTAATTTGCTAGTCACACAGTTTGCTTTATCAGGGTGGTGGGACAGGAGGGTGCTTCATGTAGATAAGGCATTTTCATGTTTAAGTAATGTTGATAATGTCCCCAAAGATTGATGAGAGTAAATCAGTTATGATAATGAACTATGTTATTATAATTATTATGTTTTGGTATGTATCTGCATATTTTAGTAGATTATTGTTAGATCACTAAACATACTCAGTAAGTGAAGCTCTATCTACTTATATATGTGTATATACATGTATGTATATGTATTTATATGTGTGTATATGTGTATATATATGTATGTATATATATATATATATATATATATCACTACAATTTCAATTATAGTATATATATAGTATATATATATATATATATATATATATATATATATATCGTCCCAGGGGGGCCAAAATTCCAAAAATCCCCAATTAACTTATTGCACGACTATTTGGTCAGGAACCTATTCTACAAATCTTAATCACCTATGTGTCCTCCAGAAGAGAGCTATCCGCCATATTTCACATGCTGCACCACGTGATCATACTAGCCCATTATTCAAAAGATTAAATTTATTAAAACTAAATGAAATTATAAGAGTTCAGCTTGCAACATTTACATATAAAGCATGGAATGGATTGCTACCCGAGGCTTTTAAAGATTTTATTTATAGTAATAGACTAATTCACAACCATCAAACACGCCATTGTAATAACGCACATGTTTTATCCCATCGAAGTACTATGGGTTCTTTAAGCCCTCGTATTCGTGCTGTCAAAACGTGGAATAATCTCCAGGATAATGTTAAGAATAAGCCTTCTTACTCTGTATTCAAAAGGAATCTCCAAACTGTAATTATTTCTCACTATTGATGGATTTATTCTTGTGTGTTTGTGATTAAGATCATTATAAAGAAATAGGATTGTTTATTAAGATTATTAATTTCAATTAGCGTCAATTCGATTATTTCATCATTGTAGATGCTACTATTAACTTTTTTTTTCTATTCTTAAGTTTGTCTCTCTTTTTTCTTTTTGGGGAGTCTCCTACTTTGTTAAACCTTGCAGGCTTTATAGGAGACTTCCCGTCACACTGTAAATTGTTTATTGTAAACAAATAAATATACAAATATTACCATTGACATAACGTTG
>TCONS_00027486	evm.TU.Chr19.389
AAACTGTCCTTGTAAGTTCGTGACCACGTTGTGCGCAGTGTTTAAACATACTTCGAATTGGTTGTCTTCTTCATATTAACAAAATTCTCTTGGAGTATTTCCAGTGTAAATTATCAAAGATTATGGCGAGTAAGACAGTTCTACGAGCAGTTCTCCTAACAGTTTTCGTTTGTAAGTTCCGTTTTTCTCTTGAATTTTCATTCATTTATCAATCGATTGAATTATTAGTGTAATTTAAAATCGAATTTGCAAATATAAAGTTTGATTTTTTTGTCAGCGAAATTATAAACCAACTGAGATATATTATAGTTGAGAGTACGCTCACTGTATTAATTTTACGTATGGTACGTCGTCGCTTATAAATGTTATTTAAAGTTGTGCATCTTTCTTAAGCACGGCCATACATAGGAAACAGTTTTGTACTTTTGAATATTCTATTTATACTATTTATATCATATTAAATAATATCATGCTTTGCTGTGTACTTGGGTGGAAAAACAACAGTTGAATGTACGTTTGTGCGGTATATTTTAATATTATGCAATAATAAATACATTTCAAGTTGCTGTACACTAATGAATCCTAGAAAGGAATCAATACCATCATGCGAGATCAGTTATAGAATGCTAGCAGGCTGTCGATACCTACATCGAAAACAACATCTCATTGGCATTTTATAGTAAATAGACATATCAGTAACCTCAAGCTGTATTTTCTTCAACTTAATGATTTGTCTACGCAATTGGTACTGCATGTGCTTCATAAAACGTGTCGCGGATCGTTGGCATAATCTGGTACAAATAATTTTCAATACACTTTATATATCTAACATTTACCCTTAGGAGTCAGCCAGGCCCTTAGCAAGCCTGGGGAACGTAGTTCCCCCCCCCCCAACTCCTCCCATGCATACCAAGTTGCCCCCCTCCCACCCACCCCCAAAACACACGCACTTACACATTAACGCCAACATCATGGATACAAAATGCTCCTTACAAGTTACCGAAACATTGATTTTTAATGATGGCGCCGCCTAACTCAGAATTAGGGCCTATACTTGGCCTATGCATGGTCTGAAAGTAGCACGCATAGACCTTTGCTTGAGTGTCTCTTCATTGTGTTTTCTTAAAAAGGCCTGACTAGTGCAGCGGCAATTCTTGATTGTAGAATCTATTGTGAGCTTGCCACAGATATTAACAGTCCAGATCTGCTTGTGACATCAACACCCGCAGAGTGTGAATGTGTTCAGGAAGAAGAATTTGATGATTATTCAGGTGATGGTTCTGGTGGAATTATTCTGACTCCCTGTGAAATTTACTGTGACATCAAAGAAAGGGATCTCTCGAAAAGAAACTTGATCCGACCGGGTGGATGCACGTGTGACTCAGATCCAATACCTACAGGTGAATGTCAGGAACTAGAGTGTCCAGAATGGTATCATTTTGACAAGTCAAGTTGCAAGTGCGTTACATCGAAGTGTCCCTCTCATTATGTTCGTATCGATGAACGTTGTGAATATTGTAACCTTGAATGTTCAGCCGGTTACTATGTGGACAACACATGTGAGTGTGCTCTTAACCCTTGTCCAGTAGGATCTATTCGTGTGGGTGATAACTGTGAAGTTCCAAATTGCGATGTGGAGTGTCCAGAGGGGACATACTTTGACAACTTGACATGCCAATGTTACGAAAAGCCCTGCCCTTTGGGATACCAGTCTGTTGATGATCGTTGTGAACCATGTGAGCAGCAGCCATGCCCTAAGGGGCAATATTTTTACCAGAGATTTTGCCAATGTAGAGTCTGTCATGAGAAATTGTGTCCAGCAGGTCAAACGTTTGACCATGATTCATGCTCCTGTGTTGGAGACTGCAAAGAGGTCACCTGTCCAGCCGGTGAGAAGTTTTTACAACATGAGTGCAGATGCTATCCCTGCGAACCAATTGAATGTTCCTACGGTTATGTGTATGACATGGACCAGTGCAAATGTGTCAGAGGTTGTGAACTGAGGACTTGTCCCGATGGACATGTGTTCGAACCAAGCAATTGTGAATGTTACCCCAGATGTGACCCAGCAAGATGTCCCTTTGGTAAAATATTTCTACCGGATACTTGCTCTTGTGTTCAAGGACAGAGTATAACTGACACCTGCCCCTGGGACCATTGGAAGAATGTCATCACTCAGAAGTGTGAACCTTGTAACCCAGATGACTGTTCCGTGTTTAATTATGGGTCTTATTCGTTCGTGATGGGGGTCGACTACGAGACATGTTCCTGCATCAAAAGTTATTGTACCCCGACAGTTTGCAGGGAGAACACATTTTTCGACCATACTACATGTTTTTGTAGGCCAAACTGCTGGGGAAGGACTTACCTATGCCCGCTCGGTCAAATTTATGACAGTGAAACTTGTTCGTGTGTTGATAACTGTACCCCTATCGTTTGTAAATTTGGGCAGTTCTTTGATACCGATCTCTGCAGTTGCAGATCATTCCCTTGTCAGAAGATAAAGTGCAAAGTGGGAGAATTGTTTGATGAGAAGGAGTGCCGATGCCGACCAATTTGCAGTAGGAGGGCACGTTGTCCTAGTGGCCAAACCTGGCACGAAAAAATATGCGGATGTAGAAGGTGCAACTATGCGGACCAACCTTGCCTCTTGCCAAATCAGAAGTGGGCGAGGAAGACATGTTCTTGTGAAGACTGTATCCAAGTCCCAAGGTGGTTGTGCCCACTTGTCAAACACAGCTTTACCGGTCTGAATCTGTGCAACTGTGTTCCTGACAATGTGGGTGACTATAATTACGGTTGGTTTGCCCACTCTAGCAGTTATTACTAGTCAGGATGGCAAAGAAAGAAGAAGAAGTTTTTGGGGTCGATTGGTTGATGAGATCCTGTCCTCAGTACGAAGAAACCAGGAACAGAAACCAGTCATCGTAGATTCTCAGTGGATTTATGTGATGGCAGACTGACAAACAAAATGGGTCCCAGGCTGTCGATGGACCATATTCACATTTGCAAATTATCCTATTCAGATTTATCTGAATAATTATCTCCATTCAATTAACTATTATAAGCTATTTATAGAACTTGAGCAAATCCATTCCTTTGAACAGATTTGTAGAAACTACAAACTGTGAAGTATAAGGATATGTAGAAGAGTATTACTGTTGTGTCAAAATTATATGATAAAAGTTGGAAGTATTTATACATATAAAAAAAATTATTAAATGCCATTTCAAGTTTTTTTTTTTTTTTAATTCATGGTCATAAGTCTATTTACCTCTTGTTTTACAGTATTTTCTTACTCAAGAAGGTGTGTGTATTGCTTCCCTGGCATTTTCCCCAGTGCTTTTGAATTGTTTTTTTTCTACAGTGCTCTTAAGGATAGAGATATGCCCATTTGGTAAAATCTTTTTCCATGTTATAACAGGAGGGGGAAAAAAAATTGAAACTGAACCAACTTTCGACCACTCTAGTACCTACTGTATATTGCTGCATTGCCTTTTTCAGATCTTCAAATAGATTTGTGGCTAGTAATAGGTCAATAAAGAGAGTTACTTTCATATTAGAGGATTCCACTTAAAAATTGAGCTGCTTTTTAAGGATGTTTATTGTTTTTGGGTTAATAGTTTAGTGCTACACTGCATTGCACTGCTATACCATAACAATACAGTGTCATTGTTCAAGTTCAACTTGAATATAGCTAAGTCTCTCTTCAGATAATGAAGCAGCAAACAAATGTATATATACTTTTGAAATTTCCAAACTTGCATTTTAATATCTGATAATTATATACTGAAGTAAAATTATAGTGTCTGGGTGACAAAATGTTGAGAACTGAATGGAATCATGTGTTTCTGATTCATTAAGCTACATTTGTCACAAAGAGAAATATCTAGGGAGGTGATCGACTGTCTTAAATAAGATTCATTGCCAACTTATTTGTGAAAAATACTCAGTAGGTTAATTACTGAGCCTAATTTACTGACCAATGTGGACGCATTGCAAAGCTTAAACTTGTTCGCTTGTTTAAACTAACTTGTGAAATACTCAGTAGGACAAATCACAAAGCTTCCATTACATCGTTGAATACAATCTATCGATTGTGAACAATTACTCGTGAAATAAACGGTAGGTTTAATTTGCTAGTCACACAGTTTGCTTTATCAGGGTGGTGGGACAGGAGGGTGCTTCATGTAGATAAGGCATTTTCATGTTTAAGTAATGTTGATAATGTCCCCAAAGATTGATGAGAGTAAATCAGTTATGATAATGAACTATGTTATTATAATTATTATGTTTTGGTATGTATCTGCATATTTTAGTAGATTATTGTTAGATCACTAAACATACTCAGTAAGTGAAGCTCTATCTACTTATATATGTGTATATACATGTATGTATATGTATTTATATGTGTGTATATGTGTATATATATGTATGTATATATATATATATATATATATATCACTACAATTTCAATTATAGTATATATATAGTATATATATATATATATATATATATATATATATATATCGTCCCAGGGGGGCCAAAATTCCAAAAATCCCCAATTAACTTATTGCACGACTATTTGGTCAGGAACCTATTCTACAAATCTTAATCACCTATGTGTCCTCCAGAAGAGAGCTATCCGCCATATTTCACATGCTGCACCACGTGATCATACTAGCCCATTATTCAAAAGATTAAATTTATTAAAACTAAATGAAATTATAAGAGTTCAGCTTGCAACATTTACATATAAAGCATGGAATGGATTGCTACCCGAGGCTTTTAAAGATTTTATTTATAGTAATAGACTAATTCACAACCATCAAACACGCCATTGTAATAACGCACATGTTTTATCCCATCGAAGTACTATGGGTTCTTTAAGCCCTCGTATTCGTGCTGTCAAAACGTGGAATAATCTCCAGGATAATGTTAAGAATAAGCCTTCTTACTCTGTATTCAAAAGGAATCTCCAAACTGTAATTATTTCTCACTATTGATGGATTTATTCTTGTGTGTTTGTGATTAAGATCATTATAAAGAAATAGGATTGTTTATTAAGATTATTAATTTCAATTAGCGTCAATTCGATTATTTCATCATTGTAGATGCTACTATTAACTTTTTTTTTCTATTCTTAAGTTTGTCTCTCTTTTTTCTTTTTGGGGAGTCTCCTACTTTGTTAAACCTTGCAGGCTTTATAGGAGACTTCCCGTCACACTGTAAATTGTTTATTGTAAACAAATAAATATACAAATATTACCATTGACATAACGTTG
>TCONS_00027484	evm.TU.Chr19.389
AAACTGTCCTTGTAAGTTCGTGACCACGTTGTGCGCAGTGTTTAAACATACTTCGAATTGGTTGTCTTCTTCATATTAACAAAATTCTCTTGGAGTATTTCCAGTGTAAATTATCAAAGATTATGGCGAGTAAGACAGTTCTACGAGCAGTTCTCCTAACAGTTTTCGTTTGCCTGACTAGTGCAGCGGCAATTCTTGATTGTAGAATCTATTGTGAGCTTGCCACAGATATTAACAGTCCAGATCTGCTTGTGACATCAACACCCGCAGAGTGTGAATGTGTTCAGGAAGAAGAATTTGATGATTATTCAGGTGATGGTTCTGGTGGAATTATTCTGACTCCCTGTGAAATTTACTGTGACATCAAAGAAAGGGATCTCTCGAAAAGAAACTTGATCCGACCGGGTGGATGCACGTGTGACTCAGATCCAATACCTACAGGTGGTAAGGAAACTTTTAACATAGGTTACACTTCCAGGGAAAAAAATAAATAAAAAAATGTCCTTCATTTGTAACAACCTTTTTGGGAATGTCTGCATTTAGACATGGAATTGGTAATACAGAGTTCTTTTCCTAATTATGAGATCATTTTGCATGATAGTAGTAATCATTACTTTGATCAACAAATTCAGGAAAGGAGGGTTGATTTTCAAAGGGCTGCAAGCGAAAAAAGAAAAGAAACATTACCGTGAAGTTTACAGGATAAATTATTTTGGTACTGAATACTGCACCATTTTTGTGTCCATAAGTAGTCCTGAGTAGAAAAAGTGGTCCTTACCACTTGAATACGTCGACCCTCTACTTAGATTGATGGGTATCCTAATAAAGTGTTTAATGGTTTGATGCAATTTTGAAATGAGTTTGTATTTAACTTGTTAACAAAATTTCAAATTTATTATCTTTCAGAATGTCAGGAACTAGAGTGTCCAGAATGGTATCATTTTGACAAGTCAAGTTGCAAGTGCGTTACATCGAAGTGTCCCTCTCATTATGTTCGTATCGATGAACGTTGTGAATATTGTAACCTTGAATGTTCAGCCGGTTACTATGTGGACAACACATGTGAGTGTGCTCTTAACCCTTGTCCAGTAGGATCTATTCGTGTGGGTGATAACTGTGAAGTTCCAAATTGCGATGTGGAGTGTCCAGAGGGGACATACTTTGACAACTTGACATGCCAATGTTACGAAAAGCCCTGCCCTTTGGGATACCAGTCTGTTGATGATCGTTGTGAACGTAAGTGTGTGCATTGCATAACAGATTATTGTCAGCTATAATAGTAGGAAAGATTGGCTTCAGATCTATCAGAACAGAGCCATATGTATAATTGTTTTCCTTTTTCCTTTATTTTTCTTTGGGTAGAAATATGATGATGGTATTTTGGCACCAATTTGTTTAAGAGAAACGCTTTAGAAATATTCGTACGTACTTGATATTCTGCTATGAGATGAATATTTTATATCCCCCCTACCTCCCCCCCTTTTTTTTATATTGTTATATTTTGTCACTTCAAGTGATTTGTTTCCTACCTGATATGGTTCCGGTTAAAACTTTATTTGACCGTGCTACAATTCAGGAAACATAAGATCCACATAATGATCCACATAATGATCCACATAATGTTCACATAATGATCACATAATAATCACATAATGATCACATAATAATAACATAATGATCCACAAAATGTTCACATAATGATCCACATAATGTTCGCATAATGATCCACATAATATGATCCACATAATGATCACATTATGATCCACATAATGATCCACATATTGTTCACGTAATGATCCCATAATAATCACATAATGTTCACATAATGTTCACATAATGATCACATAATGATCCACATAATGATCCACATAATGATACACATACTGATTCACATAATGATCACATAATGATCCACATAATGTTCACATAATGTTCACATAATGATCACATAATGATCACATAATGATCCACATAATGATCCACATAATGATCCACATAATGATACACATACTGATTCACATAATGATCACATAATGATCACATTATGATCCACATAATGATCCACATAATGTTCACATAATGATCCACATAATGATCCACATTATGATCACATAATGATCCACATAATGATCCACATAAGGATACACATAATGATCACATGATCCACATAATGATCCACATAATGATCACATTATGATCCACATAATGATCCACATAATGTTCACATAATGATCCACATAATGATCACATAACGATCCACATAATGATCCACATAATGTTCACATAATGATCACATAATGTTCACATAATGATCCACATAAAGTTCACATAATGATCCACATAATGTTCACATAATGATCCACATAATGATCCCATAATGATCTACATAATGATCCACTTAATGATCACATAATAATCACAATGATCCACAAAATGTTCACATAATAATCACATAATAATCACATAATGATCCACATAATGATCCACATCATGTTCACATAATGATCCACATAATGATCCACATAATTATCCACATAGCAAGGTACTTATTTTAGCAGCTGTGGCAGAATGCAAACGATGTGAACTTGTTATTGAAAGTTTTAGTTAGACATTATAAGTGCTTCGATAGCTACATCAGAGGAAGGAGCAGGACCATATGGAGCGAAGGATCTAACTGTAATATAAGTGATATTAGAAAGGGATTCAAGTAATATTTTGCCATGCTACTATTTAGGGTTTACTTCGAGTATACTGATTTACATTAAGCTTACAGAAAATTCTGCTTTGAATTTCCATTCTATCATTACGGTACACTTCAAGGGTTAGAGAGTAATATACAAAATGCCTGCACTAGTAAAGAAAGGAAAGTTTAGAAATGTTAAGCTTCCACAGAATACCACATTAAAGGGAGAGTATATCGATTTACATTAAGCTTTACAGCCACAGATAAAATTCTGCTATAAATTTCCATACTATAATTAGGGTAAAGGCTACTTCAAGGGTAGAGTAATATACTAAATGGCAGCATTTTTAAAGAAAGGAAAGTTTCAAAATTTTAAGCTTCCACAGTTTTCCACATTAATCGGGGGTAACAAGGAGAGTATACTGATTTACATTAAGCTTACAGCCACAGATAAAATTCTGCTTTAAATTTCCATACTATAATTAGGGTATACTTCAAGGGTAGAGTAATATGCTAAATGCCTGCACTTTTAAAGAAAGGAAAGTTTAGAAATGTTAAGCGTCCACAGAATACCACATTAATGGGGGTAACAAGGGGAGTATATTTTTAGCCTTGTATTTGTCTTATCTTGTTCATTTATCCTAACTTTGGTTTACAGTATCTGTGATACCAGAATTGGAATGTAAAGAGAAGTGTTTTGTCTATGACTGAGGGATATGAATATCTTGTTTGCCAGCTACTGGTCGTTGGTTTGAACTCTACCAGGTTGTGCTTAAAGGCATTGCAGACTAGCCCCAAACCGCGTGCGGCCATCTGAAAAAGTTAACTTTCTGTTGCTTGCAAGTAACGTTTTGTTTGTGTCGCTACAAACTGCAGATGTAATGAATGGTGATACCCTTGTTATCTTTAGCTGGACCTGAGATGTCCATTGCTGTATTGTTTGTACACTGTGCTGTGGGTATTGACCGCAGCTGTATGTACTGACTGTACACTAGTGTCTAATTACCGACGGTATCAAGCTGTGTTTTTCTGGGATCGATGGTGGTGTCTGTTACACCTCATTCGAAACTATGTAAGATTACCCACATTAGAAGTTTCTTTTTGCGCGAGTCTTCACACCCTTTAAACTTTCTCCAAAACCTATTTCGGTCTGATATTATGGCTGGTTTACTCTCATTACATCAGAGATCTACTACTACGTTTTGTTAATTTCTCAATTGTTTGTTTGCATGTTTCAGCATGTGAGCAGCAGCCATGCCCTAAGGGGCAATATTTTTACCAGAGATTTTGCCAATGTAGAGGTAAGTTGTCACAAATATATGAGTCATCGTATTAAAAGGTGGTAGTATCCATATAGATGCTATTTTGTCATTTTCTACAGTGGGCTGTATTAGACCGTGCTCACTCTGGGATGATCAATGGTGGGGACATGGGGGTTGTACAGCACCAGCTTGATTTACCCCCAGTCTGTACCCCCTCCCTCGTAAATGTTTATCCAATATGCACCGCCAACCTCTGCCGCCCCCACCCCACCCATCCCACATACTCCAAATGTCTGGTGACATCACTGGACGTCCGAGTACTTTATAGTAACTACTGGCCTTGTACATGTAATAGATTTCCCAAATGCCCTCCATGTTAGTATGATTGATTGAGCAGAAACTCATGTGGCTACGTACAAGTATGTGCAACTAAGGTTGCAATGCAAGTTTTCGCTTTGAATCACTACAGCCATTTATCATGTCTGCAATTTAATGTTATCATCTACTTAATTAGCCATGACTTCAACTTTTGATTTATCCTCCAGTCTGTCATGAGAAATTGTGTCCAGCAGGTCAAACGTTTGACCATGATTCATGCTCCTGTGTTGGAGGTAATAAAACGCTGTTTTCTCGCTCTCCTTATATTCTTTAATGATAACAATTTAGTTCCTAAATCATAAAGTGCGATTGTCAATATAGAACATTTTTCGCAGTTGTAGATATATATATCTATATATATATATATATATATATATATATATATATATATATATATATATATAAGTGGTAGATATGACATGTGTGTTCACCAATCCTTGGAGAAATCTTGTTAGCAGTCTTTTCAAATAGTGGTAAAGAAATATTTTTATGCTTACCGATAAGCATTTACGTAACTATTCTAAAAACTACTATGATTCTTAATTCATGAAGTACTTCTCAATTACATATACCACTGGGTCATTTTTAACAAAGGAAACTTTAATTTGCCAACACTTCTATATATAAATTTTTGCAAGTTTCACAAAACGTTTGGAGTATCCTTTTTTATTAACAAATAGTTCTTTTGCTGGCCTATGTTTTACCTCACAACTTATGGTTGTTTCACCAATGTGATGAACTAGTGTGAGAAAATGATCCTGGATATAAAACATTATCCAAACATTTCGTCTTTCCGTAGACTGCAAAGAGGTCACCTGTCCAGCCGGTGAGAAGTTTTTACAACATGAGTGCAGATGCTATCGTGAGTTTTTTTTTTTTTGCTTAAAGAGTGGTTCAGTTTGAACAATAAATATTTGTTAAAAACTGTTTAAAATAGCAAATTTGTATATTTCACTGATTTATCAACACATTATTAATTTTTTTTATTCTAATAGTAGTTCAGAATTCATCCAATGCCAGAATATGTTTTCAGTCTAATGAAAGCTGTTTGTTACGGTACGAACAATGAAGAAATGGGTTGTTATGGTTCAATCATTAGGTCCCGAGTTCGAGTCACTCCAAGATTAATGTATGTCGTCCAGTTACAGAGTTGTTGACAATTGACAATTCATAATTATGGACATTAAGAGACTGACTTCGGTCAGCTTGCGGCTTTGATAAGCCAATGATGGCTTATTCGCGAGTTCCTGTGTTTTTTAATTTAGGCAGGAGAGTTCACATTGGAAGTTTCATTCCTCATTGATTTATTTTCAGCCTGCGAACCAATTGAATGTTCCTACGGTTATGTGTATGACATGGACCAGTGCAAATGTGTCAGAGGTGAGCAACCCAGCTTTGATAACAGCTTTTAACAGATTTCATCTTAAAATCTATTTGTTTATATAGGTACCCAGAACCCTGCAGCCAAGCTTTGCTATGTAAGGCATAATCTAGCATGCTGCAATGTTTCAGTTGATTGGTCTTCAGAGATATAATAATAATATCCCTATTGTTGCTATTGATCCATCCAAGCTGAGCCGGACTTTTGCAGCTGTAACAACTTTCCTTTTCGACGGTGGTTCAGTCGATCATCATCATTCTGTGCACACTACCAAGACATCATAGTGCCTGAGCTGATTATTGCAGCATGCACAAACATATTCCATATTGTTACTTGATTTAACCACACATTTAGAGTAACAAGTTGTATTTAATAATATTCTATAAGAAAATCTTCGAAGATTTTCTTCCCATTGGAGAAGGTTAAGTTGGCTGGCTCAAAAGAGGATCTGATACAATATGGGATAGGGGCATTACAACCGTTGGCACATACAGGGTCAATTAGGGAGCACAGGGGAAAGTTAATATATTCTCATTATCATATTATATCCAAGGAAAATGAGTACTTGAAATGGGACCTGGTGACGTGATTGTGTCCTGTACGGACCCAATATGACTTTGGGAGCCAGCCCAGATTATTTTATGAAATGTTTTATGCAAAGATCATTTTAATATGCAAAGTAGGTAAGCTGGCAAGTTACATTCATTGTTAAAAGGAAATTGCATGTGGTAGCCAGATAACGTTTCACTCAATATTGATATTTTTGCTTTGATATGAAACCGACAAGATTTTAAAATCTCTTTGTGGCATTCACTCAACAACAGCTGTCGAGTTTTGGTTTAGTTTCTTGGGTAGTGGATAGTAGTGGGAGAAGTAAACACTGGATCAAAATACAGCCAGTTGCTTTGAGTCTTTTAGGTTAAAAAGGAACAACGACTTTTTTATGGTAATTATCCAGATTTTACAACGGCAAGCTGGTGGCCAGATAGATCCTAGTGGAGGGATCCTGGTGGATTTCATATACAGCATAGATGTGAAGTTAATTGATACAGAAAGGAACCAAGAAACCAAAATAAGATCAAAGATAAAAAATAAAAAGAAGGATTCTGGCAGCGGTCACTGCTGATTTGGGGGTTAGGTTTCTTGGCTGAACTCGACATCAGACTCAGATTGAACATCTCAATTTAAATTGATTTTTATCCTTTTTTTATTCTTTTGTTTTTAGGTTGTGAACTGAGGACTTGTCCCGATGGACATGTGTTCGAACCAAGCAATTGTGAATGTTACCCCAGTAAGTACAAACATGCCCTCATCATGCAGTGTGTTGGAATGAAACAAAATCTTTTGTAGATATCTTAACCACGAAATTATCTAGCTGCTGTATGTTAATAATAGAAATGTTTCAATTTATTAAGAGGCAGCCATACTCTTCTATATATATATATATATATATATATATATATATATATATATATATATATATATATATATATATATATATATATATTGATCGATCTAAATTGATTGCTCATCTATTTCAAAATTATGAACATAGATAAAGGTACAGGAACGGGGGATATACTATCATTTTGACAAACAGGTTCTGCTATAGCGCCACCTATAGGAAGATAAGACGATTACGAATCACGGTACTTAAATGTGACGTCGTCTTTATTTCTGGTTCGTGTTTTAGCAGAGTACAGGACAGAATGTACAGCATTCGAATAGCAAAATATTGTATTACAACGAGGACAGAATAGAGGGCGCTAGGTAGAAACATATACCAAGCTGCAGCTGTTACATAATGAAATCAGTTTCATTGGTGGGCTTTTATGCTTTTATCACTTTTTCTTTCTGAATGGTTTTTAATTTGCAGGATGTGACCCAGCAAGATGTCCCTTTGGTAAAATATTTCTACCGGATACTTGCTCTTGTGTTCAAGGTAAGGAATAAAATAGAAACATCGCAAAGTGTAATGCAAAGTTTTTTAAGTTTTGTATATATACCGGTACCTTGTATGAAAGATGAAGATCAGGTTTTGAATACAGGAACCCAAAGTATTCTATGAGTGATAAACTTTAGATGCATTCAAAATTACTAGAAAACTTGAACATTAAATTAAACACAACAATTTATGTTCCGATCAGGCTGGAAATTATATAAGAAATGATATAAATTATGCGTAGGTTTTTGGCTGATCTCAGTCTCATTCAAGATCCCCTTAAGAAACTTTCTAAATGTTCAAAATACTAAACGCCAACCATTGTCTGAGTCGATTCTCAAGTATAATTCCATCTCTTACTGTACAATCATAAGGTCCCCAGTTCGAGTCCCTCCAAGATTAATGTATGTCGTCCAGTTACAGAGTTGTTGACAATTGACAATTCATAATCATGGACGTTAAATATGAATCTAAGAGACTGACTTCGGTCAGCTTGCGGCGTTGATAAGCCAATGATGGCTTCTTCGCGAGTTCCTGCTTGCAGGAGCATCTAAAATACATACATACATACACACATACAGCTTGAACAAACTAAATTAATTTAAGGTGTCATGAGACCAATGAGTTTCCTTTTGTTTTTGTAATTATCTGTATTATGTATACTAAATTAAAAAACTTGATATATTATTTATATATTATTTATATAATAGTTTAATTTTTTTTAGTATGTTGATGGTATACCCCATATACCTTCATTGGCTCCCTATCAGCTACAGAATTCAGTATAAACTACTTCTTCTCACCTTTTGTGCTCATCATCTGGAACAGCCTGTGTACCTGTCGCAATTTCTCTTGCCATAATCCAACTTGCACACTTCGTTCGTCCAACAAACTGTATTTAACTGTTCCTAAACCACGCTTGAAGACCTATGTGCTACAGAAGCTTCAAATACTCTGGCTCTTATCTCTGGAACAAGTTACCAGATCACATTCGAACATGCTCTAAACTTTCTACATTCAAAAGTCTACTTAAGACCCATCTTTTCACTTGTTCTTTTGTAAATTAATCTGCTTCCTTTGTGAAGTGCCTTGATCAGTGACTTTTGTCTACTGATTTGGTGCTATATAAGTCTCATTTATTATTATTATTATTATTATTATAATAATTATAATTATAATTATAATTATAATTATAATTATAATTATAATTATAATTATAATTATAATTATAATTATTATTATTATTATTATTATTATTATTATTATTATTATTATTATTATTATTATTATTATTATTATTATTATTATTATTATTATTATTATTACCTTCTTGTGTTTTGTTTCAGGACAGAGTATAACTGACACCTGCCCCTGGGACCATTGGAAGAATGTCATCACTCAGAAGTGTGAACGTAAGTAGTTTTACAGAAAAAAAATCATAAATTATTAAAAAATATCAAGATTATTGGAACCCTTTTTACAAAGTTTTCCACTTTCCCGGGGCAGAATATGATGCACGATTTATAGACGTCACTTTACTATATAAAATCAGGAGCCATTTGATATTATCTAATCTATCGTAAAATAATATTTTTCTCTTTCTTAATTGTGAAAACTATCTTTCATGTATTCTTTAGTTTTGTCTATTTATAAAGTTGTTGATCAGCTGAGTGATGATACTTATAAGCATTCAAAGAAAACGGCTCCTGGCATATTTCTTCCTAAATCTTAGGGGGCTGTTCGGTATTGAAGTAAAATGACCAGTCGTTCCTTTGCCCACAATTTTTCCCCCTTCTAAATTCCTGTGTTGAATTGTATAAATTTGATCCCATTGTAACTGTTTTTTGTTATTCTTTCTTATTTTTTGACAGCTTGTAACCCAGATGACTGTTCCGTGTTTAATTATGGGTCTTATTCGTTCGTGATGGGGGTCGACTACGAGACATGTTCCTGCATCAAAAGTTGTAAGTCTTTCTCTTCAGTGATTGACTTTCTCTGTTCTTTCTGTGAAGAGATTGATATGTCAGGTTGTAAGGGGTACAAACTTGTAGATGTAAATGAATGCTACTGCAAAACGTTTACCTTTCGAAAGGTTTCTTTATCACCCAAATTGACCCAAGAATGGAGAACAGTTTATATACAACAACAAAATGAACCCTAATTATGTTAGTTTTATATATGAGTGGCTAACCAGACCCGAATGTTACCATAGTTTAAAGTTTGTATGAACAAGTTTGATTTTTATCTGCATCAGAAATTGTCAGGCCAAGGGGATGGTTATATTTATGTATTTATATTTTCAATTTTCAATAACCTATCCGTGACATACTATTCAGATCTCTCTGAACAGTAGGATCAACATAACATTGATAAAACATGGGTATCATCATGATTTTAAGGTTGCATGCCTTGTCACTAACAAGATGCTATCAATAACAAGATGATAATTTCCTTGTCTCCTCAAATCTCCATTAGATTGTACCCCGACAGTTTGCAGGGAGAACACATTTTTCGACCATACTACATGTTTTTGTAGGCCAAGTAAGTATAAACTTATTGCGACATTTCAAGAGTTTCGTCTACTGCATGGATACCCCCCCCCCCCCAAAAAAAACAGCTGTATATAAAAGAGTGTAATAAATTGGTTGTAATTTGTCTAAGTTGCTCATTTGTGATAGAATTTGAGGGATATGAGATTAAAGTTTTGGACTGTCTGGATAATCTTCTAAAATGCACTCTCGAAAAGAACCAGAGCAACGCGAAGAGGAAATATTAACAACTTTGTTTCTACCAAAGATCTGGGAAGGTGTTCCAGAAGGGTGGTGGCCAATGCAGAGATGTAAATATGGAAGACATATATAGACAAGGCAAGGAGAGGGTTGCAGTCATTAAGCATATTTAAAAACTTCTGGGAAAACCTATTTCATTATTTTAAGACTACAAAAGTAACAATGGGTAACAGGGGCGTCGGAGCCGGTACCAATATTCACGGCGCAAAAAGAAAGAAAGTAGGACTAAGAAAAAAAAATGGCAAAAAATGATGCCATGGCAAATAATTATGACGGCAAGTACGGCAAGTAGGCTAAATGTGACTACTCTGGCATGGCAGGGGTCTTGTTTTCAAGCTCGGGAAGTGCCATTTCCTGCAATCTGGGAGGCATTTTTTCAAAATTTTCTCCATTACGCTACGCGCCAATCATGGTGGCGCGTAGCGTAGTTTTACCTATCAAACGTCCCCGATAACTATGATAGATGGCCACACTCTGATCTGCCGTACCAATCCCAAATAGCTTCCGACGCCCCTGGGTAAGCATACATGATCACACACGATGTAATTAGGGGACTAGGGTTGAGAATGGATGATTAAAATAGATTTGAAAGTTACCTAACTGGATAGGGTGTTCAGTTTACTAAACGTTACATACATATAACTTACCTAATCAACCACCGCCCAGTTGCAACAAGTTTGTTAAACTACTTTCATGTACTATGTCATGCTTCAAAGCGCAGTGAACTGACAGAATAAAGCAGAAAGGGTTATCATATTTCTAGCAGATAAAGTAAGTTAGGAACTGGTCATACTGTCAAGTATGAGTGCTTTGCAGCATGATTTAAGAGGGCAGTATAGAGCGGTATATAAGCATTAGAATTTTTTCTTTTCACAGACTGCTGGGGAAGGACTTACCTATGCCCGCTCGGTCAAATTTATGACAGTGAAACTTGTTCGTGTGTTGGTAAGTTTCATCTGTGGACTTTCTCAACATTCAGTTCTGGTTTCCCCAGCAATTTAATTATTTATTAATTGTTTAACTTACATTAGTAGAATCAGAATGCAGCTGTTTTCACAACTTGGAAGTTTCACAAACTGTAGTCAGTCATACCTTATATTGATGAGTCTACAATTCCACATGGGTTGAGTCCCAGCTTCCACAAGAACATGCCAGAAAATAAATTGGTTTTCTTGGTCATATTTATGGTGATAGTAAGTATTTTTCCAACATAAATTTACAAATTACTTTAATTTCATCTTTTATTTTTTTTGTCTTTTGTTTTTAAATTTTTCTTGCAGATAACTGTACCCCTATCGTTTGTAAATTTGGGCAGTTCTTTGATACCGATCTCTGCAGTTGCAGATCATTCCGTAAGTACTTCTCGATTAAAACTATAAAAAAAATCACAATATTTCAGAACCATGTATCATTAATTCCGATGGGTCTCTGTGTTGTCAACGTTGGCCCTAATAAAAACAATGTTTGGAATTTTTAGAGCTACTTTCAAGAATCATTGCAAAGCTACTGACATGATTATTCTTTCCGCCAATGTGTTCATTGACTATACCCAACACTTTGTGAGGGATGGCATCGCTAGCTCAGTAGTTCAAGAGACGGCATTCACGCAAATGGGAATTAGATATCGAATGTAAACACTGCAGTTTGCTTTTAAACTACAGTTGGATGGTCAAGCTTATGTTTGTATACCTGGTTTATATCAACTTTGCTGAAATCATTTCACTTGAAATTGCTCTGCATGCCAATGTCTGGTTGGCAACATGCATACAATGGATTGGTTCAGGTGTTTGACATGTCTATTTTGTATGAAAGAGCACAAAAAGACAAAAAGAACAGTGAAGAAACTACCATGATAGCATGCTCTGTTAAGGAGATATGACACTTTGAAGATATCAAAATTTCTTTGAAAATGACTGGTGTAGAAAGACTACTGTGAGGGATGTGATGTCACATCCTCACTTCCTTAACATGTGTGAATATATTTCTTTAAAAATTATATACATTTTTTTACACATTTGAAAATAATATAATCAAAGATTCTTCAGATGTTTAATCTCAAATACTTCCTTTGACAAATATGAGATCTCCTGACATATCTTTTGGTTGAAAGTCATGAAATCTCACAAAATATTTAGAGAAAAAACAAAGACAGTTTTTCACCATTGTGTTTCTTTTATTGTCCTCTTTCATATAACATAAACATGTATGACAACTGAACCAATCCTTTAATTTACCAACAGGACTATTGCCAAGAAAGTTTTCACACAAGAAAAGAGTTTAAACAAAAGTTGAAAGTGTTCACTACATTGTAAGAGGAGTTAAATGTTGTGAGGGGGGGGGGGGGTATATACTATTATCTTATACCTATTTCATTTTGCAGCTCAGTTAATAGAGCATGCACTATAGGGCCTGTAACCCCAATGTCTCTCTGGTTCCAATCCCTTTCTAGCCAAAAATTTCTTTGCTTCTTATCCCAAAAAAATTGCAGCTTGTCAGAAGATAAAGTGCAAAGTGGGAGAATTGTTTGATGAGAAGGAGTGCCGATGCCGACCAAGTGAGTTATTGTGATCATTGAGTGCAGTGATGATGGTAATATGTCAATGCTATCACACGATTAAACTCTTCTTGTATGCATTTTCTCTCCTTCAAAGCCATCTCTCATTCTTAAGTTAAAAGCAAAGCAAACCATAACATTTCTGTTTTCTTTTTCATATCTTTCCTTGCCTAGGCCCACAAATATCTGTCCATTTCCTCTCTCTCACTTTACAAGGATAGCACCACTAAATATACTTTTGTTTTTTCATCTAGTTTCATGAATAGAGCAGCTGTTCTTTTGTCATGCATAGCGCCACCTACATTCGCTATCGTTTCTCTCATGTTTTCATGCATAGCGCCATCAATTTTTTCTTTCTTCTTGTTTCTCTCAGTTTTTCTTCAATACCCCCACCAATTTAATCAGTGCACTAAAAGAGACCCTCCTAATCAATCCCATCTTTAATGTATGTTTTTTTCTTCTTTTTTTTATCCATTTTCTGTCTATCATAAAGAAATCGTTCTCATTTTGTATATTACATAACTGTTGCAGGCATTGATACTTTGGCAGACCTTTTATTGGGACTTAAAACCATCATGCAATGCTGTGACTGTCCCATCACAAAAACATCAAAATTGTAGATCAAATTGTGTCAAAAGACTCCCTACTGTCGGCTGTTACTAGCTGCTGTTTGTAGTTTTAATGAATCCGCTGTGCAGACAAGTTGTACAATTTGAGGAGAATGGAACAACTGAATTATATTTATAATAATTTATGGAGTATGCGAACAATACAATCACAAACCATTTCCTTCTGCATGAACTGAATACATGGAGTGTGCTTGTTTCCCATCTGACAAAATGCAGTTGTTATATACCAGTCATTATACTACACCTCAGCAAAAGATAGTTTAGAAAAGACTCAATGTGAAATTGAATCTTCAAAAATGTTTGTTTATATACTTAATTTTTTAGAGGCAAAAAAAAAATTGGTTTACATTCATCCAAGTTTTTCCTTCCTCTCGATATTAATATAATTTTTTTTTCTAGTCTGTTGTAATTTCCTGTAGAGAGACATGTCAGCAAAGACATTTTTCAAGTCTCTCTGCCAATGTCATCCTCTCCTCCCTCAGCTCCTCCCCCCGCCCCTTTCTCTCCACCCCAACCCCTTCTTTCCAGTCTCTCTTCAGTCGTAAAGTTTACATTATCTCTTTCAATTCTTCTCCTGCAGTTTGCAGTAGGAGGGCACGTTGTCCTAGTGGCCAAACCTGGCACGAAAAAATATGCGGATGTAGAAGTGAGTCGCTTCCTATTCCGTTTTTTTTATCATTTTTTCTTTTTTGTGTTTTTTGCCTGGACAGATTATACACATAAACCTCTGGCTGTATTCCTTTTTTTTAAATTCAGTGTGAGCTCTATGAGCTGTACAAGTGCTATGAAACATATAGGGCTATCCTTTTAGTTCTCACCCAACTTGTTGGAGCCAATTTCAAACCGAAATATAAACATTCTAAATCACAATGATATGTAAATGAGGTATGTCTGGCGTGAAAATGTGTGGCATTTGATTGAAATTTTCAAGATATGAAATATCTGTTGTGAATTAAAAAAATATGCAAGTCATATATGCAAAACATAATTTACTGTTGCTATGTGCCTTAATGTTATAGCTCTAACAGGACTAGCGGTGTTTGAAATCAGACACAAACAACACACAACGCACCAATGTGGGATATGGTTTTTATTCTAGCATTTTGTTCAAATTAGAACAGTACGTAGCAGTTGAATAACATTGATGGTCCTGAAATTTATATCCAAATTCGATTTTGTATCTTAAACAAAAGACAACTCAAGATGGGTTGCAAACTGCAATTTCTCACGGCATAAAAATTATATCATTTTTATATTAATTTAAAACCAATTTATGAAATTGTTTGCCCACAAATCTTCACATGGAGAGAACCATTACCATGGCAACGGCACACAACTGCTTCAAATGGTCACTACAAGTTGATCTGGTCTGTAGTATTTAGATTTCTATCAAGAATCAATGGGTGTTGAACTAATCATGATATTTTGTGTGAATAAAATAATATACTTTATTCTTTTTGTGTATCCCTTGTTATACATGACGTCACATCTCAGTGCTATCTGGTCCTTTTGTTTCCCCTAAACATTTGTCGTTATCCTTTCCTGCAGGGTGCAACTATGCGGACCAACCTTGCCTCTTGCCAAATCAGAAGTGGGCGAGGAAGACATGTTCTTGTGAAGGTATTTCTTTGTGTTCTTTTCTCCCATTTGTCTGTGTGTGTATGCGTGTGTGTGTGTGTGTGTGTGTGTGTGTGTGTGTGTGTGTGTGTGTGTGTGTATGCATGTGTTTGTGTCTTGTATACAAATGCAGAGTATAGAAAATCATGCTACTACTCTTTGGATAAATAGAGGGCAGCAAAAACTGAAAACTCAATGTACTTGTTTTTTTCAAAAAAGTATTGCTCATTTCCTCAGATGACATTGAAATCTGAAGGTGGCTACATATAGGGGGGGTTTTGGTCAGTGTGTTAGTGGTGGGGGGGGGCATTAGTATGGCATGGTACAAAATATTGATTAAAGAGATGTTATCCTCACTACTCGATATCCTACATTTAATAAATTGTTGCTCGTTTCCTCAGACTACATTATAATCTGAAGGTGGCTATATAGGGGTGTGTGTGTGGTATGTGTGTTAGTGGTGGGGGTGGGGAGGGGAGGGCATGAGTATGATATGGTACAAAATATTGGATAAATATATGTCATCCTCACAACTCGATATCCTACTTTTAATAAATTGTTGCTCATTGCCTCAGAGTTCATTGATCACCCCAAGATGGCTATATTGGTGTGGTCGATTATTGGTGGGGAAGGGAGGGGGGAGTGGGGGTGTGGTATGGTATAGCATTAACTATTGAATAGACTGATATATAATTGAAATATATTCTTGCTCACTTCCTTAGACTACAATGAAATCCCATGGGGATATGGGTGGGTTGTGTGGTTGCATGGTGTGATGATGAAGGGGGGGGGGGGGTACAGGATACAGTTTGGTACCATACAAAAGATTGGATACAGGAATTTAAAACTCCAAACGTGATGTCCTACTTTAAATAGATTATTCCTCATACTGGACATTGGAACCCACTGGCTATTAGTGTGTGCGTGAGGGTGGGAGGGGGAGGAGGGGGCAGGGGTGGAATTTGGGTGTGGGTATGTTACGGTAGAAACTATCAGACAGAGGAATGTTAAAACACTCAATATTTTTCCTATTTTGTTGCTCATTTCCTCAGTCTGCATAGAAGTCCAAGCTGTGAGTTGTGTGATTGTTTACAATTCACATAAACTCCATGATACCCTCCCATCATTTACATTATTTCTCATTTCTTCAGACTGTATCCAAGTCCCAAGGTGGTTGTGCCCACTTGTCAAACACAGCTTTACCGGTCTGAATCTGTGCAACTGTGTTCCTGACAATGTGGGTGACTATAATTACGGTTGGTTTGCCCACTCTAGCAGTTATTACTAGTCAGGATGGCAAAGAAAGAAGAAGAAGTTTTTGGGGTCGATTGGTTGATGAGATCCTGTCCTCAGTACGAAGAAACCAGGAACAGAAACCAGTCATCGTAGATTCTCAGTGGATTTATGTGATGGCAGACTGACAAACAAAATGGGTCCCAGGCTGTCGATGGACCATATTCACATTTGCAAATTATCCTATTCAGATTTATCTGAATAATTATCTCCATTCAATTAACTATTATAAGCTATTTATAGAACTTGAGCAAATCCATTCCTTTGAACAGATTTGTAGAAACTACAAACTGTGAAGTATAAGGATATGTAGAAGAGTATTACTGTTGTGTCAAAATTATATGATAAAAGTTGGAAGTATTTATACATATAAAAAAAATTATTAAATGCCATGTGAATTGTTGTTGTGCATAAAGGCCTGGGAACACATCATTTAGTATGGTATAACACCTTTGCCTGTGGTTGTATGCATGGGAAGTTCAAGTTTTTTTTTTTTTTTAATTCATGGTCATAAGTCTATTTACCTCTTGTTTTACAGTATTTTCTTACTCAAGAAGGTGTGTGTATTGCTTCCCTGGCATTTTCCCCAGTGCTTTTGAATTGTTTTTTTTCTACAGTGCTCTTAAGGATAGAGATATGCCCATTTGGTAAAATCTTTTTCCATGTTATAACAGGAGGGGGAAAAAAAATTGAAACTGAACCAACTTTCGACCACTCTAGTACCTACTGTATATTGCTGCATTGCCTTTTTCAGATCTTCAAATAGATTTGTGGCTAGTAATAGGTCAATAAAGAGAGTTACTTTCATATTAGAGGATTCCACTTAAAAATTGAGCTGCTTTTTAAGGATGTTTATTGTTTTTGGGTTAATAGTTTAGTGCTACACTGCATTGCACTGCTATACCATAACAATACAGTGTCATTGTTCAAGTTCAACTTGAATATAGCTAAGTCTCTCTTCAGATAATGAAGCAGCAAACAAATGTATATATACTTTTGAAATTTCCAAACTTGCATTTTAATATCTGATAATTATATACTGAAGTAAAATTATAGTGTCTGGGTGACAAAATGTTGAGAACTGAATGGAATCATGTGTTTCTGATTCATTAAGCTACATTTGTCACAAAGAGAAATATCTAGGGAGGTGATCGACTGTCTTAAATAAGATTCATTGCCAACTTATTTGTGAAAAATACTCAGTAGGTTAATTACTGAGCCTAATTTACTGACCAATGTGGACGCATTGCAAAGCTTAAACTTGTTCGCTTGTTTAAACTAACTTGTGAAATACTCAGTAGGACAAATCACAAAGCTTCCATTACATCGTTGAATACAATCTATCGATTGTGAACAATTACTCGTGAAATAAACGGTAGGTTTAATTTGCTAGTCACACAGTTTGCTTTATCAGGGTGGTGGGACAGGAGGGTGCTTCATGTAGATAAGGCATTTTCATGTTTAAGTAATGTTGATAATGTCCCCAAAGATTGATGAGAGTAAATCAGTTATGATAATGAACTATGTTATTATAATTATTATGTTTTGGTATGTATCTGCATATTTTAGTAGATTATTGTTAGATCACTAAACATACTCAGTAAGTGAAGCTCTATCTACTTATATATGTGTATATACATGTATGTATATGTATTTATATGTGTGTATATGTGTATATATATGTATGTATATATATATATATATATATATATCACTACAATTTCAATTATAGTATATATATAGTATATATATATATATATATATATATATATATATATATCGTCCCAGGGGGGCCAAAATTCCAAAAATCCCCAATTAACTTATTGCACGACTATTTGGTCAGGAACCTATTCTACAAATCTTAATCACCTATGTGTCCTCCAGAAGAGAGCTATCCGCCATATTTCACATGCTGCACCACGTGATCATACTAGCCCATTATTCAAAAGATTAAATTTATTAAAACTAAATGAAATTATAAGAGTTCAGCTTGCAACATTTACATATAAAGCATGGAATGGATTGCTACCCGAGGCTTTTAAAGATTTTATTTATAGTAATAGACTAATTCACAACCATCAAACACGCCATTGTAATAACGCACATGTTTTATCCCATCGAAGTACTATGGGTTCTTTAAGCCCTCGTATTCGTGCTGTCAAAACGTGGAATAATCTCCAGGATAATGTTAAGAATAAGCCTTCTTACTCTGTATTCAAAAGGAATCTCCAAACTGTAATTATTTCTCACTATTGATGGATTTATTCTTGTGTGTTTGTGATTAAGATCATTATAAAGAAATAGGATTGTTTATTAAGATTATTAATTTCAATTAGCGTCAATTCGATTATTTCATCATTGTAGATGCTACTATTAACTTTTTTTTTCTATTCTTAAGTTTGTCTCTCTTTTTTCTTTTTGGGGAGTCTCCTACTTTGTTAAACCTTGCAGGCTTTATAGGAGACTTCCCGTCACACTGTAAATTGTTTATTGTAAACAAATAAATATACAAATATTACCATTGACATAACGTTG
>TCONS_00027485	evm.TU.Chr19.389
AAACTGTCCTTGTAAGTTCGTGACCACGTTGTGCGCAGTGTTTAAACATACTTCGAATTGGTTGTCTTCTTCATATTAACAAAATTCTCTTGGAGTATTTCCAGTGTAAATTATCAAAGATTATGGCGAGTAAGACAGTTCTACGAGCAGTTCTCCTAACAGTTTTCGTTTGTAAGTTCCGTTTTTCTCTTGAATTTTCATTCATTTATCAATCGATTGAATTATTAGTGTAATTTAAAATCGAATTTGCAAATATAAAGTTTGATTTTTTTGTCAGCGAAATTATAAACCAACTGAGATATATTATAGTTGAGAGTACGCTCACTGTATTAATTTTACGTATGGTACGTCGTCGCTTATAAATGTTATTTAAAGTTGTGCATCTTTCTTAAGCACGGCCATACATAGGAAACAGTTTTGTACTTTTGAATATTCTATTTATACTATTTATATCATATTAAATAATATCATGCTTTGCTGTGTACTTGGGTGGAAAAACAACAGTTGAATGTACGTTTGTGCGGTATATTTTAATATTATGCAATAATAAATACATTTCAAGTTGCTGTACACTAATGAATCCTAGAAAGGAATCAATACCATCATGCGAGATCAGTTATAGAATGCTAGCAGGCTGTCGATACCTACATCGAAAACAACATCTCATTGGCATTTTATAGTAAATAGACATATCAGTAACCTCAAGCTGTATTTTCTTCAACTTAATGATTTGTCTACGCAATTGGTACTGCATGTGCTTCATAAAACGTGTCGCGGATCGTTGGCATAATCTGGTACAAATAATTTTCAATACACTTTATATATCTAACATTTACCCTTAGGAGTCAGCCAGGCCCTTAGCAAGCCTGGGGAACGTAGTTCCCCCCCCCCCAACTCCTCCCATGCATACCAAGTTGCCCCCCTCCCACCCACCCCCAAAACACACGCACTTACACATTAACGCCAACATCATGGATACAAAATGCTCCTTACAAGTTACCGAAACATTGATTTTTAATGATGGCGCCGCCTAACTCAGAATTAGGGCCTATACTTGGCCTATGCATGGTCTGAAAGTAGCACGCATAGACCTTTGCTTGAGTGTCTCTTCATTGTGTTTTCTTAAAAAGGCCTGACTAGTGCAGCGGCAATTCTTGATTGTAGAATCTATTGTGAGCTTGCCACAGATATTAACAGTCCAGATCTGCTTGTGACATCAACACCCGCAGAGTGTGAATGTGTTCAGGAAGAAGAATTTGATGGTAAGTCAAAACAGATTTATTATACTACAATGCTATATATGTCACATAAATTGTTGAAAAGGTCTTCCGCTCGTCGATATAGCTTTGAATAAATTAAAGCTATCTCTAATTCATTGGCATATATTTATTAATTTATTACATAATTTATTTAATGCTATAGTCTCTATTCCATTTCAAGATAATCTACGAAATTCATTTAAATTATATTTTGAATTTGCTGGAAGATATCTTGGATTCTTGAAAAGACATCTTTAAACAATAAAAAAACACAATCAGTGCTTCATTATTGTTGCTAATTGCTTAATTAGGCAGACCATGCACACCATATAGGCATACCCTGCACAGTATTTAAACTTTTCATAATGTTTTCTTACAAAATGATTTTAAAAAAATCTTGTTAATCGAACATGTTGGTAATTATCATCAAGCAGATTTTTCGCACAAAATTATAATTTTCAGATTTTGATATCCTCCTTCTGACTCCAGGTGAACTTTCGTAGACTTTCCAGACCTGTCAATAAAATAAAAGTAAACGTTTATTAGTACCAAATAATAGACATTTTGGACGGTTAAATTTGAAACAAATATTCCTAGGTTCTCATAAAATAAGGTGTTTAATCTAGATTAGAAAACAAAGTAAACAATAAGCTACTGTTTGGGTAATTACCCTTCTCCTCCATGTCAAAATTTAATTTGGTTAAATTTTGTTTTGTTTTTAACTTTGTAGATTATTCAGGTGATGGTTCTGGTGGAATTATTCTGACTCCCTGTGAAATTTACTGTGACATCAAAGAAAGGGATCTCTCGAAAAGAAACTTGATCCGACCGGGTGGATGCACGTGTGACTCAGATCCAATACCTACAGGTGGTAAGGAAACTTTTAACATAGGTTACACTTCCAGGGAAAAAAATAAATAAAAAAATGTCCTTCATTTGTAACAACCTTTTTGGGAATGTCTGCATTTAGACATGGAATTGGTAATACAGAGTTCTTTTCCTAATTATGAGATCATTTTGCATGATAGTAGTAATCATTACTTTGATCAACAAATTCAGGAAAGGAGGGTTGATTTTCAAAGGGCTGCAAGCGAAAAAAGAAAAGAAACATTACCGTGAAGTTTACAGGATAAATTATTTTGGTACTGAATACTGCACCATTTTTGTGTCCATAAGTAGTCCTGAGTAGAAAAAGTGGTCCTTACCACTTGAATACGTCGACCCTCTACTTAGATTGATGGGTATCCTAATAAAGTGTTTAATGGTTTGATGCAATTTTGAAATGAGTTTGTATTTAACTTGTTAACAAAATTTCAAATTTATTATCTTTCAGAATGTCAGGAACTAGAGTGTCCAGAATGGTATCATTTTGACAAGTCAAGTTGCAAGTGCGTTACATCGAAGTGTCCCTCTCATTATGTTCGTATCGATGAACGTTGTGAATATTGTAACCTTGAATGTTCAGCCGGTTACTATGTGGACAACACATGTGAGTGTGCTCTTAACCCTTGTCCAGTAGGATCTATTCGTGTGGGTGATAACTGTGAAGTTCCAAATTGCGATGTGGAGTGTCCAGAGGGGACATACTTTGACAACTTGACATGCCAATGTTACGAAAAGCCCTGCCCTTTGGGATACCAGTCTGTTGATGATCGTTGTGAACGTAAGTGTGTGCATTGCATAACAGATTATTGTCAGCTATAATAGTAGGAAAGATTGGCTTCAGATCTATCAGAACAGAGCCATATGTATAATTGTTTTCCTTTTTCCTTTATTTTTCTTTGGGTAGAAATATGATGATGGTATTTTGGCACCAATTTGTTTAAGAGAAACGCTTTAGAAATATTCGTACGTACTTGATATTCTGCTATGAGATGAATATTTTATATCCCCCCTACCTCCCCCCCTTTTTTTTATATTGTTATATTTTGTCACTTCAAGTGATTTGTTTCCTACCTGATATGGTTCCGGTTAAAACTTTATTTGACCGTGCTACAATTCAGGAAACATAAGATCCACATAATGATCCACATAATGATCCACATAATGTTCACATAATGATCACATAATAATCACATAATGATCACATAATAATAACATAATGATCCACAAAATGTTCACATAATGATCCACATAATGTTCGCATAATGATCCACATAATATGATCCACATAATGATCACATTATGATCCACATAATGATCCACATATTGTTCACGTAATGATCCCATAATAATCACATAATGTTCACATAATGTTCACATAATGATCACATAATGATCCACATAATGATCCACATAATGATACACATACTGATTCACATAATGATCACATAATGATCCACATAATGTTCACATAATGTTCACATAATGATCACATAATGATCACATAATGATCCACATAATGATCCACATAATGATCCACATAATGATACACATACTGATTCACATAATGATCACATAATGATCACATTATGATCCACATAATGATCCACATAATGTTCACATAATGATCCACATAATGATCCACATTATGATCACATAATGATCCACATAATGATCCACATAAGGATACACATAATGATCACATGATCCACATAATGATCCACATAATGATCACATTATGATCCACATAATGATCCACATAATGTTCACATAATGATCCACATAATGATCACATAACGATCCACATAATGATCCACATAATGTTCACATAATGATCACATAATGTTCACATAATGATCCACATAAAGTTCACATAATGATCCACATAATGTTCACATAATGATCCACATAATGATCCCATAATGATCTACATAATGATCCACTTAATGATCACATAATAATCACAATGATCCACAAAATGTTCACATAATAATCACATAATAATCACATAATGATCCACATAATGATCCACATCATGTTCACATAATGATCCACATAATGATCCACATAATTATCCACATAGCAAGGTACTTATTTTAGCAGCTGTGGCAGAATGCAAACGATGTGAACTTGTTATTGAAAGTTTTAGTTAGACATTATAAGTGCTTCGATAGCTACATCAGAGGAAGGAGCAGGACCATATGGAGCGAAGGATCTAACTGTAATATAAGTGATATTAGAAAGGGATTCAAGTAATATTTTGCCATGCTACTATTTAGGGTTTACTTCGAGTATACTGATTTACATTAAGCTTACAGAAAATTCTGCTTTGAATTTCCATTCTATCATTACGGTACACTTCAAGGGTTAGAGAGTAATATACAAAATGCCTGCACTAGTAAAGAAAGGAAAGTTTAGAAATGTTAAGCTTCCACAGAATACCACATTAAAGGGAGAGTATATCGATTTACATTAAGCTTTACAGCCACAGATAAAATTCTGCTATAAATTTCCATACTATAATTAGGGTAAAGGCTACTTCAAGGGTAGAGTAATATACTAAATGGCAGCATTTTTAAAGAAAGGAAAGTTTCAAAATTTTAAGCTTCCACAGTTTTCCACATTAATCGGGGGTAACAAGGAGAGTATACTGATTTACATTAAGCTTACAGCCACAGATAAAATTCTGCTTTAAATTTCCATACTATAATTAGGGTATACTTCAAGGGTAGAGTAATATGCTAAATGCCTGCACTTTTAAAGAAAGGAAAGTTTAGAAATGTTAAGCGTCCACAGAATACCACATTAATGGGGGTAACAAGGGGAGTATATTTTTAGCCTTGTATTTGTCTTATCTTGTTCATTTATCCTAACTTTGGTTTACAGTATCTGTGATACCAGAATTGGAATGTAAAGAGAAGTGTTTTGTCTATGACTGAGGGATATGAATATCTTGTTTGCCAGCTACTGGTCGTTGGTTTGAACTCTACCAGGTTGTGCTTAAAGGCATTGCAGACTAGCCCCAAACCGCGTGCGGCCATCTGAAAAAGTTAACTTTCTGTTGCTTGCAAGTAACGTTTTGTTTGTGTCGCTACAAACTGCAGATGTAATGAATGGTGATACCCTTGTTATCTTTAGCTGGACCTGAGATGTCCATTGCTGTATTGTTTGTACACTGTGCTGTGGGTATTGACCGCAGCTGTATGTACTGACTGTACACTAGTGTCTAATTACCGACGGTATCAAGCTGTGTTTTTCTGGGATCGATGGTGGTGTCTGTTACACCTCATTCGAAACTATGTAAGATTACCCACATTAGAAGTTTCTTTTTGCGCGAGTCTTCACACCCTTTAAACTTTCTCCAAAACCTATTTCGGTCTGATATTATGGCTGGTTTACTCTCATTACATCAGAGATCTACTACTACGTTTTGTTAATTTCTCAATTGTTTGTTTGCATGTTTCAGCATGTGAGCAGCAGCCATGCCCTAAGGGGCAATATTTTTACCAGAGATTTTGCCAATGTAGAGGTAAGTTGTCACAAATATATGAGTCATCGTATTAAAAGGTGGTAGTATCCATATAGATGCTATTTTGTCATTTTCTACAGTGGGCTGTATTAGACCGTGCTCACTCTGGGATGATCAATGGTGGGGACATGGGGGTTGTACAGCACCAGCTTGATTTACCCCCAGTCTGTACCCCCTCCCTCGTAAATGTTTATCCAATATGCACCGCCAACCTCTGCCGCCCCCACCCCACCCATCCCACATACTCCAAATGTCTGGTGACATCACTGGACGTCCGAGTACTTTATAGTAACTACTGGCCTTGTACATGTAATAGATTTCCCAAATGCCCTCCATGTTAGTATGATTGATTGAGCAGAAACTCATGTGGCTACGTACAAGTATGTGCAACTAAGGTTGCAATGCAAGTTTTCGCTTTGAATCACTACAGCCATTTATCATGTCTGCAATTTAATGTTATCATCTACTTAATTAGCCATGACTTCAACTTTTGATTTATCCTCCAGTCTGTCATGAGAAATTGTGTCCAGCAGGTCAAACGTTTGACCATGATTCATGCTCCTGTGTTGGAGGTAATAAAACGCTGTTTTCTCGCTCTCCTTATATTCTTTAATGATAACAATTTAGTTCCTAAATCATAAAGTGCGATTGTCAATATAGAACATTTTTCGCAGTTGTAGATATATATATCTATATATATATATATATATATATATATATATATATATATATATATATATATAAGTGGTAGATATGACATGTGTGTTCACCAATCCTTGGAGAAATCTTGTTAGCAGTCTTTTCAAATAGTGGTAAAGAAATATTTTTATGCTTACCGATAAGCATTTACGTAACTATTCTAAAAACTACTATGATTCTTAATTCATGAAGTACTTCTCAATTACATATACCACTGGGTCATTTTTAACAAAGGAAACTTTAATTTGCCAACACTTCTATATATAAATTTTTGCAAGTTTCACAAAACGTTTGGAGTATCCTTTTTTATTAACAAATAGTTCTTTTGCTGGCCTATGTTTTACCTCACAACTTATGGTTGTTTCACCAATGTGATGAACTAGTGTGAGAAAATGATCCTGGATATAAAACATTATCCAAACATTTCGTCTTTCCGTAGACTGCAAAGAGGTCACCTGTCCAGCCGGTGAGAAGTTTTTACAACATGAGTGCAGATGCTATCGTGAGTTTTTTTTTTTTTGCTTAAAGAGTGGTTCAGTTTGAACAATAAATATTTGTTAAAAACTGTTTAAAATAGCAAATTTGTATATTTCACTGATTTATCAACACATTATTAATTTTTTTTATTCTAATAGTAGTTCAGAATTCATCCAATGCCAGAATATGTTTTCAGTCTAATGAAAGCTGTTTGTTACGGTACGAACAATGAAGAAATGGGTTGTTATGGTTCAATCATTAGGTCCCGAGTTCGAGTCACTCCAAGATTAATGTATGTCGTCCAGTTACAGAGTTGTTGACAATTGACAATTCATAATTATGGACATTAAGAGACTGACTTCGGTCAGCTTGCGGCTTTGATAAGCCAATGATGGCTTATTCGCGAGTTCCTGTGTTTTTTAATTTAGGCAGGAGAGTTCACATTGGAAGTTTCATTCCTCATTGATTTATTTTCAGCCTGCGAACCAATTGAATGTTCCTACGGTTATGTGTATGACATGGACCAGTGCAAATGTGTCAGAGGTGAGCAACCCAGCTTTGATAACAGCTTTTAACAGATTTCATCTTAAAATCTATTTGTTTATATAGGTACCCAGAACCCTGCAGCCAAGCTTTGCTATGTAAGGCATAATCTAGCATGCTGCAATGTTTCAGTTGATTGGTCTTCAGAGATATAATAATAATATCCCTATTGTTGCTATTGATCCATCCAAGCTGAGCCGGACTTTTGCAGCTGTAACAACTTTCCTTTTCGACGGTGGTTCAGTCGATCATCATCATTCTGTGCACACTACCAAGACATCATAGTGCCTGAGCTGATTATTGCAGCATGCACAAACATATTCCATATTGTTACTTGATTTAACCACACATTTAGAGTAACAAGTTGTATTTAATAATATTCTATAAGAAAATCTTCGAAGATTTTCTTCCCATTGGAGAAGGTTAAGTTGGCTGGCTCAAAAGAGGATCTGATACAATATGGGATAGGGGCATTACAACCGTTGGCACATACAGGGTCAATTAGGGAGCACAGGGGAAAGTTAATATATTCTCATTATCATATTATATCCAAGGAAAATGAGTACTTGAAATGGGACCTGGTGACGTGATTGTGTCCTGTACGGACCCAATATGACTTTGGGAGCCAGCCCAGATTATTTTATGAAATGTTTTATGCAAAGATCATTTTAATATGCAAAGTAGGTAAGCTGGCAAGTTACATTCATTGTTAAAAGGAAATTGCATGTGGTAGCCAGATAACGTTTCACTCAATATTGATATTTTTGCTTTGATATGAAACCGACAAGATTTTAAAATCTCTTTGTGGCATTCACTCAACAACAGCTGTCGAGTTTTGGTTTAGTTTCTTGGGTAGTGGATAGTAGTGGGAGAAGTAAACACTGGATCAAAATACAGCCAGTTGCTTTGAGTCTTTTAGGTTAAAAAGGAACAACGACTTTTTTATGGTAATTATCCAGATTTTACAACGGCAAGCTGGTGGCCAGATAGATCCTAGTGGAGGGATCCTGGTGGATTTCATATACAGCATAGATGTGAAGTTAATTGATACAGAAAGGAACCAAGAAACCAAAATAAGATCAAAGATAAAAAATAAAAAGAAGGATTCTGGCAGCGGTCACTGCTGATTTGGGGGTTAGGTTTCTTGGCTGAACTCGACATCAGACTCAGATTGAACATCTCAATTTAAATTGATTTTTATCCTTTTTTTATTCTTTTGTTTTTAGGTTGTGAACTGAGGACTTGTCCCGATGGACATGTGTTCGAACCAAGCAATTGTGAATGTTACCCCAGTAAGTACAAACATGCCCTCATCATGCAGTGTGTTGGAATGAAACAAAATCTTTTGTAGATATCTTAACCACGAAATTATCTAGCTGCTGTATGTTAATAATAGAAATGTTTCAATTTATTAAGAGGCAGCCATACTCTTCTATATATATATATATATATATATATATATATATATATATATATATATATATATATATATATATATATATATATATTGATCGATCTAAATTGATTGCTCATCTATTTCAAAATTATGAACATAGATAAAGGTACAGGAACGGGGGATATACTATCATTTTGACAAACAGGTTCTGCTATAGCGCCACCTATAGGAAGATAAGACGATTACGAATCACGGTACTTAAATGTGACGTCGTCTTTATTTCTGGTTCGTGTTTTAGCAGAGTACAGGACAGAATGTACAGCATTCGAATAGCAAAATATTGTATTACAACGAGGACAGAATAGAGGGCGCTAGGTAGAAACATATACCAAGCTGCAGCTGTTACATAATGAAATCAGTTTCATTGGTGGGCTTTTATGCTTTTATCACTTTTTCTTTCTGAATGGTTTTTAATTTGCAGGATGTGACCCAGCAAGATGTCCCTTTGGTAAAATATTTCTACCGGATACTTGCTCTTGTGTTCAAGGTAAGGAATAAAATAGAAACATCGCAAAGTGTAATGCAAAGTTTTTTAAGTTTTGTATATATACCGGTACCTTGTATGAAAGATGAAGATCAGGTTTTGAATACAGGAACCCAAAGTATTCTATGAGTGATAAACTTTAGATGCATTCAAAATTACTAGAAAACTTGAACATTAAATTAAACACAACAATTTATGTTCCGATCAGGCTGGAAATTATATAAGAAATGATATAAATTATGCGTAGGTTTTTGGCTGATCTCAGTCTCATTCAAGATCCCCTTAAGAAACTTTCTAAATGTTCAAAATACTAAACGCCAACCATTGTCTGAGTCGATTCTCAAGTATAATTCCATCTCTTACTGTACAATCATAAGGTCCCCAGTTCGAGTCCCTCCAAGATTAATGTATGTCGTCCAGTTACAGAGTTGTTGACAATTGACAATTCATAATCATGGACGTTAAATATGAATCTAAGAGACTGACTTCGGTCAGCTTGCGGCGTTGATAAGCCAATGATGGCTTCTTCGCGAGTTCCTGCTTGCAGGAGCATCTAAAATACATACATACATACACACATACAGCTTGAACAAACTAAATTAATTTAAGGTGTCATGAGACCAATGAGTTTCCTTTTGTTTTTGTAATTATCTGTATTATGTATACTAAATTAAAAAACTTGATATATTATTTATATATTATTTATATAATAGTTTAATTTTTTTTAGTATGTTGATGGTATACCCCATATACCTTCATTGGCTCCCTATCAGCTACAGAATTCAGTATAAACTACTTCTTCTCACCTTTTGTGCTCATCATCTGGAACAGCCTGTGTACCTGTCGCAATTTCTCTTGCCATAATCCAACTTGCACACTTCGTTCGTCCAACAAACTGTATTTAACTGTTCCTAAACCACGCTTGAAGACCTATGTGCTACAGAAGCTTCAAATACTCTGGCTCTTATCTCTGGAACAAGTTACCAGATCACATTCGAACATGCTCTAAACTTTCTACATTCAAAAGTCTACTTAAGACCCATCTTTTCACTTGTTCTTTTGTAAATTAATCTGCTTCCTTTGTGAAGTGCCTTGATCAGTGACTTTTGTCTACTGATTTGGTGCTATATAAGTCTCATTTATTATTATTATTATTATTATTATAATAATTATAATTATAATTATAATTATAATTATAATTATAATTATAATTATAATTATAATTATAATTATAATTATTATTATTATTATTATTATTATTATTATTATTATTATTATTATTATTATTATTATTATTATTATTATTATTATTATTATTATTATTATTACCTTCTTGTGTTTTGTTTCAGGACAGAGTATAACTGACACCTGCCCCTGGGACCATTGGAAGAATGTCATCACTCAGAAGTGTGAACGTAAGTAGTTTTACAGAAAAAAAATCATAAATTATTAAAAAATATCAAGATTATTGGAACCCTTTTTACAAAGTTTTCCACTTTCCCGGGGCAGAATATGATGCACGATTTATAGACGTCACTTTACTATATAAAATCAGGAGCCATTTGATATTATCTAATCTATCGTAAAATAATATTTTTCTCTTTCTTAATTGTGAAAACTATCTTTCATGTATTCTTTAGTTTTGTCTATTTATAAAGTTGTTGATCAGCTGAGTGATGATACTTATAAGCATTCAAAGAAAACGGCTCCTGGCATATTTCTTCCTAAATCTTAGGGGGCTGTTCGGTATTGAAGTAAAATGACCAGTCGTTCCTTTGCCCACAATTTTTCCCCCTTCTAAATTCCTGTGTTGAATTGTATAAATTTGATCCCATTGTAACTGTTTTTTGTTATTCTTTCTTATTTTTTGACAGCTTGTAACCCAGATGACTGTTCCGTGTTTAATTATGGGTCTTATTCGTTCGTGATGGGGGTCGACTACGAGACATGTTCCTGCATCAAAAGTTGTAAGTCTTTCTCTTCAGTGATTGACTTTCTCTGTTCTTTCTGTGAAGAGATTGATATGTCAGGTTGTAAGGGGTACAAACTTGTAGATGTAAATGAATGCTACTGCAAAACGTTTACCTTTCGAAAGGTTTCTTTATCACCCAAATTGACCCAAGAATGGAGAACAGTTTATATACAACAACAAAATGAACCCTAATTATGTTAGTTTTATATATGAGTGGCTAACCAGACCCGAATGTTACCATAGTTTAAAGTTTGTATGAACAAGTTTGATTTTTATCTGCATCAGAAATTGTCAGGCCAAGGGGATGGTTATATTTATGTATTTATATTTTCAATTTTCAATAACCTATCCGTGACATACTATTCAGATCTCTCTGAACAGTAGGATCAACATAACATTGATAAAACATGGGTATCATCATGATTTTAAGGTTGCATGCCTTGTCACTAACAAGATGCTATCAATAACAAGATGATAATTTCCTTGTCTCCTCAAATCTCCATTAGATTGTACCCCGACAGTTTGCAGGGAGAACACATTTTTCGACCATACTACATGTTTTTGTAGGCCAAGTAAGTATAAACTTATTGCGACATTTCAAGAGTTTCGTCTACTGCATGGATACCCCCCCCCCCCCAAAAAAAACAGCTGTATATAAAAGAGTGTAATAAATTGGTTGTAATTTGTCTAAGTTGCTCATTTGTGATAGAATTTGAGGGATATGAGATTAAAGTTTTGGACTGTCTGGATAATCTTCTAAAATGCACTCTCGAAAAGAACCAGAGCAACGCGAAGAGGAAATATTAACAACTTTGTTTCTACCAAAGATCTGGGAAGGTGTTCCAGAAGGGTGGTGGCCAATGCAGAGATGTAAATATGGAAGACATATATAGACAAGGCAAGGAGAGGGTTGCAGTCATTAAGCATATTTAAAAACTTCTGGGAAAACCTATTTCATTATTTTAAGACTACAAAAGTAACAATGGGTAACAGGGGCGTCGGAGCCGGTACCAATATTCACGGCGCAAAAAGAAAGAAAGTAGGACTAAGAAAAAAAAATGGCAAAAAATGATGCCATGGCAAATAATTATGACGGCAAGTACGGCAAGTAGGCTAAATGTGACTACTCTGGCATGGCAGGGGTCTTGTTTTCAAGCTCGGGAAGTGCCATTTCCTGCAATCTGGGAGGCATTTTTTCAAAATTTTCTCCATTACGCTACGCGCCAATCATGGTGGCGCGTAGCGTAGTTTTACCTATCAAACGTCCCCGATAACTATGATAGATGGCCACACTCTGATCTGCCGTACCAATCCCAAATAGCTTCCGACGCCCCTGGGTAAGCATACATGATCACACACGATGTAATTAGGGGACTAGGGTTGAGAATGGATGATTAAAATAGATTTGAAAGTTACCTAACTGGATAGGGTGTTCAGTTTACTAAACGTTACATACATATAACTTACCTAATCAACCACCGCCCAGTTGCAACAAGTTTGTTAAACTACTTTCATGTACTATGTCATGCTTCAAAGCGCAGTGAACTGACAGAATAAAGCAGAAAGGGTTATCATATTTCTAGCAGATAAAGTAAGTTAGGAACTGGTCATACTGTCAAGTATGAGTGCTTTGCAGCATGATTTAAGAGGGCAGTATAGAGCGGTATATAAGCATTAGAATTTTTTCTTTTCACAGACTGCTGGGGAAGGACTTACCTATGCCCGCTCGGTCAAATTTATGACAGTGAAACTTGTTCGTGTGTTGGTAAGTTTCATCTGTGGACTTTCTCAACATTCAGTTCTGGTTTCCCCAGCAATTTAATTATTTATTAATTGTTTAACTTACATTAGTAGAATCAGAATGCAGCTGTTTTCACAACTTGGAAGTTTCACAAACTGTAGTCAGTCATACCTTATATTGATGAGTCTACAATTCCACATGGGTTGAGTCCCAGCTTCCACAAGAACATGCCAGAAAATAAATTGGTTTTCTTGGTCATATTTATGGTGATAGTAAGTATTTTTCCAACATAAATTTACAAATTACTTTAATTTCATCTTTTATTTTTTTTGTCTTTTGTTTTTAAATTTTTCTTGCAGATAACTGTACCCCTATCGTTTGTAAATTTGGGCAGTTCTTTGATACCGATCTCTGCAGTTGCAGATCATTCCGTAAGTACTTCTCGATTAAAACTATAAAAAAAATCACAATATTTCAGAACCATGTATCATTAATTCCGATGGGTCTCTGTGTTGTCAACGTTGGCCCTAATAAAAACAATGTTTGGAATTTTTAGAGCTACTTTCAAGAATCATTGCAAAGCTACTGACATGATTATTCTTTCCGCCAATGTGTTCATTGACTATACCCAACACTTTGTGAGGGATGGCATCGCTAGCTCAGTAGTTCAAGAGACGGCATTCACGCAAATGGGAATTAGATATCGAATGTAAACACTGCAGTTTGCTTTTAAACTACAGTTGGATGGTCAAGCTTATGTTTGTATACCTGGTTTATATCAACTTTGCTGAAATCATTTCACTTGAAATTGCTCTGCATGCCAATGTCTGGTTGGCAACATGCATACAATGGATTGGTTCAGGTGTTTGACATGTCTATTTTGTATGAAAGAGCACAAAAAGACAAAAAGAACAGTGAAGAAACTACCATGATAGCATGCTCTGTTAAGGAGATATGACACTTTGAAGATATCAAAATTTCTTTGAAAATGACTGGTGTAGAAAGACTACTGTGAGGGATGTGATGTCACATCCTCACTTCCTTAACATGTGTGAATATATTTCTTTAAAAATTATATACATTTTTTTACACATTTGAAAATAATATAATCAAAGATTCTTCAGATGTTTAATCTCAAATACTTCCTTTGACAAATATGAGATCTCCTGACATATCTTTTGGTTGAAAGTCATGAAATCTCACAAAATATTTAGAGAAAAAACAAAGACAGTTTTTCACCATTGTGTTTCTTTTATTGTCCTCTTTCATATAACATAAACATGTATGACAACTGAACCAATCCTTTAATTTACCAACAGGACTATTGCCAAGAAAGTTTTCACACAAGAAAAGAGTTTAAACAAAAGTTGAAAGTGTTCACTACATTGTAAGAGGAGTTAAATGTTGTGAGGGGGGGGGGGGGTATATACTATTATCTTATACCTATTTCATTTTGCAGCTCAGTTAATAGAGCATGCACTATAGGGCCTGTAACCCCAATGTCTCTCTGGTTCCAATCCCTTTCTAGCCAAAAATTTCTTTGCTTCTTATCCCAAAAAAATTGCAGCTTGTCAGAAGATAAAGTGCAAAGTGGGAGAATTGTTTGATGAGAAGGAGTGCCGATGCCGACCAAGTGAGTTATTGTGATCATTGAGTGCAGTGATGATGGTAATATGTCAATGCTATCACACGATTAAACTCTTCTTGTATGCATTTTCTCTCCTTCAAAGCCATCTCTCATTCTTAAGTTAAAAGCAAAGCAAACCATAACATTTCTGTTTTCTTTTTCATATCTTTCCTTGCCTAGGCCCACAAATATCTGTCCATTTCCTCTCTCTCACTTTACAAGGATAGCACCACTAAATATACTTTTGTTTTTTCATCTAGTTTCATGAATAGAGCAGCTGTTCTTTTGTCATGCATAGCGCCACCTACATTCGCTATCGTTTCTCTCATGTTTTCATGCATAGCGCCATCAATTTTTTCTTTCTTCTTGTTTCTCTCAGTTTTTCTTCAATACCCCCACCAATTTAATCAGTGCACTAAAAGAGACCCTCCTAATCAATCCCATCTTTAATGTATGTTTTTTTCTTCTTTTTTTTATCCATTTTCTGTCTATCATAAAGAAATCGTTCTCATTTTGTATATTACATAACTGTTGCAGGCATTGATACTTTGGCAGACCTTTTATTGGGACTTAAAACCATCATGCAATGCTGTGACTGTCCCATCACAAAAACATCAAAATTGTAGATCAAATTGTGTCAAAAGACTCCCTACTGTCGGCTGTTACTAGCTGCTGTTTGTAGTTTTAATGAATCCGCTGTGCAGACAAGTTGTACAATTTGAGGAGAATGGAACAACTGAATTATATTTATAATAATTTATGGAGTATGCGAACAATACAATCACAAACCATTTCCTTCTGCATGAACTGAATACATGGAGTGTGCTTGTTTCCCATCTGACAAAATGCAGTTGTTATATACCAGTCATTATACTACACCTCAGCAAAAGATAGTTTAGAAAAGACTCAATGTGAAATTGAATCTTCAAAAATGTTTGTTTATATACTTAATTTTTTAGAGGCAAAAAAAAAATTGGTTTACATTCATCCAAGTTTTTCCTTCCTCTCGATATTAATATAATTTTTTTTTCTAGTCTGTTGTAATTTCCTGTAGAGAGACATGTCAGCAAAGACATTTTTCAAGTCTCTCTGCCAATGTCATCCTCTCCTCCCTCAGCTCCTCCCCCCGCCCCTTTCTCTCCACCCCAACCCCTTCTTTCCAGTCTCTCTTCAGTCGTAAAGTTTACATTATCTCTTTCAATTCTTCTCCTGCAGTTTGCAGTAGGAGGGCACGTTGTCCTAGTGGCCAAACCTGGCACGAAAAAATATGCGGATGTAGAAGTGAGTCGCTTCCTATTCCGTTTTTTTTATCATTTTTTCTTTTTTGTGTTTTTTGCCTGGACAGATTATACACATAAACCTCTGGCTGTATTCCTTTTTTTTAAATTCAGTGTGAGCTCTATGAGCTGTACAAGTGCTATGAAACATATAGGGCTATCCTTTTAGTTCTCACCCAACTTGTTGGAGCCAATTTCAAACCGAAATATAAACATTCTAAATCACAATGATATGTAAATGAGGTATGTCTGGCGTGAAAATGTGTGGCATTTGATTGAAATTTTCAAGATATGAAATATCTGTTGTGAATTAAAAAAATATGCAAGTCATATATGCAAAACATAATTTACTGTTGCTATGTGCCTTAATGTTATAGCTCTAACAGGACTAGCGGTGTTTGAAATCAGACACAAACAACACACAACGCACCAATGTGGGATATGGTTTTTATTCTAGCATTTTGTTCAAATTAGAACAGTACGTAGCAGTTGAATAACATTGATGGTCCTGAAATTTATATCCAAATTCGATTTTGTATCTTAAACAAAAGACAACTCAAGATGGGTTGCAAACTGCAATTTCTCACGGCATAAAAATTATATCATTTTTATATTAATTTAAAACCAATTTATGAAATTGTTTGCCCACAAATCTTCACATGGAGAGAACCATTACCATGGCAACGGCACACAACTGCTTCAAATGGTCACTACAAGTTGATCTGGTCTGTAGTATTTAGATTTCTATCAAGAATCAATGGGTGTTGAACTAATCATGATATTTTGTGTGAATAAAATAATATACTTTATTCTTTTTGTGTATCCCTTGTTATACATGACGTCACATCTCAGTGCTATCTGGTCCTTTTGTTTCCCCTAAACATTTGTCGTTATCCTTTCCTGCAGGGTGCAACTATGCGGACCAACCTTGCCTCTTGCCAAATCAGAAGTGGGCGAGGAAGACATGTTCTTGTGAAGGTATTTCTTTGTGTTCTTTTCTCCCATTTGTCTGTGTGTGTATGCGTGTGTGTGTGTGTGTGTGTGTGTGTGTGTGTGTGTGTGTGTGTGTGTGTGTATGCATGTGTTTGTGTCTTGTATACAAATGCAGAGTATAGAAAATCATGCTACTACTCTTTGGATAAATAGAGGGCAGCAAAAACTGAAAACTCAATGTACTTGTTTTTTTCAAAAAAGTATTGCTCATTTCCTCAGATGACATTGAAATCTGAAGGTGGCTACATATAGGGGGGGTTTTGGTCAGTGTGTTAGTGGTGGGGGGGGGCATTAGTATGGCATGGTACAAAATATTGATTAAAGAGATGTTATCCTCACTACTCGATATCCTACATTTAATAAATTGTTGCTCGTTTCCTCAGACTACATTATAATCTGAAGGTGGCTATATAGGGGTGTGTGTGTGGTATGTGTGTTAGTGGTGGGGGTGGGGAGGGGAGGGCATGAGTATGATATGGTACAAAATATTGGATAAATATATGTCATCCTCACAACTCGATATCCTACTTTTAATAAATTGTTGCTCATTGCCTCAGAGTTCATTGATCACCCCAAGATGGCTATATTGGTGTGGTCGATTATTGGTGGGGAAGGGAGGGGGGAGTGGGGGTGTGGTATGGTATAGCATTAACTATTGAATAGACTGATATATAATTGAAATATATTCTTGCTCACTTCCTTAGACTACAATGAAATCCCATGGGGATATGGGTGGGTTGTGTGGTTGCATGGTGTGATGATGAAGGGGGGGGGGGGGTACAGGATACAGTTTGGTACCATACAAAAGATTGGATACAGGAATTTAAAACTCCAAACGTGATGTCCTACTTTAAATAGATTATTCCTCATACTGGACATTGGAACCCACTGGCTATTAGTGTGTGCGTGAGGGTGGGAGGGGGAGGAGGGGGCAGGGGTGGAATTTGGGTGTGGGTATGTTACGGTAGAAACTATCAGACAGAGGAATGTTAAAACACTCAATATTTTTCCTATTTTGTTGCTCATTTCCTCAGTCTGCATAGAAGTCCAAGCTGTGAGTTGTGTGATTGTTTACAATTCACATAAACTCCATGATACCCTCCCATCATTTACATTATTTCTCATTTCTTCAGACTGTATCCAAGTCCCAAGGTGGTTGTGCCCACTTGTCAAACACAGCTTTACCGGTCTGAATCTGTGCAACTGTGTTCCTGACAATGTGGGTGACTGTAAGTATTGAAGAGCTCTGTGATTCTAAAAGTTGTCACGATGCTTTGGATATATACGCAAGGCATATTCACTCAGTTTAACCTTAGCACAACAAGTAGAAGATGTTCTTTGGGTTTCTCTTCTGCAGGTGAGGAAGGTGGCGGGGGGACACGGGCGGCGGTAGCACTTTTAATCTGGGGGGGGGGCACTGACATCAAAGGGCACTTTGCAGAAGTTCAATTGGACTGATGCAGCCTGATATTTAGTACCCTTTATAACTCTTATTGTATTATCTTATTTGCGTATACACATCACTCCATATTCAACGCCCCCCCCCCCCCTCAAGAAAAATATGCATACTAGCACTGCAATATCCAATGTGCAAATTGGGAAACAAGGAACAAGTTTTCTTTTGAGACAAAATGAGGTGAAATCATGCTAGTTGCTAATGTAGGAATCTTCCGAATTAGAGTTTATTTCTTGTTAATATCTTCACAAATTTTGTCCATTCGAAATAGCTTTGAGTTTGACCCACAGAAATTCAAAGTCAGGGGCGTAGCCAGGATTTGCAAAGTTGTATGCACGACTATCTGATCGGAGCGCCACCATCGGCTGGCGCGTAGCGTACAAGAAAATTTTTGGTTTTACAAACCCATCAGATGGCCGGAATTGGCCCTTCCCGAGTGTTCATTCTGGTTCCCTGGCCTCTTGCTAACTTGAGACACCTCAATTTTTATGTAAAAAAAGGGCACATTTTTTTTAAACTGAGGAAAAGAGGGGGGGGGGGGGCACATGCCCCCTGTTCCCCGGTTCCGCCTCCCTTGCGGAGGGGAGGGGTAGGGGGAATGGTAGGAGTAGGAGCTCACTTCCCTAAATGTCTACACATGAGACAAAATATCACGAAAAAAGAAAAGAGGAAAAGTTGAATTGATGGTATTTATTGTAAATTTCTGCTTTTATATATTACATTAAGGATGGAGTCTCATTAAGTGAAGCAGGTACTACAGACAATCACAAAACATTTTTGAAAGATACAATTTTGAGTTTATAAAATTGGTGGTCATAGTCTCCTTGTTATATTTGTGTCTCTAGGTTATACTCGTACTGTATCTATTGATAGTTGATGTTTGAATATGACGATGATATTGTTTTTTTGTTTTGTTTTTTCTCGACAAAGATAATTACGGTTGGTTTGCCCACTCTAGCAGTTATTACTAGTCAGGATGGCAAAGAAAGAAGAAGAAGTTTTTGGGGTCGATTGGTTGATGAGATGTAAGTAAATAATTGTTGTTGATTTATTCCAATTTTGTGTTTCTCTTGTTTCTTCTCTTTAATAGTTTTTATTTCTGTGTATAGGCCTATATATATTTGTTGGGGGAGGCCTCCCATTATAGTCTTAAGTGTTTGTACTGAATCTTATGGGTTCTTTAATTCTTTAATTTGGGAATCTTCTGATGGTCAAAATTGTCTGCTTCAAACTTATTGCCTTAAATAGCCTACAGCAATACTCATCAGAAACCGCACCCTGATGGCATGTTTTATGAGAAAGACGTCCATGAATTTAAAAAAAGAAATAAAAAAGAAATGGATCTTATCTAGTGATTGTCGATTTGGTGGCATCATCGCGTCAAACGTTTCATACTTGAACGGTCTAATCCTTATCATTTATGATAGAGAAGGTTATATATGGAGAACACACCCAAAATCCAAGTTGTCTTCTGTTGCGTTAAGTCCTTTCTTAAATCCTTCTCTTTTATAGAGTTATATACAACGTCAGAGATTTAAAATATTAAAGATACATGTCAACACAGCTGGAGCTTTGTGAGTTGATTCAACTCTCATAGATAGTTCTGTTGAACATTGAGTTATTATTAAGCATTTATTCACTTTAATTGGATAAATGCAATAATCTGGAATGTCATTAAAACAGAATACAACAACAAGTGGGTTTGAAATGAATTAAAAACAATCAAACAGAAATAATTATATAAACTTGAAAGATTTCTCAATTGTGTAATGAGATGTTATTTTTGTGTTTAAGACAAAGTGACTCTATTTGTATTATTTACAGAGGTTTTAATATTGGGGCAAGGGGGAATGGGAGAGGGAAGTCTCCTAATTTGATAAAATGAGAATAAAACTATGTGTCACGTCACAACAAAATCATAAAATTTTATATTTTGTCGTCTTTAATACATTAATAAGATACGACTTTATCGCAGGTGACTTTATCGCATTTGTAACAGAGAGGTTTTATTTGTGGGGCAAGGGGAGGGTAAGGGAGTCCACTAATTTCATAATAATGTGAGAAACAATCCATGTGTCATATATCAGAACAAAAATATAACATATTTATAATTTGGTTGTTTTACATTGATTATCAAGTACATATCTAGTAACATATATCCCCCCCCCCTTTTTTAATGATTTTAAAAGTTCTCCAAATTAATTTTTATGCAAGAATGCTCCCCATCTTTGATTGTGCTTCTGTATGCTAATCACCCATGGGATTACAATTACAAGTGATAACTTAGATTAATTTATAATAGTGACCCATATCTCCTCCATGTATTAAAGATTGATGTAATTAGAAAGTGAAATGAATCTTGACACTTTGTCTGAGGATGGGGGTGGGGGGGGGGGGGTGGAAGGACACACATATACCATTCATGCAGGCTGTGGCAGATTGTTAAGGAGAGGGGGCTGCAAATGACCATTTTCTTGCCTGTGGGTCCAGATCACTGTCATTCTACCCCTTCTGGTATGTCAGCCTTATGAAAGTGATATTTTAGTCCGTTGTTTACATGTTAGAAACCTATTTGGATCTGTGTATATGACTGGGACCAGTGGCGTAGGAAGGTACTTTTGAGTGGGGGGGCTGAAGACAGATGGCCAGCCTGGGGGAGGGGTCTAAGCGGCCTCCCCTTTGGAATTTTTGTGCATTTCCATGTAGCCTCAGATGCAATTTGGTGCAATATAGCACACTTCAAGATCCCACTCCATTTTGTAAATAATTTTGCATTTTCACCTGGCCTTAGATGCAATTTGGTGCTCCAAATGAGATTTTTTTTCTCATTTGGAAATGAAAAAGGGGTTTTCTGACTTGCCGAGCGGAGGGGGGGGGGCGGAATGATACTTCCCCCCCATATTTTTTCACCGGGGGGCTGGCGCCCCCCAGCCACCCTGGTTCCTGCGCCCTTGACTGGGACACAAAGAGTTTCACAGAGTTGGACTGTTCATTCGTACTCATAAACAGGATGTGATCTCAGGCTATAAATTTAAACAACTATAATCATATATATATGTTTTTTTCTATTGGTTTTTTTTTTTTTTTTTTTTGTTGGTATACAGCCTGTCCTCAGTACGAAGAAACCAGGAACAGAAACCAGTCATCGTAGATTCTCAGTGGATTTATGTGATGGCAGACTGACAAACAAAATGGGTCCCAGGCTGTCGATGGACCATATTCACATTTGCAAATTATCCTATTCAGATTTATCTGAATAATTATCTCCATTCAATTAACTATTATAAGCTATTTATAGAACTTGAGCAAATCCATTCCTTTGAACAGATTTGTAGAAACTACAAACTGTGAAGTATAAGGATATGTAGAAGAGTATTACTGTTGTGTCAAAATTATATGATAAAAGTTGGAAGTATTTATACATATAAAAAAAATTATTAAATGCCATGTGAATTGTTGTTGTGCATAAAGGCCTGGGAACACATCATTTAGTATGGTATAACACCTTTGCCTGTGGTTGTATGCATGGGAAGTTCAAGTTTTTTTTTTTTTTTAATTCATGGTCATAAGTCTATTTACCTCTTGTTTTACAGTATTTTCTTACTCAAGAAGGTGTGTGTATTGCTTCCCTGGCATTTTCCCCAGTGCTTTTGAATTGTTTTTTTTCTACAGTGCTCTTAAGGATAGAGATATGCCCATTTGGTAAAATCTTTTTCCATGTTATAACAGGAGGGGGAAAAAAAATTGAAACTGAACCAACTTTCGACCACTCTAGTACCTACTGTATATTGCTGCATTGCCTTTTTCAGATCTTCAAATAGATTTGTGGCTAGTAATAGGTCAATAAAGAGAGTTACTTTCATATTAGAGGATTCCACTTAAAAATTGAGCTGCTTTTTAAGGATGTTTATTGTTTTTGGGTTAATAGTTTAGTGCTACACTGCATTGCACTGCTATACCATAACAATACAGTGTCATTGTTCAAGTTCAACTTGAATATAGCTAAGTCTCTCTTCAGATAATGAAGCAGCAAACAAATGTATATATACTTTTGAAATTTCCAAACTTGCATTTTAATATCTGATAATTATATACTGAAGTAAAATTATAGTGTCTGGGTGACAAAATGTTGAGAACTGAATGGAATCATGTGTTTCTGATTCATTAAGCTACATTTGTCACAAAGAGAAATATCTAGGGAGGTGATCGACTGTCTTAAATAAGATTCATTGCCAACTTATTTGTGAAAAATACTCAGTAGGTTAATTACTGAGCCTAATTTACTGACCAATGTGGACGCATTGCAAAGCTTAAACTTGTTCGCTTGTTTAAACTAACTTGTGAAATACTCAGTAGGACAAATCACAAAGCTTCCATTACATCGTTGAATACAATCTATCGATTGTGAACAATTACTCGTGAAATAAACGGTAGGTTTAATTTGCTAGTCACACAGTTTGCTTTATCAGGGTGGTGGGACAGGAGGGTGCTTCATGTAGATAAGGCATTTTCATGTTTAAGTAATGTTGATAATGTCCCCAAAGATTGATGAGAGTAAATCAGTTATGATAATGAACTATGTTATTATAATTATTATGTTTTGGTATGTATCTGCATATTTTAGTAGATTATTGTTAGATCACTAAACATACTCAGTAAGTGAAGCTCTATCTACTTATATATGTGTATATACATGTATGTATATGTATTTATATGTGTGTATATGTGTATATATATGTATGTATATATATATATATATATATATATCACTACAATTTCAATTATAGTATATATATAGTATATATATATATATATATATATATATATATATATATCGTCCCAGGGGGGCCAAAATTCCAAAAATCCCCAATTAACTTATTGCACGACTATTTGGTCAGGAACCTATTCTACAAATCTTAATCACCTATGTGTCCTCCAGAAGAGAGCTATCCGCCATATTTCACATGCTGCACCACGTGATCATACTAGCCCATTATTCAAAAGATTAAATTTATTAAAACTAAATGAAATTATAAGAGTTCAGCTTGCAACATTTACATATAAAGCATGGAATGGATTGCTACCCGAGGCTTTTAAAGATTTTATTTATAGTAATAGACTAATTCACAACCATCAAACACGCCATTGTAATAACGCACATGTTTTATCCCATCGAAGTACTATGGGTTCTTTAAGCCCTCGTATTCGTGCTGTCAAAACGTGGAATAATCTCCAGGATAATGTTAAGAATAAGCCTTCTTACTCTGTATTCAAAAGGAATCTCCAAACTGTAATTATTTCTCACTATTGATGGATTTATTCTTGTGTGTTTGTGATTAAGATCATTATAAAGAAATAGGATTGTTTATTAAGATTATTAATTTCAATTAGCGTCAATTCGATTATTTCATCATTGTAGATGCTACTATTAACTTTTTTTTTCTATTCTTAAGTTTGTCTCTCTTTTTTCTTTTTGGGGAGTCTCCTACTTTGTTAAACCTTGCAGGCTTTATAGGAGACTTCCCGTCACACTGTAAATTGTTTATTGTAAACAAATAAATATACAAATATTACCATTGACATAACGTTG
>TCONS_00027483	evm.TU.Chr19.389
ATGGCGAGTAAGACAGTTCTACGAGCAGTTCTCCTAACAGTTTTCGTTTGCCTGACTAGTGCAGCGGCAATTCTTGATTGTAGAATCTATTGTGAGCTTGCCACAGATATTAACAGTCCAGATCTGCTTGTGACATCAACACCCGCAGAGTGTGAATGTGTTCAGGAAGAAGAATTTGATGATTATTCAGGTGATGGTTCTGGTGGAATTATTCTGACTCCCTGTGAAATTTACTGTGACATCAAAGAAAGGGATCTCTCGAAAAGAAACTTGATCCGACCGGGTGGATGCACGTGTGACTCAGATCCAATACCTACAGGTGAATGTCAGGAACTAGAGTGTCCAGAATGGTATCATTTTGACAAGTCAAGTTGCAAGTGCGTTACATCGAAGTGTCCCTCTCATTATGTTCGTATCGATGAACGTTGTGAATATTGTAACCTTGAATGTTCAGCCGGTTACTATGTGGACAACACATGTGAGTGTGCTCTTAACCCTTGTCCAGTAGGATCTATTCGTGTGGGTGATAACTGTGAAGTTCCAAATTGCGATGTGGAGTGTCCAGAGGGGACATACTTTGACAACTTGACATGCCAATGTTACGAAAAGCCCTGCCCTTTGGGATACCAGTCTGTTGATGATCGTTGTGAACCATGTGAGCAGCAGCCATGCCCTAAGGGGCAATATTTTTACCAGAGATTTTGCCAATGTAGAGTCTGTCATGAGAAATTGTGTCCAGCAGGTCAAACGTTTGACCATGATTCATGCTCCTGTGTTGGAGACTGCAAAGAGGTCACCTGTCCAGCCGGTGAGAAGTTTTTACAACATGAGTGCAGATGCTATCCCTGCGAACCAATTGAATGTTCCTACGGTTATGTGTATGACATGGACCAGTGCAAATGTGTCAGAGGTTGTGAACTGAGGACTTGTCCCGATGGACATGTGTTCGAACCAAGCAATTGTGAATGTTACCCCAGATGTGACCCAGCAAGATGTCCCTTTGGTAAAATATTTCTACCGGATACTTGCTCTTGTGTTCAAGGACAGAGTATAACTGACACCTGCCCCTGGGACCATTGGAAGAATGTCATCACTCAGAAGTGTGAACCTTGTAACCCAGATGACTGTTCCGTGTTTAATTATGGGTCTTATTCGTTCGTGATGGGGGTCGACTACGAGACATGTTCCTGCATCAAAAGTTATTGTACCCCGACAGTTTGCAGGGAGAACACATTTTTCGACCATACTACATGTTTTTGTAGGCCAAACTGCTGGGGAAGGACTTACCTATGCCCGCTCGGTCAAATTTATGACAGTGAAACTTGTTCGTGTGTTGATAACTGTACCCCTATCGTTTGTAAATTTGGGCAGTTCTTTGATACCGATCTCTGCAGTTGCAGATCATTCCCTTGTCAGAAGATAAAGTGCAAAGTGGGAGAATTGTTTGATGAGAAGGAGTGCCGATGCCGACCAATTTGCAGTAGGAGGGCACGTTGTCCTAGTGGCCAAACCTGGCACGAAAAAATATGCGGATGTAGAAGGTGCAACTATGCGGACCAACCTTGCCTCTTGCCAAATCAGAAGTGGGCGAGGAAGACATGTTCTTGTGAAGACTGTATCCAAGTCCCAAGGTGGTTGTGCCCACTTGTCAAACACAGCTTTACCGGTCTGAATCTGTGCAACTGTGTTCCTGACAATGTGGGTGACTATAATTACGGTTGGTTTGCCCACTCTAGCAGTTATTACTAGT
>TCONS_00027486	evm.TU.Chr19.389
ATGGACCAGTGCAAATGTGTCAGAGGTTGTGAACTGAGGACTTGTCCCGATGGACATGTGTTCGAACCAAGCAATTGTGAATGTTACCCCAGATGTGACCCAGCAAGATGTCCCTTTGGTAAAATATTTCTACCGGATACTTGCTCTTGTGTTCAAGGACAGAGTATAACTGACACCTGCCCCTGGGACCATTGGAAGAATGTCATCACTCAGAAGTGTGAACCTTGTAACCCAGATGACTGTTCCGTGTTTAATTATGGGTCTTATTCGTTCGTGATGGGGGTCGACTACGAGACATGTTCCTGCATCAAAAGTTATTGTACCCCGACAGTTTGCAGGGAGAACACATTTTTCGACCATACTACATGTTTTTGTAGGCCAAACTGCTGGGGAAGGACTTACCTATGCCCGCTCGGTCAAATTTATGACAGTGAAACTTGTTCGTGTGTTGATAACTGTACCCCTATCGTTTGTAAATTTGGGCAGTTCTTTGATACCGATCTCTGCAGTTGCAGATCATTCCCTTGTCAGAAGATAAAGTGCAAAGTGGGAGAATTGTTTGATGAGAAGGAGTGCCGATGCCGACCAATTTGCAGTAGGAGGGCACGTTGTCCTAGTGGCCAAACCTGGCACGAAAAAATATGCGGATGTAGAAGGTGCAACTATGCGGACCAACCTTGCCTCTTGCCAAATCAGAAGTGGGCGAGGAAGACATGTTCTTGTGAAGACTGTATCCAAGTCCCAAGGTGGTTGTGCCCACTTGTCAAACACAGCTTTACCGGTCTGAATCTGTGCAACTGTGTTCCTGACAATGTGGGTGACTATAATTACGGTTGGTTTGCCCACTCTAGCAGTTATTACTAG
>TCONS_00027483	evm.TU.Chr19.389
MASKTVLRAVLLTVFVCLTSAAAILDCRIYCELATDINSPDLLVTSTPAECECVQEEEFDDYSGDGSGGIILTPCEIYCDIKERDLSKRNLIRPGGCTCDSDPIPTGECQELECPEWYHFDKSSCKCVTSKCPSHYVRIDERCEYCNLECSAGYYVDNTCECALNPCPVGSIRVGDNCEVPNCDVECPEGTYFDNLTCQCYEKPCPLGYQSVDDRCEPCEQQPCPKGQYFYQRFCQCRVCHEKLCPAGQTFDHDSCSCVGDCKEVTCPAGEKFLQHECRCYPCEPIECSYGYVYDMDQCKCVRGCELRTCPDGHVFEPSNCECYPRCDPARCPFGKIFLPDTCSCVQGQSITDTCPWDHWKNVITQKCEPCNPDDCSVFNYGSYSFVMGVDYETCSCIKSYCTPTVCRENTFFDHTTCFCRPNCWGRTYLCPLGQIYDSETCSCVDNCTPIVCKFGQFFDTDLCSCRSFPCQKIKCKVGELFDEKECRCRPICSRRARCPSGQTWHEKICGCRRCNYADQPCLLPNQKWARKTCSCEDCIQVPRWLCPLVKHSFTGLNLCNCVPDNVGDYNYGWFAHSSSYY
>TCONS_00027486	evm.TU.Chr19.389
MDQCKCVRGCELRTCPDGHVFEPSNCECYPRCDPARCPFGKIFLPDTCSCVQGQSITDTCPWDHWKNVITQKCEPCNPDDCSVFNYGSYSFVMGVDYETCSCIKSYCTPTVCRENTFFDHTTCFCRPNCWGRTYLCPLGQIYDSETCSCVDNCTPIVCKFGQFFDTDLCSCRSFPCQKIKCKVGELFDEKECRCRPICSRRARCPSGQTWHEKICGCRRCNYADQPCLLPNQKWARKTCSCEDCIQVPRWLCPLVKHSFTGLNLCNCVPDNVGDYNYGWFAHSSSYY*
