# Supplementary material for: Transcriptomic Analysis Reveals Molecular Mechanisms of Fleeing, Adhesion, and Thanatosis Patterns in Sea Cucumber Apostichopus japonicus
Source: Biology (Basel). 2026 Jun 22;15(12):975. doi: 10.3390/biology15120975 (PMC13295820; doi:10.3390/biology15120975)
Supplement: Supplementary file 1 [file biology-15-00975-s001.zip › Supplementary Materials S2/evm.TU.Chr2.3.txt]

>evm.model.Chr2.3_dup1	evm.TU.Chr2.3
ATGTGTCAAGTTAATGACCTTATCAGCTTGCCACAAGGTGACACGGATGTTAGGATGACTGTGAACCCTCCAGCACCCCTGGACTCGCTTGGCGACGTCAGGACAAAGGGTTCTTGCATTTCTACATCAATTGGTTTCTCATCAAAATTTCCAAACCCAAGGCAGAGGTTAGCAGACAAAGCCCACCAACTGCATCTTTCTTACATCTGTATGCATCCAAATTCAAATTTAGGAGAAAGTTGACTGAAGAATTATATGAAAGTAAGTTTAAAGTCTTCTCTGTTATTGAACCTCTTATTTGTGTTCAATTTCTTTTTAATCTTTAATTACTTGAAATGTCTGTTATAATACTCATCAATATAAATACAAGCATTCTATCATTATCTGTATTTGTGGGCAGCTTATTAATAGCCAGACTGCATAATGAAAACATGCCCACATGGTTGTACTATGTAGAGACATTTACTTGATGGGGATTTTTGTCATTTATTTTGATTTTGGTTTTTAACATCATCCGTGAGATGTTCTAAATCATTTATGAGGAACTGAGCAAGAATAACAATATAATAAAAAAAAAACAAATTTATATAGTGCTCTTATCAATCAAGACGTACTCTAAAGCCCTTTACAACGACAACATATTACTGAACGAAAAAGACTTAATAGGCTAGCTGAAATGAATGCAATTCAACTTTACACCAAAATGTTGTTACAGAGTAATAGCGTCTCTAATGCTTTGTGGTACTGAGTTCCACAGTTTGGCAGGTGCCACACTGAAACCCGGTCGGCCAACTTACAGGTGCATCAAACAGGGATTTGTTGGGGGATCTGAGATTGAGTTTAGGGCGTTGCTTCTTAATCATATCAAATCTGTACTCCGAAGCCTAATGATGAAAATGCCATGTATGTAAGGAACAATTATTTTGAATTGGATATGGTACTTAACGGGAAGCCAATGAAGATTCTTAAGAATTGAGGTGATGTGGTCATGTACATTTTTATAGTCCTAGAAATTAGTATGGTTTGTAGCTATCCATAATGGATGTTTTGATGTACATCTGTGTGCGCTTCACTATGGCTCAAATCAGAGTTCCGCCACCCAGCGTTTCATACCTTGTAAAATATGACAGTGAAATTGTGCAGTGTAGGATTGCTTTTTATGATGATTATATCATCAGGCAAAAGCAGAAAATGTGTGTTCATATGGATCCAATTTATTGAACATACAGTAAAATAATTAAAAATATCTTTATATATTTGTGTGCACATCCAAGTGGAGTAGTACATTTTACACTGTAAGTAGTAGTGAATATGATACAATATTACTGAAAATTGGATTTTAATGTTGATTCATCAAAGGGGACTACACAAAGTGAAGTAAAAGTTAGGGATCACTTTATTCTACCAAAAAAATCTCATTGAAAAGACTGCCTTTAATACTCAACTTGGATCACTGTAGGTCTCTCATAAATTTCTACAATACATGCAGCTCATGTGTAAACACCCAACTCTGCAGCCCCAGAGGTCTTCAAAAATGTATTAATGTGACATACATAACCTTATGGTGGTGAAAAACAGAGACAAAGAAATGTGTTTTTGGGAATTTGCATAGAAACCTAGGTTTACATGGAAATTGTTATAGGGTACTGAAAAGAAACAAATGAAAAATTTATATTTGTCGAACCTGTGATATAGACAAAATCATTTTGATGCAATTAACTTGGGTGTGAAATCCATTTAGCTTGATCTATGGGTTAACACTTTTTTTTAACATAAAGTATTTGGAGGTTTAAGGAAACAAATTTAGTTCTATTGGAGAAGACAGTTAACTATCACAAAGTTATTTTTAATATAGGGTAAAGGTTTACATCCCTGTGGAGGTTGATGTTCTGTCTTCATAGCATGGTTATATAGGGACAGTCTGATACTAGTACAATCAAGTATTAGTGTATTACAATAACTACCTGGGTAAATTTCCACAAGTAGTTTGATAACTAGAAAAAGAGCATGATTTTTGTAACTTCCAGGGACCCCCACATATCAAAATGCAAGAACCAATATTATTGAGTAGAATTGTTTATCCTAAGAATTAGCTTACTGTTTCTTAAAGAGATTTTAACTACATTTAAGATTGTAAACGGTTTTTTTTTATATGTATTGAATAAACTTTTTAAAGTTTAAGGTATGTCTTTATAATCGATATTAGCCTTGAGAGTTGAGATTATCTCGATATAAGGGTACAAAGGTTACTGGGTGACAGGTTTGAACTCTTTAAAATTCTGGATCAACCAATCAAACTTTTCTCTTAGAATAGTCCTATGATTATGCAATGACAGTTGCTAGGGGCCCTGGCAACACAATTTGGGGGCAATGGTAAATACAAATCGTTCAAATCTGCCCATGTGAAGACCACCGTCAGTAACACACCCCATTAATCAGAACAACACTTTAACAGATGCCCAATCTGAGTATTTCTGTCCACCTGGCATCTTCTTGTTTGCCATCACATCAATCTTAAAGATAACTGCACTAGCTCATTGCCTTTTAACTACCAATCTTCCCCCCTGATGGACACTGTACAGAGGTAGATAAGGAGAATGTCAACTTGCCACTTCGGTGTTGACATAAGGAGCCAACTACACCTGTGGTTATCCTAGAGCATGTCTTTACAGTATATTTTATCGCTACTGAGTACATTTGAACAATGGTTCCTTACAATCTTACAAACAGAAATGTGGGGGAGGGGAAGGTGGGGACTCCAATAAAATGGGGCTTTCTTTGAATACAGATAGAGTCATCGTCATGGTTATGTGATTTCACATTAACAAAAAGGAGAAAACAAACTATTAAAATTCTTTCGAAACTAACCTGGAGGGGTGTGCATCTGCACAGGTACTCTAGCTCCCTCTGTTTGTTTCAAGTTACTGTAGCTCCCTCTGTTTGGGTCATTTTACTGCAGCTCCCTCTATTTGGGTCATTTTTTTTTGTTTTTTGTTTTTTTGTTATTCCTCATCTCATAGAGCAGGAAATTGTAACTAGATAAAAGTATAATTAGAACTTAGTAACTTTCTTGTTTCCTTCCTCCTAACTCCTCTCCCTTCCCCCTCACACCCCTCCTAACTCTTCTCCCTTCCCCCTCCCACCCCTCCTAACTCCTCTCCCTTCCCCCTCGCGCCCCACCCATCTGCCTTTCTCCTGTCACATTTCAAGATCATTCATCCGCTTCTTGAAATTTAATTTTGTAATTTGCAGTGATAAACAGAATTATTATTAATCAATAAAGGTCAAACCACTTCAGGAAAAGTCTTATCAAGATAATGATATTAAAATTGTAAATTTGCAAAAAGAGAAAAATGTTAAAGTTCAACCACCATTGGTCTTTTAACAAATGGGATATTTTCCAAATTTGTATTAATTATTCTTATCCTATTATCAACTGAATTGTTCTTGACCATAGTCAAGTCAATATCTCTGTTTAAGAGATTTCAAACGTGAACAGTGCAAAATGTTTTGTTGTCTTATCCTAAACGATGCAAAAAAGCAGCCATGAAATTAAGCCCTAGAAATACCAATTGATGCATTCCTTGTCCGGTCTTCCATTTCTCACCTGTTGTAGCATTCCATCCATATTTACCTGCCGCACCGTACCCCGTAAATCATGAAGTATAATTTATTTTATTGTGCTTACCAAACAACTGGAGTTAAATTTGCAATGCAAATGACTTATTAAAGAGTCTTGGCTATTTACTGAAGTAGCCACAAGCCGCCCCTCTTTATTGTCCCTATACTTTGAGTCACCTTGTTTAGCGATCTGTTACCCGGTAGTCTTCAGATCTTGGGGATCTGTTTTAAAAAAGGTTAGATCCATGTCTCCACAGGGTGCAGTCTTTGTTAGACTTAGAAATTGGAAAGACACTGTCCAGTCTTAGAAGTTTATCCTCTCAGAGCTTCAAGAAACACAGAGAAATAAACAGTAAGTAGAAGAAAGAAAAAAAGATTGAAATACTGTTAACTCTAAGTCAAAAGAGGGAAAATAGTAAAACAAAACCTATGTGAAAATTAAACTTTAAGGGCACTGCTATGTATTGTTTACAATTTAAATCTATATATGGTAGTTGTTATCATTCTAATTGTTATATCGTTGCTATTGTTTTGTTTTTTTTTGTATCTTTTTACATTTTGCATTTACTTTGTCTCTACTGTCTGTGGCCAATCTAGAAAGTCAAGAGAATTCAAAAGTTCAAAACGATTTCAGTTACGTCAACCTTTTCTTTAGTATTTCATATTTTAATATAATATGTTGAGAAACCACCCGAAAGGCAAGGAATATCATTGTTTACATCATGATTAGAATTTATATGTACAGTAATGCAATGCTACACATGTGACATAACCCCCCTTCCCCCCACCCTTCATCCTCCCCACCCACAGTCATTAAAATATTTGAAAGGAGTACTCTATGTCAAGTAGATTGTTTTTCTTTTCATTCGTTTTTGTACTTGAAAAACAAAACAAAATAAAATTCCTCATAAAAGAGCTCTCCAAACAGTGATTGATAATCATTGAATATGTGAAGCATTTACAAACTGACCTATGAAGGGTTTCTTTTGTTACTTTACTCATTGCATGAAGTATGAAATTTGCAACACTATCATTTATAAGCTTTGTATCAAATCAAACACTTGTTTCACTGTTTCTTTTTCTATTCTTTAGAATTTTCAATAACTCCCCTCTCATAAATTTCAAACCAATTTGACTGATGGCAGCTCATCTAGATTAACAATTTTGAGTTTAAAATCTATTTATTCTATTCCGACGACAGAATATTTCATTTCACCTTTTAACATTTGCAAACCGCTTCTAGCTTTGTGAAGGGTTCCCCTAGTGACTTATTTTCAAAGCTCTTTGAGTTCTTTTGTTAAAAGTTTGTTCAGCCTGAGCCAGTTAAAAGACTAGTCATGGCACTTGTTGAGAGGTCAAACTTGGAAAAAAAGGGGTCCAATTTTGATACACATCGCTCTTCTACATACTTATGATGCTACTCAGAGTTTGGAATAGGGCACTTTGGTGTATGAAATGGGCACTTTAAAGTTGAGAGGAACTTGGGATAACCTATTAACAACTGCCAGGGCCGATACTTGCCATTATTAAACCAGCATGACGAAAATGAAAATGAAAATTGTATTCTCACCATATTTTGTTGATCAGAGTTGGAAAGTTTTCTTACAAAATATTATGTAGGAACTTTTGTCCTACCCTCACCTTTCTGCAATTTGTCCTCTCAGTTTTAATATAAAATTCTCCTTATAGTCAAGCCATATCAATTTATAATTTAGCTCCCATATTGCAGTGTGCCCATCATTTCGTATGTTATATATCATTTGAAATGATAATTACTTGTTAATGAAATGTAAGGTAAAGTACGTTTTATCAATGTCTCCTTTTTATGCAATTTTTGTGTAAATGTGTAATTTAAAACTTCTTTTACAAATGGTTTTATGTCAGAGGATTGTTTTAGTCATGTATCCCGTATAAACAATTGCAGATAAATTTGATACTTAAAGTAACCACAACCTCCTGTCAAACTGTTGTATATTGGTACCATATGCTAGTTTGACCAAGCCTTCACTCACCATTACTATCCACTTCTTCATTCTCTACCTTGCCTCCAACTTCTCCAACTTGCCCATCTCTTCAACCTTGTTTTTATCTCTGTCCTTTCTGTGATCTCTCAATTCCAGTACCTTTTCCCTTTGCCATTTTCCACCTCTCCCTCCTATCCTGTCCCACCCACCCTACCCCAAAAACATCCCTTAACTAAAACAAATGTCCCCCACCCCTCTTTCAGCCCTGGTTGCTGCCCTTGATCAATGCCCTTCTTTCTTTCTTTCTTTCATACAGTTAATTTTCAATCAGCTATAGGATATTACTCGCCAATGAAAGAATAAAATGACCTTTTCGGAAAAAAAAAATTATAAAACAAGTACTGTAACCACAGATTATAATTTCCACTGGTACAGCCTTGTATTGATAAAAAAAAACAAGACAGATTAGAATAAACATTAATACTTGAACTCCACCCAAGAGAATCAGTCCTTCTTCAGATGTAAACAGAATTTAGTTTAAACCATACCCTTCAACTTTAACATATCCACTCTTGCATGGCAACTCTTCACATCCCAGTATACAGGTTGTGCAAGACTAAATTCTTTAACACTTGAAACTAGTCATTCCAAGTCAGCATATTTAGCCCTCATTGGAAACAAAGTTTGCCCAATCTTTGTCTTTTGAAGTGGTTCCTTTGGAAACTTTTTTACTCTTTTGACACTCGTCCAAATAGCCGAACGGCCCGATACCTGACTCACGATATAACCACAGATATTTACTCACTTCTTAAGTCAAATGCAATTTAGGCAAAAGAAAAGAGAATTGATGGCATTGCCAGTCTCAAATTGCTCCATGTTTGAAGTAAAATATGTTTCATAATCTGTAGAGGAATTGATATATATTTTTATATCTCTAACAATTGCTGCAGGTTTAATCAACGATTTTGGAGGTCATTTTCAAGCTGGTTACAAACATCACAGAGGAGTTTGATTCAAAACAGGAGAGGGACACTAAGAAGATTTCATTTCCAAAGAAGTAAGTTAACTTGATTTGAAAACTTTTCTGAAGTTTCTATTAAACTAAGCATCTGTAGCGAGACGTTTGACGGATACCTATACTGTAGATATCCCAGTAATGTTGGGGTTAAAGCTAAAACAGAGTTTTTGCTATCATTTCAGTTCACACATATAAGCATAAGCAAACCTCCATATCATCCCCCCCCCCCATATTTCCTCCCCCTTGTCCAACCTCTTATATGGAATTTCACTTTGCAACTCCACACTTTACATTATTTCATAACTATATTTCATTCTAATATGCTAAGTTGAATATTAATTTCATCAGTACATCAAAGTTTTCTTCATGCCAGTCCATTTCCATACCAGCTCCAACCTGCCCCCCCCCCCCTGCCCTCACACACACTTTTGCCTATCCATCATATTGCTGCAGCACAGGAAACATCCATTAAAAGACTGCTCAAAGCAGACTTCAGTCTTATCTCGGTTAAGGTGACTAGGGGAGTTTACGTTACCACGAAACCACAGCACAAACTTTTCCCTAAACTACTTTCATTCACTCTATTCCCAAGAAACCAGATTCAGGTAATTATCCCCATTGTTCCGCAGCCTGTGATTATATTTTAACCACCACACCTTCATTATCAATGTTCCTTTTTTTTTGCTTTTTTCTTTTCTTTTTTCTTCTCATGTGAAGCAGAACTGTTTGTTTAGTGGCTCATCCTATAAATCACCTCCTCATGATCTATAGGCCCTTTAAACTCCCAGTTTTGCTCACCTGTTTTCCCAAATGTGACCCCTAACTTTCCCATAATAAATTTGACTTCCTGCCACACTGTTAATTTGAATCTCTTTATTTTGTACCTGGAATTCAAATATACTGATAAAGGTAGAACATTCAGCTTTTTGTTCCCTCCTTTTTTTCAACTTGAAACGGGGATTTTTTTTCTTTCTACCCTGCCATTGTGAGTTATTAAAGGTGCACTCTAAACTTAATCAACCAATGGAGTTACCTTTCAAAAGAATGAAGAAAAGTTAAATTAAATGGTTTAATTTAAAGCTACTTTCTAGGAGTGACATTTGGATTGAAGTATGTGGGTGTGGAAGTTTGGGGACCGAGGGAAGGGGGTGGCGGCAATTTAAACTATCGACATTAACTGATAGGTAAAAACTACTAAAAGTTACAAATGAGTTGCAGTGAGAAGAGTTGGGGAGTGGGCGGAAGGGAGCCTTTAAAGTTGTTGACATTTATTGGCAATTAAATTTACTAGTTCTGAACTGCTCACTCTGCTCAAAGTATATGCATGGCAAAGTTGTGTGAATTTTACTGACCTTGTCAACTTAAACATTTTAAAAATAAAATGGGACACCTCCACCCCTTGCTCATGTCCCTTTCCTTTTGAAATATTTTACATTCAATGTTTCCCTGTGTATGATTTTCTACCTGCCTCCCCCTCCCCACTGCCCCTCCTCCCCTGCCCCCCCCCCCCGCCAAAGGCTTCCTTGCCTTTTCAGCCGTATTCCTTGTTCCTCCTATCCCATGTACAGATTTGAAGTCGGACCTTTATTGCTACCCTCAGATCTTCTTGAGAATCTCAAGTTTTAAGTGTCAAGAAAGGAAAAGTAGCAACTGTACAAACTGACTTTTTTTCTACAAGATATTTGATTTCCTAGACCTGAGCAAAATATGAGCTACAATTTTGTTGTTTCTATTTTTATTATTAAGTTTTTATTATTCTTACAGCAAAGGAATTCATCCATGCTCAGAGAATTCAGAGTAATTGACATTACTGTGTCTCTTTTCCAGGAGTTACTCCTCCAACTTCCTGTTTTGTTACCAACCAATAAAACCAATTTGCTTTGTTATGGCTATAAATTCCAGATCCCCCCCCCCCGGCCTCCCTTCTCTGTCTGAACCATTGTTATTGAATTATTGCATTGATTTGTTTGTCGTCCCCGTCAACAATGCTTATAAGACCTTTTGTTATTAACCATCAAAAAATGATATGATTAACATGAAGCATATCAATCAATCAATCGATGGATCCGGTGGCTGGCTGAGGTGGATTCATTTTTCAGAAGAATCGTTTATCAGGAAAGACAAACTAACAGAGCGAGGGATAAAAAGGCTCGGTGTCCCTATCAAATAGCTCAGTACAGTTTTAAATTGTCTGCAAGAAGTGCAGAAAAAGACACTCTGAGAGCCATTCCAACAATTATTTGCAATTTAAAACAGTTATATTCGTTTTTATTTACGAGAGAGAGAGGTTTTATCTGAAGAATCATCAATATGTATGGTGAGTTTATAAGAAAGATTCAGTAATTCATGTCTTGCTGCAAAAGTGCTCAATACATAGAAGTAGAGCAAGTATATAATATAGTGTATACATACGGTAACTTACAGGCATGTTCTTACTCAAGTTTTACGCCTGTATGGCGATCATCATCAGCCAACTGGACGCAAACGATCGTCTGACCTTACTTCTTCCTAACAAAGAAACAGCTCATATCAAAGTATCGCCATGATAATTAACAGACCACCCGGGCCGTGCTACCAAGAAATAGGGTCACATTATCGTTCGCGTCCAGTTTTCTGATGATCATGATGTAAGTTACCGTATACGTATACTATATTATGGTGATTTTATATATATTTTAATATTAATTGTGTATTTTTGTATTAATTGTGTAATTTAGACATAAACTGTATAATAGCAATAAGGCATGTTTATTGTCTGTGATGCAAAATTGGCAGAATCATTTTTTTTTTGTGTTAAACTATGTATTACCCCACTGCTCATTTATTTAAAAGTCATTTGTGGTAAAAGTTATCAAAGAAGGGACATCTCTTTCTCAGCAATAGGTTTGTTGTCAAAAGCAGATGGCCATTTGAGGATCATCAACCCCTCCCCCCCCCCATTTCTGTTCTATACAGGAGCCATTGTATTTTAAGAGTGATTAAGTCGATAGCATTTGACCATGCGATGCAAAATTTGCAAAATAATTTTTCTTGGTTTTTCTATTAATGTCATAATGTTATGTTGACATTCTTGACAAAAGTTTAGCACTGTTTACAAAAACAAAGACAAACTCGGTAGTATGTTCACAGCATAGGTACCGTGTGCCGAGTCTACCCTACTGTGCATAAGAATAACACTAGGCTGCACATGCGATAGAAACCGTTGTGGAAAACTTCTGATCAAATTTGCAACCATGTAAGACTGACTTAATTACTTGGTTTATGATCGCACGGTATACTTATGAACACAAATGATTGTTACAAAATTTTATGATTACCTTGTAGATAACTTTGTGAAACATGTATAAAACCTTCTTTTTTTTCATTTTTGAGGTTTTGATGGTCATTTGTGGCCAATTTAGCAATAGCTACATATTTAAGCATGCTAATTATGATATAGATCCTATAACTCAGTAACATTTATATACAAAGAACTTGCGCGAAGATGGCATGACTTACTGTACCATGACATTAGTAATGTTGTCTACCCATAATCATAGTGTCTTCCCTTATCTTGACTTTTATCTGCAAACACCTAGATACTAAGCGACTCTCCTAAAAGTGCATCTCTCATTCCAGTTTGTTTATTAATCGTATCTCATTGTCTTTGACAGTTTTTATGGTAGTGATTTATGACTTATTGTACACATGATAAGTGCCTTGTAAGCACTTAAAAGATAGATATGACCCCATATTATGTACTTTCTTACCAATCTTCATCCCCCCCCCCCCCCAATGTATTGCATTTATGATTTGCTTTAGATCTATTTATACATTGTATCGAAGTCGCACTCAAGAACTCGTTAGCAGCGGCTCGTATATTTTCATTAGGCAGGGAATCTTACGAGGCTGACCAATAGGAATTTTTTCTCCTCGTAAAATTTATTGCCCTGATTCAGTGAGATTTCAGTTTCTCTATGCTGGTCAAGCTTTTGTTTTTCTCATTTCTATTTGTATTGAATAAGTTAGCAATTGATAAACCTTTTCAAATATTATATACCCTAGATATTTTAAGAAACAATTATAAAACAAAAGGAGCCATTATTAACACGCCTCTGTTCCAAATAGTACTTCATTTACCCTTATTAATTAATTTATGATCCGTGGGATGATAAGGGGGGTAATGAACTATTTTATCTGGTATGAAATGAATGCAGTAAGAATCATTCTGAATGTAAACTTAAGTATCAGGAGAAACCCAAAACAGGATATTTGAAGATCTATGGTGCAAAAGCACTAATACATTATTGATCTCTTGTTATCAGGGCAAGTGTAAGTTTTATGTTCTATATTAAAACCTTGTTGGTTGTCCACAAAATAAACTACAAGTTTTTTTTTCTCTCAATAAAGTCTAAATAAGTGGTAAAATGGATTCAATGTGTCCATGATGTTTGTTTGAAAAGTTAACTGTAGGTCTTCCTTTAATACATAGGTACGATGCATCTGTATTTAAAGGTCTACGGCACTTTTAAAACATTCTGAGGCAATCTAGTCTAATATACCCAACCAATATTTTGGCAATTGAAGGTGTCTGCAAAATTGTGAGGAAAACTTTGATACAGTACTGCATTAAGTTGCAACAGTAGTGCGTTTTTTTTGGGATTGGGGGTGGGGGGGCTTGTGTTTTGGGTAGAAATTGCTTTGCTTACTGGGTTTATTCTTAAGATATTTAATTTCTAGAATCCACTTGTTTAGATGATTGCCAGTATTGATTGAGTGCTTCTCGAACATACAGTTGTCTGAAACTCGTAAAAGTTTACAAAAAGGACTTTTTCTAAAAATTCTAACAACTTCTCACCCTCCAAATCATTCCCATATATTCAGAAAACTATTCCCATGTATTCGGAAAAATTATTTATATTCAAGGACATTTATGTCTTAGTGAAGGGAGATGCATCGAGGATGGCAGTTAATTCTCTTTTAATGTTGCCAGAACAAGAGTGACCGCATATATTTGAATTTTTCTAGCATATTAGCTAGGGACACTATATACTTACTACTTTTGAAGGTTTGTCCTCTGTCAGCCATATCACTATATTCTGTCAGTAAACTCACATTGGCACTAATTGGCGCTTACTGTATATATATAGGGAATAACCTAATTATAAACCCATGTTTCACTAATACTGTACATATGGGTAATAACCTAATACCCATGTTTCACTTACTGTACATATGAGTAATAACCTAATACCCATGTTTCACTAATACTGTACATATGGGTAATAACCTAATACCCATGTTTCACTTACTGTACATATGAGTAATAACCTAAAACCCATGTTTCACTAATACTGTACATATGGGTAATAACCTAATACCCATGTTTCACTTACTGTACATATGAGTAATAACCTAAAACCCATGTTTCACTAATACTGTACATATGGGTAATAACATAATACCCATGTTTCACTCATACTGTACATATGGGTAATAACCTAATACCCATGTTTCACTTACTGTACATATGGGTAATAACCTAAAACCCATGTTTCACTAATACTGTACATATGGGTAATAACCTAATACCCATGTTTCACTCATACTGTACATATGGGTAATAACCTAATACCCATGTTTCACTTACTGTACATATGGGTAATAACCTAAAACCCATGTTTCACTAATACTGTACATATGGGTAATAACCTAGTTTCACTTACTGTATGGGTAATAACCTTAGAGTAGCCATGTCTCGTTAACTGTACATATGGGTAATAACCCAAAACACATGTTGGCCTACTGTACATATGGGTAATATGCTAATACCCATATTTCACTTACTGTACATATGGGTAAAGTAACCTTAGAATACCCATGTGTCCTGCTTCCATGGTACCTTCACTGCTTTCATCACCCATTTACCTTCACACCATTTTAATTGTGTGTCTCTCCTGTAAAAAACACGCAGCAAAAGAATCAATTTTACTTCTATTTTCTTTTCCCATGTCACAGATGGTAATAACCCTTGATGGTAATTAACTCTAAGATATATGTATGATGTTTTATTCCCTCATCATGAAGGATACAATGGTTGGTGAAAGGTTAATTTATAATGCACCATTGCACATTCTTTGAGGTCACGAGCGAGTCCCCGGGTGCCGGCCCAGACAAAAGTGCGAAAACAGTGACAACTGGCTGTTTCATCTACGGCATTTCACAGCCCTAAGGGATAATTTGAGATGTGATAAGATAGATGTTGATCAGGAAATATTAATCTGTCACTAGCTCTGCGAAGCACATCCTGGTAAATTGAATCGGCACTGGCTAACGTATTACTATTACACAATACTGCGCACTTAATACCTGCTATAGACTACTAGAAGGTTAACTACTCTAAAGCACAAATGATGGAACTTTCAGTGCAACTTGAATTTAATAGTGAATCTTTTCACAACTCTGGTGTTCTTGTTTAATTTCGATTCAGTCACTCCTTCTACGAAGATAAGGAGTACGATAGTCGTGGAAGCTGCGGCAGGCATCCTTGCAACAAATAATCCAGATATTCGAGAGGTTTATCCAGCAGAAATAGTCAAGATGTCTACCAATTGCAGCGAGACGTCCCTGTCTATGAGTGACCTCTTTGAAGGTGAGATATAAAGAAAATCTATCAAATTTTTAATAAAAATGTTTGCACATATCTTGTGATGGTTTGTATTTCTTGATGAAATTCTTGGAAACTTTGCCAAGTAGAGCCTATAAAGAAATAATTTAAATTGAAGCAAAATGCAGAAAGAGAAACAATGTTTGGTATCAAATTGACAGACTGACTTGCTCAATACATGTCACAATACAAACTTGTCTTCCCCCCCCCCACCCCTAAAAACATTAAACTACAGAATTTCAGGGGGAACAAATTCTAAAGCTGTCAAATAAATGCTTAAACTTTTTATATTGTTTGCAACTTTTGACATCTTTGGATTTAATAATTTAGCAATATTTAAGTCAATTTTATAGAATATAGTCGATGTAAAGTGACTCAGTATCTAAAGTAGACTTTTAAGCCTCTCTCTTCCATTGGTGCAAATTCCTTGGTGCATGTATCCTTGACTTCTAGTCAAATTTAAAATGTGGAACTACAAAAAATTATCATCCTCAAAGTTTGTTTTTGTCCAGTAGAAGGATTAAAACCAACTGAGCAAAAACATTGAGATATTTTTTGAAAACTTTATGAAGTTGTTGCATGTTTTTTTAGTTTTTCACAAATTTTCAGATTGTTGACATTAATAACAAAATGTTATAACAATAAAAAAAGAAGCCATTTCTGTTTTCTAAATTGAGAGCTTTTCATTTATGTAGTTGCTCATTCCACTCATTACTAGCTACAGGGCGGGACTACTTGAGAGAATTTGGCAACAGTCGCTGTGAAATCCGTCTACATATGTGGCTATATTTTCAGTCCTTTTTTGTATGTAATGTGCTATTCTTTTTCTCCTCTGCAGTCACCAGTGGCAATGTGGGTTTCATCCTTTTCATTGTCATAATGACTCTATTGTCTTTCACAACCTTCCTCATGTACGCTGAGGCTTACGTGTATCTCAACAAGAAGATCCTCGCCAGCCGAAGAAAGGTTAGACTGCTCATCGTCCTAGGAATATTTCCAGTAAGTGATTCAATTTCCTGATGAGGAGAATTTCTTATTTGAAAAATTGTGAGGTCTGTCAATACACTTACTTGCAGTGGATGGCAGAGCCAAGATTTCTGGAAATGTTTGGGAAGGGAGAGGGGGGTGGGGGTGTTGAGGGTTTAGGAATATTTCCAGTAAGTGCTTCGATTTCCTGATGAGGAGAATTTCTTATTTGAAAATTGTGAGGTCTGTCAATACACTTACTTTCAGTGGATGGCAGAGCCAGGATTCTGGAAAGGTTTCGGGAAGGGAGAGGGGGGTGGTTGGGGGTGTTGAGGGTTTAGGTAAGACAATTGTTTTATATCAGAACGTAGTGATGCATGTGAAAGCACTACTAACATTTAAGGAATGCGCATGCAGAAATATGTATGAAATTTGTCAACTATGTTCCTTGTTATGATAAAAAATGAACATGGATATAATTATGCTTTTTTACCACCCAAAATTTTATTAAGGGGGGAGGGGTGGCCCATACACTCCCTGATCCACCATCGTATTAGATTTGATGTTATTACCCAGACCGATGGCTCTAATTTGTTTGGGTCATAAGAACAAGTTCTATCAGCATCTTTTTAATATTGAATTTTATCAACATCCTTTGAAATACCATTTTCTTTGTAAAACCTCTATAATTATGTTCTGTGCGACAAAATAAAATTAACCTCTGCTGTAATGGTTGATACCACGTTATACGTAATGACCAAGGGAATGCTGTGCCATAGTTATAATTTATGGCTTCCCAGGTTATTTATATTCAGAAACAAGATTTCCCGTAATAAGATAAATTAAAGTTACCCTTGTTTCCACTCTTATGCACTACGGTAGTCTTCCTCTCCATGTTACGTTAACATTTGTTTCTCAGTATGAGTGGATATCATTTTTCAGTCTCCTCTTTCTCTCTCCACGACAGTTCATTAGCGTGTGTGCCTTGCTGTCACTCTACATGCCACGATCCCATATGATCACCTTCTTCACAAGTACAATGTAAGTCTCTTAATTCAATGCAAGATTTCTGTACCCCTCTTCCCATCACCCTCCCCCCTTCCTCTCCACTTAGTGAATCAGCTGTTTAAATTTCATGATTAACATTATACGATAATTAAAATGTGTAAAAGTAAGTTGGCCTGACGTTTCGATCCTAGCAGGATCTTCTTCAGAGGCTAAATGACAAGTAACAGTACAGTAACAGAAGGGACAAAAACATGCACAGAATACAGACAGGTTAATGAGCATGGTGAACACAATGAGATAGATGTAAGGGGATTAGTAGACAATGGATGGAGAGCAAAAAGCAACAGGGGAAGAGGAGAGGATAATTAAAATGCAGCACTGCATGCGAGTTAGATTCACTTGTTTTTTCACTTGTGTTTACTTAATTGTGCAGTAATTGTTCCCCTACAAATTAGTGATCAGTAGGTCATTAGGGATCAGTAGGTCAGTTGCTTGCTTACTTACTTTGTATGTGAGTATTTCTAAAGTGCTTATCATGTTACACACATGATCTGTTTTCTTGTGGAAAATGTCAAGGTGGACATTTGGGGGGAGGGGGTTGTGGGGAGGTTTAGGTTGTACTATTGAAGGAAGGGGAGAAAGGTTCAAGTAAGATGGAGAAGGTTGAGATCGGACCCTGAAATACCATTTCTTGTCATTAAGTGACACTTTTAGACTTGTTCTTGAACTATTCCTAATTGTAGGACACACGTTGCACCGTGACATAATATTTTCTTCACATCTGCTTCCATTTGCGATATTTTTTCGAGGAATTCTAAGGCCACCAATTCAACTGGATTTCTGTTTCATTCCATAATTTTGCTTTGTGAATGAAGACTTTAATTCATTTCTGTTTTAATGTCTTTGAATATTTAATTTAAAGCATATTATTTGAATGGAGTTTACTCATAAGGAGCTGTTAAAATTGTTCCAAGCTTTTAAGTTTTAAAAGAAAAATGTTAAGCTATGCAAATGTTACATAGCCTATTTATAACAATTAAAATCTATTTAAAACTACAGTATTCTATTATCACGATCTCTACTTTAGTGAAACAATTCTTTTATTTTTCTCGATAGTTACTTTTCTCTGGCCATCTACCAATTCCTGTATCTGATCTTTGACTATTACGGTGGCAAAGAGGCCCTGGTAGAGCTCCTTAAGGATAAAACCATCCCCCTGGCTGGCCCCCCTCTCTCCTGCTGCTGCTATTGTTGCATACCACCTCTTCCCATGACACCGTAAGTTCGTTAAGTCATCCTTCAGTTAGCTATGTACGTCTGTCTCCAAAAATCATGTTGTCTTGTCGGTGTAGTATTAAAAGTTGAGTTGAATATGACAAAGACGGTTTGTTCACAGGTTACATCTGACACTGGCATAGGCATAGGAGGCCAAAAAACTTGGTGAAAATTCAGGCAATATGATGAGAATTTTTGGGCACCTACTGAAAGAAAAATAATTTGCAATTTGTTTTTCAATGGTTAAACTGATATTATTATCATCATTATTATTGTAACAACGCCCCCAATACTTCTAATCAATATGGAAGTGTAATAACACGGCAAATGATTGTATGTTATTGGCCTGCAATGTAATAACCGATGCATACCTATATGATATGCACATTAACATGTTGAACACGCGCCACGTGCGCAAAAACTTTGGTTATATTTTTCGGGCAAGTCGTTACAGCCCCCCAAATCAAATTGGGCTCCTACACCTATGACTGGCACCTCTTGCCTTTGGTGCTCACTGTGGCATTAAAAGTCCTAACAGTGTTAATATAGACATCCTCCTGTAGGACAGGAAGGAGGGAGGGGGAGGGGGAGGGGGGAGTGTCGGAAGATACCTCAGATAGCAGAGAAATATAGTCATGTCCCTCAATGTATCGGTATCAGCTTTATCTCATTCCTTCTTCTTGTTTTCTTTACAGGCGAAATTTGAAGATCATCAAGAGTCTAGTCCTCCAAGTTACCATCTTGAGACCCTTGGTTTTGTTCATCGGACTGGTCACCTGGGCGGATGGAACCTACGTTCCAGGAAACGTGAGACACCATCTTTTCATATATGTAGAATAATTGGAATACCTGTGGATGGGGGAACAGGACCAGTGTTGTTAGGTTGTCAGGCCTCTGAACCTCTGTACATAACCTCAGTGTCTTAGTGATTTGGTACCACCCACTTGGTACAATTTTTTCTATACTGTAGTGTCATGTCCTACTTCAGAGCACTCGTATTGTCAGTACGAGCAGTATTAATATCATGTTTCTATCAGATCAAGGTTATGAACTGTTTGTACTGACAATACCAGGGCGTTGAAGTACAGTTTAGAGAGGTTTGGGAAATTGTCCCAACTGGCTATTTGATACATATGCCATATTGCATGTTCATAAGCAAGGTTTTATACATGATTCTATCATGTTCACTGATTAACTCGTGTTGTGTTTAGCTTGAAAGCTATAAAGTATAAAAGTTTAAGTAGTCACCCCCCTTCTTCCCACCTCTCCCTCCCCTACTCCCCCTCCCTTTGTACTATACCTATTGCACATCAATAAATCAAAACAAATAAATTGCTTTAAATGTTTGAACTTATAGCTTTTAACTTTCTCTGTTTTCATGTTGTTTTCTTTTGTAGCTGACATTTACGTCCATCAACCTCTACGTACAATTGCTATCCCTCTGTTCCACCCTGGTGGCCCTCTGGGGCGTCATCATGTTCGTCCGAGTCTCCAAAGGACCGCTCGCCAAGTACCGTGTGACCCCAAAGTTCCTGATTGTCCAAGTATGTCTGATCACAGTCTCTTCCCAGGCCATCATCATCGCTATCATTGGCGGATTCAACGGCATTCCCTGTACAGCAGTATTCAGATCGTTGGATAGAGGAAACTGTAAGTAAACTTCACTCTTTATCTGTTCAAATATCATTTCCCTTTTCACCGATGCTCAAAGAACTGCGAGTGGGATTTGAATTGATTTGATTTGATTCAGCAGTTCCATATATGTTGTGCAGTCTAGCTGCATGCTTCCTAAATGGTATTGATTGAAAATTGTAATCACATCTTCAATTGAAATGTCGATTGATAGAAAAGCCATGCTCAATGTATGGTTATAAATTCAAAATTTGAGATGGCACTTAATTCCTTGATTGACACCTTTGTACTCTGGACGAAAAACTGAAATCTTGTGACAAATATCGTGGATTGAAATCTTTGCAGACACATATCAGACTGAAATCTTTCTAAATGATATGGATTGAAATCTTGAAAGTCGCATCTCCGCTTGTAACGTTGACAGAGCAATTGAAGGTAGCCATGGTGTATGGCTATATATTCAAAATATAAGATTGAACTATATTCCTTTAATAACAGCTTGTACTCTTAAGGAAAAACAGAAATCTTTTTTTCTATGTTTTATTCTGGTTGGATCATTGAAAGCTCAATGGCAAAATTATCAGATTTGAAACTTACAAATTAAGACTTTAAAGAGAGGTGCATGTAAAACTACTGGAAATGAAATAATAAAATGGAAAAAACTTCTTACCCTTTATATTTTATTCCTGCAAGAATTATTTGTTACTACATCTATAGCTTGTTTGTAAAAGCTTGACTATCTTTCAAAAGTTAACTAAGATAATTTGTGACATAGTAAAGAGGGGGTGGCAGGGGGGGGGGGGGGGAAGTCACTCCTAATCAATTATTTATTTCTCTCTACAAAAGAAAAATATTTATCAACCTGTAACTTAAACAAGTTGAAAGAGAAAATGAATGAAGCCAAAGACTGAGTAACTTCTCCCTCTGAGATTAATTTTCTTTCATAAATATGAAAACGAGCCCTTTAAAGCAAAGTACACAAGTGAGTTGAAGCTCATGTAGAGCCTACAGAACTAGCAGAATTCATCTTGTAATTCCTGAAGTCGCTCTGTCACATACCCTCCAAAGTTTAACCGTACTTTACATTTCTGTTGACAAGAATGCGAGTGGTTTATCCAAACAGCTTAGTTCAGAAATTTGTGGTTACGATCAAATGGATAAAGGCTCAATGATTCAAGAAGTATGCCAGTTAATCACTTTAGCACACTAATCTATTGGAGGAGAATTCATTTTATTTTATATATAAATTTTTCTAAATTATTTATTTTTATTGGTGTTTTGAACAACCATGAGATCAAAGAAGATATGTATCATAGGCAAGGTCTTTCTGTTCTTAAAATCTAATGAGCCACCCTACAGCAAAGGCTGCCTTTGCTCCTGTCATGATTTGGTTTAGAAGAAATTGGAAGGTAGGGAGATTGTGGAGGAGGGGGGGGGGGGGGGTTGAAGGAGGTAGGAAGGTGTCATTTCAGAGGAAATGTTGTTTGAGAGGGCAGGGGAAGGGTGGGGAAAGAGGTATCACTTTAGAGAGAAATGTAGTTTGAGAGGTTAAGGCGGGTGGAAGGAGGTAGGAAGGTCAGATATATGTGTTCTGCATGATAAGGTATGCACTGTTCTATTATAACACCCCCTCCCCATCTCTTGTTCCTGACAGACATTAATGATATGCTACTGGTGATAGAGATGTTCCTCTTCAGTGGGGTGTCCCGTTTAGTTTTCCGATCTCAGCACGGAAACACCGGGACCTTGCTCGACGACAACCTCCCAAACATGGAATCAGCCTTGCCAGCAGAGACCAAGAAAGAGTTGGAAATGATGTCCAACAACAATGGCAACACTAACCACAACAATAACTCTGTCCTCACCCACGGATACTCTAAAGAAGATGAGGCGGAAGTCTCCGTGGTAACCGACGGCAAACTCCAAGACATCGTCGCACTCTCAAGTAGCGATGTCCGTCTCAATAGTCGAACAGTCATTCACCAGAGTAATATTTAA
>TCONS_00028939	evm.TU.Chr2.3
ATGTGTCAAGTTAATGACCTTATCAGCTTGCCACAAGGTGACACGGATGTTAGGATGACTGTGAACCCTCCAGCACCCCTGGACTCGCTTGGCGACGTCAGGACAAAGGGTTCTTGCATTTCTACATCAATTGGTTTCTCATCAAAATTTCCAAACCCAAGGCAGAGGTTAGCAGACAAAGCCCACCAACTGCATCTTTCTTACATCTGTATGCATCCAAATTCAAATTTAGGAGAAAGTTGACTGAAGAATTATATGAAAGTAAGTTTAAAGTCTTCTCTGTTATTGAACCTCTTATTTGTGTTCAATTTCTTTTTAATCTTTAATTACTTGAAATGTCTGTTATAATACTCATCAATATAAATACAAGCATTCTATCATTATCTGTATTTGTGGGCAGCTTATTAATAGCCAGACTGCATAATGAAAACATGCCCACATGGTTGTACTATGTAGAGACATTTACTTGATGGGGATTTTTGTCATTTATTTTGATTTTGGTTTTTAACATCATCCGTGAGATGTTCTAAATCATTTATGAGGAACTGAGCAAGAATAACAATATAATAAAAAAAAAACAAATTTATATAGTGCTCTTATCAATCAAGACGTACTCTAAAGCCCTTTACAACGACAACATATTACTGAACGAAAAAGACTTAATAGGCTAGCTGAAATGAATGCAATTCAACTTTACACCAAAATGTTGTTACAGAGTAATAGCGTCTCTAATGCTTTGTGGTACTGAGTTCCACAGTTTGGCAGGTGCCACACTGAAACCCGGTCGGCCAACTTACAGGTGCATCAAACAGGGATTTGTTGGGGGATCTGAGATTGAGTTTAGGGCGTTGCTTCTTAATCATATCAAATCTGTACTCCGAAGCCTAATGATGAAAATGCCATGTATGTAAGGAACAATTATTTTGAATTGGATATGGTACTTAACGGGAAGCCAATGAAGATTCTTAAGAATTGAGGTGATGTGGTCATGTACATTTTTATAGTCCTAGAAATTAGTATGGTTTGTAGCTATCCATAATGGATGTTTTGATGTACATCTGTGTGCGCTTCACTATGGCTCAAATCAGAGTTCCGCCACCCAGCGTTTCATACCTTGTAAAATATGACAGTGAAATTGTGCAGTGTAGGATTGCTTTTTATGATGATTATATCATCAGGCAAAAGCAGAAAATGTGTGTTCATATGGATCCAATTTATTGAACATACAGTAAAATAATTAAAAATATCTTTATATATTTGTGTGCACATCCAAGTGGAGTAGTACATTTTACACTGTAAGTAGTAGTGAATATGATACAATATTACTGAAAATTGGATTTTAATGTTGATTCATCAAAGGGGACTACACAAAGTGAAGTAAAAGTTAGGGATCACTTTATTCTACCAAAAAAATCTCATTGAAAAGACTGCCTTTAATACTCAACTTGGATCACTGTAGGTCTCTCATAAATTTCTACAATACATGCAGCTCATGTGTAAACACCCAACTCTGCAGCCCCAGAGGTCTTCAAAAATGTATTAATGTGACATACATAACCTTATGGTGGTGAAAAACAGAGACAAAGAAATGTGTTTTTGGGAATTTGCATAGAAACCTAGGTTTACATGGAAATTGTTATAGGGTACTGAAAAGAAACAAATGAAAAATTTATATTTGTCGAACCTGTGATATAGACAAAATCATTTTGATGCAATTAACTTGGGTGTGAAATCCATTTAGCTTGATCTATGGGTTAACACTTTTTTTTAACATAAAGTATTTGGAGGTTTAAGGAAACAAATTTAGTTCTATTGGAGAAGACAGTTAACTATCACAAAGTTATTTTTAATATAGGGTAAAGGTTTACATCCCTGTGGAGGTTGATGTTCTGTCTTCATAGCATGGTTATATAGGGACAGTCTGATACTAGTACAATCAAGTATTAGTGTATTACAATAACTACCTGGGTAAATTTCCACAAGTAGTTTGATAACTAGAAAAAGAGCATGATTTTTGTAACTTCCAGGGACCCCCACATATCAAAATGCAAGAACCAATATTATTGAGTAGAATTGTTTATCCTAAGAATTAGCTTACTGTTTCTTAAAGAGATTTTAACTACATTTAAGATTGTAAACGGTTTTTTTTTATATGTATTGAATAAACTTTTTAAAGTTTAAGGTATGTCTTTATAATCGATATTAGCCTTGAGAGTTGAGATTATCTCGATATAAGGGTACAAAGGTTACTGGGTGACAGGTTTGAACTCTTTAAAATTCTGGATCAACCAATCAAACTTTTCTCTTAGAATAGTCCTATGATTATGCAATGACAGTTGCTAGGGGCCCTGGCAACACAATTTGGGGGCAATGGTAAATACAAATCGTTCAAATCTGCCCATGTGAAGACCACCGTCAGTAACACACCCCATTAATCAGAACAACACTTTAACAGATGCCCAATCTGAGTATTTCTGTCCACCTGGCATCTTCTTGTTTGCCATCACATCAATCTTAAAGATAACTGCACTAGCTCATTGCCTTTTAACTACCAATCTTCCCCCCTGATGGACACTGTACAGAGGTAGATAAGGAGAATGTCAACTTGCCACTTCGGTGTTGACATAAGGAGCCAACTACACCTGTGGTTATCCTAGAGCATGTCTTTACAGTATATTTTATCGCTACTGAGTACATTTGAACAATGGTTCCTTACAATCTTACAAACAGAAATGTGGGGGAGGGGAAGGTGGGGACTCCAATAAAATGGGGCTTTCTTTGAATACAGATAGAGTCATCGTCATGGTTATGTGATTTCACATTAACAAAAAGGAGAAAACAAACTATTAAAATTCTTTCGAAACTAACCTGGAGGGGTGTGCATCTGCACAGGTACTCTAGCTCCCTCTGTTTGTTTCAAGTTACTGTAGCTCCCTCTGTTTGGGTCATTTTACTGCAGCTCCCTCTATTTGGGTCATTTTTTTTTGTTTTTTGTTTTTTTGTTATTCCTCATCTCATAGAGCAGGAAATTGTAACTAGATAAAAGTATAATTAGAACTTAGTAACTTTCTTGTTTCCTTCCTCCTAACTCCTCTCCCTTCCCCCTCACACCCCTCCTAACTCTTCTCCCTTCCCCCTCCCACCCCTCCTAACTCCTCTCCCTTCCCCCTCGCGCCCCACCCATCTGCCTTTCTCCTGTCACATTTCAAGATCATTCATCCGCTTCTTGAAATTTAATTTTGTAATTTGCAGTGATAAACAGAATTATTATTAATCAATAAAGGTCAAACCACTTCAGGAAAAGTCTTATCAAGATAATGATATTAAAATTGTAAATTTGCAAAAAGAGAAAAATGTTAAAGTTCAACCACCATTGGTCTTTTAACAAATGGGATATTTTCCAAATTTGTATTAATTATTCTTATCCTATTATCAACTGAATTGTTCTTGACCATAGTCAAGTCAATATCTCTGTTTAAGAGATTTCAAACGTGAACAGTGCAAAATGTTTTGTTGTCTTATCCTAAACGATGCAAAAAAGCAGCCATGAAATTAAGCCCTAGAAATACCAATTGATGCATTCCTTGTCCGGTCTTCCATTTCTCACCTGTTGTAGCATTCCATCCATATTTACCTGCCGCACCGTACCCCGTAAATCATGAAGTATAATTTATTTTATTGTGCTTACCAAACAACTGGAGTTAAATTTGCAATGCAAATGACTTATTAAAGAGTCTTGGCTATTTACTGAAGTAGCCACAAGCCGCCCCTCTTTATTGTCCCTATACTTTGAGTCACCTTGTTTAGCGATCTGTTACCCGGTAGTCTTCAGATCTTGGGGATCTGTTTTAAAAAAGGTTAGATCCATGTCTCCACAGGGTGCAGTCTTTGTTAGACTTAGAAATTGGAAAGACACTGTCCAGTCTTAGAAGTTTATCCTCTCAGAGCTTCAAGAAACACAGAGAAATAAACAGTAAGTAGAAGAAAGAAAAAAAGATTGAAATACTGTTAACTCTAAGTCAAAAGAGGGAAAATAGTAAAACAAAACCTATGTGAAAATTAAACTTTAAGGGCACTGCTATGTATTGTTTACAATTTAAATCTATATATGGTAGTTGTTATCATTCTAATTGTTATATCGTTGCTATTGTTTTGTTTTTTTTTGTATCTTTTTACATTTTGCATTTACTTTGTCTCTACTGTCTGTGGCCAATCTAGAAAGTCAAGAGAATTCAAAAGTTCAAAACGATTTCAGTTACGTCAACCTTTTCTTTAGTATTTCATATTTTAATATAATATGTTGAGAAACCACCCGAAAGGCAAGGAATATCATTGTTTACATCATGATTAGAATTTATATGTACAGTAATGCAATGCTACACATGTGACATAACCCCCCTTCCCCCCACCCTTCATCCTCCCCACCCACAGTCATTAAAATATTTGAAAGGAGTACTCTATGTCAAGTAGATTGTTTTTCTTTTCATTCGTTTTTGTACTTGAAAAACAAAACAAAATAAAATTCCTCATAAAAGAGCTCTCCAAACAGTGATTGATAATCATTGAATATGTGAAGCATTTACAAACTGACCTATGAAGGGTTTCTTTTGTTACTTTACTCATTGCATGAAGTATGAAATTTGCAACACTATCATTTATAAGCTTTGTATCAAATCAAACACTTGTTTCACTGTTTCTTTTTCTATTCTTTAGAATTTTCAATAACTCCCCTCTCATAAATTTCAAACCAATTTGACTGATGGCAGCTCATCTAGATTAACAATTTTGAGTTTAAAATCTATTTATTCTATTCCGACGACAGAATATTTCATTTCACCTTTTAACATTTGCAAACCGCTTCTAGCTTTGTGAAGGGTTCCCCTAGTGACTTATTTTCAAAGCTCTTTGAGTTCTTTTGTTAAAAGTTTGTTCAGCCTGAGCCAGTTAAAAGACTAGTCATGGCACTTGTTGAGAGGTCAAACTTGGAAAAAAAGGGGTCCAATTTTGATACACATCGCTCTTCTACATACTTATGATGCTACTCAGAGTTTGGAATAGGGCACTTTGGTGTATGAAATGGGCACTTTAAAGTTGAGAGGAACTTGGGATAACCTATTAACAACTGCCAGGGCCGATACTTGCCATTATTAAACCAGCATGACGAAAATGAAAATGAAAATTGTATTCTCACCATATTTTGTTGATCAGAGTTGGAAAGTTTTCTTACAAAATATTATGTAGGAACTTTTGTCCTACCCTCACCTTTCTGCAATTTGTCCTCTCAGTTTTAATATAAAATTCTCCTTATAGTCAAGCCATATCAATTTATAATTTAGCTCCCATATTGCAGTGTGCCCATCATTTCGTATGTTATATATCATTTGAAATGATAATTACTTGTTAATGAAATGTAAGGTAAAGTACGTTTTATCAATGTCTCCTTTTTATGCAATTTTTGTGTAAATGTGTAATTTAAAACTTCTTTTACAAATGGTTTTATGTCAGAGGATTGTTTTAGTCATGTATCCCGTATAAACAATTGCAGATAAATTTGATACTTAAAGTAACCACAACCTCCTGTCAAACTGTTGTATATTGGTACCATATGCTAGTTTGACCAAGCCTTCACTCACCATTACTATCCACTTCTTCATTCTCTACCTTGCCTCCAACTTCTCCAACTTGCCCATCTCTTCAACCTTGTTTTTATCTCTGTCCTTTCTGTGATCTCTCAATTCCAGTACCTTTTCCCTTTGCCATTTTCCACCTCTCCCTCCTATCCTGTCCCACCCACCCTACCCCAAAAACATCCCTTAACTAAAACAAATGTCCCCCACCCCTCTTTCAGCCCTGGTTGCTGCCCTTGATCAATGCCCTTCTTTCTTTCTTTCTTTCATACAGTTAATTTTCAATCAGCTATAGGATATTACTCGCCAATGAAAGAATAAAATGACCTTTTCGGAAAAAAAAAATTATAAAACAAGTACTGTAACCACAGATTATAATTTCCACTGGTACAGCCTTGTATTGATAAAAAAAAACAAGACAGATTAGAATAAACATTAATACTTGAACTCCACCCAAGAGAATCAGTCCTTCTTCAGATGTAAACAGAATTTAGTTTAAACCATACCCTTCAACTTTAACATATCCACTCTTGCATGGCAACTCTTCACATCCCAGTATACAGGTTGTGCAAGACTAAATTCTTTAACACTTGAAACTAGTCATTCCAAGTCAGCATATTTAGCCCTCATTGGAAACAAAGTTTGCCCAATCTTTGTCTTTTGAAGTGGTTCCTTTGGAAACTTTTTTACTCTTTTGACACTCGTCCAAATAGCCGAACGGCCCGATACCTGACTCACGATATAACCACAGATATTTACTCACTTCTTAAGTCAAATGCAATTTAGGCAAAAGAAAAGAGAATTGATGGCATTGCCAGTCTCAAATTGCTCCATGTTTGAAGTAAAATATGTTTCATAATCTGTAGAGGAATTGATATATATTTTTATATCTCTAACAATTGCTGCAGGTTTAATCAACGATTTTGGAGGTCATTTTCAAGCTGGTTACAAACATCACAGAGGAGTTTGATTCAAAACAGGAGAGGGACACTAAGAAGATTTCATTTCCAAAGAAGTAAGTTAACTTGATTTGAAAACTTTTCTGAAGTTTCTATTAAACTAAGCATCTGTAGCGAGACGTTTGACGGATACCTATACTGTAGATATCCCAGTAATGTTGGGGTTAAAGCTAAAACAGAGTTTTTGCTATCATTTCAGTTCACACATATAAGCATAAGCAAACCTCCATATCATCCCCCCCCCCCATATTTCCTCCCCCTTGTCCAACCTCTTATATGGAATTTCACTTTGCAACTCCACACTTTACATTATTTCATAACTATATTTCATTCTAATATGCTAAGTTGAATATTAATTTCATCAGTACATCAAAGTTTTCTTCATGCCAGTCCATTTCCATACCAGCTCCAACCTGCCCCCCCCCCCCTGCCCTCACACACACTTTTGCCTATCCATCATATTGCTGCAGCACAGGAAACATCCATTAAAAGACTGCTCAAAGCAGACTTCAGTCTTATCTCGGTTAAGGTGACTAGGGGAGTTTACGTTACCACGAAACCACAGCACAAACTTTTCCCTAAACTACTTTCATTCACTCTATTCCCAAGAAACCAGATTCAGGTAATTATCCCCATTGTTCCGCAGCCTGTGATTATATTTTAACCACCACACCTTCATTATCAATGTTCCTTTTTTTTTGCTTTTTTCTTTTCTTTTTTCTTCTCATGTGAAGCAGAACTGTTTGTTTAGTGGCTCATCCTATAAATCACCTCCTCATGATCTATAGGCCCTTTAAACTCCCAGTTTTGCTCACCTGTTTTCCCAAATGTGACCCCTAACTTTCCCATAATAAATTTGACTTCCTGCCACACTGTTAATTTGAATCTCTTTATTTTGTACCTGGAATTCAAATATACTGATAAAGGTAGAACATTCAGCTTTTTGTTCCCTCCTTTTTTTCAACTTGAAACGGGGATTTTTTTTCTTTCTACCCTGCCATTGTGAGTTATTAAAGGTGCACTCTAAACTTAATCAACCAATGGAGTTACCTTTCAAAAGAATGAAGAAAAGTTAAATTAAATGGTTTAATTTAAAGCTACTTTCTAGGAGTGACATTTGGATTGAAGTATGTGGGTGTGGAAGTTTGGGGACCGAGGGAAGGGGGTGGCGGCAATTTAAACTATCGACATTAACTGATAGGTAAAAACTACTAAAAGTTACAAATGAGTTGCAGTGAGAAGAGTTGGGGAGTGGGCGGAAGGGAGCCTTTAAAGTTGTTGACATTTATTGGCAATTAAATTTACTAGTTCTGAACTGCTCACTCTGCTCAAAGTATATGCATGGCAAAGTTGTGTGAATTTTACTGACCTTGTCAACTTAAACATTTTAAAAATAAAATGGGACACCTCCACCCCTTGCTCATGTCCCTTTCCTTTTGAAATATTTTACATTCAATGTTTCCCTGTGTATGATTTTCTACCTGCCTCCCCCTCCCCACTGCCCCTCCTCCCCTGCCCCCCCCCCCCGCCAAAGGCTTCCTTGCCTTTTCAGCCGTATTCCTTGTTCCTCCTATCCCATGTACAGATTTGAAGTCGGACCTTTATTGCTACCCTCAGATCTTCTTGAGAATCTCAAGTTTTAAGTGTCAAGAAAGGAAAAGTAGCAACTGTACAAACTGACTTTTTTTCTACAAGATATTTGATTTCCTAGACCTGAGCAAAATATGAGCTACAATTTTGTTGTTTCTATTTTTATTATTAAGTTTTTATTATTCTTACAGCAAAGGAATTCATCCATGCTCAGAGAATTCAGAGTAATTGACATTACTGTGTCTCTTTTCCAGGAGTTACTCCTCCAACTTCCTGTTTTGTTACCAACCAATAAAACCAATTTGCTTTGTTATGGCTATAAATTCCAGATCCCCCCCCCCCGGCCTCCCTTCTCTGTCTGAACCATTGTTATTGAATTATTGCATTGATTTGTTTGTCGTCCCCGTCAACAATGCTTATAAGACCTTTTGTTATTAACCATCAAAAAATGATATGATTAACATGAAGCATATCAATCAATCAATCGATGGATCCGGTGGCTGGCTGAGGTGGATTCATTTTTCAGAAGAATCGTTTATCAGGAAAGACAAACTAACAGAGCGAGGGATAAAAAGGCTCGGTGTCCCTATCAAATAGCTCAGTACAGTTTTAAATTGTCTGCAAGAAGTGCAGAAAAAGACACTCTGAGAGCCATTCCAACAATTATTTGCAATTTAAAACAGTTATATTCGTTTTTATTTACGAGAGAGAGAGGTTTTATCTGAAGAATCATCAATATGTATGGTGAGTTTATAAGAAAGATTCAGTAATTCATGTCTTGCTGCAAAAGTGCTCAATACATAGAAGTAGAGCAAGTATATAATATAGTGTATACATACGGTAACTTACAGGCATGTTCTTACTCAAGTTTTACGCCTGTATGGCGATCATCATCAGCCAACTGGACGCAAACGATCGTCTGACCTTACTTCTTCCTAACAAAGAAACAGCTCATATCAAAGTATCGCCATGATAATTAACAGACCACCCGGGCCGTGCTACCAAGAAATAGGGTCACATTATCGTTCGCGTCCAGTTTTCTGATGATCATGATGTAAGTTACCGTATACGTATACTATATTATGGTGATTTTATATATATTTTAATATTAATTGTGTATTTTTGTATTAATTGTGTAATTTAGACATAAACTGTATAATAGCAATAAGGCATGTTTATTGTCTGTGATGCAAAATTGGCAGAATCATTTTTTTTTTGTGTTAAACTATGTATTACCCCACTGCTCATTTATTTAAAAGTCATTTGTGGTAAAAGTTATCAAAGAAGGGACATCTCTTTCTCAGCAATAGGTTTGTTGTCAAAAGCAGATGGCCATTTGAGGATCATCAACCCCTCCCCCCCCCCATTTCTGTTCTATACAGGAGCCATTGTATTTTAAGAGTGATTAAGTCGATAGCATTTGACCATGCGATGCAAAATTTGCAAAATAATTTTTCTTGGTTTTTCTATTAATGTCATAATGTTATGTTGACATTCTTGACAAAAGTTTAGCACTGTTTACAAAAACAAAGACAAACTCGGTAGTATGTTCACAGCATAGGTACCGTGTGCCGAGTCTACCCTACTGTGCATAAGAATAACACTAGGCTGCACATGCGATAGAAACCGTTGTGGAAAACTTCTGATCAAATTTGCAACCATGTAAGACTGACTTAATTACTTGGTTTATGATCGCACGGTATACTTATGAACACAAATGATTGTTACAAAATTTTATGATTACCTTGTAGATAACTTTGTGAAACATGTATAAAACCTTCTTTTTTTTCATTTTTGAGGTTTTGATGGTCATTTGTGGCCAATTTAGCAATAGCTACATATTTAAGCATGCTAATTATGATATAGATCCTATAACTCAGTAACATTTATATACAAAGAACTTGCGCGAAGATGGCATGACTTACTGTACCATGACATTAGTAATGTTGTCTACCCATAATCATAGTGTCTTCCCTTATCTTGACTTTTATCTGCAAACACCTAGATACTAAGCGACTCTCCTAAAAGTGCATCTCTCATTCCAGTTTGTTTATTAATCGTATCTCATTGTCTTTGACAGTTTTTATGGTAGTGATTTATGACTTATTGTACACATGATAAGTGCCTTGTAAGCACTTAAAAGATAGATATGACCCCATATTATGTACTTTCTTACCAATCTTCATCCCCCCCCCCCCCCAATGTATTGCATTTATGATTTGCTTTAGATCTATTTATACATTGTATCGAAGTCGCACTCAAGAACTCGTTAGCAGCGGCTCGTATATTTTCATTAGGCAGGGAATCTTACGAGGCTGACCAATAGGAATTTTTTCTCCTCGTAAAATTTATTGCCCTGATTCAGTGAGATTTCAGTTTCTCTATGCTGGTCAAGCTTTTGTTTTTCTCATTTCTATTTGTATTGAATAAGTTAGCAATTGATAAACCTTTTCAAATATTATATACCCTAGATATTTTAAGAAACAATTATAAAACAAAAGGAGCCATTATTAACACGCCTCTGTTCCAAATAGTACTTCATTTACCCTTATTAATTAATTTATGATCCGTGGGATGATAAGGGGGGTAATGAACTATTTTATCTGGTATGAAATGAATGCAGTAAGAATCATTCTGAATGTAAACTTAAGTATCAGGAGAAACCCAAAACAGGATATTTGAAGATCTATGGTGCAAAAGCACTAATACATTATTGATCTCTTGTTATCAGGGCAAGTGTAAGTTTTATGTTCTATATTAAAACCTTGTTGGTTGTCCACAAAATAAACTACAAGTTTTTTTTTCTCTCAATAAAGTCTAAATAAGTGGTAAAATGGATTCAATGTGTCCATGATGTTTGTTTGAAAAGTTAACTGTAGGTCTTCCTTTAATACATAGGTACGATGCATCTGTATTTAAAGGTCTACGGCACTTTTAAAACATTCTGAGGCAATCTAGTCTAATATACCCAACCAATATTTTGGCAATTGAAGGTGTCTGCAAAATTGTGAGGAAAACTTTGATACAGTACTGCATTAAGTTGCAACAGTAGTGCGTTTTTTTTGGGATTGGGGGTGGGGGGGCTTGTGTTTTGGGTAGAAATTGCTTTGCTTACTGGGTTTATTCTTAAGATATTTAATTTCTAGAATCCACTTGTTTAGATGATTGCCAGTATTGATTGAGTGCTTCTCGAACATACAGTTGTCTGAAACTCGTAAAAGTTTACAAAAAGGACTTTTTCTAAAAATTCTAACAACTTCTCACCCTCCAAATCATTCCCATATATTCAGAAAACTATTCCCATGTATTCGGAAAAATTATTTATATTCAAGGACATTTATGTCTTAGTGAAGGGAGATGCATCGAGGATGGCAGTTAATTCTCTTTTAATGTTGCCAGAACAAGAGTGACCGCATATATTTGAATTTTTCTAGCATATTAGCTAGGGACACTATATACTTACTACTTTTGAAGGTTTGTCCTCTGTCAGCCATATCACTATATTCTGTCAGTAAACTCACATTGGCACTAATTGGCGCTTACTGTATATATATAGGGAATAACCTAATTATAAACCCATGTTTCACTAATACTGTACATATGGGTAATAACCTAATACCCATGTTTCACTTACTGTACATATGAGTAATAACCTAATACCCATGTTTCACTAATACTGTACATATGGGTAATAACCTAATACCCATGTTTCACTTACTGTACATATGAGTAATAACCTAAAACCCATGTTTCACTAATACTGTACATATGGGTAATAACCTAATACCCATGTTTCACTTACTGTACATATGAGTAATAACCTAAAACCCATGTTTCACTAATACTGTACATATGGGTAATAACATAATACCCATGTTTCACTCATACTGTACATATGGGTAATAACCTAATACCCATGTTTCACTTACTGTACATATGGGTAATAACCTAAAACCCATGTTTCACTAATACTGTACATATGGGTAATAACCTAATACCCATGTTTCACTCATACTGTACATATGGGTAATAACCTAATACCCATGTTTCACTTACTGTACATATGGGTAATAACCTAAAACCCATGTTTCACTAATACTGTACATATGGGTAATAACCTAGTTTCACTTACTGTATGGGTAATAACCTTAGAGTAGCCATGTCTCGTTAACTGTACATATGGGTAATAACCCAAAACACATGTTGGCCTACTGTACATATGGGTAATATGCTAATACCCATATTTCACTTACTGTACATATGGGTAAAGTAACCTTAGAATACCCATGTGTCCTGCTTCCATGGTACCTTCACTGCTTTCATCACCCATTTACCTTCACACCATTTTAATTGTGTGTCTCTCCTGTAAAAAACACGCAGCAAAAGAATCAATTTTACTTCTATTTTCTTTTCCCATGTCACAGATGGTAATAACCCTTGATGGTAATTAACTCTAAGATATATGTATGATGTTTTATTCCCTCATCATGAAGGATACAATGGTTGGTGAAAGGTTAATTTATAATGCACCATTGCACATTCTTTGAGGTCACGAGCGAGTCCCCGGGTGCCGGCCCAGACAAAAGTGCGAAAACAGTGACAACTGGCTGTTTCATCTACGGCATTTCACAGCCCTAAGGGATAATTTGAGATGTGATAAGATAGATGTTGATCAGGAAATATTAATCTGTCACTAGCTCTGCGAAGCACATCCTGGTAAATTGAATCGGCACTGGCTAACGTATTACTATTACACAATACTGCGCACTTAATACCTGCTATAGACTACTAGAAGGTTAACTACTCTAAAGCACAAATGATGGAACTTTCAGTGCAACTTGAATTTAATAGTGAATCTTTTCACAACTCTGGTGTTCTTGTTTAATTTCGATTCAGTCACTCCTTCTACGAAGATAAGGAGTACGATAGTCGTGGAAGCTGCGGCAGGCATCCTTGCAACAAATAATCCAGATATTCGAGAGGTTTATCCAGCAGAAATAGTCAAGATGTCTACCAATTGCAGCGAGACGTCCCTGTCTATGAGTGACCTCTTTGAAGGTGAGATATAAAGAAAATCTATCAAATTTTTAATAAAAATGTTTGCACATATCTTGTGATGGTTTGTATTTCTTGATGAAATTCTTGGAAACTTTGCCAAGTAGAGCCTATAAAGAAATAATTTAAATTGAAGCAAAATGCAGAAAGAGAAACAATGTTTGGTATCAAATTGACAGACTGACTTGCTCAATACATGTCACAATACAAACTTGTCTTCCCCCCCCCCACCCCTAAAAACATTAAACTACAGAATTTCAGGGGGAACAAATTCTAAAGCTGTCAAATAAATGCTTAAACTTTTTATATTGTTTGCAACTTTTGACATCTTTGGATTTAATAATTTAGCAATATTTAAGTCAATTTTATAGAATATAGTCGATGTAAAGTGACTCAGTATCTAAAGTAGACTTTTAAGCCTCTCTCTTCCATTGGTGCAAATTCCTTGGTGCATGTATCCTTGACTTCTAGTCAAATTTAAAATGTGGAACTACAAAAAATTATCATCCTCAAAGTTTGTTTTTGTCCAGTAGAAGGATTAAAACCAACTGAGCAAAAACATTGAGATATTTTTTGAAAACTTTATGAAGTTGTTGCATGTTTTTTTAGTTTTTCACAAATTTTCAGATTGTTGACATTAATAACAAAATGTTATAACAATAAAAAAAGAAGCCATTTCTGTTTTCTAAATTGAGAGCTTTTCATTTATGTAGTTGCTCATTCCACTCATTACTAGCTACAGGGCGGGACTACTTGAGAGAATTTGGCAACAGTCGCTGTGAAATCCGTCTACATATGTGGCTATATTTTCAGTCCTTTTTTGTATGTAATGTGCTATTCTTTTTCTCCTCTGCAGTCACCAGTGGCAATGTGGGTTTCATCCTTTTCATTGTCATAATGACTCTATTGTCTTTCACAACCTTCCTCATGTACGCTGAGGCTTACGTGTATCTCAACAAGAAGATCCTCGCCAGCCGAAGAAAGGTTAGACTGCTCATCGTCCTAGGAATATTTCCAGTAAGTGATTCAATTTCCTGATGAGGAGAATTTCTTATTTGAAAAATTGTGAGGTCTGTCAATACACTTACTTGCAGTGGATGGCAGAGCCAAGATTTCTGGAAATGTTTGGGAAGGGAGAGGGGGGTGGGGGTGTTGAGGGTTTAGGAATATTTCCAGTAAGTGCTTCGATTTCCTGATGAGGAGAATTTCTTATTTGAAAATTGTGAGGTCTGTCAATACACTTACTTTCAGTGGATGGCAGAGCCAGGATTCTGGAAAGGTTTCGGGAAGGGAGAGGGGGGTGGTTGGGGGTGTTGAGGGTTTAGGTAAGACAATTGTTTTATATCAGAACGTAGTGATGCATGTGAAAGCACTACTAACATTTAAGGAATGCGCATGCAGAAATATGTATGAAATTTGTCAACTATGTTCCTTGTTATGATAAAAAATGAACATGGATATAATTATGCTTTTTTACCACCCAAAATTTTATTAAGGGGGGAGGGGTGGCCCATACACTCCCTGATCCACCATCGTATTAGATTTGATGTTATTACCCAGACCGATGGCTCTAATTTGTTTGGGTCATAAGAACAAGTTCTATCAGCATCTTTTTAATATTGAATTTTATCAACATCCTTTGAAATACCATTTTCTTTGTAAAACCTCTATAATTATGTTCTGTGCGACAAAATAAAATTAACCTCTGCTGTAATGGTTGATACCACGTTATACGTAATGACCAAGGGAATGCTGTGCCATAGTTATAATTTATGGCTTCCCAGGTTATTTATATTCAGAAACAAGATTTCCCGTAATAAGATAAATTAAAGTTACCCTTGTTTCCACTCTTATGCACTACGGTAGTCTTCCTCTCCATGTTACGTTAACATTTGTTTCTCAGTATGAGTGGATATCATTTTTCAGTCTCCTCTTTCTCTCTCCACGACAGTTCATTAGCGTGTGTGCCTTGCTGTCACTCTACATGCCACGATCCCATATGATCACCTTCTTCACAAGTACAATTTACTTTTCTCTGGCCATCTACCAATTCCTGTATCTGATCTTTGACTATTACGGTGGCAAAGAGGCCCTGGTAGAGCTCCTTAAGGATAAAACCATCCCCCTGGCTGGCCCCCCTCTCTCCTGCTGCTGCTATTGTTGCATACCACCTCTTCCCATGACACCGCGAAATTTGAAGATCATCAAGAGTCTAGTCCTCCAAGTTACCATCTTGAGACCCTTGGTTTTGTTCATCGGACTGGTCACCTGGGCGGATGGAACCTACGTTCCAGGAAACCTGACATTTACGTCCATCAACCTCTACGTACAATTGCTATCCCTCTGTTCCACCCTGGTGGCCCTCTGGGGCGTCATCATGTTCGTCCGAGTCTCCAAAGGACCGCTCGCCAAGTACCGTGTGACCCCAAAGTTCCTGATTGTCCAAGTATGTCTGATCACAGTCTCTTCCCAGGCCATCATCATCGCTATCATTGGCGGATTCAACGGCATTCCCTGTACAGCAGTATTCAGATCGTTGGATAGAGGAAACTACATTAATGATATGCTACTGGTGATAGAGATGTTCCTCTTCAGTGGGGTGTCCCGTTTAGTTTTCCGATCTCAGCACGGAAACACCGGGACCTTGCTCGACGACAACCTCCCAAACATGGAATCAGCCTTGCCAGCAGAGACCAAGAAAGAGTTGGAAATGATGTCCAACAACAATGGCAACACTAACCACAACAATAACTCTGTCCTCACCCACGGATACTCTAAAGAAGATGAGGCGGAAGTCTCCGTGGTAACCGACGGCAAACTCCAAGACATCGTCGCACTCTCAAGTAGCGATGTCCGTCTCAATAGTCGAACAGTCATTCACCAGAGTAATATTTAAATTGTTATCTGGGGAGGTGTGGAGGGGGAACGGGGAGGGGGGGTATGAGTGGGTCAGCTCTCTTTCACATGGCACTCAATTCTAAATATAGGAGGCTGTTAGAGAGGATCGCATAAGCTGTGGAGGTAATGGTACTTTATGCTAATTCAGATAACAGAATCTGATTTTGGTTTGTAGATTAATATATATAAATATATATAATTTAACAAAATATTATTGCAAAATATGTATTGGCAGCATCCACCAAATTTCTTAAAAAATGAAAAAGACCTCTGCAGTGCAAAGCAATGTGTGAGATTAATTCTTCAGAGACGTAATTCACTTTTATTTATGATTCATACTGTCGAGCAATACAAACACTAAGAAGGACAACATTAATGTATACAAGTGACACTAGTTTAGAAATTTGATTCATATTAACACTCTGTGGAAAGATTGGTGGAATTTTATAAGTAAATGACTCTTTTTTTTTAACGCTATTTTGATTTTTTTTTCTTGTGATTCCATACACTGGTGTCTTTCATTTTTAAATTTGGCATGCTCAAAACTTTTCTGATTTGGAATTTGGATAAAATTATGCACTTTATCAGTACTCAAATTTATCATTTTGAACAATTTTGTCTTCCGTGGTCATTTTATGCAAACATTTCATAAATTATACAAAGACAAGGTATTGTCAAAAGCATGAATCAATTTTAAGAAATATTATCATTTTACTCCCTTCATATTGTTGAGAATTGTAGGGATGTAATTTTGAGGGTGGTATTGTTGAAT
>TCONS_00028940	evm.TU.Chr2.3
ATGTGTCAAGTTAATGACCTTATCAGCTTGCCACAAGGTGACACGGATGTTAGGATGACTGTGAACCCTCCAGCACCCCTGGACTCGCTTGGCGACGTCAGGACAAAGGGTTCTTGCATTTCTACATCAATTGGTTTCTCATCAAAATTTCCAAACCCAAGGCAGAGGTTAGCAGACAAAGCCCACCAACTGCATCTTTCTTACATCTGTATGCATCCAAATTCAAATTTAGGAGAAAGTTGACTGAAGAATTATATGAAAGTAAGTTTAAAGTCTTCTCTGTTATTGAACCTCTTATTTGTGTTCAATTTCTTTTTAATCTTTAATTACTTGAAATGTCTGTTATAATACTCATCAATATAAATACAAGCATTCTATCATTATCTGTATTTGTGGGCAGCTTATTAATAGCCAGACTGCATAATGAAAACATGCCCACATGGTTGTACTATGTAGAGACATTTACTTGATGGGGATTTTTGTCATTTATTTTGATTTTGGTTTTTAACATCATCCGTGAGATGTTCTAAATCATTTATGAGGAACTGAGCAAGAATAACAATATAATAAAAAAAAAACAAATTTATATAGTGCTCTTATCAATCAAGACGTACTCTAAAGCCCTTTACAACGACAACATATTACTGAACGAAAAAGACTTAATAGGCTAGCTGAAATGAATGCAATTCAACTTTACACCAAAATGTTGTTACAGAGTAATAGCGTCTCTAATGCTTTGTGGTACTGAGTTCCACAGTTTGGCAGGTGCCACACTGAAACCCGGTCGGCCAACTTACAGGTGCATCAAACAGGGATTTGTTGGGGGATCTGAGATTGAGTTTAGGGCGTTGCTTCTTAATCATATCAAATCTGTACTCCGAAGCCTAATGATGAAAATGCCATGTATGTAAGGAACAATTATTTTGAATTGGATATGGTACTTAACGGGAAGCCAATGAAGATTCTTAAGAATTGAGGTGATGTGGTCATGTACATTTTTATAGTCCTAGAAATTAGTATGGTTTGTAGCTATCCATAATGGATGTTTTGATGTACATCTGTGTGCGCTTCACTATGGCTCAAATCAGAGTTCCGCCACCCAGCGTTTCATACCTTGTAAAATATGACAGTGAAATTGTGCAGTGTAGGATTGCTTTTTATGATGATTATATCATCAGGCAAAAGCAGAAAATGTGTGTTCATATGGATCCAATTTATTGAACATACAGTAAAATAATTAAAAATATCTTTATATATTTGTGTGCACATCCAAGTGGAGTAGTACATTTTACACTGTAAGTAGTAGTGAATATGATACAATATTACTGAAAATTGGATTTTAATGTTGATTCATCAAAGGGGACTACACAAAGTGAAGTAAAAGTTAGGGATCACTTTATTCTACCAAAAAAATCTCATTGAAAAGACTGCCTTTAATACTCAACTTGGATCACTGTAGGTCTCTCATAAATTTCTACAATACATGCAGCTCATGTGTAAACACCCAACTCTGCAGCCCCAGAGGTCTTCAAAAATGTATTAATGTGACATACATAACCTTATGGTGGTGAAAAACAGAGACAAAGAAATGTGTTTTTGGGAATTTGCATAGAAACCTAGGTTTACATGGAAATTGTTATAGGGTACTGAAAAGAAACAAATGAAAAATTTATATTTGTCGAACCTGTGATATAGACAAAATCATTTTGATGCAATTAACTTGGGTGTGAAATCCATTTAGCTTGATCTATGGGTTAACACTTTTTTTTAACATAAAGTATTTGGAGGTTTAAGGAAACAAATTTAGTTCTATTGGAGAAGACAGTTAACTATCACAAAGTTATTTTTAATATAGGGTAAAGGTTTACATCCCTGTGGAGGTTGATGTTCTGTCTTCATAGCATGGTTATATAGGGACAGTCTGATACTAGTACAATCAAGTATTAGTGTATTACAATAACTACCTGGGTAAATTTCCACAAGTAGTTTGATAACTAGAAAAAGAGCATGATTTTTGTAACTTCCAGGGACCCCCACATATCAAAATGCAAGAACCAATATTATTGAGTAGAATTGTTTATCCTAAGAATTAGCTTACTGTTTCTTAAAGAGATTTTAACTACATTTAAGATTGTAAACGGTTTTTTTTTATATGTATTGAATAAACTTTTTAAAGTTTAAGGTATGTCTTTATAATCGATATTAGCCTTGAGAGTTGAGATTATCTCGATATAAGGGTACAAAGGTTACTGGGTGACAGGTTTGAACTCTTTAAAATTCTGGATCAACCAATCAAACTTTTCTCTTAGAATAGTCCTATGATTATGCAATGACAGTTGCTAGGGGCCCTGGCAACACAATTTGGGGGCAATGGTAAATACAAATCGTTCAAATCTGCCCATGTGAAGACCACCGTCAGTAACACACCCCATTAATCAGAACAACACTTTAACAGATGCCCAATCTGAGTATTTCTGTCCACCTGGCATCTTCTTGTTTGCCATCACATCAATCTTAAAGATAACTGCACTAGCTCATTGCCTTTTAACTACCAATCTTCCCCCCTGATGGACACTGTACAGAGGTAGATAAGGAGAATGTCAACTTGCCACTTCGGTGTTGACATAAGGAGCCAACTACACCTGTGGTTATCCTAGAGCATGTCTTTACAGTATATTTTATCGCTACTGAGTACATTTGAACAATGGTTCCTTACAATCTTACAAACAGAAATGTGGGGGAGGGGAAGGTGGGGACTCCAATAAAATGGGGCTTTCTTTGAATACAGATAGAGTCATCGTCATGGTTATGTGATTTCACATTAACAAAAAGGAGAAAACAAACTATTAAAATTCTTTCGAAACTAACCTGGAGGGGTGTGCATCTGCACAGGTACTCTAGCTCCCTCTGTTTGTTTCAAGTTACTGTAGCTCCCTCTGTTTGGGTCATTTTACTGCAGCTCCCTCTATTTGGGTCATTTTTTTTTGTTTTTTGTTTTTTTGTTATTCCTCATCTCATAGAGCAGGAAATTGTAACTAGATAAAAGTATAATTAGAACTTAGTAACTTTCTTGTTTCCTTCCTCCTAACTCCTCTCCCTTCCCCCTCACACCCCTCCTAACTCTTCTCCCTTCCCCCTCCCACCCCTCCTAACTCCTCTCCCTTCCCCCTCGCGCCCCACCCATCTGCCTTTCTCCTGTCACATTTCAAGATCATTCATCCGCTTCTTGAAATTTAATTTTGTAATTTGCAGTGATAAACAGAATTATTATTAATCAATAAAGGTCAAACCACTTCAGGAAAAGTCTTATCAAGATAATGATATTAAAATTGTAAATTTGCAAAAAGAGAAAAATGTTAAAGTTCAACCACCATTGGTCTTTTAACAAATGGGATATTTTCCAAATTTGTATTAATTATTCTTATCCTATTATCAACTGAATTGTTCTTGACCATAGTCAAGTCAATATCTCTGTTTAAGAGATTTCAAACGTGAACAGTGCAAAATGTTTTGTTGTCTTATCCTAAACGATGCAAAAAAGCAGCCATGAAATTAAGCCCTAGAAATACCAATTGATGCATTCCTTGTCCGGTCTTCCATTTCTCACCTGTTGTAGCATTCCATCCATATTTACCTGCCGCACCGTACCCCGTAAATCATGAAGTATAATTTATTTTATTGTGCTTACCAAACAACTGGAGTTAAATTTGCAATGCAAATGACTTATTAAAGAGTCTTGGCTATTTACTGAAGTAGCCACAAGCCGCCCCTCTTTATTGTCCCTATACTTTGAGTCACCTTGTTTAGCGATCTGTTACCCGGTAGTCTTCAGATCTTGGGGATCTGTTTTAAAAAAGGTTAGATCCATGTCTCCACAGGGTGCAGTCTTTGTTAGACTTAGAAATTGGAAAGACACTGTCCAGTCTTAGAAGTTTATCCTCTCAGAGCTTCAAGAAACACAGAGAAATAAACAGTAAGTAGAAGAAAGAAAAAAAGATTGAAATACTGTTAACTCTAAGTCAAAAGAGGGAAAATAGTAAAACAAAACCTATGTGAAAATTAAACTTTAAGGGCACTGCTATGTATTGTTTACAATTTAAATCTATATATGGTAGTTGTTATCATTCTAATTGTTATATCGTTGCTATTGTTTTGTTTTTTTTTGTATCTTTTTACATTTTGCATTTACTTTGTCTCTACTGTCTGTGGCCAATCTAGAAAGTCAAGAGAATTCAAAAGTTCAAAACGATTTCAGTTACGTCAACCTTTTCTTTAGTATTTCATATTTTAATATAATATGTTGAGAAACCACCCGAAAGGCAAGGAATATCATTGTTTACATCATGATTAGAATTTATATGTACAGTAATGCAATGCTACACATGTGACATAACCCCCCTTCCCCCCACCCTTCATCCTCCCCACCCACAGTCATTAAAATATTTGAAAGGAGTACTCTATGTCAAGTAGATTGTTTTTCTTTTCATTCGTTTTTGTACTTGAAAAACAAAACAAAATAAAATTCCTCATAAAAGAGCTCTCCAAACAGTGATTGATAATCATTGAATATGTGAAGCATTTACAAACTGACCTATGAAGGGTTTCTTTTGTTACTTTACTCATTGCATGAAGTATGAAATTTGCAACACTATCATTTATAAGCTTTGTATCAAATCAAACACTTGTTTCACTGTTTCTTTTTCTATTCTTTAGAATTTTCAATAACTCCCCTCTCATAAATTTCAAACCAATTTGACTGATGGCAGCTCATCTAGATTAACAATTTTGAGTTTAAAATCTATTTATTCTATTCCGACGACAGAATATTTCATTTCACCTTTTAACATTTGCAAACCGCTTCTAGCTTTGTGAAGGGTTCCCCTAGTGACTTATTTTCAAAGCTCTTTGAGTTCTTTTGTTAAAAGTTTGTTCAGCCTGAGCCAGTTAAAAGACTAGTCATGGCACTTGTTGAGAGGTCAAACTTGGAAAAAAAGGGGTCCAATTTTGATACACATCGCTCTTCTACATACTTATGATGCTACTCAGAGTTTGGAATAGGGCACTTTGGTGTATGAAATGGGCACTTTAAAGTTGAGAGGAACTTGGGATAACCTATTAACAACTGCCAGGGCCGATACTTGCCATTATTAAACCAGCATGACGAAAATGAAAATGAAAATTGTATTCTCACCATATTTTGTTGATCAGAGTTGGAAAGTTTTCTTACAAAATATTATGTAGGAACTTTTGTCCTACCCTCACCTTTCTGCAATTTGTCCTCTCAGTTTTAATATAAAATTCTCCTTATAGTCAAGCCATATCAATTTATAATTTAGCTCCCATATTGCAGTGTGCCCATCATTTCGTATGTTATATATCATTTGAAATGATAATTACTTGTTAATGAAATGTAAGGTAAAGTACGTTTTATCAATGTCTCCTTTTTATGCAATTTTTGTGTAAATGTGTAATTTAAAACTTCTTTTACAAATGGTTTTATGTCAGAGGATTGTTTTAGTCATGTATCCCGTATAAACAATTGCAGATAAATTTGATACTTAAAGTAACCACAACCTCCTGTCAAACTGTTGTATATTGGTACCATATGCTAGTTTGACCAAGCCTTCACTCACCATTACTATCCACTTCTTCATTCTCTACCTTGCCTCCAACTTCTCCAACTTGCCCATCTCTTCAACCTTGTTTTTATCTCTGTCCTTTCTGTGATCTCTCAATTCCAGTACCTTTTCCCTTTGCCATTTTCCACCTCTCCCTCCTATCCTGTCCCACCCACCCTACCCCAAAAACATCCCTTAACTAAAACAAATGTCCCCCACCCCTCTTTCAGCCCTGGTTGCTGCCCTTGATCAATGCCCTTCTTTCTTTCTTTCTTTCATACAGTTAATTTTCAATCAGCTATAGGATATTACTCGCCAATGAAAGAATAAAATGACCTTTTCGGAAAAAAAAAATTATAAAACAAGTACTGTAACCACAGATTATAATTTCCACTGGTACAGCCTTGTATTGATAAAAAAAAACAAGACAGATTAGAATAAACATTAATACTTGAACTCCACCCAAGAGAATCAGTCCTTCTTCAGATGTAAACAGAATTTAGTTTAAACCATACCCTTCAACTTTAACATATCCACTCTTGCATGGCAACTCTTCACATCCCAGTATACAGGTTGTGCAAGACTAAATTCTTTAACACTTGAAACTAGTCATTCCAAGTCAGCATATTTAGCCCTCATTGGAAACAAAGTTTGCCCAATCTTTGTCTTTTGAAGTGGTTCCTTTGGAAACTTTTTTACTCTTTTGACACTCGTCCAAATAGCCGAACGGCCCGATACCTGACTCACGATATAACCACAGATATTTACTCACTTCTTAAGTCAAATGCAATTTAGGCAAAAGAAAAGAGAATTGATGGCATTGCCAGTCTCAAATTGCTCCATGTTTGAAGTAAAATATGTTTCATAATCTGTAGAGGAATTGATATATATTTTTATATCTCTAACAATTGCTGCAGGTTTAATCAACGATTTTGGAGGTCATTTTCAAGCTGGTTACAAACATCACAGAGGAGTTTGATTCAAAACAGGAGAGGGACACTAAGAAGATTTCATTTCCAAAGAAGTAAGTTAACTTGATTTGAAAACTTTTCTGAAGTTTCTATTAAACTAAGCATCTGTAGCGAGACGTTTGACGGATACCTATACTGTAGATATCCCAGTAATGTTGGGGTTAAAGCTAAAACAGAGTTTTTGCTATCATTTCAGTTCACACATATAAGCATAAGCAAACCTCCATATCATCCCCCCCCCCCATATTTCCTCCCCCTTGTCCAACCTCTTATATGGAATTTCACTTTGCAACTCCACACTTTACATTATTTCATAACTATATTTCATTCTAATATGCTAAGTTGAATATTAATTTCATCAGTACATCAAAGTTTTCTTCATGCCAGTCCATTTCCATACCAGCTCCAACCTGCCCCCCCCCCCCTGCCCTCACACACACTTTTGCCTATCCATCATATTGCTGCAGCACAGGAAACATCCATTAAAAGACTGCTCAAAGCAGACTTCAGTCTTATCTCGGTTAAGGTGACTAGGGGAGTTTACGTTACCACGAAACCACAGCACAAACTTTTCCCTAAACTACTTTCATTCACTCTATTCCCAAGAAACCAGATTCAGGTAATTATCCCCATTGTTCCGCAGCCTGTGATTATATTTTAACCACCACACCTTCATTATCAATGTTCCTTTTTTTTTGCTTTTTTCTTTTCTTTTTTCTTCTCATGTGAAGCAGAACTGTTTGTTTAGTGGCTCATCCTATAAATCACCTCCTCATGATCTATAGGCCCTTTAAACTCCCAGTTTTGCTCACCTGTTTTCCCAAATGTGACCCCTAACTTTCCCATAATAAATTTGACTTCCTGCCACACTGTTAATTTGAATCTCTTTATTTTGTACCTGGAATTCAAATATACTGATAAAGGTAGAACATTCAGCTTTTTGTTCCCTCCTTTTTTTCAACTTGAAACGGGGATTTTTTTTCTTTCTACCCTGCCATTGTGAGTTATTAAAGGTGCACTCTAAACTTAATCAACCAATGGAGTTACCTTTCAAAAGAATGAAGAAAAGTTAAATTAAATGGTTTAATTTAAAGCTACTTTCTAGGAGTGACATTTGGATTGAAGTATGTGGGTGTGGAAGTTTGGGGACCGAGGGAAGGGGGTGGCGGCAATTTAAACTATCGACATTAACTGATAGGTAAAAACTACTAAAAGTTACAAATGAGTTGCAGTGAGAAGAGTTGGGGAGTGGGCGGAAGGGAGCCTTTAAAGTTGTTGACATTTATTGGCAATTAAATTTACTAGTTCTGAACTGCTCACTCTGCTCAAAGTATATGCATGGCAAAGTTGTGTGAATTTTACTGACCTTGTCAACTTAAACATTTTAAAAATAAAATGGGACACCTCCACCCCTTGCTCATGTCCCTTTCCTTTTGAAATATTTTACATTCAATGTTTCCCTGTGTATGATTTTCTACCTGCCTCCCCCTCCCCACTGCCCCTCCTCCCCTGCCCCCCCCCCCCGCCAAAGGCTTCCTTGCCTTTTCAGCCGTATTCCTTGTTCCTCCTATCCCATGTACAGATTTGAAGTCGGACCTTTATTGCTACCCTCAGATCTTCTTGAGAATCTCAAGTTTTAAGTGTCAAGAAAGGAAAAGTAGCAACTGTACAAACTGACTTTTTTTCTACAAGATATTTGATTTCCTAGACCTGAGCAAAATATGAGCTACAATTTTGTTGTTTCTATTTTTATTATTAAGTTTTTATTATTCTTACAGCAAAGGAATTCATCCATGCTCAGAGAATTCAGAGTAATTGACATTACTGTGTCTCTTTTCCAGGAGTTACTCCTCCAACTTCCTGTTTTGTTACCAACCAATAAAACCAATTTGCTTTGTTATGGCTATAAATTCCAGATCCCCCCCCCCCGGCCTCCCTTCTCTGTCTGAACCATTGTTATTGAATTATTGCATTGATTTGTTTGTCGTCCCCGTCAACAATGCTTATAAGACCTTTTGTTATTAACCATCAAAAAATGATATGATTAACATGAAGCATATCAATCAATCAATCGATGGATCCGGTGGCTGGCTGAGGTGGATTCATTTTTCAGAAGAATCGTTTATCAGGAAAGACAAACTAACAGAGCGAGGGATAAAAAGGCTCGGTGTCCCTATCAAATAGCTCAGTACAGTTTTAAATTGTCTGCAAGAAGTGCAGAAAAAGACACTCTGAGAGCCATTCCAACAATTATTTGCAATTTAAAACAGTTATATTCGTTTTTATTTACGAGAGAGAGAGGTTTTATCTGAAGAATCATCAATATGTATGTCACTCCTTCTACGAAGATAAGGAGTACGATAGTCGTGGAAGCTGCGGCAGGCATCCTTGCAACAAATAATCCAGATATTCGAGAGGTTTATCCAGCAGAAATAGTCAAGATGTCTACCAATTGCAGCGAGACGTCCCTGTCTATGAGTGACCTCTTTGAAGTCACCAGTGGCAATGTGGGTTTCATCCTTTTCATTGTCATAATGACTCTATTGTCTTTCACAACCTTCCTCATGTACGCTGAGGCTTACGTGTATCTCAACAAGAAGATCCTCGCCAGCCGAAGAAAGGTTAGACTGCTCATCGTCCTAGGAATATTTCCATTCATTAGCGTGTGTGCCTTGCTGTCACTCTACATGCCACGATCCCATATGATCACCTTCTTCACAAGTACAATTTACTTTTCTCTGGCCATCTACCAATTCCTGTATCTGATCTTTGACTATTACGGTGGCAAAGAGGCCCTGGTAGAGCTCCTTAAGGATAAAACCATCCCCCTGGCTGGCCCCCCTCTCTCCTGCTGCTGCTATTGTTGCATACCACCTCTTCCCATGACACCGCGAAATTTGAAGATCATCAAGAGTCTAGTCCTCCAAGTTACCATCTTGAGACCCTTGGTTTTGTTCATCGGACTGGTCACCTGGGCGGATGGAACCTACGTTCCAGGAAACCTGACATTTACGTCCATCAACCTCTACGTACAATTGCTATCCCTCTGTTCCACCCTGGTGGCCCTCTGGGGCGTCATCATGTTCGTCCGAGTCTCCAAAGGACCGCTCGCCAAGTACCGTGTGACCCCAAAGTTCCTGATTGTCCAAGTATGTCTGATCACAGTCTCTTCCCAGGCCATCATCATCGCTATCATTGGCGGATTCAACGGCATTCCCTGTACAGCAGTATTCAGATCGTTGGATAGAGGAAACTACATTAATGATATGCTACTGGTGATAGAGATGTTCCTCTTCAGTGGGGTGTCCCGTTTAGTTTTCCGATCTCAGCACGGAAACACCGGGACCTTGCTCGACGACAACCTCCCAAACATGGAATCAGCCTTGCCAGCAGAGACCAAGAAAGAGTTGGAAATGATGTCCAACAACAATGGCAACACTAACCACAACAATAACTCTGTCCTCACCCACGGATACTCTAAAGAAGATGAGGCGGAAGTCTCCGTGGTAACCGACGGCAAACTCCAAGACATCGTCGCACTCTCAAGTAGCGATGTCCGTCTCAATAGTCGAACAGTCATTCACCAGAGTAATATTTAAATTGTTATCTGGGGAGGTGTGGAGGGGGAACGGGGAGGGGGGGTATGAGTGGGTCAGCTCTCTTTCACATGGCACTCAATTCTAAATATAGGAGGCTGTTAGAGAGGATCGCATAAGCTGTGGAGGTAATGGTACTTTATGCTAATTCAGATAACAGAATCTGATTTTGGTTTGTAGATTAATATATATAAATATATATAATTTAACAAAATATTATTGCAAAATATGTATTGGCAGCATCCACCAAATTTCTTAAAAAATGAAAAAGACCTCTGCAGTGCAAAGCAATGTGTGAGATTAATTCTTCAGAGACGTAATTCACTTTTATTTATGATTCATACTGTCGAGCAATACAAACACTAAGAAGGACAACATTAATGTATACAAGTGACACTAGTTTAGAAATTTGATTCATATTAACACTCTGTGGAAAGATTGGTGGAATTTTATAAGTAAATGACTCTTTTTTTTTAACGCTATTTTGATTTTTTTTTCTTGTGATTCCATACACTGGTGTCTTTCATTTTTAAATTTGGCATGCTCAAAACTTTTCTGATTTGGAATTTGGATAAAATTATGCACTTTATCAGTACTCAAATTTATCATTTTGAACAATTTTGTCTTCCGTGGTCATTTTATGCAAACATTTCATAAATTATACAAAGACAAGGTATTGTCAAAAGCATGAATCAATTTTAAGAAATATTATCATTTTACTCCCTTCATATTGTTGAGAATTGTAGGGATGTAATTTTGAGGGTGGTATTGTTGAATTTGTATGCATGTGTTTTATATATGTATATATATATATATATATATATATATCAGCATATTTAATCTTAAAATTTTTTTTTTTAAATTTTTTAAAAAGATGTAAATTATCTTAAGTGCCTTTAAGTAAGTTTGTCATAAGTCAGATGTTTATCTGACTTTTGTCTTTGACCGTTTGTTTTCTTAGTATTATGAGTATAAGAAAGCAAAGGCAAGCTGAAATGCCTTCAGTATAAACAAAATTTGTGTGTTTTTATAAGTTGATAAATGTCACATTAATACCACAAATGCCTTCTACATCTATGCAACATATATCAATGTAGAAATAACAGTTATTGCCAGCCAATTCATCCTACTTCAATGGGACGAGGGCAGCATTGCATTATGAATAGAGTTTTTATCATATCAGAAGCTATTGGTTCGTCTAGAATCTAGTAATTTCAAAAGTAGAACCAAAAAATCTTGTACTTTTATTTAGTAAGACTGAAGGCTTTTCATGCTAGAGTTGGTTGGTGAATTTGAATTGGAAAGCTCTCTCTTCTGTTTCCTTTTCTGCTTGGGAGGGGGAGGGGGGTGGGAGGGAGGGAGGAATGAGGAAGGGAAAATGATGACCATAAACAACTGTTACAAATATTTGCCACAATTTCACATTATTGGTGAAGCTGAAGCTAGGTAGTCATAGAAACATATGTTTATGTGTTTTGATAGTTGCTAAGGGAAAAAAAATTTGTTTTCAATATTTTATCAGAATGGTCAAGGACCCCACCAGATAAATACAATTTGCATCTAATTAACATATTTAATTCAGATCGGTGTTAAGTTCATTCCATTAGTGGTAACCATGGGTTACAATCGTTGCAGCAACAAATCCTTTCCGTTCAATCATTCCAGTTGTTTCACAAAGTTGATTCATAAAATTTATTTCTTTACTTTTTAGACTTTCAGTTGCCACTTTTTTTCATTTGATTTTAAGACTGTATTTAATAATGACATTCATCAGAACTTTATCCTCAATAACAGGTTAGTAACTGAAAGTAGTCATTTGGTATGGTGACAGTTGTGTTTCATCTCTAGATAGTTAAGAAGATGTGGTAGCATTTGTATATAGCCAGAGATGTATTGGTAGCTTTTACACGGACCAAATTAGGACTGAGCCCTCAATCTCAGAATTAAAACTTTAAAAAAAAAAATGACAAAACTAGAGGTGATTACTTTTAGTAAGTTTTGTCAACCTCCTAATGTTGGTTTTCATTAACAGAAGTATAAGTGTAATTTGTAAATAAAAACAAAACACCTGCAAAATGTCAACTTCACAGAGCAGATGTAACTGTGGTTATCTCCTGCTTAATTCTTTTCAGTAAAATATTCCATTGAAGAAGAATTAAAATGTGTATCGGTAATGGCAATTGTTGAAAGGTGCATTTATAATATACATATATATGCAATCATGTAACATATAGTAATTCTTCCTTTTGTTTTTTAAATGAAAATTACTGTAACTTTATCTGACTCAACTTTTTCTCAATTAATTCTTGAAAGTTTAATCAACCTCTTCAGGTGTGAACTTAATTGTTCACAAGACGAAAAATTTCAAATTTTCTTTATTCGTGTTTAGTTTGAAGTTTGTTTCATCACAAATTATTCAAGTATTTTTATGCTACTATAAAATAGTTTGTATTCCCGTGTGGTATCATATGATCGTAAATATTTAAAGATTTTACATGACCTTATT
>TCONS_00028940	evm.TU.Chr2.3
AGAATCATCAATATGTATGTCACTCCTTCTACGAAGATAAGGAGTACGATAGTCGTGGAAGCTGCGGCAGGCATCCTTGCAACAAATAATCCAGATATTCGAGAGGTTTATCCAGCAGAAATAGTCAAGATGTCTACCAATTGCAGCGAGACGTCCCTGTCTATGAGTGACCTCTTTGAAGTCACCAGTGGCAATGTGGGTTTCATCCTTTTCATTGTCATAATGACTCTATTGTCTTTCACAACCTTCCTCATGTACGCTGAGGCTTACGTGTATCTCAACAAGAAGATCCTCGCCAGCCGAAGAAAGGTTAGACTGCTCATCGTCCTAGGAATATTTCCATTCATTAGCGTGTGTGCCTTGCTGTCACTCTACATGCCACGATCCCATATGATCACCTTCTTCACAAGTACAATTTACTTTTCTCTGGCCATCTACCAATTCCTGTATCTGATCTTTGACTATTACGGTGGCAAAGAGGCCCTGGTAGAGCTCCTTAAGGATAAAACCATCCCCCTGGCTGGCCCCCCTCTCTCCTGCTGCTGCTATTGTTGCATACCACCTCTTCCCATGACACCGCGAAATTTGAAGATCATCAAGAGTCTAGTCCTCCAAGTTACCATCTTGAGACCCTTGGTTTTGTTCATCGGACTGGTCACCTGGGCGGATGGAACCTACGTTCCAGGAAACCTGACATTTACGTCCATCAACCTCTACGTACAATTGCTATCCCTCTGTTCCACCCTGGTGGCCCTCTGGGGCGTCATCATGTTCGTCCGAGTCTCCAAAGGACCGCTCGCCAAGTACCGTGTGACCCCAAAGTTCCTGATTGTCCAAGTATGTCTGATCACAGTCTCTTCCCAGGCCATCATCATCGCTATCATTGGCGGATTCAACGGCATTCCCTGTACAGCAGTATTCAGATCGTTGGATAGAGGAAACTACATTAATGATATGCTACTGGTGATAGAGATGTTCCTCTTCAGTGGGGTGTCCCGTTTAGTTTTCCGATCTCAGCACGGAAACACCGGGACCTTGCTCGACGACAACCTCCCAAACATGGAATCAGCCTTGCCAGCAGAGACCAAGAAAGAGTTGGAAATGATGTCCAACAACAATGGCAACACTAACCACAACAATAACTCTGTCCTCACCCACGGATACTCTAAAGAAGATGAGGCGGAAGTCTCCGTGGTAACCGACGGCAAACTCCAAGACATCGTCGCACTCTCAAGTAGCGATGTCCGTCTCAATAGTCGAACAGTCATTCACCAGAGTAATATT
>TCONS_00028939	evm.TU.Chr2.3
ATTAAAGTTACCCTTGTTTCCACTCTTATGCACTACGGTAGTCTTCCTCTCCATGTTACGTTAACATTTGTTTCTCAGTATGAGTGGATATCATTTTTCAGTCTCCTCTTTCTCTCTCCACGACAGTTCATTAGCGTGTGTGCCTTGCTGTCACTCTACATGCCACGATCCCATATGATCACCTTCTTCACAAGTACAATTTACTTTTCTCTGGCCATCTACCAATTCCTGTATCTGATCTTTGACTATTACGGTGGCAAAGAGGCCCTGGTAGAGCTCCTTAAGGATAAAACCATCCCCCTGGCTGGCCCCCCTCTCTCCTGCTGCTGCTATTGTTGCATACCACCTCTTCCCATGACACCGCGAAATTTGAAGATCATCAAGAGTCTAGTCCTCCAAGTTACCATCTTGAGACCCTTGGTTTTGTTCATCGGACTGGTCACCTGGGCGGATGGAACCTACGTTCCAGGAAACCTGACATTTACGTCCATCAACCTCTACGTACAATTGCTATCCCTCTGTTCCACCCTGGTGGCCCTCTGGGGCGTCATCATGTTCGTCCGAGTCTCCAAAGGACCGCTCGCCAAGTACCGTGTGACCCCAAAGTTCCTGATTGTCCAAGTATGTCTGATCACAGTCTCTTCCCAGGCCATCATCATCGCTATCATTGGCGGATTCAACGGCATTCCCTGTACAGCAGTATTCAGATCGTTGGATAGAGGAAACTACATTAATGATATGCTACTGGTGATAGAGATGTTCCTCTTCAGTGGGGTGTCCCGTTTAGTTTTCCGATCTCAGCACGGAAACACCGGGACCTTGCTCGACGACAACCTCCCAAACATGGAATCAGCCTTGCCAGCAGAGACCAAGAAAGAGTTGGAAATGATGTCCAACAACAATGGCAACACTAACCACAACAATAACTCTGTCCTCACCCACGGATACTCTAAAGAAGATGAGGCGGAAGTCTCCGTGGTAACCGACGGCAAACTCCAAGACATCGTCGCACTCTCAAGTAGCGATGTCCGTCTCAATAGTCGAACAGTCATTCACCAGAGTAATATT
>TCONS_00028940	evm.TU.Chr2.3
RIINMYVTPSTKIRSTIVVEAAAGILATNNPDIREVYPAEIVKMSTNCSETSLSMSDLFEVTSGNVGFILFIVIMTLLSFTTFLMYAEAYVYLNKKILASRRKVRLLIVLGIFPFISVCALLSLYMPRSHMITFFTSTIYFSLAIYQFLYLIFDYYGGKEALVELLKDKTIPLAGPPLSCCCYCCIPPLPMTPRNLKIIKSLVLQVTILRPLVLFIGLVTWADGTYVPGNLTFTSINLYVQLLSLCSTLVALWGVIMFVRVSKGPLAKYRVTPKFLIVQVCLITVSSQAIIIAIIGGFNGIPCTAVFRSLDRGNYINDMLLVIEMFLFSGVSRLVFRSQHGNTGTLLDDNLPNMESALPAETKKELEMMSNNNGNTNHNNNSVLTHGYSKEDEAEVSVVTDGKLQDIVALSSSDVRLNSRTVIHQSNI
>TCONS_00028939	evm.TU.Chr2.3
IKVTLVSTLMHYGSLPLHVTLTFVSQYEWISFFSLLFLSPRQFISVCALLSLYMPRSHMITFFTSTIYFSLAIYQFLYLIFDYYGGKEALVELLKDKTIPLAGPPLSCCCYCCIPPLPMTPRNLKIIKSLVLQVTILRPLVLFIGLVTWADGTYVPGNLTFTSINLYVQLLSLCSTLVALWGVIMFVRVSKGPLAKYRVTPKFLIVQVCLITVSSQAIIIAIIGGFNGIPCTAVFRSLDRGNYINDMLLVIEMFLFSGVSRLVFRSQHGNTGTLLDDNLPNMESALPAETKKELEMMSNNNGNTNHNNNSVLTHGYSKEDEAEVSVVTDGKLQDIVALSSSDVRLNSRTVIHQSNI
