# Supplementary material for: Transcriptomic Analysis Reveals Molecular Mechanisms of Fleeing, Adhesion, and Thanatosis Patterns in Sea Cucumber Apostichopus japonicus
Source: Biology (Basel). 2026 Jun 22;15(12):975. doi: 10.3390/biology15120975 (PMC13295820; doi:10.3390/biology15120975)
Supplement: Supplementary file 1 [file biology-15-00975-s001.zip › Supplementary Materials S2/evm.TU.Chr2.999.txt]

>evm.model.Chr2.999_dup1	evm.TU.Chr2.999
ATGTCTTCTGATTTACCTTCCACTGCAGACTCAATCTTTAACAATATTTACCTTTCACAGCAAATTGCTTGTCCTCCACATGTGAGCAAAAGCGGTCCATCTGGATATAATTTATTTTGCCAAGATATTTCCAAAGGTAATACTTTTCTCTCTTGTAGTTTCTTGTATACAATATCATGTCATATGTTAAAACAATTAAAAAATGGCATAGTCACTACAGCAGTGTAATGAAACAAAATGTTGCCATGCATTATTTACTGTCTCAGGAAGATCATATTATGGTTTTAGAGGCAGATCATAGCAAATTTGACATTCTATTTTGCAGTTGATAAAGCATTTAAGAGCAGAATAACATGATATATATTTGACATAGAGAAATACCATCATCCAAGTTGAATTAACATCACATGGCACAAAATTATTGATGGAGGATGGAGTTTTTTATTAGTTTTAAGTAGTGCAAACTCTCCATTTCTGGTCCCATATGAATTTGTCAACTAATTCCTTAGAATTATATAGATCTTCAAGTAGTCTCTGTTTAGTGTTAAATACTGCAAAAAAACAGATTAAAACATTAAAAATGTCACTAGTTAAGCTGTTATAAAGCAAGAATATTCTTCCTTATTTTGCATCATAGTGAAATGGTTCCATATTTGTATGTGACTGTTTTAATAATTTTTACCTAGATTTGAAACATCTCAATAACAAAGACAAGTTTAAGTCATTTGCGGTGAGATGGGCAAATACTTCTGGGGAAGAGAAGGAAATGTATAGGAGGAGAGCATCAGGGAATGAACCGACAAGCATGACAGAGGATGATAGGTTGAAGGAATGGAGGAGAAGCAAAAGAAGGATTCTTGCAGAGGTACGGAACTTTTAGGTGGATATGTTGGTCCCTTGGTCATCTTGCAAGTAAGGTGTGTCACAGGGAGGCTACCTCCTAGTTGAATGTACAGTTTGCGAAATATGGGGTTGCTAAACTAGAATTATTTTCTCATGTATCTGTCAACACAACAAAGTGATGTCATTATAGCAGATATGCTTGGAACTATTTCTTGTTTCTTCTTGATTCCTTTGAATGAAATAATGTATCTATAGTTCCAAGGTTTTCTCTAAGTTTTTCTCAAGATTCCAGAGAGTACAACAGACAATTGAATGAATTTTCCAAGTGTTAGTTGGATCTAGAAAGCCACTTAGAGCATTCTGCCATTATAATATCATACAACCAAAGTTGTTAACTTACATTGTCATAGCAAATTTTCACATTTTTTTTTCAAATGAGACAACTGAAGTTACAAGTAAGTGATCTACACGCTTCAACAACTGGCTGCCCCATTTCTGACCAACTTGCCCCCATATGCCCATATGTATATCATTTTTGCTTTAATATGAAACTGGGAGAAGCTCTATGCATCCAATTGGAGGAACAGAGATATTCGATAATATGGAAATGAACATACCATAGTGCACAACTGAGTAGGATACTAAAGTAATAGTACAAATATTTGTATAGTGTACACTTTACTACTTAATAACATGATTTTTGTTCATGTTACTTTGATATAATACTGTCTCTATGAAATTATGATATTGACCCTCCTTTATTGCTTAATGGAGTTGCTGTTAAACTGTTTTCACTCATTTCAGACCAACAGAATGAACGCTCTTCTCCCAGACTTTGCCTGGTACATGGTGTATCAGTCAGGGGAAGAGCTTTCCTACACTGGCTCCTCTGAAGGGGTATCCTTTGTGGAGGAATATGCAGAGGAAACCTCATCAATGTTTAGTGTTTATCTGAGGGGTGAGTTTTCTGACAATCTTAAAGGAAGGCTTGAAATGTATTTTTTTAAGCATAATTTTTCATCAACAAGAGTCACATGAAGAACAGCTGTATGTGTTTTCACACCATGTCATCACAGACAGGATTGCAAAGTAAAGACCTTGAAAGGTGTTATAGTCAAACTCCACAACCAGATTGAGCAGGACCATTTGACCACAGCTGCATTTATACTGTAATATAAATTTTGTTACATTGTACAAGCTGGCAGCTCATCATTGGTGTCATCATCTTCAATCCATGCTGTGTCTACCTTTGGTATATGATGTACAACTGATATGGTGGTGAGGGTGTAATTTCATTTCAATTGAGCAGCATCTGTTGTAGAAGAGGTAATTACTGCAAATATTGTGGGTTATATTGAAACGTTTGAGACATTAACGTGTTGTAAAAGGTGAGAAGAGAATTGACGTTTTCCTCCTTGCAGACAGACTCCTGTGTGGGAATTTCCCCATAGCCTTTTTTATGTAACATTCAGCAAAACCTCGTACTAGTTTATAGATCTATGCCAAGGTAGATCTGCATTGGTAATAATAGACCAGGTATTTTTGACACCAATAAAGTGATTGAACAGTCATTTTTGTGTGTTTTGCTTTGTTAAACAGTCACAGCAAACAACACAGGAACAAACAAAAAAGTTACTGCAAAGGATATTCAGGACATCTTCAATGAAAAGTATGGTATGTACTATTTAACACAAATAAGTGAGCATATTTCTTATCTTTTTTTATGTTACCTTGCTAGAGGTGCTTTGTGTGCTCACATTTTGGTTAACAGGTGTTACTGTAAATTGCTTTTTGATTCATTACTGAAGGCAAAGGAATCTATGTTGCTACAATGACATCCATGTGTGTGCATTTGTTTGTATGTCAGTGCATTTTGTTGTAAACATAATAATTGGTAAAAATTTCCGACCTTTGCAGATTTCATACATGCTATGTTTGTTGCCCTTATGGAGTTAAAATAAACTTGTTTTTCATGCAATTCAGTGGTTATTTAATGTCACGGAGGTCAAATACTGGAAAACCATGTATCCAAAATGCTAACCACTAGAAATCTCATTATTAATTATAAGACTACTTTTATTTGCACTTTTCAAAACTATAGTTCCCACTCAATATCTCACCCTTGTAGGAAGACATTTGTAGGGTGCATATTAAAGTGCATGCTATTGTCATATGTAATCATATGTATAACTGCAAAATCCCTTTTCCACTGTAATGCAATAGCAATTTCTTTTCCTAAATTGCTTGAAGCTGACATTGTAATTTACTGTTTGTACTATTCTCTCTGGTCATGTGTGTTAGTGTTCAACTTGTACAAGGCCCAGTGTTTGTTGCCACTGGTTGAATGATTGAGGATCAGTATCTCTTAACCTCAGCAACAATAATTCCTAAACCTCATTTAAAGTAGTAAGGCAAGTATTTTACAATGCACCTCTGCAATGTTGTATTAAAATTGTGAACCAATTGATATGTGGTCAAACCATACAATCTCCATTTTTAGTTTGTCTAACAATATATTAAACAAACTATGAAAACCAATAAAACCTGGTGAAAAATGTTGCCTTCTTGTTATTAGTTTTCCCTCAATTCCATCACACCTACAATTCTTCCATTACCATTGGTTGAAGAAAGACTACTACATTGAAGTCTTTGACTGGCCAGTACAGTAAAAAGAAAACATAGTTTAAAGTTTTAATTGAACAAATGCAGATGTTTATCATTGTGGCTATTTTGTTTTGTTTTGCAGTGTAATTTGTTTTTTTGCTCTTGTTTACAGCAGAGGCAGTTGGTATTCCAAATGCTAAAATGCCGTACTCTCAGGTCGAGGTTCTGGGAATAAAGATGGAGGGCATGCCTGATGGCATGAACATTAGGCTGCCATCCAGATATGGTGGCAAGCAGAGAAGGGCAATCCATGCAGTTAAAGACAACTTGATATGTGTAATATCCAACAAATAA
>TCONS_00032392	evm.TU.Chr2.999
ATGTCTTCTGATTTACCTTCCACTGCAGACTCAATCTTTAACAATATTTACCTTTCACAGCAAATTGCTTGTCCTCCACATGTGAGCAAAAGCGGTCCATCTGGATATAATTTATTTTGCCAAGATATTTCCAAAGATTTGAAACATCTCAATAACAAAGACAAGTTTAAGTCATTTGCGGTGAGATGGGCAAATACTTCTGGGGAAGAGAAGGAAATGTATAGGAGGAGAGCATCAGGGAATGAACCGACAAGCATGACAGAGGATGATAGGTTGAAGGAATGGAGGAGAAGCAAAAGAAGGATTCTTGCAGAGGTACGGAACTTTTAGGTGGATATGTTGGTCCCTTGGTCATCTTGCAAGTAAGGTGTGTCACAGGGAGGCTACCTCCTAGTTGAATGTACAGTTTGCGAAATATGGGGTTGCTAAACTAGAATTATTTTCTCATGTATCTGTCAACACAACAAAGTGATGTCATTATAGCAGATATGCTTGGAACTATTTCTTGTTTCTTCTTGATTCCTTTGAATGAAATAATGTATCTATAGTTCCAAGGTTTTCTCTAAGTTTTTCTCAAGATTCCAGAGAGTACAACAGACAATTGAATGAATTTTCCAAGTGTTAGTTGGATCTAGAAAGCCACTTAGAGCATTCTGCCATTATAATATCATACAACCAAAGTTGTTAACTTACATTGTCATAGCAAATTTTCACATTTTTTTTTCAAATGAGACAACTGAAGTTACAAGTAAGTGATCTACACGCTTCAACAACTGGCTGCCCCATTTCTGACCAACTTGCCCCCATATGCCCATATGTATATCATTTTTGCTTTAATATGAAACTGGGAGAAGCTCTATGCATCCAATTGGAGGAACAGAGATATTCGATAATATGGAAATGAACATACCATAGTGCACAACTGAGTAGGATACTAAAGTAATAGTACAAATATTTGTATAGTGTACACTTTACTACTTAATAACATGATTTTTGTTCATGTTACTTTGATATAATACTGTCTCTATGAAATTATGATATTGACCCTCCTTTATTGCTTAATGGAGTTGCTGTTAAACTGTTTTCACTCATTTCAGACCAACAGAATGAACGCTCTTCTCCCAGACTTTGCCTGGTACATGGTGTATCAGTCAGGGGAAGAGCTTTCCTACACTGGCTCCTCTGAAGGGGTATCCTTTGTGGAGGAATATGCAGAGGAAACCTCATCAATGTTTAGTGTTTATCTGAGGGTCACAGCAAACAACACAGGAACAAACAAAAAAGTTACTGCAAAGGATATTCAGGACATCTTCAATGAAAAGTATGCAGAGGCAGTTGGTATTCCAAATGCTAAAATGCCGTACTCTCAGGTCGAGGTTCTGGGAATAAAGATGGAGGGCATGCCTGATGGCATGAACATTAGGCTGCCATCCAGATATGGTGGCAAGCAGAGAAGGGCAATCCATGCAGTTAAAGACAACTTGATATGTGTAATATCCAACAAATAAAAACCTGTTCGTGCTGCATAGTCCTTCTTTTCATGGAGTCTCCAGGAGCTTTGTTTCCATCAGCTGTATGAGACATGCAAATTCTCTGATACTATTTAGGAGAATATATTCTTACTAGCTACACCATTCTGCATAAATAGAGGCATTTTATTCTACATTAGCATTCATGTTTTCAGTAATAAAGTTTATGTTAACTTCATGTTATCAGGTCTTTCGTATATAACATGTTAAACACTGTCAATCTTTGTTCAGCCTGACAGTCTATTTTACCACCTTGAACTTAAGAATGTAGCTAGTGTCTGTATACTATCTACTCACTTTATGTATGAGATTTTACACTTCGTAAGATGTGATGACCGTCCAACTTTGCACATCATTGTTAGCTTCTCTTACTTTTAATGCCTTGATCACATAATCAGCTACTCTAAATCAGAATGATTTCAATCATTTATTTAAATTTTGACTTTAAATACTTTAAAAAGGATAGTCCAAGCCAAATAGATTTTTGGACAGGTTAAAAAAGATCATGAGCTGTGCATTCTGGGAAATTTGCATTCTAGTCCTATTTTTTTTTGTATGAGATGCTGAAAATTAAAGTTGGCACTTTTCATACTTAAAGTGACCTTGAAGCAAACAGGGGGATGTCATTGTTGCACAGTTGGAGATGATGTTTACTTTTTCTTTAAAATTTGAATCATTTTTTCTAATCTACTGCTTTTCTTTATATTTTAAAATACACAACATGAAATGGTTTCACCTACACTAAACAACCCCATAAGGAAAACCAGTTTCCTGTCCATTTGAAGGTCAAAGTACTAAGTGGTAAATAAAGATAAACACAGTACTTTTGGTCAAAGTGCAACAATTACATCACACCTGTTTGCTTCAAATCCACTTTTGGTTTAAAATCAGACAAATGCTGAAATTGAGAAATGATACATTGGAATTGAAAGAAAGTTCCACCAGGATGCTTAGATTTCTTCTATAAAACATATTAAAGGGAAAGTTTCGCTTAAAGTAGCCTTTAAACAAAACACTGATTTAAACCAGTTTTTAAATTTTAAACCACTTCATTATTTCTACTGCAAGGATGAACAGAGTTTTTTTTTGGAGGGGGGTTCACCATTTTCATTTGTGTAAGGGCCTGTGTGTGTGTATCATTATAAATTTGAAGGTATGTACCCTATTGAACTGGGAACTGGGGTTCATTTGCCAGTATGTTATCTTTTTTTTTCACATGCCATCACCTTGCCAACCAAATTTTCAGCTCATTTAGCTATTTTTGCATATCACATCTATCTTCTTGCCATCCATCAGATCCTGTCCAGAGTTATAAAGAAATATATCTTTTTGTATTCAAACAAATTATATTTAAACTTACTATTACAAACCAACAGTGCTACACATGGTTATCAGATTTTATGCTAAGAATCTTGAAGTAATATCAGTAATACAGGTATGTGGTGTTTAATACACATTAAC
>TCONS_00032393	evm.TU.Chr2.999
ATGTCTTCTGATTTACCTTCCACTGCAGACTCAATCTTTAACAATATTTACCTTTCACAGCAAATTGCTTGTCCTCCACATGTGAGCAAAAGCGGTCCATCTGGATATAATTTATTTTGCCAAGATATTTCCAAAGGTAATACTTTTCTCTCTTGTAGTTTCTTGTATACAATATCATGTCATATGTTAAAACAATTAAAAAATGGCATAGTCACTACAGCAGTGTAATGAAACAAAATGTTGCCATGCATTATTTACTGTCTCAGGAAGATCATATTATGGTTTTAGAGGCAGATCATAGCAAATTTGACATTCTATTTTGCAGTTGATAAAGCATTTAAGAGCAGAATAACATGATATATATTTGACATAGAGAAATACCATCATCCAAGTTGAATTAACATCACATGGCACAAAATTATTGATGGAGGATGGAGTTTTTTATTAGTTTTAAGTAGTGCAAACTCTCCATTTCTGGTCCCATATGAATTTGTCAACTAATTCCTTAGAATTATATAGATCTTCAAGTAGTCTCTGTTTAGTGTTAAATACTGCAAAAAAACAGATTAAAACATTAAAAATGTCACTAGTTAAGCTGTTATAAAGCAAGAATATTCTTCCTTATTTTGCATCATAGTGAAATGGTTCCATATTTGTATGTGACTGTTTTAATAATTTTTACCTAGATTTGAAACATCTCAATAACAAAGACAAGTTTAAGTCATTTGCGGTGAGATGGGCAAATACTTCTGGGGAAGAGAAGGAAATGTATAGGAGGAGAGCATCAGGGAATGAACCGACAAGCATGACAGAGGATGATAGGTTGAAGGAATGGAGGAGAAGCAAAAGAAGGATTCTTGCAGAGACCAACAGAATGAACGCTCTTCTCCCAGACTTTGCCTGGTACATGGTGTATCAGTCAGGGGAAGAGCTTTCCTACACTGGCTCCTCTGAAGGGGTATCCTTTGTGGAGGAATATGCAGAGGAAACCTCATCAATGTTTAGTGTTTATCTGAGGGTCACAGCAAACAACACAGGAACAAACAAAAAAGTTACTGCAAAGGATATTCAGGACATCTTCAATGAAAAGTATGCAGAGGCAGTTGGTATTCCAAATGCTAAAATGCCGTACTCTCAGGTCGAGGTTCTGGGAATAAAGATGGAGGGCATGCCTGATGGCATGAACATTAGGCTGCCATCCAGATATGGTGGCAAGCAGAGAAGGGCAATCCATGCAGTTAAAGACAACTTGATATGTGTAATATCCAACAAATAAAAACCTGTTCGTGCTGCATAGTCCTTCTTTTCATGGAGTCTCCAGGAGCTTTGTTTCCATCAGCTGTATGAGACATGCAAATTCTCTGATACTATTTAGGAGAATATATTCTTACTAGCTACACCATTCTGCATAAATAGAGGCATTTTATTCTACATTAGCATTCATGTTTTCAGTAATAAAGTTTATGTTAACTTCATGTTATCAGGTCTTTCGTATATAACATGTTAAACACTGTCAATCTTTGTTCAGCCTGACAGTCTATTTTACCACCTTGAACTTAAGAATGTAGCTAGTGTCTGTATACTATCTACTCACTTTATGTATGAGATTTTACACTTCGTAAGATGTGATGACCGTCCAACTTTGCACATCATTGTTAGCTTCTCTTACTTTTAATGCCTTGATCACATAATCAGCTACTCTAAATCAGAATGATTTCAATCATTTATTTAAATTTTGACTTTAAATACTTTAAAAAGGATAGTCCAAGCCAAATAGATTTTTGGACAGGTTAAAAAAGATCATGAGCTGTGCATTCTGGGAAATTTGCATTCTAGTCCTATTTTTTTTTGTATGAGATGCTGAAAATTAAAGTTGGCACTTTTCATACTTAAAGTGACCTTGAAGCAAACAGGGGGATGTCATTGTTGCACAGTTGGAGATGATGTTTACTTTTTCTTTAAAATTTGAATCATTTTTTCTAATCTACTGCTTTTCTTTATATTTTAAAATACACAACATGAAATGGTTTCACCTACACTAAACAACCCCATAAGGAAAACCAGTTTCCTGTCCATTTGAAGGTCAAAGTACTAAGTGGTAAATAAAGATAAACACAGTACTTTTGGTCAAAGTGCAACAATTACATCACACCTGTTTGCTTCAAATCCACTTTTGGTTTAAAATCAGACAAATGCTGAAATTGAGAAATGATACATTGGAATTGAAAGAAAGTTCCACCAGGATGCTTAGATTTCTTCTATAAAACATATTAAAGGGAAAGTTTCGCTTAAAGTAGCCTTTAAACAAAACACTGATTTAAACCAGTTTTTAAATTTTAAACCACTTCATTATTTCTACTGCAAGGATGAACAGAGTTTTTTTTTGGAGGGGGGTTCACCATTTTCATTTGTGTAAGGGCCTGTGTGTGTGTATCATTATAAATTTGAAGGTATGTACCCTATTGAACTGGGAACTGGGGTTCATTTGCCAGTATGTTATCTTTTTTTTTCACATGCCATCACCTTGCCAACCAAATTTTCAGCTCATTTAGCTATTTTTGCATATCACATCTATCTTCTTGCCATCCATCAGATCCTGTCCAGAGTTATAAAGAAATATATCTTTTTGTATTCAAACAAATTATATTTAAACTTACTATTACAAACCAACAGTGCTACACATGGTTATCAGATTTTATGCTAAGAATCTTGAAGTAATATCAGTAATACAGGTATGTGGTGTTTAATACACATTAAC
>TCONS_00032394	evm.TU.Chr2.999
CGGTACTTAACACTGCAAACGGTACGCAAAAGTCGTGCATCAAAGCATTCGTTCGAGCAGAACGAGCAGTGGCAAGAGATGTGACGCGCATGCACAGAAGGTGCACGGTGGCCGCACAACTGTACAATAATACCCATACCAGGTCATTCAATTTATGCCGCATATCCTGCAGAAACTCATACGACGACGAAAGCTAACGCGCGAAACTTTAAAAAGATTTATAAAACATCAGCAAAGAAGGGGCTTACCTGACTTCGAGAAGATTTCAGTTCAACAAGGGTAGGATAAACTTGTTTTCTAAACATAATCTGTTCGAATGAGTTGTATCAATAACGATCAATTTTTGAATGGACAAATGAACTGGAGTGGTATTTCCTACACACAGTGTCAAGTATAATGGTTAGCCAAGACCATACAATGCAACACTAATTACAATAGTACACAACTAACGTCATTACTATACAGTAGGCCTAGCCAGTAGTGGTCGTTGGTTTCAGTGATTAGGCCAGAACGCGTGTACTGATAGGCCTAATCCTACATATAATTTCTTCTGCTGCATTCCATTGGGCTTGTGTTTATAATACAAAGTTTGATCGTATCTTTCAGCACACCCTCACCATATCCGATTACTAACAGCATACTGTTTCTGTAGCTATTCCACTTTCTTGTGCATGCTGAGCTACTTTCCTACAAAACCCACTTGAAACCATATTAACCACCAAGGAAAACTTAACTTATCAGTTCATCACCACTAATTATCAGTTATTATACCTTTGATGGTGGAGAGGGTTGAAGGAAGTAGATTATGTAAATAAAAGGTTATTTTGAAGTGGTAACTTTACTCTATATATATGCATTCATTCATGTATTTGCTGTCAATTTCCAATTACAGACTTATCTTATCCAGTACTACTACCAGCCATCAGTTGATGATGTCAGAGAATCCAGCTACTTCTGAGATGAAGCAAATTGCTTGTCCTCCACATGTGAGCAAAAGCGGTCCATCTGGATATAATTTATTTTGCCAAGATATTTCCAAAGATTTGAAACATCTCAATAACAAAGACAAGTTTAAGTCATTTGCGGTGAGATGGGCAAATACTTCTGGGGAAGAGAAGGAAATGTATAGGAGGAGAGCATCAGGGAATGAACCGACAAGCATGACAGAGGATGATAGGTTGAAGGAATGGAGGAGAAGCAAAAGAAGGATTCTTGCAGAGACCAACAGAATGAACGCTCTTCTCCCAGACTTTGCCTGGTACATGGTGTATCAGTCAGGGGAAGAGCTTTCCTACACTGGCTCCTCTGAAGGGGTATCCTTTGTGGAGGAATATGCAGAGGAAACCTCATCAATGTTTAGTGTTTATCTGAGGGTCACAGCAAACAACACAGGAACAAACAAAAAAGTTACTGCAAAGGATATTCAGGACATCTTCAATGAAAAGTATGCAGAGGCAGTTGGTATTCCAAATGCTAAAATGCCGTACTCTCAGGTCGAGGTTCTGGGAATAAAGATGGAGGGCATGCCTGATGGCATGAACATTAGGCTGCCATCCAGATATGGTGGCAAGCAGAGAAGGGCAATCCATGCAGTTAAAGACAACTTGATATGTGTAATATCCAACAAATAAAAACCTGTTCGTGCTGCATAGTCCTTCTTTTCATGGAGTCTCCAGGAGCTTTGTTTCCATCAGCTGTATGAGACATGCAAATTCTCTGATACTATTTAGGAGAATATATTCTTACTAGCTACACCATTCTGCATAAATAGAGGCATTTTATTCTACATTAGCATTCATGTTTTCAGTAATAAAGTTTATGTTAACTTCATGTTATCAGGTCTTTCGTATATAACATGTTAAACACTGTCAATCTTTGTTCAGCCTGACAGTCTATTTTACCACCTTGAACTTAAGAATGTAGCTAGTGTCTGTATACTATCTACTCACTTTATGTATGAGATTTTACACTTCGTAAGATGTGATGACCGTCCAACTTTGCACATCATTGTTAGCTTCTCTTACTTTTAATGCCTTGATCACATAATCAGCTACTCTAAATCAGAATGATTTCAATCATTTATTTAAATTTTGACTTTAAATACTTTAAAAAGGATAGTCCAAGCCAAATAGATTTTTGGACAGGTTAAAAAAGATCATGAGCTGTGCATTCTGGGAAATTTGCATTCTAGTCCTATTTTTTTTTGTATGAGATGCTGAAAATTAAAGTTGGCACTTTTCATACTTAAAGTGACCTTGAAGCAAACAGGGGGATGTCATTGTTGCACAGTTGGAGATGATGTTTACTTTTTCTTTAAAATTTGAATCATTTTTTCTAATCTACTGCTTTTCTTTATATTTTAAAATACACAACATGAAATGGTTTCACCTACACTAAACAACCCCATAAGGAAAACCAGTTTCCTGTCCATTTGAAGGTCAAAGTACTAAGTGGTAAATAAAGATAAACACAGTACTTTTGGTCAAAGTGCAACAATTACATCACACCTGTTTGCTTCAAATCCACTTTTGGTTTAAAATCAGACAAATGCTGAAATTGAGAAATGATACATTGGAATTGAAAGAAAGTTCCACCAGGATGCTTAGATTTCTTCTATAAAACATATTAAAGGGAAAGTTTCGCTTAAAGTAGCCTTTAAACAAAACACTGATTTAAACCAGTTTTTAAATTTTAAACCACTTCATTATTTCTACTGCAAGGATGAACAGAGTTTTTTTTTGGAGGGGGGTTCACCATTTTCATTTGTGTAAGGGCCTGTGTGTGTGTATCATTATAAATTTGAAGGTATGTACCCTATTGAACTGGGAACTGGGGTTCATTTGCCAGTATGTTATCTTTTTTTTTCACATGCCATCACCTTGCCAACCAAATTTTCAGCTCATTTAGCTATTTTTGCATATCACATCTATCTTCTTGCCATCCATCAGATCCTGTCCAGAGTTATAAAGAAATATATCTTTTTGTATTCAAACAAATTATATTTAAACTTACTATTACAAACCAACAGTGCTACACATGGTTATCAGATTTTATGCTAAGAATCTTGAAGTAATATCAGTAATACAGGTATGTGGTGTTTAATACACATTAAC
>TCONS_00032391	evm.TU.Chr2.999
ATGTCTTCTGATTTACCTTCCACTGCAGACTCAATCTTTAACAATATTTACCTTTCACAGCAAATTGCTTGTCCTCCACATGTGAGCAAAAGCGGTCCATCTGGATATAATTTATTTTGCCAAGATATTTCCAAAGGTAATACTTTTCTCTCTTGTAGTTTCTTGTATACAATATCATGTCATATGTTAAAACAATTAAAAAATGGCATAGTCACTACAGCAGTGTAATGAAACAAAATGTTGCCATGCATTATTTACTGTCTCAGGAAGATCATATTATGGTTTTAGAGGCAGATCATAGCAAATTTGACATTCTATTTTGCAGTTGATAAAGCATTTAAGAGCAGAATAACATGATATATATTTGACATAGAGAAATACCATCATCCAAGTTGAATTAACATCACATGGCACAAAATTATTGATGGAGGATGGAGTTTTTTATTAGTTTTAAGTAGTGCAAACTCTCCATTTCTGGTCCCATATGAATTTGTCAACTAATTCCTTAGAATTATATAGATCTTCAAGTAGTCTCTGTTTAGTGTTAAATACTGCAAAAAAACAGATTAAAACATTAAAAATGTCACTAGTTAAGCTGTTATAAAGCAAGAATATTCTTCCTTATTTTGCATCATAGTGAAATGGTTCCATATTTGTATGTGACTGTTTTAATAATTTTTACCTAGATTTGAAACATCTCAATAACAAAGACAAGTTTAAGTCATTTGCGGTGAGATGGGCAAATACTTCTGGGGAAGAGAAGGAAATGTATAGGAGGAGAGCATCAGGGAATGAACCGACAAGCATGACAGAGGATGATAGGTTGAAGGAATGGAGGAGAAGCAAAAGAAGGATTCTTGCAGAGGTACGGAACTTTTAGGTGGATATGTTGGTCCCTTGGTCATCTTGCAAGTAAGGTGTGTCACAGGGAGGCTACCTCCTAGTTGAATGTACAGTTTGCGAAATATGGGGTTGCTAAACTAGAATTATTTTCTCATGTATCTGTCAACACAACAAAGTGATGTCATTATAGCAGATATGCTTGGAACTATTTCTTGTTTCTTCTTGATTCCTTTGAATGAAATAATGTATCTATAGTTCCAAGGTTTTCTCTAAGTTTTTCTCAAGATTCCAGAGAGTACAACAGACAATTGAATGAATTTTCCAAGTGTTAGTTGGATCTAGAAAGCCACTTAGAGCATTCTGCCATTATAATATCATACAACCAAAGTTGTTAACTTACATTGTCATAGCAAATTTTCACATTTTTTTTTCAAATGAGACAACTGAAGTTACAAGTAAGTGATCTACACGCTTCAACAACTGGCTGCCCCATTTCTGACCAACTTGCCCCCATATGCCCATATGTATATCATTTTTGCTTTAATATGAAACTGGGAGAAGCTCTATGCATCCAATTGGAGGAACAGAGATATTCGATAATATGGAAATGAACATACCATAGTGCACAACTGAGTAGGATACTAAAGTAATAGTACAAATATTTGTATAGTGTACACTTTACTACTTAATAACATGATTTTTGTTCATGTTACTTTGATATAATACTGTCTCTATGAAATTATGATATTGACCCTCCTTTATTGCTTAATGGAGTTGCTGTTAAACTGTTTTCACTCATTTCAGACCAACAGAATGAACGCTCTTCTCCCAGACTTTGCCTGGTACATGGTGTATCAGTCAGGGGAAGAGCTTTCCTACACTGGCTCCTCTGAAGGGGTATCCTTTGTGGAGGAATATGCAGAGGAAACCTCATCAATGTTTAGTGTTTATCTGAGGGGTGAGTTTTCTGACAATCTTAAAGGAAGGCTTGAAATGTATTTTTTTAAGCATAATTTTTCATCAACAAGAGTCACATGAAGAACAGCTGTATGTGTTTTCACACCATGTCATCACAGACAGGATTGCAAAGTAAAGACCTTGAAAGGTGTTATAGTCAAACTCCACAACCAGATTGAGCAGGACCATTTGACCACAGCTGCATTTATACTGTAATATAAATTTTGTTACATTGTACAAGCTGGCAGCTCATCATTGGTGTCATCATCTTCAATCCATGCTGTGTCTACCTTTGGTATATGATGTACAACTGATATGGTGGTGAGGGTGTAATTTCATTTCAATTGAGCAGCATCTGTTGTAGAAGAGGTAATTACTGCAAATATTGTGGGTTATATTGAAACGTTTGAGACATTAACGTGTTGTAAAAGGTGAGAAGAGAATTGACGTTTTCCTCCTTGCAGACAGACTCCTGTGTGGGAATTTCCCCATAGCCTTTTTTATGTAACATTCAGCAAAACCTCGTACTAGTTTATAGATCTATGCCAAGGTAGATCTGCATTGGTAATAATAGACCAGGTATTTTTGACACCAATAAAGTGATTGAACAGTCATTTTTGTGTGTTTTGCTTTGTTAAACAGTCACAGCAAACAACACAGGAACAAACAAAAAAGTTACTGCAAAGGATATTCAGGACATCTTCAATGAAAAGTATGGTATGTACTATTTAACACAAATAAGTGAGCATATTTCTTATCTTTTTTTATGTTACCTTGCTAGAGGTGCTTTGTGTGCTCACATTTTGGTTAACAGGTGTTACTGTAAATTGCTTTTTGATTCATTACTGAAGGCAAAGGAATCTATGTTGCTACAATGACATCCATGTGTGTGCATTTGTTTGTATGTCAGTGCATTTTGTTGTAAACATAATAATTGGTAAAAATTTCCGACCTTTGCAGATTTCATACATGCTATGTTTGTTGCCCTTATGGAGTTAAAATAAACTTGTTTTTCATGCAATTCAGTGGTTATTTAATGTCACGGAGGTCAAATACTGGAAAACCATGTATCCAAAATGCTAACCACTAGAAATCTCATTATTAATTATAAGACTACTTTTATTTGCACTTTTCAAAACTATAGTTCCCACTCAATATCTCACCCTTGTAGGAAGACATTTGTAGGGTGCATATTAAAGTGCATGCTATTGTCATATGTAATCATATGTATAACTGCAAAATCCCTTTTCCACTGTAATGCAATAGCAATTTCTTTTCCTAAATTGCTTGAAGCTGACATTGTAATTTACTGTTTGTACTATTCTCTCTGGTCATGTGTGTTAGTGTTCAACTTGTACAAGGCCCAGTGTTTGTTGCCACTGGTTGAATGATTGAGGATCAGTATCTCTTAACCTCAGCAACAATAATTCCTAAACCTCATTTAAAGTAGTAAGGCAAGTATTTTACAATGCACCTCTGCAATGTTGTATTAAAATTGTGAACCAATTGATATGTGGTCAAACCATACAATCTCCATTTTTAGTTTGTCTAACAATATATTAAACAAACTATGAAAACCAATAAAACCTGGTGAAAAATGTTGCCTTCTTGTTATTAGTTTTCCCTCAATTCCATCACACCTACAATTCTTCCATTACCATTGGTTGAAGAAAGACTACTACATTGAAGTCTTTGACTGGCCAGTACAGTAAAAAGAAAACATAGTTTAAAGTTTTAATTGAACAAATGCAGATGTTTATCATTGTGGCTATTTTGTTTTGTTTTGCAGTGTAATTTGTTTTTTTGCTCTTGTTTACAGCAGAGGCAGTTGGTATTCCAAATGCTAAAATGCCGTACTCTCAGGTCGAGGTTCTGGGAATAAAGATGGAGGGCATGCCTGATGGCATGAACATTAGGCTGCCATCCAGATATGGTGGCAAGCAGAGAAGGGCAATCCATGCAGTTAAAGACAACTTGATATGTGTAATATCCAACAAATAAAAACCTGTTCGTGCTGCATAGTCCTTCTTTTCATGGAGTCTCCAGGAGCTTTGTTTCCATCAGCTGTATGAGACATGCAAATTCTCTGATACTATTTAGGAGAATATATTCTTACTAGCTACACCATTCTGCATAAATAGAGGCATTTTATTCTACATTAGCATTCATGTTTTCAGTAATAAAGTTTATGTTAACTTCATGTTATCAGGTCTTTCGTATATAACATGTTAAACACTGTCAATCTTTGTTCAGCCTGACAGTCTATTTTACCACCTTGAACTTAAGAATGTAGCTAGTGTCTGTATACTATCTACTCACTTTATGTATGAGATTTTACACTTCGTAAGATGTGATGACCGTCCAACTTTGCACATCATTGTTAGCTTCTCTTACTTTTAATGCCTTGATCACATAATCAGCTACTCTAAATCAGAATGATTTCAATCATTTATTTAAATTTTGACTTTAAATACTTTAAAAAGGATAGTCCAAGCCAAATAGATTTTTGGACAGGTTAAAAAAGATCATGAGCTGTGCATTCTGGGAAATTTGCATTCTAGTCCTATTTTTTTTTGTATGAGATGCTGAAAATTAAAGTTGGCACTTTTCATACTTAAAGTGACCTTGAAGCAAACAGGGGGATGTCATTGTTGCACAGTTGGAGATGATGTTTACTTTTTCTTTAAAATTTGAATCATTTTTTCTAATCTACTGCTTTTCTTTATATTTTAAAATACACAACATGAAATGGTTTCACCTACACTAAACAACCCCATAAGGAAAACCAGTTTCCTGTCCATTTGAAGGTCAAAGTACTAAGTGGTAAATAAAGATAAACACAGTACTTTTGGTCAAAGTGCAACAATTACATCACACCTGTTTGCTTCAAATCCACTTTTGGTTTAAAATCAGACAAATGCTGAAATTGAGAAATGATACATTGGAATTGAAAGAAAGTTCCACCAGGATGCTTAGATTTCTTCTATAAAACATATTAAAGGGAAAGTTTCGCTTAAAGTAGCCTTTAAACAAAACACTGATTTAAACCAGTTTTTAAATTTTAAACCACTTCATTATTTCTACTGCAAGGATGAACAGAGTTTTTTTTTGGAGGGGGGTTCACCATTTTCATTTGTGTAAGGGCCTGTGTGTGTGTATCATTATAAATTTGAAGGTATGTACCCTATTGAACTGGGAACTGGGGTTCATTTGCCAGTATGTTATCTTTTTTTTTCACATGCCATCACCTTGCCAACCAAATTTTCAGCTCATTTAGCTATTTTTGCATATCACATCTATCTTCTTGCCATCCATCAGATCCTGTCCAGAGTTATAAAGAAATATATCTTTTTGTATTCAAACAAATTATATTTAAACTTACTATTACAAACCAACAGTGCTACACATGGTTATCAGATTTTATGCTAAGAATCTTGAAGTAATATCAGTAATACAGGTATGTGGTGTTTAATACACATTAAC
>TCONS_00032394	evm.TU.Chr2.999
ATGCATTCATTCATGTATTTGCTGTCAATTTCCAATTACAGACTTATCTTATCCAGTACTACTACCAGCCATCAGTTGATGATGTCAGAGAATCCAGCTACTTCTGAGATGAAGCAAATTGCTTGTCCTCCACATGTGAGCAAAAGCGGTCCATCTGGATATAATTTATTTTGCCAAGATATTTCCAAAGATTTGAAACATCTCAATAACAAAGACAAGTTTAAGTCATTTGCGGTGAGATGGGCAAATACTTCTGGGGAAGAGAAGGAAATGTATAGGAGGAGAGCATCAGGGAATGAACCGACAAGCATGACAGAGGATGATAGGTTGAAGGAATGGAGGAGAAGCAAAAGAAGGATTCTTGCAGAGACCAACAGAATGAACGCTCTTCTCCCAGACTTTGCCTGGTACATGGTGTATCAGTCAGGGGAAGAGCTTTCCTACACTGGCTCCTCTGAAGGGGTATCCTTTGTGGAGGAATATGCAGAGGAAACCTCATCAATGTTTAGTGTTTATCTGAGGGTCACAGCAAACAACACAGGAACAAACAAAAAAGTTACTGCAAAGGATATTCAGGACATCTTCAATGAAAAGTATGCAGAGGCAGTTGGTATTCCAAATGCTAAAATGCCGTACTCTCAGGTCGAGGTTCTGGGAATAAAGATGGAGGGCATGCCTGATGGCATGAACATTAGGCTGCCATCCAGATATGGTGGCAAGCAGAGAAGGGCAATCCATGCAGTTAAAGACAACTTGATATGTGTAATATCCAACAAATAAA
>TCONS_00032392	evm.TU.Chr2.999
TACTGTCTCTATGAAATTATGATATTGACCCTCCTTTATTGCTTAATGGAGTTGCTGTTAAACTGTTTTCACTCATTTCAGACCAACAGAATGAACGCTCTTCTCCCAGACTTTGCCTGGTACATGGTGTATCAGTCAGGGGAAGAGCTTTCCTACACTGGCTCCTCTGAAGGGGTATCCTTTGTGGAGGAATATGCAGAGGAAACCTCATCAATGTTTAGTGTTTATCTGAGGGTCACAGCAAACAACACAGGAACAAACAAAAAAGTTACTGCAAAGGATATTCAGGACATCTTCAATGAAAAGTATGCAGAGGCAGTTGGTATTCCAAATGCTAAAATGCCGTACTCTCAGGTCGAGGTTCTGGGAATAAAGATGGAGGGCATGCCTGATGGCATGAACATTAGGCTGCCATCCAGATATGGTGGCAAGCAGAGAAGGGCAATCCATGCAGTTAAAGACAACTTGATATGTGTAATATCCAACAAA
>TCONS_00032393	evm.TU.Chr2.999
ATGTATAGGAGGAGAGCATCAGGGAATGAACCGACAAGCATGACAGAGGATGATAGGTTGAAGGAATGGAGGAGAAGCAAAAGAAGGATTCTTGCAGAGACCAACAGAATGAACGCTCTTCTCCCAGACTTTGCCTGGTACATGGTGTATCAGTCAGGGGAAGAGCTTTCCTACACTGGCTCCTCTGAAGGGGTATCCTTTGTGGAGGAATATGCAGAGGAAACCTCATCAATGTTTAGTGTTTATCTGAGGGTCACAGCAAACAACACAGGAACAAACAAAAAAGTTACTGCAAAGGATATTCAGGACATCTTCAATGAAAAGTATGCAGAGGCAGTTGGTATTCCAAATGCTAAAATGCCGTACTCTCAGGTCGAGGTTCTGGGAATAAAGATGGAGGGCATGCCTGATGGCATGAACATTAGGCTGCCATCCAGATATGGTGGCAAGCAGAGAAGGGCAATCCATGCAGTTAAAGACAACTTGATATGTGTAATATCCAACAAATAA
>TCONS_00032394	evm.TU.Chr2.999
MHSFMYLLSISNYRLILSSTTTSHQLMMSENPATSEMKQIACPPHVSKSGPSGYNLFCQDISKDLKHLNNKDKFKSFAVRWANTSGEEKEMYRRRASGNEPTSMTEDDRLKEWRRSKRRILAETNRMNALLPDFAWYMVYQSGEELSYTGSSEGVSFVEEYAEETSSMFSVYLRVTANNTGTNKKVTAKDIQDIFNEKYAEAVGIPNAKMPYSQVEVLGIKMEGMPDGMNIRLPSRYGGKQRRAIHAVKDNLICVISNK
>TCONS_00032392	evm.TU.Chr2.999
YCLYEIMILTLLYCLMELLLNCFHSFQTNRMNALLPDFAWYMVYQSGEELSYTGSSEGVSFVEEYAEETSSMFSVYLRVTANNTGTNKKVTAKDIQDIFNEKYAEAVGIPNAKMPYSQVEVLGIKMEGMPDGMNIRLPSRYGGKQRRAIHAVKDNLICVISNK
>TCONS_00032393	evm.TU.Chr2.999
MYRRRASGNEPTSMTEDDRLKEWRRSKRRILAETNRMNALLPDFAWYMVYQSGEELSYTGSSEGVSFVEEYAEETSSMFSVYLRVTANNTGTNKKVTAKDIQDIFNEKYAEAVGIPNAKMPYSQVEVLGIKMEGMPDGMNIRLPSRYGGKQRRAIHAVKDNLICVISNK*
