# Supplementary material for: Transcriptomic Analysis Reveals Molecular Mechanisms of Fleeing, Adhesion, and Thanatosis Patterns in Sea Cucumber Apostichopus japonicus
Source: Biology (Basel). 2026 Jun 22;15(12):975. doi: 10.3390/biology15120975 (PMC13295820; doi:10.3390/biology15120975)
Supplement: Supplementary file 1 [file biology-15-00975-s001.zip › Supplementary Materials S2/evm.TU.Chr20.198.txt]

>evm.model.Chr20.198_dup1	evm.TU.Chr20.198
ATGTGTGGTATTTGGGCATTGTTCGGTGATGACACTGGAGATATATCCAAGCAGTACAAAAGTGCTGCCAAGATCTCTCACAGAGGACCGGACTCGTTTCGAATCGAAAGCGTGAACCACTTTGGTAACTGCTGCTTGGCCTTCCATCGCCTCGCCGTCGTAGACGATCTGTACGGTATGCAACCCATGAGGATCAAGACGTATCCGTACGTATGGCTGTTGTACAATGGAGAAATCTACAATTACAGAAAGGTTTGTCCAGCTTCCAGAGCTCTGCAATTTGATTCGTGTCTTCCCACAGTGTGGTGGTTCAGTACGGTAGTATCGTGCCCTGCCGTTAAATGAAGGCTACTGTTGTAAAGAATCCTATTATAAATGATTGTAACTAATTTAAAAAGAAAAACATAAAACTTGACAAATGTGGTAATAAATATTTACAGCTTATTTCACATCAAGTTTTTTGTGTCATATTATTGAAATGTTTGAATGTAGACTTTTGTGCAGGATTATGATAGAGAGAAGCCATTAAGTGTCTTTCTTCAGCTTTTAATTGTGCAAAGTACAATACTAATGACAATTATTTCTAGTGTGAGACTACGGGATTGGCTTCCCGGTAGAGGGGTATGGTTAGATCGTCTTGGCCCCGGGTGGTTCATTGAGATTTTAGGCTACCAAGCCAACGTAAAGAATCACAGCTGCAATCTTTCTCATCTAAAAACTTACTATTGATTTGCTTCGTTATTCTCTCGAGTATTAATTTTGAATAATCATAAAAAAAAGCTATAAAAAAAATGAATCAAAGTGATCAATTATATGCGATGAAACTTTTAATTAAAATTCTATTCGAATCAAAATCCAGATTTGTTTCCTAAATCTCATGACTGTAGGTCAGGTAATAAACAATTACTTTACGTTTTTTTTAAATATCTGAGCATAGAAATCAGGAGTAAATACTAGATGTATTAAAAATCCTTGGGACTGTATCCAGAGCAGCTACAAGGGTCTTAAAGATGCTTACAGCGTAAATTAAACATATTCCATACTGTTACATTGAAACCTGTGATATCGTTATTTTTATTTACTTAAAAATTGTTTCTCTTTCTTTCTTTATATTTCACTTCAGGTTGAAAAGCACTTTGGTTTCAACTATTTGACCGAATGTGATGGAGAATCTATCATTCATCTCTACATGAAAGGCGGAATCCAATATGCAGCCTCCATGCTGGATGGGGTATTTGCATTCTGTCTTCTCGATACCATGGCCAAAAAGGTATTTCATCTCAGAGGGGTATATTCTGGTGGCTGAAGTATATTGCTGAAAAGAAATGCTACAAACTTCTGCATCAAATTTTGACCTCTGATTTGTATGCTGAAGATATCAATTGTTTCAAATTTGATAGTATTTTATGAGTAAATCTGGTAACACTTGAGTGAATCATGTCAGCTGTTCAACTGAAAATGTTCTTTTGATTCTTTGCTGGAGACAGAAGGAATCTATGTGATGGTGATGGCATGTGTGTGTGTATGTGACACCTGCTTGTAAACACTGTAACTCAACAGGGTCAGGGAGGATTAACTTAGTAACTGGTAAGTGTTTTGGCCTTGTTGAGTTTAAGAACCCTATTCTTTTCTGTGAAGGCCAAAGGTCATTGAGGTAATCAGAGGTCAAAGTCTGAAAAGTTTGTAAACATGATAACTCAAAAAGTACATCTTTGTTGAGCATGATACATAGTGGAATTTTGAGCAAACTATATGGCAAGGAATCACAAAAACCCTCAGGCTTTCTGCTTATTTTGCATTATAATATTAATTAATTGATTCACAGAGGAACATATTAGGACTGGTTACAAAAAGTTGCGTGTTGATGACATTCTTAATTAATTGAACTAATTGATGACTTTGATTGATGACTTTGACAGTCATTGTAGACATCAGATGGTGAATCTTTATAATGGAATGCATAATGCAGCTTTAATCTTTTTGGAATTTTCACTTTTTTGCATTCAAATTGTAGATTTTGTAGTCGATCTGTTTAATCGCTTTACTCTTCACCAGTGCTTTTAATCTTTTTTCGATCTCATATTCCTGTATATATCTGTATATGGTATATGTATTTACTGTTTTATGTCATTGTATTTTCTAGATTGTTTGTAAAGCGCACAGATGCATCGCGCGTAGTGCGCTATACAAAATTTTATCTACATTACATTACATTAATCTTGATGAATCTGAAGTTTTCAGTGAACTGCAGGTTAGATTCTCCTATCCTTTCATTCATCAGGTATATCTTGGAAGGGATACTTTTGGAGTGAGACCGATGTTTAAACTAAGTGATGAGGAAGGATTCATGGCAGTCTGTTCTGAGGCCAAAGGTAAAGATGTCTTAAAGATTAAACTTTTATGCTTGAAAAGTATAGTAGAGAGGTTTCGACAAGAATTTTATATTTTCTAATTATGAGTTTGTTTGTTTTTTTTAAGATCAATGTTCTAATGTTCTTTTGCCATTTTATCCTCTAGGGCTGGTGGACATTCAAAAACACAAGAAATCAGAGATTGTACCATTTCCACCCGGTTACGTGGAAACGTTTGAACTTCAACCCAATGGCAAAGTTGCCCTAGTGGAGTCTGAAAAGTTTCACTCTCTTTGTACTTCTCCCAAGTGGATGGATGTCCCAGAAAGTTTAGTATCAATTGGTAAGTCAGAGAATGGATTGCAGAAATGTTTTAAAGAAGAAAAAATAAAAAAAATAAATAAAAATATAAAACAAGAAAAAAAAAGAAAAAAAGAAAAGAAATGTTTTAATTCCATCCTTAAGCTTCGTCCACCCCACTTTAACACTCCATTGTTCAAAGAGCTGTTTTTTGGTGTTTTGCAAAGTCATTTAGTAATCTACGCAAATATATTAATTGGATACTAAGCTGTATGAGGCTAAGTGCACTCTGCTGTCACAATCATTTAGCTTCTATTCAGGTATTTGTAACCTTTAAGTTCAGTAAAGAAAATTGTGGCTAATTTGTTTGAAAGGTTTTGGAATTTCAGCCCTAATTTGGATTTTGAGTGGACTAAAGAACTAAATTGCACTATCAAGTACCTTTTCTATGTGTTATTGATAGACTAAAGGCTTTTGAGACTGGCCTTTCCGTCAAAAAAATGTAGGGTTAGACATCCAATGTACCTAATGTTTGCCACATCTGCGATCATAAGTAATACCTAAGCCATGACGACAAAGATAAATTAATAAATTATTACTATTATTATCATTTATTTTTGTTGAGAAAGTAGAGGAGGAGTTTTAAAGTTGCAATTTCCAAGTTCTTGTGGTTTGGAGCATTAGTGATGTTGGTGATTGGAGTGTTATCTCTTCAATCTCTCTAGAATCGACAAATAAATTGAGATTGAACTGTCTCGCTGATGTGGGCTGTGCTAAATTGCCCTTCCATCATGATTCACACTTTTGTTTTTGTTTATTTTCACTTCTGTTTTTTTTTTTTAATTGATTTTTATTTGTTTTTATGTGCCTTCAGGGCAAGATGTGGAGGAGAACATTCGTGAACTCATCACAGACGCTGTGAAAAAAAGGCTCATGTCAGATCGGAGAATCGGCTGTCTCCTCTCAGGTTGGTTCTGCAAGTATTGATAATGCAAATAAAATTTGTGGTGTGAGTAGAAAGTCACAGGTACTTGAATGAAGTTTGGAGTACTTGTACGAGAATTTAATCGCAATGACGAGTACACATACGGACTCGAGTGACGCAAATGTGATGTGCAGAAATGACATAGCAGAACAGTAGATAACAATGACCGAACATGACTGATTGACGTATTAAGAAAGATTAGTGAGAACAGTTGATCAGAATAGTTGATGAGCGGTAAATTTTATTCAAGAAATTATGTTATTAATTAATATTCAGAGCACTTTCTGCATATTGTCAAATTTACCAAAACCTATCAATTATAACATGAAAGAAAGTTGCAACAGATTGAACTAGAGCAACCTCCTACATTTTGTCCTCAAATGACAGTTGAAGTTAATATGTGTTTTGGCACTGTAGTTAGACACTGTGTCAAGTGTGTAGATGCTGATGGGGCTGCAGCATGATGCAGCCAGGCTCCTTAGGACATAACCTATTGCACTCTGGGTTTAACACAGTAGGCACTGCAAGTATTCAGAGACAATCCCTGTTGTTTGATGTTGATTTCTTCTAGCTGAGCAGGATTCTTATTCTTTTTGATACAGTGCCTTATTAACATTAATTGGAATTGAGCTTCATTGAGCTATTAAAACTCCCCTATTTATTTCTTTGATTTTTTTCACCATTTTTAGAAAAATGAAACTTCACTACAAGTTATAAAATAGAATTGAAATATGTGTCTAGAAACAACTCGATAAGCTGCTCAGTTGATGTCGGAATACTGTCTTGCTCAGCCAGTGTAGCTTTGACATTACTTTGGAAATCAATGTTTTATCAAAGCATCATCTTCATAACAGTGAAAGCAAGGCTTGTTGAGGCACATATTTTCACTTTAGAAGTAAGGGGTAATCTTACCTATTCTAGTACTTTTCGGTCATCTCATACGTCCTTTAAATACCAGCCATCCCATCTGCTTTTATTCTATTTTGTACACAATCTTCATCCTTTCGCTCTGTTGTTGTTTTGTTGCTAGGTGGATTGGATTCCAGTGTGGTCGCTGCCTTGGTATGTAAACTCTGTAAGGAATCTGGCATTAACTATCCTGTACAGACGTTTTCGATTGGTATGGAAGGAAGTACAGATATAGCAGCTGCAAGAAAGGTAACCGTGGTTATGGAAAAAAATCATAAATTTTGTTGCACATCCGTTCACCATTCCACTCACTTATCTAGGTCACACCACCCAAGTGATTTCCATATATCACTTATGCCAAAGAAATATTATATCACTTATGCCAGGAGAAGAAAAGAAGAGAAACAATGGCCAAAACAGCTGTTACATGAATTTTCTTTTTTCCCCCATCAAAGTAGCAAGCATGAGTGCTGTCACCATATTTCATAAACAATATTTAGCCAAAACAGCTGTTACATGAGTTTTCTTTTTTCCCCCATCAAAGTAGCAAGCATGAGTGCTGTCACCATATTTCATAAACAATATTTAGCCAAAACAGCTGTTACATGAGTTTTCTTTTTTCCCCCATCAAAGTAGCAAGCATGAGTGCCGTCACCATATTACATTAGATTTCAGATTTCTGCAAAAAAAATGCCAACCCCAAGTGTTGTTTTAAACGTCGCTTTAATTGCTATTAACGGCGTCACATTTAATATGAAACACACTTCGTTTTAATAATTTTTTTCTGCTTGTTTGCAGATTTCTGCAGATACACTCCAAACACACACACACACACATGTTTGTATTACATTCACACCCAGGACCCATTGTATTTTCCATTGTTGAAATCCACGTACCCTAACCTTAACAATACCCCATACAATAGAATTCTTCCGAGGACGTGGTGATTCTTTAGAAATCACAACCGAGGACCTGGAATTCTTTTGTTCAAGTTCTCGGTCAGATAGAAAAGCAAACGCACAACCACACACAAATGGTGCTGTTAAGCAGCTATTTAGGTGATAAATCATAAATGCAGTCCGCTATTTCCATCCATAGGTGGCAGCCCACATTGGCTCAGAGCATCATGAGGTCACTTTTACCCCAGAAGAAGGGGTTCAAGCTGTAGAAGAGGTCATATACCACTTAGAGAGCTATGATATTACAACAGTTAGAGCATCTGTAGGTTAGTCAATATTACATTTTATGAACTTTGTATATTTTTGATCATCATTATTTTTTATCTCTCAAGCAGTATTCCTTTTAAAAGGTATCAAGCTTTTCACATTCCAAGACATAAACATACTTTGCTGCAAACTTCTGTTGTATACTTGTATGCACCTGTTGTTTACTTCATTCCTCAGTCTATCTTCTCTCAAAGTCATACACATTTCCACGTAACCTGCCTGACCTGGGAGAGTTGTAGACCTGCCAGCCCCACTGACCCACTTCTGGGTCAACTGGGAGAGTTGTAGCCATGCCTGCCCCGCTGACCCACTTCCGGGTCATCATCCATTTCCTCTTCCTTCCCACTCTACCAGTCTGCAGTAAGACAGCTGCATAATTTCCCTCTGTAGAAATGGTGTTGGGTTTTTGCCTGATTCCTACTGTAGGCACGTTTGCAGAGGCCAACTGTTGAACTTAGCAAAGTTACCAAACTCTCAGGTTTTTTCAAAGAAATACTCATCCCTCCTCTTTCTTTAGAAGTTTGTTATTCTGCTCCTTCATAGCACTCGGGGGTTTCTATTTACGGAGTATCGCACAGCTAAGAAGGCATTTGCCACACAATTGCAAATATGTATAGAAGATTTTGTACACTGAAACATAGTATTTTCAGTACTTTACACGAGTTAAAATTCATAAACCTAAAAACGAGTACACAAAGTGTGAATGCAAAATTATTTTCCTTGACACCTTAAAGAAGCTAGTATTGCTACAATGTTGCAGATTAGAAACTAGCCTGTCTAGGAACTGATTTCTTTCTAGTCTGGGGAATGTCGGTTGGGTCTCTTGAGTCCAGTAGCAATTTTTGTTCTCCAGTCCATCCCCTGCCAAGCCCCAATCTTTCCTTTCCCTGTTCCAGGAATGTATCTTGTATCCAGATACATTACCAAAGAGACAGACTCTGTGGTGATCTTTTCTGGGGAAGGAGCGGACGAGGTGGCACAGGGTTACCTTTATTTCTACAAGGCCCCAACACCAGAGGCTGGCAATGAGGAAAGCATGAGACTGATGAGAGATCTCCACATGTTCGATGTGTTGAGAGCCGATCGAACAACCGCTGCTCACGGGTAAGTGGTTTTAGTCCTCGTCAGGGTTCCATGTTCCTGACTGACCGAAATATTAATCTTGCAGATATTTTGAGCTCTATTCATGTACACAAATTTGGTAGCTTCTTGATGTTCTGTACAATTTATTACACGCACTTTCTTCCCTCATATACATACGCATGATCCTCGAATACAACGCTCAGATTGGTCAAGTCTTTAAACAGGGGGTGTGGCTACCATCCATCAAGGCCCCGACTCCTCCTTCCTCTTTTGACCATTCGTATGGAAAGATTACGCAAAAATAGTCCAATTTTGATTGTAGTTAGGTGGCGGCACCTGAATTTATTTTGGTGAAAGTGGGTGTTTACCCATGTAGGCGGGGAAGTCGCCTAGTGCTTTGCAGGGGAAATTATCTACCTCTTCAGAGAATAAACTAGTTTACCACAAATCCCCCAAAACTATGGGTATTGTTTATAGCTTCTAGTTTATAATCAGTAGCTTCTGTGACATAACGGTGATGACTGTCATCGTCTACTATGATTCTTATATATATTTATAGGACAAGGCCATGGCTCAATTGATAAGAAAATGTCATAAGACACTCATAAATAAGTATTCATCTCACTAAAAGACAATCTTTTTGAGAAGCAATTAAATAGTTTTTGTGACAATAAAAGACATTAAATTTCCACTTTATTTATCAGATTGGAGCTGAGAGTACCCTTCCTGGATCATCAATTGACATCATTTTATGCTTCCCTCGATCCCATCTTGAAACAACCAAAGAATAAGTGTGAGAAGTATCTCATACGAAAGGCTTTCGACAATGGCCTATTGCCATCTGAAATTCTCTGGCGACCCAAGGAGGCATTCAGTGACGGCGTCTCCTCATCTAAGAAATCTTGGTTTGAAATTCTCCAGGATCATATTGAGACTCAGGTTAGGGCGGCCATCTTAATTTTTAGATGTGTTCTTAAGAAGATAACACCCATTTTTATATGAGTGTAGAAATATGTCATTGAGCATTCTTATGCTTAATTTGTTAAAATTTAAAAAGTTAAGGTGAAAATCATCCTCTACTGAGATTCAGTTTGGGTAAAATCCCACAAACTTAATATACGAAAGCTCTTAAAAAACACAAAAAGGAGAGAGATTTCATAGGTTGACTCCTGCTAGAATCCAATTGTGCTGGATGGAAGTCAAACATCACTTCATTTTCATGTCAGCAGAAGCCAAGCTGTAACATGTTATTTTTAATTGCAACAGGCTCAACCTGATATATTTGTGTGCTATCAAAATGCTATCGTGTTGGGTTTTCGTGTAACATTGTTGTAGTTTATTTAGTTTTATTCAGTTTATTGTTGTCTCTAAGCTGTTTGTGTTGTAAGCCACTAGTGAATGTAAAGCATTGTTGTACTGTACTCTATATATTATACTACTGTGCTTTTGTTCTGCTGAACTCTAGTGTACTATATTGTATTGTACTGTAAACCAATTTTTTTTTTTTACCCCATTCTTTTTTTCCCCTTCTGGTTGTACCTTGGGCAACCAGGTCTTACTTTTGGATTGCCAGGACAGCATATTTGGTTTTCCAAAATAAAATAAAAAATGTAGCAAAATAACAAAGAAACTGTAGGAGAGATCCCCCCACTTGGGACAATTTTTTTCTACACTCATAGTGTCAGTACCAGCAGTATGAATATTATGTTTCTATCATGTTTCTATGCTGTACAGTACGGTACTCAATATACTGTACTGATTACATATTTGTTGATCTTTTGTACTTCAGGTCACTGACAGTCAGTTGGAGGAATCCCCTCAAAAGTTTCCATTTAACCCTCCGCTCACTAAAGAAGGCTACTTCTACAGGGAGATCTTTGAAAAGTATTACCACGGCAACTCACATTGGATACCGTACATATGGTTGCCAAAATGGCTGCCAGATTGCAGTGATCCATCAGCTCGCTGCTTGGCTCATTACCAGGACACCGATGTTGACAGCAAAGAGAAGGCCTAGAGAAAAGGTTCCGCTGGTCTATAATCTTGACAAAGTACATAAATATTGTTTTGGAGCACCTTTGCATTTGAGACAAGAAAGGATTGTCAAGGCAGCCATAAGTTGCTTGCGTAAGAGAAATAGGGGCACTTATCCCACTCAACCAATTATCTATGTAGGACCCTCAGGAGGGTAGCAATAATTAAGACATTATGTCCCCCATCCTGTTCTTAGGTATATGAATATATTTTATTATATACATATAAGTGTGTGTGTGTGTCCTGTGATGTCACTTTATGAAAACAATCATTTTTACTTCTGTGTTCGATGCTTTTGCGATGTGCACATTTCCAAATATTGTTTTGGCAGCTGATAAAGTCTAACAGTTGTAAACTATTGGTGTCTTTTTTCAAGTTTTGTGCCTTTTACAATTTGTGGAATAAAAAATAAAATCAATGGAGGTAGGAGGAAGTATTTACTATTTATAACTCCAATGACAATGTTACTTGTTCGTATGATGGTTTAGATACTGCAACTCTGGTAGAGTTGTTCAACTTTCTGTGCATACCAGTTTGAAATTGGCAGTGTTACTTGCGGTTAGGGCTGTTACTGAAACTGGTGGATTTATTCAATTGCCTACCAGTGTGATAATGACAATGCTACTTGTGGTATGGGCTGTTTAATACTGAAATCTAGTGGAGTACAGTAGTTCAGTTTTCTACAATTCCATTCTGTTTTAACATCGGAAATCATTCCTAGCTTATGACGAGCTTCTGGATTGAAAAATGTCGACACCAAAGTCCTTAGCGACAGATTTGGTTCTTGTTAATTGCTGTTGATAATAGCTTACTGCTAACTGACATAGAAAGTCGCTGTAAGCATTTCTTTTTCTCTTTGACAGGACTTTTGGAAAAAAACAATAATTGGAAAAAGAATAGAGAAGCAATTTCATTGGACGGAGTCAGTCATTTAATCTTAGGATTTTATCACCATACATATAGCCAACCCTCTGTCACATATAAGGTATCTGGGGTATTTAAGTGAAATTTGGCCCAACAGATCAAGAATACGGACATAAATTTAACAAAAAATATTTTCAATTTTTGATACAGCCTACCTAAGACAACATTTAGTGGAAATATTGTTTTATTTTTTAGTTCTTTTCATTTCCTATATTTTAAGAATTATTTTAAAAGCTTCTATATTTTGTTTTTCAGCTAACAATATTCCAATGTAGAATGTACGCAGTCTACTTTTTACTTTTAATGTTGCAATTATTTTAATTTGCCCATGAACTTGTTTGTGTGACCAAATATTCTTGTAAGTTAAGTACTGTGTACCGTCCCAAGAAATGTAACTCCATTTTGGTCTTTCTACCACATTTGAAAAGATGCAACTTTAGCAAGTTGTGAAATAAGTTTTATCTGTACAGCATTCTGCAGAGTACACAAGAGGATCTGATTTCGGTTTAAGTTGCAATACGTTTTACTTAATTTTTGTATTTGAAAAAAAAAACCATAGAGGACTTGTTGAAAGTGCAGTTTGTTTACCAGTTTTCTGGCTGCTGTAAAAAATATTTTAATTTTAGGGCAAACTTTGCATCGATGCATTACACATTTCTGTGTTGCTTTAAGAACATGTGCCAGCTGGCCCATCCTACCGCATCAGAGCAGAGAAATGGTCAGAAATGACAAACAGTGAAATGGTTATGGCTGGTCTACTGTGGACCTGGTTTACTGTGTATTTTTTTTTTCTCAGAACACTGATATTATCATTTCTTGACAACATCCAAGATGGTCAAGTTATAAAAATAAGACCTAAGTTGTCTATTGAGCAATGTACTAGTAAGGTTTTAAATACTCTCAATGTGACTCCATTTGCTGATATTTCAATGATATCTCTATCATTTCTTAAATGTCCCTCCTGCAGTAGGCGAAAATTGTCATCCCATAATGTGTTATTTAGTAGGGAATACTTCTTAAGAAAGGTCACCCAAAATAGAGGCTGGGCAAGAACACCAAATGACTTAACTGATCCACTCTCGACCCCCGTCCCCTTGCGTTGAGATATTATTTCTATTCAACCCTATTTTCTTTCAATCTTTACATATTTTCTTTCAACCTTTATTTTCTTATCTGCACAGCCCCACAGTTCCCATTGAAGATCTGTTTATCCAACTTTATATGATGGTAACATTGATCAGGGGTGTGTCACCTACTTGTGGAATATTGAACAGGGTCACTCTTTTATTAGAATCCGGTATTTGGGGCTATCAAATATTTCATTTCGTGAAAGCTTCTTAAATGTACATTTTGTTTTATCTTCTTGTTGGCGACCTCCTTTCACCTGATATTTTCCACAGATGTGATGGAATTTGCTTCACTGTTGCGATGTGTGTGACTTAATTGCTGTTTTCAATATATTCCATAGGTATACTGATTAAGTGTAAAACTTACATAGATGGCCAATGTTAATGTCATAAAATTACAGTGTGTGATATTTTATTTTAATTTTCTGAAATATCCTTGGTGAACAATGATGCCAGTGCTGGTTATTCCTGGGAGTCTTTTGCGTAACAGAGCGTTTGTTCTCTAACACGACGATGATCAATGT
>TCONS_00034130	evm.TU.Chr20.198
AAATTTCCAGGCCTGTCCTCAGCTTTGTAGAATCAGCTTACTACTGAAGCTTATCGACGCCGCGGATCAACTGAATTTGAGGTATCGACAATTTCGAGTTTTTTTAACGTTTGTATAAAACCTTACAAGATGTGTGGTATTTGGGCATTGTTCGGTGATGACACTGGAGATATATCCAAGCAGTACAAAAGTGCTGCCAAGATCTCTCACAGAGGACCGGACTCGTTTCGAATCGAAAGCGTGAACCACTTTGGTAACTGCTGCTTGGCCTTCCATCGCCTCGCCGTCGTAGACGATCTGTACGGTATGCAACCCATGAGGATCAAGACGTATCCGTACGTATGGCTGTTGTACAATGGAGAAATCTACAATTACAGAAAGGTTGAAAAGCACTTTGGTTTCAACTATTTGACCGAATGTGATGGAGAATCTATCATTCATCTCTACATGAAAGGCGGAATCCAATATGCAGCCTCCATGCTGGATGGGGTATTTGCATTCTGTCTTCTCGATACCATGGCCAAAAAGGTATATCTTGGAAGGGATACTTTTGGAGTGAGACCGATGTTTAAACTAAGTGATGAGGAAGGATTCATGGCAGTCTGTTCTGAGGCCAAAGGGCTGGTGGACATTCAAAAACACAAGAAATCAGAGATTGTACCATTTCCACCCGGTTACGTGGAAACGTTTGAACTTCAACCCAATGGCAAAGTTGCCCTAGTGGAGTCTGAAAAGTTTCACTCTCTTTGTACTTCTCCCAAGTGGATGGATGTCCCAGAAAGTTTAGTATCAATTGGGCAAGATGTGGAGGAGAACATTCGTGAACTCATCACAGACGCTGTGAAAAAAAGGCTCATGTCAGATCGGAGAATCGGCTGTCTCCTCTCAGGTGGATTGGATTCCAGTGTGGTCGCTGCCTTGGTATGTAAACTCTGTAAGGAATCTGGCATTAACTATCCTGTACAGACGTTTTCGATTGGTATGGAAGGAAGTACAGATATAGCAGCTGCAAGAAAGGTGGCAGCCCACATTGGCTCAGAGCATCATGAGGTCACTTTTACCCCAGAAGAAGGGGTTCAAGCTGTAGAAGAGGTCATATACCACTTAGAGAGCTATGATATTACAACAGTTAGAGCATCTGTAGGAATGTATCTTGTATCCAGATACATTACCAAAGAGACAGACTCTGTGGTGATCTTTTCTGGGGAAGGAGCGGACGAGGTGGCACAGGGTTACCTTTATTTCTACAAGGCCCCAACACCAGAGGCTGGCAATGAGGAAAGCATGAGACTGATGAGAGATCTCCACATGTTCGATGTGTTGAGAGCCGATCGAACAACCGCTGCTCACGGATTGGAGCTGAGAGTACCCTTCCTGGATCATCAATTGACATCATTTTATGCTTCCCTCGATCCCATCTTGAAACAACCAAAGAATAAGTGTGAGAAGTATCTCATACGAAAGGCTTTCGACAATGGCCTATTGCCATCTGAAATTCTCTGGCGACCCAAGGAGGCATTCAGTGACGGCGTCTCCTCATCTAAGAAATCTTGGTTTGAAATTCTCCAGGATCATATTGAGACTCAGGTCACTGACAGTCAGTTGGAGGAATCCCCTCAAAAGTTTCCATTTAACCCTCCGCTCACTAAAGAAGGCTACTTCTACAGGGAGATCTTTGAAAAGTATTACCACGGCAACTCACATTGGATACCGTACATATGGTTGCCAAAATGGCTGCCAGATTGCAGTGATCCATCAGCTCGCTGCTTGGCTCATTACCAGGACACCGATGTTGACAGCAAAGAGAAGGCCTAGAGAAAAGGTTCCGCTGGTCTATAATCTTGACAAAGTACATAAATATTGTTTTGGAGCACCTTTGCATTTGAGACAAGAAAGGATTGTCAAGGCAGCCATAAGTTGCTTGCGTAAGAGAAATAGGGGCACTTATCCCACTCAACCAATTATCTATGTAGGACCCTCAGGAGGGTAGCAATAATTAAGACATTATGTCCCCCATCCTGTTCTTAGGTATATGAATATATTTTATTATATACATATAAGTGTGTGTGTGTGTCCTGTGATGTCACTTTATGAAAACAATCATTTTTACTTCTGTGTTCGATGCTTTTGCGATGTGCACATTTCCAAATATTGTTTTGGCAGCTGATAAAGTCTAACAGTTGTAAACTATTGGTGTCTTTTTTCAAGTTTTGTGCCTTTTACAATTTGTGGAATAAAAAATAAAATCAATGGAGGTAGGAGGAAGTATTTACTATTTATAACTCCAATGACAATGTTACTTGTTCGTATGATGGTTTAGATACTGCAACTCTGGTAGAGTTGTTCAACTTTCTGTGCATACCAGTTTGAAATTGGCAGTGTTACTTGCGGTTAGGGCTGTTACTGAAACTGGTGGATTTATTCAATTGCCTACCAGTGTGATAATGACAATGCTACTTGTGGTATGGGCTGTTTAATACTGAAATCTAGTGGAGTACAGTAGTTCAGTTTTCTACAATTCCATTCTGTTTTAACATCGGAAATCATTCCTAGCTTATGACGAGCTTCTGGATTGAAAAATGTCGACACCAAAGTCCTTAGCGACAGATTTGGTTCTTGTTAATTGCTGTTGATAATAGCTTACTGCTAACTGACATAGAAAGTCGCTGTAAGCATTTCTTTTTCTCTTTGACAGGACTTTTGGAAAAAAACAATAATTGGAAAAAGAATAGAGAAGCAATTTCATTGGACGGAGTCAGTCATTTAATCTTAGGATTTTATCACCATACATATAGCCAACCCTCTGTCACATATAAGGTATCTGGGGTATTTAAGTGAAATTTGGCCCAACAGATCAAGAATACGGACATAAATTTAACAAAAAATATTTTCAATTTTTGATACAGCCTACCTAAGACAACATTTAGTGGAAATATTGTTTTATTTTTTAGTTCTTTTCATTTCCTATATTTTAAGAATTATTTTAAAAGCTTCTATATTTTGTTTTTCAGCTAACAATATTCCAATGTAGAATGTACGCAGTCTACTTTTTACTTTTAATGTTGCAATTATTTTAATTTGCCCATGAACTTGTTTGTGTGACCAAATATTCTTGTAAGTTAAGTACTGTGTACCGTCCCAAGAAATGTAACTCCATTTTGGTCTTTCTACCACATTTGAAAAGATGCAACTTTAGCAAGTTGTGAAATAAGTTTTATCTGTACAGCATTCTGCAGAGTACACAAGAGGATCTGATTTCGGTTTAAGTTGCAATACGTTTTACTTAATTTTTGTATTTGAAAAAAAAAACCATAGAGGACTTGTTGAAAGTGCAGTTTGTTTACCAGTTTTCTGGCTGCTGTAAAAAATATTTTAATTTTAGGGCAAACTTTGCATCGATGCATTACACATTTCTGTGTTGCTTTAAGAACATGTGCCAGCTGGCCCATCCTACCGCATCAGAGCAGAGAAATGGTCAGAAATGACAAACAGTGAAATGGTTATGGCTGGTCTACTGTGGACCTGGTTTACTGTGTATTTTTTTTTTCTCAGAACACTGATATTATCATTTCTTGACAACATCCAAGATGGTCAAGTTATAAAAATAAGACCTAAGTTGTCTATTGAGCAATGTACTAGTAAGGTTTTAAATACTCTCAATGTGACTCCATTTGCTGATATTTCAATGATATCTCTATCATTTCTTAAATGTCCCTCCTGCAGTAGGCGAAAATTGTCATCCCATAATGTGTTATTTAGTAGGGAATACTTCTTAAGAAAGGTCACCCAAAATAGAGGCTGGGCAAGAACACCAAATGACTTAACTGATCCACTCTCGACCCCCGTCCCCTTGCGTTGAGATATTATTTCTATTCAACCCTATTTTCTTTCAATCTTTACATATTTTCTTTCAACCTTTATTTTCTTATCTGCACAGCCCCACAGTTCCCATTGAAGATCTGTTTATCCAACTTTATATGATGGTAACATTGATCAGGGGTGTGTCACCTACTTGTGGAATATTGAACAGGGTCACTCTTTTATTAGAATCCGGTATTTGGGGCTATCAAATATTTCATTTCGTGAAAGCTTCTTAAATGTACATTTTGTTTTATCTTCTTGTTGGCGACCTCCTTTCACCTGATATTTTCCACAGATGTGATGGAATTTGCTTCACTGTTGCGATGTGTGTGACTTAATTGCTGTTTTCAATATATTCCATAGGTATACTGATTAAGTGTAAAACTTACATAGATGGCCAATGTTAATGTCATAAAATTACAGTGTGTGATATTTTATTTTAATTTTCTGAAATATCCTTGGTGAACAATGATGCCAGTGCTGGTTATTCCTGGGAGTCTTTTGCGTAACAGAGCGTTTGTTCTCTAACACGACGATGATCAATGTATACTGAAATGTATGTGATTTTTATTGTTCTTATCCTGCAAAGCTCCAATCCCTGTATGATTGAAAGTACAATGCTTTCATTGAATGCAGTTTTTTTTTAATCGGTTGGTAAAATTGTAACTGTTCAAAGACAACAGAATTTTTACAAATGAAGGCATTTTGGCTGTAACTGTGAATCAACTTCACTGCATCACCAGGATTCTGTAGCAAGAACCACGTACAATTAAACAGAAAGAGTAAATTTTTAAGTTTCACTTATAGGCATTGAAGACTTGCCCCAAACGGCATGCCGCCCTTGAAAAAGTCAACTTTCTGTTGCTTGCAAGTGAAGTTTTTCTCGTCGCTACAAAATGCAAACTAATGAAACGTGATACCTTGTTATCTTTAGCTGGACCTGAGATGTACACTGTGCTGTGGGTATTGACCGCAGCTGTATGTACTGAATGTACACTGGTGTCTGATTACCGACAGTAGCAAGTTGTGTGTGTATTTTCTGGGATTGATGGTGGTGTCTAACACTTCTGTTACACCTCATTCGAACTAGGTCAGATTACCGGCATTAGACATTTCTTTTTGCGCGAGTCTTCACACCCTTTAACTGGTCGAAGTGGGACTTGACAACCAACCATAGGTAATGACTGAAATGTTACATTTCAACATTCTGCACTGACTCATGGTGTTCATTGAACGACAAAAGAACCAAGGATGGTCATTTCATAGTCCACCTTTAGATTTGACCTTATGTAGACTGGTACTTGTCATTGTGTCAAAACTTTGACCTAATTTAGACTGGTACTTGTCATTGTGTCAGTAATTTGACCTAATTAAGAATGGCACTTGTCATTCATCATTGCATCATTAATATGAAGTAGTTTGTAGTACTGGTGATGCCCTAATGCAAATTAAGATCAAATTGTCCAAGGAAACTTCAAAGTGGGTTTCCCCACATCAAACAATATACTAAGGCCCCTCTATTTTTATGCTAGATACCTACAATTTGTTAAGCACTTTGTGATTAAATTAATACAGAATTCTAATTAATAGGAAAGGATGTGTTTTCAAGTTTCTCCAGAAGACAATCAATTTTTCAATTGCATTTGACTGAAAAATTTTAATTTTTAACAATCATTGCACAGGGAACTAAAAAATATGAGCAAAAGTTTCAGCTATTGTTCAATCAACTTTATTCCAAGCTTCTAACCGTAATTATATCCCAAGATACAGAGATATTAACTGCTGAGTAATGAAAAACATTTCAAAGGAGGAAAAAAACAAATACTAATATTGGAAAAGAATAAGTATCTAA
>TCONS_00034131	evm.TU.Chr20.198
AAATTTCCAGGCCTGTCCTCAGCTTTGTAGAATCAGCTTACTACTGAAGCTTATCGACGCCGCGGATCAACTGAATTTGAGGTATCGACAATTTCGAGTTTTTTTAACGTTTGTATAAAACCTTACAAGATGTGTGGTATTTGGGCATTGTTCGGTGATGACACTGGAGATATATCCAAGCAGTACAAAAGTGCTGCCAAGATCTCTCACAGAGGACCGGACTCGTTTCGAATCGAAAGCGTGAACCACTTTGGTAACTGCTGCTTGGCCTTCCATCGCCTCGCCGTCGTAGACGATCTGTACGGTATGCAACCCATGAGGATCAAGACGTATCCGTACGTATGGCTGTTGTACAATGGAGAAATCTACAATTACAGAAAGGTTGAAAAGCACTTTGGTTTCAACTATTTGACCGAATGTGATGGAGAATCTATCATTCATCTCTACATGAAAGGCGGAATCCAATATGCAGCCTCCATGCTGGATGGGGTATTTGCATTCTGTCTTCTCGATACCATGGCCAAAAAGGTATATCTTGGAAGGGATACTTTTGGAGTGAGACCGATGTTTAAACTAAGTGATGAGGAAGGATTCATGGCAGTCTGTTCTGAGGCCAAAGGGCTGGTGGACATTCAAAAACACAAGAAATCAGAGATTGTACCATTTCCACCCGGTTACGTGGAAACGTTTGAACTTCAACCCAATGGCAAAGTTGCCCTAGTGGAGTCTGAAAAGTTTCACTCTCTTTGTACTTCTCCCAAGTGGATGGATGTCCCAGAAAGTTTAGTATCAATTGGGCAAGATGTGGAGGAGAACATTCGTGAACTCATCACAGACGCTGTGAAAAAAAGGCTCATGTCAGATCGGAGAATCGGCTGTCTCCTCTCAGGTGGATTGGATTCCAGTGTGGTCGCTGCCTTGGTATGTAAACTCTGTAAGGAATCTGGCATTAACTATCCTGTACAGACGTTTTCGATTGGTATGGAAGGAAGTACAGATATAGCAGCTGCAAGAAAGGTGGCAGCCCACATTGGCTCAGAGCATCATGAGGTCACTTTTACCCCAGAAGAAGGGGTTCAAGCTGTAGAAGAGGTCATATACCACTTAGAGAGCTATGATATTACAACAGTTAGAGCATCTGTAGGAATGTATCTTGTATCCAGATACATTACCAAAGAGACAGACTCTGTGGTGATCTTTTCTGGGGAAGGAGCGGACGAGGTGGCACAGGGTTACCTTTATTTCTACAAGGCCCCAACACCAGAGGCTGGCAATGAGGAAAGCATGAGACTGATGAGAGATCTCCACATGTTCGATGTGTTGAGAGCCGATCGAACAACCGCTGCTCACGGATTGGAGCTGAGAGTACCCTTCCTGGATCATCAATTGACATCATTTTATGCTTCCCTCGATCCCATCTTGAAACAACCAAAGAATAAGTGTGAGAAGTATCTCATACGAAAGGCTTTCGACAATGGCCTATTGCCATCTGAAATTCTCTGGCGACCCAAGGAGGCATTCAGTGACGGCGTCTCCTCATCTAAGAAATCTTGGTTTGAAATTCTCCAGGATCATATTGAGACTCAGGTCACTGACAGTCAGTTGGAGGAATCCCCTCAAAAGTTTCCATTTAACCCTCCGCTCACTAAAGAAGGCTACTTCTACAGGGAGATCTTTGAAAAGTATTACCACGGCAACTCACATTGGATACCGTACATATGGTTGCCAAAATGGCTGCCAGATTGCAGTGATCCATCAGCTCGCTGCTTGGCTCATTACCAGGACACCGATGTTGACAGCAAAGAGAAGGCCTAGAGAAAAGGTTCCGCTGGTCTATAATCTTGACAAAGTACATAAATATTGTTTTGGAGCACCTTTGCATTTGAGACAAGAAAGGATTGTCAAGGCAGCCATAAGTTGCTTGCGTAAGAGAAATAGGGGCACTTATCCCACTCAACCAATTATCTATGTAGGACCCTCAGGAGGGTAGCAATAATTAAGACATTATGTCCCCCATCCTGTTCTTAGGTATATGAATATATTTTATTATATACATATAAGTGTGTGTGTGTGTCCTGTGATGTCACTTTATGAAAACAATCATTTTTACTTCTGTGTTCGATGCTTTTGCGATGTGCACATTTCCAAATATTGTTTTGGCAGCTGATAAAGTCTAACAGTTGTAAACTATTGGTGTCTTTTTTCAAGTTTTGTGCCTTTTACAATTTGTGGAATAAAAAATAAAATCAATGGAGGTAGGAGGAAGTATTTACTATTTATAACTCCAATGACAATGTTACTTGTTCGTATGATGGTTTAGATACTGCAACTCTGGTAGAGTTGTTCAACTTTCTGTGCATACCAGTTTGAAATTGGCAGTGTTACTTGCGGTTAGGGCTGTTACTGAAACTGGTGGATTTATTCAATTGCCTACCAGTGTGATAATGACAATGCTACTTGTGGTATGGGCTGTTTAATACTGAAATCTAGTGGAGTACAGTAGTTCAGTTTTCTACAATTCCATTCTGTTTTAACATCGGAAATCATTCCTAGCTTATGACGAGCTTCTGGATTGAAAAATGTCGACACCAAAGTCCTTAGCGACAGATTTGGTTCTTGTTAATTGCTGTTGATAATAGCTTACTGCTAACTGACATAGAAAGTCGCTGTAAGCATTTCTTTTTCTCTTTGACAGGACTTTTGGAAAAAAACAATAATTGGAAAAAGAATAGAGAAGCAATTTCATTGGACGGAGTCAGTCATTTAATCTTAGGATTTTATCACCATACATATAGCCAACCCTCTGTCACATATAAGGTATCTGGGGTATTTAAGTGAAATTTGGCCCAACAGATCAAGAATACGGACATAAATTTAACAAAAAATATTTTCAATTTTTGATACAGCCTACCTAAGACAACATTTAGTGGAAATATTGTTTTATTTTTTAGTTCTTTTCATTTCCTATATTTTAAGAATTATTTTAAAAGCTTCTATATTTTGTTTTTCAGCTAACAATATTCCAATGTAGAATGTACGCAGTCTACTTTTTACTTTTAATGTTGCAATTATTTTAATTTGCCCATGAACTTGTTTGTGTGACCAAATATTCTTGTAAGTTAAGTACTGTGTACCGTCCCAAGAAATGTAACTCCATTTTGGTCTTTCTACCACATTTGAAAAGATGCAACTTTAGCAAGTTGTGAAATAAGTTTTATCTGTACAGCATTTCAATGTGACTCCATTTGCTGATATTTCAATGATATCTCTATCATTTCTTAAATGTCCCTCCTGCAGTAGGCGAAAATTGTCATCCCATAATGTGTTATTTAGTAGGGAATACTTCTTAAGAAAGGTCACCCAAAATAGAGGCTGGGCAAGAACACCAAATGACTTAACTGATCCACTCTCGACCCCCGTCCCCTTGCGTTGAGATATTATTTCTATTCAACCCTATTTTCTTTCAATCTTTACATATTTTCTTTCAACCTTTATTTTCTTATCTGCACAGCCCCACAGTTCCCATTGAAGATCTGTTTATCCAACTTTATATGATGGTAACATTGATCAGGGGTGTGTCACCTACTTGTGGAATATTGAACAGGGTCACTCTTTTATTAGAATCCGGTATTTGGGGCTATCAAATATTTCATTTCGTGAAAGCTTCTTAAATGTACATTTTGTTTTATCTTCTTGTTGGCGACCTCCTTTCACCTGATATTTTCCACAGATGTGATGGAATTTGCTTCACTGTTGCGATGTGTGTGACTTAATTGCTGTTTTCAATATATTCCATAGGTATACTGATTAAGTGTAAAACTTACATAGATGGCCAATGTTAATGTCATAAAATTACAGTGTGTGATATTTTATTTTAATTTTCTGAAATATCCTTGGTGAACAATGATGCCAGTGCTGGTTATTCCTGGGAGTCTTTTGCGTAACAGAGCGTTTGTTCTCTAACACGACGATGATCAATGTATACTGAAATGTATGTGATTTTTATTGTTCTTATCCTGCAAAGCTCCAATCCCTGTATGATTGAAAGTACAATGCTTTCATTGAATGCAGTTTTTTTTTAATCGGTTGGTAAAATTGTAACTGTTCAAAGACAACAGAATTTTTACAAATGAAGGCATTTTGGCTGTAACTGTGAATCAACTTCACTGCATCACCAGGATTCTGTAGCAAGAACCACGTACAATTAAACAGAAAGAGTAAATTTTTAAGTTTCACTTATAGGCATTGAAGACTTGCCCCAAACGGCATGCCGCCCTTGAAAAAGTCAACTTTCTGTTGCTTGCAAGTGAAGTTTTTCTCGTCGCTACAAAATGCAAACTAATGAAACGTGATACCTTGTTATCTTTAGCTGGACCTGAGATGTACACTGTGCTGTGGGTATTGACCGCAGCTGTATGTACTGAATGTACACTGGTGTCTGATTACCGACAGTAGCAAGTTGTGTGTGTATTTTCTGGGATTGATGGTGGTGTCTAACACTTCTGTTACACCTCATTCGAACTAGGTCAGATTACCGGCATTAGACATTTCTTTTTGCGCGAGTCTTCACACCCTTTAACTGGTCGAAGTGGGACTTGACAACCAACCATAGGTAATGACTGAAATGTTACATTTCAACATTCTGCACTGACTCATGGTGTTCATTGAACGACAAAAGAACCAAGGATGGTCATTTCATAGTCCACCTTTAGATTTGACCTTATGTAGACTGGTACTTGTCATTGTGTCAAAACTTTGACCTAATTTAGACTGGTACTTGTCATTGTGTCAGTAATTTGACCTAATTAAGAATGGCACTTGTCATTCATCATTGCATCATTAATATGAAGTAGTTTGTAGTACTGGTGATGCCCTAATGCAAATTAAGATCAAATTGTCCAAGGAAACTTCAAAGTGGGTTTCCCCACATCAAACAATATACTAAGGCCCCTCTATTTTTATGCTAGATACCTACAATTTGTTAAGCACTTTGTGATTAAATTAATACAGAATTCTAATTAATAGGAAAGGATGTGTTTTCAAGTTTCTCCAGAAGACAATCAATTTTTCAATTGCATTTGACTGAAAAATTTTAATTTTTAACAATCATTGCACAGGGAACTAAAAAATATGAGCAAAAGTTTCAGCTATTGTTCAATCAACTTTATTCCAAGCTTCTAACCGTAATTATATCCCAAGATACAGAGATATTAACTGCTGAGTAATGAAAAACATTTCAAAGGAGGAAAAAAACAAATACTAATATTGGAAAAGAATAAGTATCTAA
>TCONS_00034132	evm.TU.Chr20.198
GAAATTTCCAGGCCTGTCCTCAGCTTTGTAGAATCAGCTTACTACTGAAGCTTATCGACGCCGCGGATCAACTGAATTTGAGATAAAACCTTACAAGATGTGTGGTATTTGGGCATTGTTCGGTGATGACACTGGAGATATATCCAAGCAGTACAAAAGTGCTGCCAAGATCTCTCACAGAGGACCGGACTCGTTTCGAATCGAAAGCGTGAACCACTTTGGTAACTGCTGCTTGGCCTTCCATCGCCTCGCCGTCGTAGACGATCTGTACGGTATGCAACCCATGAGGATCAAGACGTATCCGTACGTATGGCTGTTGTACAATGGAGAAATCTACAATTACAGAAAGGTTGAAAAGCACTTTGGTTTCAACTATTTGACCGAATGTGATGGAGAATCTATCATTCATCTCTACATGAAAGGCGGAATCCAATATGCAGCCTCCATGCTGGATGGGGTATTTGCATTCTGTCTTCTCGATACCATGGCCAAAAAGGTATATCTTGGAAGGGATACTTTTGGAGTGAGACCGATGTTTAAACTAAGTGATGAGGAAGGATTCATGGCAGTCTGTTCTGAGGCCAAAGGGCTGGTGGACATTCAAAAACACAAGAAATCAGAGATTGTACCATTTCCACCCGGTTACGTGGAAACGTTTGAACTTCAACCCAATGGCAAAGTTGCCCTAGTGGAGTCTGAAAAGTTTCACTCTCTTTGTACTTCTCCCAAGTGGATGGATGTCCCAGAAAGTTTAGTATCAATTGGGCAAGATGTGGAGGAGAACATTCGTGAACTCATCACAGACGCTGTGAAAAAAAGGCTCATGTCAGATCGGAGAATCGGCTGTCTCCTCTCAGGTGGATTGGATTCCAGTGTGGTCGCTGCCTTGGTATGTAAACTCTGTAAGGAATCTGGCATTAACTATCCTGTACAGACGTTTTCGATTGGTATGGAAGGAAGTACAGATATAGCAGCTGCAAGAAAGGTGGCAGCCCACATTGGCTCAGAGCATCATGAGGTCACTTTTACCCCAGAAGAAGGGGTTCAAGCTGTAGAAGAGGTCATATACCACTTAGAGAGCTATGATATTACAACAGTTAGAGCATCTGTAGGAATGTATCTTGTATCCAGATACATTACCAAAGAGACAGACTCTGTGGTGATCTTTTCTGGGGAAGGAGCGGACGAGGTGGCACAGGGTTACCTTTATTTCTACAAGGCCCCAACACCAGAGGCTGGCAATGAGGAAAGCATGAGACTGATGAGAGATCTCCACATGTTCGATGTGTTGAGAGCCGATCGAACAACCGCTGCTCACGGATTGGAGCTGAGAGTACCCTTCCTGGATCATCAATTGACATCATTTTATGCTTCCCTCGATCCCATCTTGAAACAACCAAAGAATAAGTGTGAGAAGTATCTCATACGAAAGGCTTTCGACAATGGCCTATTGCCATCTGAAATTCTCTGGCGACCCAAGGAGGCATTCAGTGACGGCGTCTCCTCATCTAAGAAATCTTGGTTTGAAATTCTCCAGGATCATATTGAGACTCAGGTCACTGACAGTCAGTTGGAGGAATCCCCTCAAAAGTTTCCATTTAACCCTCCGCTCACTAAAGAAGGCTACTTCTACAGGGAGATCTTTGAAAAGTATTACCACGGCAACTCACATTGGATACCGTACATATGGTTGCCAAAATGGCTGCCAGATTGCAGTGATCCATCAGCTCGCTGCTTGGCTCATTACCAGGACACCGATGTTGACAGCAAAGAGAAGGCCTAGAGAAAAGGTTCCGCTGGTCTATAATCTTGACAAAGTACATAAATATTGTTTTGGAGCACCTTTGCATTTGAGACAAGAAAGGATTGTCAAGGCAGCCATAAGTTGCTTGCGTAAGAGAAATAGGGGCACTTATCCCACTCAACCAATTATCTATGTAGGACCCTCAGGAGGGTAGCAATAATTAAGACATTATGTCCCCCATCCTGTTCTTAGGTATATGAATATATTTTATTATATACATATAAGTGTGTGTGTGTGTCCTGTGATGTCACTTTATGAAAACAATCATTTTTACTTCTGTGTTCGATGCTTTTGCGATGTGCACATTTCCAAATATTGTTTTGGCAGCTGATAAAGTCTAACAGTTGTAAACTATTGGTGTCTTTTTTCAAGTTTTGTGCCTTTTACAATTTGTGGAATAAAAAATAAAATCAATGGAGGTAGGAGGAAGTATTTACTATTTATAACTCCAATGACAATGTTACTTGTTCGTATGATGGTTTAGATACTGCAACTCTGGTAGAGTTGTTCAACTTTCTGTGCATACCAGTTTGAAATTGGCAGTGTTACTTGCGGTTAGGGCTGTTACTGAAACTGGTGGATTTATTCAATTGCCTACCAGTGTGATAATGACAATGCTACTTGTGGTATGGGCTGTTTAATACTGAAATCTAGTGGAGTACAGTAGTTCAGTTTTCTACAATTCCATTCTGTTTTAACATCGGAAATCATTCCTAGCTTATGACGAGCTTCTGGATTGAAAAATGTCGACACCAAAGTCCTTAGCGACAGATTTGGTTCTTGTTAATTGCTGTTGATAATAGCTTACTGCTAACTGACATAGAAAGTCGCTGTAAGCATTTCTTTTTCTCTTTGACAGGACTTTTGGAAAAAAACAATAATTGGAAAAAGAATAGAGAAGCAATTTCATTGGACGGAGTCAGTCATTTAATCTTAGGATTTTATCACCATACATATAGCCAACCCTCTGTCACATATAAGGTATCTGGGGTATTTAAGTGAAATTTGGCCCAACAGATCAAGAATACGGACATAAATTTAACAAAAAATATTTTCAATTTTTGATACAGCCTACCTAAGACAACATTTAGTGGAAATATTGTTTTATTTTTTAGTTCTTTTCATTTCCTATATTTTAAGAATTATTTTAAAAGCTTCTATATTTTGTTTTTCAGCTAACAATATTCCAATGTAGAATGTACGCAGTCTACTTTTTACTTTTAATGTTGCAATTATTTTAATTTGCCCATGAACTTGTTTGTGTGACCAAATATTCTTGTAAGTTAAGTACTGTGTACCGTCCCAAGAAATGTAACTCCATTTTGGTCTTTCTACCACATTTGAAAAGATGCAACTTTAGCAAGTTGTGAAATAAGTTTTATCTGTACAGCATTTCAATGTGACTCCATTTGCTGATATTTCAATGATATCTCTATCATTTCTTAAATGTCCCTCCTGCAGTAGGCGAAAATTGTCATCCCATAATGTGTTATTTAGTAGGGAATACTTCTTAAGAAAGGTCACCCAAAATAGAGGCTGGGCAAGAACACCAAATGACTTAACTGATCCACTCTCGACCCCCGTCCCCTTGCGTTGAGATATTATTTCTATTCAACCCTATTTTCTTTCAATCTTTACATATTTTCTTTCAACCTTTATTTTCTTATCTGCACAGCCCCACAGTTCCCATTGAAGATCTGTTTATCCAACTTTATATGATGGTAACATTGATCAGGGGTGTGTCACCTACTTGTGGAATATTGAACAGGGTCACTCTTTTATTAGAATCCGGTATTTGGGGCTATCAAATATTTCATTTCGTGAAAGCTTCTTAAATGTACATTTTGTTTTATCTTCTTGTTGGCGACCTCCTTTCACCTGATATTTTCCACAGATGTGATGGAATTTGCTTCACTGTTGCGATGTGTGTGACTTAATTGCTGTTTTCAATATATTCCATAGGTATACTGATTAAGTGTAAAACTTACATAGATGGCCAATGTTAATGTCATAAAATTACAGTGTGTGATATTTTATTTTAATTTTCTGAAATATCCTTGGTGAACAATGATGCCAGTGCTGGTTATTCCTGGGAGTCTTTTGCGTAACAGAGCGTTTGTTCTCTAACACGACGATGATCAATGTATACTGAAATGTATGTGATTTTTATTGTTCTTATCCTGCAAAGCTCCAATCCCTGTATGATTGAAAGTACAATGCTTTCATTGAATGCAGTTTTTTTTTAATCGGTTGGTAAAATTGTAACTGTTCAAAGACAACAGAATTTTTACAAATGAAGGCATTTTGGCTGTAACTGTGAATCAACTTCACTGCATCACCAGGATTCTGTAGCAAGAACCACGTACAATTAAACAGAAAGAGTAAATTTTTAAGTTTCACTTATAGGCATTGAAGACTTGCCCCAAACGGCATGCCGCCCTTGAAAAAGTCAACTTTCTGTTGCTTGCAAGTGAAGTTTTTCTCGTCGCTACAAAATGCAAACTAATGAAACGTGATACCTTGTTATCTTTAGCTGGACCTGAGATGTACACTGTGCTGTGGGTATTGACCGCAGCTGTATGTACTGAATGTACACTGGTGTCTGATTACCGACAGTAGCAAGTTGTGTGTGTATTTTCTGGGATTGATGGTGGTGTCTAACACTTCTGTTACACCTCATTCGAACTAGGTCAGATTACCGGCATTAGACATTTCTTTTTGCGCGAGTCTTCACACCCTTTAACTGGTCGAAGTGGGACTTGACAACCAACCATAGGTAATGACTGAAATGTTACATTTCAACATTCTGCACTGACTCATGGTGTTCATTGAACGACAAAAGAACCAAGGATGGTCATTTCATAGTCCACCTTTAGATTTGACCTTATGTAGACTGGTACTTGTCATTGTGTCAAAACTTTGACCTAATTTAGACTGGTACTTGTCATTGTGTCAGTAATTTGACCTAATTAAGAATGGCACTTGTCATTCATCATTGCATCATTAATATGAAGTAGTTTGTAGTACTGGTGATGCCCTAATGCAAATTAAGATCAAATTGTCCAAGGAAACTTCAAAGTGGGTTTCCCCACATCAAACAATATACTAAGGCCCCTCTATTTTTATGCTAGATACCTACAATTTGTTAAGCACTTTGTGATTAAATTAATACAGAATTCTAATTAATAGGAAAGGATGTGTTTTCAAGTTTCTCCAGAAGACAATCAATTTTTCAATTGCATTTGACTGAAAAATTTTAATTTTTAACAATCATTGCACAGGGAACTAAAAAATATGAGCAAAAGTTTCAGCTATTGTTCAATCAACTTTATTCCAAGCTTCTAACCGTAATTATATCCCAAGATACAGAGATATTAACTGCTGAGTAATGAAAAACATTTCAAAGGAGGAAAAAAACAAATACTAATATTGGAAAAGAATAAGTATCTAA
>TCONS_00034133	evm.TU.Chr20.198
CGTGAACAACACCTCTACGTTACAGAAATTTCCAGGCCTGTCCTCAGCTTTGTAGAATCAGCTTACTACTGAAGCTTATCGACGCCGCGGATCAACTGAATTTGAGATAAAACCTTACAAGATGTGTGGTATTTGGGCATTGTTCGGTGATGACACTGGAGATATATCCAAGCAGTACAAAAGTGCTGCCAAGATCTCTCACAGAGGACCGGACTCGTTTCGAATCGAAAGCGTGAACCACTTTGGTAACTGCTGCTTGGCCTTCCATCGCCTCGCCGTCGTAGACGATCTGTACGGTATGCAACCCATGAGGATCAAGACGTATCCGTACGTATGGCTGTTGTACAATGGAGAAATCTACAATTACAGAAAGGTTGAAAAGCACTTTGGTTTCAACTATTTGACCGAATGTGATGGAGAATCTATCATTCATCTCTACATGAAAGGCGGAATCCAATATGCAGCCTCCATGCTGGATGGGGTATTTGCATTCTGTCTTCTCGATACCATGGCCAAAAAGGTATATCTTGGAAGGGATACTTTTGGAGTGAGACCGATGTTTAAACTAAGTGATGAGGAAGGATTCATGGCAGTCTGTTCTGAGGCCAAAGGGCTGGTGGACATTCAAAAACACAAGAAATCAGAGATTGTACCATTTCCACCCGGTTACGTGGAAACGTTTGAACTTCAACCCAATGGCAAAGTTGCCCTAGTGGAGTCTGAAAAGTTTCACTCTCTTTGTACTTCTCCCAAGTGGATGGATGTCCCAGAAAGTTTAGTATCAATTGGGCAAGATGTGGAGGAGAACATTCGTGAACTCATCACAGACGCTGTGAAAAAAAGGCTCATGTCAGATCGGAGAATCGGCTGTCTCCTCTCAGGTGGATTGGATTCCAGTGTGGTCGCTGCCTTGGTATGTAAACTCTGTAAGGAATCTGGCATTAACTATCCTGTACAGACGTTTTCGATTGGTATGGAAGGAAGTACAGATATAGCAGCTGCAAGAAAGGTGGCAGCCCACATTGGCTCAGAGCATCATGAGGTCACTTTTACCCCAGAAGAAGGGGTTCAAGCTGTAGAAGAGGTCATATACCACTTAGAGAGCTATGATATTACAACAGTTAGAGCATCTGTAGGAATGTATCTTGTATCCAGATACATTACCAAAGAGACAGACTCTGTGGTGATCTTTTCTGGGGAAGGAGCGGACGAGGTGGCACAGGGTTACCTTTATTTCTACAAGGCCCCAACACCAGAGGCTGGCAATGAGGAAAGCATGAGACTGATGAGAGATCTCCACATGTTCGATGTGTTGAGAGCCGATCGAACAACCGCTGCTCACGGATTGGAGCTGAGAGTACCCTTCCTGGATCATCAATTGACATCATTTTATGCTTCCCTCGATCCCATCTTGAAACAACCAAAGAATAAGTGTGAGAAGTATCTCATACGAAAGGCTTTCGACAATGGCCTATTGCCATCTGAAATTCTCTGGCGACCCAAGGAGGCATTCAGTGACGGCGTCTCCTCATCTAAGAAATCTTGGTTTGAAATTCTCCAGGATCATATTGAGACTCAGGTCACTGACAGTCAGTTGGAGGAATCCCCTCAAAAGTTTCCATTTAACCCTCCGCTCACTAAAGAAGGCTACTTCTACAGGGAGATCTTTGAAAAGTATTACCACGGCAACTCACATTGGATACCGTACATATGGTTGCCAAAATGGCTGCCAGATTGCAGTGATCCATCAGCTCGCTGCTTGGCTCATTACCAGGACACCGATGTTGACAGCAAAGAGAAGGCCTAGAGAAAAGGTTCCGCTGGTCTATAATCTTGACAAAGTACATAAATATTGTTTTGGAGCACCTTTGCATTTGAGACAAGAAAGGATTGTCAAGGCAGCCATAAGTTGCTTGCGTAAGAGAAATAGGGGCACTTATCCCACTCAACCAATTATCTATGTAGGACCCTCAGGAGGGTAGCAATAATTAAGACATTATGTCCCCCATCCTGTTCTTAGGTATATGAATATATTTTATTATATACATATAAGTGTGTGTGTGTGTCCTGTGATGTCACTTTATGAAAACAATCATTTTTACTTCTGTGTTCGATGCTTTTGCGATGTGCACATTTCCAAATATTGTTTTGGCAGCTGATAAAGTCTAACAGTTGTAAACTATTGGTGTCTTTTTTCAAGTTTTGTGCCTTTTACAATTTGTGGAATAAAAAATAAAATCAATGGAGGTAGGAGGAAGTATTTACTATTTATAACTCCAATGACAATGTTACTTGTTCGTATGATGGTTTAGATACTGCAACTCTGGTAGAGTTGTTCAACTTTCTGTGCATACCAGTTTGAAATTGGCAGTGTTACTTGCGGTTAGGGCTGTTACTGAAACTGGTGGATTTATTCAATTGCCTACCAGTGTGATAATGACAATGCTACTTGTGGTATGGGCTGTTTAATACTGAAATCTAGTGGAGTACAGTAGTTCAGTTTTCTACAATTCCATTCTGTTTTAACATCGGAAATCATTCCTAGCTTATGACGAGCTTCTGGATTGAAAAATGTCGACACCAAAGTCCTTAGCGACAGATTTGGTTCTTGTTAATTGCTGTTGATAATAGCTTACTGCTAACTGACATAGAAAGTCGCTGTAAGCATTTCTTTTTCTCTTTGACAGGACTTTTGGAAAAAAACAATAATTGGAAAAAGAATAGAGAAGCAATTTCATTGGACGGAGTCAGTCATTTAATCTTAGGATTTTATCACCATACATATAGCCAACCCTCTGTCACATATAAGGTATCTGGGGTATTTAAGTGAAATTTGGCCCAACAGATCAAGAATACGGACATAAATTTAACAAAAAATATTTTCAATTTTTGATACAGCCTACCTAAGACAACATTTAGTGGAAATATTGTTTTATTTTTTAGTTCTTTTCATTTCCTATATTTTAAGAATTATTTTAAAAGCTTCTATATTTTGTTTTTCAGCTAACAATATTCCAATGTAGAATGTACGCAGTCTACTTTTTACTTTTAATGTTGCAATTATTTTAATTTGCCCATGAACTTGTTTGTGTGACCAAATATTCTTGTAAGTTAAGTACTGTGTACCGTCCCAAGAAATGTAACTCCATTTTGGTCTTTCTACCACATTTGAAAAGATGCAACTTTAGCAAGTTGTGAAATAAGTTTTATCTGTACAGCATTCTGCAGAGTACACAAGAGGATCTGATTTCGGTTTAAGTTGCAATACGTTTTACTTAATTTTTGTATTTGAAAAAAAAAACCATAGAGGACTTGTTGAAAGTGCAGTTTGTTTACCAGTTTTCTGGCTGCTGTAAAAAATATTTTAATTTTAGGGCAAACTTTGCATCGATGCATTACACATTTCTGTGTTGCTTTAAGAACATGTGCCAGCTGGCCCATCCTACCGCATCAGAGCAGAGAAATGGTCAGAAATGACAAACAGTGAAATGGTTATGGCTGGTCTACTGTGGACCTGGTTTACTGTGTATTTTTTTTTTCTCAGAACACTGATATTATCATTTCTTGACAACATCCAAGATGGTCAAGTTATAAAAATAAGACCTAAGTTGTCTATTGAGCAATGTACTAGTAAGGTTTTAAATACTCTCAATGTGACTCCATTTGCTGATATTTCAATGATATCTCTATCATTTCTTAAATGTCCCTCCTGCAGTAGGCGAAAATTGTCATCCCATAATGTGTTATTTAGTAGGGAATACTTCTTAAGAAAGGTCACCCAAAATAGAGGCTGGGCAAGAACACCAAATGACTTAACTGATCCACTCTCGACCCCCGTCCCCTTGCGTTGAGATATTATTTCTATTCAACCCTATTTTCTTTCAATCTTTACATATTTTCTTTCAACCTTTATTTTCTTATCTGCACAGCCCCACAGTTCCCATTGAAGATCTGTTTATCCAACTTTATATGATGGTAACATTGATCAGGGGTGTGTCACCTACTTGTGGAATATTGAACAGGGTCACTCTTTTATTAGAATCCGGTATTTGGGGCTATCAAATATTTCATTTCGTGAAAGCTTCTTAAATGTACATTTTGTTTTATCTTCTTGTTGGCGACCTCCTTTCACCTGATATTTTCCACAGATGTGATGGAATTTGCTTCACTGTTGCGATGTGTGTGACTTAATTGCTGTTTTCAATATATTCCATAGGTATACTGATTAAGTGTAAAACTTACATAGATGGCCAATGTTAATGTCATAAAATTACAGTGTGTGATATTTTATTTTAATTTTCTGAAATATCCTTGGTGAACAATGATGCCAGTGCTGGTTATTCCTGGGAGTCTTTTGCGTAACAGAGCGTTTGTTCTCTAACACGACGATGATCAATGTATACTGAAATGTATGTGATTTTTATTGTTCTTATCCTGCAAAGCTCCAATCCCTGTATGATTGAAAGTACAATGCTTTCATTGAATGCAGTTTTTTTTTAATCGGTTGGTAAAATTGTAACTGTTCAAAGACAACAGAATTTTTACAAATGAAGGCATTTTGGCTGTAACTGTGAATCAACTTCACTGCATCACCAGGATTCTGTAGCAAGAACCACGTACAATTAAACAGAAAGAGTAAATTTTTAAGTTTCACTTATAGGCATTGAAGACTTGCCCCAAACGGCATGCCGCCCTTGAAAAAGTCAACTTTCTGTTGCTTGCAAGTGAAGTTTTTCTCGTCGCTACAAAATGCAAACTAATGAAACGTGATACCTTGTTATCTTTAGCTGGACCTGAGATGTACACTGTGCTGTGGGTATTGACCGCAGCTGTATGTACTGAATGTACACTGGTGTCTGATTACCGACAGTAGCAAGTTGTGTGTGTATTTTCTGGGATTGATGGTGGTGTCTAACACTTCTGTTACACCTCATTCGAACTAGGTCAGATTACCGGCATTAGACATTTCTTTTTGCGCGAGTCTTCACACCCTTTAACTGGTCGAAGTGGGACTTGACAACCAACCATAGGTAATGACTGAAATGTTACATTTCAACATTCTGCACTGACTCATGGTGTTCATTGAACGACAAAAGAACCAAGGATGGTCATTTCATAGTCCACCTTTAGATTTGACCTTATGTAGACTGGTACTTGTCATTGTGTCAAAACTTTGACCTAATTTAGACTGGTACTTGTCATTGTGTCAGTAATTTGACCTAATTAAGAATGGCACTTGTCATTCATCATTGCATCATTAATATGAAGTAGTTTGTAGTACTGGTGATGCCCTAATGCAAATTAAGATCAAATTGTCCAAGGAAACTTCAAAGTGGGTTTCCCCACATCAAACAATATACTAAGGCCCCTCTATTTTTATGCTAGATACCTACAATTTGTTAAGCACTTTGTGATTAAATTAATACAGAATTCTAATTAATAGGAAAGGATGTGTTTTCAAGTTTCTCCAGAAGACAATCAATTTTTCAATTGCATTTGACTGAAAAATTTTAATTTTTAACAATCATTGCACAGGGAACTAAAAAATATGAGCAAAAGTTTCAGCTATTGTTCAATCAACTTTATTCCAAGCTTCTAACCGTAATTATATCCCAAGATACAGAGATATTAACTGCTGAGTAATGAAAAACATTTCAAAGGAGGAAAAAAACAAATACTAATATTGGAAAAGAATAAGTATCTAA
>TCONS_00034131	evm.TU.Chr20.198
ATGTGTGGTATTTGGGCATTGTTCGGTGATGACACTGGAGATATATCCAAGCAGTACAAAAGTGCTGCCAAGATCTCTCACAGAGGACCGGACTCGTTTCGAATCGAAAGCGTGAACCACTTTGGTAACTGCTGCTTGGCCTTCCATCGCCTCGCCGTCGTAGACGATCTGTACGGTATGCAACCCATGAGGATCAAGACGTATCCGTACGTATGGCTGTTGTACAATGGAGAAATCTACAATTACAGAAAGGTTGAAAAGCACTTTGGTTTCAACTATTTGACCGAATGTGATGGAGAATCTATCATTCATCTCTACATGAAAGGCGGAATCCAATATGCAGCCTCCATGCTGGATGGGGTATTTGCATTCTGTCTTCTCGATACCATGGCCAAAAAGGTATATCTTGGAAGGGATACTTTTGGAGTGAGACCGATGTTTAAACTAAGTGATGAGGAAGGATTCATGGCAGTCTGTTCTGAGGCCAAAGGGCTGGTGGACATTCAAAAACACAAGAAATCAGAGATTGTACCATTTCCACCCGGTTACGTGGAAACGTTTGAACTTCAACCCAATGGCAAAGTTGCCCTAGTGGAGTCTGAAAAGTTTCACTCTCTTTGTACTTCTCCCAAGTGGATGGATGTCCCAGAAAGTTTAGTATCAATTGGGCAAGATGTGGAGGAGAACATTCGTGAACTCATCACAGACGCTGTGAAAAAAAGGCTCATGTCAGATCGGAGAATCGGCTGTCTCCTCTCAGGTGGATTGGATTCCAGTGTGGTCGCTGCCTTGGTATGTAAACTCTGTAAGGAATCTGGCATTAACTATCCTGTACAGACGTTTTCGATTGGTATGGAAGGAAGTACAGATATAGCAGCTGCAAGAAAGGTGGCAGCCCACATTGGCTCAGAGCATCATGAGGTCACTTTTACCCCAGAAGAAGGGGTTCAAGCTGTAGAAGAGGTCATATACCACTTAGAGAGCTATGATATTACAACAGTTAGAGCATCTGTAGGAATGTATCTTGTATCCAGATACATTACCAAAGAGACAGACTCTGTGGTGATCTTTTCTGGGGAAGGAGCGGACGAGGTGGCACAGGGTTACCTTTATTTCTACAAGGCCCCAACACCAGAGGCTGGCAATGAGGAAAGCATGAGACTGATGAGAGATCTCCACATGTTCGATGTGTTGAGAGCCGATCGAACAACCGCTGCTCACGGATTGGAGCTGAGAGTACCCTTCCTGGATCATCAATTGACATCATTTTATGCTTCCCTCGATCCCATCTTGAAACAACCAAAGAATAAGTGTGAGAAGTATCTCATACGAAAGGCTTTCGACAATGGCCTATTGCCATCTGAAATTCTCTGGCGACCCAAGGAGGCATTCAGTGACGGCGTCTCCTCATCTAAGAAATCTTGGTTTGAAATTCTCCAGGATCATATTGAGACTCAGGTCACTGACAGTCAGTTGGAGGAATCCCCTCAAAAGTTTCCATTTAACCCTCCGCTCACTAAAGAAGGCTACTTCTACAGGGAGATCTTTGAAAAGTATTACCACGGCAACTCACATTGGATACCGTACATATGGTTGCCAAAATGGCTGCCAGATTGCAGTGATCCATCAGCTCGCTGCTTGGCTCATTACCAGGACACCGATGTTGACAGCAAAGAGAAGGCCTAGA
>TCONS_00034130	evm.TU.Chr20.198
ATGTGTGGTATTTGGGCATTGTTCGGTGATGACACTGGAGATATATCCAAGCAGTACAAAAGTGCTGCCAAGATCTCTCACAGAGGACCGGACTCGTTTCGAATCGAAAGCGTGAACCACTTTGGTAACTGCTGCTTGGCCTTCCATCGCCTCGCCGTCGTAGACGATCTGTACGGTATGCAACCCATGAGGATCAAGACGTATCCGTACGTATGGCTGTTGTACAATGGAGAAATCTACAATTACAGAAAGGTTGAAAAGCACTTTGGTTTCAACTATTTGACCGAATGTGATGGAGAATCTATCATTCATCTCTACATGAAAGGCGGAATCCAATATGCAGCCTCCATGCTGGATGGGGTATTTGCATTCTGTCTTCTCGATACCATGGCCAAAAAGGTATATCTTGGAAGGGATACTTTTGGAGTGAGACCGATGTTTAAACTAAGTGATGAGGAAGGATTCATGGCAGTCTGTTCTGAGGCCAAAGGGCTGGTGGACATTCAAAAACACAAGAAATCAGAGATTGTACCATTTCCACCCGGTTACGTGGAAACGTTTGAACTTCAACCCAATGGCAAAGTTGCCCTAGTGGAGTCTGAAAAGTTTCACTCTCTTTGTACTTCTCCCAAGTGGATGGATGTCCCAGAAAGTTTAGTATCAATTGGGCAAGATGTGGAGGAGAACATTCGTGAACTCATCACAGACGCTGTGAAAAAAAGGCTCATGTCAGATCGGAGAATCGGCTGTCTCCTCTCAGGTGGATTGGATTCCAGTGTGGTCGCTGCCTTGGTATGTAAACTCTGTAAGGAATCTGGCATTAACTATCCTGTACAGACGTTTTCGATTGGTATGGAAGGAAGTACAGATATAGCAGCTGCAAGAAAGGTGGCAGCCCACATTGGCTCAGAGCATCATGAGGTCACTTTTACCCCAGAAGAAGGGGTTCAAGCTGTAGAAGAGGTCATATACCACTTAGAGAGCTATGATATTACAACAGTTAGAGCATCTGTAGGAATGTATCTTGTATCCAGATACATTACCAAAGAGACAGACTCTGTGGTGATCTTTTCTGGGGAAGGAGCGGACGAGGTGGCACAGGGTTACCTTTATTTCTACAAGGCCCCAACACCAGAGGCTGGCAATGAGGAAAGCATGAGACTGATGAGAGATCTCCACATGTTCGATGTGTTGAGAGCCGATCGAACAACCGCTGCTCACGGATTGGAGCTGAGAGTACCCTTCCTGGATCATCAATTGACATCATTTTATGCTTCCCTCGATCCCATCTTGAAACAACCAAAGAATAAGTGTGAGAAGTATCTCATACGAAAGGCTTTCGACAATGGCCTATTGCCATCTGAAATTCTCTGGCGACCCAAGGAGGCATTCAGTGACGGCGTCTCCTCATCTAAGAAATCTTGGTTTGAAATTCTCCAGGATCATATTGAGACTCAGGTCACTGACAGTCAGTTGGAGGAATCCCCTCAAAAGTTTCCATTTAACCCTCCGCTCACTAAAGAAGGCTACTTCTACAGGGAGATCTTTGAAAAGTATTACCACGGCAACTCACATTGGATACCGTACATATGGTTGCCAAAATGGCTGCCAGATTGCAGTGATCCATCAGCTCGCTGCTTGGCTCATTACCAGGACACCGATGTTGACAGCAAAGAGAAGGCCTAGA
>TCONS_00034133	evm.TU.Chr20.198
ATGTGTGGTATTTGGGCATTGTTCGGTGATGACACTGGAGATATATCCAAGCAGTACAAAAGTGCTGCCAAGATCTCTCACAGAGGACCGGACTCGTTTCGAATCGAAAGCGTGAACCACTTTGGTAACTGCTGCTTGGCCTTCCATCGCCTCGCCGTCGTAGACGATCTGTACGGTATGCAACCCATGAGGATCAAGACGTATCCGTACGTATGGCTGTTGTACAATGGAGAAATCTACAATTACAGAAAGGTTGAAAAGCACTTTGGTTTCAACTATTTGACCGAATGTGATGGAGAATCTATCATTCATCTCTACATGAAAGGCGGAATCCAATATGCAGCCTCCATGCTGGATGGGGTATTTGCATTCTGTCTTCTCGATACCATGGCCAAAAAGGTATATCTTGGAAGGGATACTTTTGGAGTGAGACCGATGTTTAAACTAAGTGATGAGGAAGGATTCATGGCAGTCTGTTCTGAGGCCAAAGGGCTGGTGGACATTCAAAAACACAAGAAATCAGAGATTGTACCATTTCCACCCGGTTACGTGGAAACGTTTGAACTTCAACCCAATGGCAAAGTTGCCCTAGTGGAGTCTGAAAAGTTTCACTCTCTTTGTACTTCTCCCAAGTGGATGGATGTCCCAGAAAGTTTAGTATCAATTGGGCAAGATGTGGAGGAGAACATTCGTGAACTCATCACAGACGCTGTGAAAAAAAGGCTCATGTCAGATCGGAGAATCGGCTGTCTCCTCTCAGGTGGATTGGATTCCAGTGTGGTCGCTGCCTTGGTATGTAAACTCTGTAAGGAATCTGGCATTAACTATCCTGTACAGACGTTTTCGATTGGTATGGAAGGAAGTACAGATATAGCAGCTGCAAGAAAGGTGGCAGCCCACATTGGCTCAGAGCATCATGAGGTCACTTTTACCCCAGAAGAAGGGGTTCAAGCTGTAGAAGAGGTCATATACCACTTAGAGAGCTATGATATTACAACAGTTAGAGCATCTGTAGGAATGTATCTTGTATCCAGATACATTACCAAAGAGACAGACTCTGTGGTGATCTTTTCTGGGGAAGGAGCGGACGAGGTGGCACAGGGTTACCTTTATTTCTACAAGGCCCCAACACCAGAGGCTGGCAATGAGGAAAGCATGAGACTGATGAGAGATCTCCACATGTTCGATGTGTTGAGAGCCGATCGAACAACCGCTGCTCACGGATTGGAGCTGAGAGTACCCTTCCTGGATCATCAATTGACATCATTTTATGCTTCCCTCGATCCCATCTTGAAACAACCAAAGAATAAGTGTGAGAAGTATCTCATACGAAAGGCTTTCGACAATGGCCTATTGCCATCTGAAATTCTCTGGCGACCCAAGGAGGCATTCAGTGACGGCGTCTCCTCATCTAAGAAATCTTGGTTTGAAATTCTCCAGGATCATATTGAGACTCAGGTCACTGACAGTCAGTTGGAGGAATCCCCTCAAAAGTTTCCATTTAACCCTCCGCTCACTAAAGAAGGCTACTTCTACAGGGAGATCTTTGAAAAGTATTACCACGGCAACTCACATTGGATACCGTACATATGGTTGCCAAAATGGCTGCCAGATTGCAGTGATCCATCAGCTCGCTGCTTGGCTCATTACCAGGACACCGATGTTGACAGCAAAGAGAAGGCCTAGA
>TCONS_00034132	evm.TU.Chr20.198
ATGTGTGGTATTTGGGCATTGTTCGGTGATGACACTGGAGATATATCCAAGCAGTACAAAAGTGCTGCCAAGATCTCTCACAGAGGACCGGACTCGTTTCGAATCGAAAGCGTGAACCACTTTGGTAACTGCTGCTTGGCCTTCCATCGCCTCGCCGTCGTAGACGATCTGTACGGTATGCAACCCATGAGGATCAAGACGTATCCGTACGTATGGCTGTTGTACAATGGAGAAATCTACAATTACAGAAAGGTTGAAAAGCACTTTGGTTTCAACTATTTGACCGAATGTGATGGAGAATCTATCATTCATCTCTACATGAAAGGCGGAATCCAATATGCAGCCTCCATGCTGGATGGGGTATTTGCATTCTGTCTTCTCGATACCATGGCCAAAAAGGTATATCTTGGAAGGGATACTTTTGGAGTGAGACCGATGTTTAAACTAAGTGATGAGGAAGGATTCATGGCAGTCTGTTCTGAGGCCAAAGGGCTGGTGGACATTCAAAAACACAAGAAATCAGAGATTGTACCATTTCCACCCGGTTACGTGGAAACGTTTGAACTTCAACCCAATGGCAAAGTTGCCCTAGTGGAGTCTGAAAAGTTTCACTCTCTTTGTACTTCTCCCAAGTGGATGGATGTCCCAGAAAGTTTAGTATCAATTGGGCAAGATGTGGAGGAGAACATTCGTGAACTCATCACAGACGCTGTGAAAAAAAGGCTCATGTCAGATCGGAGAATCGGCTGTCTCCTCTCAGGTGGATTGGATTCCAGTGTGGTCGCTGCCTTGGTATGTAAACTCTGTAAGGAATCTGGCATTAACTATCCTGTACAGACGTTTTCGATTGGTATGGAAGGAAGTACAGATATAGCAGCTGCAAGAAAGGTGGCAGCCCACATTGGCTCAGAGCATCATGAGGTCACTTTTACCCCAGAAGAAGGGGTTCAAGCTGTAGAAGAGGTCATATACCACTTAGAGAGCTATGATATTACAACAGTTAGAGCATCTGTAGGAATGTATCTTGTATCCAGATACATTACCAAAGAGACAGACTCTGTGGTGATCTTTTCTGGGGAAGGAGCGGACGAGGTGGCACAGGGTTACCTTTATTTCTACAAGGCCCCAACACCAGAGGCTGGCAATGAGGAAAGCATGAGACTGATGAGAGATCTCCACATGTTCGATGTGTTGAGAGCCGATCGAACAACCGCTGCTCACGGATTGGAGCTGAGAGTACCCTTCCTGGATCATCAATTGACATCATTTTATGCTTCCCTCGATCCCATCTTGAAACAACCAAAGAATAAGTGTGAGAAGTATCTCATACGAAAGGCTTTCGACAATGGCCTATTGCCATCTGAAATTCTCTGGCGACCCAAGGAGGCATTCAGTGACGGCGTCTCCTCATCTAAGAAATCTTGGTTTGAAATTCTCCAGGATCATATTGAGACTCAGGTCACTGACAGTCAGTTGGAGGAATCCCCTCAAAAGTTTCCATTTAACCCTCCGCTCACTAAAGAAGGCTACTTCTACAGGGAGATCTTTGAAAAGTATTACCACGGCAACTCACATTGGATACCGTACATATGGTTGCCAAAATGGCTGCCAGATTGCAGTGATCCATCAGCTCGCTGCTTGGCTCATTACCAGGACACCGATGTTGACAGCAAAGAGAAGGCCTAGA
>TCONS_00034131	evm.TU.Chr20.198
MCGIWALFGDDTGDISKQYKSAAKISHRGPDSFRIESVNHFGNCCLAFHRLAVVDDLYGMQPMRIKTYPYVWLLYNGEIYNYRKVEKHFGFNYLTECDGESIIHLYMKGGIQYAASMLDGVFAFCLLDTMAKKVYLGRDTFGVRPMFKLSDEEGFMAVCSEAKGLVDIQKHKKSEIVPFPPGYVETFELQPNGKVALVESEKFHSLCTSPKWMDVPESLVSIGQDVEENIRELITDAVKKRLMSDRRIGCLLSGGLDSSVVAALVCKLCKESGINYPVQTFSIGMEGSTDIAAARKVAAHIGSEHHEVTFTPEEGVQAVEEVIYHLESYDITTVRASVGMYLVSRYITKETDSVVIFSGEGADEVAQGYLYFYKAPTPEAGNEESMRLMRDLHMFDVLRADRTTAAHGLELRVPFLDHQLTSFYASLDPILKQPKNKCEKYLIRKAFDNGLLPSEILWRPKEAFSDGVSSSKKSWFEILQDHIETQVTDSQLEESPQKFPFNPPLTKEGYFYREIFEKYYHGNSHWIPYIWLPKWLPDCSDPSARCLAHYQDTDVDSKEKA
>TCONS_00034130	evm.TU.Chr20.198
MCGIWALFGDDTGDISKQYKSAAKISHRGPDSFRIESVNHFGNCCLAFHRLAVVDDLYGMQPMRIKTYPYVWLLYNGEIYNYRKVEKHFGFNYLTECDGESIIHLYMKGGIQYAASMLDGVFAFCLLDTMAKKVYLGRDTFGVRPMFKLSDEEGFMAVCSEAKGLVDIQKHKKSEIVPFPPGYVETFELQPNGKVALVESEKFHSLCTSPKWMDVPESLVSIGQDVEENIRELITDAVKKRLMSDRRIGCLLSGGLDSSVVAALVCKLCKESGINYPVQTFSIGMEGSTDIAAARKVAAHIGSEHHEVTFTPEEGVQAVEEVIYHLESYDITTVRASVGMYLVSRYITKETDSVVIFSGEGADEVAQGYLYFYKAPTPEAGNEESMRLMRDLHMFDVLRADRTTAAHGLELRVPFLDHQLTSFYASLDPILKQPKNKCEKYLIRKAFDNGLLPSEILWRPKEAFSDGVSSSKKSWFEILQDHIETQVTDSQLEESPQKFPFNPPLTKEGYFYREIFEKYYHGNSHWIPYIWLPKWLPDCSDPSARCLAHYQDTDVDSKEKA
>TCONS_00034133	evm.TU.Chr20.198
MCGIWALFGDDTGDISKQYKSAAKISHRGPDSFRIESVNHFGNCCLAFHRLAVVDDLYGMQPMRIKTYPYVWLLYNGEIYNYRKVEKHFGFNYLTECDGESIIHLYMKGGIQYAASMLDGVFAFCLLDTMAKKVYLGRDTFGVRPMFKLSDEEGFMAVCSEAKGLVDIQKHKKSEIVPFPPGYVETFELQPNGKVALVESEKFHSLCTSPKWMDVPESLVSIGQDVEENIRELITDAVKKRLMSDRRIGCLLSGGLDSSVVAALVCKLCKESGINYPVQTFSIGMEGSTDIAAARKVAAHIGSEHHEVTFTPEEGVQAVEEVIYHLESYDITTVRASVGMYLVSRYITKETDSVVIFSGEGADEVAQGYLYFYKAPTPEAGNEESMRLMRDLHMFDVLRADRTTAAHGLELRVPFLDHQLTSFYASLDPILKQPKNKCEKYLIRKAFDNGLLPSEILWRPKEAFSDGVSSSKKSWFEILQDHIETQVTDSQLEESPQKFPFNPPLTKEGYFYREIFEKYYHGNSHWIPYIWLPKWLPDCSDPSARCLAHYQDTDVDSKEKA
>TCONS_00034132	evm.TU.Chr20.198
MCGIWALFGDDTGDISKQYKSAAKISHRGPDSFRIESVNHFGNCCLAFHRLAVVDDLYGMQPMRIKTYPYVWLLYNGEIYNYRKVEKHFGFNYLTECDGESIIHLYMKGGIQYAASMLDGVFAFCLLDTMAKKVYLGRDTFGVRPMFKLSDEEGFMAVCSEAKGLVDIQKHKKSEIVPFPPGYVETFELQPNGKVALVESEKFHSLCTSPKWMDVPESLVSIGQDVEENIRELITDAVKKRLMSDRRIGCLLSGGLDSSVVAALVCKLCKESGINYPVQTFSIGMEGSTDIAAARKVAAHIGSEHHEVTFTPEEGVQAVEEVIYHLESYDITTVRASVGMYLVSRYITKETDSVVIFSGEGADEVAQGYLYFYKAPTPEAGNEESMRLMRDLHMFDVLRADRTTAAHGLELRVPFLDHQLTSFYASLDPILKQPKNKCEKYLIRKAFDNGLLPSEILWRPKEAFSDGVSSSKKSWFEILQDHIETQVTDSQLEESPQKFPFNPPLTKEGYFYREIFEKYYHGNSHWIPYIWLPKWLPDCSDPSARCLAHYQDTDVDSKEKA
