# Supplementary material for: Transcriptomic Analysis Reveals Molecular Mechanisms of Fleeing, Adhesion, and Thanatosis Patterns in Sea Cucumber Apostichopus japonicus
Source: Biology (Basel). 2026 Jun 22;15(12):975. doi: 10.3390/biology15120975 (PMC13295820; doi:10.3390/biology15120975)
Supplement: Supplementary file 1 [file biology-15-00975-s001.zip › Supplementary Materials S2/evm.TU.Chr20.282.txt]

>evm.model.Chr20.282_dup1	evm.TU.Chr20.282
AGGTATCCAGAGCACAAGGCAATGTTCAAATGCGCTCCCAAATAAAGGGTCTAACTGTGATATTTCTCAAAAAGGATAGTTTTTAACTGTTTTTTGAGATCCGTCTTACTGGATGGAGAAATAGGTGCCTCTTGTTTGGCAATGAGATTGTTCCACAGTCGTGGGGCCATCACGGAGAAAGCTCGCCCGCCAAAGTTAGTTGAATGAAATGATGGCTCCGCAAGCAAATATTTATTTGGGGACCTCAGCGATCTTGGTGGAATGTAACGATGGACTAATTCTGCTAAGTACAATGGAGCTTCCCCGTTGAGTGCCATAAAGGTGAGATACAAAATTTTAAATCTATTCTTGCACGTACAGGTAACCAGTGAAGTTCACGAAGTACAGGTGTTATATGGGCTCGATTGAGAGTTTTCGCAACAAGGCGAGCAGCATTGTTTTGAAACATTTGTAATTTATTCATCAACTCATTGGTGATCCCGTACAGAAGGCTATTGCCATAATCCAGGCGAGACATTACAAGTGCCTGCGTGATCGATCGTGTCGCACTTTTGCTGAGCTGCCTTCGGTCTAAGGCAATATTTCTGAGATGAAAATAGCCCGACTTGACGACAGAGTAGACATACGGCCTAATAGACAGCTGAGGATCAAACAGGACACCGAGGTTACGTACAGGGGCTCCGGAGATTTTAACATCAGCCCCAGCTACTGTGATTGAATCAATGTTCACTAGTTTGAGACGTTGGGGCGTACCAACTAGCTTTATTTCAGTTTTCAATGGATTTCCTTTCAGGAAGTTGTCAGTGAGTCAATGCTGAATTTCATTTAAGCAGCATTCCAACTTTAGGCATTCTTGATGCACCTGTGCTGGACCTTTGATCTCTCTAATAACCGTATATAATTGAGTGTCATCAGCAAAACTATGGCGGTGTATTTTGCATAGGAGGACGTCGTGGTCCACGGTATCGAATGCTGCACTCAGATCTTGTAATACAAGAATGACGATACCACCACCATCAAGCATACACCGAATATCAATTTGAACACGCAAGAGTGCAGTCTCAGTGCTGTGGTGCGGTTTGTAGGCAGACTGGAAAGTGTCGTGTGGATTATGAGAGTATATATGCTCATTCAGTGGTGAGGCAACGACTCTTTCAAGTACCTTAGATAGAAATGTTAGGTTACTTACAGGTCTATAGTTCTGGAATATTTCTGGGTCTGCTGATGGTTTTTTCAAGATCGGAGTCACCAGAGCAGTTTTCATCGACTCCGGCACTACACCAGATGCGAGTGATTTGTTGATAATCTTTGTCATCACTGGCAGTATATTATCTAATACCGGTACATCTATCAGCATCCAAGTTGGTAGTGGGTCTAAGCACATGACTTACAAGGTGATTGTTTCACAATTTTGCGTATCTCATCATCATTAGATGGTCGTAGACTCTGCAGTGAGCAGTGACCAGATTGCGTACCCACCTGGGTGCGAAGTAGATGACAGGATTCAGCCCCACGTTGCTGCGACTGAGGTAGAATGGCCCTTATATTCTCCACTTTTTCAGTGAAAAGGACATGAACTTGTTGGCAAGATCCTTAGCCTCAGAATATCCGATGTTTACTCTCTATCAGTGGCGGAGCTAGGGGTATTGGTCAAGAGGGGCGAGAATTGTCTGTAGGGGCGCTTTCGACACTATCTAAGCGGAGCGCCACCACAGGTTGAAGCGTAGCGTACAGGAATTTTTTGAGTAAAGATACTCCCTAGATCGTCGGAAATGACCCTTTCCGGGCCTGGCTAATTTGCAGATTAACGAAGAATAAATAGGTGTCATCGCCAACAAACTGTGACAAATGTCAATAGGTAGATGAGAGCGCAATAAAAAAAGTCAATAATCGCGAATAAGTAAACATTGGTAAAGAGCTGAAAAGGGCGCCAGCGGTCCATTTGAGTCCGTCAGGTGGGCATCCGCCCCCTGACTATATGGACGCTCCGCCACTGCGCTCTTGATCGTGGACAGTAATCTAAGATAACTCTATGGCATTTTTTACGTGTACAGCGTTGGGGCGTGTAGGGGGCAGGCATGACCAATTCCGGCAGTTTTTCTTAATGGGGGAGGGGCCGACAAATATGGTGAGGCTAGGCCGCCGGTCCCCCGTGACTACACCCGTGACTACCACAGCATTCTGTGTTATATCTGTTGTTGCTGTTCTTGCGTATGCTATACTGTACTTGTTGTTGGTACTTCCTTCGTTATATTATCACATATTTATTATCATCTGTTATTATCATTTTGGTAGACCGCTTTAAATCATGTATGTTGAAAATGATGTTTTTCGAGGGGTCTGAAAAAAAGACAATTCTGTTTGATTTTCCGTCAAAGTTTCGGGGAATATACGCAGACGTGTAATTATTGTTACATATGGCAGGAAGTATTCATGGCCAAAACTTCCTGAATTCAAATCTCGTTGTGTATGTATAGTAACTGATTTACAACCCTGCATTTGACTATATAATAAACGACAAAAGTGTTAACGTGAATTGTGAACTGTTCACACGCTTATTCGGTGATATATATATATCGTAGCGAAAGTAGTTCCCATTTATTAAATCGAAACAGTTAGATAATATCCTTCAATGCCTCCTACCTCTGAGGTCTGGCTTTTGTCTTGGTAGGCCAACTATGTTAAATATCGTTCATAGCTAACATATTTACTTATATTGTATAGTTTAACATACGATATTGAACACATAAACGTTAATGGTGACGATAATTTCTCAACAGGGCGAGCAAGAGGATTTTTATAATATTTTGTTTATTATACACGGATTATAGATTGGTAAGTTATTAATTAAAGGCATTGAGCTTTCTCACGGATTTATTTTCCGATAGCGATGTGTATAACTTAGGTTTTTTATTAATGTTCGTTTTTCTTTCTTTTTTTACCCACAGCTATCTACAGCAATGAAAGCTCTGTGTTTAAGCTTTTTGTCTCTTCTAATGACGACACAAGTTCTAGAATCCAATTGTGAAGGTAAGTAGATTCGGTAGCATAGTAAGGCTCTTTAGAATTACATTTTGAGAAAGTATATCTTGCCCGTGTTTAAGGAGTTATTCACATATATGGTATAACAGCCCAGTGCTGTACCCAATGTGTCCAGTTAATGTACCAAACAGTGCTCTTAAATGTACTTATGATACCACATATGCATGTTGTATAGGCACCTGTATACAACAAAGCTCTAGGTAACATCCGGATGTTAACTTGACACGTCTTTTTAAGTCTAATCACTTCTCAGATGTGACTATCTTCGTTTCGTTCAACAAAGCTTCAATAAAAATTGTCTGTTCACAGTTTGTTTCACCTTTAGGACTCACTGGATGATGTTTGTATACTCATGTTTGATCTTTCTTTACAGAATGTCCCTCGTTATCAAAGACCTGTCATGAATGTATATCCATGCCTGGTTGTGCCTGGTGTAAAAATGAAGTAAGTAACACTATGATTTGCAAAAAAATATTCTCTAGTCTGTTGTTTATACCTTCAAAGACAATTAAGCATAAAGCTAGAGGAAGGGGGGAGGGCGATATGATGGTCTCAGCCAGGGATATTGGCTTACCTGCGTACCGGCATACGGGTATACCAGCTCCAAACAGCTGTGCCACTGGATTCAAGGCTCTGAAGTCGTCGATTTCCTGTTGTTCGAGAAAGGTGCTTTAGTTTTGCCCTGTTTGTTGTCAAAGCTCTGCCATTGCGCCGGTTGGGATTACTGGGCTGGTAGTATGGTATTTCCCCTGTTCGCACCCTAATCTCAGCGTGTATATGATAGTTAAAACTTTAAATGGATTAGGTATGTAGGGATCGGCTGGTTTGGTTAATTAAGTCTACTGTTACGATCTAAGGTATATGCAAAATATAACTTGAATAACTTCTCCCTTGCAGCTATTGTTATTATGCGTTGTGACTATAAGTAGCTCAAGGGAAGGAAGGACGGGGCTGCACCTTTGTCAAGGCTGGATTCAGCTCAAAATACTTCAAGCGAAACAGATAAGCAATTATTTTATCTGCCCTTCTTCCTCCTCCCGCCACTGCCCCAGCCCTCACCGCCATTATATTGATATATATATATATATATGAAAATCGTAATGAGTTGGAAAATCAAGAACAGTGAAAAAACTTTCAGCCTTCACCGGGATTCGAACCACGGGCCTTCGCTTCTGTACGCGGACACCCTAACCATATATATATATATATATATATATATATATATATATATATATATATATATATATATATATATATATATATATATATATATATATATATATATATATATATATATATATATATATATATATATATATATATATATATATATATATATAAAATCCAGAACAGTGAAAAAACTTCCAGCCGCCACCAGGATTCGAACCCGGGCCTCCCACTTTATATGCGGACACCCTAACCACTAGGCTATGGACGCTGATTATATGACCAGAAGTTCGAAATATATATTGCGTCCGCATATATGCCGGAGGCCCGGGTTCGAATCCAGGTAGAGGCTGAAAGTTTTCCAACTGTTCTGGTGGATAATTCCAACGCACTACAATTTCAATTATACTGTATATGTTTTAAATTATATATATATATATATATATATATATATATAAATGAAAATGTAATGAGAAGGAATATATATATATATATATGTGTATATATATATATATATATATATATATATATATATATATATATATATATATATATATATATATATATATATATATATATATATATATATATATATATATGTATATAGTAAACATTTCACGTGTGTTTTTTCCCTCTGGTATAGACCTTCCTTGGTTCGCGATGTGATACTGTTGAAAGCCTCACTATAACTGGATGTTATTCCTACGAAAATCCAATGCCAATCTTTGAATCACCAAAGGTAAGGTATTAAAGCCAAAACAAAAGACACAAGCAAGCAAACAAACAAACAAACCCTGTTAAATATCATTCTATTTGACTATAACTTTGATGAAGTGTTAAAACGAATGAATTTCTTTCTGTGATGGAAATCTGAAAACAAGGTGTTCCTAAATTTGTTGAAAACACTTCTTAAGTTCCAAAGATTACGTCGCATAATCAACGTCCTTACCTATGATGATGATGATGATGATGATGATGATGATGATGATGATGATGATGATGATGATGATGATGATGATGATGATGATGATGATGATGATGATGATGATGATGATGATGGATGGCGGATGATGGATGATGGATGATGATGATGATGATGGGTGATGGATGGATGGATGGATGATGATGATGATGATGATGATGATGATGATGATGATGATGATGATGATGATGATGATGATGATGATGATGATGATGATGATGATGATGATGATGATGATGATGATGATGATGATGATGATGATGATGATGATGATGATGATGATGATGATGATGATGATGATGGTGATGATGATGATGAAGATGATGATGATGAAGATGATGAGGAGAAGCACTCTCCAATGAACTCATCATTTTGGACGGACCCTTTCAAATTGGGTCAATGTACATAGGCTATATATCAGGATGAAACATCAAGAAGGGGTGGGAGGCGAGGGGTAGAAGCGGAACAGATTTTAGAAAAAAGTTACTTTATTCCAAAATCAAGAAAATTAAACTTTGGGCAAAGCGATCTGACCTAGGTCCAATGTGTGTATGGTAGGCTTGTCGTAATATATTACGTTTAGCTTGGACAGAGAATAAAAATCATCTTTTGGTTGCAAATGTTTTAGTATAATATTAAAGTCAATATAGCATCATTCATGTCGATATATATCAGCCGATACTCATAGCTGGTATAGTAACTACTGTCCATATCTTGCAACACGTGTTACAATGTTGAGAAAACAAAGATATATATATATATATATATTTATATATGTGTGTGTATATGTGTATGTGTATATATATATATCTATATATATATATATATATATATATATATATATATATATATATATATATATATATATATATATATGTATAGTTCAAATTTGGAGTCATCCATGCAGAGCTTTATTGTGGTTAATTGTTGTTGCTCGAGTTAATTGAAACTCTTCAATTAAAAAGGTTAACGCAAGAATGATATAAAATAAATTAAACAGTTTTTTTTTTGTCAAAAAATAAATGATAATAAAACGATCTTGCTTTCGGCATTTACTTAGCCAGTGTATGTTATTATACAAAAATATGTCGCTACATTATAAATGGTAGAAAAACAAATCACACACTGTCACTGTCTGTTCTATTTTGTTTTAAGTGGAGGAAGTGAGTTTTCTTTTTGGCTGATACTATATGAACCTTTACACTTTTCACTCTCAAATGTTTATTTTCAATTTCATATTTGTAAATCGTGTGATTGCACCAACAGAACGAAGATGTAACTGACGGGACATACCTTAACGATGAGGATGAGGAACCAGTCACTCCGGCTGTACAAATACAACCTCAAGAAATCCGAGTCAAATTAAGACAAGGTATGCGATGTCCAAATATTGATAGGGGATCCAAAAACAATACTTATCACTTCCTATGTAACCCATGCACTCACACACTGTTTTTCTAGTAGTTCTTCTATTCTTGTGAGAGAAGGAGGTAAAACACGGTAAATGTTTTCACTTTCAATGAGCCCTAAATGGCTCCTAAATATACCTTGGTTGTATAAACAGGCACAGATCCAGGAGTTATTGGCATACACCCACCCCACCCCACCCCACCCCACCCCCATCTTGTCCGTCCTTCGACTCATCCAACAATTCAATACAAACTATAGTTATTAGTACAATCTTGCGTTAAGACCCTATAATTATATACCTTAACTATATAGTCTAAATATGCATCAGGAAGGATCATTTTACATCTAACAATTTGTTATATGGAAGAACTCCAATACCTTCCTTCTCCCTATACATGGGAATCGGTAACAAAGACAACAGGGCCACACCCACGTCTTTAAATTGAGAAGGGGAAGGGGACATCGTCAGTTGGGGGAAATGGTTCAGTATAGGGGGTCCTTTTCATTTTGCTGGAGAAGAATTACACCACCGCCTTTACAATCAAAAACATGCATTAAAATACACCATATGACGTCTAATTATGTTCAATTTTTTGTTTAATCTAGAATTCAATAGAATCAATTGCCCCTAGGCAAGGGCGGCGGAACCGGGGGGGGGGGCACAGGGGGCACGTGCCCCCCACTTTTCCTCAGGTTAAAAATGTGCCCTTTTTCTACATAAACATTTCTATATAAAAAAGAGTTTACAAAGCAAAACCCACGTCGAATGAAATATTTCGGGAAGTTTGAAATGTTTACTACCACAGGCGTAGGAGCCCAATTTAATTTGGGGGGCTGTAACGACTTGCCCGAAAAATATTACCAAAATTTTTCGCGCGCTACGCACGCGTTCAACATGTTAACGTGCATATCATATAGGCATGCGTTGGTTATTACATCGCATGCCAATAATATACAATCATTTACCGTGTTATAAACCCTTCCAAGTTGGTTATAATTATTGGAAAGTCGTTACAATAATAATGATCATAATAATATCAGTTTAACTATTGAAAAACACATAGAAAATTATTTTTCTTTCAGTATTTTGACATATTTCATTTGCTTTCATGTATGTATCGATCGCGTGTGCAGGGACTTGGACTTTATAATGATTTCACCTCATTTTGTCTTTTTCCTTGTTTCCCAATTTGCACATTAGATATTGCAGTGCTAGTATGCATTGTTTCCTTGAGGGGGGGGGGGGGTGGCGTTGATGGAGTGATGTGTATACGCAAATAAGATAATACAATAAGAGTTATAAAGGGTACTAAATATCAGGCCGCATCAGTCCAATCGAATTTCTGCAAAGTGCCCTTCGACGTTGGTGCCCCCCCCCCCCAGATTAAAAGTGCTTCCGCCGCCCTTGCCCCTAGGTCCACGCCTTCTTCTACATACAGTTCTGCATTCGCCACTGGCCCTTCCATATATTTCCCTGTACCTAAATCAATCGGGGTTTTTAGAGGTTGCTATCCCCAACCAATACATGCACCCCACCCACCCCATCCACAATTTTGAAATCATGTGCACGCCACTGTATTCAAAGTTCACGTACAATCCTTGTGGTTTACGTCAGTTTGCAAATTGCCCAAATCTGTTGCTTAATTTCTTTTCTATTTTTTTCCCTTTTACCCATGAAAAGGAGAACCTCACAGATTCACAGTTAAAGTACGTCAAGCTCTGGATTATCCCGTGGACCTCTATTATTTAATGGACCTTAGCTACTCAATGGGTGATGACCTTACCAAACTTAAAGTTTTAGCTGAAGCACTCGGTAAATATATACTTTAACTAAAGTTTGTACCAATCCGGAACAATACACCATTTAACTGCATTTTTTATTCCAATTCCAATTGAATTCTTTATTTTACAAAACAAACGTTACAATCCACCATTGACCATTGAACACTGCAGAGCCAGCAACATATATTAGGTGATTGCCACCACGTCTGTCATAGTGGCTAACAGACTATCCTGTATATAATTTACATATTATACATCGAATTTACATATCAAAATTGATTATGGGCTATTATACTCAAATGATTTATGGAGTTAACACAGGTAAGCTTTAGGCAAATACATACACAGTATGCAGTGACATGAAGGAGAACATACACTGTGTATAATAGCATTAAACACATATAAGTAACTAAGTTAAACATCATTGTTGCCTCGAATGCAAACAGCTGTTTGACGTATGTTAATTTGCGTCACGTGATGTTTCCACTTGATATACCCAATATTGATTTACACTTGTCAGCTTTTTGAGGCTTTCAGATGTATCCCAATATTCCATCCTCCCTCAGTGTCAGAGTAAATGGTGATCATATACAATAATAAAGGTATGATGTATTGGCCCCAAATATGCTAGATGGTCACCTTCGTTAACATTTTAAACTGTTTTTATTATAACCTTCGAAGAAATTTTTTCTCACTGGAACATTAAGTTATCTTGTGTGTTCATTAAAATGATCTGAGAACAATTTGGAGAGTAAAGACCTCCAGAAAAGTACTTTTCGAGTTCGAGTTCGAGTCACTTCAAGATTAAAGTATGTCGTCCAGTTACATGGTTGTTGACAATTCATAATCATGGACGTTAAATATGAATCTAAGAGACTGACTTCGGTTAGCTTGCGGCTTTGATAAGCCAATGAGGCTTCTTGGCGAGTTCCTGCTTGCAGGAGGATCTAAAATACACACAAACATACATATTTTTTTCGGAAACTTCGAGTAATTATAGCGTGCTATAATTTGGGGCCTACACAAACTACCTTTAAGCGAGTTCAGCCGCCTTGAAGTATATCCTATCGAGAGAATGGGTTCATTGTAAGCCCGAAAGGTTCTTTTAACTTCACTGACTTCATTCCATGCTCACCTTTGTGTTGTGTAGGTATGAAGTCTCTGAATAAAAAGAACCGGTATATTGTTCTATATTGAGCACCATATAGTTCATCTAGTAACATTCAGCGTGTGACTATTTCTACTCTTTCTTCATATAGGGGACAGCATGAAAAAACTTACCCGTAGAGCGAGGTTAGGGTTTGGTTCCTTCGTGGATAAGCCTATACTACCATACATCGACATCACAAGCAGTGCGTAAGTACAATTCACCACAGGCACATGTTAAAACAGTATAACGCCATGAAACTAGTTATTGGTTTAAGGCACGTGAATTGGGGAAACATTGATAGAGCAATGCATGAAGTTATTGACAACCGGGTGATTATTAAACAGCGCACTGACAAAACGTCATTAGCTTGAATGTTAATAATGATTTAGTAAAAAAAAAAATACTTTAACCGTGACATGAAAGTTATAATCTTACTTACGCCTTGCCGCATATTTGTAATAGCGACATATATAACCGCAGTTGATAATTAGATAATTAGTAAAATTTCATTGTGTTCTTTTTTTTATATTTTGCTTACGAACAGGATAGATGAACCTTGTCGGGGCTGTTCAAAGGCTTATAGCTTCCGCAATGTTCAACCATTACACAGCAATGTGACTGAATTTGCGGTAAGAATTTTAGTACAGTATACGTTCCCTTTCCTATGGTCACGTGATGCACATTTGACGGTCACAGTCTCGATGTAAGAGGTGAGAGGTTGAGAGTGGATCAGTTAAGTCGTTTGGTTTTCGTTTCCATTTTCTATCTTAGGTAAAGTTTTCTTATTGACACAAATCTTATTGACACAAATCTAAAAGAGCGTCCTCTAATTTCATGTCAGATTCAGTATGATGCAATTATATTGGAGAGAGAGAGAGAGGGGGGGGGGGGGGCAATGGACATGGAGTGGGTGGGCGAACCACGATGTTACCGCAAAACCTTCTGGTTTAATGGATCCTCTGTGCATTCCCTTCAACAAATCCCAGAAATTGATTTTTTTTTCACAAAGCGCACATCTGTTCATAATTTTTCAACAACATGATAATTTAAAATTGTGAATGTAACTTTAAAAAATGGAAACGGGTTACATTTTATTAAATAATTAGGACACATTGATTTTTGCCACAAGACTGGAGGGCGGCACAAACCCCTCCTCCCCCACTTCTTGTCCCCGTAATATTATGACATAACGTACAAAACTCGAGGAAGCCACTTTCCCCGGTGGATTCAACGCAAAAAGTATATTGCTTGTAGTGAATGTTATAATGCAGCATAAGGAATTAAGATCAATCAATAATTCTTTCCACCTATAGACAAGAATAAATAACGTCAGTGTATCAGGAAACCTTGACATGCCAGAAGGAACATTTGACGCAGTAATGCAGGTCTCTGTCTGTAATGTGAGTAAACGGCTTGCCCGAACCAACGATACTGAAAAAAATGTTATTAATTAAGTGAGATAAACGAGGTAAAATTCTTGGAAATACAAAATTCCTTATATGGAATGGTATATCTCCCAAATATTCCCAAATGGATGGATTAAAAGAATTCATTGCATGGTTTATTTCAAATTGCCCCCCCCCACCCCCTCCTCCCAAATGGCTGTTAAGGGTATTTCTTTCTGAAATTGACTTGGTACTAAAATTAGTGAATTAAACATATATAGTAGAAATGTTTTTAAGTCCTTGCATTGTTGTTTTCTATATGCAACCCTATTTCGATGGTAATTTCACACCTACCGGCACGCGACTTTTTTTCTGCAGTACTGTTTGTCAATGGCAGCTATAGTATATTCTGTCATGTAACGTAGGCCTATTGAATATTCATTAACAACATGTAAACGTAGATCGTCTAGAAATGCACTTTCGGCATAGCAGTATTTTCACACAATGTAGTAAATACGTACTAATATATAAGTACCTATATATTTATCTGGTTCAATGATTTGGCTCAACAGACCAATTCTAAAATTTGACCTGCCTACCGTTCATAACGTGAAAACATTGCACTAACATTCAATTATACAACCAGACAGAGATAGCCACGTGTGAATTGTCTCACTAGAACCGCGGTATTCAGCTGTGGTTACCTTCAAGAACACCCTTACCATTCATTACAAAGCATTAGAGTTTCTAAGTCGACTAAACAAAATGTGCGCATTTTTATTATTATATATATAGGAACAAGTAGGGTGGAGAAAGGAGGCAAGAAAACTGCTTTTGGTGACCACAGATGCATCTACCCATATCCAGGGTGATGGAAGGGTAAGAATTAGTCATATGTCTTAAAATTGAAAAAATAAATAAAATTAAAACACTTAAAGCATCTTTTTTCTTAATGAATCGTCCAGGAGGTTGTCCTTGACTTTCTATAAAAGGTTTTTATTCATCTGCTTAGGTTTTTTCCATACATTGAAGACGCATGATGTTCTTCAAAATCAAAGTTTTAACAAATGCTAAACGCTAATTGGCGAAAGTAACATTTTCAGAACTTTTGATTGCAATCGATTGACAGGGGCAAGTTTGACTTCTGTCATACCGGCCCGAAACCGGGTTACAACTGGGTACAAGGCAGGTTGATGGACCGAAGACTCGAAGAAAAGTGCTAGTTTCTTCCGATGCGGCAAAAGCGTCGCTTGGTTTCAGGGCCTTGCAACGCTAGTCTTGTTCAAGACATTGACTTTCTGCTGTTACTTTGCATGTTACAATTAATATGAGTGCGCCCTCACATCCTCTTTCGAGGTTCTGCAGTCTGTTCGGTTAAGGCTGATTCCCCTGACAAGCAGCTTTGTGGAAGGGCGTCCTCATTTAGTGTTCTGATTCGACGATATTCATATATAGAATGGAACGTCTTGACCTAGACTATGCAGCGCCGCCGATTGGATCTTTCAAATGTTTGAAACATATGCGATAGTCCGATTGTAGAGTGTAGTCCTCATTTCTGGAGCATCTTCATGACTTAAAAAGATGTCAGGATTTCGTTTTTCTTCTCAATCTTCCTCTGCTAGATTGGAGGAGTATTTACACCGAACGATGGAGCGTGCCATATCGATGAATACGGAGTGTACAACCAGTCCCACTTATACGTAGGTTGAAACATAAAAGCAAGATCTTTACACAGCAGTGTGAACGTTTCGTAAATAATATAACACTGCGCAACCTAATCACTACAAATGAGAGCCAATCATATTTTGTTCGTTAATTCAATATCATGATAACTTGGTGGAACGTTAGTATATTCTATACTGAGTTCAAGAAGTGGTTAAACAGCTTTCTGCATATGCTTATAGGAAACACCATCAAAATAAACCACGGGGTTCGGCCATATTGTCACTGTGTTACGTCATAGTGTGACTACGAGAATTTTAGAATGCGACATGTTGTTTATATTTGTTATGAAGAAAATGAAAGAATGGAGGCGTTATGTTGACTTTATTCAAAGTGTTTTAAGTCAAATGAATTTTGACTACAACATTATTTTATGCTTTGTTTTCATCTAATAAAGAACAGTAAAATGAACAGAAATACTAATAAAGATTAGTGGATGTTTGTCACGTATTTAAGAGATTTTTTTTTTAAATTTGCAACTAAATCTACCCTGTAATAAATTTATTTTTAAAAAGGCTCGTACTTACTACAAACAAAAAAGCAAAATATAGCAGTTTTTTGGTAGAACAATGTCATAAAAACACATTTCTAAGTCCTCCTTCTAAAGGAAAAATTTTGTCTTGATATGTAATAGTCCAAAAACGTATATATATAACAAAACTTTGCATGCCAGCAAATATTTCTTTATAGCTTTTACCGTTTTCTAGATAACTAGCGAGTTATAATATGCTTAGTTTATAGAGTATAATGACGTTGGCTCCTGAGGAAGTCTTAAATGTTTTGTTAATCCTAATAAAATCAACCAAAAAGTGTTCTTTTGCTTTGATATGAACAACAGATTACGTACGGATGGTATCTTTTCAACACAGCACCTCGTTGCATTTCACGTATGTTGTTTGAGGCCATTGGGTGTTAGACTGAATGGTCCAGCCACTTCAATTAATAAGCCTCAGTTGCTTAAATAGTCATTTTCTTAACAATTACAAGTAGTATAAACGTACAACCTGGATATATAGCAGTGTCTTTTTTAAAGGACTAAAACGTATTTCAAAAAACAATTCTATATGAAGTTCCTCCTTTAATTCCCTGATTTATCATCGTGACATTTCAAACTGATTAAAGTTTAATCTTTTCATTCGTTGACAGGATTATCCCTCTGTTGCATTCCTGAACGAAAAATTAGTCAAAAATAATATTATTCCAATATTCGCCGTACCATCTTCTGCAAGAGAGGTATACAATGTAAGTATACAGGGATCACTTTACAGTTAAAACGTGCATTTTAATGTAACATTCTCCAATTGACCTTTCATTCTCTGAAACAACTATATGTTCGATTATTGTATTCAAATTTAACCTGATTAACAACTATACTATACAAAGTATACATTTTGCGAAAACACTGGGCGTAGTTACATTTTACAAGATGTTATGAAAGGTGCCATACCGACAGAGGAATGGATAGATATATGGATATGGGTGGGGTGGGGAGGGGGAATAGGCGTACGGGACTATTTTGGTTTGTGGGGGGGGGGCAGAAACTTTTGTGCCCGAAATTTCCCGTGACACTTTCTAAGCGGAGCGCCACCATCGGTTGGCGCGTAGAGCACAAGATTTTTTTTTGGCAAAAAATGCCTCTCAGATTGCCGGAAACGGCACTTCTGAGGCCTTGCAAGTAGCATCTAGACATTCTTTATTTTATAATCTCACGTTTAGAAATTTACACTTCCCCAAAAATTTGGTAAATTAGAAGAAGAAAAATGGTATACCATCACATTGACGGGGAAAACTAGGACAGTATTTTTTTAACTCCTATTTAGTTACGGTATTTATTATTTAACACAGTACTCGGCTACCACCAGAAAAACAGTGTTCAACGACACGTAGGCAGGAATAATGTCGCTGTGTCGGGTGAGACTGCAATTTGTCTCACAAAAAAGTATAAAAAATAACAAAGAATATGATAAACCTGTACTTTTAGGCTTGTAGGCACTCCCCCCCCCCCCCCACCACCATTAATGAAAAAGAAAATGTTTCTTATATACACTCATGTCTGGGATGTCCAGGTATACAGTTGACTAGTTAGATAAAAATGTTTACTGTGGTTTTTTTCACTTTAGAGACTGCTAATCTCCATGCATGCTTGTCACCACGATTGTGAGCGGCGTTTCCTGTTAATAATTTTGGGCGATAGTGCAAAAAGCGTGGTAGCCCAGATGAGCTGCGCTTACGGTGGTGTTACACGGAAATATTCGAGCATTATGATGCTAAATAAAGAAAATACAAAAACAAATAACACAGAACGCTCTCCACGGAATTTTCGGGCAAAAATATGAAAAAGATTCGGGCAAGCTACTACATATTTATATATACATTTTTTTCTCCTCTTAGGCTGCCCGAATTTTTCAGGACTTTTGCCCGAATTTCTTTTCCTCTGGAAATTGGGGGGGGGGGAGTCTGCCACCTGCCCCCGCCTCGTACGCCTATGGGAGGGGGGTTAGGGGGAGAAACTACAAATGCCGCATTTCTTCATAGTAATAAAGACACCGAATTGTTAGAGCTCGAAGCTAGAACATGAACAATTTACTGTCAAACTATATCCATCATATTCTAAAGTTCTATCATTAGGTTTGCTAAACTATATGTGTTACAGCAGAAACTAATTGCAAGACGACGCCCTCTATCCTCATTTTGTTTCCATTCTTACAATATTCGATTCAATACGATATTTGCGATGTACTCTAATTATACTTTCTTTAATATGTCGAACAAGATTAAGACATGTCACGCGGTGGCGATTTTACTGGACTGTACGCTTGTAACATGATCAGTGGTGGCACCAGCCTAGGCAATCTGGGGCAATCATAGGCAATCTGGGGGACAACTAGGGGGGAGAGGAATGTTTTATTGTGGGCAAAAAATATAACACTGATATGGTAGATGATCTAACGTGAGGGTATATGACCCCTCCCCTTAGACCCTCTCTTAGGGAATTTTTCCTCAAATAAAATGACTGGACGCAAGTGCATGGTGCAATCATTTGATTTTTTTTCACATCAATGCATTGCATTGGAAGCTGTTTCTAACACAAACGATTAGCCTAGCTCTATATATTTTGGATAGGTAAAATAATGTAATGGAAGATGTTCTCATATGATGCTCGATTGAATATACTTATGTTGAGTTGGAGTATAGAAGTTATTTTCTGTTTTTATTGTTATTGCTGTTGTTGGTTATGATTATTATTATTTTGAAATATTTGCTTACTTTTTATTTTAACTTTATATATTCCTAAAAAAAAAAGAAATTAATGGAAAGATATATTCCCTTTTTAACTTACAGAGACTGAGTGTTCTGATCCAAGGGGCGCGGACAGCTACCCTTTCTACGGATTCCAGGAATGTTGTCGGTATAATACAACACATATATAATGTGAGTCAGTAACGAGAGGGAATCATTATGGAAGGGGAGGTATGTTGGGAAAGGAGGATGAGCTAGAAAGAATTGAAAATGTGGAGAATTGGAGAACATTAAAAGATATATATATATATATATATATCTATATGAAATCTCCATATTGACAAACTTTTACCAATCAACGTATTATAAAGGGGAAGTAGTAGGAAGGGAGTTAGAATATATGTGTAAATCATGAGTTAAAGGTATAGGAGTGTGATCTCCCATTTGTGTTTGTCTGGTCTTACTAAATGATAGGGACACTAGCCTATTCCACATCTGCGTCTAACTGCACCCTCCCCCTCGGGCCCTTCCCACACACGTACCACATCCCGTCTCCGTGACTCTTCAGTTTCATTTCTTATTTTTACTAACTTCTTTTCTTGTTTATTTACGTCATCTCTCATCCTCCTCCTCAGGAGATAACAGAGACAGTGGAGATAGCTCATGATGCACCGAAGAATCTACAGCTGAAAATCACAGCTAACTGTAGTGATGACGTCAGAGATGAAAACAGAAAGGTCTGTTCGGGAATAAGTTTAGGACGTGAAGTTACCTTTGAAATAGAAATCACAGCACAAGGATGCATGCCGGATGGCGCCACTAATCAAAGGTTTTTACTTCGGTCGTTACTTCTCTCGTAAACTATATGTCATATAACACTTACTATACCTTTAGAATGATACTGAAGGCCTGTTCACAATAGAGGCCGAGGAGAAGAAAAGGGAAGAGGCTGGTGGTGGACTGAGGACTACCCTTTCTTTAATTGGAAACCTATCGGCCAACAGGTTTAACGTCCACATTTATCTCAAGTATCCTTTACGAATTATTTATCACTTCATTTTGGGGATTAGAGTCCTGCTCTCGTACATTCACTAATATATATACATTTTTTATTATATATCTATATCTAAATCTCTATATATATATATATATATATATATATATATATATATATATATATATATATATATATATATATATATATATATAATATAACGAAAATCCACGTTTACTCCAAAAGAAAATGTTATTAGAGAAAACCAGAGAAATAAGATATGACTCATAATTGACAAATAAGGAGTAAGTTTTAGAAAATATATTGGAATTTTCGGTCCCCCTGGGACCTTCGTCAGCAATACTTGGCAGTCGAATGAGAAGTACAAAATGTGACACAATGAAAGTATGACGCTAGATAAGTGTAAGTTGCAATGATGGAATTAAAACCAAATAAACCATGACTATACAGGAAGCGGATTAAGGAGCAAAGAACGGATTACATATGCTTGTAGAACTGGTAGTTGTTAACTGGTCCCAAGTCTTTGTTGAGGCCGGTGATGTGAGACTTAATACGAAAGATCCAATCGATTTCTTTACGTTTACGTTCAGTAGTTGATTTGAAGTTCGAGGCAATTAAAATACATTGTAGGTTTTTTAGAGAATGACTATGAAGATTGAAATGTTCGGACACTGGGAATCCTGCAAAATTATCACGAATAGATTTTTTGTGATCATTATTAAAACGTAAGCGGAATCGGGAGCCTGTTTCACCTACATAATTGCCCTCTTTGCAAAGTACACAATAGAAAATGTAAATAACATTAATAGAATCACAAGAGAGGGAAGGGGGTCTAAGACTAAAGTCAACATTGGGAATCTTGACCACGGTGCCTGGGGTAATATGGGGGCATATTTGGCATCTAGGTTTACCGCAAGGAAAATTGCCTGCGGAGGTGGAAACTGAGCGGGGGAGTCTGGAGGAAGTGAGAAGAAATTTAAGGTTGGGGGGTTGGCGAAATGCTAGCATGAGTGGTACCTTAAACGATTCTCCTACAGACTGATCGTCTTGAAATACAGTGATAATTTTGCAGGATTCCCAGTGTCCGAACATTTCAATCTTAATGGTCATTCTCTAAAAAACCTAAAATGTATTTTAATTGCCTCGAACTTCAAATCAACTACTGAACGTAAACGTAAAGAAATCGATTGGATCTTTCGTATTAAGTCTCACATCACCGGCCTCAACAAAAACTTGGGACCCCTTAACAACTACCAGTTCTACAAGCATATGTAATCTGTTCTTTGCTCCTTAATCCGCTTCCTGTATAGTCATGGTTTATTTGGTTTTAATTCCATCATTGCAACTTACACTTATCTAGCGTCATACTTTCATTGTGTCACATTTTGTACTTCTCATTCGACTGCCAAGTATTGCTGACGAAGGTCCCAGGGGAACCGAAAATTCCAATATATTTTCTAAAACTTACTCCTTATTTGTCAATTATGAGTCATATCTTATTTCTCTGGTTTTCTCTAATAATAATAATAATAATATATATATATATATATATATATATATATAGATATATATATATATATATATATATATATATATATAAATATATATATATATATATATATATATATATATATATATATATATAGATATATATATATATATATATATATATATATATATATATATATACAACTATCTAGTGTTAACTGCTATACTTTCTATTATGCAGCTTTATTATATATCCTATCGGTTTGGATGAACAATTAACTGTACACGTTGACGTCTACTGTGATTGTACGTGCGAGAATATAAGGGTAAATATGACTTTATTAATCGATTTAATACAATATGAATGCAAAGTAAGCGGCGTGCGCAGGACGGTGGGGGAGGAGGTAACATTATATATTTAGGTAGGGTAATGATACTTTATGATAGGTCAAAAGGCGCATCAAGGATTTGATAAAGGAATCGTGCTGCGCGCCCTTGGGGTTGTTGAAGTCGACTCCCATGAAAGGGGTGGGGTGACCGTCAGCCTACGATAACATAAAGAGGGTCGTTTAATGCACTGTTTGTTTCCCGAAAACCTAGGACATAAGATATGTTTGAACCTAGGCCAATGCCTAGGTCTGTTTCTTCTCAAAGTGACATGAAAAGCATGTCTTTCTAGCCACCCCCTTCTCTCTCTTGGAAACTGCTCCCTAATAATTTCCTTCCCCATGCCCCTCCCACTCTCATTGTCACCGCAAATGATTATGTTGACTCTACCCATGGGCGGCGATCCGTACTTCCGAGTGGGGGGGATATGACCTTGTTGACTATCTAAGCGTAGCGCCACCATTGGTTGGCGCGAAGCGTACAAGAAAATTTTGGGATTTACAAACCCTCTAGATGGCCGGAAACGGCACTTCCCGAGGTTTCCAAGCGGCATATACTGTACCCAACTTTAAAGTAGGGATATCATGTCCGAAATATCTCATAATCAGGATCCAAAATACTTTTTTTTTAAATTTCGGGTGTTATTTTGGGAAAATTGCCACTGTCAACCTTGTTTCAGGCGCTACGTTAGAATGTTCGAGGGCTCTTTTATATTATTCGATGAAGAAAATGGCCTCATGCAGGCTATTATAGGCCTATGCACATGCAATACACAATTACACATAGTTACATTCCTAGGTACCGATTGCTAGGGCATCCAGGTGAAACGTGTATTAAGCATTACCAACATGAGATTCTCAGCTGTTCGAGGGAACATGTACGTGTGAAGGCCTTCTATAGGGCCTATATGAATACTATGAGGGTGCATATATGTACTATATCAATACCGTGGGCGCAATAATACATTTTGTTGTTATAGGGCCAATGAAGCCCACAGTCAACTATTCTTGCTTTATAAAGACGGTTTATTTGAAAAGATCGCACTGCGTTTATGGTAGGCGAGAAATGAAGCTAAGAAAGAGCCGTACATTCACGATGATGCATAAATGTAGGCATGAAAATATTCTTATCCCTGGCATTTGGTGGGGGGGGGATATGGTGTATTACATCCCCTCCACCCATTTTCATGGGGGGATATATCCCCCTCCCCCCCCCAGGATCGCCGCCCATGACTCTACCTATAAAGTAAAACCTGGATCATTCGGACACTGGGAAAGGAGGAGATCTTGTATCAATTCCCAATATCATTAAGTAGTTTGCTATTTCAAATGAAGCCTAATACAATGGTATACGGTAGGTATGATGTGTAATATCAAGTATAGTAACATTTACTTACTGAAGACGAATGTCCAATAGTACACAATAACGGACATTGACATATTAGGGTTCGGATTTTAACATATATAGTGTTTGGAAGATTGTGGTGTAACTTTCCAAATGATGTTTACTGTAGTGAATACTTTATAGCCTACTTTCACTCAATACAAGTTTGTCAAATCAAAAACTACCAATTTCATTAGTGAACACTGCAGAGGGTAGAAATATTATTCTACTGCCGTGATTGGTAAAGAAACCGTTAACATGTCTATGAATTGGAAGCCTACATTTTTTTCATTTCTCGTTGTCCCATAGGAACTAAACAGTGCTTCATGCACTGACGGTAACGGTACCCTAACATGTGGTACATGCGACTGCAACCACGGTAGGTACGGAGATTATTGCGAATGCGATGGTAACAATCTTGGCGATATCTTGGACACGTCTGCATGTAAATCGTAAGTATAATGGACAGGATTACACCATAGCACTCTGAAGAAAAGTATTTTACATATACCAACCTTCAAATTGACATTAACACATCCTCCCATAACGTTCCGATATTAATAATCATAAAATAATATAATAATAATCAGCAGGTATTTTTACGACGCTTAAGCGACCACAGATGTGGGAGCAACCCGCAAGGGCTTATGGATTACGACTTACACGTCAGGTGGCTTCCAGTTCAACATTTTAACTCAAATTTGGAATCTTTTCAATTTAGAAAATCATTCTAGATGGGTAAACTGTAGATTGCTCTTGGATGAAAAACACATCTTACTGTGACCCGGCCGGGTATCGAAACCCGGAACCTTCCGATTGCTCAGCTAAGCCTAATTGCTTCAAATACCACCACCTCTATCCATTCGGCCACAGCACCGGTTTCTGAGGTGAACTCGGTAACCTTCGAGGTTTACAGGAATTACTCCCCTCCTCCCCTCCTCCCCTCCTCCCCTCCTCCCCTCCTCCCTTCCTCGCCTCCTCCTCTTCTCCTGCCCCTTCTCCCCTCCTCCCCTCCTTCAAAACTTTAAACATCAAAGCTAAACAGTGTTAATTGCACCAACACTTTTTATTTTGTTTTGAATACTTGTCCTGTCTTTCTTTCAAGTAATAACCAAACTGATGTTATCTGCTCTGGAAGAGGAGAATGCATCTGTGGAGAGTGCAGGTGTCAAGAAAAAGTAAGTAACACTAATGTCTCCATTAAATAACCCCTAACACGATGGTCCGAAAACTATGGAACGCGAAGAAGACTTTTCCAGACGTCGGAAAATTAATCTGCAACTTTTAGAGCTTGGCGGCGTCCAGGATCCAAGAAAGTGTTCACACTACATTCTGACTCTGAGGATCCAATATAGCTTTCACACTGCATTCTGACTCTGAGGATGTAATATAGCTTTCACACTACATTCTGGCTCTGAGGATTCATTATAGCTTTCACACTACATTCTGACTCTGCAGGATCCAATATAGATTTCACTCTACATTCTGACTCTGAGGATGCAATGTAGCTTTCGCACTACATTCTGACTCTGCAGGATCCAATATAGCTTTCACACTACATTCTGACTCTGAGGATGCAATGTAGCTTTCACACTACATTCTGACTCTGAGGATCCAATATAGCTTTCACACTTTATTCTGACTGTGAGGATTTAATATAGCTTTCACACTACATTCTGACTCTGTGGATCCAATATAGCTTTCACACTACATTCTGACTCTGCAGGATCCAATATAGCTTTCACACTACATTCTGACTCTGAGGATGCAATGTAGCTTTCACACTACATTCTGATTCTGTGGATCCAATATAGCTTTCATACTTTATTCTGACTGTGAGGATTCAATATAGCTTTCACACTACATTCTGACTCTGTGGATCCAATATAGCTTTCACACTACATTCTGGCTCTGCATGATCCAATGTAGCTTTCACACTACATTCTGACTCTGCAGGATCCAATATAGCTTTCACACTACATTCTGATTCTGTGAATCCAATATAGCTTTCACACTACATTCTGACTATGAGGATCCATTATAGATTTCACACTACATTCTGACTCTGAGGATCCATTATAACTTTCACACCACATTCTGACGCTGAGGATCCAATATAGCTTTCACACTACATTCTGACTGTGAGGATTCAATATAGCTTTCACACTACATTCTGACTGTGAGGATCCAATCTAGCTTTCACACTACATTCTGACTCTGAGGCTCCACTCTAAGGGGTAGTGAACTGGTTGATTATGGCTTAGTTCTCATGGAAGCTCCCAAAGAGAACTAGTCCTAAATTTTGCGGACCGCTGCGATACGATATATATATATCTATACCGCGAATATAAGCGTCACTCTTGTCTGAATGGCTAACGTAATGATGAAGTTGCTAAGCAAACGAGAAAGAAACAACAGAAATCAACTATATTGTAATTTGACTAAAAGCGAAAAAGTAAATTTTAGTAATGAATGTTTACTAAAAAAAACTTTTTTCGGTTCCAGCTTGATGGAGAGAATTTCTATGGAAGCTACTGTGAATGCAGCAACAAGAGCTGTCCGATTCATAATGGAGAAGTTTGCGGAGGTAACGTTATAAAAAGGCACCGTTTACGAATTAATATACAACAGAAATAAATCATAGCAACAAATTTACACATTGTTTTGAAATCTTGTTTATAATAAATATAAGTTGTCCGGAATTTCTTTTAAATTAAGTTCTATAAATCATGCCACTATTCACTGACTAATCAACTGATACTGTTTTCTTTATCGCTATCGATTTATTGATTTCGGTTATCGATTATCGATTTATTTAGTATTATTATATTTGGATGCACTTTTATCGAATCATGTAAAAACTAGAGCCCCCCACCCCGACACACACAACTTCAGTCCCCGATGTGGAGTAACTACATGCAACTAGATATCTCACTTCGCATAATGCAAACTGCTGAAAGCTTCCACATTTCACATTCCACGTTGTCATACACTAAAGGTACTGACAGAGGTGAGTGTAAGTGTGATGGAGGACGCGTTAGCAGATGCAGCTGCAAGCCGGGTTACTCTGGTCAATCGTGCGATTGCCTGACGAGTGACGATACTTGTATTTCTCCACAAACTGGCGTAAGTATAATAAATCATAACTTCTTCCCAACGTCATATAAATGATTAAACCGTGGTAAGCTAAATTTCCGCCTGTTATGTCAACGCCCGCCCCCATCCCCTCTCCCCGTCGAAGGTTGCATAATTCCCCGTAATTATATTATGTAATTCCCTGTATATCCCGTCTTTTCCCATGCAGCCTTGTCGACCTAGGTATGTAACCTCCTCCCTCCCTCAACCCCCTGAAGCCCACGCCCCCCCCCCAACCCACCACTCTCGCTAGACCTTAAAATAGCACACTTCTAATAAAACATCAAGCTATCTGATATCACTCATTATAGCTTTGTTAATGGACCAAGTGGCTTCAATTATTTCACAGCTGATTTGTAATGCAAAGGGTACATGTAAATGCGGTAGCTGTTCCTGTAGCTCATCAAAGTTCTATGGCCAGTTCTGCGAATCATGTGTTGTAAGTACAGTTTGTTTTCTTTTTATAACTATCATTATAACTGTCGATTAAGATATAATTTGATACATTATGATCATGCACACATGTCTTAATTGTTGTCATTTATTGAAAAGACACATCCTCGCTTATTTGGTGTGTAAAGTGAGCCGTATTCATTAGTAAAACTAATGTGTGGTTAAACAAACTCCAGCCCTGAACCATCTCAGGGGTAATTGTGCATACTTTACACTAAATGTCTATTATACTCCTAATTGTGAAACGTTTTTTTCTGGTTGAGATTTTCTTAAAGGTTAGGCTAAATTTTGTAAAGTCTTCAGTCACACAATATAAGATACTCCCTGATTTGAAAGCTAGTCAGAAAACAGAATACACATGACCAAACCTTTGTGTCATATGGAGGAAGTTAATTGTCAGATTCCATCGGAAAACATTGCTAACCGATCTTTCGCTATCCGTCTCGCGATTCATCTTGCTTGGGTGGCAACAATTAGTTTGGGGAGCGTGGGTTGATGTCATTTCCATCGGAACAAGAGCAAACAGGGAAAAACAAAAACAACAACAATGGTGGAAGGGATCCCATATGGATACCCTGGGACCTGGTCATACTTTGCCACATGTATCATAATAGCTGTAATAAACTAATTTTTCTAGCACCAACGGCCAGCCCGATTTTTGCAACTGGCAAGTTTCTTTGGTCACACGCCCACAGCCACCCACCCATACCTCCTATGTGTCCGTTCAGGGTGGTGATACAGTGGAGATCAGTGCCGAATTCTTAAAGGATCATTAAGGCACCAGAATTCCCCCTTTGCTCTTTTCTTACTTTTGGAAATCTTGAAAATAGAAAATTAGAGTGTCTGACTTGGAACTGTTCTAGGATAATATTGGATGGGGGTAGGGGTGGGGGTGGGGGTAGGGGTGGGGGTAGAGGTTGGGGCCTAGGCACGTCATTTGCCTCCAGATGGTGTAAATTCGGCACTACCCTTTATTATAATGTTATTGCTGTTTCCTCTCTTGCAGACCGAAGATTGTACCGAGTGTGACCTTCATGTTGACTGTATTAAATGTAACATTTATGAAGTTGGGCTTAGCAAGGACGAGTGTGCAATGTGCTCCCAGATCATTAAAGAAGTTCCAGTGTTACCAGACGGCAAGTTTATGTTAGCTATCTGAAGCAAACTCTGCATCAAACATAAATACCACGAACGCCAGTGCCGTCTTGTCACCCCCCACCCCCACTCAACCAACAACCAGCAAAATCAATACCCGACCCACCCCCGGATTAGATATTGTGTGGTTTCTTTTCTTGCAAAAGAGAAAGATGGCAAAACATTTCTTTTTTCCCTATTTCCATTTCTCCCATTCCCATTAAACATGTGCTGTAGCCACGGGATCGGTGGGGGGGGGGGGTTGTCCACCCCAAATACTTGTCTGACTCACCCCCCCCCCAAAAAAAAAGTGTCAGAAAAATATGTATTTTTGGAACATAGATTCGGCCTGCCCACCTGGAAAAGCATTTCCCCACAGCACCCCACCCTAAAAAAGAAAGCTGGCTACGCCCATGTGTTGTCCTCTTAACATTTCTGGTCAGGTTCTATCCAGAAATAAGGTTTCTTATTGTTTTAACCTATAGACATCATCAATACACCACAGGGACATATACTAATGAAACTGAAATGTTAAAGACTTCACACAGTTCTGCAAACTTAGGTCATTCTATACCGTTAGTATAGGCCCGATGTGAATTTTCGTTACAAATGTCACAATAGCCTTTGTTTAGTTGCCGTCTGGTATATATATATATATATTTGATTCCTGTTTTCTCTATTTTTCTAAAGTTAGACCTCTAAATAGCTATATTAACATTTATTGGAAAATGTCTGTTGTTTGTTTTCTTACAGATAATACCACATCCTTAAGGAAATGTTCATACATCGATGATGATGAATGTACAGTATTGTTCTCATACTCGAAAGATGAGATCAATAACACGATAGTGATTTACGTCAACCCAGTACCAAGTCAGTATAACGTCATAGTTAATGAAGTCAAATACCAGAGAAATTAATATGTTAGACTTATTCCTATTCGCCGAAAGTAAATGTTATCTTCGTGTTAAAAAAAAAATAGTGAACAGTTGGATTTGCCATATGCTGCATTTAACATACTACCACACTTTAAAAGGATAGTCCATTCTTTTTTTTAATTATTATTATTTTCCAACTGTGTGTGCATATCGAAAATGATTTTGCCAGAATGTCTCAAAATTACATAGCAACGCAGCTAGTCGCTTTAAATATTAGTACTGTGGTGCGTATTCCATTCACTTCCCATCAGGCCCGTCACCATGGTGACTATTATATATATCTAGTCACACTAAGTTATGAACTCTACATGTATCATATATCTAGATCTTAAATGGAAGTTTTTAACTAGGCTGATGAACATTTTTTTTTTGAGGGGGGGGGGGGGGTATTTATTCCAGAGTGAAGTAGGCCAACACGAATTGTCATATTTTTGTTGTTGTTTTTTTCGTTGTTTCAGAGTGCTCTCCTACCAAAAAGACTGGTCTTCCTATTCTAACACTTATTATAGGGATATCTATGGCAATCGTGTTATTGGGTGTAATATTCATCATTTTATTCCGCACTTACACCTGGTACCTAGACAAGAAGGAATACGAACAACTAATTCAGGAACAGAAAAATGTACAATGGCAAAAGGTAGGTATAACTGTCAAATATTAAGAGATATTCGCTGCTTGAAGTTGATTTCCTTAACAAAGTTGCTGGACATTGCCTGCATCTTTAGACCCACAGCCAGGTCGTCCTCATAGCAGTTTGTATGACGAAGATAGAGAGAACATTAACAGCTAAAGCGAACTTTAGAAATGTATCGCATATTTCAAAGATAAAACAAAATAACAAGAAGATGAAACTAGAAAAAGTAGACGTTTTGGAGATATCCGTCATGATGACATCACAAAACACTGTAGAAATACTGGTATTGGTTTAAGTGTCAACAGTCTGTATGTCGTTTCACTGTTTCACTCCTTGCAAACATGAACTCAGGGAAGTTTAATATAGAACTGTCCTTGATTAAACTTGCATGGTTTTCGCCAGAGAGCTTTGATACAAACATTGTGCAATTATTTCCATGGCTTTTAGTAGCACAAGTTTAAATGTTGCCGTGTATTAGATCTGTTTAACAATCTAAAGTATTTGGAAGAATATCCCGTGGCCATCGCCCTAATCAAGAATTGTCTTAAGAGCTGACCATGGTAGTTTAAGAGGAAACAATGATACTTTTTAAGAAAAGTCGCCCAGGAAAGAACCTGGGAGGTTAAGAGGGAAGAACGATAATAGTAAATCAAATGGGATCAATTCAAAATAGAAGTTAAGGAAGAAAACAGAGGGAGAGGATATTTTGGGCTACAACTGGAATCGAATCAGTGAACTCATCCAAACAAGTCTAAGGCATCGGCAATCCAATGTTACTATAAGTCGTTTATTTTTTTCGTTCTTTTTTCTTCTTTCTATGTTCTTCATTTTTCCCGTTTGTGATAAAATGCTTCAAATCTGTTGTACGATAATACAAAATGATAGTACAATGCTAGAAATGACAGAAGTAGAATAGTGTTTGTGTGAAATACCGATTCTGTTTCAACCTACCGAAAAAACCCCAGAAGATCATATGTTTCACACTTAATACGTCAAGCGCGATTAATGGTTTTATTGAACCTTAATATATCTTATTCCACAATGATCCAGTGGCGTGCGCAAAGTGAGGGGTTTTCGCTGGGAGATCCCAATTCAATTCCCTCCCAACTCCCAAGGCCCCCTTCATTGGAGTCGCCTTCAACGACCTAAGGGCCACACTCCGTCCTTTTATTAAATCCTTTATTCGCTTCTGGCCCTTCTATGAAAGTTCAGTCCGTACCTACCCTACCGCGCCCCCTCACCTTTAAAGTCCTGCACACGCTTCTGTGTCACTTGCTCATTGTCTGTACTAGATCATTCTTACTTGTTTAACCAACGTTTCTACCTTTACTGTTCATTTCAGATTGATAATCCATTATACAAGCAAGGAATCCAAACTTTCAAGAATCCAATGTACGGTAAAGCTGCTAGTACAAAGCCGTGAATTAAAACCCGGGTGGTCAGAGACAGCGGTAAAACTGTATCTACACACTGTTACCAATAGCCGAACTCAATTTTCGCATTTGTCGTACATATTTGTTGTAAATAGTTTAGCCTATCATATTTTTTATTTCACCGATTATTCTTTATCAGTGGCGTAACTAGGCCTGTGCGGCTCCGGGTGCAGGCTCGGTGACAAATAACTACCAATCTGCTCAAGCTGGCCGCCGGGCGTAGGCCAAAATGGAAAATCAAACGAAATCCTGTCTTCGAAAGAGTGCTATCTCCGGGCATCTAGAGGTGCCAAACCCAAACCTTGGTTGGAT
>TCONS_00034275	evm.TU.Chr20.282
TGTTAACGTGAATTGTGAACTGTTCACACGCTTATTCGGTGATATATATATATCGTAGCGAAAGTAGTTCCCATTTATTAAATCGAAACAGTTAGATAATATCCTTCAATGCCTCCTACCTCTGAGGTCTGGCTTTTGTCTTGCTATCTACAGCAATGAAAGCTCTGTGTTTAAGCTTTTTGTCTCTTCTAATGACGACACAAGTTCTAGAATCCAATTGTGAAGAATGTCCCTCGTTATCAAAGACCTGTCATGAATGTATATCCATGCCTGGTTGTGCCTGGTGTAAAAATGAAACCTTCCTTGGTTCGCGATGTGATACTGTTGAAAGCCTCACTATAACTGGATGTTATTCCTACGAAAATCCAATGCCAATCTTTGAATCACCAAAGAACGAAGATGTAACTGACGGGACATACCTTAACGATGAGGATGAGGAACCAGTCACTCCGGCTGTACAAATACAACCTCAAGAAATCCGAGTCAAATTAAGACAAGGAGAACCTCACAGATTCACAGTTAAAGTACGTCAAGCTCTGGATTATCCCGTGGACCTCTATTATTTAATGGACCTTAGCTACTCAATGGGTGATGACCTTACCAAACTTAAAGTTTTAGCTGAAGCACTCGGGGACAGCATGAAAAAACTTACCCGTAGAGCGAGGTTAGGGTTTGGTTCCTTCGTGGATAAGCCTATACTACCATACATCGACATCACAAGCAGTGCGATAGATGAACCTTGTCGGGGCTGTTCAAAGGCTTATAGCTTCCGCAATGTTCAACCATTACACAGCAATGTGACTGAATTTGCGACAAGAATAAATAACGTCAGTGTATCAGGAAACCTTGACATGCCAGAAGGAACATTTGACGCAGTAATGCAGGTCTCTGTCTGTAATGAACAAGTAGGGTGGAGAAAGGAGGCAAGAAAACTGCTTTTGGTGACCACAGATGCATCTACCCATATCCAGGGTGATGGAAGGATTGGAGGAGTATTTACACCGAACGATGGAGCGTGCCATATCGATGAATACGGAGTGTACAACCAGTCCCACTTATACGATTATCCCTCTGTTGCATTCCTGAACGAAAAATTAGTCAAAAATAATATTATTCCAATATTCGCCGTACCATCTTCTGCAAGAGAGGTATACAATAGACTGAGTGTTCTGATCCAAGGGGCGCGGACAGCTACCCTTTCTACGGATTCCAGGAATGTTGTCGGTATAATACAACACATATATAATGAGATAACAGAGACAGTGGAGATAGCTCATGATGCACCGAAGAATCTACAGCTGAAAATCACAGCTAACTGTAGTGATGACGTCAGAGATGAAAACAGAAAGGTCTGTTCGGGAATAAGTTTAGGACGTGAAGTTACCTTTGAAATAGAAATCACAGCACAAGGATGCATGCCGGATGGCGCCACTAATCAAAGCTTTATTATATATCCTATCGGTTTGGATGAACAATTAACTGTACACGTTGACGTCTACTGTGATTGTACGTGCGAGAATATAAGGGAACTAAACAGTGCTTCATGCACTGACGGTAACGGTACCCTAACATGTGGTACATGCGACTGCAACCACGGTAGGTACGGAGATTATTGCGAATGCGATGGTAACAATCTTGGCGATATCTTGGACACGTCTGCATGTAAATCTAATAACCAAACTGATGTTATCTGCTCTGGAAGAGGAGAATGCATCTGTGGAGAGTGCAGGTGTCAAGAAAAACTTGATGGAGAGAATTTCTATGGAAGCTACTGTGAATGCAGCAACAAGAGCTGTCCGATTCATAATGGAGAAGTTTGCGGAGGTACTGACAGAGGTGAGTGTAAGTGTGATGGAGGACGCGTTAGCAGATGCAGCTGCAAGCCGGGTTACTCTGGTCAATCGTGCGATTGCCTGACGAGTGACGATACTTGTATTTCTCCACAAACTGGCCTGATTTGTAATGCAAAGGGTACATGTAAATGCGGTAGCTGTTCCTGTAGCTCATCAAAGTTCTATGGCCAGTTCTGCGAATCATGTGTTACCGAAGATTGTACCGAGTGTGACCTTCATGTTGACTGTATTAAATGTAACATTTATGAAGTTGGGCTTAGCAAGGACGAGTGTGCAATGTGCTCCCAGATCATTAAAGAAGTTCCAGTGTTACCAGACGATAATACCACATCCTTAAGGAAATGTTCATACATCGATGATGATGAATGTACAGTATTGTTCTCATACTCGAAAGATGAGATCAATAACACGATAGTGATTTACGTCAACCCAGTACCAAAGTGCTCTCCTACCAAAAAGACTGGTCTTCCTATTCTAACACTTATTATAGGGATATCTATGGCAATCGTGTTATTGGGTGTAATATTCATCATTTTATTCCGCACTTACACCTGGTACCTAGACAAGAAGGAATACGAACAACTAATTCAGGAACAGAAAAATGTACAATGGCAAAAGATTGATAATCCATTATACAAGCAAGGAATCCAAACTTTCAAGAATCCAATGTACGGTAAAGCTGCTAGTACAAAGCCGTGAATTAAAACCCGGGTGGTCAGAGACAGCGGTAAAACTGTATCTACACACTGTTACCAATAGCCGAACTCAATTTTCGCATTTGTCGTACATATTTGTTGTAAATAGTTTAGCCTATCATATTTTTTATTTCACCGATTATTCTTTATCAGTGGCGTAACTAGGCCTGTGCGGCTCCGGGTGCAGGCTCGGTGACAAATAACTACCAATCTGCTCAAGCTGGCCGCCGGGCGTAGGCCAAAATGGAAAATCAAACGAAATCCTGTCTTCGAAAGAGTGCTATCTCCGGGCATCTAGAGGTGCCAAACCCAAACCTTGGTTGGATTGGGGGGGGGGGGGGGGGATGTCGACTCTAGTAAACTATTGACATCGTCGCACCGAGGAACTGGTGAAGTTCCTTGTTACGCCACTGATCACAATATGTACGTTTCACTCCGTTAAATAGACAGTTGATTGCATAATAATTGTACAATAGATGACCATTTAAAATTAAAACATTGCAATTAAAAATTGCAGTTAAAAATGGCAAAATTGCAAACTAAAACATTGCAAATTAAAACATTATTTACCTCCAAGTATTCTCAGAAAACTGAATATAACTCTGAAATCAATCAAAAGATTAAATTTATTAAAAACTAAATGATATTATAAGAGTCCAGCTTGCAACATTTGCATATAAAGCATGGAATGGATTGCTACCTGAAGCTTTTAAAGATTTTATTTATAGTAATAGACTAATCCACAACCATCAAACACGCCATTGTATTAATGCACATGTTTTATCCCATCGAAGTACTATTGGTTCTTTAAGCCCTCGTATTTGTGTCATAAAAACGTGGAATAATCTCCAAGACAATGTTAAGAATAAGCCTTCATACCCTGTATTCAAAAGGAATCTCCAAACTGATATTATTTCTCACTATTGATGGATTGTTTGTAATTTAGATCATTATAAAGATTGTTAGAATTTTTTATTAAGATTATTAATTTCAATTAGCGTCAATTCTATTATTACATCATTGTAGATGATACTATTAACTTTTCTTTTTCTATTCTTAAGTTTTCTCTCTCTTTTTTTTCTTTCTTTTTGGGAGTCTCCTACTTTGTTTCCTTGCAGGCTTTATAGGAGACTTCCCTTCACACTGTAAAATGTGATGAAACAAATAAATATACAAATACAAATATACAAATTTACGATTCATATACTTAGAAACATGATTTTGAGAAGCAATTCAAATATAACTTATACCATAAGTACTATGATAATATTGCCCATAGATGTACTATCACGCAAGGTGAAGATGAGAAGGGATAGTGTCTTCTAGATCCATGCAGAGGTATATAGTTCTCTTTGCAATGGACCCTAATAAACAAGCTAGATCCAAGTCCATCCTTCCCCCATCCCTCTGTCCCCATCTCTCAGCCCCCTCCTATCCTCCCGTTTCACTCCACTTTGCAATATAAATAGTAATTGATAGTACACACTCACATGCATGTGATGACACCGTCCACCTGTCTACCAAAGTTTCTTACCGAAATGGACAGAATATTACTAATTTTTCATGTAACCTTTTTACAGTAACAATTATAGACACGTGACAATGTAATATAACTTGTTATAAGAATTACAGCTATTTCATAAGTCATGTTGATTCCGAACTAACTAAAGAAAATTCTTGGTTCCAGTGTATCCATATTATTGTATGTATTGGCTTATTTTCTTGGAATTTTAACAGCGACCTTGTTATGATTATTTTGGAGATCTGTTTAATCCCAGAAAAAAACGAAATCTCATAATACAAGAAAGCAACTACGGAAGAACAACGCTATTAATAAAAGTTAATAATAGAA
>TCONS_00034276	evm.TU.Chr20.282
AGGTATCCAGAGCACAAGGCAATGTTCAAATGCGCTCCCAAATAAAGGGTCTAACTGTGATATTTCTCAAAAAGGATAGTTTTTAACTGTTTTTTGAGATCCGTCTTACTGGATGGAGAAATAGGTGCCTCTTGTTTGGCAATGAGATTGTTCCACAGTCGTGGGGCCATCACGGAGAAAGCTCGCCCGCCAAAGTTAGTTGAATGAAATGATGGCTCCGCAAGCAAATATTTATTTGGGGACCTCAGCGATCTTGGTGGAATGTAACGATGGACTAATTCTGCTAAGTACAATGGAGCTTCCCCGTTGAGTGCCATAAAGGTGAGATACAAAATTTTAAATCTATTCTTGCACGTACAGGTAACCAGTGAAGTTCACGAAGTACAGGTGTTATATGGGCTCGATTGAGAGTTTTCGCAACAAGGCGAGCAGCATTGTTTTGAAACATTTGTAATTTATTCATCAACTCATTGGTGATCCCGTACAGAAGGCTATTGCCATAATCCAGGCGAGACATTACAAGTGCCTGCGTGATCGATCGTGTCGCACTTTTGCTGAGCTGCCTTCGGTCTAAGGCAATATTTCTGAGATGAAAATAGCCCGACTTGACGACAGAGTAGACATACGGCCTAATAGACAGCTGAGGATCAAACAGGACACCGAGGTTACGTACAGGGGCTCCGGAGATTTTAACATCAGCCCCAGCTACTGTGATTGAATCAATGTTCACTAGTTTGAGACGTTGGGGCGTACCAACTAGCTTTATTTCAGTTTTCAATGGATTTCCTTTCAGGAAGTTGTCAGTGAGTCAATGCTGAATTTCATTTAAGCAGCATTCCAACTTTAGGCATTCTTGATGCACCTGTGCTGGACCTTTGATCTCTCTAATAACCGTATATAATTGAGTGTCATCAGCAAAACTATGGCGGTGTATTTTGCATAGGAGGACGTCGTGGTCCACGGTATCGAATGCTGCACTCAGATCTTGTAATACAAGAATGACGATACCACCACCATCAAGCATACACCGAATATCAATTTGAACACGCAAGAGTGCAGTCTCAGTGCTGTGGTGCGGTTTGTAGGCAGACTGGAAAGTGTCGTGTGGATTATGAGAGTATATATGCTCATTCAGTGGTGAGGCAACGACTCTTTCAAGTACCTTAGATAGAAATGTTAGGTTACTTACAGGTCTATAGTTCTGGAATATTTCTGGGTCTGCTGATGGTTTTTTCAAGATCGGAGTCACCAGAGCAGTTTTCATCGACTCCGGCACTACACCAGATGCGAGTGATTTGTTGATAATCTTTGTCATCACTGGCAGTATATTATCTAATACCGGTACATCTATCAGCATCCAAGTTGGTAGTGGGTCTAAGCACATGACTTACAAGGTGATTGTTTCACAATTTTGCGTATCTCATCATCATTAGATGGTCGTAGACTCTGCAGTGAGCAGTGACCAGATTGCGTACCCACCTGGGTGCGAAGTAGATGACAGGATTCAGCCCCACGTTGCTGCGACTGAGGTAGAATGGCCCTTATATTCTCCACTTTTTCAGTGAAAAGGACATGAACTTGTTGGCAAGATCCTTAGCCTCAGAATATCCGATGTTTACTCTCTATCAGTGGCGGAGCTAGGGGTATTGGTCAAGAGGGGCGAGAATTGTCTGTAGGGGCGCTTTCGACACTATCTAAGCGGAGCGCCACCACAGGTTGAAGCGTAGCGTACAGGAATTTTTTGAGTAAAGATACTCCCTAGATCGTCGGAAATGACCCTTTCCGGGCCTGGCTAATTTGCAGATTAACGAAGAATAAATAGGTGTCATCGCCAACAAACTGTGACAAATGTCAATAGGTAGATGAGAGCGCAATAAAAAAAGTCAATAATCGCGAATAAGTAAACATTGGTAAAGAGCTGAAAAGGGCGCCAGCGGTCCATTTGAGTCCGTCAGGTGGGCATCCGCCCCCTGACTATATGGACGCTCCGCCACTGCGCTCTTGATCGTGGACAGTAATCTAAGATAACTCTATGGCATTTTTTACGTGTACAGCGTTGGGGCGTGTAGGGGGCAGGCATGACCAATTCCGGCAGTTTTTCTTAATGGGGGAGGGGCCGACAAATATGGTGAGGCTAGGCCGCCGGTCCCCCGTGACTACACCCGTGACTACCACAGCATTCTGTGTTATATCTGTTGTTGCTGTTCTTGCGTATGCTATACTGTACTTGTTGTTGGTACTTCCTTCGTTATATTATCACATATTTATTATCATCTGTTATTATCATTTTGGTAGACCGCTTTAAATCATGTATGTTGAAAATGATGTTTTTCGAGGGGTCTGAAAAAAAGACAATTCTGTTTGATTTTCCGTCAAAGTTTCGGGGAATATACGCAGACGTGTAATTATTGTTACATATGGCAGGAAGTATTCATGGCCAAAACTTCCTGAATTCAAATCTCGTTGTGTATGTATAGTAACTGATTTACAACCCTGCATTTGACTATATAATAAACGACAAAAGTGTTAACGTGAATTGTGAACTGTTCACACGCTTATTCGGTGATATATATATATCGTAGCGAAAGTAGTTCCCATTTATTAAATCGAAACAGTTAGATAATATCCTTCAATGCCTCCTACCTCTGAGGTCTGGCTTTTGTCTTGGTAGGCCAACTATGTTAAATATCGTTCATAGCTAACATATTTACTTATATTGTATAGTTTAACATACGATATTGAACACATAAACGTTAATGGTGACGATAATTTCTCAACAGGGCGAGCAAGAGGATTTTTATAATATTTTGTTTATTATACACGGATTATAGATTGGTAAGTTATTAATTAAAGGCATTGAGCTTTCTCACGGATTTATTTTCCGATAGCGATGTGTATAACTTAGGTTTTTTATTAATGTTCGTTTTTCTTTCTTTTTTTACCCACAGCTATCTACAGCAATGAAAGCTCTGTGTTTAAGCTTTTTGTCTCTTCTAATGACGACACAAGTTCTAGAATCCAATTGTGAAGGTAAGTAGATTCGGTAGCATAGTAAGGCTCTTTAGAATTACATTTTGAGAAAGTATATCTTGCCCGTGTTTAAGGAGTTATTCACATATATGGTATAACAGCCCAGTGCTGTACCCAATGTGTCCAGTTAATGTACCAAACAGTGCTCTTAAATGTACTTATGATACCACATATGCATGTTGTATAGGCACCTGTATACAACAAAGCTCTAGGTAACATCCGGATGTTAACTTGACACGTCTTTTTAAGTCTAATCACTTCTCAGATGTGACTATCTTCGTTTCGTTCAACAAAGCTTCAATAAAAATTGTCTGTTCACAGTTTGTTTCACCTTTAGGACTCACTGGATGATGTTTGTATACTCATGTTTGATCTTTCTTTACAGAATGTCCCTCGTTATCAAAGACCTGTCATGAATGTATATCCATGCCTGGTTGTGCCTGGTGTAAAAATGAAGTAAGTAACACTATGATTTGCAAAAAAATATTCTCTAGTCTGTTGTTTATACCTTCAAAGACAATTAAGCATAAAGCTAGAGGAAGGGGGGAGGGCGATATGATGGTCTCAGCCAGGGATATTGGCTTACCTGCGTACCGGCATACGGGTATACCAGCTCCAAACAGCTGTGCCACTGGATTCAAGGCTCTGAAGTCGTCGATTTCCTGTTGTTCGAGAAAGGTGCTTTAGTTTTGCCCTGTTTGTTGTCAAAGCTCTGCCATTGCGCCGGTTGGGATTACTGGGCTGGTAGTATGGTATTTCCCCTGTTCGCACCCTAATCTCAGCGTGTATATGATAGTTAAAACTTTAAATGGATTAGGTATGTAGGGATCGGCTGGTTTGGTTAATTAAGTCTACTGTTACGATCTAAGGTATATGCAAAATATAACTTGAATAACTTCTCCCTTGCAGCTATTGTTATTATGCGTTGTGACTATAAGTAGCTCAAGGGAAGGAAGGACGGGGCTGCACCTTTGTCAAGGCTGGATTCAGCTCAAAATACTTCAAGCGAAACAGATAAGCAATTATTTTATCTGCCCTTCTTCCTCCTCCCGCCACTGCCCCAGCCCTCACCGCCATTATATTGATATATATATATATATATGAAAATCGTAATGAGTTGGAAAATCAAGAACAGTGAAAAAACTTTCAGCCTTCACCGGGATTCGAACCACGGGCCTTCGCTTCTGTACGCGGACACCCTAACCATATATATATATATATATATATATATATATATATATATATATATATATATATATATATATATATATATATATATATATATATATATATATATATATATATATATATATATATATATATATATATATATATATATATATATATATATAAAATCCAGAACAGTGAAAAAACTTCCAGCCGCCACCAGGATTCGAACCCGGGCCTCCCACTTTATATGCGGACACCCTAACCACTAGGCTATGGACGCTGATTATATGACCAGAAGTTCGAAATATATATTGCGTCCGCATATATGCCGGAGGCCCGGGTTCGAATCCAGGTAGAGGCTGAAAGTTTTCCAACTGTTCTGGTGGATAATTCCAACGCACTACAATTTCAATTATACTGTATATGTTTTAAATTATATATATATATATATATATATATATATATAAATGAAAATGTAATGAGAAGGAATATATATATATATATATGTGTATATATATATATATATATATATATATATATATATATATATATATATATATATATATATATATATATATATATATATATATATATATATATATATATATGTATATAGTAAACATTTCACGTGTGTTTTTTCCCTCTGGTATAGACCTTCCTTGGTTCGCGATGTGATACTGTTGAAAGCCTCACTATAACTGGATGTTATTCCTACGAAAATCCAATGCCAATCTTTGAATCACCAAAGGTAAGGTATTAAAGCCAAAACAAAAGACACAAGCAAGCAAACAAACAAACAAACCCTGTTAAATATCATTCTATTTGACTATAACTTTGATGAAGTGTTAAAACGAATGAATTTCTTTCTGTGATGGAAATCTGAAAACAAGGTGTTCCTAAATTTGTTGAAAACACTTCTTAAGTTCCAAAGATTACGTCGCATAATCAACGTCCTTACCTATGATGATGATGATGATGATGATGATGATGATGATGATGATGATGATGATGATGATGATGATGATGATGATGATGATGATGATGATGATGATGATGATGATGATGATGGATGGCGGATGATGGATGATGGATGATGATGATGATGATGGGTGATGGATGGATGGATGGATGATGATGATGATGATGATGATGATGATGATGATGATGATGATGATGATGATGATGATGATGATGATGATGATGATGATGATGATGATGATGATGATGATGATGATGATGATGATGATGATGATGATGATGATGATGATGATGATGATGATGATGATGATGATGGTGATGATGATGATGAAGATGATGATGATGAAGATGATGAGGAGAAGCACTCTCCAATGAACTCATCATTTTGGACGGACCCTTTCAAATTGGGTCAATGTACATAGGCTATATATCAGGATGAAACATCAAGAAGGGGTGGGAGGCGAGGGGTAGAAGCGGAACAGATTTTAGAAAAAAGTTACTTTATTCCAAAATCAAGAAAATTAAACTTTGGGCAAAGCGATCTGACCTAGGTCCAATGTGTGTATGGTAGGCTTGTCGTAATATATTACGTTTAGCTTGGACAGAGAATAAAAATCATCTTTTGGTTGCAAATGTTTTAGTATAATATTAAAGTCAATATAGCATCATTCATGTCGATATATATCAGCCGATACTCATAGCTGGTATAGTAACTACTGTCCATATCTTGCAACACGTGTTACAATGTTGAGAAAACAAAGATATATATATATATATATATTTATATATGTGTGTGTATATGTGTATGTGTATATATATATATCTATATATATATATATATATATATATATATATATATATATATATATATATATATATATATATATATGTATAGTTCAAATTTGGAGTCATCCATGCAGAGCTTTATTGTGGTTAATTGTTGTTGCTCGAGTTAATTGAAACTCTTCAATTAAAAAGGTTAACGCAAGAATGATATAAAATAAATTAAACAGTTTTTTTTTTGTCAAAAAATAAATGATAATAAAACGATCTTGCTTTCGGCATTTACTTAGCCAGTGTATGTTATTATACAAAAATATGTCGCTACATTATAAATGGTAGAAAAACAAATCACACACTGTCACTGTCTGTTCTATTTTGTTTTAAGTGGAGGAAGTGAGTTTTCTTTTTGGCTGATACTATATGAACCTTTACACTTTTCACTCTCAAATGTTTATTTTCAATTTCATATTTGTAAATCGTGTGATTGCACCAACAGAACGAAGATGTAACTGACGGGACATACCTTAACGATGAGGATGAGGAACCAGTCACTCCGGCTGTACAAATACAACCTCAAGAAATCCGAGTCAAATTAAGACAAGGTATGCGATGTCCAAATATTGATAGGGGATCCAAAAACAATACTTATCACTTCCTATGTAACCCATGCACTCACACACTGTTTTTCTAGTAGTTCTTCTATTCTTGTGAGAGAAGGAGGTAAAACACGGTAAATGTTTTCACTTTCAATGAGCCCTAAATGGCTCCTAAATATACCTTGGTTGTATAAACAGGCACAGATCCAGGAGTTATTGGCATACACCCACCCCACCCCACCCCACCCCACCCCCATCTTGTCCGTCCTTCGACTCATCCAACAATTCAATACAAACTATAGTTATTAGTACAATCTTGCGTTAAGACCCTATAATTATATACCTTAACTATATAGTCTAAATATGCATCAGGAAGGATCATTTTACATCTAACAATTTGTTATATGGAAGAACTCCAATACCTTCCTTCTCCCTATACATGGGAATCGGTAACAAAGACAACAGGGCCACACCCACGTCTTTAAATTGAGAAGGGGAAGGGGACATCGTCAGTTGGGGGAAATGGTTCAGTATAGGGGGTCCTTTTCATTTTGCTGGAGAAGAATTACACCACCGCCTTTACAATCAAAAACATGCATTAAAATACACCATATGACGTCTAATTATGTTCAATTTTTTGTTTAATCTAGAATTCAATAGAATCAATTGCCCCTAGGCAAGGGCGGCGGAACCGGGGGGGGGGGCACAGGGGGCACGTGCCCCCCACTTTTCCTCAGGTTAAAAATGTGCCCTTTTTCTACATAAACATTTCTATATAAAAAAGAGTTTACAAAGCAAAACCCACGTCGAATGAAATATTTCGGGAAGTTTGAAATGTTTACTACCACAGGCGTAGGAGCCCAATTTAATTTGGGGGGCTGTAACGACTTGCCCGAAAAATATTACCAAAATTTTTCGCGCGCTACGCACGCGTTCAACATGTTAACGTGCATATCATATAGGCATGCGTTGGTTATTACATCGCATGCCAATAATATACAATCATTTACCGTGTTATAAACCCTTCCAAGTTGGTTATAATTATTGGAAAGTCGTTACAATAATAATGATCATAATAATATCAGTTTAACTATTGAAAAACACATAGAAAATTATTTTTCTTTCAGTATTTTGACATATTTCATTTGCTTTCATGTATGTATCGATCGCGTGTGCAGGGACTTGGACTTTATAATGATTTCACCTCATTTTGTCTTTTTCCTTGTTTCCCAATTTGCACATTAGATATTGCAGTGCTAGTATGCATTGTTTCCTTGAGGGGGGGGGGGGGTGGCGTTGATGGAGTGATGTGTATACGCAAATAAGATAATACAATAAGAGTTATAAAGGGTACTAAATATCAGGCCGCATCAGTCCAATCGAATTTCTGCAAAGTGCCCTTCGACGTTGGTGCCCCCCCCCCCCAGATTAAAAGTGCTTCCGCCGCCCTTGCCCCTAGGTCCACGCCTTCTTCTACATACAGTTCTGCATTCGCCACTGGCCCTTCCATATATTTCCCTGTACCTAAATCAATCGGGGTTTTTAGAGGTTGCTATCCCCAACCAATACATGCACCCCACCCACCCCATCCACAATTTTGAAATCATGTGCACGCCACTGTATTCAAAGTTCACGTACAATCCTTGTGGTTTACGTCAGTTTGCAAATTGCCCAAATCTGTTGCTTAATTTCTTTTCTATTTTTTTCCCTTTTACCCATGAAAAGGAGAACCTCACAGATTCACAGTTAAAGTACGTCAAGCTCTGGATTATCCCGTGGACCTCTATTATTTAATGGACCTTAGCTACTCAATGGGTGATGACCTTACCAAACTTAAAGTTTTAGCTGAAGCACTCGGTAAATATATACTTTAACTAAAGTTTGTACCAATCCGGAACAATACACCATTTAACTGCATTTTTTATTCCAATTCCAATTGAATTCTTTATTTTACAAAACAAACGTTACAATCCACCATTGACCATTGAACACTGCAGAGCCAGCAACATATATTAGGTGATTGCCACCACGTCTGTCATAGTGGCTAACAGACTATCCTGTATATAATTTACATATTATACATCGAATTTACATATCAAAATTGATTATGGGCTATTATACTCAAATGATTTATGGAGTTAACACAGGTAAGCTTTAGGCAAATACATACACAGTATGCAGTGACATGAAGGAGAACATACACTGTGTATAATAGCATTAAACACATATAAGTAACTAAGTTAAACATCATTGTTGCCTCGAATGCAAACAGCTGTTTGACGTATGTTAATTTGCGTCACGTGATGTTTCCACTTGATATACCCAATATTGATTTACACTTGTCAGCTTTTTGAGGCTTTCAGATGTATCCCAATATTCCATCCTCCCTCAGTGTCAGAGTAAATGGTGATCATATACAATAATAAAGGTATGATGTATTGGCCCCAAATATGCTAGATGGTCACCTTCGTTAACATTTTAAACTGTTTTTATTATAACCTTCGAAGAAATTTTTTCTCACTGGAACATTAAGTTATCTTGTGTGTTCATTAAAATGATCTGAGAACAATTTGGAGAGTAAAGACCTCCAGAAAAGTACTTTTCGAGTTCGAGTTCGAGTCACTTCAAGATTAAAGTATGTCGTCCAGTTACATGGTTGTTGACAATTCATAATCATGGACGTTAAATATGAATCTAAGAGACTGACTTCGGTTAGCTTGCGGCTTTGATAAGCCAATGAGGCTTCTTGGCGAGTTCCTGCTTGCAGGAGGATCTAAAATACACACAAACATACATATTTTTTTCGGAAACTTCGAGTAATTATAGCGTGCTATAATTTGGGGCCTACACAAACTACCTTTAAGCGAGTTCAGCCGCCTTGAAGTATATCCTATCGAGAGAATGGGTTCATTGTAAGCCCGAAAGGTTCTTTTAACTTCACTGACTTCATTCCATGCTCACCTTTGTGTTGTGTAGGTATGAAGTCTCTGAATAAAAAGAACCGGTATATTGTTCTATATTGAGCACCATATAGTTCATCTAGTAACATTCAGCGTGTGACTATTTCTACTCTTTCTTCATATAGGGGACAGCATGAAAAAACTTACCCGTAGAGCGAGGTTAGGGTTTGGTTCCTTCGTGGATAAGCCTATACTACCATACATCGACATCACAAGCAGTGCGATAGATGAACCTTGTCGGGGCTGTTCAAAGGCTTATAGCTTCCGCAATGTTCAACCATTACACAGCAATGTGACTGAATTTGCGACAAGAATAAATAACGTCAGTGTATCAGGAAACCTTGACATGCCAGAAGGAACATTTGACGCAGTAATGCAGGTCTCTGTCTGTAATGAACAAGTAGGGTGGAGAAAGGAGGCAAGAAAACTGCTTTTGGTGACCACAGATGCATCTACCCATATCCAGGGTGATGGAAGGATTGGAGGAGTATTTACACCGAACGATGGAGCGTGCCATATCGATGAATACGGAGTGTACAACCAGTCCCACTTATACGATTATCCCTCTGTTGCATTCCTGAACGAAAAATTAGTCAAAAATAATATTATTCCAATATTCGCCGTACCATCTTCTGCAAGAGAGGTATACAATAGACTGAGTGTTCTGATCCAAGGGGCGCGGACAGCTACCCTTTCTACGGATTCCAGGAATGTTGTCGGTATAATACAACACATATATAATGAGATAACAGAGACAGTGGAGATAGCTCATGATGCACCGAAGAATCTACAGCTGAAAATCACAGCTAACTGTAGTGATGACGTCAGAGATGAAAACAGAAAGGTCTGTTCGGGAATAAGTTTAGGACGTGAAGTTACCTTTGAAATAGAAATCACAGCACAAGGATGCATGCCGGATGGCGCCACTAATCAAAGCTTTATTATATATCCTATCGGTTTGGATGAACAATTAACTGTACACGTTGACGTCTACTGTGATTGTACGTGCGAGAATATAAGGGAACTAAACAGTGCTTCATGCACTGACGGTAACGGTACCCTAACATGTGGTACATGCGACTGCAACCACGGTAGGTACGGAGATTATTGCGAATGCGATGGTAACAATCTTGGCGATATCTTGGACACGTCTGCATGTAAATCTAATAACCAAACTGATGTTATCTGCTCTGGAAGAGGAGAATGCATCTGTGGAGAGTGCAGGTGTCAAGAAAAACTTGATGGAGAGAATTTCTATGGAAGCTACTGTGAATGCAGCAACAAGAGCTGTCCGATTCATAATGGAGAAGTTTGCGGAGGTACTGACAGAGGTGAGTGTAAGTGTGATGGAGGACGCGTTAGCAGATGCAGCTGCAAGCCGGGTTACTCTGGTCAATCGTGCGATTGCCTGACGAGTGACGATACTTGTATTTCTCCACAAACTGGCCTGATTTGTAATGCAAAGGGTACATGTAAATGCGGTAGCTGTTCCTGTAGCTCATCAAAGTTCTATGGCCAGTTCTGCGAATCATGTGTTACCGAAGATTGTACCGAGTGTGACCTTCATGTTGACTGTATTAAATGTAACATTTATGAAGTTGGGCTTAGCAAGGACGAGTGTGCAATGTGCTCCCAGATCATTAAAGAAGTTCCAGTGTTACCAGACGATAATACCACATCCTTAAGGAAATGTTCATACATCGATGATGATGAATGTACAGTATTGTTCTCATACTCGAAAGATGAGATCAATAACACGATAGTGATTTACGTCAACCCAGTACCAAAGTGCTCTCCTACCAAAAAGACTGGTCTTCCTATTCTAACACTTATTATAGGGATATCTATGGCAATCGTGTTATTGGGTGTAATATTCATCATTTTATTCCGCACTTACACCTGGTACCTAGACAAGAAGGAATACGAACAACTAATTCAGGAACAGAAAAATGTACAATGGCAAAAGATTGATAATCCATTATACAAGCAAGGAATCCAAACTTTCAAGAATCCAATGTACGGTAAAGCTGCTAGTACAAAGCCGTGAATTAAAACCCGGGTGGTCAGAGACAGCGGTAAAACTGTATCTACACACTGTTACCAATAGCCGAACTCAATTTTCGCATTTGTCGTACATATTTGTTGTAAATAGTTTAGCCTATCATATTTTTTATTTCACCGATTATTCTTTATCAGTGGCGTAACTAGGCCTGTGCGGCTCCGGGTGCAGGCTCGGTGACAAATAACTACCAATCTGCTCAAGCTGGCCGCCGGGCGTAGGCCAAAATGGAAAATCAAACGAAATCCTGTCTTCGAAAGAGTGCTATCTCCGGGCATCTAGAGGTGCCAAACCCAAACCTTGGTTGGATTGGGGGGGGGGGGGGGGGATGTCGACTCTAGTAAACTATTGACATCGTCGCACCGAGGAACTGGTGAAGTTCCTTGTTACGCCACTGATCACAATATGTACGTTTCACTCCGTTAAATAGACAGTTGATTGCATAATAATTGTACAATAGATGACCATTTAAAATTAAAACATTGCAATTAAAAATTGCAGTTAAAAATGGCAAAATTGCAAACTAAAACATTGCAAATTAAAACATTATTTACCTCCAAGTATTCTCAGAAAACTGAATATAACTCTGAAATCAATCAAAAGATTAAATTTATTAAAAACTAAATGATATTATAAGAGTCCAGCTTGCAACATTTGCATATAAAGCATGGAATGGATTGCTACCTGAAGCTTTTAAAGATTTTATTTATAGTAATAGACTAATCCACAACCATCAAACACGCCATTGTATTAATGCACATGTTTTATCCCATCGAAGTACTATTGGTTCTTTAAGCCCTCGTATTTGTGTCATAAAAACGTGGAATAATCTCCAAGACAATGTTAAGAATAAGCCTTCATACCCTGTATTCAAAAGGAATCTCCAAACTGATATTATTTCTCACTATTGATGGATTGTTTGTAATTTAGATCATTATAAAGATTGTTAGAATTTTTTATTAAGATTATTAATTTCAATTAGCGTCAATTCTATTATTACATCATTGTAGATGATACTATTAACTTTTCTTTTTCTATTCTTAAGTTTTCTCTCTCTTTTTTTTCTTTCTTTTTGGGAGTCTCCTACTTTGTTTCCTTGCAGGCTTTATAGGAGACTTCCCTTCACACTGTAAAATGTGATGAAACAAATAAATATACAAATACAAATATACAAATTTACGATTCATATACTTAGAAACATGATTTTGAGAAGCAATTCAAATATAACTTATACCATAAGTACTATGATAATATTGCCCATAGATGTACTATCACGCAAGGTGAAGATGAGAAGGGATAGTGTCTTCTAGATCCATGCAGAGGTATATAGTTCTCTTTGCAATGGACCCTAATAAACAAGCTAGATCCAAGTCCATCCTTCCCCCATCCCTCTGTCCCCATCTCTCAGCCCCCTCCTATCCTCCCGTTTCACTCCACTTTGCAATATAAATAGTAATTGATAGTACACACTCACATGCATGTGATGACACCGTCCACCTGTCTACCAAAGTTTCTTACCGAAATGGACAGAATATTACTAATTTTTCATGTAACCTTTTTACAGTAACAATTATAGACACGTGACAATGTAATATAACTTGTTATAAGAATTACAGCTATTTCATAAGTCATGTTGATTCCGAACTAACTAAAGAAAATTCTTGGTTCCAGTGTATCCATATTATTGTATGTATTGGCTTATTTTCTTGGAATTTTAACAGCGACCTTGTTATGATTATTTTGGAGATCTGTTTAATCCCAGAAAAAAACGAAATCTCATAATACAAGAAAGCAACTACGGAAGAACAACGCTATTAATAAAAGTTAATAATAGAA
>TCONS_00034277	evm.TU.Chr20.282
AGGTATCCAGAGCACAAGGCAATGTTCAAATGCGCTCCCAAATAAAGGGTCTAACTGTGATATTTCTCAAAAAGGATAGTTTTTAACTGTTTTTTGAGATCCGTCTTACTGGATGGAGAAATAGGTGCCTCTTGTTTGGCAATGAGATTGTTCCACAGTCGTGGGGCCATCACGGAGAAAGCTCGCCCGCCAAAGTTAGTTGAATGAAATGATGGCTCCGCAAGCAAATATTTATTTGGGGACCTCAGCGATCTTGGTGGAATGTAACGATGGACTAATTCTGCTAAGTACAATGGAGCTTCCCCGTTGAGTGCCATAAAGGTGAGATACAAAATTTTAAATCTATTCTTGCACGTACAGGTAACCAGTGAAGTTCACGAAGTACAGGTGTTATATGGGCTCGATTGAGAGTTTTCGCAACAAGGCGAGCAGCATTGTTTTGAAACATTTGTAATTTATTCATCAACTCATTGGTGATCCCGTACAGAAGGCTATTGCCATAATCCAGGCGAGACATTACAAGTGCCTGCGTGATCGATCGTGTCGCACTTTTGCTGAGCTGCCTTCGGTCTAAGGCAATATTTCTGAGATGAAAATAGCCCGACTTGACGACAGAGTAGACATACGGCCTAATAGACAGCTGAGGATCAAACAGGACACCGAGGTTACGTACAGGGGCTCCGGAGATTTTAACATCAGCCCCAGCTACTGTGATTGAATCAATGTTCACTAGTTTGAGACGTTGGGGCGTACCAACTAGCTTTATTTCAGTTTTCAATGGATTTCCTTTCAGGAAGTTGTCAGTGAGTCAATGCTGAATTTCATTTAAGCAGCATTCCAACTTTAGGCATTCTTGATGCACCTGTGCTGGACCTTTGATCTCTCTAATAACCGTATATAATTGAGTGTCATCAGCAAAACTATGGCGGTGTATTTTGCATAGGAGGACGTCGTGGTCCACGGTATCGAATGCTGCACTCAGATCTTGTAATACAAGAATGACGATACCACCACCATCAAGCATACACCGAATATCAATTTGAACACGCAAGAGTGCAGTCTCAGTGCTGTGGTGCGGTTTGTAGGCAGACTGGAAAGTGTCGTGTGGATTATGAGAGTATATATGCTCATTCAGTGGTGAGGCAACGACTCTTTCAAGTACCTTAGATAGAAATGTTAGGTTACTTACAGGTCTATAGTTCTGGAATATTTCTGGGTCTGCTGATGGTTTTTTCAAGATCGGAGTCACCAGAGCAGTTTTCATCGACTCCGGCACTACACCAGATGCGAGTGATTTGTTGATAATCTTTGTCATCACTGGCAGTATATTATCTAATACCGGTACATCTATCAGCATCCAAGTTGGTAGTGGGTCTAAGCACATGACTTACAAGGTGATTGTTTCACAATTTTGCGTATCTCATCATCATTAGATGGTCGTAGACTCTGCAGTGAGCAGTGACCAGATTGCGTACCCACCTGGGTGCGAAGTAGATGACAGGATTCAGCCCCACGTTGCTGCGACTGAGGTAGAATGGCCCTTATATTCTCCACTTTTTCAGTGAAAAGGACATGAACTTGTTGGCAAGATCCTTAGCCTCAGAATATCCGATGTTTACTCTCTATCAGTGGCGGAGCTAGGGGTATTGGTCAAGAGGGGCGAGAATTGTCTGTAGGGGCGCTTTCGACACTATCTAAGCGGAGCGCCACCACAGGTTGAAGCGTAGCGTACAGGAATTTTTTGAGTAAAGATACTCCCTAGATCGTCGGAAATGACCCTTTCCGGGCCTGGCTAATTTGCAGATTAACGAAGAATAAATAGGTGTCATCGCCAACAAACTGTGACAAATGTCAATAGGTAGATGAGAGCGCAATAAAAAAAGTCAATAATCGCGAATAAGTAAACATTGGTAAAGAGCTGAAAAGGGCGCCAGCGGTCCATTTGAGTCCGTCAGGTGGGCATCCGCCCCCTGACTATATGGACGCTCCGCCACTGCGCTCTTGATCGTGGACAGTAATCTAAGATAACTCTATGGCATTTTTTACGTGTACAGCGTTGGGGCGTGTAGGGGGCAGGCATGACCAATTCCGGCAGTTTTTCTTAATGGGGGAGGGGCCGACAAATATGGTGAGGCTAGGCCGCCGGTCCCCCGTGACTACACCCGTGACTACCACAGCATTCTGTGTTATATCTGTTGTTGCTGTTCTTGCGTATGCTATACTGTACTTGTTGTTGGTACTTCCTTCGTTATATTATCACATATTTATTATCATCTGTTATTATCATTTTGGTAGACCGCTTTAAATCATGTATGTTGAAAATGATGTTTTTCGAGGGGTCTGAAAAAAAGACAATTCTGTTTGATTTTCCGTCAAAGTTTCGGGGAATATACGCAGACGTGTAATTATTGTTACATATGGCAGGAAGTATTCATGGCCAAAACTTCCTGAATTCAAATCTCGTTGTGTATGTATAGTAACTGATTTACAACCCTGCATTTGACTATATAATAAACGACAAAAGTGTTAACGTGAATTGTGAACTGTTCACACGCTTATTCGGTGATATATATATATCGTAGCGAAAGTAGTTCCCATTTATTAAATCGAAACAGTTAGATAATATCCTTCAATGCCTCCTACCTCTGAGGTCTGGCTTTTGTCTTGGTAGGCCAACTATGTTAAATATCGTTCATAGCTAACATATTTACTTATATTGTATAGTTTAACATACGATATTGAACACATAAACGTTAATGGTGACGATAATTTCTCAACAGGGCGAGCAAGAGGATTTTTATAATATTTTGTTTATTATACACGGATTATAGATTGGTAAGTTATTAATTAAAGGCATTGAGCTTTCTCACGGATTTATTTTCCGATAGCGATGTGTATAACTTAGGTTTTTTATTAATGTTCGTTTTTCTTTCTTTTTTTACCCACAGCTATCTACAGCAATGAAAGCTCTGTGTTTAAGCTTTTTGTCTCTTCTAATGACGACACAAGTTCTAGAATCCAATTGTGAAGGTAAGTAGATTCGGTAGCATAGTAAGGCTCTTTAGAATTACATTTTGAGAAAGTATATCTTGCCCGTGTTTAAGGAGTTATTCACATATATGGTATAACAGCCCAGTGCTGTACCCAATGTGTCCAGTTAATGTACCAAACAGTGCTCTTAAATGTACTTATGATACCACATATGCATGTTGTATAGGCACCTGTATACAACAAAGCTCTAGGTAACATCCGGATGTTAACTTGACACGTCTTTTTAAGTCTAATCACTTCTCAGATGTGACTATCTTCGTTTCGTTCAACAAAGCTTCAATAAAAATTGTCTGTTCACAGTTTGTTTCACCTTTAGGACTCACTGGATGATGTTTGTATACTCATGTTTGATCTTTCTTTACAGAATGTCCCTCGTTATCAAAGACCTGTCATGAATGTATATCCATGCCTGGTTGTGCCTGGTGTAAAAATGAAGTAAGTAACACTATGATTTGCAAAAAAATATTCTCTAGTCTGTTGTTTATACCTTCAAAGACAATTAAGCATAAAGCTAGAGGAAGGGGGGAGGGCGATATGATGGTCTCAGCCAGGGATATTGGCTTACCTGCGTACCGGCATACGGGTATACCAGCTCCAAACAGCTGTGCCACTGGATTCAAGGCTCTGAAGTCGTCGATTTCCTGTTGTTCGAGAAAGGTGCTTTAGTTTTGCCCTGTTTGTTGTCAAAGCTCTGCCATTGCGCCGGTTGGGATTACTGGGCTGGTAGTATGGTATTTCCCCTGTTCGCACCCTAATCTCAGCGTGTATATGATAGTTAAAACTTTAAATGGATTAGGTATGTAGGGATCGGCTGGTTTGGTTAATTAAGTCTACTGTTACGATCTAAGGTATATGCAAAATATAACTTGAATAACTTCTCCCTTGCAGCTATTGTTATTATGCGTTGTGACTATAAGTAGCTCAAGGGAAGGAAGGACGGGGCTGCACCTTTGTCAAGGCTGGATTCAGCTCAAAATACTTCAAGCGAAACAGATAAGCAATTATTTTATCTGCCCTTCTTCCTCCTCCCGCCACTGCCCCAGCCCTCACCGCCATTATATTGATATATATATATATATATGAAAATCGTAATGAGTTGGAAAATCAAGAACAGTGAAAAAACTTTCAGCCTTCACCGGGATTCGAACCACGGGCCTTCGCTTCTGTACGCGGACACCCTAACCATATATATATATATATATATATATATATATATATATATATATATATATATATATATATATATATATATATATATATATATATATATATATATATATATATATATATATATATATATATATATATATATATATATATATATATATATAAAATCCAGAACAGTGAAAAAACTTCCAGCCGCCACCAGGATTCGAACCCGGGCCTCCCACTTTATATGCGGACACCCTAACCACTAGGCTATGGACGCTGATTATATGACCAGAAGTTCGAAATATATATTGCGTCCGCATATATGCCGGAGGCCCGGGTTCGAATCCAGGTAGAGGCTGAAAGTTTTCCAACTGTTCTGGTGGATAATTCCAACGCACTACAATTTCAATTATACTGTATATGTTTTAAATTATATATATATATATATATATATATATATATAAATGAAAATGTAATGAGAAGGAATATATATATATATATATGTGTATATATATATATATATATATATATATATATATATATATATATATATATATATATATATATATATATATATATATATATATATATATATATATATATATGTATATAGTAAACATTTCACGTGTGTTTTTTCCCTCTGGTATAGACCTTCCTTGGTTCGCGATGTGATACTGTTGAAAGCCTCACTATAACTGGATGTTATTCCTACGAAAATCCAATGCCAATCTTTGAATCACCAAAGGTAAGGTATTAAAGCCAAAACAAAAGACACAAGCAAGCAAACAAACAAACAAACCCTGTTAAATATCATTCTATTTGACTATAACTTTGATGAAGTGTTAAAACGAATGAATTTCTTTCTGTGATGGAAATCTGAAAACAAGGTGTTCCTAAATTTGTTGAAAACACTTCTTAAGTTCCAAAGATTACGTCGCATAATCAACGTCCTTACCTATGATGATGATGATGATGATGATGATGATGATGATGATGATGATGATGATGATGATGATGATGATGATGATGATGATGATGATGATGATGATGATGATGATGATGATGGATGGCGGATGATGGATGATGGATGATGATGATGATGATGGGTGATGGATGGATGGATGGATGATGATGATGATGATGATGATGATGATGATGATGATGATGATGATGATGATGATGATGATGATGATGATGATGATGATGATGATGATGATGATGATGATGATGATGATGATGATGATGATGATGATGATGATGATGATGATGATGATGATGATGATGATGATGGTGATGATGATGATGAAGATGATGATGATGAAGATGATGAGGAGAAGCACTCTCCAATGAACTCATCATTTTGGACGGACCCTTTCAAATTGGGTCAATGTACATAGGCTATATATCAGGATGAAACATCAAGAAGGGGTGGGAGGCGAGGGGTAGAAGCGGAACAGATTTTAGAAAAAAGTTACTTTATTCCAAAATCAAGAAAATTAAACTTTGGGCAAAGCGATCTGACCTAGGTCCAATGTGTGTATGGTAGGCTTGTCGTAATATATTACGTTTAGCTTGGACAGAGAATAAAAATCATCTTTTGGTTGCAAATGTTTTAGTATAATATTAAAGTCAATATAGCATCATTCATGTCGATATATATCAGCCGATACTCATAGCTGGTATAGTAACTACTGTCCATATCTTGCAACACGTGTTACAATGTTGAGAAAACAAAGATATATATATATATATATATTTATATATGTGTGTGTATATGTGTATGTGTATATATATATATCTATATATATATATATATATATATATATATATATATATATATATATATATATATATATATATATATGTATAGTTCAAATTTGGAGTCATCCATGCAGAGCTTTATTGTGGTTAATTGTTGTTGCTCGAGTTAATTGAAACTCTTCAATTAAAAAGGTTAACGCAAGAATGATATAAAATAAATTAAACAGTTTTTTTTTTGTCAAAAAATAAATGATAATAAAACGATCTTGCTTTCGGCATTTACTTAGCCAGTGTATGTTATTATACAAAAATATGTCGCTACATTATAAATGGTAGAAAAACAAATCACACACTGTCACTGTCTGTTCTATTTTGTTTTAAGTGGAGGAAGTGAGTTTTCTTTTTGGCTGATACTATATGAACCTTTACACTTTTCACTCTCAAATGTTTATTTTCAATTTCATATTTGTAAATCGTGTGATTGCACCAACAGAACGAAGATGTAACTGACGGGACATACCTTAACGATGAGGATGAGGAACCAGTCACTCCGGCTGTACAAATACAACCTCAAGAAATCCGAGTCAAATTAAGACAAGGTATGCGATGTCCAAATATTGATAGGGGATCCAAAAACAATACTTATCACTTCCTATGTAACCCATGCACTCACACACTGTTTTTCTAGTAGTTCTTCTATTCTTGTGAGAGAAGGAGGTAAAACACGGTAAATGTTTTCACTTTCAATGAGCCCTAAATGGCTCCTAAATATACCTTGGTTGTATAAACAGGCACAGATCCAGGAGTTATTGGCATACACCCACCCCACCCCACCCCACCCCACCCCCATCTTGTCCGTCCTTCGACTCATCCAACAATTCAATACAAACTATAGTTATTAGTACAATCTTGCGTTAAGACCCTATAATTATATACCTTAACTATATAGTCTAAATATGCATCAGGAAGGATCATTTTACATCTAACAATTTGTTATATGGAAGAACTCCAATACCTTCCTTCTCCCTATACATGGGAATCGGTAACAAAGACAACAGGGCCACACCCACGTCTTTAAATTGAGAAGGGGAAGGGGACATCGTCAGTTGGGGGAAATGGTTCAGTATAGGGGGTCCTTTTCATTTTGCTGGAGAAGAATTACACCACCGCCTTTACAATCAAAAACATGCATTAAAATACACCATATGACGTCTAATTATGTTCAATTTTTTGTTTAATCTAGAATTCAATAGAATCAATTGCCCCTAGGCAAGGGCGGCGGAACCGGGGGGGGGGGCACAGGGGGCACGTGCCCCCCACTTTTCCTCAGGTTAAAAATGTGCCCTTTTTCTACATAAACATTTCTATATAAAAAAGAGTTTACAAAGCAAAACCCACGTCGAATGAAATATTTCGGGAAGTTTGAAATGTTTACTACCACAGGCGTAGGAGCCCAATTTAATTTGGGGGGCTGTAACGACTTGCCCGAAAAATATTACCAAAATTTTTCGCGCGCTACGCACGCGTTCAACATGTTAACGTGCATATCATATAGGCATGCGTTGGTTATTACATCGCATGCCAATAATATACAATCATTTACCGTGTTATAAACCCTTCCAAGTTGGTTATAATTATTGGAAAGTCGTTACAATAATAATGATCATAATAATATCAGTTTAACTATTGAAAAACACATAGAAAATTATTTTTCTTTCAGTATTTTGACATATTTCATTTGCTTTCATGTATGTATCGATCGCGTGTGCAGGGACTTGGACTTTATAATGATTTCACCTCATTTTGTCTTTTTCCTTGTTTCCCAATTTGCACATTAGATATTGCAGTGCTAGTATGCATTGTTTCCTTGAGGGGGGGGGGGGGTGGCGTTGATGGAGTGATGTGTATACGCAAATAAGATAATACAATAAGAGTTATAAAGGGTACTAAATATCAGGCCGCATCAGTCCAATCGAATTTCTGCAAAGTGCCCTTCGACGTTGGTGCCCCCCCCCCCCAGATTAAAAGTGCTTCCGCCGCCCTTGCCCCTAGGTCCACGCCTTCTTCTACATACAGTTCTGCATTCGCCACTGGCCCTTCCATATATTTCCCTGTACCTAAATCAATCGGGGTTTTTAGAGGTTGCTATCCCCAACCAATACATGCACCCCACCCACCCCATCCACAATTTTGAAATCATGTGCACGCCACTGTATTCAAAGTTCACGTACAATCCTTGTGGTTTACGTCAGTTTGCAAATTGCCCAAATCTGTTGCTTAATTTCTTTTCTATTTTTTTCCCTTTTACCCATGAAAAGGAGAACCTCACAGATTCACAGTTAAAGTACGTCAAGCTCTGGATTATCCCGTGGACCTCTATTATTTAATGGACCTTAGCTACTCAATGGGTGATGACCTTACCAAACTTAAAGTTTTAGCTGAAGCACTCGGTAAATATATACTTTAACTAAAGTTTGTACCAATCCGGAACAATACACCATTTAACTGCATTTTTTATTCCAATTCCAATTGAATTCTTTATTTTACAAAACAAACGTTACAATCCACCATTGACCATTGAACACTGCAGAGCCAGCAACATATATTAGGTGATTGCCACCACGTCTGTCATAGTGGCTAACAGACTATCCTGTATATAATTTACATATTATACATCGAATTTACATATCAAAATTGATTATGGGCTATTATACTCAAATGATTTATGGAGTTAACACAGGTAAGCTTTAGGCAAATACATACACAGTATGCAGTGACATGAAGGAGAACATACACTGTGTATAATAGCATTAAACACATATAAGTAACTAAGTTAAACATCATTGTTGCCTCGAATGCAAACAGCTGTTTGACGTATGTTAATTTGCGTCACGTGATGTTTCCACTTGATATACCCAATATTGATTTACACTTGTCAGCTTTTTGAGGCTTTCAGATGTATCCCAATATTCCATCCTCCCTCAGTGTCAGAGTAAATGGTGATCATATACAATAATAAAGGTATGATGTATTGGCCCCAAATATGCTAGATGGTCACCTTCGTTAACATTTTAAACTGTTTTTATTATAACCTTCGAAGAAATTTTTTCTCACTGGAACATTAAGTTATCTTGTGTGTTCATTAAAATGATCTGAGAACAATTTGGAGAGTAAAGACCTCCAGAAAAGTACTTTTCGAGTTCGAGTTCGAGTCACTTCAAGATTAAAGTATGTCGTCCAGTTACATGGTTGTTGACAATTCATAATCATGGACGTTAAATATGAATCTAAGAGACTGACTTCGGTTAGCTTGCGGCTTTGATAAGCCAATGAGGCTTCTTGGCGAGTTCCTGCTTGCAGGAGGATCTAAAATACACACAAACATACATATTTTTTTCGGAAACTTCGAGTAATTATAGCGTGCTATAATTTGGGGCCTACACAAACTACCTTTAAGCGAGTTCAGCCGCCTTGAAGTATATCCTATCGAGAGAATGGGTTCATTGTAAGCCCGAAAGGTTCTTTTAACTTCACTGACTTCATTCCATGCTCACCTTTGTGTTGTGTAGGTATGAAGTCTCTGAATAAAAAGAACCGGTATATTGTTCTATATTGAGCACCATATAGTTCATCTAGTAACATTCAGCGTGTGACTATTTCTACTCTTTCTTCATATAGGGGACAGCATGAAAAAACTTACCCGTAGAGCGAGGTTAGGGTTTGGTTCCTTCGTGGATAAGCCTATACTACCATACATCGACATCACAAGCAGTGCGTAAGTACAATTCACCACAGGCACATGTTAAAACAGTATAACGCCATGAAACTAGTTATTGGTTTAAGGCACGTGAATTGGGGAAACATTGATAGAGCAATGCATGAAGTTATTGACAACCGGGTGATTATTAAACAGCGCACTGACAAAACGTCATTAGCTTGAATGTTAATAATGATTTAGTAAAAAAAAAAATACTTTAACCGTGACATGAAAGTTATAATCTTACTTACGCCTTGCCGCATATTTGTAATAGCGACATATATAACCGCAGTTGATAATTAGATAATTAGTAAAATTTCATTGTGTTCTTTTTTTTATATTTTGCTTACGAACAGGATAGATGAACCTTGTCGGGGCTGTTCAAAGGCTTATAGCTTCCGCAATGTTCAACCATTACACAGCAATGTGACTGAATTTGCGGTAAGAATTTTAGTACAGTATACGTTCCCTTTCCTATGGTCACGTGATGCACATTTGACGGTCACAGTCTCGATGTAAGAGGTGAGAGGTTGAGAGTGGATCAGTTAAGTCGTTTGGTTTTCGTTTCCATTTTCTATCTTAGGTAAAGTTTTCTTATTGACACAAATCTTATTGACACAAATCTAAAAGAGCGTCCTCTAATTTCATGTCAGATTCAGTATGATGCAATTATATTGGAGAGAGAGAGAGAGGGGGGGGGGGGGGCAATGGACATGGAGTGGGTGGGCGAACCACGATGTTACCGCAAAACCTTCTGGTTTAATGGATCCTCTGTGCATTCCCTTCAACAAATCCCAGAAATTGATTTTTTTTTCACAAAGCGCACATCTGTTCATAATTTTTCAACAACATGATAATTTAAAATTGTGAATGTAACTTTAAAAAATGGAAACGGGTTACATTTTATTAAATAATTAGGACACATTGATTTTTGCCACAAGACTGGAGGGCGGCACAAACCCCTCCTCCCCCACTTCTTGTCCCCGTAATATTATGACATAACGTACAAAACTCGAGGAAGCCACTTTCCCCGGTGGATTCAACGCAAAAAGTATATTGCTTGTAGTGAATGTTATAATGCAGCATAAGGAATTAAGATCAATCAATAATTCTTTCCACCTATAGACAAGAATAAATAACGTCAGTGTATCAGGAAACCTTGACATGCCAGAAGGAACATTTGACGCAGTAATGCAGGTCTCTGTCTGTAATGAACAAGTAGGGTGGAGAAAGGAGGCAAGAAAACTGCTTTTGGTGACCACAGATGCATCTACCCATATCCAGGGTGATGGAAGGATTGGAGGAGTATTTACACCGAACGATGGAGCGTGCCATATCGATGAATACGGAGTGTACAACCAGTCCCACTTATACGATTATCCCTCTGTTGCATTCCTGAACGAAAAATTAGTCAAAAATAATATTATTCCAATATTCGCCGTACCATCTTCTGCAAGAGAGGTATACAATAGACTGAGTGTTCTGATCCAAGGGGCGCGGACAGCTACCCTTTCTACGGATTCCAGGAATGTTGTCGGTATAATACAACACATATATAATGAGATAACAGAGACAGTGGAGATAGCTCATGATGCACCGAAGAATCTACAGCTGAAAATCACAGCTAACTGTAGTGATGACGTCAGAGATGAAAACAGAAAGGTCTGTTCGGGAATAAGTTTAGGACGTGAAGTTACCTTTGAAATAGAAATCACAGCACAAGGATGCATGCCGGATGGCGCCACTAATCAAAGCTTTATTATATATCCTATCGGTTTGGATGAACAATTAACTGTACACGTTGACGTCTACTGTGATTGTACGTGCGAGAATATAAGGGAACTAAACAGTGCTTCATGCACTGACGGTAACGGTACCCTAACATGTGGTACATGCGACTGCAACCACGGTAGGTACGGAGATTATTGCGAATGCGATGGTAACAATCTTGGCGATATCTTGGACACGTCTGCATGTAAATCTAATAACCAAACTGATGTTATCTGCTCTGGAAGAGGAGAATGCATCTGTGGAGAGTGCAGGTGTCAAGAAAAACTTGATGGAGAGAATTTCTATGGAAGCTACTGTGAATGCAGCAACAAGAGCTGTCCGATTCATAATGGAGAAGTTTGCGGAGGTACTGACAGAGGTGAGTGTAAGTGTGATGGAGGACGCGTTAGCAGATGCAGCTGCAAGCCGGGTTACTCTGGTCAATCGTGCGATTGCCTGACGAGTGACGATACTTGTATTTCTCCACAAACTGGCCTGATTTGTAATGCAAAGGGTACATGTAAATGCGGTAGCTGTTCCTGTAGCTCATCAAAGTTCTATGGCCAGTTCTGCGAATCATGTGTTACCGAAGATTGTACCGAGTGTGACCTTCATGTTGACTGTATTAAATGTAACATTTATGAAGTTGGGCTTAGCAAGGACGAGTGTGCAATGTGCTCCCAGATCATTAAAGAAGTTCCAGTGTTACCAGACGGCAAGTTTATGTTAGCTATCTGAAGCAAACTCTGCATCAAACATAAATACCACGAACGCCAGTGCCGTCTTGTCACCCCCCACCCCCACTCAACCAACAACCAGCAAAATCAATACCCGACCCACCCCCGGATTAGATATTGTGTGGTTTCTTTTCTTGCAAAAGAGAAAGATGGCAAAACATTTCTTTTTTCCCTATTTCCATTTCTCCCATTCCCATTAAACATGTGCTGTAGCCACGGGATCGGTGGGGGGGGGGGGTTGTCCACCCCAAATACTTGTCTGACTCACCCCCCCCCCAAAAAAAAAGTGTCAGAAAAATATGTATTTTTGGAACATAGATTCGGCCTGCCCACCTGGAAAAGCATTTCCCCACAGCACCCCACCCTAAAAAAGAAAGCTGGCTACGCCCATGTGTTGTCCTCTTAACATTTCTGGTCAGGTTCTATCCAGAAATAAGGTTTCTTATTGTTTTAACCTATAGACATCATCAATACACCACAGGGACATATACTAATGAAACTGAAATGTTAAAGACTTCACACAGTTCTGCAAACTTAGGTCATTCTATACCGTTAGTATAGGCCCGATGTGAATTTTCGTTACAAATGTCACAATAGCCTTTGTTTAGTTGCCGTCTGGTATATATATATATATATTTGATTCCTGTTTTCTCTATTTTTCTAAAGTTAGACCTCTAAATAGCTATATTAACATTTATTGGAAAATGTCTGTTGTTTGTTTTCTTACAGATAATACCACATCCTTAAGGAAATGTTCATACATCGATGATGATGAATGTACAGTATTGTTCTCATACTCGAAAGATGAGATCAATAACACGATAGTGATTTACGTCAACCCAGTACCAAGTCAGTATAACGTCATAGTTAATGAAGTCAAATACCAGAGAAATTAATATGTTAGACTTATTCCTATTCGCCGAAAGTAAATGTTATCTTCGTGTTAAAAAAAAAATAGTGAACAGTTGGATTTGCCATATGCTGCATTTAACATACTACCACACTTTAAAAGGATAGTCCATTCTTTTTTTTAATTATTATTATTTTCCAACTGTGTGTGCATATCGAAAATGATTTTGCCAGAATGTCTCAAAATTACATAGCAACGCAGCTAGTCGCTTTAAATATTAGTACTGTGGTGCGTATTCCATTCACTTCCCATCAGGCCCGTCACCATGGTGACTATTATATATATCTAGTCACACTAAGTTATGAACTCTACATGTATCATATATCTAGATCTTAAATGGAAGTTTTTAACTAGGCTGATGAACATTTTTTTTTTGAGGGGGGGGGGGGGGTATTTATTCCAGAGTGAAGTAGGCCAACACGAATTGTCATATTTTTGTTGTTGTTTTTTTCGTTGTTTCAGAGTGCTCTCCTACCAAAAAGACTGGTCTTCCTATTCTAACACTTATTATAGGGATATCTATGGCAATCGTGTTATTGGGTGTAATATTCATCATTTTATTCCGCACTTACACCTGGTACCTAGACAAGAAGGAATACGAACAACTAATTCAGGAACAGAAAAATGTACAATGGCAAAAGATTGATAATCCATTATACAAGCAAGGAATCCAAACTTTCAAGAATCCAATGTACGGTAAAGCTGCTAGTACAAAGCCGTGAATTAAAACCCGGGTGGTCAGAGACAGCGGTAAAACTGTATCTACACACTGTTACCAATAGCCGAACTCAATTTTCGCATTTGTCGTACATATTTGTTGTAAATAGTTTAGCCTATCATATTTTTTATTTCACCGATTATTCTTTATCAGTGGCGTAACTAGGCCTGTGCGGCTCCGGGTGCAGGCTCGGTGACAAATAACTACCAATCTGCTCAAGCTGGCCGCCGGGCGTAGGCCAAAATGGAAAATCAAACGAAATCCTGTCTTCGAAAGAGTGCTATCTCCGGGCATCTAGAGGTGCCAAACCCAAACCTTGGTTGGATTGGGGGGGGGGGGGGGGGATGTCGACTCTAGTAAACTATTGACATCGTCGCACCGAGGAACTGGTGAAGTTCCTTGTTACGCCACTGATCACAATATGTACGTTTCACTCCGTTAAATAGACAGTTGATTGCATAATAATTGTACAATAGATGACCATTTAAAATTAAAACATTGCAATTAAAAATTGCAGTTAAAAATGGCAAAATTGCAAACTAAAACATTGCAAATTAAAACATTATTTACCTCCAAGTATTCTCAGAAAACTGAATATAACTCTGAAATCAATCAAAAGATTAAATTTATTAAAAACTAAATGATATTATAAGAGTCCAGCTTGCAACATTTGCATATAAAGCATGGAATGGATTGCTACCTGAAGCTTTTAAAGATTTTATTTATAGTAATAGACTAATCCACAACCATCAAACACGCCATTGTATTAATGCACATGTTTTATCCCATCGAAGTACTATTGGTTCTTTAAGCCCTCGTATTTGTGTCATAAAAACGTGGAATAATCTCCAAGACAATGTTAAGAATAAGCCTTCATACCCTGTATTCAAAAGGAATCTCCAAACTGATATTATTTCTCACTATTGATGGATTGTTTGTAATTTAGATCATTATAAAGATTGTTAGAATTTTTTATTAAGATTATTAATTTCAATTAGCGTCAATTCTATTATTACATCATTGTAGATGATACTATTAACTTTTCTTTTTCTATTCTTAAGTTTTCTCTCTCTTTTTTTTCTTTCTTTTTGGGAGTCTCCTACTTTGTTTCCTTGCAGGCTTTATAGGAGACTTCCCTTCACACTGTAAAATGTGATGAAACAAATAAATATACAAATACAAATATACAAATTTACGATTCATATACTTAGAAACATGATTTTGAGAAGCAATTCAAATATAACTTATACCATAAGTACTATGATAATATTGCCCATAGATGTACTATCACGCAAGGTGAAGATGAGAAGGGATAGTGTCTTCTAGATCCATGCAGAGGTATATAGTTCTCTTTGCAATGGACCCTAATAAACAAGCTAGATCCAAGTCCATCCTTCCCCCATCCCTCTGTCCCCATCTCTCAGCCCCCTCCTATCCTCCCGTTTCACTCCACTTTGCAATATAAATAGTAATTGATAGTACACACTCACATGCATGTGATGACACCGTCCACCTGTCTACCAAAGTTTCTTACCGAAATGGACAGAATATTACTAATTTTTCATGTAACCTTTTTACAGTAACAATTATAGACACGTGACAATGTAATATAACTTGTTATAAGAATTACAGCTATTTCATAAGTCATGTTGATTCCGAACTAACTAAAGAAAATTCTTGGTTCCAGTGTATCCATATTATTGTATGTATTGGCTTATTTTCTTGGAATTTTAACAGCGACCTTGTTATGATTATTTTGGAGATCTGTTTAATCCCAGAAAAAAACGAAATCTCATAATACAAGAAAGCAACTACGGAAGAACAACGCTATTAATAAAAGTTAATAATAGAA
>TCONS_00034278	evm.TU.Chr20.282
AGGTATCCAGAGCACAAGGCAATGTTCAAATGCGCTCCCAAATAAAGGGTCTAACTGTGATATTTCTCAAAAAGGATAGTTTTTAACTGTTTTTTGAGATCCGTCTTACTGGATGGAGAAATAGGTGCCTCTTGTTTGGCAATGAGATTGTTCCACAGTCGTGGGGCCATCACGGAGAAAGCTCGCCCGCCAAAGTTAGTTGAATGAAATGATGGCTCCGCAAGCAAATATTTATTTGGGGACCTCAGCGATCTTGGTGGAATGTAACGATGGACTAATTCTGCTAAGTACAATGGAGCTTCCCCGTTGAGTGCCATAAAGGTGAGATACAAAATTTTAAATCTATTCTTGCACGTACAGGTAACCAGTGAAGTTCACGAAGTACAGGTGTTATATGGGCTCGATTGAGAGTTTTCGCAACAAGGCGAGCAGCATTGTTTTGAAACATTTGTAATTTATTCATCAACTCATTGGTGATCCCGTACAGAAGGCTATTGCCATAATCCAGGCGAGACATTACAAGTGCCTGCGTGATCGATCGTGTCGCACTTTTGCTGAGCTGCCTTCGGTCTAAGGCAATATTTCTGAGATGAAAATAGCCCGACTTGACGACAGAGTAGACATACGGCCTAATAGACAGCTGAGGATCAAACAGGACACCGAGGTTACGTACAGGGGCTCCGGAGATTTTAACATCAGCCCCAGCTACTGTGATTGAATCAATGTTCACTAGTTTGAGACGTTGGGGCGTACCAACTAGCTTTATTTCAGTTTTCAATGGATTTCCTTTCAGGAAGTTGTCAGTGAGTCAATGCTGAATTTCATTTAAGCAGCATTCCAACTTTAGGCATTCTTGATGCACCTGTGCTGGACCTTTGATCTCTCTAATAACCGTATATAATTGAGTGTCATCAGCAAAACTATGGCGGTGTATTTTGCATAGGAGGACGTCGTGGTCCACGGTATCGAATGCTGCACTCAGATCTTGTAATACAAGAATGACGATACCACCACCATCAAGCATACACCGAATATCAATTTGAACACGCAAGAGTGCAGTCTCAGTGCTGTGGTGCGGTTTGTAGGCAGACTGGAAAGTGTCGTGTGGATTATGAGAGTATATATGCTCATTCAGTGGTGAGGCAACGACTCTTTCAAGTACCTTAGATAGAAATGTTAGGTTACTTACAGGTCTATAGTTCTGGAATATTTCTGGGTCTGCTGATGGTTTTTTCAAGATCGGAGTCACCAGAGCAGTTTTCATCGACTCCGGCACTACACCAGATGCGAGTGATTTGTTGATAATCTTTGTCATCACTGGCAGTATATTATCTAATACCGGTACATCTATCAGCATCCAAGTTGGTAGTGGGTCTAAGCACATGACTTACAAGGTGATTGTTTCACAATTTTGCGTATCTCATCATCATTAGATGGTCGTAGACTCTGCAGTGAGCAGTGACCAGATTGCGTACCCACCTGGGTGCGAAGTAGATGACAGGATTCAGCCCCACGTTGCTGCGACTGAGGTAGAATGGCCCTTATATTCTCCACTTTTTCAGTGAAAAGGACATGAACTTGTTGGCAAGATCCTTAGCCTCAGAATATCCGATGTTTACTCTCTATCAGTGGCGGAGCTAGGGGTATTGGTCAAGAGGGGCGAGAATTGTCTGTAGGGGCGCTTTCGACACTATCTAAGCGGAGCGCCACCACAGGTTGAAGCGTAGCGTACAGGAATTTTTTGAGTAAAGATACTCCCTAGATCGTCGGAAATGACCCTTTCCGGGCCTGGCTAATTTGCAGATTAACGAAGAATAAATAGGTGTCATCGCCAACAAACTGTGACAAATGTCAATAGGTAGATGAGAGCGCAATAAAAAAAGTCAATAATCGCGAATAAGTAAACATTGGTAAAGAGCTGAAAAGGGCGCCAGCGGTCCATTTGAGTCCGTCAGGTGGGCATCCGCCCCCTGACTATATGGACGCTCCGCCACTGCGCTCTTGATCGTGGACAGTAATCTAAGATAACTCTATGGCATTTTTTACGTGTACAGCGTTGGGGCGTGTAGGGGGCAGGCATGACCAATTCCGGCAGTTTTTCTTAATGGGGGAGGGGCCGACAAATATGGTGAGGCTAGGCCGCCGGTCCCCCGTGACTACACCCGTGACTACCACAGCATTCTGTGTTATATCTGTTGTTGCTGTTCTTGCGTATGCTATACTGTACTTGTTGTTGGTACTTCCTTCGTTATATTATCACATATTTATTATCATCTGTTATTATCATTTTGGTAGACCGCTTTAAATCATGTATGTTGAAAATGATGTTTTTCGAGGGGTCTGAAAAAAAGACAATTCTGTTTGATTTTCCGTCAAAGTTTCGGGGAATATACGCAGACGTGTAATTATTGTTACATATGGCAGGAAGTATTCATGGCCAAAACTTCCTGAATTCAAATCTCGTTGTGTATGTATAGTAACTGATTTACAACCCTGCATTTGACTATATAATAAACGACAAAAGTGTTAACGTGAATTGTGAACTGTTCACACGCTTATTCGGTGATATATATATATCGTAGCGAAAGTAGTTCCCATTTATTAAATCGAAACAGTTAGATAATATCCTTCAATGCCTCCTACCTCTGAGGTCTGGCTTTTGTCTTGGTAGGCCAACTATGTTAAATATCGTTCATAGCTAACATATTTACTTATATTGTATAGTTTAACATACGATATTGAACACATAAACGTTAATGGTGACGATAATTTCTCAACAGGGCGAGCAAGAGGATTTTTATAATATTTTGTTTATTATACACGGATTATAGATTGGTAAGTTATTAATTAAAGGCATTGAGCTTTCTCACGGATTTATTTTCCGATAGCGATGTGTATAACTTAGGTTTTTTATTAATGTTCGTTTTTCTTTCTTTTTTTACCCACAGCTATCTACAGCAATGAAAGCTCTGTGTTTAAGCTTTTTGTCTCTTCTAATGACGACACAAGTTCTAGAATCCAATTGTGAAGGTAAGTAGATTCGGTAGCATAGTAAGGCTCTTTAGAATTACATTTTGAGAAAGTATATCTTGCCCGTGTTTAAGGAGTTATTCACATATATGGTATAACAGCCCAGTGCTGTACCCAATGTGTCCAGTTAATGTACCAAACAGTGCTCTTAAATGTACTTATGATACCACATATGCATGTTGTATAGGCACCTGTATACAACAAAGCTCTAGGTAACATCCGGATGTTAACTTGACACGTCTTTTTAAGTCTAATCACTTCTCAGATGTGACTATCTTCGTTTCGTTCAACAAAGCTTCAATAAAAATTGTCTGTTCACAGTTTGTTTCACCTTTAGGACTCACTGGATGATGTTTGTATACTCATGTTTGATCTTTCTTTACAGAATGTCCCTCGTTATCAAAGACCTGTCATGAATGTATATCCATGCCTGGTTGTGCCTGGTGTAAAAATGAAGTAAGTAACACTATGATTTGCAAAAAAATATTCTCTAGTCTGTTGTTTATACCTTCAAAGACAATTAAGCATAAAGCTAGAGGAAGGGGGGAGGGCGATATGATGGTCTCAGCCAGGGATATTGGCTTACCTGCGTACCGGCATACGGGTATACCAGCTCCAAACAGCTGTGCCACTGGATTCAAGGCTCTGAAGTCGTCGATTTCCTGTTGTTCGAGAAAGGTGCTTTAGTTTTGCCCTGTTTGTTGTCAAAGCTCTGCCATTGCGCCGGTTGGGATTACTGGGCTGGTAGTATGGTATTTCCCCTGTTCGCACCCTAATCTCAGCGTGTATATGATAGTTAAAACTTTAAATGGATTAGGTATGTAGGGATCGGCTGGTTTGGTTAATTAAGTCTACTGTTACGATCTAAGGTATATGCAAAATATAACTTGAATAACTTCTCCCTTGCAGCTATTGTTATTATGCGTTGTGACTATAAGTAGCTCAAGGGAAGGAAGGACGGGGCTGCACCTTTGTCAAGGCTGGATTCAGCTCAAAATACTTCAAGCGAAACAGATAAGCAATTATTTTATCTGCCCTTCTTCCTCCTCCCGCCACTGCCCCAGCCCTCACCGCCATTATATTGATATATATATATATATATGAAAATCGTAATGAGTTGGAAAATCAAGAACAGTGAAAAAACTTTCAGCCTTCACCGGGATTCGAACCACGGGCCTTCGCTTCTGTACGCGGACACCCTAACCATATATATATATATATATATATATATATATATATATATATATATATATATATATATATATATATATATATATATATATATATATATATATATATATATATATATATATATATATATATATATATATATATATATATATATATATATAAAATCCAGAACAGTGAAAAAACTTCCAGCCGCCACCAGGATTCGAACCCGGGCCTCCCACTTTATATGCGGACACCCTAACCACTAGGCTATGGACGCTGATTATATGACCAGAAGTTCGAAATATATATTGCGTCCGCATATATGCCGGAGGCCCGGGTTCGAATCCAGGTAGAGGCTGAAAGTTTTCCAACTGTTCTGGTGGATAATTCCAACGCACTACAATTTCAATTATACTGTATATGTTTTAAATTATATATATATATATATATATATATATATATAAATGAAAATGTAATGAGAAGGAATATATATATATATATATGTGTATATATATATATATATATATATATATATATATATATATATATATATATATATATATATATATATATATATATATATATATATATATATATATATATATGTATATAGTAAACATTTCACGTGTGTTTTTTCCCTCTGGTATAGACCTTCCTTGGTTCGCGATGTGATACTGTTGAAAGCCTCACTATAACTGGATGTTATTCCTACGAAAATCCAATGCCAATCTTTGAATCACCAAAGGTAAGGTATTAAAGCCAAAACAAAAGACACAAGCAAGCAAACAAACAAACAAACCCTGTTAAATATCATTCTATTTGACTATAACTTTGATGAAGTGTTAAAACGAATGAATTTCTTTCTGTGATGGAAATCTGAAAACAAGGTGTTCCTAAATTTGTTGAAAACACTTCTTAAGTTCCAAAGATTACGTCGCATAATCAACGTCCTTACCTATGATGATGATGATGATGATGATGATGATGATGATGATGATGATGATGATGATGATGATGATGATGATGATGATGATGATGATGATGATGATGATGATGATGATGATGGATGGCGGATGATGGATGATGGATGATGATGATGATGATGGGTGATGGATGGATGGATGGATGATGATGATGATGATGATGATGATGATGATGATGATGATGATGATGATGATGATGATGATGATGATGATGATGATGATGATGATGATGATGATGATGATGATGATGATGATGATGATGATGATGATGATGATGATGATGATGATGATGATGATGATGATGATGGTGATGATGATGATGAAGATGATGATGATGAAGATGATGAGGAGAAGCACTCTCCAATGAACTCATCATTTTGGACGGACCCTTTCAAATTGGGTCAATGTACATAGGCTATATATCAGGATGAAACATCAAGAAGGGGTGGGAGGCGAGGGGTAGAAGCGGAACAGATTTTAGAAAAAAGTTACTTTATTCCAAAATCAAGAAAATTAAACTTTGGGCAAAGCGATCTGACCTAGGTCCAATGTGTGTATGGTAGGCTTGTCGTAATATATTACGTTTAGCTTGGACAGAGAATAAAAATCATCTTTTGGTTGCAAATGTTTTAGTATAATATTAAAGTCAATATAGCATCATTCATGTCGATATATATCAGCCGATACTCATAGCTGGTATAGTAACTACTGTCCATATCTTGCAACACGTGTTACAATGTTGAGAAAACAAAGATATATATATATATATATATTTATATATGTGTGTGTATATGTGTATGTGTATATATATATATCTATATATATATATATATATATATATATATATATATATATATATATATATATATATATATATATATGTATAGTTCAAATTTGGAGTCATCCATGCAGAGCTTTATTGTGGTTAATTGTTGTTGCTCGAGTTAATTGAAACTCTTCAATTAAAAAGGTTAACGCAAGAATGATATAAAATAAATTAAACAGTTTTTTTTTTGTCAAAAAATAAATGATAATAAAACGATCTTGCTTTCGGCATTTACTTAGCCAGTGTATGTTATTATACAAAAATATGTCGCTACATTATAAATGGTAGAAAAACAAATCACACACTGTCACTGTCTGTTCTATTTTGTTTTAAGTGGAGGAAGTGAGTTTTCTTTTTGGCTGATACTATATGAACCTTTACACTTTTCACTCTCAAATGTTTATTTTCAATTTCATATTTGTAAATCGTGTGATTGCACCAACAGAACGAAGATGTAACTGACGGGACATACCTTAACGATGAGGATGAGGAACCAGTCACTCCGGCTGTACAAATACAACCTCAAGAAATCCGAGTCAAATTAAGACAAGGTATGCGATGTCCAAATATTGATAGGGGATCCAAAAACAATACTTATCACTTCCTATGTAACCCATGCACTCACACACTGTTTTTCTAGTAGTTCTTCTATTCTTGTGAGAGAAGGAGGTAAAACACGGTAAATGTTTTCACTTTCAATGAGCCCTAAATGGCTCCTAAATATACCTTGGTTGTATAAACAGGCACAGATCCAGGAGTTATTGGCATACACCCACCCCACCCCACCCCACCCCACCCCCATCTTGTCCGTCCTTCGACTCATCCAACAATTCAATACAAACTATAGTTATTAGTACAATCTTGCGTTAAGACCCTATAATTATATACCTTAACTATATAGTCTAAATATGCATCAGGAAGGATCATTTTACATCTAACAATTTGTTATATGGAAGAACTCCAATACCTTCCTTCTCCCTATACATGGGAATCGGTAACAAAGACAACAGGGCCACACCCACGTCTTTAAATTGAGAAGGGGAAGGGGACATCGTCAGTTGGGGGAAATGGTTCAGTATAGGGGGTCCTTTTCATTTTGCTGGAGAAGAATTACACCACCGCCTTTACAATCAAAAACATGCATTAAAATACACCATATGACGTCTAATTATGTTCAATTTTTTGTTTAATCTAGAATTCAATAGAATCAATTGCCCCTAGGCAAGGGCGGCGGAACCGGGGGGGGGGGCACAGGGGGCACGTGCCCCCCACTTTTCCTCAGGTTAAAAATGTGCCCTTTTTCTACATAAACATTTCTATATAAAAAAGAGTTTACAAAGCAAAACCCACGTCGAATGAAATATTTCGGGAAGTTTGAAATGTTTACTACCACAGGCGTAGGAGCCCAATTTAATTTGGGGGGCTGTAACGACTTGCCCGAAAAATATTACCAAAATTTTTCGCGCGCTACGCACGCGTTCAACATGTTAACGTGCATATCATATAGGCATGCGTTGGTTATTACATCGCATGCCAATAATATACAATCATTTACCGTGTTATAAACCCTTCCAAGTTGGTTATAATTATTGGAAAGTCGTTACAATAATAATGATCATAATAATATCAGTTTAACTATTGAAAAACACATAGAAAATTATTTTTCTTTCAGTATTTTGACATATTTCATTTGCTTTCATGTATGTATCGATCGCGTGTGCAGGGACTTGGACTTTATAATGATTTCACCTCATTTTGTCTTTTTCCTTGTTTCCCAATTTGCACATTAGATATTGCAGTGCTAGTATGCATTGTTTCCTTGAGGGGGGGGGGGGGTGGCGTTGATGGAGTGATGTGTATACGCAAATAAGATAATACAATAAGAGTTATAAAGGGTACTAAATATCAGGCCGCATCAGTCCAATCGAATTTCTGCAAAGTGCCCTTCGACGTTGGTGCCCCCCCCCCCCAGATTAAAAGTGCTTCCGCCGCCCTTGCCCCTAGGTCCACGCCTTCTTCTACATACAGTTCTGCATTCGCCACTGGCCCTTCCATATATTTCCCTGTACCTAAATCAATCGGGGTTTTTAGAGGTTGCTATCCCCAACCAATACATGCACCCCACCCACCCCATCCACAATTTTGAAATCATGTGCACGCCACTGTATTCAAAGTTCACGTACAATCCTTGTGGTTTACGTCAGTTTGCAAATTGCCCAAATCTGTTGCTTAATTTCTTTTCTATTTTTTTCCCTTTTACCCATGAAAAGGAGAACCTCACAGATTCACAGTTAAAGTACGTCAAGCTCTGGATTATCCCGTGGACCTCTATTATTTAATGGACCTTAGCTACTCAATGGGTGATGACCTTACCAAACTTAAAGTTTTAGCTGAAGCACTCGGTAAATATATACTTTAACTAAAGTTTGTACCAATCCGGAACAATACACCATTTAACTGCATTTTTTATTCCAATTCCAATTGAATTCTTTATTTTACAAAACAAACGTTACAATCCACCATTGACCATTGAACACTGCAGAGCCAGCAACATATATTAGGTGATTGCCACCACGTCTGTCATAGTGGCTAACAGACTATCCTGTATATAATTTACATATTATACATCGAATTTACATATCAAAATTGATTATGGGCTATTATACTCAAATGATTTATGGAGTTAACACAGGTAAGCTTTAGGCAAATACATACACAGTATGCAGTGACATGAAGGAGAACATACACTGTGTATAATAGCATTAAACACATATAAGTAACTAAGTTAAACATCATTGTTGCCTCGAATGCAAACAGCTGTTTGACGTATGTTAATTTGCGTCACGTGATGTTTCCACTTGATATACCCAATATTGATTTACACTTGTCAGCTTTTTGAGGCTTTCAGATGTATCCCAATATTCCATCCTCCCTCAGTGTCAGAGTAAATGGTGATCATATACAATAATAAAGGTATGATGTATTGGCCCCAAATATGCTAGATGGTCACCTTCGTTAACATTTTAAACTGTTTTTATTATAACCTTCGAAGAAATTTTTTCTCACTGGAACATTAAGTTATCTTGTGTGTTCATTAAAATGATCTGAGAACAATTTGGAGAGTAAAGACCTCCAGAAAAGTACTTTTCGAGTTCGAGTTCGAGTCACTTCAAGATTAAAGTATGTCGTCCAGTTACATGGTTGTTGACAATTCATAATCATGGACGTTAAATATGAATCTAAGAGACTGACTTCGGTTAGCTTGCGGCTTTGATAAGCCAATGAGGCTTCTTGGCGAGTTCCTGCTTGCAGGAGGATCTAAAATACACACAAACATACATATTTTTTTCGGAAACTTCGAGTAATTATAGCGTGCTATAATTTGGGGCCTACACAAACTACCTTTAAGCGAGTTCAGCCGCCTTGAAGTATATCCTATCGAGAGAATGGGTTCATTGTAAGCCCGAAAGGTTCTTTTAACTTCACTGACTTCATTCCATGCTCACCTTTGTGTTGTGTAGGTATGAAGTCTCTGAATAAAAAGAACCGGTATATTGTTCTATATTGAGCACCATATAGTTCATCTAGTAACATTCAGCGTGTGACTATTTCTACTCTTTCTTCATATAGGGGACAGCATGAAAAAACTTACCCGTAGAGCGAGGTTAGGGTTTGGTTCCTTCGTGGATAAGCCTATACTACCATACATCGACATCACAAGCAGTGCGTAAGTACAATTCACCACAGGCACATGTTAAAACAGTATAACGCCATGAAACTAGTTATTGGTTTAAGGCACGTGAATTGGGGAAACATTGATAGAGCAATGCATGAAGTTATTGACAACCGGGTGATTATTAAACAGCGCACTGACAAAACGTCATTAGCTTGAATGTTAATAATGATTTAGTAAAAAAAAAAATACTTTAACCGTGACATGAAAGTTATAATCTTACTTACGCCTTGCCGCATATTTGTAATAGCGACATATATAACCGCAGTTGATAATTAGATAATTAGTAAAATTTCATTGTGTTCTTTTTTTTATATTTTGCTTACGAACAGGATAGATGAACCTTGTCGGGGCTGTTCAAAGGCTTATAGCTTCCGCAATGTTCAACCATTACACAGCAATGTGACTGAATTTGCGGTAAGAATTTTAGTACAGTATACGTTCCCTTTCCTATGGTCACGTGATGCACATTTGACGGTCACAGTCTCGATGTAAGAGGTGAGAGGTTGAGAGTGGATCAGTTAAGTCGTTTGGTTTTCGTTTCCATTTTCTATCTTAGGTAAAGTTTTCTTATTGACACAAATCTTATTGACACAAATCTAAAAGAGCGTCCTCTAATTTCATGTCAGATTCAGTATGATGCAATTATATTGGAGAGAGAGAGAGAGGGGGGGGGGGGGGCAATGGACATGGAGTGGGTGGGCGAACCACGATGTTACCGCAAAACCTTCTGGTTTAATGGATCCTCTGTGCATTCCCTTCAACAAATCCCAGAAATTGATTTTTTTTTCACAAAGCGCACATCTGTTCATAATTTTTCAACAACATGATAATTTAAAATTGTGAATGTAACTTTAAAAAATGGAAACGGGTTACATTTTATTAAATAATTAGGACACATTGATTTTTGCCACAAGACTGGAGGGCGGCACAAACCCCTCCTCCCCCACTTCTTGTCCCCGTAATATTATGACATAACGTACAAAACTCGAGGAAGCCACTTTCCCCGGTGGATTCAACGCAAAAAGTATATTGCTTGTAGTGAATGTTATAATGCAGCATAAGGAATTAAGATCAATCAATAATTCTTTCCACCTATAGACAAGAATAAATAACGTCAGTGTATCAGGAAACCTTGACATGCCAGAAGGAACATTTGACGCAGTAATGCAGGTCTCTGTCTGTAATGTGAGTAAACGGCTTGCCCGAACCAACGATACTGAAAAAAATGTTATTAATTAAGTGAGATAAACGAGGTAAAATTCTTGGAAATACAAAATTCCTTATATGGAATGGTATATCTCCCAAATATTCCCAAATGGATGGATTAAAAGAATTCATTGCATGGTTTATTTCAAATTGCCCCCCCCCACCCCCTCCTCCCAAATGGCTGTTAAGGGTATTTCTTTCTGAAATTGACTTGGTACTAAAATTAGTGAATTAAACATATATAGTAGAAATGTTTTTAAGTCCTTGCATTGTTGTTTTCTATATGCAACCCTATTTCGATGGTAATTTCACACCTACCGGCACGCGACTTTTTTTCTGCAGTACTGTTTGTCAATGGCAGCTATAGTATATTCTGTCATGTAACGTAGGCCTATTGAATATTCATTAACAACATGTAAACGTAGATCGTCTAGAAATGCACTTTCGGCATAGCAGTATTTTCACACAATGTAGTAAATACGTACTAATATATAAGTACCTATATATTTATCTGGTTCAATGATTTGGCTCAACAGACCAATTCTAAAATTTGACCTGCCTACCGTTCATAACGTGAAAACATTGCACTAACATTCAATTATACAACCAGACAGAGATAGCCACGTGTGAATTGTCTCACTAGAACCGCGGTATTCAGCTGTGGTTACCTTCAAGAACACCCTTACCATTCATTACAAAGCATTAGAGTTTCTAAGTCGACTAAACAAAATGTGCGCATTTTTATTATTATATATATAGGAACAAGTAGGGTGGAGAAAGGAGGCAAGAAAACTGCTTTTGGTGACCACAGATGCATCTACCCATATCCAGGGTGATGGAAGGGTAAGAATTAGTCATATGTCTTAAAATTGAAAAAATAAATAAAATTAAAACACTTAAAGCATCTTTTTTCTTAATGAATCGTCCAGGAGGTTGTCCTTGACTTTCTATAAAAGGTTTTTATTCATCTGCTTAGGTTTTTTCCATACATTGAAGACGCATGATGTTCTTCAAAATCAAAGTTTTAACAAATGCTAAACGCTAATTGGCGAAAGTAACATTTTCAGAACTTTTGATTGCAATCGATTGACAGGGGCAAGTTTGACTTCTGTCATACCGGCCCGAAACCGGGTTACAACTGGGTACAAGGCAGGTTGATGGACCGAAGACTCGAAGAAAAGTGCTAGTTTCTTCCGATGCGGCAAAAGCGTCGCTTGGTTTCAGGGCCTTGCAACGCTAGTCTTGTTCAAGACATTGACTTTCTGCTGTTACTTTGCATGTTACAATTAATATGAGTGCGCCCTCACATCCTCTTTCGAGGTTCTGCAGTCTGTTCGGTTAAGGCTGATTCCCCTGACAAGCAGCTTTGTGGAAGGGCGTCCTCATTTAGTGTTCTGATTCGACGATATTCATATATAGAATGGAACGTCTTGACCTAGACTATGCAGCGCCGCCGATTGGATCTTTCAAATGTTTGAAACATATGCGATAGTCCGATTGTAGAGTGTAGTCCTCATTTCTGGAGCATCTTCATGACTTAAAAAGATGTCAGGATTTCGTTTTTCTTCTCAATCTTCCTCTGCTAGATTGGAGGAGTATTTACACCGAACGATGGAGCGTGCCATATCGATGAATACGGAGTGTACAACCAGTCCCACTTATACGTAGGTTGAAACATAAAAGCAAGATCTTTACACAGCAGTGTGAACGTTTCGTAAATAATATAACACTGCGCAACCTAATCACTACAAATGAGAGCCAATCATATTTTGTTCGTTAATTCAATATCATGATAACTTGGTGGAACGTTAGTATATTCTATACTGAGTTCAAGAAGTGGTTAAACAGCTTTCTGCATATGCTTATAGGAAACACCATCAAAATAAACCACGGGGTTCGGCCATATTGTCACTGTGTTACGTCATAGTGTGACTACGAGAATTTTAGAATGCGACATGTTGTTTATATTTGTTATGAAGAAAATGAAAGAATGGAGGCGTTATGTTGACTTTATTCAAAGTGTTTTAAGTCAAATGAATTTTGACTACAACATTATTTTATGCTTTGTTTTCATCTAATAAAGAACAGTAAAATGAACAGAAATACTAATAAAGATTAGTGGATGTTTGTCACGTATTTAAGAGATTTTTTTTTTAAATTTGCAACTAAATCTACCCTGTAATAAATTTATTTTTAAAAAGGCTCGTACTTACTACAAACAAAAAAGCAAAATATAGCAGTTTTTTGGTAGAACAATGTCATAAAAACACATTTCTAAGTCCTCCTTCTAAAGGAAAAATTTTGTCTTGATATGTAATAGTCCAAAAACGTATATATATAACAAAACTTTGCATGCCAGCAAATATTTCTTTATAGCTTTTACCGTTTTCTAGATAACTAGCGAGTTATAATATGCTTAGTTTATAGAGTATAATGACGTTGGCTCCTGAGGAAGTCTTAAATGTTTTGTTAATCCTAATAAAATCAACCAAAAAGTGTTCTTTTGCTTTGATATGAACAACAGATTACGTACGGATGGTATCTTTTCAACACAGCACCTCGTTGCATTTCACGTATGTTGTTTGAGGCCATTGGGTGTTAGACTGAATGGTCCAGCCACTTCAATTAATAAGCCTCAGTTGCTTAAATAGTCATTTTCTTAACAATTACAAGTAGTATAAACGTACAACCTGGATATATAGCAGTGTCTTTTTTAAAGGACTAAAACGTATTTCAAAAAACAATTCTATATGAAGTTCCTCCTTTAATTCCCTGATTTATCATCGTGACATTTCAAACTGATTAAAGTTTAATCTTTTCATTCGTTGACAGGATTATCCCTCTGTTGCATTCCTGAACGAAAAATTAGTCAAAAATAATATTATTCCAATATTCGCCGTACCATCTTCTGCAAGAGAGGTATACAATGTAAGTATACAGGGATCACTTTACAGTTAAAACGTGCATTTTAATGTAACATTCTCCAATTGACCTTTCATTCTCTGAAACAACTATATGTTCGATTATTGTATTCAAATTTAACCTGATTAACAACTATACTATACAAAGTATACATTTTGCGAAAACACTGGGCGTAGTTACATTTTACAAGATGTTATGAAAGGTGCCATACCGACAGAGGAATGGATAGATATATGGATATGGGTGGGGTGGGGAGGGGGAATAGGCGTACGGGACTATTTTGGTTTGTGGGGGGGGGGCAGAAACTTTTGTGCCCGAAATTTCCCGTGACACTTTCTAAGCGGAGCGCCACCATCGGTTGGCGCGTAGAGCACAAGATTTTTTTTTGGCAAAAAATGCCTCTCAGATTGCCGGAAACGGCACTTCTGAGGCCTTGCAAGTAGCATCTAGACATTCTTTATTTTATAATCTCACGTTTAGAAATTTACACTTCCCCAAAAATTTGGTAAATTAGAAGAAGAAAAATGGTATACCATCACATTGACGGGGAAAACTAGGACAGTATTTTTTTAACTCCTATTTAGTTACGGTATTTATTATTTAACACAGTACTCGGCTACCACCAGAAAAACAGTGTTCAACGACACGTAGGCAGGAATAATGTCGCTGTGTCGGGTGAGACTGCAATTTGTCTCACAAAAAAGTATAAAAAATAACAAAGAATATGATAAACCTGTACTTTTAGGCTTGTAGGCACTCCCCCCCCCCCCCCACCACCATTAATGAAAAAGAAAATGTTTCTTATATACACTCATGTCTGGGATGTCCAGGTATACAGTTGACTAGTTAGATAAAAATGTTTACTGTGGTTTTTTTCACTTTAGAGACTGCTAATCTCCATGCATGCTTGTCACCACGATTGTGAGCGGCGTTTCCTGTTAATAATTTTGGGCGATAGTGCAAAAAGCGTGGTAGCCCAGATGAGCTGCGCTTACGGTGGTGTTACACGGAAATATTCGAGCATTATGATGCTAAATAAAGAAAATACAAAAACAAATAACACAGAACGCTCTCCACGGAATTTTCGGGCAAAAATATGAAAAAGATTCGGGCAAGCTACTACATATTTATATATACATTTTTTTCTCCTCTTAGGCTGCCCGAATTTTTCAGGACTTTTGCCCGAATTTCTTTTCCTCTGGAAATTGGGGGGGGGGGAGTCTGCCACCTGCCCCCGCCTCGTACGCCTATGGGAGGGGGGTTAGGGGGAGAAACTACAAATGCCGCATTTCTTCATAGTAATAAAGACACCGAATTGTTAGAGCTCGAAGCTAGAACATGAACAATTTACTGTCAAACTATATCCATCATATTCTAAAGTTCTATCATTAGGTTTGCTAAACTATATGTGTTACAGCAGAAACTAATTGCAAGACGACGCCCTCTATCCTCATTTTGTTTCCATTCTTACAATATTCGATTCAATACGATATTTGCGATGTACTCTAATTATACTTTCTTTAATATGTCGAACAAGATTAAGACATGTCACGCGGTGGCGATTTTACTGGACTGTACGCTTGTAACATGATCAGTGGTGGCACCAGCCTAGGCAATCTGGGGCAATCATAGGCAATCTGGGGGACAACTAGGGGGGAGAGGAATGTTTTATTGTGGGCAAAAAATATAACACTGATATGGTAGATGATCTAACGTGAGGGTATATGACCCCTCCCCTTAGACCCTCTCTTAGGGAATTTTTCCTCAAATAAAATGACTGGACGCAAGTGCATGGTGCAATCATTTGATTTTTTTTCACATCAATGCATTGCATTGGAAGCTGTTTCTAACACAAACGATTAGCCTAGCTCTATATATTTTGGATAGGTAAAATAATGTAATGGAAGATGTTCTCATATGATGCTCGATTGAATATACTTATGTTGAGTTGGAGTATAGAAGTTATTTTCTGTTTTTATTGTTATTGCTGTTGTTGGTTATGATTATTATTATTTTGAAATATTTGCTTACTTTTTATTTTAACTTTATATATTCCTAAAAAAAAAAGAAATTAATGGAAAGATATATTCCCTTTTTAACTTACAGAGACTGAGTGTTCTGATCCAAGGGGCGCGGACAGCTACCCTTTCTACGGATTCCAGGAATGTTGTCGGTATAATACAACACATATATAATGTGAGTCAGTAACGAGAGGGAATCATTATGGAAGGGGAGGTATGTTGGGAAAGGAGGATGAGCTAGAAAGAATTGAAAATGTGGAGAATTGGAGAACATTAAAAGATATATATATATATATATATATCTATATGAAATCTCCATATTGACAAACTTTTACCAATCAACGTATTATAAAGGGGAAGTAGTAGGAAGGGAGTTAGAATATATGTGTAAATCATGAGTTAAAGGTATAGGAGTGTGATCTCCCATTTGTGTTTGTCTGGTCTTACTAAATGATAGGGACACTAGCCTATTCCACATCTGCGTCTAACTGCACCCTCCCCCTCGGGCCCTTCCCACACACGTACCACATCCCGTCTCCGTGACTCTTCAGTTTCATTTCTTATTTTTACTAACTTCTTTTCTTGTTTATTTACGTCATCTCTCATCCTCCTCCTCAGGAGATAACAGAGACAGTGGAGATAGCTCATGATGCACCGAAGAATCTACAGCTGAAAATCACAGCTAACTGTAGTGATGACGTCAGAGATGAAAACAGAAAGGTCTGTTCGGGAATAAGTTTAGGACGTGAAGTTACCTTTGAAATAGAAATCACAGCACAAGGATGCATGCCGGATGGCGCCACTAATCAAAGGTTTTTACTTCGGTCGTTACTTCTCTCGTAAACTATATGTCATATAACACTTACTATACCTTTAGAATGATACTGAAGGCCTGTTCACAATAGAGGCCGAGGAGAAGAAAAGGGAAGAGGCTGGTGGTGGACTGAGGACTACCCTTTCTTTAATTGGAAACCTATCGGCCAACAGGTTTAACGTCCACATTTATCTCAAGTATCCTTTACGAATTATTTATCACTTCATTTTGGGGATTAGAGTCCTGCTCTCGTACATTCACTAATATATATACATTTTTTATTATATATCTATATCTAAATCTCTATATATATATATATATATATATATATATATATATATATATATATATATATATATATATATATATATATATATAATATAACGAAAATCCACGTTTACTCCAAAAGAAAATGTTATTAGAGAAAACCAGAGAAATAAGATATGACTCATAATTGACAAATAAGGAGTAAGTTTTAGAAAATATATTGGAATTTTCGGTCCCCCTGGGACCTTCGTCAGCAATACTTGGCAGTCGAATGAGAAGTACAAAATGTGACACAATGAAAGTATGACGCTAGATAAGTGTAAGTTGCAATGATGGAATTAAAACCAAATAAACCATGACTATACAGGAAGCGGATTAAGGAGCAAAGAACGGATTACATATGCTTGTAGAACTGGTAGTTGTTAACTGGTCCCAAGTCTTTGTTGAGGCCGGTGATGTGAGACTTAATACGAAAGATCCAATCGATTTCTTTACGTTTACGTTCAGTAGTTGATTTGAAGTTCGAGGCAATTAAAATACATTGTAGGTTTTTTAGAGAATGACTATGAAGATTGAAATGTTCGGACACTGGGAATCCTGCAAAATTATCACGAATAGATTTTTTGTGATCATTATTAAAACGTAAGCGGAATCGGGAGCCTGTTTCACCTACATAATTGCCCTCTTTGCAAAGTACACAATAGAAAATGTAAATAACATTAATAGAATCACAAGAGAGGGAAGGGGGTCTAAGACTAAAGTCAACATTGGGAATCTTGACCACGGTGCCTGGGGTAATATGGGGGCATATTTGGCATCTAGGTTTACCGCAAGGAAAATTGCCTGCGGAGGTGGAAACTGAGCGGGGGAGTCTGGAGGAAGTGAGAAGAAATTTAAGGTTGGGGGGTTGGCGAAATGCTAGCATGAGTGGTACCTTAAACGATTCTCCTACAGACTGATCGTCTTGAAATACAGTGATAATTTTGCAGGATTCCCAGTGTCCGAACATTTCAATCTTAATGGTCATTCTCTAAAAAACCTAAAATGTATTTTAATTGCCTCGAACTTCAAATCAACTACTGAACGTAAACGTAAAGAAATCGATTGGATCTTTCGTATTAAGTCTCACATCACCGGCCTCAACAAAAACTTGGGACCCCTTAACAACTACCAGTTCTACAAGCATATGTAATCTGTTCTTTGCTCCTTAATCCGCTTCCTGTATAGTCATGGTTTATTTGGTTTTAATTCCATCATTGCAACTTACACTTATCTAGCGTCATACTTTCATTGTGTCACATTTTGTACTTCTCATTCGACTGCCAAGTATTGCTGACGAAGGTCCCAGGGGAACCGAAAATTCCAATATATTTTCTAAAACTTACTCCTTATTTGTCAATTATGAGTCATATCTTATTTCTCTGGTTTTCTCTAATAATAATAATAATAATATATATATATATATATATATATATATATAGATATATATATATATATATATATATATATATATATAAATATATATATATATATATATATATATATATATATATATATATATAGATATATATATATATATATATATATATATATATATATATATATACAACTATCTAGTGTTAACTGCTATACTTTCTATTATGCAGCTTTATTATATATCCTATCGGTTTGGATGAACAATTAACTGTACACGTTGACGTCTACTGTGATTGTACGTGCGAGAATATAAGGGTAAATATGACTTTATTAATCGATTTAATACAATATGAATGCAAAGTAAGCGGCGTGCGCAGGACGGTGGGGGAGGAGGTAACATTATATATTTAGGTAGGGTAATGATACTTTATGATAGGTCAAAAGGCGCATCAAGGATTTGATAAAGGAATCGTGCTGCGCGCCCTTGGGGTTGTTGAAGTCGACTCCCATGAAAGGGGTGGGGTGACCGTCAGCCTACGATAACATAAAGAGGGTCGTTTAATGCACTGTTTGTTTCCCGAAAACCTAGGACATAAGATATGTTTGAACCTAGGCCAATGCCTAGGTCTGTTTCTTCTCAAAGTGACATGAAAAGCATGTCTTTCTAGCCACCCCCTTCTCTCTCTTGGAAACTGCTCCCTAATAATTTCCTTCCCCATGCCCCTCCCACTCTCATTGTCACCGCAAATGATTATGTTGACTCTACCCATGGGCGGCGATCCGTACTTCCGAGTGGGGGGGATATGACCTTGTTGACTATCTAAGCGTAGCGCCACCATTGGTTGGCGCGAAGCGTACAAGAAAATTTTGGGATTTACAAACCCTCTAGATGGCCGGAAACGGCACTTCCCGAGGTTTCCAAGCGGCATATACTGTACCCAACTTTAAAGTAGGGATATCATGTCCGAAATATCTCATAATCAGGATCCAAAATACTTTTTTTTTAAATTTCGGGTGTTATTTTGGGAAAATTGCCACTGTCAACCTTGTTTCAGGCGCTACGTTAGAATGTTCGAGGGCTCTTTTATATTATTCGATGAAGAAAATGGCCTCATGCAGGCTATTATAGGCCTATGCACATGCAATACACAATTACACATAGTTACATTCCTAGGTACCGATTGCTAGGGCATCCAGGTGAAACGTGTATTAAGCATTACCAACATGAGATTCTCAGCTGTTCGAGGGAACATGTACGTGTGAAGGCCTTCTATAGGGCCTATATGAATACTATGAGGGTGCATATATGTACTATATCAATACCGTGGGCGCAATAATACATTTTGTTGTTATAGGGCCAATGAAGCCCACAGTCAACTATTCTTGCTTTATAAAGACGGTTTATTTGAAAAGATCGCACTGCGTTTATGGTAGGCGAGAAATGAAGCTAAGAAAGAGCCGTACATTCACGATGATGCATAAATGTAGGCATGAAAATATTCTTATCCCTGGCATTTGGTGGGGGGGGGATATGGTGTATTACATCCCCTCCACCCATTTTCATGGGGGGATATATCCCCCTCCCCCCCCCAGGATCGCCGCCCATGACTCTACCTATAAAGTAAAACCTGGATCATTCGGACACTGGGAAAGGAGGAGATCTTGTATCAATTCCCAATATCATTAAGTAGTTTGCTATTTCAAATGAAGCCTAATACAATGGTATACGGTAGGTATGATGTGTAATATCAAGTATAGTAACATTTACTTACTGAAGACGAATGTCCAATAGTACACAATAACGGACATTGACATATTAGGGTTCGGATTTTAACATATATAGTGTTTGGAAGATTGTGGTGTAACTTTCCAAATGATGTTTACTGTAGTGAATACTTTATAGCCTACTTTCACTCAATACAAGTTTGTCAAATCAAAAACTACCAATTTCATTAGTGAACACTGCAGAGGGTAGAAATATTATTCTACTGCCGTGATTGGTAAAGAAACCGTTAACATGTCTATGAATTGGAAGCCTACATTTTTTTCATTTCTCGTTGTCCCATAGGAACTAAACAGTGCTTCATGCACTGACGGTAACGGTACCCTAACATGTGGTACATGCGACTGCAACCACGGTAGGTACGGAGATTATTGCGAATGCGATGGTAACAATCTTGGCGATATCTTGGACACGTCTGCATGTAAATCGTAAGTATAATGGACAGGATTACACCATAGCACTCTGAAGAAAAGTATTTTACATATACCAACCTTCAAATTGACATTAACACATCCTCCCATAACGTTCCGATATTAATAATCATAAAATAATATAATAATAATCAGCAGGTATTTTTACGACGCTTAAGCGACCACAGATGTGGGAGCAACCCGCAAGGGCTTATGGATTACGACTTACACGTCAGGTGGCTTCCAGTTCAACATTTTAACTCAAATTTGGAATCTTTTCAATTTAGAAAATCATTCTAGATGGGTAAACTGTAGATTGCTCTTGGATGAAAAACACATCTTACTGTGACCCGGCCGGGTATCGAAACCCGGAACCTTCCGATTGCTCAGCTAAGCCTAATTGCTTCAAATACCACCACCTCTATCCATTCGGCCACAGCACCGGTTTCTGAGGTGAACTCGGTAACCTTCGAGGTTTACAGGAATTACTCCCCTCCTCCCCTCCTCCCCTCCTCCCCTCCTCCCCTCCTCCCTTCCTCGCCTCCTCCTCTTCTCCTGCCCCTTCTCCCCTCCTCCCCTCCTTCAAAACTTTAAACATCAAAGCTAAACAGTGTTAATTGCACCAACACTTTTTATTTTGTTTTGAATACTTGTCCTGTCTTTCTTTCAAGTAATAACCAAACTGATGTTATCTGCTCTGGAAGAGGAGAATGCATCTGTGGAGAGTGCAGGTGTCAAGAAAAAGTAAGTAACACTAATGTCTCCATTAAATAACCCCTAACACGATGGTCCGAAAACTATGGAACGCGAAGAAGACTTTTCCAGACGTCGGAAAATTAATCTGCAACTTTTAGAGCTTGGCGGCGTCCAGGATCCAAGAAAGTGTTCACACTACATTCTGACTCTGAGGATCCAATATAGCTTTCACACTGCATTCTGACTCTGAGGATGTAATATAGCTTTCACACTACATTCTGGCTCTGAGGATTCATTATAGCTTTCACACTACATTCTGACTCTGCAGGATCCAATATAGATTTCACTCTACATTCTGACTCTGAGGATGCAATGTAGCTTTCGCACTACATTCTGACTCTGCAGGATCCAATATAGCTTTCACACTACATTCTGACTCTGAGGATGCAATGTAGCTTTCACACTACATTCTGACTCTGAGGATCCAATATAGCTTTCACACTTTATTCTGACTGTGAGGATTTAATATAGCTTTCACACTACATTCTGACTCTGTGGATCCAATATAGCTTTCACACTACATTCTGACTCTGCAGGATCCAATATAGCTTTCACACTACATTCTGACTCTGAGGATGCAATGTAGCTTTCACACTACATTCTGATTCTGTGGATCCAATATAGCTTTCATACTTTATTCTGACTGTGAGGATTCAATATAGCTTTCACACTACATTCTGACTCTGTGGATCCAATATAGCTTTCACACTACATTCTGGCTCTGCATGATCCAATGTAGCTTTCACACTACATTCTGACTCTGCAGGATCCAATATAGCTTTCACACTACATTCTGATTCTGTGAATCCAATATAGCTTTCACACTACATTCTGACTATGAGGATCCATTATAGATTTCACACTACATTCTGACTCTGAGGATCCATTATAACTTTCACACCACATTCTGACGCTGAGGATCCAATATAGCTTTCACACTACATTCTGACTGTGAGGATTCAATATAGCTTTCACACTACATTCTGACTGTGAGGATCCAATCTAGCTTTCACACTACATTCTGACTCTGAGGCTCCACTCTAAGGGGTAGTGAACTGGTTGATTATGGCTTAGTTCTCATGGAAGCTCCCAAAGAGAACTAGTCCTAAATTTTGCGGACCGCTGCGATACGATATATATATATCTATACCGCGAATATAAGCGTCACTCTTGTCTGAATGGCTAACGTAATGATGAAGTTGCTAAGCAAACGAGAAAGAAACAACAGAAATCAACTATATTGTAATTTGACTAAAAGCGAAAAAGTAAATTTTAGTAATGAATGTTTACTAAAAAAAACTTTTTTCGGTTCCAGCTTGATGGAGAGAATTTCTATGGAAGCTACTGTGAATGCAGCAACAAGAGCTGTCCGATTCATAATGGAGAAGTTTGCGGAGGTAACGTTATAAAAAGGCACCGTTTACGAATTAATATACAACAGAAATAAATCATAGCAACAAATTTACACATTGTTTTGAAATCTTGTTTATAATAAATATAAGTTGTCCGGAATTTCTTTTAAATTAAGTTCTATAAATCATGCCACTATTCACTGACTAATCAACTGATACTGTTTTCTTTATCGCTATCGATTTATTGATTTCGGTTATCGATTATCGATTTATTTAGTATTATTATATTTGGATGCACTTTTATCGAATCATGTAAAAACTAGAGCCCCCCACCCCGACACACACAACTTCAGTCCCCGATGTGGAGTAACTACATGCAACTAGATATCTCACTTCGCATAATGCAAACTGCTGAAAGCTTCCACATTTCACATTCCACGTTGTCATACACTAAAGGTACTGACAGAGGTGAGTGTAAGTGTGATGGAGGACGCGTTAGCAGATGCAGCTGCAAGCCGGGTTACTCTGGTCAATCGTGCGATTGCCTGACGAGTGACGATACTTGTATTTCTCCACAAACTGGCGTAAGTATAATAAATCATAACTTCTTCCCAACGTCATATAAATGATTAAACCGTGGTAAGCTAAATTTCCGCCTGTTATGTCAACGCCCGCCCCCATCCCCTCTCCCCGTCGAAGGTTGCATAATTCCCCGTAATTATATTATGTAATTCCCTGTATATCCCGTCTTTTCCCATGCAGCCTTGTCGACCTAGGTATGTAACCTCCTCCCTCCCTCAACCCCCTGAAGCCCACGCCCCCCCCCCAACCCACCACTCTCGCTAGACCTTAAAATAGCACACTTCTAATAAAACATCAAGCTATCTGATATCACTCATTATAGCTTTGTTAATGGACCAAGTGGCTTCAATTATTTCACAGCTGATTTGTAATGCAAAGGGTACATGTAAATGCGGTAGCTGTTCCTGTAGCTCATCAAAGTTCTATGGCCAGTTCTGCGAATCATGTGTTGTAAGTACAGTTTGTTTTCTTTTTATAACTATCATTATAACTGTCGATTAAGATATAATTTGATACATTATGATCATGCACACATGTCTTAATTGTTGTCATTTATTGAAAAGACACATCCTCGCTTATTTGGTGTGTAAAGTGAGCCGTATTCATTAGTAAAACTAATGTGTGGTTAAACAAACTCCAGCCCTGAACCATCTCAGGGGTAATTGTGCATACTTTACACTAAATGTCTATTATACTCCTAATTGTGAAACGTTTTTTTCTGGTTGAGATTTTCTTAAAGGTTAGGCTAAATTTTGTAAAGTCTTCAGTCACACAATATAAGATACTCCCTGATTTGAAAGCTAGTCAGAAAACAGAATACACATGACCAAACCTTTGTGTCATATGGAGGAAGTTAATTGTCAGATTCCATCGGAAAACATTGCTAACCGATCTTTCGCTATCCGTCTCGCGATTCATCTTGCTTGGGTGGCAACAATTAGTTTGGGGAGCGTGGGTTGATGTCATTTCCATCGGAACAAGAGCAAACAGGGAAAAACAAAAACAACAACAATGGTGGAAGGGATCCCATATGGATACCCTGGGACCTGGTCATACTTTGCCACATGTATCATAATAGCTGTAATAAACTAATTTTTCTAGCACCAACGGCCAGCCCGATTTTTGCAACTGGCAAGTTTCTTTGGTCACACGCCCACAGCCACCCACCCATACCTCCTATGTGTCCGTTCAGGGTGGTGATACAGTGGAGATCAGTGCCGAATTCTTAAAGGATCATTAAGGCACCAGAATTCCCCCTTTGCTCTTTTCTTACTTTTGGAAATCTTGAAAATAGAAAATTAGAGTGTCTGACTTGGAACTGTTCTAGGATAATATTGGATGGGGGTAGGGGTGGGGGTGGGGGTAGGGGTGGGGGTAGAGGTTGGGGCCTAGGCACGTCATTTGCCTCCAGATGGTGTAAATTCGGCACTACCCTTTATTATAATGTTATTGCTGTTTCCTCTCTTGCAGACCGAAGATTGTACCGAGTGTGACCTTCATGTTGACTGTATTAAATGTAACATTTATGAAGTTGGGCTTAGCAAGGACGAGTGTGCAATGTGCTCCCAGATCATTAAAGAAGTTCCAGTGTTACCAGACGGCAAGTTTATGTTAGCTATCTGAAGCAAACTCTGCATCAAACATAAATACCACGAACGCCAGTGCCGTCTTGTCACCCCCCACCCCCACTCAACCAACAACCAGCAAAATCAATACCCGACCCACCCCCGGATTAGATATTGTGTGGTTTCTTTTCTTGCAAAAGAGAAAGATGGCAAAACATTTCTTTTTTCCCTATTTCCATTTCTCCCATTCCCATTAAACATGTGCTGTAGCCACGGGATCGGTGGGGGGGGGGGGTTGTCCACCCCAAATACTTGTCTGACTCACCCCCCCCCCAAAAAAAAAGTGTCAGAAAAATATGTATTTTTGGAACATAGATTCGGCCTGCCCACCTGGAAAAGCATTTCCCCACAGCACCCCACCCTAAAAAAGAAAGCTGGCTACGCCCATGTGTTGTCCTCTTAACATTTCTGGTCAGGTTCTATCCAGAAATAAGGTTTCTTATTGTTTTAACCTATAGACATCATCAATACACCACAGGGACATATACTAATGAAACTGAAATGTTAAAGACTTCACACAGTTCTGCAAACTTAGGTCATTCTATACCGTTAGTATAGGCCCGATGTGAATTTTCGTTACAAATGTCACAATAGCCTTTGTTTAGTTGCCGTCTGGTATATATATATATATATTTGATTCCTGTTTTCTCTATTTTTCTAAAGTTAGACCTCTAAATAGCTATATTAACATTTATTGGAAAATGTCTGTTGTTTGTTTTCTTACAGATAATACCACATCCTTAAGGAAATGTTCATACATCGATGATGATGAATGTACAGTATTGTTCTCATACTCGAAAGATGAGATCAATAACACGATAGTGATTTACGTCAACCCAGTACCAAGTCAGTATAACGTCATAGTTAATGAAGTCAAATACCAGAGAAATTAATATGTTAGACTTATTCCTATTCGCCGAAAGTAAATGTTATCTTCGTGTTAAAAAAAAAATAGTGAACAGTTGGATTTGCCATATGCTGCATTTAACATACTACCACACTTTAAAAGGATAGTCCATTCTTTTTTTTAATTATTATTATTTTCCAACTGTGTGTGCATATCGAAAATGATTTTGCCAGAATGTCTCAAAATTACATAGCAACGCAGCTAGTCGCTTTAAATATTAGTACTGTGGTGCGTATTCCATTCACTTCCCATCAGGCCCGTCACCATGGTGACTATTATATATATCTAGTCACACTAAGTTATGAACTCTACATGTATCATATATCTAGATCTTAAATGGAAGTTTTTAACTAGGCTGATGAACATTTTTTTTTTGAGGGGGGGGGGGGGGTATTTATTCCAGAGTGAAGTAGGCCAACACGAATTGTCATATTTTTGTTGTTGTTTTTTTCGTTGTTTCAGAGTGCTCTCCTACCAAAAAGACTGGTCTTCCTATTCTAACACTTATTATAGGGATATCTATGGCAATCGTGTTATTGGGTGTAATATTCATCATTTTATTCCGCACTTACACCTGGTACCTAGACAAGAAGGAATACGAACAACTAATTCAGGAACAGAAAAATGTACAATGGCAAAAGATTGATAATCCATTATACAAGCAAGGAATCCAAACTTTCAAGAATCCAATGTACGGTAAAGCTGCTAGTACAAAGCCGTGAATTAAAACCCGGGTGGTCAGAGACAGCGGTAAAACTGTATCTACACACTGTTACCAATAGCCGAACTCAATTTTCGCATTTGTCGTACATATTTGTTGTAAATAGTTTAGCCTATCATATTTTTTATTTCACCGATTATTCTTTATCAGTGGCGTAACTAGGCCTGTGCGGCTCCGGGTGCAGGCTCGGTGACAAATAACTACCAATCTGCTCAAGCTGGCCGCCGGGCGTAGGCCAAAATGGAAAATCAAACGAAATCCTGTCTTCGAAAGAGTGCTATCTCCGGGCATCTAGAGGTGCCAAACCCAAACCTTGGTTGGATTGGGGGGGGGGGGGGGGGATGTCGACTCTAGTAAACTATTGACATCGTCGCACCGAGGAACTGGTGAAGTTCCTTGTTACGCCACTGATCACAATATGTACGTTTCACTCCGTTAAATAGACAGTTGATTGCATAATAATTGTACAATAGATGACCATTTAAAATTAAAACATTGCAATTAAAAATTGCAGTTAAAAATGGCAAAATTGCAAACTAAAACATTGCAAATTAAAACATTATTTACCTCCAAGTATTCTCAGAAAACTGAATATAACTCTGAAATCAATCAAAAGATTAAATTTATTAAAAACTAAATGATATTATAAGAGTCCAGCTTGCAACATTTGCATATAAAGCATGGAATGGATTGCTACCTGAAGCTTTTAAAGATTTTATTTATAGTAATAGACTAATCCACAACCATCAAACACGCCATTGTATTAATGCACATGTTTTATCCCATCGAAGTACTATTGGTTCTTTAAGCCCTCGTATTTGTGTCATAAAAACGTGGAATAATCTCCAAGACAATGTTAAGAATAAGCCTTCATACCCTGTATTCAAAAGGAATCTCCAAACTGATATTATTTCTCACTATTGATGGATTGTTTGTAATTTAGATCATTATAAAGATTGTTAGAATTTTTTATTAAGATTATTAATTTCAATTAGCGTCAATTCTATTATTACATCATTGTAGATGATACTATTAACTTTTCTTTTTCTATTCTTAAGTTTTCTCTCTCTTTTTTTTCTTTCTTTTTGGGAGTCTCCTACTTTGTTTCCTTGCAGGCTTTATAGGAGACTTCCCTTCACACTGTAAAATGTGATGAAACAAATAAATATACAAATACAAATATACAAATTTACGATTCATATACTTAGAAACATGATTTTGAGAAGCAATTCAAATATAACTTATACCATAAGTACTATGATAATATTGCCCATAGATGTACTATCACGCAAGGTGAAGATGAGAAGGGATAGTGTCTTCTAGATCCATGCAGAGGTATATAGTTCTCTTTGCAATGGACCCTAATAAACAAGCTAGATCCAAGTCCATCCTTCCCCCATCCCTCTGTCCCCATCTCTCAGCCCCCTCCTATCCTCCCGTTTCACTCCACTTTGCAATATAAATAGTAATTGATAGTACACACTCACATGCATGTGATGACACCGTCCACCTGTCTACCAAAGTTTCTTACCGAAATGGACAGAATATTACTAATTTTTCATGTAACCTTTTTACAGTAACAATTATAGACACGTGACAATGTAATATAACTTGTTATAAGAATTACAGCTATTTCATAAGTCATGTTGATTCCGAACTAACTAAAGAAAATTCTTGGTTCCAGTGTATCCATATTATTGTATGTATTGGCTTATTTTCTTGGAATTTTAACAGCGACCTTGTTATGATTATTTTGGAGATCTGTTTAATCCCAGAAAAAAACGAAATCTCATAATACAAGAAAGCAACTACGGAAGAACAACGCTATTAATAAAAGTTAATAATAGAA
>TCONS_00034275	evm.TU.Chr20.282
ATGAAAGCTCTGTGTTTAAGCTTTTTGTCTCTTCTAATGACGACACAAGTTCTAGAATCCAATTGTGAAGAATGTCCCTCGTTATCAAAGACCTGTCATGAATGTATATCCATGCCTGGTTGTGCCTGGTGTAAAAATGAAACCTTCCTTGGTTCGCGATGTGATACTGTTGAAAGCCTCACTATAACTGGATGTTATTCCTACGAAAATCCAATGCCAATCTTTGAATCACCAAAGAACGAAGATGTAACTGACGGGACATACCTTAACGATGAGGATGAGGAACCAGTCACTCCGGCTGTACAAATACAACCTCAAGAAATCCGAGTCAAATTAAGACAAGGAGAACCTCACAGATTCACAGTTAAAGTACGTCAAGCTCTGGATTATCCCGTGGACCTCTATTATTTAATGGACCTTAGCTACTCAATGGGTGATGACCTTACCAAACTTAAAGTTTTAGCTGAAGCACTCGGGGACAGCATGAAAAAACTTACCCGTAGAGCGAGGTTAGGGTTTGGTTCCTTCGTGGATAAGCCTATACTACCATACATCGACATCACAAGCAGTGCGATAGATGAACCTTGTCGGGGCTGTTCAAAGGCTTATAGCTTCCGCAATGTTCAACCATTACACAGCAATGTGACTGAATTTGCGACAAGAATAAATAACGTCAGTGTATCAGGAAACCTTGACATGCCAGAAGGAACATTTGACGCAGTAATGCAGGTCTCTGTCTGTAATGAACAAGTAGGGTGGAGAAAGGAGGCAAGAAAACTGCTTTTGGTGACCACAGATGCATCTACCCATATCCAGGGTGATGGAAGGATTGGAGGAGTATTTACACCGAACGATGGAGCGTGCCATATCGATGAATACGGAGTGTACAACCAGTCCCACTTATACGATTATCCCTCTGTTGCATTCCTGAACGAAAAATTAGTCAAAAATAATATTATTCCAATATTCGCCGTACCATCTTCTGCAAGAGAGGTATACAATAGACTGAGTGTTCTGATCCAAGGGGCGCGGACAGCTACCCTTTCTACGGATTCCAGGAATGTTGTCGGTATAATACAACACATATATAATGAGATAACAGAGACAGTGGAGATAGCTCATGATGCACCGAAGAATCTACAGCTGAAAATCACAGCTAACTGTAGTGATGACGTCAGAGATGAAAACAGAAAGGTCTGTTCGGGAATAAGTTTAGGACGTGAAGTTACCTTTGAAATAGAAATCACAGCACAAGGATGCATGCCGGATGGCGCCACTAATCAAAGCTTTATTATATATCCTATCGGTTTGGATGAACAATTAACTGTACACGTTGACGTCTACTGTGATTGTACGTGCGAGAATATAAGGGAACTAAACAGTGCTTCATGCACTGACGGTAACGGTACCCTAACATGTGGTACATGCGACTGCAACCACGGTAGGTACGGAGATTATTGCGAATGCGATGGTAACAATCTTGGCGATATCTTGGACACGTCTGCATGTAAATCTAATAACCAAACTGATGTTATCTGCTCTGGAAGAGGAGAATGCATCTGTGGAGAGTGCAGGTGTCAAGAAAAACTTGATGGAGAGAATTTCTATGGAAGCTACTGTGAATGCAGCAACAAGAGCTGTCCGATTCATAATGGAGAAGTTTGCGGAGGTACTGACAGAGGTGAGTGTAAGTGTGATGGAGGACGCGTTAGCAGATGCAGCTGCAAGCCGGGTTACTCTGGTCAATCGTGCGATTGCCTGACGAGTGACGATACTTGTATTTCTCCACAAACTGGCCTGATTTGTAATGCAAAGGGTACATGTAAATGCGGTAGCTGTTCCTGTAGCTCATCAAAGTTCTATGGCCAGTTCTGCGAATCATGTGTTACCGAAGATTGTACCGAGTGTGACCTTCATGTTGACTGTATTAAATGTAACATTTATGAAGTTGGGCTTAGCAAGGACGAGTGTGCAATGTGCTCCCAGATCATTAAAGAAGTTCCAGTGTTACCAGACGATAATACCACATCCTTAAGGAAATGTTCATACATCGATGATGATGAATGTACAGTATTGTTCTCATACTCGAAAGATGAGATCAATAACACGATAGTGATTTACGTCAACCCAGTACCAAAGTGCTCTCCTACCAAAAAGACTGGTCTTCCTATTCTAACACTTATTATAGGGATATCTATGGCAATCGTGTTATTGGGTGTAATATTCATCATTTTATTCCGCACTTACACCTGGTACCTAGACAAGAAGGAATACGAACAACTAATTCAGGAACAGAAAAATGTACAATGGCAAAAGATTGATAATCCATTATACAAGCAAGGAATCCAAACTTTCAAGAATCCAATGTACGGTAAAGCTGCTAGTACAAAGCCGTGAA
>TCONS_00034276	evm.TU.Chr20.282
ATGAAAAAACTTACCCGTAGAGCGAGGTTAGGGTTTGGTTCCTTCGTGGATAAGCCTATACTACCATACATCGACATCACAAGCAGTGCGATAGATGAACCTTGTCGGGGCTGTTCAAAGGCTTATAGCTTCCGCAATGTTCAACCATTACACAGCAATGTGACTGAATTTGCGACAAGAATAAATAACGTCAGTGTATCAGGAAACCTTGACATGCCAGAAGGAACATTTGACGCAGTAATGCAGGTCTCTGTCTGTAATGAACAAGTAGGGTGGAGAAAGGAGGCAAGAAAACTGCTTTTGGTGACCACAGATGCATCTACCCATATCCAGGGTGATGGAAGGATTGGAGGAGTATTTACACCGAACGATGGAGCGTGCCATATCGATGAATACGGAGTGTACAACCAGTCCCACTTATACGATTATCCCTCTGTTGCATTCCTGAACGAAAAATTAGTCAAAAATAATATTATTCCAATATTCGCCGTACCATCTTCTGCAAGAGAGGTATACAATAGACTGAGTGTTCTGATCCAAGGGGCGCGGACAGCTACCCTTTCTACGGATTCCAGGAATGTTGTCGGTATAATACAACACATATATAATGAGATAACAGAGACAGTGGAGATAGCTCATGATGCACCGAAGAATCTACAGCTGAAAATCACAGCTAACTGTAGTGATGACGTCAGAGATGAAAACAGAAAGGTCTGTTCGGGAATAAGTTTAGGACGTGAAGTTACCTTTGAAATAGAAATCACAGCACAAGGATGCATGCCGGATGGCGCCACTAATCAAAGCTTTATTATATATCCTATCGGTTTGGATGAACAATTAACTGTACACGTTGACGTCTACTGTGATTGTACGTGCGAGAATATAAGGGAACTAAACAGTGCTTCATGCACTGACGGTAACGGTACCCTAACATGTGGTACATGCGACTGCAACCACGGTAGGTACGGAGATTATTGCGAATGCGATGGTAACAATCTTGGCGATATCTTGGACACGTCTGCATGTAAATCTAATAACCAAACTGATGTTATCTGCTCTGGAAGAGGAGAATGCATCTGTGGAGAGTGCAGGTGTCAAGAAAAACTTGATGGAGAGAATTTCTATGGAAGCTACTGTGAATGCAGCAACAAGAGCTGTCCGATTCATAATGGAGAAGTTTGCGGAGGTACTGACAGAGGTGAGTGTAAGTGTGATGGAGGACGCGTTAGCAGATGCAGCTGCAAGCCGGGTTACTCTGGTCAATCGTGCGATTGCCTGACGAGTGACGATACTTGTATTTCTCCACAAACTGGCCTGATTTGTAATGCAAAGGGTACATGTAAATGCGGTAGCTGTTCCTGTAGCTCATCAAAGTTCTATGGCCAGTTCTGCGAATCATGTGTTACCGAAGATTGTACCGAGTGTGACCTTCATGTTGACTGTATTAAATGTAACATTTATGAAGTTGGGCTTAGCAAGGACGAGTGTGCAATGTGCTCCCAGATCATTAAAGAAGTTCCAGTGTTACCAGACGATAATACCACATCCTTAAGGAAATGTTCATACATCGATGATGATGAATGTACAGTATTGTTCTCATACTCGAAAGATGAGATCAATAACACGATAGTGATTTACGTCAACCCAGTACCAAAGTGCTCTCCTACCAAAAAGACTGGTCTTCCTATTCTAACACTTATTATAGGGATATCTATGGCAATCGTGTTATTGGGTGTAATATTCATCATTTTATTCCGCACTTACACCTGGTACCTAGACAAGAAGGAATACGAACAACTAATTCAGGAACAGAAAAATGTACAATGGCAAAAGATTGATAATCCATTATACAAGCAAGGAATCCAAACTTTCAAGAATCCAATGTACGGTAAAGCTGCTAGTACAAAGCCGTGA
>TCONS_00034277	evm.TU.Chr20.282
ATGCCAGAAGGAACATTTGACGCAGTAATGCAGGTCTCTGTCTGTAATGAACAAGTAGGGTGGAGAAAGGAGGCAAGAAAACTGCTTTTGGTGACCACAGATGCATCTACCCATATCCAGGGTGATGGAAGGATTGGAGGAGTATTTACACCGAACGATGGAGCGTGCCATATCGATGAATACGGAGTGTACAACCAGTCCCACTTATACGATTATCCCTCTGTTGCATTCCTGAACGAAAAATTAGTCAAAAATAATATTATTCCAATATTCGCCGTACCATCTTCTGCAAGAGAGGTATACAATAGACTGAGTGTTCTGATCCAAGGGGCGCGGACAGCTACCCTTTCTACGGATTCCAGGAATGTTGTCGGTATAATACAACACATATATAATGAGATAACAGAGACAGTGGAGATAGCTCATGATGCACCGAAGAATCTACAGCTGAAAATCACAGCTAACTGTAGTGATGACGTCAGAGATGAAAACAGAAAGGTCTGTTCGGGAATAAGTTTAGGACGTGAAGTTACCTTTGAAATAGAAATCACAGCACAAGGATGCATGCCGGATGGCGCCACTAATCAAAGCTTTATTATATATCCTATCGGTTTGGATGAACAATTAACTGTACACGTTGACGTCTACTGTGATTGTACGTGCGAGAATATAAGGGAACTAAACAGTGCTTCATGCACTGACGGTAACGGTACCCTAACATGTGGTACATGCGACTGCAACCACGGTAGGTACGGAGATTATTGCGAATGCGATGGTAACAATCTTGGCGATATCTTGGACACGTCTGCATGTAAATCTAATAACCAAACTGATGTTATCTGCTCTGGAAGAGGAGAATGCATCTGTGGAGAGTGCAGGTGTCAAGAAAAACTTGATGGAGAGAATTTCTATGGAAGCTACTGTGAATGCAGCAACAAGAGCTGTCCGATTCATAATGGAGAAGTTTGCGGAGGTACTGACAGAGGTGAGTGTAAGTGTGATGGAGGACGCGTTAGCAGATGCAGCTGCAAGCCGGGTTACTCTGGTCAATCGTGCGATTGCCTGACGAGTGACGATACTTGTATTTCTCCACAAACTGGCCTGATTTGTAATGCAAAGGGTACATGTAAATGCGGTAGCTGTTCCTGTAGCTCATCAAAGTTCTATGGCCAGTTCTGCGAATCATGTGTTACCGAAGATTGTACCGAGTGTGACCTTCATGTTGACTGTATTAAATGTAACATTTATGAAGTTGGGCTTAGCAAGGACGAGTGTGCAATGTGCTCCCAGATCATTAAAGAAGTTCCAGTGTTACCAGACGGCAAGTTTATGTTAGCTATCTGA
>TCONS_00034275	evm.TU.Chr20.282
MKALCLSFLSLLMTTQVLESNCEECPSLSKTCHECISMPGCAWCKNETFLGSRCDTVESLTITGCYSYENPMPIFESPKNEDVTDGTYLNDEDEEPVTPAVQIQPQEIRVKLRQGEPHRFTVKVRQALDYPVDLYYLMDLSYSMGDDLTKLKVLAEALGDSMKKLTRRARLGFGSFVDKPILPYIDITSSAIDEPCRGCSKAYSFRNVQPLHSNVTEFATRINNVSVSGNLDMPEGTFDAVMQVSVCNEQVGWRKEARKLLLVTTDASTHIQGDGRIGGVFTPNDGACHIDEYGVYNQSHLYDYPSVAFLNEKLVKNNIIPIFAVPSSAREVYNRLSVLIQGARTATLSTDSRNVVGIIQHIYNEITETVEIAHDAPKNLQLKITANCSDDVRDENRKVCSGISLGREVTFEIEITAQGCMPDGATNQSFIIYPIGLDEQLTVHVDVYCDCTCENIRELNSASCTDGNGTLTCGTCDCNHGRYGDYCECDGNNLGDILDTSACKSNNQTDVICSGRGECICGECRCQEKLDGENFYGSYCECSNKSCPIHNGEVCGGTDRGECKCDGGRVSRCSCKPGYSGQSCDCLTSDDTCISPQTGLICNAKGTCKCGSCSCSSSKFYGQFCESCVTEDCTECDLHVDCIKCNIYEVGLSKDECAMCSQIIKEVPVLPDDNTTSLRKCSYIDDDECTVLFSYSKDEINNTIVIYVNPVPKCSPTKKTGLPILTLIIGISMAIVLLGVIFIILFRTYTWYLDKKEYEQLIQEQKNVQWQKIDNPLYKQGIQTFKNPMYGKAASTKP
>TCONS_00034276	evm.TU.Chr20.282
MKKLTRRARLGFGSFVDKPILPYIDITSSAIDEPCRGCSKAYSFRNVQPLHSNVTEFATRINNVSVSGNLDMPEGTFDAVMQVSVCNEQVGWRKEARKLLLVTTDASTHIQGDGRIGGVFTPNDGACHIDEYGVYNQSHLYDYPSVAFLNEKLVKNNIIPIFAVPSSAREVYNRLSVLIQGARTATLSTDSRNVVGIIQHIYNEITETVEIAHDAPKNLQLKITANCSDDVRDENRKVCSGISLGREVTFEIEITAQGCMPDGATNQSFIIYPIGLDEQLTVHVDVYCDCTCENIRELNSASCTDGNGTLTCGTCDCNHGRYGDYCECDGNNLGDILDTSACKSNNQTDVICSGRGECICGECRCQEKLDGENFYGSYCECSNKSCPIHNGEVCGGTDRGECKCDGGRVSRCSCKPGYSGQSCDCLTSDDTCISPQTGLICNAKGTCKCGSCSCSSSKFYGQFCESCVTEDCTECDLHVDCIKCNIYEVGLSKDECAMCSQIIKEVPVLPDDNTTSLRKCSYIDDDECTVLFSYSKDEINNTIVIYVNPVPKCSPTKKTGLPILTLIIGISMAIVLLGVIFIILFRTYTWYLDKKEYEQLIQEQKNVQWQKIDNPLYKQGIQTFKNPMYGKAASTKP*
>TCONS_00034277	evm.TU.Chr20.282
MPEGTFDAVMQVSVCNEQVGWRKEARKLLLVTTDASTHIQGDGRIGGVFTPNDGACHIDEYGVYNQSHLYDYPSVAFLNEKLVKNNIIPIFAVPSSAREVYNRLSVLIQGARTATLSTDSRNVVGIIQHIYNEITETVEIAHDAPKNLQLKITANCSDDVRDENRKVCSGISLGREVTFEIEITAQGCMPDGATNQSFIIYPIGLDEQLTVHVDVYCDCTCENIRELNSASCTDGNGTLTCGTCDCNHGRYGDYCECDGNNLGDILDTSACKSNNQTDVICSGRGECICGECRCQEKLDGENFYGSYCECSNKSCPIHNGEVCGGTDRGECKCDGGRVSRCSCKPGYSGQSCDCLTSDDTCISPQTGLICNAKGTCKCGSCSCSSSKFYGQFCESCVTEDCTECDLHVDCIKCNIYEVGLSKDECAMCSQIIKEVPVLPDGKFMLAI*
