# Supplementary material for: Transcriptomic Analysis Reveals Molecular Mechanisms of Fleeing, Adhesion, and Thanatosis Patterns in Sea Cucumber Apostichopus japonicus
Source: Biology (Basel). 2026 Jun 22;15(12):975. doi: 10.3390/biology15120975 (PMC13295820; doi:10.3390/biology15120975)
Supplement: Supplementary file 1 [file biology-15-00975-s001.zip › Supplementary Materials S2/evm.TU.Chr20.29.txt]

>evm.model.Chr20.29_dup1	evm.TU.Chr20.29
GTCAGTACAAGGTGGAATATCTTCGGTACAAGCCCACCTTTGCGAGTGAACGACCTATACATAGCAGAACAGATACGGCAGCCGTTATCGGATTGTAGGATATTCTTGGACTGTTAAACCAATCAATAAACTGTGGTACTTTTGACTTGCTGGAATCATACATCAGCGTTTCATTTTCACATTGGATTATTTAATATTATTGTTCTAACGTTACTACGTTAGTTAGCCTAGTCTGTCGCTCCTACCTAGCCTAGCTTGGTAGCACTAGGCTTAACCGAGTGAAGGGCTAAGTTTCTTTAATACGATCCTTAGTGTAAGTGTAGCTTCACTGCATTAGTCAGACTTGTCATACTACTGATGTTAGTTACGTTACATTTACAATTTCATTGTTCGAACAGGCGTGATTTATTTTTTGATAATGTAACTGCAAATTGCAAGTTTTGCATTTTTGTTGACAACTACGATACATTACACTTACAATACAAGCTTTCAATCCCATCATTGTTTGTTGACTTAATGTTGTAGTTGTAGCAAAACGTGAGTCTAACTTAGTCATAGTATAGCCTATCCTAGTAGTATTATTGGCTTGTTACATGCTATGTTAGGCCAAGGAATAAATTTCCTATAATTACAAAATACTACTAATTGACTTTCGTTGAAACTGCATCCCTGTCTGTGGTTGTACCACTACCAGTTATTGAATAAGTTACTCAAATTTATTTCTAACTTGTACTGTAGGCTAGCTGACTTTGAATTTGTAGGTTAGATTTTAAAAACACACATTGGTAATCATAGGCAAACAATTGCAGCTTTGCAAGAGGACATCAGTTATTAAATAAAGCAAACAACTGATTTTTACAGAGTCCAAGTGCATCTTCTTGAACTGGATTTGAATCTAACTGTGCTACCTGAGATATTACTTGCAGAGGAATTAGTTTCTACTATAGTCCATTTAGAGCAGATGAAACAGTTACATCATTTCCACTGCATCAGTTTCTAAACACTTAACTCAGAGTCAGAAGCAAGAAAAAAAGTTACTCTCGAACTGGATTTCCAGCACAGGTAAATAATTTTGTCCTTTTTGGACACATTGTGTTGATTATACTTAACTGGGAAACAACTATTGGATAAGTTTCAATTTGAAGCCAGTAAGCACTTGTGGAAAAGCAAAAGTGATACTGTAATGTTGTCTCATTAAAACATGGCATTTTAAAGAACTGTTTAAGAAACACAGAATTTGCTGGATATTCTTATATGTTCACTATTCTACAAAACTTAAAACATACTGTTCTTCCAACAATTTTAATACAAACATTTATTTAGAGTTTATGTACATAGCATTGTATCTTTCAAAAGTACCATCAAGTAATCTTCCCTTTTCTTAATTACTTATAAAACTTTTTCTTAGTATCATAATACCAGGGTCCTCATCAGCCAATTTTAACTGGGCTGTGTGCCTGGTTAGATTTTGCTTCTTAGCACCTGGTTTGAAAATTTGGCACCCGGTTTGAAATTCGCATTTTCAATTGAATCACTGTTCATCAAACTTCGATGCAACAAAGTGGAAGCTGAAACATGGCTAGTGTGAAAATAAAAAATATGCAACTATTTCCAACTATTTATGAGTAGGCATAGGCTATGTATATTGACTATGTATAGGATTTTTATACTGTAGCCTTATACTAACAGTTGTGTAAAGTTGTTGCATAATATTTGAACATTCATGAAATAGTGCTCGAAAAAATAGTGTGAAATCTTTGCCCCCTACACCGCTGCACCTGGTAGGGATGATATTTGTCTTGGATCTCTGCCCGGTTTCGGCGGTTTGACAAAAAAGCTGGCTAGCTCCTCGGATAATACTGCAGTAATAAAAGGGAAATTGATTCAAACATTAATGGCAAGGAACACCGCCAATAACTATATGATACTGATTATGATAATTTAGTTTCATTGTTTCTAGCGATCAGCACCATTAACTGTTTCTCTGCTTTGAACATAGTATCAAACAATGTTTATGTTGCACACAGGATCATGAAGAGCAGCAATGAAACTGAAAATGTTTCATCTTTCTGTTCCTTAGTGTATAGCAGCTGAGTAGGCCTTACAGTAAAAGATTAATATTTGAAGGTTTGTTTAGGTGCTGAAGTCTTCATTTGTGTGACGCTGTCTCTCTTTGTTATTACATGTTCAAGCTTGTTAAATTCTTATTCACTGAATTCTTAAAAGGACTCAAAATGTTGATAAAACAAAACTTTGTTTTACACAGGTAAAATATAGAAATTGTCCATCATGGAGCCAGAAAAGAAAAGCAAAAAGAAACACAAAGGGAGAAGACCGAAACCAATAACTCCAAAACCTTGGAAAGCCAATGAGCCTATGCAGAGTGTGTTGATGTGGGGCGTAAACCATACGGTAAGTTTATTTTCTCAAATAGCAATACATTCCCTCGTAGGAGTTGATAATCTTATATGATATACCAGAGTGAATGACCCATTCCAGAGGTTAAAGCATGAACACAGCCAGTACTTAGTTTGTATTTCCAGCTATGCATTGCACCACACTGTATTCTGTTTACTTCTACTTTGGACCAGCCCTTCAAAAGCCCTAGCAATTCACTGGAATTCTTTCCCTCTTAAACAGACTCAGGAGTATGCATGACGTTGTTCCCTGGAAAAATCTTTCAGTTCCTATCATGCTATCTATATCACATCATGTAAAAACCCAGTACATAAGCTGTAGCATTTCTCCCAGGCAAAATATACTTAATTAGATCATTTTCCACAGTATTTTCCATTGTTAAAGTATTTCAGAAAAGAAAAAAGAAGAAGAAAGAACTAAGGTGTGAAAGGTCTGGTAGAGTTGATCCAATTGGTTACAGTGGTTCTATTTATAGGACAAATTAGGGCAGACCATTATGGTGGGGTGTCACATTTATGTAAATTGATGCCTTTCATTGCTCACATAGTAAAAGTAGTTTTCGGAGTAAGCTTGCCTGCTGTTTAGAGAGAAAGCAAATCATACTTCTCCATTATTAATATCTCCTTTATCTCTGGAAGACACTAAATAGCTACTCAAAGTTTGGCGGTGGTATAGGGTTGACAATTCTGACTAGACTTTGTGCAGGTTTGAGCCCACTCAACTTATCCTTGTAGTACTGTATGTGTAACATAAACCCTATGAAATACAACTCTGTTCTTTGGCAAACCTTGTAAGAATTGTGTCTAATGGTGTACTGTATCCGTCTTAATGGACTGTCAGATTGATCAAAACAGGAACCTGGCAGAGCTAGTCCCTTCTTGAGGTCACAGGGTCACTGATGTACAGGAAATCATATTTGTTACAATAGGAAATACAGTATCAAAGATTATCAAAGACCCTCTTTGATTGGTTGAGCTTGATGAGCTGGGAGTGCTATTCTGGGATACAGTGTCCAATTACAGTATAGATTAAATCCATGGTTGGTGTTGTTTTGTTGAAGTGAAGTGCACTGTTGCTGGGCATCTGCAACCAAGAAAAACGGATCAGCATGTCCTTTGAAAAAGCTGTTGATTTAGGGACAAATTGAATATTATCAATATTAATCCTTGTCACAGTATAAGAAGGTTGGATAGAAGGTAGGATAGCCACTAAAAGCAGAAATTCATAATGCATTCTAAAATATGTTGACAATAAAGGAGCCTACTATTTGCAATACTGTATGTTTATTATGGACATACACTGTATTGTGTTCCTGGTTAAGCTTGTAAAGTATGCTGTACTGTAGCTATTGAGAGTATACATGGACAGTCTACAGACCAGTGCAAAGTTACACTGTATACATGTGTATCCCAGTCTCTGGTGTGTACTGTATACTGGTGTAATGATGTATAGTAGTGTGTAATGATAGCATCAGCATGTCATTACACATTTCCTGTCTCATGTTTTGCTGGTCTGGTCATAACTATTTAGAATTTGGAAAGTCTTCCTTGTAATCATCAGAGTTATGAAAACCATGTAAACATGAGATCCGTACACCCTCACTATACATTACGTCAGATTCAGGAAGAAAACTACTCATGTTACATCATTGAGACAGCAATACAGTTTAGCATTCTGGTTTATGATTAAATTGAGTTTTGGAAATATTCAAACATGTATAGTTTATATGATTTGACATTTTGGATCATGTGATGAAATAAGCAACATTTTCTTGAAGTTTAGATGTGTATACCTTGAAACACCTTGCTTATGTCAGATCTGTGTCTTATTTTGTTGTTCCACAACTTACCTCTTGCCACCACAAGTATGTATTTCACGCTCTTTCCAAGACAATATGAAGACCCGAAGTAGCAAATTTCATACGTATGCTAGAACTTTGCCATTTGAAAGACCATTACCATTATTTTGTTTAAGATAAGAATGGTTGGTTACAAAAAAAAAATGGATGGCAGACCATTCATAACTGTAGAAACTGAACTCTTTCTGTCTTGCTGCTTGTAAATACTGTGACTTGTTCAGTGCCTGGGATCTCAAAATGTTTGGAAATAGTGTGCATAGTTATATAGGGATGTTGCTATGTGAGATTCCACCAGCAAAATAATTTTGTTTCCAACAAAATCTGATGACCATGGCATGATTCATTGTTTGTTTGTGAATTTGTTATAATTTGTGAAGTGTCTTGCTTTGTGTTCGTGATTGTCAGTTAGAATATCAGGATTGGTTTAGGCTGGTTTACGAAAAGATGTCAGGAGCAAACATGCATTGATGCATATATATCACTGATATTGTAATATTGTAACAACACTACTAATTGGGTCTTATTGATGGACCATTGGACTGTCAATTAACATCAACGTTATTACCTATTTGACTGTTAAACATGACACAATCACGACACATCCTACCAGGTGTCTATTTTACAATTAACAGGAAATGTAATTTGATCAAAGAGCAGAGCATGACTCACACTGGTGTCTTTTCTTCATGCTTGAAAACTATACTGTGCAGTACAGTTTAAATGCTACATACAGTACAGTACAGTTTAAATGCTACATACAGTACAGTACAGTTTACATGCTACATACAGTGCAGTACAGTTTAAATGCTACATATTGTACAGTTTAAATGCTTCATACAGTACAGTACAGTTTAAATGCTACAGTACATACATACAGCACAGTTTAAATGCTACATTCAGGACAATTTAAATGCTACATACAGTACAGTACAGTTTAAATGCTACATACAGTATAGACTGAGTACAGTAAGCACTGTTTTCTAAACCCTAATTCACTACTTGGATTCCTTGGAATATAATGAGTCCTTCAAATTTAGATGTATTATCTTGAAAGGGCACTGTAATAACTCCATTGCTTCAGCTACCATGAACCACATAATATAACTACTATCAATTATAAGGCAGCTTCATTCAACAAAGAACATGGACTCAAAACCCCAAATTATCAGCAGATATACCATTCTCAGTACCTGTCTAATTCACCTGAACTGTGGCAATGTAAATGTGACAGAATAACTTACTAGTAGATTCACTTTTGAAATCTGAACCGACTAGAGGTAGTTAGTAAACAACTGAGCACTGTCTAAATTATGATCTCATGACTACATTAAAGGCCAAGTGAAAGTCTTAAAATACATTTACTGGAGTTGAAAAGAACAGAAAGAGGCAAGCATAAATTCCGATGTGCATATTTTGTAGGTGATTTGACACTGGATAGAACATCCCAACTTCAACACCTGTATTGGTAGTCACTAGTCAGGGAAAAAAAATTTGCAGTGGAAAATCATTCATTTTCTCAAATCAATCTAGTCAATGGTCACATTTTCAGGTATTGATTTAATGGATCCTGATAACTGCCCAAGACAGATGGAATTGTAGTATAATGACTGTAAAACTCTCCAGAAAAACTTACAAATTAGCACAAAAATGTAAAAAATTCCAGACATGGCAATAGTACAGTGCTTTTACCACTTGTTCAGGGCTGATGACTATTGAAAATTAAAGTTTTGAATTCAGTTCCTTTAAGTGCCACATAACAGGACCCCCCTCATCCCCTAACCCCCCCCCCCATTTTCTTCTTCTTGTGAACCACTCAGTGGATCCTGTTGTAAACAGAATAAAATGGACACATAACAAGTTTCTCAGAAATTGTATTGCATTAATTAATACACATCAAGTAGGGAATAAAAAACAGAGAATGCTGATGAGTGATTAACTTTTGTAATATTTAATTTGGTCATCATGTAGTATCTATGCCTTTTTTTTCTGCCAGGTCACAGAACTATGTTCTCTAGACATTCCTGTCATGCTGATGCAGGATGACTTCAAAGCCTATAGCAAGATCAAAGTGGACAATCACCTCTACAACAGGTCAGTAGCCAATCAGATTTGGTCTTTTATTCAGGGAAATGTACAAAACAACCACACAGAAGCAAAGAAAGAAGGGAGGATAAACCTGTGAAAATTGATTGTTTGCATTTTAAAAAAGGAAATACATATAGTGTTCATTTTCAAAAACTTGGAACTTATTTTAAGTTGCTTATCTGATGAATCATGAAAAATGAGAAGGTTTCACCATGGATGTAAAAACTGTTTTACCTCCATGGTTTCACCAAGCTAATTTTGTCAAAAACAATTAATTAATTAAAAAGTTAATGATCGAAAGTATCAAATATTTATCCGCTGAAGACAACTTTCATTCATGTATTCTGTTACACTGTGTTTCTTGATTTAAACAAGCCAATGAGAGAAGGCATTGTAATGCATGTTCTGTTCCAGTGAAGCGCTTGTTGCTAGTAGAACAGCTGAACGTCGATGCGACTAGCAGACTACTGACAACAGTAATAACTGTTCAAAACCTAGCATATATGGTCATCCAAAGTACTACACTTGGTATCACAGACCTTCTATCATCTTCACAATGTCTCTCTGACTAGGCCTGATAGTGTAACTTCATCAGAACTAGGTCTCTGACTAAGCTACTGATATTATACTAAGAACTAGGTTTCTACCTCTAATACTAGTATGCATACTGTACTAACAGTAACAGTTAGCTCAAGTCCTAACTGAAGTTGGATGAAGCTGATGCAAGGAACACTGGCATATATATATGCAATCTCGCTTCTTAAAGTCCTACGCTATGAAAATAGTTGTCCGGTGATAAAATCTAACACAGAGGAAGAACTAAGTCAAGTAGAAAACAACAGCCTACAACTATCTAACAGGATTAGCATATGTGCTATATGCAGTATGCATACCTTACCAGTACAGAATACTGCTGACCGAGCTAAATAAATACAGGCCATGAGGCAGTTATTTTTACGACCACGAATGTGGGAGAACCCCACAAGGGCTTGTGGAATACATCATATCAGATGACTTCTAATTCAACATTTTAACTCAAAAAATAGAATCTATAACTAAACTTCAACATCATGCATGTGTCACACCACTTGACACTGTTGCTGTTAGTTTTGCATATATACTAAACTCACATCTAGACGTGGTGTAGCTCTTATATTAAAAATCGGTTTTTCTCAAAGTGCTGTCAAAATTTTACCACTTTTATGTCGTTTCCATTGGTTCATCCATGAACAATATTGGTGGTTCATTGGATTAATTAATTAATTATGATAAGTTTTAAAATGCTATGCAAAATGCTATGCAAAATGGGCAAATTGCTATACAAGTGTAAAGATGCATAGCACTGTTTGGAACACAGAAACCGTAGTGTTTTATTTTGAATTGGAACACTAAATTATTCCCTAGGTCATTAAAACAACAAATTTCACTGCATAAGATATTAACCAAATAGATTTGAGTGACTGAAGTTATAGACATACCTACAAAGAGGTGTGGGTACTTGAGAATGATAGGGGGTGGGTGGGGAGCGAGGAGTAGTAGGCAGTGACCAAATGCAGTATCTATAGCACTACTCTCATAACTGTCTCTCATCTACGATACCCATAAATGTGAGTGATGATTATTCTTAATGGAATATTTGCAAGTAAGGAGGAAGTGTAGAGTTCACTGGGTTATAGGAGCAGGCAACATGAAAGATGGACAGATCATTTTAGAACAGATGTACATCAGAAAGTGAAAGTTGGAAGACAAATCATTAGTATTTGGTCATAAATATAAAAACTAAAAGTTCATAATCATTCTGCAGCGATTATCTTATATATAAACAGGATATTAATTTATCAATTATTCACTCTGTTGGAGGTGATCGGAGCAGCTTTCACTTTTGAAGAAAATTGTACAACGTGCACTTGATTCACCTCTTGGGAAGGAAGTCACTTTATAGAGATAGTTGTTTTGTATGTTCCCCAATAGATGTAAGATGGCTATATACATGTTTGTCATGCTGTAGTACTTAACAGAACATACCAGCAATGAGATCAGGTTACCATCCATTCAGACAAGGGTTGATGATCAAGGTAAGGTCATCACTAGGATTAATGCAAACAGATCTTTCATTATACCATGATACAACAAATGCATGCATACATGTATCCCTTGATGCTACATATGGTCATTGACTAATAATCTAGCTAATACTCACTCCCATGTCTTCTCACTCATAGAGCATTCTTGCCTTACCATTTCTAGAGCTATCTGTTTTAGCACTGTTCTCCCCACGGTAGCAGCCTATCTTCTGGTCTACTACCATCCTAATTGTAGCCACCACCCCCTACCCCCAGCCCCTCTTCCACTAACTAAAGTATCTAGTGAGAGTCCAAGTTACCTATCATTTTGAATAGAGATGTTTCATTATGGTGACTATATCCAGACGCTATACAGTGTGTTTTGATAACTACTGAAGCATAGAAGATTAGCCACTTCAACCTGACACACAAAGCTTACTATATTCCTTCTCTCTTACCTTCCTACTAAATATATTCCTTCTCTCTTACCTGCCTGGTATCCCTCTTAATCCTTCTTCTTTGCAAAACTAATGTGTACAGTATTAAGACAAATTTTCACAATACACTTTGAGTCTTCATGTATCAGACAACATTTGAAACTATACAGAGTAAATACTGAGTATAGAGTGGGTGGGTTTTTTTTTTGGAGGGGGGGGGGAAGGGGGGAGGATCAGGAAATCTTGCTTAGGGGTGAATGGATTCAACAACACTTGAAGATTTCTAGTACTTTCATTTAAACTGAAAACATTTGAAGTGCAATCTTGTACACCTTAAGAGTCGTTTGATAATGAAGATGTTGTGAAATATCCAGGCAGAAATTACTGTGACCTTATTCTATAATTGCATCACTGTAAAAGGACGATAATTAGATCGATACTTGGGCTGTCTGCAGAAATGACGTCAATCAGTGAAAACCACAGAGCTCATGAATAACCTCACTCTTAAATTGGGTGTAAAATTACAGACCTGGGAATACTTAAAAAAAGGAGATTGTTTTGGAATCTAAGGCTGGATGCAGAATATATTAGTCAGTTATTGATGTTTGAGTTCAAGAGGAATTGTCATTGCACTGTCTTGGTTTACATGATCTGGTGTCCATGTTGAAGCAGGGGAGCTATTATTATATATGTAAGCAAGTTGTGAAATGGCTGGACTAAGGTCAAAGTTGATTATTTCAAAACATTGATGTCAACTTATAGTAGCTGCAGCACTGGTGGAATTCAATTCACACCCTGCTGATATAATGGTCTTACTTCAAAGACATGAAAGTTAACAGTTTGGTTGATGACACTGTCATGGCAGTTGATTTTAAAATGTCTGTGGTCTTCATAGTAACGTACATTTATTCATAGAAGAAGATACTAATTTTACTGAAAAAAAGGTGCATTTTGATACAGCCTTGAATTGTGAGTTCATTGAAAACAAATTAAACATTCAACAATCTTAACTTACCTGTCTCCTCACAACCACAGCAGCCTCGCTCTACCATGCCTAGATTTAACTGGTAATCTTTCAATGTGGTAACATACATTTAAGGGAAGCAATAGGGGAAAGTGTTCAAAAATTGAGAAATTTGAAGAACACCCCCCCCCCCCCAAAAAAAAAAGGGATGTAACAAAAAGAAAATGTCTTTATGCTTTTTCATATTTTCTGAATAATGTTATCAAATGTTCAAAAGAGAGAGAAGATATATAGTTAATTATATTATAGGATTATAAAATATTTGACTGAGTTGAATAAAGCATTCACTGTTATGCACTCACACCAATTAAAACTAACCACTCAGAAATTAAATTTATTTTGACAATATTGGCAAAAGTTATTATTCACATACAGTGCAGTGCAGTGTCCAGGCTTATAAGTTTTCAACAAATGATTTATATAGTTCGTTAGATTTGCATAGACAAATCGTCACAGCTCCAGTCTTATGTCAAGCTTTATACCTTTAACGAGTAAACAACAATACCAGACAGATTGGCATTCTCTATATCACCACAACCCTGATTTAGTATTCTAGTGTCAATATTACAGTACACTCAATTTGACAACAGCCAAACATTGGCTCCCAAAGTCCATTATTTCACACACCCTTGCTTCTGTCATTCTTGGGAACTTTTTCCTTCCGGAACCATTGACCTATGAATTATCTGACTTCAATTGTTTTGGGAAACAACAACACCAGCAGGGCCTAGTAAAATTTGTTTTTCACAATTTCTTCTTTTGGAAAATCATACTTTTAAGACTTTCTTTTGCACTAGAGCACGGGTGTCCGCAGAACGGCCTGTGGGCAAACTGTCTGTGGCTCAAGAAAAAGATACAAAAACCCTATTTATGCAAATTATGGAACTTTCAACAATTTCACAACATTTTGTATTAAAGGTATTATCATTTACTTTGTGAATATAATGTTATATTTTCATTGAGTCCCAGGAGTAGGTGCAGTACATCAATAAGCATTGCAACCTGCAGATTGGGTACAAAGTTTTATTGTGGTCCATAAAATTGATATTGTACCCATCATCTACACTAGAGTAACTTAGTAGATTCCCTTCATTTAATAACAGTATGAGTGCAATGCTTATATTATACAAACACAGAATGAGGTGGCATGGCTATAATACAATAATACACCAAATCCTACTGTGTAAGCTCCTATTAGAAGTGGGAATATTAAAAGAACACCCCTTCCTAGCCTTTCACGTCTCTACCATGAATCATTCAAACTCTACACATAACTGTGTTACCAAAATGTGAAGTTATCATATGCCTTTGACTAAGCACTGTAGTATTTGAAATCAGAGTTTTACCAACAAAAGAAAGCTATTTTTAACCTCTGTTGGAAAGAAATGTTTTCAATGAGCACAAGGCTTACAATCCTTTGCCATGTTTTATTGCCATTCACTGAATCACTGCACATTCAGTGCAATGCCCAAATACATTGCCTGTGGCTTGAAACATTCTTGGCAGATTTCCAAGAGGAGTTTGTACCAATTTAAACTCCAATGCAATGTAGCAGGGAGCATAAAGCTGTCATTGAACAAACAATCATGATTGTCTAACATGTCCATTTGTCATTTAAAATTTGGAAGTGAAGTGTTGCCTTGATGAACTCACACCTACATCAGACATTAGTCTAACATCCTGCCTGTACATAAATTCAGCAGCTTGCTTCATTCTTGTGGTCAGTGTGACCAATGGTTCGTCATCCACATTCAAGTATAAACATCTGCTGCTGGGTTTAACCACATGCTTATTTAATATGCTTTGAAATCTAATGTTACAATGAACATATTGTTTAGTCACAATCAATTGAATGGAGGTTGAAATGCTCATACAGTGTACATTTTGTCCTTGATATACCCTTTGGAGTTAAGTTAGTTTAGTAACCTCAAAATGTTGATGTGGATGACCACATGATGAGTTCATGAAGCAAAACCAAACACCACGAAATATTTATCCTTAATTTTTAGAATCTAAACATACCAAGCAATAATTACATTTTTTACTGAAGTATTAAGGCAAACAGAAGTCCAAAACCTTCTTATAAGGCATGAAACTTTACAAGTGTTTATTTGTACAGTTCTGGTCTACTATCAACACAATGACATTAATGTGTGATAACATTCAAAGGTTATGTGAGTGGGTATAGTCCCGTGTTGGGAACAGTTGACAATTCAAATCCTTGTTGCTTGTCTTTGAACTTAACTGAAGAGCCATTATCGGAAAACTACTCTTTATGAAATAACAAGTTGTGAAGTTAGCAAACACTCTTGCCTGCCTATGATTGTGTTGTGTTTTTTAGGTGCTCTATGCCAGTTTGCCATGTCAGTGATTGAGCATAACATTCACATATACTGACAGGTGTAACTCATTAAAGATACTGAGATTTTCATCTTGTTCAATGAATAAGCCACCTGATGCCATATCATGAACTACATGTATATAACTCACAGGTAGGTATTAGGAAAATTGCCTATACCATACTGTGACACTAAATGCAAAATTGTCTTTGAGGGGAAGGAGATGCGGAGTAGATGGGGGAAGGGAGGGAGGGAGGGGAAGGAAGAGAGGGAAGGTGGCAGTGACTGATGAATTGTGTTGTTTAAAACATTCAAAGTGATTATGAAATAGAGGAAGTTTGATGTATTTTGATATGGTAGAAATTATTATTATTATTGTTGTTGTTAAGAGGAAAGAGTTCACAGTCGATGTTTGGATCTGTATGAGGCTGCGGCAATGTTTACATCTGATTGAAAACTTAAGAAAAAGGAGACCGAGTAGCTGAAAACCACTCAGTGTTCATTTCACTGTGTAAAATGTAATAACATGCCAATGTATATTATACAATGAGCCTAACCACAGATCATCATGTACTGTATGTTACTAGGCATTAATATTCTATGTATAGGAATGTGAGAGACACTGCAATAAATTATGGACACAAGTGTAGCATATTATTTATTAAATGACATATAGTAGTCATCATATAAATTATTAATTTTAGAGGAATCTTACTCTGCACCTTCATTGTCTGATATTCTAAAATCTTTGCAATTTGCCCATTTTTTTTTTGTCGTTGTCTGCATTTTTCTTTTGACAACTGACTGTCTATTAACCACAATCTAAAAGAAATCTTAAAATATGGCAAGATTGACATGATATTGTATATGCCAAACCTAACTGAGAAATCCTGTCTATGACGTATATATATGCTGATTTTAACCTTGCTGATAGTACACAGATTTACTTCGCTCCTCACTTACCTGTCTCCCCACAACCTTAGATAATGTTAAAGCCAACCTAACTGAGAATTCCTGCCTATATGCTGATTTTAACCTTGCTGATAGTACAGAGAACTGTTACACCTCGATCAGTCTTAATTATGACACTGTGAAAACTGACTCTTATGACAGAAAACTGGTGGAAAACCACTGCATATTTCCAGGGTGATAATTACCAGCAGTGAACTCTCATTATCTGTATAAAATGACAGAAGATTGAATGAACTTGTCAGATACATCTAAACAAGTTGTGATAAGTTGGACATATAGAGAGATCTGTTAGTAGCCTTAAATGTTAACAGTTAACTTACACCATGTATTAAGTAAACATACACTGCAATTAAATTTTGTTAGCAGTCTCACAAGCTTGTGTTAATGTTGGATCCTTTCCAATTATGCCTTGGTTCTTGATGCATAATTCGTCCTTTCACTTTCCTGAGGCCTTCTTTCCTCTAGTCATGCATTATTTCAACACGTCACTAGTCAAGCCTGTCCGTTGAAAACAACTTCAATGCTATTTGGGTGAAGTTGCTCAATGCATGCTTTACCCTAGGGCTGTATGTCCAATCATTGAAGAATAAGATGAAAATATTACTAAGCCATACAGGAACGATCACAGGATCTGACAAATAGAATCATTGGGGTGTGCTGGTTAAAGGTTGATTAAAACAAAAATGATAGCCATCTGGGAATGGAGCTAGAATTAAAGAACTTCTGTTGGGGGTTTCTGTCATTAAAAAATACGGCTGTTCCTAACCAAAGAAAGAAAGAGAAGAGGCGGGCAAAACACTTCAGGCTGCTCTCTAAATTGTGCGGTCTTGGTGTGAGAACTATTTTAAATTGAGGTCAGAATATGATGAACACAATCTTTGGAGAGAACTGTCTCGTGAAAAAGTAATTCAAGTATTGGTGTCCATTCCTTTTATTGGAATGGGCTTGATATCAAATTTCATTTAGATAGGTTTCTTCTTTCCTTCCAGAATTTGCCTTCAGTGCTACAAATTTGTTGTTTTGTATATACTTCCTGAAAATGTTGTTTAACTGACATAGCACTGTTTTGCCTTCACAGTATTTCCTTACACTTCGCATACAGAATGGTGATCTTCTCATCAATTGTTAATTTTGCACTGATGACCCAAAACACTGCTAAGGTAGCATTGCGAAAACTGAGAACGCAAATACTGTACTAGTATTTGTATGGATGAATATTTAAAATTTAATTTTCAAAGTACGAGGAATTCAGGACTGGGAAACAATACCTGATGTAGCTGCACTTAGAACATCTAATTAAATTATGCAGAGCAAACGTGCTTGGTGTGGAATTCTTATTCTTCAGCAATTTTGTGACTAGACGTTATTTTGTAATATTGCCCAAACCAAGAACATTGTGCATACATTTGGAAGACAATGTTTACATAGTTTGATAAAGTCTTTTCATAATTTTGCATATTCTTTGTGTTTTCGTTCTCATATTATTCCAAAATTCAATGTGATTATTGAACAGCACCCTTTCGAAGGCATCGGTTTACTTGGCTCGGTAAATTTGTTGCTTTTTTCTTCTGTTAAGTTAATTTCATTGTTGTAACTTTGTGTACTGACCACTGTGACCAGCTGGTATTCCAGACACATATATGAGGTTGAAATACTGTTTCAGGTTAGAGAGAGGACTAAATGATGCATGTCTTGTTTCCCTATTCTTTGTTTTCAGAGAGAATCTTCCAAGCCATTTCAAGGTCAAAGAATACTGCCCGATGGTATTTAAAACTCTCCGTAGCCGATTCACTGTGGCAGAAACAGAGTACCGGGTAAGAAGAGGATGAGTTCTTATCATTAGATTTGATTTCAATCTCAAATAGTTCATTCAACAAGTATAGTCTGCAGTTAACACATAGTAGTGGTTGATTTGGGTCAAATAATGACAAATATGTTCAACTTGGGGGATTATTATGAGTCATATTCGAAAGATTTGTAATTTTTTTTTGTTTTGGGGGTGATATACAGTTTACAGTTTTCATTTGTGATATACAGGTAGAAGCAGAATTTTCTCTTGAATATCCCTGCTGGTTTTTAGGTTGGTTTGAGTGTAAATCTCTGGTTATATTGTTGTTCAGGGTGTTACAACTTGCAATAAGTGCCCTCAGAACCGAGACAGTAAATATCACGGATTACCACAAACTGTGGTCTGAATCGTACAGTGGGTAGAGCTTAGGCTCATAGTCTTGAGTACACTGAGTATGAATCCTATTCTTGACAATAATTCATATATTTGCTCTTTCATATTATTTCCCAAGTTTGTTTTTCTGTACACGATTTGGGTATTTTACTTCTTTCTTTTGTCGTTGTTGGCAGAATTCCTTTACATTCGGACCACCAGAGTACGACAACTCATCCGGTAAAAGTGGGGCCAAATTTATGAAGACGCACGACAGAAGATTCGTGATCAAGACGATTACGAGAGAAGAGGTTGAAATGATGCACAATATTTTACCAGAGTACCATAAGGTAATCTAATCTGTATACAAAGTACCTGAAGTAACCTGAAAGGGTGTGGACTGAGCCGGGAGGGGGGGTAGGGGTATGGGGGAGAAGGTGACCTTTGAAACATCCAGCACTGTCTGCTTTGTAACTAGTGTAGACGCTGGCCGGAGTTAAATTAAAGTTAATATCAGGGACCTGCCACTGGCAGTCACACTTGGGAAAACGATAAAGTAAACGAAATAATATAATAAAGACGACACAGTCCGTGCGTTACTTTAACAAAATATATATATCCGTATCCTCTCGTGGTCTACAATGAAGTCCTTGCCTCAGTTTCACAGAGGCAAGACTTTTACATAGTTCATTGCACATTGTGAATTGGGTATAAATAGTTGGCAAGCTTTTAAAATAATTAGTCAATTTAGCTAGTTGCCTTTAACCCAGTCGTTTATAATTAAATGCAGTTTTCAGTCGTTATTTTAATTTCTGAAAGTCATCAATTACCAGTGGCAACAATAGCTGTGCCCCTGTAATTAGGTGGAGCTAAATAATTATCTCAACTATTAAAGGTCAGCATCAATTAAATCAGGGCTCAAAAATCTTCCAAATCTACAGCAATATTTGCTCCTGAAAACAGTCATAAAAAATGTAATGATATAGACGTTGACTCCACAAATGATCTCATGAATAGTTTCTGTCATTTTTATACATGCTTTCTCTCACTTTGGAGAAATTATGTCTGGATGCCCTTTCAAATATTGGGAATTGGCTTGGTGCCCTTTCAAATATTGGAATTGGCTTGGTGCCCTTTCAAATATTGGAATTGGCTTGGTGCCCTTCTGAAAGCTCAAAACTTGACCTGGTGCCATGCCACTTCAATGAATATCCAAGTCAATTTCTTGCTTGGTCTTACAAGTTACCCTTCCCCTCTAGAACAGAACCTTAATTCAAGCACTGGTCATATCTTTTCTAGAAACACCAGTTTGATGGATTAAAGCAAACAGAATAGTCCCCCAAAACATGTGAGCTGAGAAACTGTTTAACTATCAAACACCAAAAACTCATTGCCTGTGATAGGTCAACTTGCTTGGCTCATGCATATTCATTTGTTAGCTTTGGTAGACTCTCGTGGCATGTAGCACAAAGTCTGTCTATGTAGGCAAACCATTTTGTATTGCATGGAGTCCATTTCTAATCGTTTTTGTTTGTTTTATTGATCGGCTCATTGTTTTGAAGTTAACTACGACAATTTTGGCAGAATGCTATCGAATATTTTCAGGAATCCATTAAGTACAAGTAAATCACCTATTTTCGCTACTTAAAATAGCTTCATTTCCTAAATGACGGGATAACCTTGCTTTTAGACAAGTCATCAAATTTTTCTGACTCAGTTGAGCAATCGTGTATGACCTTCTAATAGAAGCACAAGATTAGCACGAAAACACATTCCGCAGGTTAATTAAAAATTTGTTATGCGAGCAATGTTCATTAGATTAATGCGTGCTCTAGTTAGTGTTTGGGACAGACTCTGACACAGCTATTGAGGTATAGCCCATGGATACAGTAGACAGAACCTTGAATCAACAGGAAGTTAGTGAGCGCTAGTAACTTGAGTCTCTGCGAACTGTTTTCAGAATAAATACGCTATGAAGGAAACACCGGATTGTCTCCCAATTTCCCTTCTTGTAACCATGGTTTATAAGTACGACATTTGCTCACAAACCTTGGAGATTCTATCTTTAACAATTAAATCTGCTTTTTTAGTTCATTTTGGTACATGATAAATGATACTACGATCTCATAACATCAATTCACCACCTTTAATAGTCTCATTCCTATTAATGATGAAAATCGAAAAACAATGGATTTAAACTGTCAACGACAAGTACAACTCTGCCCTGATTCTTAAAATATTCAAATGTAGACTTGTCCTTGCCAGGATTTGCTGTGAACATTGTAATATATTATGCATGAAAATGGAAAAAAAAGTCAAATCAAATCAAATATTTTGCAGACACAGTTTGATTGTTGAAAAGCTGTTTTCATGGCAAGGATTAAAATGTTGTAAATGCAACAAACCTCTGTATCAAAATATAAGTTTCAAAGTAACCATGACGATGAATAAAATAAGATTCCTTTACAACAAACTATCAGAAAGCCTGCATTGAAACTCAAGTCTCCATTGTCAGAGCAGCTTTGATAATGGTTGAGATTGTTTTGTTTGGTCCCAAGCCAAATGTAAAACCAAAACAAGCCCTCCTCCCCACCCCCAAAAATAACTAATGTGAGCATTGCAATAAATTTGGCAATACATTAATATATGTATGTAGAAGACCTCCATGGGCTGTTCTGTGTAGCAGTTAGACGGACAGTTGTTCTATTTTTATGCTGGGGTTTCATGTATGTAGCAGATCTGCATGTGTCGTTGCTGTTTAGCAGTTAGACGGACAGTTGTTCTATTTTTAAGCTGAGGTTTATTCCCTACTTTAGAAAGCCAAAAGGAATATTTAATGACAGGGTGATGTTTCCTGTTTGTATAGATTCTGTGCTAGTACTTCCTCCTGTTATGACTGATGTTACTTGGAAGTTAGTTATACTGTTGTTTTCACTGTCTGGGATGACAGTAACACAACTAATTATCTTTTTAAAGTATTGTTGCTCTTCACAATATATGATATATTCTCATGTAGTGTTATTACACTTTGTGTCAAATGTACATGATAACAAAGATGAACTTTAATAAGCCAGTTCACAAGAGTGATAATTTCTGTCTTGTTTCCAATATATGCTACTTAGGCCATGCCTAGGTACATATCGGGGAATAATTTACAGTTCAAATTTCAAGTTTTGAAGTTTATGAATTTTGACTCTTATACAGTACTATCGATCATTTGTACAACACTGCTATACATCTTTACATTTGTAGTATTGTATAGCATTTTGCCCATTTACAGTACTAGTGTAGCATATTCTAATGCAAAACTGGATAAATTATACCTTGCATACAAGCATGTTAGGATTTATATGCCTTAGCTTTATTGTTGAAGCTTCTTGTGAAAAGCAGCATACTTTGTTAAGGTTTCATGCAACCATTGTACCCTGTAGATCAGTTGTAACAGACTTATGCACACCAACACTTGTGAGCTTGCAGATTGCATATATCAGAAGAAGTTACATTACAAACAGACCATGGACTGTGTGCTTCTACAAGGTTGTACTCTTAAAACAGCAAAGTTTAATCCAACGCACACGATTGTAATTGATCAAACTCAACAAACCTGAAACTCCCAAGTTCTTTTTTGATCTTTTGAAATCCTTTTTCATCAAAGGAATGTTAAAATTAAGCAGTTGCTAATGGCTTAATATAATTTAGTTTCAAAATATTATTTATGGCCAACAGTTTTTCATTTTTCATACCACTGTTAAATTTAATCACATTCCGATCCTGGTGCACACAAATTCAACCAAGCGGAATATTTCCAAAGAATGTTTTGTTAAGGTTGAGATTAGAACTTTGTCGGTTGGTTTAATAATGTATGTTACAATGGAGCACCATTGTGTGAACACAGTATATGGAAATCAACTCAATAACAAACCTTTAAAGTCTATAAATATATTACATATCACACCCTATCTTGAGAATTCGGAAGTAATAAACCAACTGTTATTACCAGCTTCAGGCATAAATATAAAAATTTACCAAACCAGACAGCCAGTACCTGAAGCCAGATTTAAAAATTTACGAAATGTAAGATCAAACTGAACTTAATCAAAGTACTTCAAGGACATCAAACTCTGACTGTGTTTGGATTGTTAGTTATAATTAATTAAACCGCTTCTCGCAATAGCTAGAAGCCGCTATCATGGTTTGATTGTCAAGGACAGCAATATGCTACATAGTTTATAAACATCAATTATGATACAAATAAACTTGCAGTGGGGGAGAGGATGGGTGAAGGGGGGGGGAGGGAGGGGAAGGGTTATTAGGTTCATCTCGAAATATTACTTGCAACAAAATTTGGAAAATAAATTGAATGATTAAATTTTTGCCAGCCGTATAGTACACAAATTAACAAGATACTAAAAGACTGTCGTATGTCTGACCTTGATGTACTGTGAGAACATGTTTTACATTCGGTCATTAATCTTGGACCAGAAAATCCTGATCAATAGTGAGGCTGTACTCATACTGTTGTCCTAGCATAGTTGCCTGTACTCATCCATGTGGATTTGTACTCCATAAAAATAGCACCAAACTGAAAGAAAGAGACACAGATGCTTGTTAATTGTGAAAGTGTCAATTTAACCTAGATCAATTAAAATATAAAGCTGAGAAGAGAGCAATGTACTATCTAAAACATAAGAAACTGAAATTGATAGGCTAGGAAACCTTCAACAGTGTTTTAAGGCCTCTATAAATAACTTGACCATGCATTAATATTTAATTATGAAGTGTTAATCTTGTGCCTTAGTTTCTAAATGCAGGTTTTGTACATGAGGAGTGACACAGATGTGTTAGTTTTGTTATTTTCATCTTTGTGTGTTGCACTAACACCAAACACAGCTTGATATGTTAAACAGTACTAGTGTTGTTGCTATATTTTCCCGATTTATATTGAAACATGATCTTTATCTCTTGATAAACCAGCCTAAAGGGTACCCAGATATTTGAATTGACGATCAGGAACACACCATGAATCACAGACTCTTTGGCAACAAAATGATAACTAGTAATTTTCATATTGCTGCCATTTGTAAAATGGCATCAGAAGTTTGTTTTGCACTGGTTTTAGGTTGTGTTCTCCACTTGCTATTAGTTAGTTAAAGAGTGGATCATCAAAACAGAAACAGACAAATGAAACTACATTTAAATTCTGTGTGTGTTTATTGACACTTGGCCTAAGTTACATTATATGTGTAGCGGAGACCACTCATTGTGACAGGAACTTGCCGAGTTGAAACTGGGTATGGTTTGTCACGGTATCATTTGTGGGGGTGAATAAATATTGCGCTATACCAATATCGAAAGTCTCATCGCAACAGCGCCATACAACAGTTCTCCTTCAAAGACTACCGATGTTACCATATTAATGTATTCTGTAGAAGAACAAATAGATTATCAGCAATCCACAAATGTTAGTTTCATTTCACATACAGTAGGCTAGTTGAAATGTGTTAGTTGTTCAATAACATCAAAACAGGAATGCTGTAAAAAGTTTTCTGCTTGGTTTTGGTTAATTTAATTATTAAAATCTGTACTTGTTTTTTTGAGAGTAACATCCTTCTTTGAATTCTTAAACCTCAATTCCTGTTTAATCGACGTCTGTGCATAATGTGTGATGTTCACAGTTAATGTAGCTATTGCTGACTACATGGTCAACAGAGAATAAATTTATGGAAATATCGCATCACAAAATGGTATGCAAACTGGTGAATTTGCTCTATAAGTGTAAAGGTGTAAAGATGTATTGCTTTGTAAACAGCAACCATAGTACTTCATAAAAGTTAAGTTCAGAGCCTTCCAAACTGCTGCAAAAAACTTTGACCACTTAAATTATTTTTATGTCAATGATTTAAGCAGAATTATCAAACAGGGAGGGGGGCAGGGGTGGGGATTCTAATTAAGACCACCTTCGGGCAACCGGTTTTAAAAATGTTATAAACTTGGAGTGGTGGTAGCAACATGGTGTAACAAGGTGTGATTTAAATGTTCATAATAGTTTATTATAGTAAGTTGTACAGTATTTTTAACTGTTTGTCTCTCTCTCTGTTGTTCACTATGTGTAGTATATGGTTGAGATGCACGGGAAAACATTACTACCTCAGTACATGGGCATGTACAGGCTGACTGTGGATGGGGCTGAAACATACGTCATCGTGATGCGAAATATTTTTGGGACCATGTTACCAATCCACAGGAAGTATGACTTGAAGGGGTCTCTGATCGACAGACAAGCCAGCGATAAAGAAAAGGTATGTACAACTCCCCTTACCCCTCACCTCTCCCTCCCCCCGTGGTGCTTTAAACAATCCTCTAGCACAAGGCGGCTTCATAGTGAGCCTGCATTCTCTACTTACACAGTGGACCATTGAGCAATATTACATTAGGATTGCAGCCAGACTCGCAAGAGAGGAACTTGGTGCAAACACTATGTATCTTACTATTATTAGCTAGGGCTCAGGTGGTTTAGCCAACTGGTAATTTAGCAATATAGATGAGAAGCTTGTTTTGAGGTATAAGTGGAGAAAGATTTTCAGACATTACAACGAAAGCAATTTAATTTTTTTTTAGGATAGGGGAGGTAGGTTTAGGTATAAATATATATATACATATATATATATAGCAAATATAAGTGTCTTTGTATTACTCTTCTACTATTGGGTCAGTGTATTAAGGAATGATGAGTTGGGGGGGGGGAGGGGGGTATAAGAGGGGAGGAAGGTGGACATGAAGGACTTATACTCAATTTGTCATCAGTATTGTCTATTATTTGAAGCCCTGATTTCCTTTGTTACTATTTATTGCTGTTTATCTAAATCCAACCTTTATGACCCATTTCCTTCCTGTCATGAATGAAGGTATTACTGATTAGTAACATATGAATACAATGATTGAATAGGCTAGTTTCACATGAAAAACAAGTACTTCCAGCCAAAATTTCAACCCGTTTGTAAGTTGACATGTATATTACACACACGTATAATTTACAAAGCAAGCATTGCAGGGAAAATGAAAGTAGGACAGTGGTTACAACAGGATTAAGCGATGTGGGTGTTCGATGGTCATATGAAAGATGTTAATCCTGTGAACTCCACAATGCTAGATTCTAGTGACAAAGTTTTAGTGAGATGACTAACTTCCTGATTAGCTTGAATCATCATCATAGTCTTTGTTGTGGAGTTTGATATGATAGACTTGTCAATTAACGGTGACCCTTAGTGTACCTAATGTAAAGTCTGTTACTTTATCAATCTAGCAACCCTGGACAGTTGTGTCCAATAAGGAAACCGTTCTTTTGAATATCCTTGAGGTCTGTTAAGTTTGAAGGCTGTTTACACTGATTGGTTTGATTAGGGCATCCCCTCAGACAAAGATTCAGACCACTATTGTAGCAGTACGCATGATTGAATAATATTTGTTATCAAATTAACGTTTGACAACTGCTTGCTTACTCAGCCATTTTAGATTACTGAGTACTATTAATTCTTTCAATAGCAGCACATTGTACAGTCTTGCAAAACATTCAGATTCTTCGAAATGTTTTGTCCAAATGCTTTTCACATCCTGTTATTTTAAGTATAAAACATTTTATTCTAGTAAATGGTGATGTGATCACTATTATCTCTTCCTTAGTCTCAAGAATATGTGGAAATGCCACAGAAAGGTGTTGTAATGTCTAAAATGTTATTGCAAAATATATCAAACTGCTTACCTTCAGACATCTTGTGAGGTGATTATCATCATTTTAAATAATTTGTTTTTACTCTACCTCAAGACCTCTGCCTCTATAGCCCTCTACCCCTATACGGTAGCCCTCTACCCCTATAGCCCTCTACCTCCATAGCCCTCTACCTCCATAGCCCTCTACCTCTAGTCATAAGCAGTCATCACAGTGCAACTGTCTTTGGTGACTCTGTTCACATCTGGACATTATTATTAATATTAACTTTTTTCATAAAGTGTGTACTTTCTTGTGAACTCAAGCAGGAAGGGCTTGTTGTTTTCCTAACATGATATTTACTTTTGTCACATTGTTTACTCTTTGTCCCGACAGGCAAAGGATCTGCCCACGTTCAAAGACATTGACTTCCTCACAGAAAATAACCGAATCATTATTGGCAACGAAGCTAAAGAGGAAGTTCTGGCAAAACTCCAAGCTGATTCTGAGGTAGGTAATGGCCCAGATGAGGTCTTCATCGATGTATGTTTTACGCCTGCGGCCTTCGTATAGTCACGTCTTACTGACTTCCAGAAATAAATGGACATTTATATGATGAATATGGATATAACTTTCTTTCTCTCTCTATTGAATGAAAGGCTGAATTTTAAGAAAATATGTGGTAGTTAACCTTCATACGTGAGGAAGTTTCTTTAAGATTGTCTGTATTTGACATTGACTATCAACAACAATGATGTAACACTGATAAGTAATGAAGATACATTAACACCGTCAACAGGAATTACACTATCAGCAGTAATGAACGTACATAACATTCTTATTTATTATGAACATTATGCCATTAATAGTTGTAAATGTAACAAAATTTGTTATCAACAACACACAGCTCTATCAAATTCAACTGTCAACTTTAAAATCCTAAACAAATCCTTAACAAATCTAGCGATTACCACACCAATGTGATTATTTATTGCACTAATATTTACCACAGCTATTAAAGGTACATGGTCAAGAACATATAAGCTTCACTCACCTAAGAACAAATAGTTTTTTCTTTTTGTCCAATTTTGTTTTAATGTTACCAGTAAAACAGTCCGTCCACTTATTTGTCTGCTATCATAGTATACCAATGCAAGGTAGTGTGTTTGGAATAGCAAAAGCTTTAAAAATGGCGAACAGCTGAGTAAATTTCAAATTATTGCCTCCATTTTGTTCATTAGTTTCTGGCAGAACTGAAACTGATGGACTACAGCTTCCTTGTGGGCATTCACGACGCAGACAGACACGAGAGCGAGGGTCAGGAATCAGAAAGCGAAAACGACCTGAGTGAGAACGACATCCTAACGCCCGACGACTCCGGTGCTGACACCCCTCCTGATAGTCCCAGTACTCGACCAAAGCATGTCACAATCGGTGACTTTGACCCATGTATTGATGTCTACGCCATCAAGAGCTTTGAAAGTGAGATTTTTTACTTAAAGATACAGTATCAATCTAATGTAAAAGAGGTGTATGGTAACAGTAGTCTCCGGAGCAAAGAAGTTTGTGAACATTGTCACCCTATCAGGAGTCACAAAGCTGCCATTTGCAATTGGATCAGAATTTTCAGAATTGTGGACACTTTCCAGTATTATTCAAAATAAGCTCGAAGTATTTCAAACTAAAATACCAAAGATTTTATCTTCCGAAACATTTATCTACTTTTATCAATAGTCAATGAATTTATGAACAATCAATTACTTTATCAATAACTGAATAATTTAGATGTTTCTTATTAGAAAATAATTGATTTATTTTGGAAAAGTATTTATTTTTTTATCTAAATGATTACTATCAGCTTTGAATGCTTGGATAATTTTGAACTTAGGAACCAAGACTATGAAGTTTGCATTTTTTTATATTTTTTTTTATGTTTATCATTGTTCTTTCCCCTCTCTTCTTGCAGAAAGTGAAAAGAGAGAGATTTATTTTATGGCTCTCATTGACATCCTTACTCATTGGGGAGCAAAGAAAAAGGCTGCTCAGGCTGCAAAGACAGTGAAACATGGGGTAAGTTTACATCTCATTCAGGACTGGTGTGGAGAAATCTATGGCACTGAGCTCATTCTGATAAGTTAGTTTCTACAGAATTATGAGTATCATGTCGTATACATACATGTTACTTCATGACATATGACACTTCAACTGTGTGTGTGACAAAAGTATTATGATTAAGTGATAACTCCTGAGAAGGGTTATTCGGTAGAGACGGTTACTCTTAAAGAGGAGCAATGGAACAGAGGAGAATCTCAAAAGGCGACTTGTTTTAGATCGTAGGAGAAGCTACAGAGGAAGAACGACAAGCTGAAGCAAGAATAAAACAAAATTGTAGATAAAATGAACATAGACTAGATCTTGGAAGAGTATGTTACTGGTGAGACCGGAGAGACTGAATCATAAAGCTGGCTTAATAGATCTTGGCTGAGAGTAAACAAATGACAACTTGAATTCAATAGGTTAGCCTTTCCAAGAAAACTTAGTTAGTAGATAACTTAGTAGATTTTGATTCCATGAAGAACTTAAAACTAATTATATAAACTATCAATAATTTCTTTGCTTCTTTCAAAAAAAATTATTTTAGTAATATTTGAAATTTGATTCTGTAAGTTTAATTATAGTACAAATGGTAAATGACATTTGGGACGTGTCTGACGAACCACTTTTGCATCATAAGTAATTATATCTTAATCTACATTCAGTGTTAACTTATTCATATCTACAGTTAAACATAAAATGAATTTTCTCTCTTTCTTTCGTTTATAGGCAGGTGCTGAAATTTCCACCATTAAGCCAAAAGAATATGCTAAACGGTTCACAGAGTTTATTGGAAAGGTCATCGAATGAGAATTTGTGGATTGTAGAGAGAACACAAAGAACATTTTTCAAAGAAGTTTGGTTGCTGGAGAAAGTTAATAAGGAATGAGGGGTTTTAAAGATGGAATCCACTGCTACATGTTGAGTGTGGACTGATGAGATCTTGGAACATATTGGGAGAAGAGAATTAAAAAATTTAAGATTTTTATGTAAAAATTTCAACTTGTAATGATGTTTTATTATTATTACATTTTCAGCTCTGCTATTTTTCACAGTAGTTGGTCTGTGTTTTGTTGTCACATTGATCACGATTTCTGGACAGTACAGTATCACAATTGAAAATTAAGAAATTTAAAAAAAAAATTCAAAGAGTGAAATGCCTAATTTCATTTCTTGAAGAGAAAAAAATATATACATATGACAGGGCTTTGTGGAATTCTAAAGGTTTGTTTATACTTTACATTCTGCAATTGTTTTGAACAATATCAATTTTGGATATATTTTCAGAAGGCTGTAATGATGATTAGTTGGAGACCATAGGAATTTAATAGCATGAAGTATTATATATTGGCTGTAGACATGTAGGGGATATCTGGTATGGATGGTAAAGAAAAGACACTAAGAGGGATAGGCCTACAGTTACTAGTAGACCGGTAGCATGGATGTCAGCCTAATATGAGAAAGTCCTAATGGATTTTACCATATCATTATAAAGGACATATTTCATGAGACAGCATTAATGATCTTTAAGGAGAGATACCAGGGGATATGATAGCATATATTAGGGAAATCATTAGTGACTCATTTTGATGGTAACAAGGGGATATTACATATCCCATTATTATAAGGGAGTTCCTACTATGGGATAGTGTCCATAATGATGTATCCAATAATGGGAGATGTAGGTGGATATCAGTACTATCTAATTATGAGTATTGCATGCTAGGGGATATGCATGACCCATTTAGTGACATAGCAGGGGATATAACCCAGTATGCAGGATATTTATCACCATTTGTGAGGCATATCCCATTCTGAACCATTCCAGAAGATATCAATCTTACCCACTTAGAGCATGTTTAGTCATATTTCAATTTGAGCCATGCCATGTGATATCAGACTCGACAGTGATGGGGTAAATGCTTGTCTTGAGATATTTTCACTAGCTTACAATTGAGTGACAGATTGGTCACATTAGGTGATATGCTCTTAGAATCATGGCCAATGGGAGAGTCAGTAGATAGAGATGGGTTAATATCTCACAGGTCAGCTCCATATTATTGTTTTGTTTTTGTTTATGCTTTGGACTAGGAATTATGTTTTTTTTACCACCAAGATCTTGTGTTGCAGCCAATTTTATCTCTGATGCAATTGATTTGCTACTCTCATCTTGTGTTTCTTTCATATATTTAATATCTCGTTATGGTGATGATGTGACAT
>TCONS_00032987	evm.TU.Chr20.29
AAAACGACCGACCCATTTTGCAAGAAACCAAAATCTCAGTCAGTACAAGGTGGAATATCTTCGGTACAAGCCCACCTTTGCGAGTGAACGACCTATACATAGCAGAACAGATACGGCAGCCGTTATCGGATTGTAGGATATTCTTGGACTGTTAAACCAATCAATAAACTGTGAGTCCAAGTGCATCTTCTTGAACTGGATTTGAATCTAACTGTGCTACCTGAGATATTACTTGCAGAGGAATTAGTTTCTACTATAGTCCATTTAGAGCAGATGAAACAGTTACATCATTTCCACTGCATCAGTTTCTAAACACTTAACTCAGAGTCAGAAGCAAGAAAAAAAGTTACTCTCGAACTGGATTTCCAGCACAGGTAAAATATAGAAATTGTCCATCATGGAGCCAGAAAAGAAAAGCAAAAAGAAACACAAAGGGAGAAGACCGAAACCAATAACTCCAAAACCTTGGAAAGCCAATGAGCCTATGCAGAGTGTGTTGATGTGGGGCGTAAACCATACGGTCACAGAACTATGTTCTCTAGACATTCCTGTCATGCTGATGCAGGATGACTTCAAAGCCTATAGCAAGATCAAAGTGGACAATCACCTCTACAACAGAGAGAATCTTCCAAGCCATTTCAAGGTCAAAGAATACTGCCCGATGGTATTTAAAACTCTCCGTAGCCGATTCACTGTGGCAGAAACAGAGTACCGGAATTCCTTTACATTCGGACCACCAGAGTACGACAACTCATCCGGTAAAAGTGGGGCCAAATTTATGAAGACGCACGACAGAAGATTCGTGATCAAGACGATTACGAGAGAAGAGGTTGAAATGATGCACAATATTTTACCAGAGTACCATAAGTATATGGTTGAGATGCACGGGAAAACATTACTACCTCAGTACATGGGCATGTACAGGCTGACTGTGGATGGGGCTGAAACATACGTCATCGTGATGCGAAATATTTTTGGGACCATGTTACCAATCCACAGGAAGTATGACTTGAAGGGGTCTCTGATCGACAGACAAGCCAGCGATAAAGAAAAGGCAAAGGATCTGCCCACGTTCAAAGACATTGACTTCCTCACAGAAAATAACCGAATCATTATTGGCAACGAAGCTAAAGAGGAAGTTCTGGCAAAACTCCAAGCTGATTCTGAGTTTCTGGCAGAACTGAAACTGATGGACTACAGCTTCCTTGTGGGCATTCACGACGCAGACAGACACGAGAGCGAGGGTCAGGAATCAGAAAGCGAAAACGACCTGAGTGAGAACGACATCCTAACGCCCGACGACTCCGGTGCTGACACCCCTCCTGATAGTCCCAGTACTCGACCAAAGCATGTCACAATCGGTGACTTTGACCCATGTATTGATGTCTACGCCATCAAGAGCTTTGAAAAAAGTGAAAAGAGAGAGATTTATTTTATGGCTCTCATTGACATCCTTACTCATTGGGGAGCAAAGAAAAAGGCTGCTCAGGCTGCAAAGACAGTGAAACATGGGGCAGGTGCTGAAATTTCCACCATTAAGCCAAAAGAATATGCTAAACGGTTCACAGAGTTTATTGGAAAGGTCATCGAATGAGAATTTGTGGATTGTAGAGAGAACACAAAGAACATTTTTCAAAGAAGTTTGGTTGCTGGAGAAAGTTAATAAGGAATGAGGGGTTTTAAAGATGGAATCCACTGCTACATGTTGAGTGTGGACTGATGAGATCTTGGAACATATTGGGAGAAGAGAATTAAAAAATTTAAGATTTTTATGTAAAAATTTCAACTTGTAATGATGTTTTATTATTATTACATTTTCAGCTCTGCTATTTTTCACAGTAGTTGGTCTGTGTTTTGTTGTCACATTGATCACGATTTCTGGACAGTACAGTATCACAATTGAAAATTAAGAAATTTAAAAAAAAAATTCAAAGAGTGAAATGCCTAATTTCATTTCTTGAAGAGAAAAAAATATATACATATGACAGGGCTTTGTGGAATTCTAAAGGTTTGTTTATACTTTACATTCTGCAATTGTTTTGAACAATATCAATTTTGGATATATTTTCAGAAGGCTGTAATGATGATTAGTTGGAGACCATAGGAATTTAATAGCATGAAGTATTATATATTGGCTGTAGACATGTAGGGGATATCTGGTATGGATGGTAAAGAAAAGACACTAAGAGGGATAGGCCTACAGTTACTAGTAGACCGGTAGCATGGATGTCAGCCTAATATGAGAAAGTCCTAATGGATTTTACCATATCATTATAAAGGACATATTTCATGAGACAGCATTAATGATCTTTAAGGAGAGATACCAGGGGATATGATAGCATATATTAGGGAAATCATTAGTGACTCATTTTGATGGTAACAAGGGGATATTACATATCCCATTATTATAAGGGAGTTCCTACTATGGGATAGTGTCCATAATGATGTATCCAATAATGGGAGATGTAGGTGGATATCAGTACTATCTAATTATGAGTATTGCATGCTAGGGGATATGCATGACCCATTTAGTGACATAGCAGGGGATATAACCCAGTATGCAGGATATTTATCACCATTTGTGAGGCATATCCCATTCTGAACCATTCCAGAAGATATCAATCTTACCCACTTAGAGCATGTTTAGTCATATTTCAATTTGAGCCATGCCATGTGATATCAGACTCGACAGTGATGGGGTAAATGCTTGTCTTGAGATATTTTCACTAGCTTACAATTGAGTGACAGATTGGTCACATTAGGTGATATGCTCTTAGAATCATGGCCAATGGGAGAGTCAGTAGATAGAGATGGGTTAATATCTCACAGGTCAGCTCCATATTATTGTTTTGTTTTTGTTTATGCTTTGGACTAGGAATTATGTTTTTTTTACCACCAAGATCTTGTGTTGCAGCCAATTTTATCTCTGATGCAATTGATTTGCTACTCTCATCTTGTGTTTCTTTCATATATTTAATATCTCGTTATGGTGATGATGTGACATCCCGTTATGGTGATGATGTGGCATCCCGTTATGGTGATGATGTGACATCCGTTATGGTGGTGATGTGGCATTACTAGAAACAACTCTGGGGCAGTAGCATAACCAATGGCTAACTTAATGTACCTCAATCATACCTCCCCTCTACTGAAACATTTCTTTCCATCATGTCCTGATAGTAAATCTAATAGGCTTCTCAAGCCTTCCCTCTCCCCCTTCTCTTCTGCCCCTCTCTCCCCCCCCCCCTGCCTCAAGACGAATGCTGGTTATGCTACTGCTCTAGCTTATTAACTTTCTCCTTCATCTTCTTTTCACATATGAAAGATACATTCACCCAAAGTATTGTTTTTTACAGTTTTTGCGTTCAAGTAACTAGTGTTACAGCAGTTTCTAAATCAGTAATTAAGCAACAGCTTTCTGTCCTCAATTAATATGACAGGAAATTTGAAGAGAACTGTTTTCTCTATCTCTGTTTTTTTTGGATCAATTACAGGGTGATAGTTTGTGTTATGCCATGGTGTCTTGCCTACATATAACCTAAGAGGAAAATAGATGATCACTGTGAATATCTCTTGATGGTACAAACAGTTACTTCCTTAGTCAAGTTATCAAACTTGTGAGAAACAAAAATTTAGTTTAATTATTGAATCTATCTTAGCTCTTTATGGTTGTCTTTTAAGTGTTTCTGTAGAGGGAGGTCAAGGGTTTTCAAGGCCTTTCAGATTAGTTTAGTTAATAAACATCAGCCATAGTTCAGAGGAAATACAATTCCACACACGCAGCTGTAAACAACAGAAAATATCTGGAAAGTGGAAATAACATAATTAACTCCCAAAGTGGTATGTACTCTATTTTAGAGGCAAGTGTGAGAAGAGATTGGATACAGACAGTGTGGTCAGGTTAGATGTTGTATGTTGGATGGTTAATGTGGCTCACCTTCTCACATTTGTGTACACTGCATACACCATGATAGCACGTATTGGATATGTTGTAATGCTAACCCTTTGACGCAGTGTGGTCACTGCCAGGGAGGCTGTGAGTGATCTATTTGGATGCAGAAATTTTCAGTAAACTTTTTTTCCTGCCCATATGACCTAGCTAGCGTGGGTTGTAAGCATACATCACTAGGGTGTATATAAGCAAGTAGGGTTCCATTCTCACCATGAGTGAGTGATAACTGTAAGCTGCTAACAGCTATCACTTAGATGCGTTAGTATGAATTTCATAGTTTTAATTTTAGTTTTAATTGTGAGAGACCTCTTGGCCTGTATGGTTGTGGCTTCTGTGACTTGTATTTACACACAAAGAGTAGGTACAGCACGTTGGCCTACAGTGGAGGTACAATAATACTTGCGTGGGTTGTAAGCAGACATCACTAGGCTGATAACTTACCAATAAACCATACCCCTAACCAGACTGTTCATATGTGTACATTGATCACTATACTGTACAGTAATGGATAATTTTGTATAGCAAGTCATGAGCTAGTATTCTTCATGGAGAAGAACTTAGGTTGAAGATAGGACAAGTTTGACATGATGCATTAAAACATTCACTTTTCATCTTCAGTTTGTGTCCATAGTGAAGTTTTCCTCACAACTACCTTTACACCTAGGAAAGATGGATTGAGAAAATTGCAAAGAAGTGAGGAAAACAATTTATGAAAATATTAAGACTTCAACCTCAAGCTTGCCAATTTTTTATCTTAGAGACCATTAAAAGGAAACTCTTTGTCTACTGAGAAGTTTCTCCTCATGAAAAGAATTACCATTGAAGAAGAAATGTTTTGAATAAATCGACATGTATGCATATCAGCAGATAATGTGAAAATTAGATGAATTAATTCACAGATTATGTGAAAATTAGATGAATTAGTTATATTTTGCACAAATTTGAATGTGTAGTAAATGGTTGAAAGGTTTGGTAAAATGTGAAATTAAGGTTTTTCTATTGATCTTCATTAAGTTTTAGTCTCATATTTTGGTTTTTTTTTTCCCTCTTTAAAGTGCCACACTTTTCTCAACTCATCAACTTACACATCCATAGAGCTGCATTCTTAAAGGTCATCAGAAGTATCTCCTAATATAAGAAAAATGTTGTAAAAAATGATGAAAGTTCTGATAAGTACTCTCTAGAATGTTCTCACCCTGCAAATTATTTCCACGTATGATAAGGAGTGTAAAACTAGACATTGGGTAATCACAGTATGAAGAGCAAATGCTTGAGAGTGGCAAAGAAAGACAGGGTGGAATTTTGAACATTAATGACCAGTATAAGACTTTCTAATACATATTTGGGATAATACTGATGATATTTGAACATTTTGAAATGTGTCAGTGACATTCAAACAAGTTATTATTTATATTATAAAGTATAGCTATACCAGCACTTTCAAGGAATTTGCTGGTTGGCAATTTTTCTATTTTTTAATTGGTTTATCTCTTCCTCTCTGTATATCAAGATAAATAATGGACCATTTTATTAATTTGAAGACAAAGCTGTCTATTTGGGGTACAAATTTGATTTTTTTTTTTTGGTTATTGCATAATTACATTTGCTTGCAACTATTATTTTACCTACTGTAGTCGCAACCGAGACTTGAAGATCATTTACAAACAGTTCCAGGGTTGTGTGCAAATAAGTATATTTCTTCTCATGTAATTGCAGATTGCGAGACCAAATCTCATTTGTGTTTGTTGTCCCATAGCTCACACCGTCACGGATGTCAGGAGCAATCAAAGTTATGTCATTAGGCCATTATAATTTTGATTTGATTTTATCTGGTGTCTTATTGGTTGATATAAGAGAGAAATTATTATGTGAAAGAAAATTTTAGTCGGTTGTGTACAAAATAATTGTTGTAAGCTGGTGGATGGGCATTACCCCCTGCCCTCCCCCCCCCCCCAACGTCCTGAGGCTACTCTAGTCACGAATAATAAGCAGTAATGACTCTATCTGACAAGGTGAAGTAACTTGTCAACACAACTCAAGCATATTCAATCTTTAGGTGATGAGATTCATACATAGATTGATTCCATAGTTGTGTCATAATATTGCACTTAGCTCATCAATGCTCGGCAGTACCTGATTTACAGATCTCTGAATTCATTTCGAAAATGGTGAATTTACGTTTTTTTTAGTTGGATATGGAATTTCTACTATTTAAATTAATGGATATTGTGGATTGCTTTAATTGAACCAATGATATATTGGTGAAATAGTTTCAGGTTGAAATGAGAATTCCAAGAGCAAGATTTATTCAGCTGCTTGGGTTGTCCATACTTTGCATATTGGTGCTTTAGTAGTATAAATCTTGTTCTGGACTACATATTCCTTGTGACAGTTAAATGATGCTTGAACAGATACTTTGCATTAATGATATAACCCATGAAAGTGTTTGTGCCTGGCTTCTCAAAGCAGCAGATAGTCATCATATTGGAGAGGTTATATGGAAACAAAACTTCTCCTTGGAAGCTATTGAGCACAGGATGTGGCAGACACCCCATAGTGCTAAAGGATTTTTCATTCTTTGTGGGAGAGAGGGACGAATAATCTGTTTCAAAAGAGGGTGCCCCATTGTGCCATAGGTAACTTGTATTTGGTATTTCTACTTCACTGGTGTCACTAGGATGGAGTTACAAGGGAATTGCTAACCCTACATTATCTCCTTGAGCAAATGTCGTGACTAACATTAATGTACAGAGAGGACTCTTCAGGTATGGATGCAGACCTAATGATTCTTTTCTCCTTACAATTGTTCCACTGAGTTCATTGGTTGTCTGAGTATCTTCCAGCTGTTCAATCAGTTACATTGTTTGAAATAGTGTTAGTATTTTACCTATAAAAATCTCTGAAGGTCTCAGTATTGATGCTGACATTTGTTAGCCAGACATGTTTGATGAGGATATTTTGTAGGGTGAAGGTTCCTGCTGTTCTTCTTTCGTAAGGGATTTATTATGTTTGCACCTTTGTCATGTGTCTATGCATGTTTGTAGCCCTTTGTCCTGATTGTAATATAAGTAAAAGCTAAGATAAAGTTATAAGCTTAATATACAGGATGTAAACTATGG
>TCONS_00032988	evm.TU.Chr20.29
AAACCAAAATCTCAGTCAGTACAAGGTGGAATATCTTCGGTACAAGCCCACCTTTGCGAGTGAACGACCTATACATAGCAGAACAGATACGGCAGCCGTTATCGGATTGTAGGATATTCTTGGACTGTTAAACCAATCAATAAACTGTGGTAAAATATAGAAATTGTCCATCATGGAGCCAGAAAAGAAAAGCAAAAAGAAACACAAAGGGAGAAGACCGAAACCAATAACTCCAAAACCTTGGAAAGCCAATGAGCCTATGCAGAGTGTGTTGATGTGGGGCGTAAACCATACGGTCACAGAACTATGTTCTCTAGACATTCCTGTCATGCTGATGCAGGATGACTTCAAAGCCTATAGCAAGATCAAAGTGGACAATCACCTCTACAACAGAGAGAATCTTCCAAGCCATTTCAAGGTCAAAGAATACTGCCCGATGGTATTTAAAACTCTCCGTAGCCGATTCACTGTGGCAGAAACAGAGTACCGGAATTCCTTTACATTCGGACCACCAGAGTACGACAACTCATCCGGTAAAAGTGGGGCCAAATTTATGAAGACGCACGACAGAAGATTCGTGATCAAGACGATTACGAGAGAAGAGGTTGAAATGATGCACAATATTTTACCAGAGTACCATAAGTATATGGTTGAGATGCACGGGAAAACATTACTACCTCAGTACATGGGCATGTACAGGCTGACTGTGGATGGGGCTGAAACATACGTCATCGTGATGCGAAATATTTTTGGGACCATGTTACCAATCCACAGGAAGTATGACTTGAAGGGGTCTCTGATCGACAGACAAGCCAGCGATAAAGAAAAGGCAAAGGATCTGCCCACGTTCAAAGACATTGACTTCCTCACAGAAAATAACCGAATCATTATTGGCAACGAAGCTAAAGAGGAAGTTCTGGCAAAACTCCAAGCTGATTCTGAGTTTCTGGCAGAACTGAAACTGATGGACTACAGCTTCCTTGTGGGCATTCACGACGCAGACAGACACGAGAGCGAGGGTCAGGAATCAGAAAGCGAAAACGACCTGAGTGAGAACGACATCCTAACGCCCGACGACTCCGGTGCTGACACCCCTCCTGATAGTCCCAGTACTCGACCAAAGCATGTCACAATCGGTGACTTTGACCCATGTATTGATGTCTACGCCATCAAGAGCTTTGAAAAAAGTGAAAAGAGAGAGATTTATTTTATGGCTCTCATTGACATCCTTACTCATTGGGGAGCAAAGAAAAAGGCTGCTCAGGCTGCAAAGACAGTGAAACATGGGGCAGGTGCTGAAATTTCCACCATTAAGCCAAAAGAATATGCTAAACGGTTCACAGAGTTTATTGGAAAGGTCATCGAATGAGAATTTGTGGATTGTAGAGAGAACACAAAGAACATTTTTCAAAGAAGTTTGGTTGCTGGAGAAAGTTAATAAGGAATGAGGGGTTTTAAAGATGGAATCCACTGCTACATGTTGAGTGTGGACTGATGAGATCTTGGAACATATTGGGAGAAGAGAATTAAAAAATTTAAGATTTTTATGTAAAAATTTCAACTTGTAATGATGTTTTATTATTATTACATTTTCAGCTCTGCTATTTTTCACAGTAGTTGGTCTGTGTTTTGTTGTCACATTGATCACGATTTCTGGACAGTACAGTATCACAATTGAAAATTAAGAAATTTAAAAAAAAAATTCAAAGAGTGAAATGCCTAATTTCATTTCTTGAAGAGAAAAAAATATATACATATGACAGGGCTTTGTGGAATTCTAAAGGTTTGTTTATACTTTACATTCTGCAATTGTTTTGAACAATATCAATTTTGGATATATTTTCAGAAGGCTGTAATGATGATTAGTTGGAGACCATAGGAATTTAATAGCATGAAGTATTATATATTGGCTGTAGACATGTAGGGGATATCTGGTATGGATGGTAAAGAAAAGACACTAAGAGGGATAGGCCTACAGTTACTAGTAGACCGGTAGCATGGATGTCAGCCTAATATGAGAAAGTCCTAATGGATTTTACCATATCATTATAAAGGACATATTTCATGAGACAGCATTAATGATCTTTAAGGAGAGATACCAGGGGATATGATAGCATATATTAGGGAAATCATTAGTGACTCATTTTGATGGTAACAAGGGGATATTACATATCCCATTATTATAAGGGAGTTCCTACTATGGGATAGTGTCCATAATGATGTATCCAATAATGGGAGATGTAGGTGGATATCAGTACTATCTAATTATGAGTATTGCATGCTAGGGGATATGCATGACCCATTTAGTGACATAGCAGGGGATATAACCCAGTATGCAGGATATTTATCACCATTTGTGAGGCATATCCCATTCTGAACCATTCCAGAAGATATCAATCTTACCCACTTAGAGCATGTTTAGTCATATTTCAATTTGAGCCATGCCATGTGATATCAGACTCGACAGTGATGGGGTAAATGCTTGTCTTGAGATATTTTCACTAGCTTACAATTGAGTGACAGATTGGTCACATTAGGTGATATGCTCTTAGAATCATGGCCAATGGGAGAGTCAGTAGATAGAGATGGGTTAATATCTCACAGGTCAGCTCCATATTATTGTTTTGTTTTTGTTTATGCTTTGGACTAGGAATTATGTTTTTTTTACCACCAAGATCTTGTGTTGCAGCCAATTTTATCTCTGATGCAATTGATTTGCTACTCTCATCTTGTGTTTCTTTCATATATTTAATATCTCGTTATGGTGATGATGTGACAT
>TCONS_00032989	evm.TU.Chr20.29
AAACCAAAATCTCAGTCAGTACAAGGTGGAATATCTTCGGTACAAGCCCACCTTTGCGAGTGAACGACCTATACATAGCAGAACAGATACGGCAGCCGTTATCGGATTGTAGGATATTCTTGGACTGTTAAACCAATCAATAAACTGTGGTACTTTTGACTTGCTGGAATCATACATCAGCGTTTCATTTTCACATTGGATTATTTAATATTATTGTTCTAACGTTACTACGTTAGTTAGCCTAGTCTGTCGCTCCTACCTAGCCTAGCTTGGTAGCACTAGGCTTAACCGAGTGAAGGGCTAAGTTTCTTTAATACGATCCTTAGTAGTCCAAGTGCATCTTCTTGAACTGGATTTGAATCTAACTGTGCTACCTGAGATATTACTTGCAGAGGAATTAGTTTCTACTATAGTCCATTTAGAGCAGATGAAACAGTTACATCATTTCCACTGCATCAGTTTCTAAACACTTAACTCAGAGTCAGAAGCAAGAAAAAAAGTTACTCTCGAACTGGATTTCCAGCACAGGTAAAATATAGAAATTGTCCATCATGGAGCCAGAAAAGAAAAGCAAAAAGAAACACAAAGGGAGAAGACCGAAACCAATAACTCCAAAACCTTGGAAAGCCAATGAGCCTATGCAGAGTGTGTTGATGTGGGGCGTAAACCATACGGTCACAGAACTATGTTCTCTAGACATTCCTGTCATGCTGATGCAGGATGACTTCAAAGCCTATAGCAAGATCAAAGTGGACAATCACCTCTACAACAGAGAGAATCTTCCAAGCCATTTCAAGGTCAAAGAATACTGCCCGATGGTATTTAAAACTCTCCGTAGCCGATTCACTGTGGCAGAAACAGAGTACCGGAATTCCTTTACATTCGGACCACCAGAGTACGACAACTCATCCGGTAAAAGTGGGGCCAAATTTATGAAGACGCACGACAGAAGATTCGTGATCAAGACGATTACGAGAGAAGAGGTTGAAATGATGCACAATATTTTACCAGAGTACCATAAGTATATGGTTGAGATGCACGGGAAAACATTACTACCTCAGTACATGGGCATGTACAGGCTGACTGTGGATGGGGCTGAAACATACGTCATCGTGATGCGAAATATTTTTGGGACCATGTTACCAATCCACAGGAAGTATGACTTGAAGGGGTCTCTGATCGACAGACAAGCCAGCGATAAAGAAAAGGCAAAGGATCTGCCCACGTTCAAAGACATTGACTTCCTCACAGAAAATAACCGAATCATTATTGGCAACGAAGCTAAAGAGGAAGTTCTGGCAAAACTCCAAGCTGATTCTGAGTTTCTGGCAGAACTGAAACTGATGGACTACAGCTTCCTTGTGGGCATTCACGACGCAGACAGACACGAGAGCGAGGGTCAGGAATCAGAAAGCGAAAACGACCTGAGTGAGAACGACATCCTAACGCCCGACGACTCCGGTGCTGACACCCCTCCTGATAGTCCCAGTACTCGACCAAAGCATGTCACAATCGGTGACTTTGACCCATGTATTGATGTCTACGCCATCAAGAGCTTTGAAAAAAGTGAAAAGAGAGAGATTTATTTTATGGCTCTCATTGACATCCTTACTCATTGGGGAGCAAAGAAAAAGGCTGCTCAGGCTGCAAAGACAGTGAAACATGGGGCAGGTGCTGAAATTTCCACCATTAAGCCAAAAGAATATGCTAAACGGTTCACAGAGTTTATTGGAAAGGTCATCGAATGAGAATTTGTGGATTGTAGAGAGAACACAAAGAACATTTTTCAAAGAAGTTTGGTTGCTGGAGAAAGTTAATAAGGAATGAGGGGTTTTAAAGATGGAATCCACTGCTACATGTTGAGTGTGGACTGATGAGATCTTGGAACATATTGGGAGAAGAGAATTAAAAAATTTAAGATTTTTATGTAAAAATTTCAACTTGTAATGATGTTTTATTATTATTACATTTTCAGCTCTGCTATTTTTCACAGTAGTTGGTCTGTGTTTTGTTGTCACATTGATCACGATTTCTGGACAGTACAGTATCACAATTGAAAATTAAGAAATTTAAAAAAAAAATTCAAAGAGTGAAATGCCTAATTTCATTTCTTGAAGAGAAAAAAATATATACATATGACAGGGCTTTGTGGAATTCTAAAGGTTTGTTTATACTTTACATTCTGCAATTGTTTTGAACAATATCAATTTTGGATATATTTTCAGAAGGCTGTAATGATGATTAGTTGGAGACCATAGGAATTTAATAGCATGAAGTATTATATATTGGCTGTAGACATGTAGGGGATATCTGGTATGGATGGTAAAGAAAAGACACTAAGAGGGATAGGCCTACAGTTACTAGTAGACCGGTAGCATGGATGTCAGCCTAATATGAGAAAGTCCTAATGGATTTTACCATATCATTATAAAGGACATATTTCATGAGACAGCATTAATGATCTTTAAGGAGAGATACCAGGGGATATGATAGCATATATTAGGGAAATCATTAGTGACTCATTTTGATGGTAACAAGGGGATATTACATATCCCATTATTATAAGGGAGTTCCTACTATGGGATAGTGTCCATAATGATGTATCCAATAATGGGAGATGTAGGTGGATATCAGTACTATCTAATTATGAGTATTGCATGCTAGGGGATATGCATGACCCATTTAGTGACATAGCAGGGGATATAACCCAGTATGCAGGATATTTATCACCATTTGTGAGGCATATCCCATTCTGAACCATTCCAGAAGATATCAATCTTACCCACTTAGAGCATGTTTAGTCATATTTCAATTTGAGCCATGCCATGTGATATCAGACTCGACAGTGATGGGGTAAATGCTTGTCTTGAGATATTTTCACTAGCTTACAATTGAGTGACAGATTGGTCACATTAGGTGATATGCTCTTAGAATCATGGCCAATGGGAGAGTCAGTAGATAGAGATGGGTTAATATCTCACAGGTCAGCTCCATATTATTGTTTTGTTTTTGTTTATGCTTTGGACTAGGAATTATGTTTTTTTTACCACCAAGATCTTGTGTTGCAGCCAATTTTATCTCTGATGCAATTGATTTGCTACTCTCATCTTGTGTTTCTTTCATATATTTAATATCTCGTTATGGTGATGATGTGACAT
>TCONS_00033869	evm.TU.Chr20.29
ACAACCATACAGGCCAAGAGGTCTCTCACAATTAAAACTAAAATTAAAACTATGAAATTCATACTAACGCATCTAAGTGATAGCTGTTAGCAGCTTACAGTTATCACTCACTCATGGTGAGAATGGAACCCTACTTGCTTATATACACCCTAGTGATGTATGCTTACAACCCACGCTAGCTAGGTCATATGGGCAGGAAAAAAAGTTTACTGAAAATTTCTGCATCCAAATAGATCACTCACAGCCTCCCTGGCAGTGACCACACTGCGTCAAAGGGTTAGCATTACAACATATCCAATACGTGCTATCATGGTGTATGCAGTGTACACAAATGTGAGAAGGTGAGCCACATTAACCATCCAACATACAACATCTAACCTGACCACACTGTCTGTATCCAATCTCTTCTCACACTTGCCTCTAAAATAGAGTACATACCACTTTGGGAGTTAATTATGTTATTTCCACTTTCCAGATATTTTCTGTTGTTTACAGCTGCGTGTGTGGAATTGTATTTCCTCTGAACTATGGCTGATGTTTATTAACTAAACTAATCTGAAAGGCCTTGAAAACCCTTGACCTCCCTCTACAGAAACACTTAAAAGACAACCATAAAGAGCTAAGATAGATTCAATAATTAAACTAAATTTTTGTTTCTCACAAGTTTGATAACTTGACTAAGGAAGTAACTGTTTGTACCATCAAGAGATATTCACAGTGATCATCTATTTTCCTCTTAGGTTATATGTAGGCAAGACACCATGGCATAACACAAACTATCACCCTGTAATTGATCCAAAAAAAACAGAGATAGAGAAAACAGTTCTCTTCAAATTTCCTGTCATATTAATTGAGGACAGAAAGCTGTTGCTTAATTACTGATTTAGAAACTGCTGTAACACTAGTTACTTGAACGCAAAAACTGTAAAAAACAATACTTTGGGTGAATGTATCTTTCATATGTGAAAAGAAGATGAAGGAGAAAGTTAATAAGCTAGAGCAGTAGCATAACCAGCATTCGTCTTGAGGCAGGGGGGGGGGGAGAGAGGGGCAGAAGAGAAGGGGGAGAGGGAAGGCTTGAGAAGCCTATTAGATTTACTATCAGGACATGATGGAAAGAAATGTTTCAGTAGAGGGGAGGTATGATTGAGGTACATTAAGTTAGCCATTGGTTATGCTACTGCCCCAGAGTTGTTTCTAGTAATGCCACATCACCACCATAACGGGATGTCACATCATCACCATAACGAGATATTAAATATATGAAAGAAACACAAGATGAGAGTAGCAAATCAATTGCATCAGAGATAAAATTGGCTGCAACACAAGATCTTGGTGGTAAAAAAAACATAATTCCTAGTCCAAAGCATAAACAAAAACAAAACAATAATATGGAGCTGACCTGTGAGATATTAACCCATCTCTATCTACTGACTCTCCCATTGGCCATGATTCTAAGAGCATATCACCTAATGTGACCAATCTGTCACTCAATTGTAAGCTAGTGAAAATATCTCAAGACAAGCATTTACCCCATCACTGTCGAGTCTGATATCACATGGCATGGCTCAAATTGAAATATGACTAAACATGCTCTAAGTGGGTAAGATTGATATCTTCTGGAATGGTTCAGAATGGGATATGCCTCACAAATGGTGATAAATATCCTGCATACTGGGTTATATCCCCTGCTATGTCACTAAATGGGTCATGCATATCCCCTAGCATGCAATACTCATAATTAGATAGTACTGATATCCACCTACATCTCCCATTATTGGATACATCATTATGGACACTATCCCATAGTAGGAACTCCCTTATAATAATGGGATATGTAATATCCCCTTGTTACCATCAAAATGAGTCACTAATGATTTCCCTAATATATGCTATCATATCCCCTGGTATCTCTCCTTAAAGATCATTAATGCTGTCTCATGAAATATGTCCTTTATAATGATATGGTAAAATCCATTAGGACTTTCTCATATTAGGCTGACATCCATGCTACCGGTCTACTAGTAACT
>TCONS_00033870	evm.TU.Chr20.29
TTTACATCCTGTATATTAAGCTTATAACTTTATCTTAGCTTTTACTTATATTACAATCAGGACAAAGGGCTACAAACATGCATAGACACATGACAAAGGTGCAAACATAATAAATCCCTTACGAAAGAAGAACAGCAGGAACCTTCACCCTACAAAATATCCTCATCAAACATGTCTGGCTAACAAATGTCAGCATCAATACTGAGACCTTCAGAGATTTTTATAGGTAAAATACTAACACTATTTCAAACAATGTAACTGATTGAACAGCTGGAAGATACTCAGACAACCAATGAACTCAGTGGAACAATTGTAAGGAGAAAAGAATCATTAGGTCTGCATCCATACCTGAAGAGTCCTCTCTGTACATTAATGTTAGTCACGACATTTGCTCAAGGAGATAATGTAGGGTTAGCAATTCCCTTGTAACTCCATCCTAGTGACACCAGTGAAGTAGAAATACCAAATACAAGTTACCTATGGCACAATGGGGCACCCTCTTTTGAAACAGATTATTCGTCCCTCTCTCCCACAAAGAATGAAAAATCCTTTAGCACTATGGGGTGTCTGCCACATCCTGTGCTCAATAGCTTCCAAGGAGAAGTTTTGTTTCCATATAACCTCTCCAATATGATGACTATCTGCTGCTTTGAGAAGCCAGGCACAAACACTTTCATGGGTTATATCATTAATGCAAAGTATCTGTTCAAGCATCATTTAACTGTCACAAGGAATATGTAGTCCAGAACAAGATTTATACTACTAAAGCACCAATATGCAAAGTATGGACAACCCAAGCAGCTGAATAAATCTTGCTCTTGGAATTCTCATTTCAACCTGAAACTATTTCACCAATATATCATTGGTTCAATTAAAGCAATCCACAATATCCATTAATTTAAATAGTAGAAATTCCATATCCAACTAAAAAAAACGTAAATTCACCATTTTCGAAATGAATTCAGAGATCTGTAAATCAGGTACTGCCGAGCATTGATGAGCTAAGTGCAATATTATGACACAACTATGGAATCAATCTATGTATGAATCTCATCACCTAAAGATTGAATATGCTTGAGTTGTGTTGACAAGTTACTTCACCTTGTCAGATAGAGTCATTACTGCTTATTATTCGTGACTAGAGTAGCCTCAGGACGTTGGGGGGGGGGGGAGGGCAGGGGGTAATGCCCATCCACCAGCTTACAACAATTATTTTGTACACAACCGACTAAAATTTTCTTTCACATAATAATTTCTCTCTTATATCAACCAATAAGACACCAGATAAAATCAAATCAAAATTATAATGGCCTAATGACATAACTTTGATTGCTCCTGACATCCGTGACGGTGTGAGCTATGGGACAACAAACACAAATGAGATTTGGTCTCGCAATCTGCAATTACATGAGAAGAAATATACTTATTTGCACACAACCCTGGAACTGTTTGTAAATGATCTTCAAGTCTCGGTTGCGACTACAGTAGGTAAAATAATAGTTGCAAGCAAATGTAATTATGCAATAACCAAAAAAAAAAAATCAAATTTGTACCCCAAATAGACAGCTTTGTCTTCAAATTAATAAAATGGTCCATTATTTATCTTGATATACAGAGAGGAAGAGATAAACCAATTAAAAAATAGAAAAATTGCCAACCAGCAAATTCCTTGAAAGTGCTGGTATAGCTATACTTTATAATATAAATAATAACTTGTTTGAATGTCACTGACACATTTCAAAATGTTCAAATATCATCAGTATTATCCCAAATATGTATTAGAAAGTCTTATACTGGTCATTAATGTTCAAAATTCCACCCTGTCTTTCTTTGCCACTCTCAAGCATTTGCTCTTCATACTGTGATTACCCAATGTCTAGTTTTACACTCCTTATCATACGTGGAAATAATTTGCAGGGTGAGAACATTCTAGAGAGTACTTATCAGAACTTTCATCATTTTTTACAACATTTTTCTTATATTAGGAGATACTTCTGATGACCTTTAAGAATGCAGCTCTATGGATGTGTAAGTTGATGAGTTGAGAAAAGTGTGGCACTTTAAAGAGGGAAAAAAAAAACCAAAATATGAGACTAAAACTTAATGAAGATCAATAGAAAAACCTTAATTTCACATTTTACCAAACCTTTCAACCATTTACTACACATTCAAATTTGTGCAAAATATAACTAATTCATCTAATTTTCACATAATCTGTGAATTAATTCATCTAATTTTCACATTATCTGCTGATATGCATACATGTCGATTTATTCAAAACATTTCTTCTTCAATGGTAATTCTTTTCATGAGGAGAAACTTCTCAGTAGACAAAGAGTTTCCTTTTAATGGTCTCTAAGATAAAAAATTGGCAAGCTTGAGGTTGAAGTCTTAATATTTTCATAAATTGTTTTCCTCACTTCTTTGCAATTTTCTCAATCCATCTTTCCTAGGTGTAAAGGTAGTTGTGAGGAAAACTTCACTATGGACACAAACTGAAGATGAAAAGTGAATGTTTTAATGCATCATGTCAAACTTGTCCTATCTTCAACCTAAGTTCTTCTCCATGAAGAATACTAGCTCATGACTTGCTATACAAAATTATCCATTACTGTACAGTATAGTGATCAATGTACACATATGAACAGTCTGGTTAGGGGTATGGTTTATTGGTAAGTTATCAGCCTAGTGATGTCTGCTTACAACCCACGCAAGTATTATTGTACCTCCACTGTAGGCCAACGTGCTGTACCTACTCTTTGTGTGTAAATACAAGTCACAGAAGCCACAACCATACAGGCCAAGAGGTCTCTCACAATTAAAACTAAAATTAAAACTATGAAATTCATACTAACGCATCTAAGTGATAGCTGTTAGCAGCTTACAGTTATCACTCACTCATGGTGAGAATGGAACCCTACTTGCTTATATACACCCTAGTGATGTATGCTTACAACCCACGCTAGCTAGGTCATATGGGCAGGAAAAAAAGTTTACTGAAAATTTCTGCATCCAAATAGATCACTCACAGCCTCCCTGGCAGTGACCACACTGCGTCAAAGGGTTAGCATTACAACATATCCAATACGTGCTATCATGGTGTATGCAGTGTACACAAATGTGAGAAGGTGAGCCACATTAACCATCCAACATACAACATCTAACCTGACCACACTGTCTGTATCCAATCTCTTCTCACACTTGCCTCTAAAATAGAGTACATACCACTTTGGGAGTTAATTATGTTATTTCCACTTTCCAGATATTTTCTGTTGTTTACAGCTGCGTGTGTGGAATTGTATTTCCTCTGAACTATGGCTGATGTTTATTAACTAAACTAATCTGAAAGGCCTTGAAAACCCTTGACCTCCCTCTACAGAAACACTTAAAAGACAACCATAAAGAGCTAAGATAGATTCAATAATTAAACTAAATTTTTGTTTCTCACAAGTTTGATAACTTGACTAAGGAAGTAACTGTTTGTACCATCAAGAGATATTCACAGTGATCATCTATTTTCCTCTTAGGTTATATGTAGGCAAGACACCATGGCATAACACAAACTATCACCCTGTAATTGATCCAAAAAAAACAGAGATAGAGAAAACAGTTCTCTTCAAATTTCCTGTCATATTAATTGAGGACAGAAAGCTGTTGCTTAATTACTGATTTAGAAACTGCTGTAACACTAGTTACTTGAACGCAAAAACTGTAAAAAACAATACTTTGGGTGAATGTATCTTTCATATGTGAAAAGAAGATGAAGGAGAAAGTTAATAAGCTAGAGCAGTAGCATAACCAGCATTCGTCTTGAGGCAGGGGGGGGGGGAGAGAGGGGCAGAAGAGAAGGGGGAGAGGGAAGGCTTGAGAAGCCTATTAGATTTACTATCAGGACATGATGGAAAGAAATGTTTCAGTAGAGGGGAGGTATGATTGAGGTACATTAAGTTAGCCATTGGTTATGCTACTGCCCCAGAGTTGTTTCTAGTAATGCCACATCACCACCATAACGGGATGTCACATCATCACCATAACGGGATGTCACATCATCACCATAACGGGATGCCACATCATCACCATAACGGGATGTCACATCATCACCATAACGAGATATTAAATATATGAAAGAAACACAAGATGAGAGTAGCAAATCAATTGCATCAGAGATAAAATTGGCTGCAACACAAGATCTTGGTGGTAAAAAAAACATAATTCCTAGTCCAAAGCATAAACAAAAACAAAACAATAATATGGAGCTGACCTGTGAGATATTAACCCATCTCTATCTACTGACTCTCCCATTGGCCATGATTCTAAGAGCATATCACCTAATGTGACCAATCTGTCACTCAATTGTAAGCTAGTGAAAATATCTCAAGACAAGCATTTACCCCATCACTGTCGAGTCTGATATCACATGGCATGGCTCAAATTGAAATATGACTAAACATGCTCTAAGTGGGTAAGATTGATATCTTCTGGAATGGTTCAGAATGGGATATGCCTCACAAATGGTGATAAATATCCTGCATACTGGGTTATATCCCCTGCTATGTCACTAAATGGGTCATGCATATCCCCTAGCATGCAATACTCATAATTAGATAGTACTGATATCCACCTACATCTCCCATTATTGGATACATCATTATGGACACTATCCCATAGTAGGAACTCCCTTATAATAATGGGATATGTAATATCCCCTTGTTACCATCAAAATGAGTCACTAATGATTTCCCTAATATATGCTATCATATCCCCTGGTATCTCTCCTTAAAGATCATTAATGCTGTCTCATGAAATATGTCCTTTATAATGATATGGTAAAATCCATTAGGACTTTCTCATATTAGGCTGACATCCATGCTACCGGTCTACTAGTAACT
>TCONS_00033871	evm.TU.Chr20.29
CCATAGTTTACATCCTGTATATTAAGCTTATAACTTTATCTTAGCTTTTACTTATATTACAATCAGGACAAAGGGCTACAAACATGCATAGACACATGACAAAGGTGCAAACATAATAAATCCCTTACGAAAGAAGAACAGCAGGAACCTTCACCCTACAAAATATCCTCATCAAACATGTCTGGCTAACAAATGTCAGCATCAATACTGAGACCTTCAGAGATTTTTATAGGTAAAATACTAACACTATTTCAAACAATGTAACTGATTGAACAGCTGGAAGATACTCAGACAACCAATGAACTCAGTGGAACAATTGTAAGGAGAAAAGAATCATTAGGTCTGCATCCATACCTGAAGAGTCCTCTCTGTACATTAATGTTAGTCACGACATTTGCTCAAGGAGATAATGTAGGGTTAGCAATTCCCTTGTAACTCCATCCTAGTGACACCAGTGAAGTAGAAATACCAAATACAAGTTACCTATGGCACAATGGGGCACCCTCTTTTGAAACAGATTATTCGTCCCTCTCTCCCACAAAGAATGAAAAATCCTTTAGCACTATGGGGTGTCTGCCACATCCTGTGCTCAATAGCTTCCAAGGAGAAGTTTTGTTTCCATATAACCTCTCCAATATGATGACTATCTGCTGCTTTGAGAAGCCAGGCACAAACACTTTCATGGGTTATATCATTAATGCAAAGTATCTGTTCAAGCATCATTTAACTGTCACAAGGAATATGTAGTCCAGAACAAGATTTATACTACTAAAGCACCAATATGCAAAGTATGGACAACCCAAGCAGCTGAATAAATCTTGCTCTTGGAATTCTCATTTCAACCTGAAACTATTTCACCAATATATCATTGGTTCAATTAAAGCAATCCACAATATCCATTAATTTAAATAGTAGAAATTCCATATCCAACTAAAAAAAACGTAAATTCACCATTTTCGAAATGAATTCAGAGATCTGTAAATCAGGTACTGCCGAGCATTGATGAGCTAAGTGCAATATTATGACACAACTATGGAATCAATCTATGTATGAATCTCATCACCTAAAGATTGAATATGCTTGAGTTGTGTTGACAAGTTACTTCACCTTGTCAGATAGAGTCATTACTGCTTATTATTCGTGACTAGAGTAGCCTCAGGACGTTGGGGGGGGGGGGAGGGCAGGGGGTAATGCCCATCCACCAGCTTACAACAATTATTTTGTACACAACCGACTAAAATTTTCTTTCACATAATAATTTCTCTCTTATATCAACCAATAAGACACCAGATAAAATCAAATCAAAATTATAATGGCCTAATGACATAACTTTGATTGCTCCTGACATCCGTGACGGTGTGAGCTATGGGACAACAAACACAAATGAGATTTGGTCTCGCAATCTGCAATTACATGAGAAGAAATATACTTATTTGCACACAACCCTGGAACTGTTTGTAAATGATCTTCAAGTCTCGGTTGCGACTACAGTAGGTAAAATAATAGTTGCAAGCAAATGTAATTATGCAATAACCAAAAAAAAAAAATCAAATTTGTACCCCAAATAGACAGCTTTGTCTTCAAATTAATAAAATGGTCCATTATTTATCTTGATATACAGAGAGGAAGAGATAAACCAATTAAAAAATAGAAAAATTGCCAACCAGCAAATTCCTTGAAAGTGCTGGTATAGCTATACTTTATAATATAAATAATAACTTGTTTGAATGTCACTGACACATTTCAAAATGTTCAAATATCATCAGTATTATCCCAAATATGTATTAGAAAGTCTTATACTGGTCATTAATGTTCAAAATTCCACCCTGTCTTTCTTTGCCACTCTCAAGCATTTGCTCTTCATACTGTGATTACCCAATGTCTAGTTTTACACTCCTTATCATACGTGGAAATAATTTGCAGGGTGAGAACATTCTAGAGAGTACTTATCAGAACTTTCATCATTTTTTACAACATTTTTCTTATATTAGGAGATACTTCTGATGACCTTTAAGAATGCAGCTCTATGGATGTGTAAGTTGATGAGTTGAGAAAAGTGTGGCACTTTAAAGAGGGAAAAAAAAAACCAAAATATGAGACTAAAACTTAATGAAGATCAATAGAAAAACCTTAATTTCACATTTTACCAAACCTTTCAACCATTTACTACACATTCAAATTTGTGCAAAATATAACTAATTCATCTAATTTTCACATAATCTGTGAATTAATTCATCTAATTTTCACATTATCTGCTGATATGCATACATGTCGATTTATTCAAAACATTTCTTCTTCAATGGTAATTCTTTTCATGAGGAGAAACTTCTCAGTAGACAAAGAGTTTCCTTTTAATGGTCTCTAAGATAAAAAATTGGCAAGCTTGAGGTTGAAGTCTTAATATTTTCATAAATTGTTTTCCTCACTTCTTTGCAATTTTCTCAATCCATCTTTCCTAGGTGTAAAGGTAGTTGTGAGGAAAACTTCACTATGGACACAAACTGAAGATGAAAAGTGAATGTTTTAATGCATCATGTCAAACTTGTCCTATCTTCAACCTAAGTTCTTCTCCATGAAGAATACTAGCTCATGACTTGCTATACAAAATTATCCATTACTGTACAGTATAGTGATCAATGTACACATATGAACAGTCTGGTTAGGGGTATGGTTTATTGGTAAGTTATCAGCCTAGTGATGTCTGCTTACAACCCACGCAAGTATTATTGTACCTCCACTGTAGGCCAACGTGCTGTACCTACTCTTTGTGTGTAAATACAAGTCACAGAAGCCACAACCATACAGGCCAAGAGGTCTCTCACAATTAAAACTAAAATTAAAACTATGAAATTCATACTAACGCATCTAAGTGATAGCTGTTAGCAGCTTACAGTTATCACTCACTCATGGTGAGAATGGAACCCTACTTGCTTATATACACCCTAGTGATGTATGCTTACAACCCACGCTAGCTAGGTCATATGGGCAGGAAAAAAAGTTTACTGAAAATTTCTGCATCCAAATAGATCACTCACAGCCTCCCTGGCAGTGACCACACTGCGTCAAAGGGTTAGCATTACAACATATCCAATACGTGCTATCATGGTGTATGCAGTGTACACAAATGTGAGAAGGTGAGCCACATTAACCATCCAACATACAACATCTAACCTGACCACACTGTCTGTATCCAATCTCTTCTCACACTTGCCTCTAAAATAGAGTACATACCACTTTGGGAGTTAATTATGTTATTTCCACTTTCCAGATATTTTCTGTTGTTTACAGCTGCGTGTGTGGAATTGTATTTCCTCTGAACTATGGCTGATGTTTATTAACTAAACTAATCTGAAAGGCCTTGAAAACCCTTGACCTCCCTCTACAGAAACACTTAAAAGACAACCATAAAGAGCTAAGATAGATTCAATAATTAAACTAAATTTTTGTTTCTCACAAGTTTGATAACTTGACTAAGGAAGTAACTGTTTGTACCATCAAGAGATATTCACAGTGATCATCTATTTTCCTCTTAGGTTATATGTAGGCAAGACACCATGGCATAACACAAACTATCACCCTGTAATTGATCCAAAAAAAACAGAGATAGAGAAAACAGTTCTCTTCAAATTTCCTGTCATATTAATTGAGGACAGAAAGCTGTTGCTTAATTACTGATTTAGAAACTGCTGTAACACTAGTTACTTGAACGCAAAAACTGTAAAAAACAATACTTTGGGTGAATGTATCTTTCATATGTGAAAAGAAGATGAAGGAGAAAGTTAATAAGCTAGAGCAGTAGCATAACCAGCATTCGTCTTGAGGCAGGGGGGGGGGGAGAGAGGGGCAGAAGAGAAGGGGGAGAGGGAAGGCTTGAGAAGCCTATTAGATTTACTATCAGGACATGATGGAAAGAAATGTTTCAGTAGAGGGGAGGTATGATTGAGGTACATTAAGTTAGCCATTGGTTATGCTACTGCCCCAGAGTTGTTTCTAGTAATGCCACATCACCACCATAACGGATGTCACATCATCACCATAACGGGATGTCACATCATCACCATAACGGGATGTCACATCATCACCATAACGAGATATTAAATATATGAAAGAAACACAAGATGAGAGTAGCAAATCAATTGCATCAGAGATAAAATTGGCTGCAACACAAGATCTTGGTGGTAAAAAAAACATAATTCCTAGTCCAAAGCATAAACAAAAACAAAACAATAATATGGAGCTGACCTGTGAGATATTAACCCATCTCTATCTACTGACTCTCCCATTGGCCATGATTCTAAGAGCATATCACCTAATGTGACCAATCTGTCACTCAATTGTAAGCTAGTGAAAATATCTCAAGACAAGCATTTACCCCATCACTGTCGAGTCTGATATCACATGGCATGGCTCAAATTGAAATATGACTAAACATGCTCTAAGTGGGTAAGATTGATATCTTCTGGAATGGTTCAGAATGGGATATGCCTCACAAATGGTGATAAATATCCTGCATACTGGGTTATATCCCCTGCTATGTCACTAAATGGGTCATGCATATCCCCTAGCATGCAATACTCATAATTAGATAGTACTGATATCCACCTACATCTCCCATTATTGGATACATCATTATGGACACTATCCCATAGTAGGAACTCCCTTATAATAATGGGATATGTAATATCCCCTTGTTACCATCAAAATGAGTCACTAATGATTTCCCTAATATATGCTATCATATCCCCTGGTATCTCTCCTTAAAGATCATTAATGCTGTCTCATGAAATATGTCCTTTATAATGATATGGTAAAATCCATTAGGACTTTCTCATATTAGGCTGACATCCATGCTACCGGTCTACTAGTAACT
>TCONS_00032987	evm.TU.Chr20.29
ATGGAGCCAGAAAAGAAAAGCAAAAAGAAACACAAAGGGAGAAGACCGAAACCAATAACTCCAAAACCTTGGAAAGCCAATGAGCCTATGCAGAGTGTGTTGATGTGGGGCGTAAACCATACGGTCACAGAACTATGTTCTCTAGACATTCCTGTCATGCTGATGCAGGATGACTTCAAAGCCTATAGCAAGATCAAAGTGGACAATCACCTCTACAACAGAGAGAATCTTCCAAGCCATTTCAAGGTCAAAGAATACTGCCCGATGGTATTTAAAACTCTCCGTAGCCGATTCACTGTGGCAGAAACAGAGTACCGGAATTCCTTTACATTCGGACCACCAGAGTACGACAACTCATCCGGTAAAAGTGGGGCCAAATTTATGAAGACGCACGACAGAAGATTCGTGATCAAGACGATTACGAGAGAAGAGGTTGAAATGATGCACAATATTTTACCAGAGTACCATAAGTATATGGTTGAGATGCACGGGAAAACATTACTACCTCAGTACATGGGCATGTACAGGCTGACTGTGGATGGGGCTGAAACATACGTCATCGTGATGCGAAATATTTTTGGGACCATGTTACCAATCCACAGGAAGTATGACTTGAAGGGGTCTCTGATCGACAGACAAGCCAGCGATAAAGAAAAGGCAAAGGATCTGCCCACGTTCAAAGACATTGACTTCCTCACAGAAAATAACCGAATCATTATTGGCAACGAAGCTAAAGAGGAAGTTCTGGCAAAACTCCAAGCTGATTCTGAGTTTCTGGCAGAACTGAAACTGATGGACTACAGCTTCCTTGTGGGCATTCACGACGCAGACAGACACGAGAGCGAGGGTCAGGAATCAGAAAGCGAAAACGACCTGAGTGAGAACGACATCCTAACGCCCGACGACTCCGGTGCTGACACCCCTCCTGATAGTCCCAGTACTCGACCAAAGCATGTCACAATCGGTGACTTTGACCCATGTATTGATGTCTACGCCATCAAGAGCTTTGAAAAAAGTGAAAAGAGAGAGATTTATTTTATGGCTCTCATTGACATCCTTACTCATTGGGGAGCAAAGAAAAAGGCTGCTCAGGCTGCAAAGACAGTGAAACATGGGGCAGGTGCTGAAATTTCCACCATTAAGCCAAAAGAATATGCTAAACGGTTCACAGAGTTTATTGGAAAGGTCATCGAATGAG
>TCONS_00032989	evm.TU.Chr20.29
ATGGAGCCAGAAAAGAAAAGCAAAAAGAAACACAAAGGGAGAAGACCGAAACCAATAACTCCAAAACCTTGGAAAGCCAATGAGCCTATGCAGAGTGTGTTGATGTGGGGCGTAAACCATACGGTCACAGAACTATGTTCTCTAGACATTCCTGTCATGCTGATGCAGGATGACTTCAAAGCCTATAGCAAGATCAAAGTGGACAATCACCTCTACAACAGAGAGAATCTTCCAAGCCATTTCAAGGTCAAAGAATACTGCCCGATGGTATTTAAAACTCTCCGTAGCCGATTCACTGTGGCAGAAACAGAGTACCGGAATTCCTTTACATTCGGACCACCAGAGTACGACAACTCATCCGGTAAAAGTGGGGCCAAATTTATGAAGACGCACGACAGAAGATTCGTGATCAAGACGATTACGAGAGAAGAGGTTGAAATGATGCACAATATTTTACCAGAGTACCATAAGTATATGGTTGAGATGCACGGGAAAACATTACTACCTCAGTACATGGGCATGTACAGGCTGACTGTGGATGGGGCTGAAACATACGTCATCGTGATGCGAAATATTTTTGGGACCATGTTACCAATCCACAGGAAGTATGACTTGAAGGGGTCTCTGATCGACAGACAAGCCAGCGATAAAGAAAAGGCAAAGGATCTGCCCACGTTCAAAGACATTGACTTCCTCACAGAAAATAACCGAATCATTATTGGCAACGAAGCTAAAGAGGAAGTTCTGGCAAAACTCCAAGCTGATTCTGAGTTTCTGGCAGAACTGAAACTGATGGACTACAGCTTCCTTGTGGGCATTCACGACGCAGACAGACACGAGAGCGAGGGTCAGGAATCAGAAAGCGAAAACGACCTGAGTGAGAACGACATCCTAACGCCCGACGACTCCGGTGCTGACACCCCTCCTGATAGTCCCAGTACTCGACCAAAGCATGTCACAATCGGTGACTTTGACCCATGTATTGATGTCTACGCCATCAAGAGCTTTGAAAAAAGTGAAAAGAGAGAGATTTATTTTATGGCTCTCATTGACATCCTTACTCATTGGGGAGCAAAGAAAAAGGCTGCTCAGGCTGCAAAGACAGTGAAACATGGGGCAGGTGCTGAAATTTCCACCATTAAGCCAAAAGAATATGCTAAACGGTTCACAGAGTTTATTGGAAAGGTCATCGAATGAG
>TCONS_00032988	evm.TU.Chr20.29
ATGGAGCCAGAAAAGAAAAGCAAAAAGAAACACAAAGGGAGAAGACCGAAACCAATAACTCCAAAACCTTGGAAAGCCAATGAGCCTATGCAGAGTGTGTTGATGTGGGGCGTAAACCATACGGTCACAGAACTATGTTCTCTAGACATTCCTGTCATGCTGATGCAGGATGACTTCAAAGCCTATAGCAAGATCAAAGTGGACAATCACCTCTACAACAGAGAGAATCTTCCAAGCCATTTCAAGGTCAAAGAATACTGCCCGATGGTATTTAAAACTCTCCGTAGCCGATTCACTGTGGCAGAAACAGAGTACCGGAATTCCTTTACATTCGGACCACCAGAGTACGACAACTCATCCGGTAAAAGTGGGGCCAAATTTATGAAGACGCACGACAGAAGATTCGTGATCAAGACGATTACGAGAGAAGAGGTTGAAATGATGCACAATATTTTACCAGAGTACCATAAGTATATGGTTGAGATGCACGGGAAAACATTACTACCTCAGTACATGGGCATGTACAGGCTGACTGTGGATGGGGCTGAAACATACGTCATCGTGATGCGAAATATTTTTGGGACCATGTTACCAATCCACAGGAAGTATGACTTGAAGGGGTCTCTGATCGACAGACAAGCCAGCGATAAAGAAAAGGCAAAGGATCTGCCCACGTTCAAAGACATTGACTTCCTCACAGAAAATAACCGAATCATTATTGGCAACGAAGCTAAAGAGGAAGTTCTGGCAAAACTCCAAGCTGATTCTGAGTTTCTGGCAGAACTGAAACTGATGGACTACAGCTTCCTTGTGGGCATTCACGACGCAGACAGACACGAGAGCGAGGGTCAGGAATCAGAAAGCGAAAACGACCTGAGTGAGAACGACATCCTAACGCCCGACGACTCCGGTGCTGACACCCCTCCTGATAGTCCCAGTACTCGACCAAAGCATGTCACAATCGGTGACTTTGACCCATGTATTGATGTCTACGCCATCAAGAGCTTTGAAAAAAGTGAAAAGAGAGAGATTTATTTTATGGCTCTCATTGACATCCTTACTCATTGGGGAGCAAAGAAAAAGGCTGCTCAGGCTGCAAAGACAGTGAAACATGGGGCAGGTGCTGAAATTTCCACCATTAAGCCAAAAGAATATGCTAAACGGTTCACAGAGTTTATTGGAAAGGTCATCGAATGAG
>TCONS_00032987	evm.TU.Chr20.29
MEPEKKSKKKHKGRRPKPITPKPWKANEPMQSVLMWGVNHTVTELCSLDIPVMLMQDDFKAYSKIKVDNHLYNRENLPSHFKVKEYCPMVFKTLRSRFTVAETEYRNSFTFGPPEYDNSSGKSGAKFMKTHDRRFVIKTITREEVEMMHNILPEYHKYMVEMHGKTLLPQYMGMYRLTVDGAETYVIVMRNIFGTMLPIHRKYDLKGSLIDRQASDKEKAKDLPTFKDIDFLTENNRIIIGNEAKEEVLAKLQADSEFLAELKLMDYSFLVGIHDADRHESEGQESESENDLSENDILTPDDSGADTPPDSPSTRPKHVTIGDFDPCIDVYAIKSFEKSEKREIYFMALIDILTHWGAKKKAAQAAKTVKHGAGAEISTIKPKEYAKRFTEFIGKVIE
>TCONS_00032989	evm.TU.Chr20.29
MEPEKKSKKKHKGRRPKPITPKPWKANEPMQSVLMWGVNHTVTELCSLDIPVMLMQDDFKAYSKIKVDNHLYNRENLPSHFKVKEYCPMVFKTLRSRFTVAETEYRNSFTFGPPEYDNSSGKSGAKFMKTHDRRFVIKTITREEVEMMHNILPEYHKYMVEMHGKTLLPQYMGMYRLTVDGAETYVIVMRNIFGTMLPIHRKYDLKGSLIDRQASDKEKAKDLPTFKDIDFLTENNRIIIGNEAKEEVLAKLQADSEFLAELKLMDYSFLVGIHDADRHESEGQESESENDLSENDILTPDDSGADTPPDSPSTRPKHVTIGDFDPCIDVYAIKSFEKSEKREIYFMALIDILTHWGAKKKAAQAAKTVKHGAGAEISTIKPKEYAKRFTEFIGKVIE
>TCONS_00032988	evm.TU.Chr20.29
MEPEKKSKKKHKGRRPKPITPKPWKANEPMQSVLMWGVNHTVTELCSLDIPVMLMQDDFKAYSKIKVDNHLYNRENLPSHFKVKEYCPMVFKTLRSRFTVAETEYRNSFTFGPPEYDNSSGKSGAKFMKTHDRRFVIKTITREEVEMMHNILPEYHKYMVEMHGKTLLPQYMGMYRLTVDGAETYVIVMRNIFGTMLPIHRKYDLKGSLIDRQASDKEKAKDLPTFKDIDFLTENNRIIIGNEAKEEVLAKLQADSEFLAELKLMDYSFLVGIHDADRHESEGQESESENDLSENDILTPDDSGADTPPDSPSTRPKHVTIGDFDPCIDVYAIKSFEKSEKREIYFMALIDILTHWGAKKKAAQAAKTVKHGAGAEISTIKPKEYAKRFTEFIGKVIE
