# Supplementary material for: Transcriptomic Analysis Reveals Molecular Mechanisms of Fleeing, Adhesion, and Thanatosis Patterns in Sea Cucumber Apostichopus japonicus
Source: Biology (Basel). 2026 Jun 22;15(12):975. doi: 10.3390/biology15120975 (PMC13295820; doi:10.3390/biology15120975)
Supplement: Supplementary file 1 [file biology-15-00975-s001.zip › Supplementary Materials S2/evm.TU.Chr20.417.txt]

>evm.model.Chr20.417_dup1	evm.TU.Chr20.417
TAAACATCTAACTGTTTACAAAGTGTTATCACCAGGGTTCCCTTCATCATAAGATCCAGTTTCATTTAGTAGTGATTGGTTAATGGAGTCTAGCCTATCTCTATTTTATTACAGCTGCGATAAGATTTCTGTAAGGCTATGCAGGGCTGAACTTCATGCAACGTAGTGGAAGAGTGCCCAGGGAACTGGGTTGAAACAAGTTTTGCAAGAATAACAACAGTTAACTAGTACTAGAAATAACATGGCTGTTTTCACGAAGAATGGTAGTGTGGCCTTGATAAGGATACAGAATCCACCAATGAATGCACTCAAGTAAGTTAAACTTCTAGGTCACTTTCAAGTTCAGACACTTATTATGTTGTGGTTTTCAAGTGGAGTATTGTGTTTTATAAATTTGGTTGCACTTCGCGCATTCAGTTTGTTATTTAAAGCAGCACACATTGTTTTCAGTACAGTCAATGCTCTGCTGTTTTTCCCATTTTGCCTACATGCTCAAATCCATGTGCTGTACTGTCAGTAATTATCAATATAACGATAGCAAAGGGGAATCTTCTTCACCTGGAGGGGGGCTGAGAGGAGGAGGGGGGGGGGAGAATGTCTTGGAGCACATATTTTTACCAGGCTAGTGCAGTTTCTCTTAAAGGCATTGAAGACTCGCGCACAAAGAAAAGTCTCATGCCCGTAATCTGACCTAGTTTCGAATGAGATGTAACAGAAGTGTTAGACACCACCATCGATCCCAGAAAATATACACACAGCTTGCTACTGTCGCTAATTAGACACAGTGTACAGTCAATACATACAGAGCTACGGTCAATACCCACAACCCAGTGTACATAGCAGCGATGGACATCTCAAGTCTAGATAAAAGATAACAAGGTGTCATTACTGTGTGGGGCGAGTCTTCAATGCCTTTAATGTGTAAGTTGAAAGAATTCCAGTTAGAGTTCAGCATGCATTTGGTGAAGTGAGGCTATTGTATATTGTGTCTTGATGACAGGAGATGGGGGGCAGGAAGTTTTTGAGGCACCAAGAAAGTTGAATACAGTATATCCATGAGCAGGATAGCAGTTGTCTTTGTTTTTGCTTCCAAATATTGGTCGATGTGATTATTGATATCTACTCGAAAGGAAAATGCATAATTTGTAATTGACTTTCTTATTGTTATCAAGTGCTGGCCAGTGTTTGAGATGTTTGAAGGGTACATACTTTATTAAATGCTTTAATTTAAGTCTGTCTGTCCAACTGAATATCGCTCTTCTTTCTTTCTTTCACAATTTGTCATTCCCTTTTCTCAAACAGGCACGCAGTTCGTGCAGCAATCACTGATAACATAAAGGTAATTGTAAAAGTTTGTACAGATACTATATATCATCATTATAGCCTATAGGTTTTATTGTAGGGCCCTTAATGGTGCTAATGGCAGGGCTTGCAAATAAGTTCTCGTTTTTTTGGCCTTCTCCATAATAAGGCAGGATTACATGCTCCTACTAGCACTTAGAGCCATACTGTACCAGGTGAAGTTGTAGATACTTCCACACATACTGGCACTGTTGTACTCATACTTCGAGTCTGTGTGATATACATTATCTCGTGTGCAGTACAGTATGGCTTTTATTACATCACAGCTTATTATAGATTCATTGCATTACTTTGTGTTGTCCTTCCAAGTGAACCACGTAACATGGAATTAATGGTCAACAGTAGTAAATCATTGCAGTAAGTTTTAGGCTACTCGTTATCACGACCGTACACCGATCAATGTTTCCTTTCATTTCACTGTACTACATTTCCACTCATTATTTCTGGTCCTTTGTTATATTTTGTTTAGAAAGCAAATGAAGATCCATCTGTGAGAAGTATCGTTTTACATGGAGATGGGCGTGTCTTCTCAGCCGGTGCTGACATTAAAGAATTTCAAAGTGGGAAAAACTTAGGAGGTGAGCTGACTATAAATATCTCAGATATGAGCTTCATTACGCTGACAGAGTTTGGAAGATCACAGTCTCTTTCTGTACTATGTAAAAATACTCAAATGACGTTAAATTATTGATAATTAATAATTGCAAACATGATCCCGGCAGCCAGTCTTCATTTCTGGAGGTTTCAAAGGTTTCCTGCCAATCGTCAGGTTCCCGGTTTAAATCCTCACCAGGCACGAGAATTCTCTTGACTAAAATATCCTAATTTCTGCATTTGCAGTGTCGTTGAGCAGATCACTCTTCTGTGGATTTGCTATTTCTGGTAACTTTGGAATATCGGAACTGCGGTTTCTATGGTTTTGAAATAACTTCAATCACCATAGCCACACTGCAGTGATGATGGATTGGGGGCCGTCACCTCTCTCAGTATTTCAGAAAGTGGTCAGATGCTGAGGTACATTCTGATCCGTCAGATGGAGAGAATAAACGGTGGTCCCGTAAGCAGAGATGAGTGCGATGGTTGCACCCCTGCCTCGTAACTCTCTGGACACTCATCGTAAAGAGAGAGATCGGAATCGGCAGGTGTTCATCCATGATTAACACATGGATAGGGTTTCAAATGTGCTTCTGTGGGCTTCCTAGCCCTTGGGAAAGAATTCAACAATTCTAAACTAAATTGTACCAACAATATCTATAAATGTTTGAATTGTGAAAGAAATAAGGTGTTGTTGTAAGAAATGAAGCTGCCCCCCCCCCCCCCAAACCCCTTTATTTCCACACCATGTTTGGAAATGAATATTTCAAAACCAATTCAGCAATTTTCTTTATTTGATGGCTGCTATTGTTGCTAAAATAAATAGTGGCACTAAATAAAATTAGAAAACTCATGAAATAAATAAATGTTGTTTTATATTGTTTATATTGTTTTATATTGTATAAATGAACAACAGCCAACTGACTGGGAAATAAAAAAAAACATGGAGAAAACAAAAAGTAATTTATTGCTAGAAATCCTATTCTAGTTTCCGTTGAAATGATAAGTTTGTGAGATCTGGAATATTTGTGGAGTATTATTAATTCACATAAAAGTAATGCTTACTTTGAAGAAATTAAGAGACTATTATAAAAGTGAAAATAAAAAACAATGATGAATATTTAAAACTTTAGGGAGAACTTATCACAAAACCTCAACACAGTACTTTATTTGGTCTTTATAATCTGTCTTCTCTCTTTAAATGTACTTTTACAGAACCAGGTCTGATCAAAGTCATTCATACGATTGAAAACTCATCTAAACCGGTGGTAGCTGCCATCCATGGGGTGGCATTCGGTGGCGGCCTGGAGTTAGCACTCGGCAGCCATTACCGTTTGATCGATTCCAAGGCAAGGTGAGAAGATGTGTACTTTATATTTCATCAGTAACAAGTTTGCGAGGTAAACTTCATGCAAGACGGTAAACCATACGTGACAGTGTGCAAACTGTCAGGACTTAGCCAATGTAACAAGTCACAGAAAATTAATTTTTGCAACAGAAAGCACTCATTCTTTGCCATTGTCAGTCATTCAGTGTGCTGTTATTACACTATGTGGTCTTCAGGACTATCAGAAACTAGGTTCTAACGGTCAAGTTGAGTTGTGTCGTGATCAGTCAGGCAGTCTTGGGTGGGCTTAAAGGAGTGACAGTTTTCTATGTCATGAAAGTAGTTTTTAGGTAGCTATAAGTTTATACAAAAACATGTAGTAGATGAAACTAGAGAGAAATTGATTTTGAAATTGAAACTGAAATAAGAACAACCTTCGAAACCAACTCACCAATGTGACAGGATGGGATGAGATGATATTTGAAGGTAATGTGTGATCAAGTGACTTCCTCACAATAAAACAGTGGTTTCAATTGTTTTTATTTATTTATCTATATTTTTACTTATCATGAACATATAAATTTTACTGGTGGTAGCTTTATTATACCTTCAATGGCCGACTAGGTCAATTGGTATTCCCGGAGAAATTCAGAAATAGTAGTAATCAGTCCTACCGTATGTATGCTTACATTCTTTGGTCATTCCATGAATTTCATCTGTTTTTTTCTTTTCTCTTCCAGGGTTGCGTTTCCCGAAGTAAACATTGGAATATTGCCAGCTGCCACTGGATCTCAGAGGTTACCCAGGGTGACTGATTTAGCATCGGCGGTGGAGATGTGTACAACCGGAATGCCAGTTTCTGCCAAGAAGGCCCTTGAGAAAGGAATTGTGGACAAGGTATGTATACCTGGCTTTTGCTTTTTTTTATTGCTGTGTTTTACAATGTATATTCCAAGAAAGTGAAGTTCATTGCTTGCCAAAAATTGCTGGATGGCATCCGTCGGCTAGCCGAGGGAAATCACTACATCGGTCGCCAAGGAAACAGTTTGGAAGCAGGGGGATTAGAAAACTGTATTACAACCTGTTGAAGTTAACTATTTTTGTTTGTTTTGATGTGTTTGCAATGTGCAAGATGATAAATTGGAAACACAACCATTTGCATTAAATATCTTTTATTGTCCCAAAATAAAAGATATTTGTATTGAAAGGTGGTGATCATGTCTAGTCCCAAATGATATATTCCAATTTCTCAAAAGGTTTTGTTTTGTTCTTCCTGTAAGGTTATCTATGGTGACATATTGTCAGAGGCCATCAGCTTTGCCAAAACTGTAGAATCCAAACCAGTCGGGCCACGGAGGGTCAGCACACTAAAAGTCAAAGGAAAGGAAATCAGTTCGGCTGTTTTTGATGGTGAGAAGCCAAGAAGTGGGATCCATTTCTTACTTCATCTGCAATATGATTATTATTATTAGTAGTAGTAGTAGTAGTAGTAGTAGCAGTATGATTATTATTATTATTGTTATTATTATTATTATGATTATTATGATTATGATTATTATTATCATTATCATTATCATTATCATCATTATTATTATGTAGTTAAGCTTTATGAAAACCTTTAAATATGTGAGTGCTTCTTGTGCAGCCTGAGCCAAGTGTTGGGGATACCTTTGGAAATGTAAAAAATGATTTAGATCAACTTTAAGATTGGCCTCGGCAGGGATATAACAAAGGACAGTGTAGATTCATAGCTCAGAAGTAACAACGTAACTTGTACAATTTTTCCCCACACTTGATAGAACGAAACATGATATAGTACAGTAGAAACCTGGAAATACCAGCACATGATAGTGAGATCGTAGTCTTGAACTGGTGGTGGCTAATGGACTGTTTCAATTGCATGAGTGAAAGTCAGTGGTCAGGCCTTCAACTTTGGGTTATTTACTGGCTAAAATGCCAGTGGAGTTTGTCCATTGCCACTAGAAGAAAAAAATCCACTGGCAATTTTCTGTCAGTAGACATTAAGAACGTATACACATAGTAAGGTGGGTTAGCAACGGTCATTCAAAGTATCGTGACATTCTCTCAATAACTACAGTAATATCAGATTGGTATCACTGCTCATTTATCAGCAAATGTTATACGGCTGACCTCAGAAGCCTGTACTGTAACTGATGTGTCTTGAAATGCAGGAAAATGATAGCGAGAACTAGATTTTAGTCAGTAGATATTTTAGGACTGGATATTTTTTGAGTTATTGGTAAAAAATTGTGGAATTCTATGCCTGAGTGTATTTCACATTTTTATTCTGCATTGTAGGTGTTAGTACAAAATTTTATCAATGAAATTTGCATATTGAGCATAAATTTGTCCATTTGTAGTTCAAGCCATGCATCTAATTGCTGATTTTTTTTTTAAACCTAGAACGATAATAGTCTTACTAGACCATTCCGCCGTCTCACATCATTACAAATCATGTTCATGAACTGGCGGTTGCTAATGTTTCGATTGCATGATTGAAAGTCAGTGGTCAGGCTTCCAAATTTGGGTTATTTACCGGCTAAAATGTCAGTGGAGTTTGTCGTTTGCCAGTAAACAAGAAGAAGCTTCTTGGACAAAGTTAACTCATTTTTCTCTCGCTTTATCTTTATTTTTCAAAAAGTAAAAGGTGTTACATCAAATTATTAAACACATGAAAATATGACAAATATTAGTGTATGCTCTGACCAAGAATAGTTAAATAACCAAGCATCGTATAAAAGTTTAGATCGCACTGATTTCAATTCATGAATTTTTTTAAATGTTTTTAAAAAATATATCAATTCCATGTGTCTGTTAAATGTAAAATACCAAGTATGTAGATACTGCTTCATATTATTGTCAAAAAATTCTGAAAATTATAATAATTTTTTCTTATTTGTGTGATAGCTGCCTATGACATGATCCAGAAGAGATCCCGAGGTGCGATTGGCCCGTTACTGAACGTGAAAGCCCTAGAGGCTGCTGTAAACTCAGATTCCTATGAAGATGGTCTGGAAAAGTAAGTTAATTGAAACATCGTCTCAAATTTTAAATCAAGCTCTGATCACAAATTCATCTTTTCTTGCAAAAAACAATTACCATTCTCTTGAGGATGAAGAAGACTAGAATACTCAATTTTTTATTTTTTTTATTTCTATGTGATTTTATGTTTCTAATAACAAAGACTTACGATGATTTTGTGTTCACCAGCATCTCCTGAACAGTTTTATTTCAGTGACCCACATGTCTATCTCATGCTTCAGAGTCGTGACTCAAAATTCCCAGCTGCTCTATTCAATGTCCACTATGAATCCGTTATTTGACAAAACAACTTTTTCAGTGATAGCACTTAATCAACAGAGAAAGTATCCAGTCGGAGTATTAACTAGTAATAATAATAATAATTTCATATTTTTATATAGCGCCTTTGCCAAAGGCTCGAAGCCCTTTACAATATTACCCCGGTCAACGATAACCTGTCAAACATAGAGACAATCCCTCCACATGGCAGTGGCTAAACAGCGCCCAGCTGACAGTTTTATCTCACAGGTCCCCATTTTATACACCTTGGTGAAGGGAGGCAATGGAGATAAAGGGCCTTGACACAACGCAATGATCTGGCCAGGACTCGAACCTGCAATCCTTAGATCACAAGTCCACTGCCTTAACCACTTGACCACATCGCTCAGTAGTGTCAAATGTTTTACTGTGTGTAAATATCAAAGAAGCTCATCCTGCTGTAACCATTAAAGATTGTACCAGTGTAACATCGGTTAAAAAAAAAAAAATGTTCAGGAAATAGTCTGCGTCATGCAGAAAATTATTTTATGACCCAGTCTTGGGTTGTTACGTACAGTTTGAAAGACTAACTTAAACAATCGCATCATCAAGGTATCGTTGCATTGAAGTAAGGATTTTTTACTTTTTTGTTCCTTACAGGGAGGCCTCCTTGGTTCAAGCCCTTTTCTTCTCTGGCCAGAGTAGGGCTCTACAATATGCTTTCTTTAGCGAACGAAAACTGCCAAAGGTTTGAAAACGACTTTCATTTTTTTTTTCAACTTTGTATGTGTACCAGCTTCCATTCTTCAATTGTCTTCATGTGTCCGTGAGATTGTAGATTCATAAACGCATCAGGAACAACTACAACTGTTAATAATTGGCAAAATGATTTCTACTGTTTTTTTTCTTTCAAATTCGGAATATGGATTAATAAAGATAAGTTTGAATGAGTTTGAATGTTTGGTAAATGATATTTCTTCATTTCGAAACTGACCTATAACGTGATATTTTCTTCGGGTGCAGGAGTTGGAGGTCTTCCCATATTTTAATAGGTAATATCAGTTTATTAAGTTCTGCTTCACAACAAAACCAACTATCTGATTAGAGAATCTTCTGTAAATTGGGATTACAGATTATTACATCGAACCCAACAAGATTTTTTTTTTTCATTTTCAAGGGAACTGGACACTGGACGGATAACATAACTTAAGTATACAAGTATAGCTAGCTTAAAAGATATGATTATCAGTATTAAGCCCCAAAGTTTAGCTGGCCAGAAAATGTTGAAAGTCTTGAGTGCTTTTCAGGAGGTTCTGACCGTCCAATGACATTTCTAGATGGTGGCTGTAAAAGTGAGTGGTGAAGAGCGAACACAACTGACCATTGACTCTCTAGCATATCGGGCGTGAAGTAGGGGAGGAGGAAGGGGTCGTGGGCCAGTAATGTATTCCTTAAACTACATAACTGTTTTACCATCTTCTTAATATCAGTGGGAAACACCAGGTGGTAGTGTGAATTATAAGAACACCACCCCTATGGCGTTGAAGGAGGCTGCCGTGATTGGTGGAGGTACCATGGGATCGGGCATCGCAGCCTGTTTCATCGCCAGTGGGATACCTGTTAAACTGGTAGAGGTCAACCAGGAGGTGAGTTTAGGGTAACTTCAATGGGGCGTATGTGTATGTAGTGAGTTTAGGGTATTTAAAATGGGGGAATAGGAGTATGTAGTGAGTTAAGGGTAACTTGAATGGGTGCATGGGTGTGTGCAGGGGTATAAAACAGCACAGGCTTGAATCCTACGGAAAAGGGCTTTATAAATGTTTTAGAAATAAAATTTAAAGTTGTGTTACATTGTTGTTGAAATAACTTAACATGTTAGCATGGTTATTTCATGCCCATAGCAAATTGTTCTTTTAAATGTTTATACCAGAACATGAGTGATTATAACCTTGAAATCAGTTCAGTGAAGCTACCCCACCCCCTAATACTCCCAGTGTTTATTTTGCCCCTCCCCTTTTCCAATGGGATTTTTCACAGTTTTACTGAGTTTCCAAACCCAAAGAACTCACATTTCTATGGAAGCAAGAGTTGAACATCATACTTGATAAAAGTAACATTGATAAATGGGGAAGGTGGGGGGGGTGATTAGTACTTGTTATTACTAGCTTTATAGTTATATGAGTATGGGATTACCATTTCAAAATTTCCCTGGACATGTCCTAAGTGTGCAATGTTACATGACTATCTGGGTGGATTTGAAACATGTTTAAAAAAATATGTCTGGAATCTGTAGTTTTTTGAGCACAGAAAGGCAACTTGTCTCTAGTAACAGTCCCTCAACTGTCCTAATCTTACATTGGTTTTTTTTTCTTTCTGATCTGAAATTATGATTAAGCTTTTAAACTTCAAATCTGGAACCAATTCATGAAGGTACCCTTCAAAATCAATTTTACCCCCCCCCCCCACAATTAAGAGAGGAACCCCTCAACTAAGACCCCTTTCCCAGGCAATGTCATCTTATCCTCCTTTATTCAGATTCAATATTTTTACCCTAAATGCACTACTTATTAATTATTCATTGGGGGTGCAGTTTCTTTATTTAAGCAATTAATAAAGATGAAGAAGGTGCTTCAGTTTTTTGCCTTCCTCTGCATACTTTAATTTTATTCTTTCAAATTCTGTTATCCTGTCAGTATCTGGATAAGACTCTATCAGGGATCAGAAAGATCGTCCAAAGAAACGTTGAGAAGGGGCGGCTCTCTCAGGAGAAAGCTGGTCAGCAATTATCTCTTCTGAGGGGAACTCTCGATTACAACGAGTTGAGGAATGTGGACATCGTCATCGAAGCAGTCTTTGAAAATATGGACTTGAAGAAAAAGATCTTCAGACGTCTGGATGAGACTTGCAAACCCTCCGCCATTCTGGCTAGCAATACATCCGGGTTAGATATTGATCAGGTAGGAATCATGTTTAAGTAGATTCTTTCTTTTGTGTGTATTGTGATAATTTGCAGACATTTTTAAATGATGCCTAATTGTTTTTCAGGATGAGGTAGTGGGTGTTGGTGTGTGAAGTTGTGTTTAAATTAGGGATTATTCCAAGAAAGGGGTCTCATCTTCTGATACTTTGGTATGAGGGAGGAAACATAATGAAGAATAATAAGGCAGGTGTCCTTAAAAGTATAGTGCAGAGGAAAATTTTCTTTTTGACAAGTGAAAGAGGCGCACTTAATACTTAACATCCTGGTGAAACTTGTATGGAATTCCTTCATAGGAATTTGAGATATGGATAGATGAAATTGTCACAATTTGTACAGGTGTGATGTCACAGCTGTGTGCTTCAAGTTCACATTTGGTTCAAAATATGTCAACTTCAAATATTGAAAGAATATCGAAAACAAAGCAAGGGAATTGAATACAAAAGCCTAAAAGCCCTCAAAATGATTTCAATCCGTCCTGTGAACAAAACTTGGCCGACAATCATGCACTAATCAGGTATGCTGACCCTATTAAATAAGGCCTAAGGCTTTCACACCCTGTCTGCCTACTTCCCTGTTGTTGTTTTTTTGCTCTATCTAGGTAAAGTCAGATTTGATTCTGTCTGGCCATTTGTTCCAACCAATTTTTTCTTTCTTTCTCCAAGCACTTGCAGAAAGTTAATTGAAAATCCCTGGCTTAGACAGAGTAGCTCAGTTTTTGAATTTTCCTTCTAATAGGTTTCAAATAAGAGTCTTTGTATAGAATAATGATCTTCATTTCTTCTAGATGGCGTCAGTCACCTATAAGAGTCTTTGTATAGAATAATGATCGTATCATTTCTCCTAGATGGCGTCAGTCACCTATAAGAGTCTTTGTATAGAATAATGATCTTATCATTTCTCCTAGATGGCGTCAGTCACCTCAAGACCAGAGAAAGTCGTTGGAACTCATTTCTTCTCTCCAGCTCATGTGATGAAACTTTTGGAGAACATCAGAGGAAAAAGGACCTCTCCTGAAACCATGGCAACAGTTATGGAACTAGGGAAGAAACTGCGAAAGGTTTGTCTTCGATTTGAAAGTGAGCGTATATTGACAGGGCTTAAACTTCGCTCATCGTTGACCGTGGTTAACCTTGGATAAAGACTATCAAATTAATTTCGTTTTTGGTTTACAAATTATAAAACAGCTAGAAATGTTGGTCTGTTATCCTCAAAAATTTGAGAAGTATTTTATATAAAATCCATCAAGCAAGCAATCAAGGTACATTTGAGGCCATGCAGCAAACATAAACTTTAAAAAGAGTGTATTCCTCAAAATATGTTGCCACTTCAAATAATATGGTCACCCATTATCAAACTTGGGAGTTGTACTGTTGGTCTTTAAAGGTCAAAGAGAGAAAAAAGACTGTTATCGAACTGCTTATCTAATGCAAAGAGCCTTTGTAGGTAAATATGTGAAAGTCAGAGGGCCTGACAATCGAAACTTCTTTTGCGTTGTCAGAATCGCTGGCCTAATTTTGCTTAAATTGTTAAAAAAACGTTCACTTCGAGTTTTGATCTTCTGACATATCAGAAAATTTTCCCAGACTTTCAAGAGTTCTACATTAGATCATTAAATTTCTTATTGAGGGAAAATTTATTGAGGTTGGTAGTAAAACACTTGTTGAAGTTATGAGCATGCTTGACCTTTATTCGACTTTCTTGCATATTTGGGGGCAATATTGATGAACCTTCAAGTTATCAAATGACAGTAATATTTTGTTATTTATGTAAGAGGTAGTGATAACAGGTGATAGATATTGATTACTTGCAAGATTAATGCCAGATTACTTGCTTTAAGGGTTACCATACGTTCCTTTTAATGAAGATTTTCCCGTTTTTGCAATGAAAATACATTGTCCAGCAGGCAAACTAAATTGTCCTGATTTTCTAAAGGTCTTTTGTGACCTTCCAAACTATCATCGTGTGTACAATGTGCAAACGGCAAGAATTCACCTTTTGTACGCATTATAATATGTGATCTTTCGGTAGCGTGAAATCAATTTTAGCAACATGCAAATATGATTGATGCCGCATATATAATAGCCCTACAAGCTTGGAGGGAATGGCTATATGTAGCACCCTTTCAAATCTAAAACTTTCATCAAAGGGACACAGTGTATACCACTGTACAACACAAAAGGTATGATCAGTAACTGTATTTATGCTGTATGCTTCCCCTATATACATCTTTCCTTCAGCTACAGGCTTGGACAAACAATAATTCATTCCAAGGAAATAATGTCATACATTATATGTGTCTTGTGATCGAATGACCTGTTTTGAGCAGGTTTTGATATTGCTATGATTTTTCTCTGCAGATCTCTGTCTTGGTTGGAAATTGTCCTCATTTTGTGGGAAACAGAATGCTAGGCCCATATGTAAGAGAGGTAAGAGCAACATCCCCTCCCCATCCCTTTACCCCTCCCCACCCCCCACATCATTGAGAAATTAGTACACACAAGCAAAGACTCCTTTTGTCATTTAACTGGTATTTAATTTCAAGAGGTGAATATGACAAACAGTAGCCTCGTGTAAAATTTAGTCAAATCAAGTTTCCCCAAGAAAATGCATGTATGAAAATATGTCATTAATGATCATTACTTGTACAAAATATCTTTGGGTAAAAAGATAGGGTCAGTGTTTTATTTGAAGAATGAGAGTTGTCGCTGCCCCATAACATGGAGCAAGGTCAATTAACAATTTCTAACATAGGATTACATTTATTGAAAGGAGCACTTAATTCAAATTTATATATGTGCTGTTTTAGGCTTTTCACAAATCTGTGGGGGATTGGGGGGGGGGAGGGGCTGGCACAGGCCCCTCCACTCGTGGCTATCTATAGTAGTAGTATAGTATAATTTTCCATGCCTTTACCATGCTGCATGATTCACTATAGGTTTCTTACCTGTTGGGGGGTAGGGGGCTGGCACAGGCCCCTCCACTCGTGGCTATCTATAGTAGTAGTATAGTATAATTTTCAATGCCTTTACCATGCTGCATGATTTACTATAGGTTTCTTACCTGTTGGGGGTAGGGGGCGGGGGAGGGGCTGGCACAGGCCCCTCCACTCGTGGCTATCTATAGTAGTAGTAGAGTATAAGTTTCAATGCGTTTACTATGCTGCATGTTTCCCTTTCAGGCCTCTTACCTATTGGAGGAAGGAGCACTACCCCATGAAGTCGATCAAGTTCTTGAAGATTTTGGGTTTGCTATGGGTGCCTTCAAGGTTGGAGACCTCGCAGGTAAGTGAGATGACTGGAGCAAAAGCAACCCCTAATGTTGTGCTTCAGAAGCTTAGATCTGCGATGTTCACTAGCTTTAATTTAGATTGCTAAGATTGCCAAATGGTTGCAAACCCATTCTGCATAACTGTGGTAGCCACAAACGTTCTTCAGCGATATTTATTAAATGATCACAAGTGTACCAACAATAATATTTTCATTCTCTTTGAAAATTTTTTATTATTTTACATAGAGCTTGGATTCAAAATCTGAAATTAATTAGAAGGCTCAATACTGCCACGAAAGTACTTTTCTAAACTTTAATGGGATTCGAAATATATGTGGACATTTCATTTTAATAAAATAAATAATAGTATGGGTACATGTGCTAGCTGATTCTCAGAGAAAAGGTTGGCAAATCTTGTCAAAGTGGTTACATTCTTAAATATCAATTCTTATGCAAACTAGTTTTAACTTACCAGTGAGAGTATCATGGTTGATCTATGTACATGTATTCATTGTAAATGGTTTTATTTCAGGAAATGACGTTGGTTACAAAGGTCGAAAGGACTTTGGATTTATCACGAGGGAGGGGCAAGAGGACCGCTTCAGGCAGGGATACCGTTACTGTCCTATCGCAGATTTTCTGGTGGAAAGAGGCCGTTTAGGGCAAAAGAGTGGTATGGAGACAGTCACATAACTATCTGATTGCCCCCCCCCTCCCCCAGGCCCTCCCACACATGTAGGATTATCATACTTAATCAGAAAATCTGGGGAAATAGTATTGAAGTTGACTCCCTTGTTGACATCAGGGGTTATCTACAGCACTATACGATGTAAGGGACACTTTTAAGGGACTGGTGGGATCTTGAGGGCATATCAATGTTTAGTGCTGATCCAAGGATGATGCGTGGCCAACTATATATCTATATATGTATAGTTACACCCACGTTTCTGCAATAAGTTTTCCATTAACAGTTAAAATTTAAATTATTGTGGGCACTTTAACAAATTTAGGGATTTTTTCCAGGTCCACTTGCAATGATATGTGACGGTACATGTAATGTGGAGACAAATCCAGGGACAGTTTGAATCCATGGACGATACATGGAATGCGGGGGCTGTCCCCTGAAGATGGGGACGTCTGGTCTCCTTACCCTAGGCCTGAGGGAAAGTGTTATTGGTGAATTCCATCAACTTGGTTGTGGAAAGCTCTGTTGGCAAGGCACAGACAATGTTTCCCTGAAACCACCATTTTGAATCCAATTTAAGTAGTATGGAATTAACCACAGATTTGTTCACATTTCTGTTAATAGGTAAAGGATGGTACAACTATGGAAAGCCTGGAGGCCGTGTCGCACAGCCAGACCCAGAAGTAGAAAAACTGATCATTGAGTCCAGTGAAAAAGCTGGATTCAAGAGAAGACGAATAAGCCCACAGGTAAGTTTGTCTCTGCACACCGTACTGGTTACTGCACACTAGTTACAACACACTGGTTACTGCTGGCGGTTACTTTTGTACTTCTAAGAGGGCATCAGTTGTACGCAGTGCTGGGTTATCCAGTAGGCAGGTGAGACACTTTCTAGCACCCCCTCCCAACCCCCCAACCCCCACAGTTTGGGTCCCCTCCCCTTAGAAGAGAATGTTGTATTTTTCCTACAATGTCCAAGTTTACCAGAAAAGTTCTAGGCAGAAGGTGATTACTTATTGCGATTTAGCCAAATAATGACTATTTAATTAGGTAGGCCTAGCCCACGTAATAGCTTTCCCCCCAAGCTTGCAGGACAGATCAATTTGTGTGTTGAAATTACAATTATATCATGCTTCCGAAACAGTCACAAATAGCGATGCCTACTGTGTACTTTTTTTAGTTTTGTATCATAAGAAACAGTGATGGTTTACAACATCACAAAGACCTTTTGAAAATTAGGTTGCCAGTGTGGAGAAAAAAAATTGTTGGAATAATGAGTCAATCACAAAAATATTGGGATTGGGGGATTCTCAAAGCACTTTCCTGATGGTTCTCCCTGCCTAGGATATTCGCAGAACTAATGTATATTCAATCAAGGTGCAACTAATAACCATCTTTTCGTTTTGTTCAGGAAATTTTGGAGAGATGCCTCTACTCTTTGATCAATGAAGGATTCAAGACTCTGGAGGAGAACATTGCTTCCCGTCAGGAAGATATTGATATGATTTGGTGAGTCATGCATTGATTAAAGGCATTGAAGACTCGCCCCAAACCGCGCTCTGAAAAAGTTAACTTTCCGTTGCTTGCAAGTGAACTTTTCTTCTCGTTGCTACAAATGCAGACAGTAATAAAATGTGATACCTTGTTATCTTTTATCTAGACCTGAGATGTCCATCGCTGCTATGTACACTGTGTTGTGGGTATTGACCGTAGCTGCAAGTATTGACTGTACACTTGTGCGGGAGTCTTCACACCATTTAATGTTGCCTTATTCTCACCCTCCACCTTCCCCAAGGTACTTTATTCCAAATCTCTCTGCCCAGAAGACTAGTATTACCAGTAAATCATATCTTAAATGAGATGTAAAAGTGAAAAAAGATGACAATATCATAAAAATTCAACAGAAAAAAAAAGCTCTGTCTCCAGGAAAACTGTATTAGAATGGTACATTTCATAGTAGGAAATGATGTTTCAAATTGACCCAAATTAGTTGAATTGAACCCACAAACCAATCAGTTTTTGAAAAATTTGGCAGATAGAAGTCAGGAAAACAGCAGTTGGAGAACTTTAAATTAAAAATATTTCCCATTCCATTATTTTTAATGAAATGTCTTCTTCTCACCACACAGGCTTTACGGGTATGGTTGGCCGAGACACACAGGAGGGCCGATGTACTATGCCAAGAACTTTGTCGGACTCGACAAGATTTACGAGCGTCTCTTGTACTACCAGGCTTTGAATCGTAAGTTGAAAATTCTACCTCTGTATAAGCTGGGGTGAAGTTAACTTAGTATCAGCTGAGTGGTTGCAACATCCTAGATAGATCTCTGAGGGGTATTGATATTGTGTGTGAATCATACATTTATTGCGATTGTCATGTGTTTGCAACAAAAATTAATTGTCCAGTCTGCAAACTTGTCTCAATTTCTGGTCTTTGTGACGTTAAAAATTATAATTTTTGGGGACGATACACAAGCTTAAGAAAGTACACGTAGCATGCATGAATATATGTAACTCGTTTCACAAGCATGAAGTTCAACTTTTGCGAAGAACAATTCTGGTGAAAATGAAGCTATCAACAAATTTTACTCTGTACACAAACTGGCAAGTTTAATTTTTAAGCTGTAACTATGCCACCATTTGGTATGTAGCCCAGCTAAAATTCCCAATTTTCTTCAAAGGGGTGTTACCCCACCCCCTCTCCCGAGGTGCTGTGTCCCTCTTTTCAATCAAGGTCTGCTGCAATGACTATGTCTTCCATTTCATTACCAGTCAAAAGGGTTCCTGTTACTGTCAAAGCTAATTCTGAAGGTTGTGAGTTTAATTAACTTAATGAATTGAAAGAAGTGAATCTGAAAGGGGAATCCAGATGTCACCAATTTCCACCCCTCTATCAGTTTACATATTTAATCATGTAGCTATCAAAACAATATATGTCAAGATGTTCCCCCTTCAGGAAACTATTTAACAATTTGTTCACGATTATGCTAGAACTTAATATTTTATGCGATTCCTTAAGAATCTTTAACAATATGTGTTACTTTTGGACAGATTTTGTCAGGTTTGAAGTTGGACTGTATATTTCTCTTTTCTCAATAGCCGATGTTAAACACTGGGAACCAAGCAATCTCCTTGCCTCTGAAGGCCTCAAAGGCCGAATGAGCATCAGCAGGTTGTAGCCATCTTTAATAAGATAGGTATCATCTCTTCATGTGAGAAGCTTTTCTACTGGCATTTCCATAGAACCTCATCAAATGCTCTAAATCAAGTACAATTTTGATCACTAATAACTTTGTTAAAATTTTATTGAAATTTGTTTGCAATTGCATCTAAGTGAAAATGTATGACAGTGTATTAAGATTAACCTGTGCAACATATCACTGCCTTGCTCTTGAAATTAGTTTGTGAAATTCTCGATGGTTACTATTTCTATTTTACCCTTCTCCTGCCCGGGCCTTGAGCACCGTTCCCGTGCCTCATTAAAATAATCTCAGGTAATTTGTTTAACCTTTTGGTATGTGGTAGATTAAACCTTACTTAAAGGAACACCACCCAACATAGATAGCATAGTTCAGATTAATATATTTTTGAAATAAATAAAAAAAAAAGGATAGAGCACACACAAAATAGGGTCATGATAGTATCAATATTGTCCTCTTTTTGTAAAGGTGATGGGTAGTAAAGACCATATAATCCTTCAATTTGTAATTTTTAATACTTATGAAGTTTTCTGTGATGATATTCATATTTCAAAAGCCTTGTGATCTTACCTTTAAGCAAGTCCACAGGCTTTATTAACTAATATAGTTCTCGATGCCCAAGGATTATTATACCAGGATTTTACAAGGATTATTGATGAAAATTAGGCAGAATTTTTATCTTGCTATGTGACAGGCAATGAGGGATGAAAACTTTGGAGTGTTACCATAAACATTTCCGTATCGATTGCCCGTTTTTCAAGATATTCAGATTTAAAGCAGACCTGTGTAATGTTTGGAATGCTCCTTTAAGGCTTAAAATTGGTGACTTAAAATTGTTTTATTATCAGATGACTTTGCCTTTGACAAATTTTGTTTTACACTGTGAATTTGTTTTTGCATCTGAGAAACTGCCCCAAAGATCCAAGTGGTAGACATAAATGCCCAGCCGCTGAAATTGGTGTTTGATGGGTCATTTCTCAAAAATTAAAAATGTTATAGAAATACAACCTGGACTGATAGCAGTCTGTTTCTATAGTCAGCGACACATCAAAATTTAGTTAATTTAATGATAAATTAATTATTTAATAATCGTACTGAAAGTAAATGTAGGTTATTCCCTCATCATGGAGAAGATCTAGAGACTGGATCAAAGGAGATTTCAAATTAATTTTACTTCCTCTCACATATTGTGATTAAGCTTTAACTGAAGATGTGTCACAACTCAATTTAGCACATTGAAGGAATTGTACTCTATGCAATATTTAATTCTATACCTGAAATATATTTTGTATTCATTCAATATATGAAAATGAACCAAATTTAATAAAGTTGTAATGAAAACTAAAAATGTCATTTCTTATGTAATCACAAGTTGCAATGGTTAGTCAAAATGTAACCACAATTTTATCTTTACGAAAAACAGCCAAAATTGCCAGTAATAAGAAAACATCACTTTTTTTTGGAGACGCCTTGTCGATAGTTTCAACGCATGCAAGAAGTAACAGAATTTTGTCTTTGCTTCGAGCAGTTTGACTCCCGACTTTTGCAAATAAAATTCTATTTCTTTAACCTTTTTTTTACTAAGTTTTATTTTTGGGCGGAATGTGACAAAACCATCTTAGAAATCATATAGCTGAAGGATAGAACTAAACCACTGAGCAAAATCATTGAGAGAAAAAGAAAATGAATGCAAATTTATACAAAATTATGATGGACCTGAAGGACAGGTAAAGAGATGTCAGACACCTTGCCATCCTGACCAAAAATTCTCAACATTTCCAACGGAAGAATGAAATGGTTTGAAACACATATTCCGACATCCTTTAACAGCTCCACATAGATACAATCAATACTCAAGAAA
>TCONS_00033510	evm.TU.Chr20.417
TATAGAGACAATCCCTGTCGCGAACGCTCTCTATCTCTGTTAATGAAAGTCTAGGCTGACCTAAAGAAAATGTTTTATCTACGATAGAAAATGGAAGACAGGAGCACCTCTAGACCTACTGTATGTACCTCACTTTGCTGCACGTCTCTTGTTTCACACATTTAATAAACTAAGGTTGCTAGGCCTGACCCATGTTTTATCGGAAATTTCGCTGAATTGGTCGACTGTGATGACTTACATTGCAACCTCAAGACATTTTTCCAGCGTACGGTGAAAGTCTGCGATAAGATTTCTGTAAGGCTATGCAGGGCTGAACTTCATGCAACGTAGTGGAAGAGTGCCCAGGGAACTGGGTTGAAACAAGTTTTGCAAGAATAACAACAGTTAACTAGTACTAGAAATAACATGGCTGTTTTCACGAAGAATGGTAGTGTGGCCTTGATAAGGATACAGAATCCACCAATGAATGCACTCAAGCACGCAGTTCGTGCAGCAATCACTGATAACATAAAGAAAGCAAATGAAGATCCATCTGTGAGAAGTATCGTTTTACATGGAGATGGGCGTGTCTTCTCAGCCGGTGCTGACATTAAAGAATTTCAAAGTGGGAAAAACTTAGGAGAACCAGGTCTGATCAAAGTCATTCATACGATTGAAAACTCATCTAAACCGGTGGTAGCTGCCATCCATGGGGTGGCATTCGGTGGCGGCCTGGAGTTAGCACTCGGCAGCCATTACCGTTTGATCGATTCCAAGGCAAGGGTTGCGTTTCCCGAAGTAAACATTGGAATATTGCCAGCTGCCACTGGATCTCAGAGGTTACCCAGGGTGACTGATTTAGCATCGGCGGTGGAGATGTGTACAACCGGAATGCCAGTTTCTGCCAAGAAGGCCCTTGAGAAAGGAATTGTGGACAAGGTTATCTATGGTGACATATTGTCAGAGGCCATCAGCTTTGCCAAAACTGTAGAATCCAAACCAGTCGGGCCACGGAGGGTCAGCACACTAAAAGTCAAAGGAAAGGAAATCAGTTCGGCTGTTTTTGATGCTGCCTATGACATGATCCAGAAGAGATCCCGAGGTGCGATTGGCCCGTTACTGAACGTGAAAGCCCTAGAGGCTGCTGTAAACTCAGATTCCTATGAAGATGGTCTGGAAAAGGAGGCCTCCTTGGTTCAAGCCCTTTTCTTCTCTGGCCAGAGTAGGGCTCTACAATATGCTTTCTTTAGCGAACGAAAACTGCCAAAGTGGGAAACACCAGGTGGTAGTGTGAATTATAAGAACACCACCCCTATGGCGTTGAAGGAGGCTGCCGTGATTGGTGGAGGTACCATGGGATCGGGCATCGCAGCCTGTTTCATCGCCAGTGGGATACCTGTTAAACTGGTAGAGGTCAACCAGGAGTATCTGGATAAGACTCTATCAGGGATCAGAAAGATCGTCCAAAGAAACGTTGAGAAGGGGCGGCTCTCTCAGGAGAAAGCTGGTCAGCAATTATCTCTTCTGAGGGGAACTCTCGATTACAACGAGTTGAGGAATGTGGACATCGTCATCGAAGCAGTCTTTGAAAATATGGACTTGAAGAAAAAGATCTTCAGACGTCTGGATGAGACTTGCAAACCCTCCGCCATTCTGGCTAGCAATACATCCGGGTTAGATATTGATCAGATGGCGTCAGTCACCTCAAGACCAGAGAAAGTCGTTGGAACTCATTTCTTCTCTCCAGCTCATGTGATGAAACTTTTGGAGAACATCAGAGGAAAAAGGACCTCTCCTGAAACCATGGCAACAGTTATGGAACTAGGGAAGAAACTGCGAAAGATCTCTGTCTTGGTTGGAAATTGTCCTCATTTTGTGGGAAACAGAATGCTAGGCCCATATGTAAGAGAGGCCTCTTACCTATTGGAGGAAGGAGCACTACCCCATGAAGTCGATCAAGTTCTTGAAGATTTTGGGTTTGCTATGGGTGCCTTCAAGGTTGGAGACCTCGCAGGAAATGACGTTGGTTACAAAGGTCGAAAGGACTTTGGATTTATCACGAGGGAGGGGCAAGAGGACCGCTTCAGGCAGGGATACCGTTACTGTCCTATCGCAGATTTTCTGGTGGAAAGAGGCCGTTTAGGGCAAAAGAGTGGTAAAGGATGGTACAACTATGGAAAGCCTGGAGGCCGTGTCGCACAGCCAGACCCAGAAGTAGAAAAACTGATCATTGAGTCCAGTGAAAAAGCTGGATTCAAGAGAAGACGAATAAGCCCACAGGAAATTTTGGAGAGATGCCTCTACTCTTTGATCAATGAAGGATTCAAGACTCTGGAGGAGAACATTGCTTCCCGTCAGGAAGATATTGATATGATTTGGCTTTACGGGTATGGTTGGCCGAGACACACAGGAGGGCCGATGTACTATGCCAAGAACTTTGTCGGACTCGACAAGATTTACGAGCGTCTCTTGTACTACCAGGCTTTGAATCCCGATGTTAAACACTGGGAACCAAGCAATCTCCTTGCCTCTGAAGGCCTCAAAGGCCGAATGAGCATCAGCAGGTTGTAGCCATCTTTAATAAGATAGGTATCATCTCTTCATGTGAGAAGCTTTTCTACTGGCATTTCCATAGAACCTCATCAAATGCTCTAAATCAAGTACAATTTTGATCACTAATAACTTTGTTAAAATTTTATTGAAATTTGTTTGCAATTGCATCTAAGTGAAAATGTATGACAGTGTATTAAGATTAACCTGTGCAACATATCACTGCCTTGCTCTTGAAATTAGTTTGTGAAATTCTCGATGGTTACTATTTCTATTTTACCCTTCTCCTGCCCGGGCCTTGAGCACCGTTCCCGTGCCTCATTAAAATAATCTCAGGTAATTTGTTTAACCTTTTGGTATGTGGTAGATTAAACCTTACTTAAAGGAACACCACCCAACATAGATAGCATAGTTCAGATTAATATATTTTTGAAATAAATAAAAAAAAAAGGATAGAGCACACACAAAATAGGGTCATGATAGTATCAATATTGTCCTCTTTTTGTAAAGGTGATGGGTAGTAAAGACCATATAATCCTTCAATTTGTAATTTTTAATACTTATGAAGTTTTCTGTGATGATATTCATATTTCAAAAGCCTTGTGATCTTACCTTTAAGCAAGTCCACAGGCTTTATTAACTAATATAGTTCTCGATGCCCAAGGATTATTATACCAGGATTTTACAAGGATTATTGATGAAAATTAGGCAGAATTTTTATCTTGCTATGTGACAGGCAATGAGGGATGAAAACTTTGGAGTGTTACCATAAACATTTCCGTATCGATTGCCCGTTTTTCAAGATATTCAGATTTAAAGCAGACCTGTGTAATGTTTGGAATGCTCCTTTAAGGCTTAAAATTGGTGACTTAAAATTGTTTTATTATCAGATGACTTTGCCTTTGACAAATTTTGTTTTACACTGTGAATTTGTTTTTGCATCTGAGAAACTGCCCCAAAGATCCAAGTGGTAGACATAAATGCCCAGCCGCTGAAATTGGTGTTTGATGGGTCATTTCTCAAAAATTAAAAATGTTATAGAAATACAACCTGGACTGATAGCAGTCTGTTTCTATAGTCAGCGACACATCAAAATTTAGTTAATTTAATGATAAATTAATTATTTAATAATCGTACTGAAAGTAAATGTAGGTTATTCCCTCATCATGGAGAAGATCTAGAGACTGGATCAAAGGAGATTTCAAATTAATTTTACTTCCTCTCACATATTGTGATTAAGCTTTAACTGAAGATGTGTCACAACTCAATTTAGCACATTGAAGGAATTGTACTCTATGCAATATTTAATTCTATACCTGAAATATATTTTGTATTCATTCAATATATGAAAATGAACCAAATTTAATAAAGTTGTAATGAAAACTAAAAATGTCATTTCTTATGTAATCACAAGTTGCAATGGTTAGTCAAAATGTAACCACAATTTTATCTTTACGAAAAACAGCCAAAATTGCCAGTAATAAGAAAAGCAGTTTGACTCCCGACTTTTGCAAATAAAATTCTATTTCTTTAACCTTTTTTTTACTAAGTTTTATTTTTGGGCGGAATGTGACAAAACCATCTTAGAAATCATATAGCTGAAGGATAGAACTAAACCACTGAGCAAAATCATTGAGAGAAAAAGAAAATGAATGCAAATTTATACAAAATTATGATGGACCTGAAGGACAGGTAAAGAGATGTCAGACACCTTGCCATCCTGACCAAAAATTCTCAACATTTCCAACGGAAGAATGAAATGGTTTGAAACACATATTCCGACATCCTTTAACAGCTCCACATAGATACAATCAATACTCAAGAAACCTTTGAACTCAGTGAATATGTAAATCAGCTTTTAAAATATGTAAAAGTTACTACTACTTGTCGAGTATTACACATTATCACCCTTCTGTCAGCTCCAGAAGATCTCACTTTTTCTGCTTTACTTCGTGAACTGTGACTCTGCAAATGACAGTGCCCTGGCAAAGCACCAACACTGAAGGTAGATTTAAAGGCATTGAAGACTCGCCCCAAACAGCCCAGTGCCGCCCTATGAAAAAAGTTAACTTTTCGTTGCTTGCAAGTGAAGTTTTTTTCTTGTCGCTACAAAATGCAGACAGTACATGTGATACCTCCTTATCGTTAGCTAGACCTGAGATGTACATCGCTGCTATGTACACTGTGTTGTGGGTATTGACCGCACCTGTATGTATTG
>TCONS_00033512	evm.TU.Chr20.417
TAAACATCTAACTGTTTACAAAGTGTTATCACCAGGGTTCCCTTCATCATAAGATCCAGTTTCATTTAGTAGTGATTGGTTAATGGAGTCTAGCCTATCTCTATTTTATTACAGCTGCGATAAGATTTCTGTAAGGCTATGCAGGGCTGAACTTCATGCAACGTAGTGGAAGAGTGCCCAGGGAACTGGGTTGAAACAAGTTTTGCAAGAATAACAACAGTTAACTAGTACTAGAAATAACATGGCTGTTTTCACGAAGAATGGTAGTGTGGCCTTGATAAGGATACAGAATCCACCAATGAATGCACTCAAGCACGCAGTTCGTGCAGCAATCACTGATAACATAAAGAAAGCAAATGAAGATCCATCTGTGAGAAGTATCGTTTTACATGGAGATGGGCGTGTCTTCTCAGCCGGTGCTGACATTAAAGAATTTCAAAGTGGGAAAAACTTAGGAGAACCAGGTCTGATCAAAGTCATTCATACGATTGAAAACTCATCTAAACCGGTGGTAGCTGCCATCCATGGGGTGGCATTCGGTGGCGGCCTGGAGTTAGCACTCGGCAGCCATTACCGTTTGATCGATTCCAAGGCAAGGTGAGAAGATGTGTACTTTATATTTCATCAGTAACAAGTTTGCGAGGTAAACTTCATGCAAGACGGTAAACCATACGTGACAGTGTGCAAACTGTCAGGACTTAGCCAATGTAACAAGTCACAGAAAATTAATTTTTGCAACAGAAAGCACTCATTCTTTGCCATTGTCAGTCATTCAGTGTGCTGTTATTACACTATGTGGTCTTCAGGACTATCAGAAACTAGGTTCTAACGGTCAAGTTGAGTTGTGTCGTGATCAGTCAGGCAGTCTTGGGTGGGCTTAAAGGAGTGACAGTTTTCTATGTCATGAAAGTAGTTTTTAGGTAGCTATAAGTTTATACAAAAACATGTAGTAGATGAAACTAGAGAGAAATTGATTTTGAAATTGAAACTGAAATAAGAACAACCTTCGAAACCAACTCACCAATGTGACAGGATGGGATGAGATGATATTTGAAGGTAATGTGTGATCAAGTGACTTCCTCACAATAAAACAGTGGTTTCAATTGTTTTTATTTATTTATCTATATTTTTACTTATCATGAACATATAAATTTTACTGGTGGTAGCTTTATTATACCTTCAATGGCCGACTAGGTCAATTGGTATTCCCGGAGAAATTCAGAAATAGTAGTAATCAGTCCTACCGTATGTATGCTTACATTCTTTGGTCATTCCATGAATTTCATCTGTTTTTTTCTTTTCTCTTCCAGGGTTGCGTTTCCCGAAGTAAACATTGGAATATTGCCAGCTGCCACTGGATCTCAGAGGTTACCCAGGGTGACTGATTTAGCATCGGCGGTGGAGATGTGTACAACCGGAATGCCAGTTTCTGCCAAGAAGGCCCTTGAGAAAGGAATTGTGGACAAGGTTATCTATGGTGACATATTGTCAGAGGCCATCAGCTTTGCCAAAACTGTAGAATCCAAACCAGTCGGGCCACGGAGGGTCAGCACACTAAAAGTCAAAGGAAAGGAAATCAGTTCGGCTGTTTTTGATGCTGCCTATGACATGATCCAGAAGAGATCCCGAGGTGCGATTGGCCCGTTACTGAACGTGAAAGCCCTAGAGGCTGCTGTAAACTCAGATTCCTATGAAGATGGTCTGGAAAAGGAGGCCTCCTTGGTTCAAGCCCTTTTCTTCTCTGGCCAGAGTAGGGCTCTACAATATGCTTTCTTTAGCGAACGAAAACTGCCAAAGTGGGAAACACCAGGTGGTAGTGTGAATTATAAGAACACCACCCCTATGGCGTTGAAGGAGGCTGCCGTGATTGGTGGAGGTACCATGGGATCGGGCATCGCAGCCTGTTTCATCGCCAGTGGGATACCTGTTAAACTGGTAGAGGTCAACCAGGAGTATCTGGATAAGACTCTATCAGGGATCAGAAAGATCGTCCAAAGAAACGTTGAGAAGGGGCGGCTCTCTCAGGAGAAAGCTGGTCAGCAATTATCTCTTCTGAGGGGAACTCTCGATTACAACGAGTTGAGGAATGTGGACATCGTCATCGAAGCAGTCTTTGAAAATATGGACTTGAAGAAAAAGATCTTCAGACGTCTGGATGAGACTTGCAAACCCTCCGCCATTCTGGCTAGCAATACATCCGGGTTAGATATTGATCAGATGGCGTCAGTCACCTCAAGACCAGAGAAAGTCGTTGGAACTCATTTCTTCTCTCCAGCTCATGTGATGAAACTTTTGGAGAACATCAGAGGAAAAAGGACCTCTCCTGAAACCATGGCAACAGTTATGGAACTAGGGAAGAAACTGCGAAAGATCTCTGTCTTGGTTGGAAATTGTCCTCATTTTGTGGGAAACAGAATGCTAGGCCCATATGTAAGAGAGGCCTCTTACCTATTGGAGGAAGGAGCACTACCCCATGAAGTCGATCAAGTTCTTGAAGATTTTGGGTTTGCTATGGGTGCCTTCAAGGTTGGAGACCTCGCAGGAAATGACGTTGGTTACAAAGGTCGAAAGGACTTTGGATTTATCACGAGGGAGGGGCAAGAGGACCGCTTCAGGCAGGGATACCGTTACTGTCCTATCGCAGATTTTCTGGTGGAAAGAGGCCGTTTAGGGCAAAAGAGTGGTAAAGGATGGTACAACTATGGAAAGCCTGGAGGCCGTGTCGCACAGCCAGACCCAGAAGTAGAAAAACTGATCATTGAGTCCAGTGAAAAAGCTGGATTCAAGAGAAGACGAATAAGCCCACAGGAAATTTTGGAGAGATGCCTCTACTCTTTGATCAATGAAGGATTCAAGACTCTGGAGGAGAACATTGCTTCCCGTCAGGAAGATATTGATATGATTTGGCTTTACGGGTATGGTTGGCCGAGACACACAGGAGGGCCGATGTACTATGCCAAGAACTTTGTCGGACTCGACAAGATTTACGAGCGTCTCTTGTACTACCAGGCTTTGAATCCCGATGTTAAACACTGGGAACCAAGCAATCTCCTTGCCTCTGAAGGCCTCAAAGGCCGAATGAGCATCAGCAGGTTGTAGCCATCTTTAATAAGATAGGTATCATCTCTTCATGTGAGAAGCTTTTCTACTGGCATTTCCATAGAACCTCATCAAATGCTCTAAATCAAGTACAATTTTGATCACTAATAACTTTGTTAAAATTTTATTGAAATTTGTTTGCAATTGCATCTAAGTGAAAATGTATGACAGTGTATTAAGATTAACCTGTGCAACATATCACTGCCTTGCTCTTGAAATTAGTTTGTGAAATTCTCGATGGTTACTATTTCTATTTTACCCTTCTCCTGCCCGGGCCTTGAGCACCGTTCCCGTGCCTCATTAAAATAATCTCAGGTAATTTGTTTAACCTTTTGGTATGTGGTAGATTAAACCTTACTTAAAGGAACACCACCCAACATAGATAGCATAGTTCAGATTAATATATTTTTGAAATAAATAAAAAAAAAAGGATAGAGCACACACAAAATAGGGTCATGATAGTATCAATATTGTCCTCTTTTTGTAAAGGTGATGGGTAGTAAAGACCATATAATCCTTCAATTTGTAATTTTTAATACTTATGAAGTTTTCTGTGATGATATTCATATTTCAAAAGCCTTGTGATCTTACCTTTAAGCAAGTCCACAGGCTTTATTAACTAATATAGTTCTCGATGCCCAAGGATTATTATACCAGGATTTTACAAGGATTATTGATGAAAATTAGGCAGAATTTTTATCTTGCTATGTGACAGGCAATGAGGGATGAAAACTTTGGAGTGTTACCATAAACATTTCCGTATCGATTGCCCGTTTTTCAAGATATTCAGATTTAAAGCAGACCTGTGTAATGTTTGGAATGCTCCTTTAAGGCTTAAAATTGGTGACTTAAAATTGTTTTATTATCAGATGACTTTGCCTTTGACAAATTTTGTTTTACACTGTGAATTTGTTTTTGCATCTGAGAAACTGCCCCAAAGATCCAAGTGGTAGACATAAATGCCCAGCCGCTGAAATTGGTGTTTGATGGGTCATTTCTCAAAAATTAAAAATGTTATAGAAATACAACCTGGACTGATAGCAGTCTGTTTCTATAGTCAGCGACACATCAAAATTTAGTTAATTTAATGATAAATTAATTATTTAATAATCGTACTGAAAGTAAATGTAGGTTATTCCCTCATCATGGAGAAGATCTAGAGACTGGATCAAAGGAGATTTCAAATTAATTTTACTTCCTCTCACATATTGTGATTAAGCTTTAACTGAAGATGTGTCACAACTCAATTTAGCACATTGAAGGAATTGTACTCTATGCAATATTTAATTCTATACCTGAAATATATTTTGTATTCATTCAATATATGAAAATGAACCAAATTTAATAAAGTTGTAATGAAAACTAAAAATGTCATTTCTTATGTAATCACAAGTTGCAATGGTTAGTCAAAATGTAACCACAATTTTATCTTTACGAAAAACAGCCAAAATTGCCAGTAATAAGAAAACATCACTTTTTTTTGGAGACGCCTTGTCGATAGTTTCAACGCATGCAAGAAGTAACAGAATTTTGTCTTTGCTTCGAGCAGTTTGACTCCCGACTTTTGCAAATAAAATTCTATTTCTTTAACCTTTTTTTTACTAAGTTTTATTTTTGGGCGGAATGTGACAAAACCATCTTAGAAATCATATAGCTGAAGGATAGAACTAAACCACTGAGCAAAATCATTGAGAGAAAAAGAAAATGAATGCAAATTTATACAAAATTATGATGGACCTGAAGGACAGGTAAAGAGATGTCAGACACCTTGCCATCCTGACCAAAAATTCTCAACATTTCCAACGGAAGAATGAAATGGTTTGAAACACATATTCCGACATCCTTTAACAGCTCCACATAGATACAATCAATACTCAAGAAACCTTTGAACTCAGTGAATATGTAAATCAGCTTTTAAAATATGTAAAAGTTACTACTACTTGTCGAGTATTACACATTATCACCCTTCTGTCAGCTCCAGAAGATCTCACTTTTTCTGCTTTACTTCGTGAACTGTGACTCTGCAAATGACAGTGCCCTGGCAAAGCACCAACACTGAAGGTAGATTTAAAGGCATTGAAGACTCGCCCCAAACAGCCCAGTGCCGCCCTATGAAAAAAGTTAACTTTTCGTTGCTTGCAAGTGAAGTTTTTTTCTTGTCGCTACAAAATGCAGACAGTACATGTGATACCTCCTTATCGTTAGCTAGACCTGAGATGTACATCGCTGCTATGTACACTGTGTTGTGGGTATTGACCGCACCTGTATGTATTG
>TCONS_00033513	evm.TU.Chr20.417
TAAACATCTAACTGTTTACAAAGTGTTATCACCAGGGTTCCCTTCATCATAAGATCCAGTTTCATTTAGTAGTGATTGGTTAATGGAGTCTAGCCTATCTCTATTTTATTACAGCTGCGATAAGATTTCTGTAAGGCTATGCAGGGCTGAACTTCATGCAACGTAGTGGAAGAGTGCCCAGGGAACTGGGTTGAAACAAGTTTTGCAAGAATAACAACAGTTAACTAGTACTAGAAATAACATGGCTGTTTTCACGAAGAATGGTAGTGTGGCCTTGATAAGGATACAGAATCCACCAATGAATGCACTCAAGCACGCAGTTCGTGCAGCAATCACTGATAACATAAAGAAAGCAAATGAAGATCCATCTGTGAGAAGTATCGTTTTACATGGAGATGGGCGTGTCTTCTCAGCCGGTGCTGACATTAAAGAATTTCAAAGTGGGAAAAACTTAGGAGAACCAGGTCTGATCAAAGTCATTCATACGATTGAAAACTCATCTAAACCGGTGGTAGCTGCCATCCATGGGGTGGCATTCGGTGGCGGCCTGGAGTTAGCACTCGGCAGCCATTACCGTTTGATCGATTCCAAGGCAAGGTGAGAAGATGTGTACTTTATATTTCATCAGTAACAAGTTTGCGAGGTAAACTTCATGCAAGACGGTAAACCATACGTGACAGTGTGCAAACTGTCAGGACTTAGCCAATGTAACAAGTCACAGAAAATTAATTTTTGCAACAGAAAGCACTCATTCTTTGCCATTGTCAGTCATTCAGTGTGCTGTTATTACACTATGTGGTCTTCAGGACTATCAGAAACTAGGTTCTAACGGTCAAGTTGAGTTGTGTCGTGATCAGTCAGGCAGTCTTGGGTGGGCTTAAAGGAGTGACAGTTTTCTATGTCATGAAAGTAGTTTTTAGGTAGCTATAAGTTTATACAAAAACATGTAGTAGATGAAACTAGAGAGAAATTGATTTTGAAATTGAAACTGAAATAAGAACAACCTTCGAAACCAACTCACCAATGTGACAGGATGGGATGAGATGATATTTGAAGGTAATGTGTGATCAAGTGACTTCCTCACAATAAAACAGTGGTTTCAATTGTTTTTATTTATTTATCTATATTTTTACTTATCATGAACATATAAATTTTACTGGTGGTAGCTTTATTATACCTTCAATGGCCGACTAGGTCAATTGGTATTCCCGGAGAAATTCAGAAATAGTAGTAATCAGTCCTACCGTATGTATGCTTACATTCTTTGGTCATTCCATGAATTTCATCTGTTTTTTTCTTTTCTCTTCCAGGGTTGCGTTTCCCGAAGTAAACATTGGAATATTGCCAGCTGCCACTGGATCTCAGAGGTTACCCAGGGTGACTGATTTAGCATCGGCGGTGGAGATGTGTACAACCGGAATGCCAGTTTCTGCCAAGAAGGCCCTTGAGAAAGGAATTGTGGACAAGGTATGTATACCTGGCTTTTGCTTTTTTTTATTGCTGTGTTTTACAATGTATATTCCAAGAAAGTGAAGTTCATTGCTTGCCAAAAATTGCTGGATGGCATCCGTCGGCTAGCCGAGGGAAATCACTACATCGGTCGCCAAGGAAACAGTTTGGAAGCAGGGGGATTAGAAAACTGTATTACAACCTGTTGAAGTTAACTATTTTTGTTTGTTTTGATGTGTTTGCAATGTGCAAGATGATAAATTGGAAACACAACCATTTGCATTAAATATCTTTTATTGTCCCAAAATAAAAGATATTTGTATTGAAAGGTGGTGATCATGTCTAGTCCCAAATGATATATTCCAATTTCTCAAAAGGTTTTGTTTTGTTCTTCCTGTAAGGTTATCTATGGTGACATATTGTCAGAGGCCATCAGCTTTGCCAAAACTGTAGAATCCAAACCAGTCGGGCCACGGAGGGTCAGCACACTAAAAGTCAAAGGAAAGGAAATCAGTTCGGCTGTTTTTGATGCTGCCTATGACATGATCCAGAAGAGATCCCGAGGTGCGATTGGCCCGTTACTGAACGTGAAAGCCCTAGAGGCTGCTGTAAACTCAGATTCCTATGAAGATGGTCTGGAAAAGGAGGCCTCCTTGGTTCAAGCCCTTTTCTTCTCTGGCCAGAGTAGGGCTCTACAATATGCTTTCTTTAGCGAACGAAAACTGCCAAAGTGGGAAACACCAGGTGGTAGTGTGAATTATAAGAACACCACCCCTATGGCGTTGAAGGAGGCTGCCGTGATTGGTGGAGGTACCATGGGATCGGGCATCGCAGCCTGTTTCATCGCCAGTGGGATACCTGTTAAACTGGTAGAGGTCAACCAGGAGTATCTGGATAAGACTCTATCAGGGATCAGAAAGATCGTCCAAAGAAACGTTGAGAAGGGGCGGCTCTCTCAGGAGAAAGCTGGTCAGCAATTATCTCTTCTGAGGGGAACTCTCGATTACAACGAGTTGAGGAATGTGGACATCGTCATCGAAGCAGTCTTTGAAAATATGGACTTGAAGAAAAAGATCTTCAGACGTCTGGATGAGACTTGCAAACCCTCCGCCATTCTGGCTAGCAATACATCCGGGTTAGATATTGATCAGATGGCGTCAGTCACCTCAAGACCAGAGAAAGTCGTTGGAACTCATTTCTTCTCTCCAGCTCATGTGATGAAACTTTTGGAGAACATCAGAGGAAAAAGGACCTCTCCTGAAACCATGGCAACAGTTATGGAACTAGGGAAGAAACTGCGAAAGATCTCTGTCTTGGTTGGAAATTGTCCTCATTTTGTGGGAAACAGAATGCTAGGCCCATATGTAAGAGAGGCCTCTTACCTATTGGAGGAAGGAGCACTACCCCATGAAGTCGATCAAGTTCTTGAAGATTTTGGGTTTGCTATGGGTGCCTTCAAGGTTGGAGACCTCGCAGGAAATGACGTTGGTTACAAAGGTCGAAAGGACTTTGGATTTATCACGAGGGAGGGGCAAGAGGACCGCTTCAGGCAGGGATACCGTTACTGTCCTATCGCAGATTTTCTGGTGGAAAGAGGCCGTTTAGGGCAAAAGAGTGGTAAAGGATGGTACAACTATGGAAAGCCTGGAGGCCGTGTCGCACAGCCAGACCCAGAAGTAGAAAAACTGATCATTGAGTCCAGTGAAAAAGCTGGATTCAAGAGAAGACGAATAAGCCCACAGGAAATTTTGGAGAGATGCCTCTACTCTTTGATCAATGAAGGATTCAAGACTCTGGAGGAGAACATTGCTTCCCGTCAGGAAGATATTGATATGATTTGGCTTTACGGGTATGGTTGGCCGAGACACACAGGAGGGCCGATGTACTATGCCAAGAACTTTGTCGGACTCGACAAGATTTACGAGCGTCTCTTGTACTACCAGGCTTTGAATCCCGATGTTAAACACTGGGAACCAAGCAATCTCCTTGCCTCTGAAGGCCTCAAAGGCCGAATGAGCATCAGCAGGTTGTAGCCATCTTTAATAAGATAGGTATCATCTCTTCATGTGAGAAGCTTTTCTACTGGCATTTCCATAGAACCTCATCAAATGCTCTAAATCAAGTACAATTTTGATCACTAATAACTTTGTTAAAATTTTATTGAAATTTGTTTGCAATTGCATCTAAGTGAAAATGTATGACAGTGTATTAAGATTAACCTGTGCAACATATCACTGCCTTGCTCTTGAAATTAGTTTGTGAAATTCTCGATGGTTACTATTTCTATTTTACCCTTCTCCTGCCCGGGCCTTGAGCACCGTTCCCGTGCCTCATTAAAATAATCTCAGGTAATTTGTTTAACCTTTTGGTATGTGGTAGATTAAACCTTACTTAAAGGAACACCACCCAACATAGATAGCATAGTTCAGATTAATATATTTTTGAAATAAATAAAAAAAAAAGGATAGAGCACACACAAAATAGGGTCATGATAGTATCAATATTGTCCTCTTTTTGTAAAGGTGATGGGTAGTAAAGACCATATAATCCTTCAATTTGTAATTTTTAATACTTATGAAGTTTTCTGTGATGATATTCATATTTCAAAAGCCTTGTGATCTTACCTTTAAGCAAGTCCACAGGCTTTATTAACTAATATAGTTCTCGATGCCCAAGGATTATTATACCAGGATTTTACAAGGATTATTGATGAAAATTAGGCAGAATTTTTATCTTGCTATGTGACAGGCAATGAGGGATGAAAACTTTGGAGTGTTACCATAAACATTTCCGTATCGATTGCCCGTTTTTCAAGATATTCAGATTTAAAGCAGACCTGTGTAATGTTTGGAATGCTCCTTTAAGGCTTAAAATTGGTGACTTAAAATTGTTTTATTATCAGATGACTTTGCCTTTGACAAATTTTGTTTTACACTGTGAATTTGTTTTTGCATCTGAGAAACTGCCCCAAAGATCCAAGTGGTAGACATAAATGCCCAGCCGCTGAAATTGGTGTTTGATGGGTCATTTCTCAAAAATTAAAAATGTTATAGAAATACAACCTGGACTGATAGCAGTCTGTTTCTATAGTCAGCGACACATCAAAATTTAGTTAATTTAATGATAAATTAATTATTTAATAATCGTACTGAAAGTAAATGTAGGTTATTCCCTCATCATGGAGAAGATCTAGAGACTGGATCAAAGGAGATTTCAAATTAATTTTACTTCCTCTCACATATTGTGATTAAGCTTTAACTGAAGATGTGTCACAACTCAATTTAGCACATTGAAGGAATTGTACTCTATGCAATATTTAATTCTATACCTGAAATATATTTTGTATTCATTCAATATATGAAAATGAACCAAATTTAATAAAGTTGTAATGAAAACTAAAAATGTCATTTCTTATGTAATCACAAGTTGCAATGGTTAGTCAAAATGTAACCACAATTTTATCTTTACGAAAAACAGCCAAAATTGCCAGTAATAAGAAAACATCACTTTTTTTTGGAGACGCCTTGTCGATAGTTTCAACGCATGCAAGAAGTAACAGAATTTTGTCTTTGCTTCGAGCAGTTTGACTCCCGACTTTTGCAAATAAAATTCTATTTCTTTAACCTTTTTTTTACTAAGTTTTATTTTTGGGCGGAATGTGACAAAACCATCTTAGAAATCATATAGCTGAAGGATAGAACTAAACCACTGAGCAAAATCATTGAGAGAAAAAGAAAATGAATGCAAATTTATACAAAATTATGATGGACCTGAAGGACAGGTAAAGAGATGTCAGACACCTTGCCATCCTGACCAAAAATTCTCAACATTTCCAACGGAAGAATGAAATGGTTTGAAACACATATTCCGACATCCTTTAACAGCTCCACATAGATACAATCAATACTCAAGAAACCTTTGAACTCAGTGAATATGTAAATCAGCTTTTAAAATATGTAAAAGTTACTACTACTTGTCGAGTATTACACATTATCACCCTTCTGTCAGCTCCAGAAGATCTCACTTTTTCTGCTTTACTTCGTGAACTGTGACTCTGCAAATGACAGTGCCCTGGCAAAGCACCAACACTGAAGGTAGATTTAAAGGCATTGAAGACTCGCCCCAAACAGCCCAGTGCCGCCCTATGAAAAAAGTTAACTTTTCGTTGCTTGCAAGTGAAGTTTTTTTCTTGTCGCTACAAAATGCAGACAGTACATGTGATACCTCCTTATCGTTAGCTAGACCTGAGATGTACATCGCTGCTATGTACACTGTGTTGTGGGTATTGACCGCACCTGTATGTATTG
>TCONS_00033514	evm.TU.Chr20.417
TAAACATCTAACTGTTTACAAAGTGTTATCACCAGGGTTCCCTTCATCATAAGATCCAGTTTCATTTAGTAGTGATTGGTTAATGGAGTCTAGCCTATCTCTATTTTATTACAGCTGCGATAAGATTTCTGTAAGGCTATGCAGGGCTGAACTTCATGCAACGTAGTGGAAGAGTGCCCAGGGAACTGGGTTGAAACAAGTTTTGCAAGAATAACAACAGTTAACTAGTACTAGAAATAACATGGCTGTTTTCACGAAGAATGGTAGTGTGGCCTTGATAAGGATACAGAATCCACCAATGAATGCACTCAAGTAAGTTAAACTTCTAGGTCACTTTCAAGTTCAGACACTTATTATGTTGTGGTTTTCAAGTGGAGTATTGTGTTTTATAAATTTGGTTGCACTTCGCGCATTCAGTTTGTTATTTAAAGCAGCACACATTGTTTTCAGTACAGTCAATGCTCTGCTGTTTTTCCCATTTTGCCTACATGCTCAAATCCATGTGCTGTACTGTCAGTAATTATCAATATAACGATAGCAAAGGGGAATCTTCTTCACCTGGAGGGGGGCTGAGAGGAGGAGGGGGGGGGGAGAATGTCTTGGAGCACATATTTTTACCAGGCTAGTGCAGTTTCTCTTAAAGGCATTGAAGACTCGCGCACAAAGAAAAGTCTCATGCCCGTAATCTGACCTAGTTTCGAATGAGATGTAACAGAAGTGTTAGACACCACCATCGATCCCAGAAAATATACACACAGCTTGCTACTGTCGCTAATTAGACACAGTGTACAGTCAATACATACAGAGCTACGGTCAATACCCACAACCCAGTGTACATAGCAGCGATGGACATCTCAAGTCTAGATAAAAGATAACAAGGTGTCATTACTGTGTGGGGCGAGTCTTCAATGCCTTTAATGTGTAAGTTGAAAGAATTCCAGTTAGAGTTCAGCATGCATTTGGTGAAGTGAGGCTATTGTATATTGTGTCTTGATGACAGGAGATGGGGGGCAGGAAGTTTTTGAGGCACCAAGAAAGTTGAATACAGTATATCCATGAGCAGGATAGCAGTTGTCTTTGTTTTTGCTTCCAAATATTGGTCGATGTGATTATTGATATCTACTCGAAAGGAAAATGCATAATTTGTAATTGACTTTCTTATTGTTATCAAGTGCTGGCCAGTGTTTGAGATGTTTGAAGGGTACATACTTTATTAAATGCTTTAATTTAAGTCTGTCTGTCCAACTGAATATCGCTCTTCTTTCTTTCTTTCACAATTTGTCATTCCCTTTTCTCAAACAGGCACGCAGTTCGTGCAGCAATCACTGATAACATAAAGGTAATTGTAAAAGTTTGTACAGATACTATATATCATCATTATAGCCTATAGGTTTTATTGTAGGGCCCTTAATGGTGCTAATGGCAGGGCTTGCAAATAAGTTCTCGTTTTTTTGGCCTTCTCCATAATAAGGCAGGATTACATGCTCCTACTAGCACTTAGAGCCATACTGTACCAGGTGAAGTTGTAGATACTTCCACACATACTGGCACTGTTGTACTCATACTTCGAGTCTGTGTGATATACATTATCTCGTGTGCAGTACAGTATGGCTTTTATTACATCACAGCTTATTATAGATTCATTGCATTACTTTGTGTTGTCCTTCCAAGTGAACCACGTAACATGGAATTAATGGTCAACAGTAGTAAATCATTGCAGTAAGTTTTAGGCTACTCGTTATCACGACCGTACACCGATCAATGTTTCCTTTCATTTCACTGTACTACATTTCCACTCATTATTTCTGGTCCTTTGTTATATTTTGTTTAGAAAGCAAATGAAGATCCATCTGTGAGAAGTATCGTTTTACATGGAGATGGGCGTGTCTTCTCAGCCGGTGCTGACATTAAAGAATTTCAAAGTGGGAAAAACTTAGGAGGTGAGCTGACTATAAATATCTCAGATATGAGCTTCATTACGCTGACAGAGTTTGGAAGATCACAGTCTCTTTCTGTACTATGTAAAAATACTCAAATGACGTTAAATTATTGATAATTAATAATTGCAAACATGATCCCGGCAGCCAGTCTTCATTTCTGGAGGTTTCAAAGGTTTCCTGCCAATCGTCAGGTTCCCGGTTTAAATCCTCACCAGGCACGAGAATTCTCTTGACTAAAATATCCTAATTTCTGCATTTGCAGTGTCGTTGAGCAGATCACTCTTCTGTGGATTTGCTATTTCTGGTAACTTTGGAATATCGGAACTGCGGTTTCTATGGTTTTGAAATAACTTCAATCACCATAGCCACACTGCAGTGATGATGGATTGGGGGCCGTCACCTCTCTCAGTATTTCAGAAAGTGGTCAGATGCTGAGGTACATTCTGATCCGTCAGATGGAGAGAATAAACGGTGGTCCCGTAAGCAGAGATGAGTGCGATGGTTGCACCCCTGCCTCGTAACTCTCTGGACACTCATCGTAAAGAGAGAGATCGGAATCGGCAGGTGTTCATCCATGATTAACACATGGATAGGGTTTCAAATGTGCTTCTGTGGGCTTCCTAGCCCTTGGGAAAGAATTCAACAATTCTAAACTAAATTGTACCAACAATATCTATAAATGTTTGAATTGTGAAAGAAATAAGGTGTTGTTGTAAGAAATGAAGCTGCCCCCCCCCCCCCCAAACCCCTTTATTTCCACACCATGTTTGGAAATGAATATTTCAAAACCAATTCAGCAATTTTCTTTATTTGATGGCTGCTATTGTTGCTAAAATAAATAGTGGCACTAAATAAAATTAGAAAACTCATGAAATAAATAAATGTTGTTTTATATTGTTTATATTGTTTTATATTGTATAAATGAACAACAGCCAACTGACTGGGAAATAAAAAAAAACATGGAGAAAACAAAAAGTAATTTATTGCTAGAAATCCTATTCTAGTTTCCGTTGAAATGATAAGTTTGTGAGATCTGGAATATTTGTGGAGTATTATTAATTCACATAAAAGTAATGCTTACTTTGAAGAAATTAAGAGACTATTATAAAAGTGAAAATAAAAAACAATGATGAATATTTAAAACTTTAGGGAGAACTTATCACAAAACCTCAACACAGTACTTTATTTGGTCTTTATAATCTGTCTTCTCTCTTTAAATGTACTTTTACAGAACCAGGTCTGATCAAAGTCATTCATACGATTGAAAACTCATCTAAACCGGTGGTAGCTGCCATCCATGGGGTGGCATTCGGTGGCGGCCTGGAGTTAGCACTCGGCAGCCATTACCGTTTGATCGATTCCAAGGCAAGGTGAGAAGATGTGTACTTTATATTTCATCAGTAACAAGTTTGCGAGGTAAACTTCATGCAAGACGGTAAACCATACGTGACAGTGTGCAAACTGTCAGGACTTAGCCAATGTAACAAGTCACAGAAAATTAATTTTTGCAACAGAAAGCACTCATTCTTTGCCATTGTCAGTCATTCAGTGTGCTGTTATTACACTATGTGGTCTTCAGGACTATCAGAAACTAGGTTCTAACGGTCAAGTTGAGTTGTGTCGTGATCAGTCAGGCAGTCTTGGGTGGGCTTAAAGGAGTGACAGTTTTCTATGTCATGAAAGTAGTTTTTAGGTAGCTATAAGTTTATACAAAAACATGTAGTAGATGAAACTAGAGAGAAATTGATTTTGAAATTGAAACTGAAATAAGAACAACCTTCGAAACCAACTCACCAATGTGACAGGATGGGATGAGATGATATTTGAAGGTAATGTGTGATCAAGTGACTTCCTCACAATAAAACAGTGGTTTCAATTGTTTTTATTTATTTATCTATATTTTTACTTATCATGAACATATAAATTTTACTGGTGGTAGCTTTATTATACCTTCAATGGCCGACTAGGTCAATTGGTATTCCCGGAGAAATTCAGAAATAGTAGTAATCAGTCCTACCGTATGTATGCTTACATTCTTTGGTCATTCCATGAATTTCATCTGTTTTTTTCTTTTCTCTTCCAGGGTTGCGTTTCCCGAAGTAAACATTGGAATATTGCCAGCTGCCACTGGATCTCAGAGGTTACCCAGGGTGACTGATTTAGCATCGGCGGTGGAGATGTGTACAACCGGAATGCCAGTTTCTGCCAAGAAGGCCCTTGAGAAAGGAATTGTGGACAAGGTATGTATACCTGGCTTTTGCTTTTTTTTATTGCTGTGTTTTACAATGTATATTCCAAGAAAGTGAAGTTCATTGCTTGCCAAAAATTGCTGGATGGCATCCGTCGGCTAGCCGAGGGAAATCACTACATCGGTCGCCAAGGAAACAGTTTGGAAGCAGGGGGATTAGAAAACTGTATTACAACCTGTTGAAGTTAACTATTTTTGTTTGTTTTGATGTGTTTGCAATGTGCAAGATGATAAATTGGAAACACAACCATTTGCATTAAATATCTTTTATTGTCCCAAAATAAAAGATATTTGTATTGAAAGGTGGTGATCATGTCTAGTCCCAAATGATATATTCCAATTTCTCAAAAGGTTTTGTTTTGTTCTTCCTGTAAGGTTATCTATGGTGACATATTGTCAGAGGCCATCAGCTTTGCCAAAACTGTAGAATCCAAACCAGTCGGGCCACGGAGGGTCAGCACACTAAAAGTCAAAGGAAAGGAAATCAGTTCGGCTGTTTTTGATGGTGAGAAGCCAAGAAGTGGGATCCATTTCTTACTTCATCTGCAATATGATTATTATTATTAGTAGTAGTAGTAGTAGTAGTAGTAGCAGTATGATTATTATTATTATTGTTATTATTATTATTATGATTATTATGATTATGATTATTATTATCATTATCATTATCATTATCATCATTATTATTATGTAGTTAAGCTTTATGAAAACCTTTAAATATGTGAGTGCTTCTTGTGCAGCCTGAGCCAAGTGTTGGGGATACCTTTGGAAATGTAAAAAATGATTTAGATCAACTTTAAGATTGGCCTCGGCAGGGATATAACAAAGGACAGTGTAGATTCATAGCTCAGAAGTAACAACGTAACTTGTACAATTTTTCCCCACACTTGATAGAACGAAACATGATATAGTACAGTAGAAACCTGGAAATACCAGCACATGATAGTGAGATCGTAGTCTTGAACTGGTGGTGGCTAATGGACTGTTTCAATTGCATGAGTGAAAGTCAGTGGTCAGGCCTTCAACTTTGGGTTATTTACTGGCTAAAATGCCAGTGGAGTTTGTCCATTGCCACTAGAAGAAAAAAATCCACTGGCAATTTTCTGTCAGTAGACATTAAGAACGTATACACATAGTAAGGTGGGTTAGCAACGGTCATTCAAAGTATCGTGACATTCTCTCAATAACTACAGTAATATCAGATTGGTATCACTGCTCATTTATCAGCAAATGTTATACGGCTGACCTCAGAAGCCTGTACTGTAACTGATGTGTCTTGAAATGCAGGAAAATGATAGCGAGAACTAGATTTTAGTCAGTAGATATTTTAGGACTGGATATTTTTTGAGTTATTGGTAAAAAATTGTGGAATTCTATGCCTGAGTGTATTTCACATTTTTATTCTGCATTGTAGGTGTTAGTACAAAATTTTATCAATGAAATTTGCATATTGAGCATAAATTTGTCCATTTGTAGTTCAAGCCATGCATCTAATTGCTGATTTTTTTTTTAAACCTAGAACGATAATAGTCTTACTAGACCATTCCGCCGTCTCACATCATTACAAATCATGTTCATGAACTGGCGGTTGCTAATGTTTCGATTGCATGATTGAAAGTCAGTGGTCAGGCTTCCAAATTTGGGTTATTTACCGGCTAAAATGTCAGTGGAGTTTGTCGTTTGCCAGTAAACAAGAAGAAGCTTCTTGGACAAAGTTAACTCATTTTTCTCTCGCTTTATCTTTATTTTTCAAAAAGTAAAAGGTGTTACATCAAATTATTAAACACATGAAAATATGACAAATATTAGTGTATGCTCTGACCAAGAATAGTTAAATAACCAAGCATCGTATAAAAGTTTAGATCGCACTGATTTCAATTCATGAATTTTTTTAAATGTTTTTAAAAAATATATCAATTCCATGTGTCTGTTAAATGTAAAATACCAAGTATGTAGATACTGCTTCATATTATTGTCAAAAAATTCTGAAAATTATAATAATTTTTTCTTATTTGTGTGATAGCTGCCTATGACATGATCCAGAAGAGATCCCGAGGTGCGATTGGCCCGTTACTGAACGTGAAAGCCCTAGAGGCTGCTGTAAACTCAGATTCCTATGAAGATGGTCTGGAAAAGTAAGTTAATTGAAACATCGTCTCAAATTTTAAATCAAGCTCTGATCACAAATTCATCTTTTCTTGCAAAAAACAATTACCATTCTCTTGAGGATGAAGAAGACTAGAATACTCAATTTTTTATTTTTTTTATTTCTATGTGATTTTATGTTTCTAATAACAAAGACTTACGATGATTTTGTGTTCACCAGCATCTCCTGAACAGTTTTATTTCAGTGACCCACATGTCTATCTCATGCTTCAGAGTCGTGACTCAAAATTCCCAGCTGCTCTATTCAATGTCCACTATGAATCCGTTATTTGACAAAACAACTTTTTCAGTGATAGCACTTAATCAACAGAGAAAGTATCCAGTCGGAGTATTAACTAGTAATAATAATAATAATTTCATATTTTTATATAGCGCCTTTGCCAAAGGCTCGAAGCCCTTTACAATATTACCCCGGTCAACGATAACCTGTCAAACATAGAGACAATCCCTCCACATGGCAGTGGCTAAACAGCGCCCAGCTGACAGTTTTATCTCACAGGTCCCCATTTTATACACCTTGGTGAAGGGAGGCAATGGAGATAAAGGGCCTTGACACAACGCAATGATCTGGCCAGGACTCGAACCTGCAATCCTTAGATCACAAGTCCACTGCCTTAACCACTTGACCACATCGCTCAGTAGTGTCAAATGTTTTACTGTGTGTAAATATCAAAGAAGCTCATCCTGCTGTAACCATTAAAGATTGTACCAGTGTAACATCGGTTAAAAAAAAAAAAATGTTCAGGAAATAGTCTGCGTCATGCAGAAAATTATTTTATGACCCAGTCTTGGGTTGTTACGTACAGTTTGAAAGACTAACTTAAACAATCGCATCATCAAGGTATCGTTGCATTGAAGTAAGGATTTTTTACTTTTTTGTTCCTTACAGGGAGGCCTCCTTGGTTCAAGCCCTTTTCTTCTCTGGCCAGAGTAGGGCTCTACAATATGCTTTCTTTAGCGAACGAAAACTGCCAAAGTGGGAAACACCAGGTGGTAGTGTGAATTATAAGAACACCACCCCTATGGCGTTGAAGGAGGCTGCCGTGATTGGTGGAGGTACCATGGGATCGGGCATCGCAGCCTGTTTCATCGCCAGTGGGATACCTGTTAAACTGGTAGAGGTCAACCAGGAGTATCTGGATAAGACTCTATCAGGGATCAGAAAGATCGTCCAAAGAAACGTTGAGAAGGGGCGGCTCTCTCAGGAGAAAGCTGGTCAGCAATTATCTCTTCTGAGGGGAACTCTCGATTACAACGAGTTGAGGAATGTGGACATCGTCATCGAAGCAGTCTTTGAAAATATGGACTTGAAGAAAAAGATCTTCAGACGTCTGGATGAGACTTGCAAACCCTCCGCCATTCTGGCTAGCAATACATCCGGGTTAGATATTGATCAGGTAGGAATCATGTTTAAGTAGATTCTTTCTTTTGTGTGTATTGTGATAATTTGCAGACATTTTTAAATGATGCCTAATTGTTTTTCAGGATGAGGTAGTGGGTGTTGGTGTGTGAAGTTGTGTTTAAATTAGGGATTATTCCAAGAAAGGGGTCTCATCTTCTGATACTTTGGTATGAGGGAGGAAACATAATGAAGAATAATAAGGCAGGTGTCCTTAAAAGTATAGTGCAGAGGAAAATTTTCTTTTTGACAAGTGAAAGAGGCGCACTTAATACTTAACATCCTGGTGAAACTTGTATGGAATTCCTTCATAGGAATTTGAGATATGGATAGATGAAATTGTCACAATTTGTACAGGTGTGATGTCACAGCTGTGTGCTTCAAGTTCACATTTGGTTCAAAATATGTCAACTTCAAATATTGAAAGAATATCGAAAACAAAGCAAGGGAATTGAATACAAAAGCCTAAAAGCCCTCAAAATGATTTCAATCCGTCCTGTGAACAAAACTTGGCCGACAATCATGCACTAATCAGGTATGCTGACCCTATTAAATAAGGCCTAAGGCTTTCACACCCTGTCTGCCTACTTCCCTGTTGTTGTTTTTTTGCTCTATCTAGGTAAAGTCAGATTTGATTCTGTCTGGCCATTTGTTCCAACCAATTTTTTCTTTCTTTCTCCAAGCACTTGCAGAAAGTTAATTGAAAATCCCTGGCTTAGACAGAGTAGCTCAGTTTTTGAATTTTCCTTCTAATAGGTTTCAAATAAGAGTCTTTGTATAGAATAATGATCTTCATTTCTTCTAGATGGCGTCAGTCACCTATAAGAGTCTTTGTATAGAATAATGATCGTATCATTTCTCCTAGATGGCGTCAGTCACCTATAAGAGTCTTTGTATAGAATAATGATCTTATCATTTCTCCTAGATGGCGTCAGTCACCTCAAGACCAGAGAAAGTCGTTGGAACTCATTTCTTCTCTCCAGCTCATGTGATGAAACTTTTGGAGAACATCAGAGGAAAAAGGACCTCTCCTGAAACCATGGCAACAGTTATGGAACTAGGGAAGAAACTGCGAAAGATCTCTGTCTTGGTTGGAAATTGTCCTCATTTTGTGGGAAACAGAATGCTAGGCCCATATGTAAGAGAGGCCTCTTACCTATTGGAGGAAGGAGCACTACCCCATGAAGTCGATCAAGTTCTTGAAGATTTTGGGTTTGCTATGGGTGCCTTCAAGGTTGGAGACCTCGCAGGAAATGACGTTGGTTACAAAGGTCGAAAGGACTTTGGATTTATCACGAGGGAGGGGCAAGAGGACCGCTTCAGGCAGGGATACCGTTACTGTCCTATCGCAGATTTTCTGGTGGAAAGAGGCCGTTTAGGGCAAAAGAGTGGTAAAGGATGGTACAACTATGGAAAGCCTGGAGGCCGTGTCGCACAGCCAGACCCAGAAGTAGAAAAACTGATCATTGAGTCCAGTGAAAAAGCTGGATTCAAGAGAAGACGAATAAGCCCACAGGAAATTTTGGAGAGATGCCTCTACTCTTTGATCAATGAAGGATTCAAGACTCTGGAGGAGAACATTGCTTCCCGTCAGGAAGATATTGATATGATTTGGCTTTACGGGTATGGTTGGCCGAGACACACAGGAGGGCCGATGTACTATGCCAAGAACTTTGTCGGACTCGACAAGATTTACGAGCGTCTCTTGTACTACCAGGCTTTGAATCCCGATGTTAAACACTGGGAACCAAGCAATCTCCTTGCCTCTGAAGGCCTCAAAGGCCGAATGAGCATCAGCAGGTTGTAGCCATCTTTAATAAGATAGGTATCATCTCTTCATGTGAGAAGCTTTTCTACTGGCATTTCCATAGAACCTCATCAAATGCTCTAAATCAAGTACAATTTTGATCACTAATAACTTTGTTAAAATTTTATTGAAATTTGTTTGCAATTGCATCTAAGTGAAAATGTATGACAGTGTATTAAGATTAACCTGTGCAACATATCACTGCCTTGCTCTTGAAATTAGTTTGTGAAATTCTCGATGGTTACTATTTCTATTTTACCCTTCTCCTGCCCGGGCCTTGAGCACCGTTCCCGTGCCTCATTAAAATAATCTCAGGTAATTTGTTTAACCTTTTGGTATGTGGTAGATTAAACCTTACTTAAAGGAACACCACCCAACATAGATAGCATAGTTCAGATTAATATATTTTTGAAATAAATAAAAAAAAAAGGATAGAGCACACACAAAATAGGGTCATGATAGTATCAATATTGTCCTCTTTTTGTAAAGGTGATGGGTAGTAAAGACCATATAATCCTTCAATTTGTAATTTTTAATACTTATGAAGTTTTCTGTGATGATATTCATATTTCAAAAGCCTTGTGATCTTACCTTTAAGCAAGTCCACAGGCTTTATTAACTAATATAGTTCTCGATGCCCAAGGATTATTATACCAGGATTTTACAAGGATTATTGATGAAAATTAGGCAGAATTTTTATCTTGCTATGTGACAGGCAATGAGGGATGAAAACTTTGGAGTGTTACCATAAACATTTCCGTATCGATTGCCCGTTTTTCAAGATATTCAGATTTAAAGCAGACCTGTGTAATGTTTGGAATGCTCCTTTAAGGCTTAAAATTGGTGACTTAAAATTGTTTTATTATCAGATGACTTTGCCTTTGACAAATTTTGTTTTACACTGTGAATTTGTTTTTGCATCTGAGAAACTGCCCCAAAGATCCAAGTGGTAGACATAAATGCCCAGCCGCTGAAATTGGTGTTTGATGGGTCATTTCTCAAAAATTAAAAATGTTATAGAAATACAACCTGGACTGATAGCAGTCTGTTTCTATAGTCAGCGACACATCAAAATTTAGTTAATTTAATGATAAATTAATTATTTAATAATCGTACTGAAAGTAAATGTAGGTTATTCCCTCATCATGGAGAAGATCTAGAGACTGGATCAAAGGAGATTTCAAATTAATTTTACTTCCTCTCACATATTGTGATTAAGCTTTAACTGAAGATGTGTCACAACTCAATTTAGCACATTGAAGGAATTGTACTCTATGCAATATTTAATTCTATACCTGAAATATATTTTGTATTCATTCAATATATGAAAATGAACCAAATTTAATAAAGTTGTAATGAAAACTAAAAATGTCATTTCTTATGTAATCACAAGTTGCAATGGTTAGTCAAAATGTAACCACAATTTTATCTTTACGAAAAACAGCCAAAATTGCCAGTAATAAGAAAACATCACTTTTTTTTGGAGACGCCTTGTCGATAGTTTCAACGCATGCAAGAAGTAACAGAATTTTGTCTTTGCTTCGAGCAGTTTGACTCCCGACTTTTGCAAATAAAATTCTATTTCTTTAACCTTTTTTTTACTAAGTTTTATTTTTGGGCGGAATGTGACAAAACCATCTTAGAAATCATATAGCTGAAGGATAGAACTAAACCACTGAGCAAAATCATTGAGAGAAAAAGAAAATGAATGCAAATTTATACAAAATTATGATGGACCTGAAGGACAGGTAAAGAGATGTCAGACACCTTGCCATCCTGACCAAAAATTCTCAACATTTCCAACGGAAGAATGAAATGGTTTGAAACACATATTCCGACATCCTTTAACAGCTCCACATAGATACAATCAATACTCAAGAAACCTTTGAACTCAGTGAATATGTAAATCAGCTTTTAAAATATGTAAAAGTTACTACTACTTGTCGAGTATTACACATTATCACCCTTCTGTCAGCTCCAGAAGATCTCACTTTTTCTGCTTTACTTCGTGAACTGTGACTCTGCAAATGACAGTGCCCTGGCAAAGCACCAACACTGAAGGTAGATTTAAAGGCATTGAAGACTCGCCCCAAACAGCCCAGTGCCGCCCTATGAAAAAAGTTAACTTTTCGTTGCTTGCAAGTGAAGTTTTTTTCTTGTCGCTACAAAATGCAGACAGTACATGTGATACCTCCTTATCGTTAGCTAGACCTGAGATGTACATCGCTGCTATGTACACTGTGTTGTGGGTATTGACCGCACCTGTATGTATTG
>TCONS_00033515	evm.TU.Chr20.417
TAAACATCTAACTGTTTACAAAGTGTTATCACCAGGGTTCCCTTCATCATAAGATCCAGTTTCATTTAGTAGTGATTGGTTAATGGAGTCTAGCCTATCTCTATTTTATTACAGCTGCGATAAGATTTCTGTAAGGCTATGCAGGGCTGAACTTCATGCAACGTAGTGGAAGAGTGCCCAGGGAACTGGGTTGAAACAAGTTTTGCAAGAATAACAACAGTTAACTAGTACTAGAAATAACATGGCTGTTTTCACGAAGAATGGTAGTGTGGCCTTGATAAGGATACAGAATCCACCAATGAATGCACTCAAGCACGCAGTTCGTGCAGCAATCACTGATAACATAAAGAAAGCAAATGAAGATCCATCTGTGAGAAGTATCGTTTTACATGGAGATGGGCGTGTCTTCTCAGCCGGTGCTGACATTAAAGAATTTCAAAGTGGGAAAAACTTAGGAGAACCAGGTCTGATCAAAGTCATTCATACGATTGAAAACTCATCTAAACCGGTGGTAGCTGCCATCCATGGGGTGGCATTCGGTGGCGGCCTGGAGTTAGCACTCGGCAGCCATTACCGTTTGATCGATTCCAAGGCAAGGTGAGAAGATGTGTACTTTATATTTCATCAGTAACAAGTTTGCGAGGTAAACTTCATGCAAGACGGTAAACCATACGTGACAGTGTGCAAACTGTCAGGACTTAGCCAATGTAACAAGTCACAGAAAATTAATTTTTGCAACAGAAAGCACTCATTCTTTGCCATTGTCAGTCATTCAGTGTGCTGTTATTACACTATGTGGTCTTCAGGACTATCAGAAACTAGGTTCTAACGGTCAAGTTGAGTTGTGTCGTGATCAGTCAGGCAGTCTTGGGTGGGCTTAAAGGAGTGACAGTTTTCTATGTCATGAAAGTAGTTTTTAGGTAGCTATAAGTTTATACAAAAACATGTAGTAGATGAAACTAGAGAGAAATTGATTTTGAAATTGAAACTGAAATAAGAACAACCTTCGAAACCAACTCACCAATGTGACAGGATGGGATGAGATGATATTTGAAGGTAATGTGTGATCAAGTGACTTCCTCACAATAAAACAGTGGTTTCAATTGTTTTTATTTATTTATCTATATTTTTACTTATCATGAACATATAAATTTTACTGGTGGTAGCTTTATTATACCTTCAATGGCCGACTAGGTCAATTGGTATTCCCGGAGAAATTCAGAAATAGTAGTAATCAGTCCTACCGTATGTATGCTTACATTCTTTGGTCATTCCATGAATTTCATCTGTTTTTTTCTTTTCTCTTCCAGGGTTGCGTTTCCCGAAGTAAACATTGGAATATTGCCAGCTGCCACTGGATCTCAGAGGTTACCCAGGGTGACTGATTTAGCATCGGCGGTGGAGATGTGTACAACCGGAATGCCAGTTTCTGCCAAGAAGGCCCTTGAGAAAGGAATTGTGGACAAGGTATGTATACCTGGCTTTTGCTTTTTTTTATTGCTGTGTTTTACAATGTATATTCCAAGAAAGTGAAGTTCATTGCTTGCCAAAAATTGCTGGATGGCATCCGTCGGCTAGCCGAGGGAAATCACTACATCGGTCGCCAAGGAAACAGTTTGGAAGCAGGGGGATTAGAAAACTGTATTACAACCTGTTGAAGTTAACTATTTTTGTTTGTTTTGATGTGTTTGCAATGTGCAAGATGATAAATTGGAAACACAACCATTTGCATTAAATATCTTTTATTGTCCCAAAATAAAAGATATTTGTATTGAAAGGTGGTGATCATGTCTAGTCCCAAATGATATATTCCAATTTCTCAAAAGGTTTTGTTTTGTTCTTCCTGTAAGGTTATCTATGGTGACATATTGTCAGAGGCCATCAGCTTTGCCAAAACTGTAGAATCCAAACCAGTCGGGCCACGGAGGGTCAGCACACTAAAAGTCAAAGGAAAGGAAATCAGTTCGGCTGTTTTTGATGGTGAGAAGCCAAGAAGTGGGATCCATTTCTTACTTCATCTGCAATATGATTATTATTATTAGTAGTAGTAGTAGTAGTAGTAGTAGCAGTATGATTATTATTATTATTGTTATTATTATTATTATGATTATTATGATTATGATTATTATTATCATTATCATTATCATTATCATCATTATTATTATGTAGTTAAGCTTTATGAAAACCTTTAAATATGTGAGTGCTTCTTGTGCAGCCTGAGCCAAGTGTTGGGGATACCTTTGGAAATGTAAAAAATGATTTAGATCAACTTTAAGATTGGCCTCGGCAGGGATATAACAAAGGACAGTGTAGATTCATAGCTCAGAAGTAACAACGTAACTTGTACAATTTTTCCCCACACTTGATAGAACGAAACATGATATAGTACAGTAGAAACCTGGAAATACCAGCACATGATAGTGAGATCGTAGTCTTGAACTGGTGGTGGCTAATGGACTGTTTCAATTGCATGAGTGAAAGTCAGTGGTCAGGCCTTCAACTTTGGGTTATTTACTGGCTAAAATGCCAGTGGAGTTTGTCCATTGCCACTAGAAGAAAAAAATCCACTGGCAATTTTCTGTCAGTAGACATTAAGAACGTATACACATAGTAAGGTGGGTTAGCAACGGTCATTCAAAGTATCGTGACATTCTCTCAATAACTACAGTAATATCAGATTGGTATCACTGCTCATTTATCAGCAAATGTTATACGGCTGACCTCAGAAGCCTGTACTGTAACTGATGTGTCTTGAAATGCAGGAAAATGATAGCGAGAACTAGATTTTAGTCAGTAGATATTTTAGGACTGGATATTTTTTGAGTTATTGGTAAAAAATTGTGGAATTCTATGCCTGAGTGTATTTCACATTTTTATTCTGCATTGTAGGTGTTAGTACAAAATTTTATCAATGAAATTTGCATATTGAGCATAAATTTGTCCATTTGTAGTTCAAGCCATGCATCTAATTGCTGATTTTTTTTTTAAACCTAGAACGATAATAGTCTTACTAGACCATTCCGCCGTCTCACATCATTACAAATCATGTTCATGAACTGGCGGTTGCTAATGTTTCGATTGCATGATTGAAAGTCAGTGGTCAGGCTTCCAAATTTGGGTTATTTACCGGCTAAAATGTCAGTGGAGTTTGTCGTTTGCCAGTAAACAAGAAGAAGCTTCTTGGACAAAGTTAACTCATTTTTCTCTCGCTTTATCTTTATTTTTCAAAAAGTAAAAGGTGTTACATCAAATTATTAAACACATGAAAATATGACAAATATTAGTGTATGCTCTGACCAAGAATAGTTAAATAACCAAGCATCGTATAAAAGTTTAGATCGCACTGATTTCAATTCATGAATTTTTTTAAATGTTTTTAAAAAATATATCAATTCCATGTGTCTGTTAAATGTAAAATACCAAGTATGTAGATACTGCTTCATATTATTGTCAAAAAATTCTGAAAATTATAATAATTTTTTCTTATTTGTGTGATAGCTGCCTATGACATGATCCAGAAGAGATCCCGAGGTGCGATTGGCCCGTTACTGAACGTGAAAGCCCTAGAGGCTGCTGTAAACTCAGATTCCTATGAAGATGGTCTGGAAAAGTAAGTTAATTGAAACATCGTCTCAAATTTTAAATCAAGCTCTGATCACAAATTCATCTTTTCTTGCAAAAAACAATTACCATTCTCTTGAGGATGAAGAAGACTAGAATACTCAATTTTTTATTTTTTTTATTTCTATGTGATTTTATGTTTCTAATAACAAAGACTTACGATGATTTTGTGTTCACCAGCATCTCCTGAACAGTTTTATTTCAGTGACCCACATGTCTATCTCATGCTTCAGAGTCGTGACTCAAAATTCCCAGCTGCTCTATTCAATGTCCACTATGAATCCGTTATTTGACAAAACAACTTTTTCAGTGATAGCACTTAATCAACAGAGAAAGTATCCAGTCGGAGTATTAACTAGTAATAATAATAATAATTTCATATTTTTATATAGCGCCTTTGCCAAAGGCTCGAAGCCCTTTACAATATTACCCCGGTCAACGATAACCTGTCAAACATAGAGACAATCCCTCCACATGGCAGTGGCTAAACAGCGCCCAGCTGACAGTTTTATCTCACAGGTCCCCATTTTATACACCTTGGTGAAGGGAGGCAATGGAGATAAAGGGCCTTGACACAACGCAATGATCTGGCCAGGACTCGAACCTGCAATCCTTAGATCACAAGTCCACTGCCTTAACCACTTGACCACATCGCTCAGTAGTGTCAAATGTTTTACTGTGTGTAAATATCAAAGAAGCTCATCCTGCTGTAACCATTAAAGATTGTACCAGTGTAACATCGGTTAAAAAAAAAAAAATGTTCAGGAAATAGTCTGCGTCATGCAGAAAATTATTTTATGACCCAGTCTTGGGTTGTTACGTACAGTTTGAAAGACTAACTTAAACAATCGCATCATCAAGGTATCGTTGCATTGAAGTAAGGATTTTTTACTTTTTTGTTCCTTACAGGGAGGCCTCCTTGGTTCAAGCCCTTTTCTTCTCTGGCCAGAGTAGGGCTCTACAATATGCTTTCTTTAGCGAACGAAAACTGCCAAAGGTTTGAAAACGACTTTCATTTTTTTTTTCAACTTTGTATGTGTACCAGCTTCCATTCTTCAATTGTCTTCATGTGTCCGTGAGATTGTAGATTCATAAACGCATCAGGAACAACTACAACTGTTAATAATTGGCAAAATGATTTCTACTGTTTTTTTTCTTTCAAATTCGGAATATGGATTAATAAAGATAAGTTTGAATGAGTTTGAATGTTTGGTAAATGATATTTCTTCATTTCGAAACTGACCTATAACGTGATATTTTCTTCGGGTGCAGGAGTTGGAGGTCTTCCCATATTTTAATAGGTAATATCAGTTTATTAAGTTCTGCTTCACAACAAAACCAACTATCTGATTAGAGAATCTTCTGTAAATTGGGATTACAGATTATTACATCGAACCCAACAAGATTTTTTTTTTTCATTTTCAAGGGAACTGGACACTGGACGGATAACATAACTTAAGTATACAAGTATAGCTAGCTTAAAAGATATGATTATCAGTATTAAGCCCCAAAGTTTAGCTGGCCAGAAAATGTTGAAAGTCTTGAGTGCTTTTCAGGAGGTTCTGACCGTCCAATGACATTTCTAGATGGTGGCTGTAAAAGTGAGTGGTGAAGAGCGAACACAACTGACCATTGACTCTCTAGCATATCGGGCGTGAAGTAGGGGAGGAGGAAGGGGTCGTGGGCCAGTAATGTATTCCTTAAACTACATAACTGTTTTACCATCTTCTTAATATCAGTGGGAAACACCAGGTGGTAGTGTGAATTATAAGAACACCACCCCTATGGCGTTGAAGGAGGCTGCCGTGATTGGTGGAGGTACCATGGGATCGGGCATCGCAGCCTGTTTCATCGCCAGTGGGATACCTGTTAAACTGGTAGAGGTCAACCAGGAGGTGAGTTTAGGGTAACTTCAATGGGGCGTATGTGTATGTAGTGAGTTTAGGGTATTTAAAATGGGGGAATAGGAGTATGTAGTGAGTTAAGGGTAACTTGAATGGGTGCATGGGTGTGTGCAGGGGTATAAAACAGCACAGGCTTGAATCCTACGGAAAAGGGCTTTATAAATGTTTTAGAAATAAAATTTAAAGTTGTGTTACATTGTTGTTGAAATAACTTAACATGTTAGCATGGTTATTTCATGCCCATAGCAAATTGTTCTTTTAAATGTTTATACCAGAACATGAGTGATTATAACCTTGAAATCAGTTCAGTGAAGCTACCCCACCCCCTAATACTCCCAGTGTTTATTTTGCCCCTCCCCTTTTCCAATGGGATTTTTCACAGTTTTACTGAGTTTCCAAACCCAAAGAACTCACATTTCTATGGAAGCAAGAGTTGAACATCATACTTGATAAAAGTAACATTGATAAATGGGGAAGGTGGGGGGGGTGATTAGTACTTGTTATTACTAGCTTTATAGTTATATGAGTATGGGATTACCATTTCAAAATTTCCCTGGACATGTCCTAAGTGTGCAATGTTACATGACTATCTGGGTGGATTTGAAACATGTTTAAAAAAATATGTCTGGAATCTGTAGTTTTTTGAGCACAGAAAGGCAACTTGTCTCTAGTAACAGTCCCTCAACTGTCCTAATCTTACATTGGTTTTTTTTTCTTTCTGATCTGAAATTATGATTAAGCTTTTAAACTTCAAATCTGGAACCAATTCATGAAGGTACCCTTCAAAATCAATTTTACCCCCCCCCCCCACAATTAAGAGAGGAACCCCTCAACTAAGACCCCTTTCCCAGGCAATGTCATCTTATCCTCCTTTATTCAGATTCAATATTTTTACCCTAAATGCACTACTTATTAATTATTCATTGGGGGTGCAGTTTCTTTATTTAAGCAATTAATAAAGATGAAGAAGGTGCTTCAGTTTTTTGCCTTCCTCTGCATACTTTAATTTTATTCTTTCAAATTCTGTTATCCTGTCAGTATCTGGATAAGACTCTATCAGGGATCAGAAAGATCGTCCAAAGAAACGTTGAGAAGGGGCGGCTCTCTCAGGAGAAAGCTGGTCAGCAATTATCTCTTCTGAGGGGAACTCTCGATTACAACGAGTTGAGGAATGTGGACATCGTCATCGAAGCAGTCTTTGAAAATATGGACTTGAAGAAAAAGATCTTCAGACGTCTGGATGAGACTTGCAAACCCTCCGCCATTCTGGCTAGCAATACATCCGGGTTAGATATTGATCAGGTAGGAATCATGTTTAAGTAGATTCTTTCTTTTGTGTGTATTGTGATAATTTGCAGACATTTTTAAATGATGCCTAATTGTTTTTCAGGATGAGGTAGTGGGTGTTGGTGTGTGAAGTTGTGTTTAAATTAGGGATTATTCCAAGAAAGGGGTCTCATCTTCTGATACTTTGGTATGAGGGAGGAAACATAATGAAGAATAATAAGGCAGGTGTCCTTAAAAGTATAGTGCAGAGGAAAATTTTCTTTTTGACAAGTGAAAGAGGCGCACTTAATACTTAACATCCTGGTGAAACTTGTATGGAATTCCTTCATAGGAATTTGAGATATGGATAGATGAAATTGTCACAATTTGTACAGGTGTGATGTCACAGCTGTGTGCTTCAAGTTCACATTTGGTTCAAAATATGTCAACTTCAAATATTGAAAGAATATCGAAAACAAAGCAAGGGAATTGAATACAAAAGCCTAAAAGCCCTCAAAATGATTTCAATCCGTCCTGTGAACAAAACTTGGCCGACAATCATGCACTAATCAGGTATGCTGACCCTATTAAATAAGGCCTAAGGCTTTCACACCCTGTCTGCCTACTTCCCTGTTGTTGTTTTTTTGCTCTATCTAGGTAAAGTCAGATTTGATTCTGTCTGGCCATTTGTTCCAACCAATTTTTTCTTTCTTTCTCCAAGCACTTGCAGAAAGTTAATTGAAAATCCCTGGCTTAGACAGAGTAGCTCAGTTTTTGAATTTTCCTTCTAATAGGTTTCAAATAAGAGTCTTTGTATAGAATAATGATCTTCATTTCTTCTAGATGGCGTCAGTCACCTATAAGAGTCTTTGTATAGAATAATGATCGTATCATTTCTCCTAGATGGCGTCAGTCACCTATAAGAGTCTTTGTATAGAATAATGATCTTATCATTTCTCCTAGATGGCGTCAGTCACCTCAAGACCAGAGAAAGTCGTTGGAACTCATTTCTTCTCTCCAGCTCATGTGATGAAACTTTTGGAGAACATCAGAGGAAAAAGGACCTCTCCTGAAACCATGGCAACAGTTATGGAACTAGGGAAGAAACTGCGAAAGGTTTGTCTTCGATTTGAAAGTGAGCGTATATTGACAGGGCTTAAACTTCGCTCATCGTTGACCGTGGTTAACCTTGGATAAAGACTATCAAATTAATTTCGTTTTTGGTTTACAAATTATAAAACAGCTAGAAATGTTGGTCTGTTATCCTCAAAAATTTGAGAAGTATTTTATATAAAATCCATCAAGCAAGCAATCAAGGTACATTTGAGGCCATGCAGCAAACATAAACTTTAAAAAGAGTGTATTCCTCAAAATATGTTGCCACTTCAAATAATATGGTCACCCATTATCAAACTTGGGAGTTGTACTGTTGGTCTTTAAAGGTCAAAGAGAGAAAAAAGACTGTTATCGAACTGCTTATCTAATGCAAAGAGCCTTTGTAGGTAAATATGTGAAAGTCAGAGGGCCTGACAATCGAAACTTCTTTTGCGTTGTCAGAATCGCTGGCCTAATTTTGCTTAAATTGTTAAAAAAACGTTCACTTCGAGTTTTGATCTTCTGACATATCAGAAAATTTTCCCAGACTTTCAAGAGTTCTACATTAGATCATTAAATTTCTTATTGAGGGAAAATTTATTGAGGTTGGTAGTAAAACACTTGTTGAAGTTATGAGCATGCTTGACCTTTATTCGACTTTCTTGCATATTTGGGGGCAATATTGATGAACCTTCAAGTTATCAAATGACAGTAATATTTTGTTATTTATGTAAGAGGTAGTGATAACAGGTGATAGATATTGATTACTTGCAAGATTAATGCCAGATTACTTGCTTTAAGGGTTACCATACGTTCCTTTTAATGAAGATTTTCCCGTTTTTGCAATGAAAATACATTGTCCAGCAGGCAAACTAAATTGTCCTGATTTTCTAAAGGTCTTTTGTGACCTTCCAAACTATCATCGTGTGTACAATGTGCAAACGGCAAGAATTCACCTTTTGTACGCATTATAATATGTGATCTTTCGGTAGCGTGAAATCAATTTTAGCAACATGCAAATATGATTGATGCCGCATATATAATAGCCCTACAAGCTTGGAGGGAATGGCTATATGTAGCACCCTTTCAAATCTAAAACTTTCATCAAAGGGACACAGTGTATACCACTGTACAACACAAAAGGTATGATCAGTAACTGTATTTATGCTGTATGCTTCCCCTATATACATCTTTCCTTCAGCTACAGGCTTGGACAAACAATAATTCATTCCAAGGAAATAATGTCATACATTATATGTGTCTTGTGATCGAATGACCTGTTTTGAGCAGGTTTTGATATTGCTATGATTTTTCTCTGCAGATCTCTGTCTTGGTTGGAAATTGTCCTCATTTTGTGGGAAACAGAATGCTAGGCCCATATGTAAGAGAGGTAAGAGCAACATCCCCTCCCCATCCCTTTACCCCTCCCCACCCCCCACATCATTGAGAAATTAGTACACACAAGCAAAGACTCCTTTTGTCATTTAACTGGTATTTAATTTCAAGAGGTGAATATGACAAACAGTAGCCTCGTGTAAAATTTAGTCAAATCAAGTTTCCCCAAGAAAATGCATGTATGAAAATATGTCATTAATGATCATTACTTGTACAAAATATCTTTGGGTAAAAAGATAGGGTCAGTGTTTTATTTGAAGAATGAGAGTTGTCGCTGCCCCATAACATGGAGCAAGGTCAATTAACAATTTCTAACATAGGATTACATTTATTGAAAGGAGCACTTAATTCAAATTTATATATGTGCTGTTTTAGGCTTTTCACAAATCTGTGGGGGATTGGGGGGGGGGAGGGGCTGGCACAGGCCCCTCCACTCGTGGCTATCTATAGTAGTAGTATAGTATAATTTTCCATGCCTTTACCATGCTGCATGATTCACTATAGGTTTCTTACCTGTTGGGGGGTAGGGGGCTGGCACAGGCCCCTCCACTCGTGGCTATCTATAGTAGTAGTATAGTATAATTTTCAATGCCTTTACCATGCTGCATGATTTACTATAGGTTTCTTACCTGTTGGGGGTAGGGGGCGGGGGAGGGGCTGGCACAGGCCCCTCCACTCGTGGCTATCTATAGTAGTAGTAGAGTATAAGTTTCAATGCGTTTACTATGCTGCATGTTTCCCTTTCAGGCCTCTTACCTATTGGAGGAAGGAGCACTACCCCATGAAGTCGATCAAGTTCTTGAAGATTTTGGGTTTGCTATGGGTGCCTTCAAGGTTGGAGACCTCGCAGGTAAGTGAGATGACTGGAGCAAAAGCAACCCCTAATGTTGTGCTTCAGAAGCTTAGATCTGCGATGTTCACTAGCTTTAATTTAGATTGCTAAGATTGCCAAATGGTTGCAAACCCATTCTGCATAACTGTGGTAGCCACAAACGTTCTTCAGCGATATTTATTAAATGATCACAAGTGTACCAACAATAATATTTTCATTCTCTTTGAAAATTTTTTATTATTTTACATAGAGCTTGGATTCAAAATCTGAAATTAATTAGAAGGCTCAATACTGCCACGAAAGTACTTTTCTAAACTTTAATGGGATTCGAAATATATGTGGACATTTCATTTTAATAAAATAAATAATAGTATGGGTACATGTGCTAGCTGATTCTCAGAGAAAAGGTTGGCAAATCTTGTCAAAGTGGTTACATTCTTAAATATCAATTCTTATGCAAACTAGTTTTAACTTACCAGTGAGAGTATCATGGTTGATCTATGTACATGTATTCATTGTAAATGGTTTTATTTCAGGAAATGACGTTGGTTACAAAGGTCGAAAGGACTTTGGATTTATCACGAGGGAGGGGCAAGAGGACCGCTTCAGGCAGGGATACCGTTACTGTCCTATCGCAGATTTTCTGGTGGAAAGAGGCCGTTTAGGGCAAAAGAGTGGTATGGAGACAGTCACATAACTATCTGATTGCCCCCCCCCTCCCCCAGGCCCTCCCACACATGTAGGATTATCATACTTAATCAGAAAATCTGGGGAAATAGTATTGAAGTTGACTCCCTTGTTGACATCAGGGGTTATCTACAGCACTATACGATGTAAGGGACACTTTTAAGGGACTGGTGGGATCTTGAGGGCATATCAATGTTTAGTGCTGATCCAAGGATGATGCGTGGCCAACTATATATCTATATATGTATAGTTACACCCACGTTTCTGCAATAAGTTTTCCATTAACAGTTAAAATTTAAATTATTGTGGGCACTTTAACAAATTTAGGGATTTTTTCCAGGTCCACTTGCAATGATATGTGACGGTACATGTAATGTGGAGACAAATCCAGGGACAGTTTGAATCCATGGACGATACATGGAATGCGGGGGCTGTCCCCTGAAGATGGGGACGTCTGGTCTCCTTACCCTAGGCCTGAGGGAAAGTGTTATTGGTGAATTCCATCAACTTGGTTGTGGAAAGCTCTGTTGGCAAGGCACAGACAATGTTTCCCTGAAACCACCATTTTGAATCCAATTTAAGTAGTATGGAATTAACCACAGATTTGTTCACATTTCTGTTAATAGGTAAAGGATGGTACAACTATGGAAAGCCTGGAGGCCGTGTCGCACAGCCAGACCCAGAAGTAGAAAAACTGATCATTGAGTCCAGTGAAAAAGCTGGATTCAAGAGAAGACGAATAAGCCCACAGGTAAGTTTGTCTCTGCACACCGTACTGGTTACTGCACACTAGTTACAACACACTGGTTACTGCTGGCGGTTACTTTTGTACTTCTAAGAGGGCATCAGTTGTACGCAGTGCTGGGTTATCCAGTAGGCAGGTGAGACACTTTCTAGCACCCCCTCCCAACCCCCCAACCCCCACAGTTTGGGTCCCCTCCCCTTAGAAGAGAATGTTGTATTTTTCCTACAATGTCCAAGTTTACCAGAAAAGTTCTAGGCAGAAGGTGATTACTTATTGCGATTTAGCCAAATAATGACTATTTAATTAGGTAGGCCTAGCCCACGTAATAGCTTTCCCCCCAAGCTTGCAGGACAGATCAATTTGTGTGTTGAAATTACAATTATATCATGCTTCCGAAACAGTCACAAATAGCGATGCCTACTGTGTACTTTTTTTAGTTTTGTATCATAAGAAACAGTGATGGTTTACAACATCACAAAGACCTTTTGAAAATTAGGTTGCCAGTGTGGAGAAAAAAAATTGTTGGAATAATGAGTCAATCACAAAAATATTGGGATTGGGGGATTCTCAAAGCACTTTCCTGATGGTTCTCCCTGCCTAGGATATTCGCAGAACTAATGTATATTCAATCAAGGTGCAACTAATAACCATCTTTTCGTTTTGTTCAGGAAATTTTGGAGAGATGCCTCTACTCTTTGATCAATGAAGGATTCAAGACTCTGGAGGAGAACATTGCTTCCCGTCAGGAAGATATTGATATGATTTGGTGAGTCATGCATTGATTAAAGGCATTGAAGACTCGCCCCAAACCGCGCTCTGAAAAAGTTAACTTTCCGTTGCTTGCAAGTGAACTTTTCTTCTCGTTGCTACAAATGCAGACAGTAATAAAATGTGATACCTTGTTATCTTTTATCTAGACCTGAGATGTCCATCGCTGCTATGTACACTGTGTTGTGGGTATTGACCGTAGCTGCAAGTATTGACTGTACACTTGTGCGGGAGTCTTCACACCATTTAATGTTGCCTTATTCTCACCCTCCACCTTCCCCAAGGTACTTTATTCCAAATCTCTCTGCCCAGAAGACTAGTATTACCAGTAAATCATATCTTAAATGAGATGTAAAAGTGAAAAAAGATGACAATATCATAAAAATTCAACAGAAAAAAAAAGCTCTGTCTCCAGGAAAACTGTATTAGAATGGTACATTTCATAGTAGGAAATGATGTTTCAAATTGACCCAAATTAGTTGAATTGAACCCACAAACCAATCAGTTTTTGAAAAATTTGGCAGATAGAAGTCAGGAAAACAGCAGTTGGAGAACTTTAAATTAAAAATATTTCCCATTCCATTATTTTTAATGAAATGTCTTCTTCTCACCACACAGGCTTTACGGGTATGGTTGGCCGAGACACACAGGAGGGCCGATGTACTATGCCAAGAACTTTGTCGGACTCGACAAGATTTACGAGCGTCTCTTGTACTACCAGGCTTTGAATCGTAAGTTGAAAATTCTACCTCTGTATAAGCTGGGGTGAAGTTAACTTAGTATCAGCTGAGTGGTTGCAACATCCTAGATAGATCTCTGAGGGGTATTGATATTGTGTGTGAATCATACATTTATTGCGATTGTCATGTGTTTGCAACAAAAATTAATTGTCCAGTCTGCAAACTTGTCTCAATTTCTGGTCTTTGTGACGTTAAAAATTATAATTTTTGGGGACGATACACAAGCTTAAGAAAGTACACGTAGCATGCATGAATATATGTAACTCGTTTCACAAGCATGAAGTTCAACTTTTGCGAAGAACAATTCTGGTGAAAATGAAGCTATCAACAAATTTTACTCTGTACACAAACTGGCAAGTTTAATTTTTAAGCTGTAACTATGCCACCATTTGGTATGTAGCCCAGCTAAAATTCCCAATTTTCTTCAAAGGGGTGTTACCCCACCCCCTCTCCCGAGGTGCTGTGTCCCTCTTTTCAATCAAGGTCTGCTGCAATGACTATGTCTTCCATTTCATTACCAGTCAAAAGGGTTCCTGTTACTGTCAAAGCTAATTCTGAAGGTTGTGAGTTTAATTAACTTAATGAATTGAAAGAAGTGAATCTGAAAGGGGAATCCAGATGTCACCAATTTCCACCCCTCTATCAGTTTACATATTTAATCATGTAGCTATCAAAACAATATATGTCAAGATGTTCCCCCTTCAGGAAACTATTTAACAATTTGTTCACGATTATGCTAGAACTTAATATTTTATGCGATTCCTTAAGAATCTTTAACAATATGTGTTACTTTTGGACAGATTTTGTCAGGTTTGAAGTTGGACTGTATATTTCTCTTTTCTCAATAGCCGATGTTAAACACTGGGAACCAAGCAATCTCCTTGCCTCTGAAGGCCTCAAAGGCCGAATGAGCATCAGCAGGTTGTAGCCATCTTTAATAAGATAGGTATCATCTCTTCATGTGAGAAGCTTTTCTACTGGCATTTCCATAGAACCTCATCAAATGCTCTAAATCAAGTACAATTTTGATCACTAATAACTTTGTTAAAATTTTATTGAAATTTGTTTGCAATTGCATCTAAGTGAAAATGTATGACAGTGTATTAAGATTAACCTGTGCAACATATCACTGCCTTGCTCTTGAAATTAGTTTGTGAAATTCTCGATGGTTACTATTTCTATTTTACCCTTCTCCTGCCCGGGCCTTGAGCACCGTTCCCGTGCCTCATTAAAATAATCTCAGGTAATTTGTTTAACCTTTTGGTATGTGGTAGATTAAACCTTACTTAAAGGAACACCACCCAACATAGATAGCATAGTTCAGATTAATATATTTTTGAAATAAATAAAAAAAAAAGGATAGAGCACACACAAAATAGGGTCATGATAGTATCAATATTGTCCTCTTTTTGTAAAGGTGATGGGTAGTAAAGACCATATAATCCTTCAATTTGTAATTTTTAATACTTATGAAGTTTTCTGTGATGATATTCATATTTCAAAAGCCTTGTGATCTTACCTTTAAGCAAGTCCACAGGCTTTATTAACTAATATAGTTCTCGATGCCCAAGGATTATTATACCAGGATTTTACAAGGATTATTGATGAAAATTAGGCAGAATTTTTATCTTGCTATGTGACAGGCAATGAGGGATGAAAACTTTGGAGTGTTACCATAAACATTTCCGTATCGATTGCCCGTTTTTCAAGATATTCAGATTTAAAGCAGACCTGTGTAATGTTTGGAATGCTCCTTTAAGGCTTAAAATTGGTGACTTAAAATTGTTTTATTATCAGATGACTTTGCCTTTGACAAATTTTGTTTTACACTGTGAATTTGTTTTTGCATCTGAGAAACTGCCCCAAAGATCCAAGTGGTAGACATAAATGCCCAGCCGCTGAAATTGGTGTTTGATGGGTCATTTCTCAAAAATTAAAAATGTTATAGAAATACAACCTGGACTGATAGCAGTCTGTTTCTATAGTCAGCGACACATCAAAATTTAGTTAATTTAATGATAAATTAATTATTTAATAATCGTACTGAAAGTAAATGTAGGTTATTCCCTCATCATGGAGAAGATCTAGAGACTGGATCAAAGGAGATTTCAAATTAATTTTACTTCCTCTCACATATTGTGATTAAGCTTTAACTGAAGATGTGTCACAACTCAATTTAGCACATTGAAGGAATTGTACTCTATGCAATATTTAATTCTATACCTGAAATATATTTTGTATTCATTCAATATATGAAAATGAACCAAATTTAATAAAGTTGTAATGAAAACTAAAAATGTCATTTCTTATGTAATCACAAGTTGCAATGGTTAGTCAAAATGTAACCACAATTTTATCTTTACGAAAAACAGCCAAAATTGCCAGTAATAAGAAAACATCACTTTTTTTTGGAGACGCCTTGTCGATAGTTTCAACGCATGCAAGAAGTAACAGAATTTTGTCTTTGCTTCGAGCAGTTTGACTCCCGACTTTTGCAAATAAAATTCTATTTCTTTAACCTTTTTTTTACTAAGTTTTATTTTTGGGCGGAATGTGACAAAACCATCTTAGAAATCATATAGCTGAAGGATAGAACTAAACCACTGAGCAAAATCATTGAGAGAAAAAGAAAATGAATGCAAATTTATACAAAATTATGATGGACCTGAAGGACAGGTAAAGAGATGTCAGACACCTTGCCATCCTGACCAAAAATTCTCAACATTTCCAACGGAAGAATGAAATGGTTTGAAACACATATTCCGACATCCTTTAACAGCTCCACATAGATACAATCAATACTCAAGAAACCTTTGAACTCAGTGAATATGTAAATCAGCTTTTAAAATATGTAAAAGTTACTACTACTTGTCGAGTATTACACATTATCACCCTTCTGTCAGCTCCAGAAGATCTCACTTTTTCTGCTTTACTTCGTGAACTGTGACTCTGCAAATGACAGTGCCCTGGCAAAGCACCAACACTGAAGGTAGATTTAAAGGCATTGAAGACTCGCCCCAAACAGCCCAGTGCCGCCCTATGAAAAAAGTTAACTTTTCGTTGCTTGCAAGTGAAGTTTTTTTCTTGTCGCTACAAAATGCAGACAGTACATGTGATACCTCCTTATCGTTAGCTAGACCTGAGATGTACATCGCTGCTATGTACACTGTGTTGTGGGTATTGACCGCACCTGTATGTATTG
>TCONS_00033510	evm.TU.Chr20.417
ATGGCTGTTTTCACGAAGAATGGTAGTGTGGCCTTGATAAGGATACAGAATCCACCAATGAATGCACTCAAGCACGCAGTTCGTGCAGCAATCACTGATAACATAAAGAAAGCAAATGAAGATCCATCTGTGAGAAGTATCGTTTTACATGGAGATGGGCGTGTCTTCTCAGCCGGTGCTGACATTAAAGAATTTCAAAGTGGGAAAAACTTAGGAGAACCAGGTCTGATCAAAGTCATTCATACGATTGAAAACTCATCTAAACCGGTGGTAGCTGCCATCCATGGGGTGGCATTCGGTGGCGGCCTGGAGTTAGCACTCGGCAGCCATTACCGTTTGATCGATTCCAAGGCAAGGGTTGCGTTTCCCGAAGTAAACATTGGAATATTGCCAGCTGCCACTGGATCTCAGAGGTTACCCAGGGTGACTGATTTAGCATCGGCGGTGGAGATGTGTACAACCGGAATGCCAGTTTCTGCCAAGAAGGCCCTTGAGAAAGGAATTGTGGACAAGGTTATCTATGGTGACATATTGTCAGAGGCCATCAGCTTTGCCAAAACTGTAGAATCCAAACCAGTCGGGCCACGGAGGGTCAGCACACTAAAAGTCAAAGGAAAGGAAATCAGTTCGGCTGTTTTTGATGCTGCCTATGACATGATCCAGAAGAGATCCCGAGGTGCGATTGGCCCGTTACTGAACGTGAAAGCCCTAGAGGCTGCTGTAAACTCAGATTCCTATGAAGATGGTCTGGAAAAGGAGGCCTCCTTGGTTCAAGCCCTTTTCTTCTCTGGCCAGAGTAGGGCTCTACAATATGCTTTCTTTAGCGAACGAAAACTGCCAAAGTGGGAAACACCAGGTGGTAGTGTGAATTATAAGAACACCACCCCTATGGCGTTGAAGGAGGCTGCCGTGATTGGTGGAGGTACCATGGGATCGGGCATCGCAGCCTGTTTCATCGCCAGTGGGATACCTGTTAAACTGGTAGAGGTCAACCAGGAGTATCTGGATAAGACTCTATCAGGGATCAGAAAGATCGTCCAAAGAAACGTTGAGAAGGGGCGGCTCTCTCAGGAGAAAGCTGGTCAGCAATTATCTCTTCTGAGGGGAACTCTCGATTACAACGAGTTGAGGAATGTGGACATCGTCATCGAAGCAGTCTTTGAAAATATGGACTTGAAGAAAAAGATCTTCAGACGTCTGGATGAGACTTGCAAACCCTCCGCCATTCTGGCTAGCAATACATCCGGGTTAGATATTGATCAGATGGCGTCAGTCACCTCAAGACCAGAGAAAGTCGTTGGAACTCATTTCTTCTCTCCAGCTCATGTGATGAAACTTTTGGAGAACATCAGAGGAAAAAGGACCTCTCCTGAAACCATGGCAACAGTTATGGAACTAGGGAAGAAACTGCGAAAGATCTCTGTCTTGGTTGGAAATTGTCCTCATTTTGTGGGAAACAGAATGCTAGGCCCATATGTAAGAGAGGCCTCTTACCTATTGGAGGAAGGAGCACTACCCCATGAAGTCGATCAAGTTCTTGAAGATTTTGGGTTTGCTATGGGTGCCTTCAAGGTTGGAGACCTCGCAGGAAATGACGTTGGTTACAAAGGTCGAAAGGACTTTGGATTTATCACGAGGGAGGGGCAAGAGGACCGCTTCAGGCAGGGATACCGTTACTGTCCTATCGCAGATTTTCTGGTGGAAAGAGGCCGTTTAGGGCAAAAGAGTGGTAAAGGATGGTACAACTATGGAAAGCCTGGAGGCCGTGTCGCACAGCCAGACCCAGAAGTAGAAAAACTGATCATTGAGTCCAGTGAAAAAGCTGGATTCAAGAGAAGACGAATAAGCCCACAGGAAATTTTGGAGAGATGCCTCTACTCTTTGATCAATGAAGGATTCAAGACTCTGGAGGAGAACATTGCTTCCCGTCAGGAAGATATTGATATGATTTGGCTTTACGGGTATGGTTGGCCGAGACACACAGGAGGGCCGATGTACTATGCCAAGAACTTTGTCGGACTCGACAAGATTTACGAGCGTCTCTTGTACTACCAGGCTTTGAATCCCGATGTTAAACACTGGGAACCAAGCAATCTCCTTGCCTCTGAAGGCCTCAAAGGCCGAATGAGCATCAGCAGGTTGTAGC
>TCONS_00033512	evm.TU.Chr20.417
ATGCTTACATTCTTTGGTCATTCCATGAATTTCATCTGTTTTTTTCTTTTCTCTTCCAGGGTTGCGTTTCCCGAAGTAAACATTGGAATATTGCCAGCTGCCACTGGATCTCAGAGGTTACCCAGGGTGACTGATTTAGCATCGGCGGTGGAGATGTGTACAACCGGAATGCCAGTTTCTGCCAAGAAGGCCCTTGAGAAAGGAATTGTGGACAAGGTTATCTATGGTGACATATTGTCAGAGGCCATCAGCTTTGCCAAAACTGTAGAATCCAAACCAGTCGGGCCACGGAGGGTCAGCACACTAAAAGTCAAAGGAAAGGAAATCAGTTCGGCTGTTTTTGATGCTGCCTATGACATGATCCAGAAGAGATCCCGAGGTGCGATTGGCCCGTTACTGAACGTGAAAGCCCTAGAGGCTGCTGTAAACTCAGATTCCTATGAAGATGGTCTGGAAAAGGAGGCCTCCTTGGTTCAAGCCCTTTTCTTCTCTGGCCAGAGTAGGGCTCTACAATATGCTTTCTTTAGCGAACGAAAACTGCCAAAGTGGGAAACACCAGGTGGTAGTGTGAATTATAAGAACACCACCCCTATGGCGTTGAAGGAGGCTGCCGTGATTGGTGGAGGTACCATGGGATCGGGCATCGCAGCCTGTTTCATCGCCAGTGGGATACCTGTTAAACTGGTAGAGGTCAACCAGGAGTATCTGGATAAGACTCTATCAGGGATCAGAAAGATCGTCCAAAGAAACGTTGAGAAGGGGCGGCTCTCTCAGGAGAAAGCTGGTCAGCAATTATCTCTTCTGAGGGGAACTCTCGATTACAACGAGTTGAGGAATGTGGACATCGTCATCGAAGCAGTCTTTGAAAATATGGACTTGAAGAAAAAGATCTTCAGACGTCTGGATGAGACTTGCAAACCCTCCGCCATTCTGGCTAGCAATACATCCGGGTTAGATATTGATCAGATGGCGTCAGTCACCTCAAGACCAGAGAAAGTCGTTGGAACTCATTTCTTCTCTCCAGCTCATGTGATGAAACTTTTGGAGAACATCAGAGGAAAAAGGACCTCTCCTGAAACCATGGCAACAGTTATGGAACTAGGGAAGAAACTGCGAAAGATCTCTGTCTTGGTTGGAAATTGTCCTCATTTTGTGGGAAACAGAATGCTAGGCCCATATGTAAGAGAGGCCTCTTACCTATTGGAGGAAGGAGCACTACCCCATGAAGTCGATCAAGTTCTTGAAGATTTTGGGTTTGCTATGGGTGCCTTCAAGGTTGGAGACCTCGCAGGAAATGACGTTGGTTACAAAGGTCGAAAGGACTTTGGATTTATCACGAGGGAGGGGCAAGAGGACCGCTTCAGGCAGGGATACCGTTACTGTCCTATCGCAGATTTTCTGGTGGAAAGAGGCCGTTTAGGGCAAAAGAGTGGTAAAGGATGGTACAACTATGGAAAGCCTGGAGGCCGTGTCGCACAGCCAGACCCAGAAGTAGAAAAACTGATCATTGAGTCCAGTGAAAAAGCTGGATTCAAGAGAAGACGAATAAGCCCACAGGAAATTTTGGAGAGATGCCTCTACTCTTTGATCAATGAAGGATTCAAGACTCTGGAGGAGAACATTGCTTCCCGTCAGGAAGATATTGATATGATTTGGCTTTACGGGTATGGTTGGCCGAGACACACAGGAGGGCCGATGTACTATGCCAAGAACTTTGTCGGACTCGACAAGATTTACGAGCGTCTCTTGTACTACCAGGCTTTGAATCCCGATGTTAAACACTGGGAACCAAGCAATCTCCTTGCCTCTGAAGGCCTCAAAGGCCGAATGAGCATCAGCAGGTTGTAGC
>TCONS_00033515	evm.TU.Chr20.417
CAACAGTTAACTAGTACTAGAAATAACATGGCTGTTTTCACGAAGAATGGTAGTGTGGCCTTGATAAGGATACAGAATCCACCAATGAATGCACTCAAGCACGCAGTTCGTGCAGCAATCACTGATAACATAAAGAAAGCAAATGAAGATCCATCTGTGAGAAGTATCGTTTTACATGGAGATGGGCGTGTCTTCTCAGCCGGTGCTGACATTAAAGAATTTCAAAGTGGGAAAAACTTAGGAGAACCAGGTCTGATCAAAGTCATTCATACGATTGAAAACTCATCTAAACCGGTGGTAGCTGCCATCCATGGGGTGGCATTCGGTGGCGGCCTGGAGTTAGCACTCGGCAGCCATTACCGTTTGATCGATTCCAAGGCAAGG
>TCONS_00033513	evm.TU.Chr20.417
TATATTCCAATTTCTCAAAAGGTTTTGTTTTGTTCTTCCTGTAAGGTTATCTATGGTGACATATTGTCAGAGGCCATCAGCTTTGCCAAAACTGTAGAATCCAAACCAGTCGGGCCACGGAGGGTCAGCACACTAAAAGTCAAAGGAAAGGAAATCAGTTCGGCTGTTTTTGATGCTGCCTATGACATGATCCAGAAGAGATCCCGAGGTGCGATTGGCCCGTTACTGAACGTGAAAGCCCTAGAGGCTGCTGTAAACTCAGATTCCTATGAAGATGGTCTGGAAAAGGAGGCCTCCTTGGTTCAAGCCCTTTTCTTCTCTGGCCAGAGTAGGGCTCTACAATATGCTTTCTTTAGCGAACGAAAACTGCCAAAGTGGGAAACACCAGGTGGTAGTGTGAATTATAAGAACACCACCCCTATGGCGTTGAAGGAGGCTGCCGTGATTGGTGGAGGTACCATGGGATCGGGCATCGCAGCCTGTTTCATCGCCAGTGGGATACCTGTTAAACTGGTAGAGGTCAACCAGGAGTATCTGGATAAGACTCTATCAGGGATCAGAAAGATCGTCCAAAGAAACGTTGAGAAGGGGCGGCTCTCTCAGGAGAAAGCTGGTCAGCAATTATCTCTTCTGAGGGGAACTCTCGATTACAACGAGTTGAGGAATGTGGACATCGTCATCGAAGCAGTCTTTGAAAATATGGACTTGAAGAAAAAGATCTTCAGACGTCTGGATGAGACTTGCAAACCCTCCGCCATTCTGGCTAGCAATACATCCGGGTTAGATATTGATCAGATGGCGTCAGTCACCTCAAGACCAGAGAAAGTCGTTGGAACTCATTTCTTCTCTCCAGCTCATGTGATGAAACTTTTGGAGAACATCAGAGGAAAAAGGACCTCTCCTGAAACCATGGCAACAGTTATGGAACTAGGGAAGAAACTGCGAAAGATCTCTGTCTTGGTTGGAAATTGTCCTCATTTTGTGGGAAACAGAATGCTAGGCCCATATGTAAGAGAGGCCTCTTACCTATTGGAGGAAGGAGCACTACCCCATGAAGTCGATCAAGTTCTTGAAGATTTTGGGTTTGCTATGGGTGCCTTCAAGGTTGGAGACCTCGCAGGAAATGACGTTGGTTACAAAGGTCGAAAGGACTTTGGATTTATCACGAGGGAGGGGCAAGAGGACCGCTTCAGGCAGGGATACCGTTACTGTCCTATCGCAGATTTTCTGGTGGAAAGAGGCCGTTTAGGGCAAAAGAGTGGTAAAGGATGGTACAACTATGGAAAGCCTGGAGGCCGTGTCGCACAGCCAGACCCAGAAGTAGAAAAACTGATCATTGAGTCCAGTGAAAAAGCTGGATTCAAGAGAAGACGAATAAGCCCACAGGAAATTTTGGAGAGATGCCTCTACTCTTTGATCAATGAAGGATTCAAGACTCTGGAGGAGAACATTGCTTCCCGTCAGGAAGATATTGATATGATTTGGCTTTACGGGTATGGTTGGCCGAGACACACAGGAGGGCCGATGTACTATGCCAAGAACTTTGTCGGACTCGACAAGATTTACGAGCGTCTCTTGTACTACCAGGCTTTGAATCCCGATGTTAAACACTGGGAACCAAGCAATCTCCTTGCCTCTGAAGGCCTCAAAGGCCGAATGAGCATCAGCAGGTTG
>TCONS_00033514	evm.TU.Chr20.417
ATGGCGTCAGTCACCTCAAGACCAGAGAAAGTCGTTGGAACTCATTTCTTCTCTCCAGCTCATGTGATGAAACTTTTGGAGAACATCAGAGGAAAAAGGACCTCTCCTGAAACCATGGCAACAGTTATGGAACTAGGGAAGAAACTGCGAAAGATCTCTGTCTTGGTTGGAAATTGTCCTCATTTTGTGGGAAACAGAATGCTAGGCCCATATGTAAGAGAGGCCTCTTACCTATTGGAGGAAGGAGCACTACCCCATGAAGTCGATCAAGTTCTTGAAGATTTTGGGTTTGCTATGGGTGCCTTCAAGGTTGGAGACCTCGCAGGAAATGACGTTGGTTACAAAGGTCGAAAGGACTTTGGATTTATCACGAGGGAGGGGCAAGAGGACCGCTTCAGGCAGGGATACCGTTACTGTCCTATCGCAGATTTTCTGGTGGAAAGAGGCCGTTTAGGGCAAAAGAGTGGTAAAGGATGGTACAACTATGGAAAGCCTGGAGGCCGTGTCGCACAGCCAGACCCAGAAGTAGAAAAACTGATCATTGAGTCCAGTGAAAAAGCTGGATTCAAGAGAAGACGAATAAGCCCACAGGAAATTTTGGAGAGATGCCTCTACTCTTTGATCAATGAAGGATTCAAGACTCTGGAGGAGAACATTGCTTCCCGTCAGGAAGATATTGATATGATTTGGCTTTACGGGTATGGTTGGCCGAGACACACAGGAGGGCCGATGTACTATGCCAAGAACTTTGTCGGACTCGACAAGATTTACGAGCGTCTCTTGTACTACCAGGCTTTGAATCCCGATGTTAAACACTGGGAACCAAGCAATCTCCTTGCCTCTGAAGGCCTCAAAGGCCGAATGAGCATCAGCAGGTTGTAG
>TCONS_00033510	evm.TU.Chr20.417
MAVFTKNGSVALIRIQNPPMNALKHAVRAAITDNIKKANEDPSVRSIVLHGDGRVFSAGADIKEFQSGKNLGEPGLIKVIHTIENSSKPVVAAIHGVAFGGGLELALGSHYRLIDSKARVAFPEVNIGILPAATGSQRLPRVTDLASAVEMCTTGMPVSAKKALEKGIVDKVIYGDILSEAISFAKTVESKPVGPRRVSTLKVKGKEISSAVFDAAYDMIQKRSRGAIGPLLNVKALEAAVNSDSYEDGLEKEASLVQALFFSGQSRALQYAFFSERKLPKWETPGGSVNYKNTTPMALKEAAVIGGGTMGSGIAACFIASGIPVKLVEVNQEYLDKTLSGIRKIVQRNVEKGRLSQEKAGQQLSLLRGTLDYNELRNVDIVIEAVFENMDLKKKIFRRLDETCKPSAILASNTSGLDIDQMASVTSRPEKVVGTHFFSPAHVMKLLENIRGKRTSPETMATVMELGKKLRKISVLVGNCPHFVGNRMLGPYVREASYLLEEGALPHEVDQVLEDFGFAMGAFKVGDLAGNDVGYKGRKDFGFITREGQEDRFRQGYRYCPIADFLVERGRLGQKSGKGWYNYGKPGGRVAQPDPEVEKLIIESSEKAGFKRRRISPQEILERCLYSLINEGFKTLEENIASRQEDIDMIWLYGYGWPRHTGGPMYYAKNFVGLDKIYERLLYYQALNPDVKHWEPSNLLASEGLKGRMSISRL
>TCONS_00033512	evm.TU.Chr20.417
MLTFFGHSMNFICFFLFSSRVAFPEVNIGILPAATGSQRLPRVTDLASAVEMCTTGMPVSAKKALEKGIVDKVIYGDILSEAISFAKTVESKPVGPRRVSTLKVKGKEISSAVFDAAYDMIQKRSRGAIGPLLNVKALEAAVNSDSYEDGLEKEASLVQALFFSGQSRALQYAFFSERKLPKWETPGGSVNYKNTTPMALKEAAVIGGGTMGSGIAACFIASGIPVKLVEVNQEYLDKTLSGIRKIVQRNVEKGRLSQEKAGQQLSLLRGTLDYNELRNVDIVIEAVFENMDLKKKIFRRLDETCKPSAILASNTSGLDIDQMASVTSRPEKVVGTHFFSPAHVMKLLENIRGKRTSPETMATVMELGKKLRKISVLVGNCPHFVGNRMLGPYVREASYLLEEGALPHEVDQVLEDFGFAMGAFKVGDLAGNDVGYKGRKDFGFITREGQEDRFRQGYRYCPIADFLVERGRLGQKSGKGWYNYGKPGGRVAQPDPEVEKLIIESSEKAGFKRRRISPQEILERCLYSLINEGFKTLEENIASRQEDIDMIWLYGYGWPRHTGGPMYYAKNFVGLDKIYERLLYYQALNPDVKHWEPSNLLASEGLKGRMSISRL
>TCONS_00033515	evm.TU.Chr20.417
QQLTSTRNNMAVFTKNGSVALIRIQNPPMNALKHAVRAAITDNIKKANEDPSVRSIVLHGDGRVFSAGADIKEFQSGKNLGEPGLIKVIHTIENSSKPVVAAIHGVAFGGGLELALGSHYRLIDSKAR
>TCONS_00033513	evm.TU.Chr20.417
YIPISQKVLFCSSCKVIYGDILSEAISFAKTVESKPVGPRRVSTLKVKGKEISSAVFDAAYDMIQKRSRGAIGPLLNVKALEAAVNSDSYEDGLEKEASLVQALFFSGQSRALQYAFFSERKLPKWETPGGSVNYKNTTPMALKEAAVIGGGTMGSGIAACFIASGIPVKLVEVNQEYLDKTLSGIRKIVQRNVEKGRLSQEKAGQQLSLLRGTLDYNELRNVDIVIEAVFENMDLKKKIFRRLDETCKPSAILASNTSGLDIDQMASVTSRPEKVVGTHFFSPAHVMKLLENIRGKRTSPETMATVMELGKKLRKISVLVGNCPHFVGNRMLGPYVREASYLLEEGALPHEVDQVLEDFGFAMGAFKVGDLAGNDVGYKGRKDFGFITREGQEDRFRQGYRYCPIADFLVERGRLGQKSGKGWYNYGKPGGRVAQPDPEVEKLIIESSEKAGFKRRRISPQEILERCLYSLINEGFKTLEENIASRQEDIDMIWLYGYGWPRHTGGPMYYAKNFVGLDKIYERLLYYQALNPDVKHWEPSNLLASEGLKGRMSISRL
>TCONS_00033514	evm.TU.Chr20.417
MASVTSRPEKVVGTHFFSPAHVMKLLENIRGKRTSPETMATVMELGKKLRKISVLVGNCPHFVGNRMLGPYVREASYLLEEGALPHEVDQVLEDFGFAMGAFKVGDLAGNDVGYKGRKDFGFITREGQEDRFRQGYRYCPIADFLVERGRLGQKSGKGWYNYGKPGGRVAQPDPEVEKLIIESSEKAGFKRRRISPQEILERCLYSLINEGFKTLEENIASRQEDIDMIWLYGYGWPRHTGGPMYYAKNFVGLDKIYERLLYYQALNPDVKHWEPSNLLASEGLKGRMSISRL*
