# Supplementary material for: Transcriptomic Analysis Reveals Molecular Mechanisms of Fleeing, Adhesion, and Thanatosis Patterns in Sea Cucumber Apostichopus japonicus
Source: Biology (Basel). 2026 Jun 22;15(12):975. doi: 10.3390/biology15120975 (PMC13295820; doi:10.3390/biology15120975)
Supplement: Supplementary file 1 [file biology-15-00975-s001.zip › Supplementary Materials S2/evm.TU.Chr20.423.txt]

>evm.model.Chr20.423_dup1	evm.TU.Chr20.423
CAGAGAAAGATCCAAACCTGGGAAGTGGGATTCGATATGAAGAAACAGAGGACATCGCATGATCCATTCATGGAAGAGAGATCATTTCAAAATAGGTTTCCTGATTATACTGATGAGAAAGAAGAAGAAGAATGTCTTCTGGAAGAAGATGGAAAGGTGACATCAGTAGACATGATAAAGTATGGTAACAATCATCAGACAAAAACATATATATATATTTATTATAGGTCTGCTCTGGCCGATAAGCCTGTACAGTAACTGTTCAATGTGTGCTTTAAAATCCAGGGAAATACCAGAGAAAACTTGGGTTTATAGCCCACATTCACCAGACATTTGAAAAAGGAATTTATCAACTCCTACTAGTATTATATATCTATTCACGTATCCATATCAGCATCATTAGGATATTATTACTGTATATTTAATCCTTCCGTATATACTGTATGATTTATATTTGTACATTTTTCTTTTCTTTTCTCCCAGGGAGTCTCCAACCTTGTTAAGTCTTTTTAAGACCTTATAGGAGACTTAAATTCCCATTGTACACAATTGGCAATAAAACAAATAAATGAATTAAATAGCCAGTTGATTTTTATAAACTTGAATTTTGTTTAGCGAGTAGCTAAATTTCTAGGCGTCTATAATAATATTTTTATTTGCACTCTTCGAGGGTTTTATGTTATATGCCTACTGTACTTTTTTACTTCATGATGGAAATTTTAGCAGCAAGTAAAAAGTAACAGTTTTAGGTTGGTACCACCGTGATTTTGACAAAAAGCAAGGTAAAATGCATTTTAGAGCAATCTTGTCCGATTCTTTATTTAATTTAGCTGAATGGTGTTCTTACAACAAGAATCAATGATGTGGTTGAGAAGTTACTAAAGGCTTTAGAAGATGCTCTACGAAGCTCACCAGAAATTGCCGAAGATACGTCAGTTTATACTGGCATAACAGGTAAGTTCATTTCAAAAAATAATATAATATTTGATTTTTTTATAGCAATTTATACCAGCAATAGGTATCAAAGCGCTTTACAGACGCTATATTACCCCTGGTAAATGATAACCTGTCCCAGAGACAATCCCTCCAGTCGGCGGCAGGTATATACTGTGCCTAATGACGAGTAGGGGTGTGAGGTAAGTTTTCATGACAGTTATCTCTAGTATCACATAGACCAATAATGATGATTTGTTTTTGCATCTCTTTACCCATTTAACCCCTGTTCATGACAGTTATCTCTATCACATCAATGATGATGGTAGGGTTTGTGATTCCTAGCTGTAGAGGGTGGGGTAGGGTTTGTGATTCCTAGCTGTAGAGGGTGGGGTAGGGGCGTGGGATAAGTTGTTCATGGCAATTATCTATCACATATATCAATGATGATGGTAGGGTTTGTGATTCATAGCTGTAGAGGGTGGGGTGGGGAAGGGGCGTGGGATAAGTTGTTCATGGCAATTATCTATCACATATATCAATGATGATGGTAGGGTTTGTGATTCATAGCTGTAGAGGGTGGGATGGGGAAGGGGCGTGGGATAAGTTGTTCATGGCAATTATCTCTATCATATATATTAACGATGATGGGAGGGTTTGTAATTCCTAGCTGTAGAGGGTGGGGTAGGGGCGTGGGATAAGTTGTTCATGGCAATTATCTCTATCACATATATCAATGATGATGGTAGGGTTTGTGATTCCTAGCTGTGGAGGGTGGGGTAGGGTTTGTGATTCCTAGCTGTAGAGGGTGGGGTAGGGTTTGTGATTCCTAGCTGTAGAGGGTTGGGTAGGGGCGTGGGATAAGTTGTTCATGGCAATTATCTATCACATATATCAATGATGATGGTAGGGTTTGTGATTCATAGCTGTAGAGCATGGTTTCCCAAACCTGGGGTCGCGACCCCAACTGGGGTCGCGAAGCAATTTTTGTGGGGTCGCAGGCTTGTTTCAAAATATAAAAAAAAATCTGAGGGTACCCAAAATTTACCCGAATTTGAACGTTCGCAGTCAAAATCCTACAAAATTCACCCTGAAAACTCATATTTAGGGTTTTATTAGCGGCCGTTCTAGCGTTTTTCCTGAGTGAATCTGGCGTTTTTTGCTCAATTGTCGCTGGCCACCCTGCTTCTGTATATTCACTATATTGTTTTCACATACAACTACAGTACTGTACTACAGGAACATGTGGGCCTGCACAACTTCATTATTCCGGAGACACAAACTTGGGGTCGCGCTTGGATGGCGCTACATGAAATGGGGTCCCCGCCTTGAAAAGTTTGGGAACCACTGCTGTAGAGGGTGGGGTGGGGTGGGGTAGGGGCATCGGATAAGTTGTTCTTGGCAATTATCTATCATATATATCAATGATGATGGTAGGGTGTGTGATCCCTAACTGTAGAGGTTGGGGGGGGGTAGGGGTGTGAGGTAAGTTTTCATGACAGTTATCTCTAGTATCACATAGACCAATAATGATGATTTGTTTTTGCATCTCTTTAAATTTTGATGTCTTTAATACTACATTATTCCTGATTTACAATTTATTTTTATTTTATTTTTTTTTTTGGCAAAGGAATCTCACTTCTGTACTTGCACTTGTATGAAGTCTATAAGAAGGAAGATTACTTGAAAAGAGCCAAGGAACTCATTCATCAGTCTTTGAAGAAACTAAGAGGCAGGAAAAGTACCTTTCTATTAGGTGACGGAGGTCAGTTGGCAATAGCTGCCGTGGTTTATGATAAACTGGGTCAGAAGAAGAAATCAAGAGAATATGTGACAAGGTATAAAGCAAACAAAAATTTAAATTAATTTAAATTTTAGAAGAAAAATATTCTGGGTCTGGCTGGTAATAATAAATGTTATATTAAGAAATGGTCTTAAAAGTTAAAAAGTTTGTAGCTTATCCCAAGATGAGTTATTTTGAGGTATAGAATTATTATTTTATATAATTGGTTATTGCAAAACACCACAAATTATCTAAAACTTACTGCTGAGATTAACCCAAACTTATTGTTCAACCTCAGCGAATTTGCTATCCATTTTGAGGGCAGTCTTTAATGACTACATATCTCTAATCATTTTGAGGGCAGTCTTTAATGACTACATATCTCTAATCATTTTGAGGGCAGTCTTTAATGACTACATATCTCTAATCATTTTGAGGGCAGTCTTTAATGACTACATATCTCTTTTCATTTTGAGGGCAGTCTTTAATGACTACATATCTCTAATCATTTTGAGGGCAGTCTTTAATTACCACATATCTCTAATCAATTTGAGGGCAGTCTTTAATGACTACATATCTCTAATCAATTTGAGGGCAGTCTTTAATGACTACCTATCTCTAATCATTTTGAGGACAGTCTTTAATGACTACATATCTCTAATCAATTTGAGGGCAGTCTTTAATGACTACATATCTCTAATCAATTAGAGGGCAGTCTTTAATGACTACATATCTCTAATCAATTTGAGGGCAGTCTTTAATGACTACATATCTCTAATCAATTTGAGGGCAGTCTTTAATGACTACATATCTCTAGTCATTTTGAGGGCAGTCTTTAATTAATACAGTACATATCTCTAATCAATTTGAGGGCAGTCTTTAATGACAACATATCTCTAATCATTTTGAGGGCAGTCTTTAATGACTACATATCTCTAATCAATTTGAGGGCAGTCTTTAATGACTACATATCTCTAGTCATTTTGAGGGCAGTCTTTAATTACTACAGTACATATCTCTAATCATTTTGAGGGCAGTCTTTAATGACTACATATCTCTAATCAATTTGAGGGCAGTCTTTAATGACTACCTATCTCTAATCATTTTGAGGACAGTCTTTAATGACTACATATCTCTAATCAATTTGAGGGCAGTCTTTAATGACTACATATCTCTAATCAATTAGAGGGCAGTCTTTAATGACTACATATCTCTAATCAATTTGAGGGCAGTCTTTAATGACTACATATCTGTAATCAATTTGAGGGCAGTCTTTAATGACTACATATCTCTAGTCATTTTGAGGGCAGTCTTTAATTAATACAGTACATATCTCTAATCAATTTGAGAGCAGTCTTTAATGACAACATATCTCTAATCATTTTGAGGGCAGTCTTTAATGACTACATATCTCTAATCAATTTGAGGGCAGTCTTTAATGACTACATATCTCTAGTCATTTTGAGGGCAGTCTTTAATTACTACAGTACATATCTCTAATCATTTTGAGGGCAGTCTTTAATGACTACATATCTCTAATCAATTTGAGGGCAGTCTTTAATGACTACATATCTCTAATCAATTTGAGGGCAGTCTTTAATGACTACATATCTCTAATCATTTTGAGGGCAGTCTTTAATGACTACATATCTCTAATCAATTTGAGGGCAGTCTTTAATGACTACGTATCTCTAGTCATTTTGAGGGCAGTCTTTAATTACTACAGTACATATCTCTAATCAATTTGAGGGTAGTCTTTAATGACAACATATCTCTAATCATTTTGAGGGCAGTCTTTAATGACTACATATCTCTAATCAATTTGAGGGCAGTCTTTAATGACTACATATCTCTAGTCATTTTGAGGGCAGTCTTTAATTACTACAGTACATATCTCTAATCAATTTGAGGGCAGTCTTTAATGACTACATATCTCTAATCATTTTGAGGGCAGTCTTTAATGACTACATATCTCTAATCAATTTGAGGGCAGTCTTTAATGACTACATATCTCTAATCATTTTGAGGGCAGTCTTTAATGACTACATATCTCTAGTCATTTTGAGGGCAGTCTTTAATTAATACAGTACATATCTCTAATCAATTTGAGGGCAGTCTTTAATGACAACATATCTCTAATCATTTTGAGGGCAGTCTTTAATGACTACATATCTCTAATCAATTTGAGGGCAGTCTTTAATGACTACATATCTCTAGTCATTTTGAGGGCAGTCTTTAATTACTACAGTACATATCTCTAATCATTTTGAGGGCAGTCTTTAATGACTACATATCTCTAATCAATTTGAGGGCAGTCTTTAATGACTACATATCTCTAATCAATTTGAGGGCAGTCTTTAATGACTACATATCTCTAATCATTTTGAGGGCAGTCTTTAATGACTACATATCTCTAATCAATTTGAGGGCAGTCTTTAATGACTACATATCTCTAGTCATTTTGAGGGCAGTCTTTAATTACTACAGTACATATCTCTAATCAATTTGAGGGTAGTCTTTAATGACAACATATCTCTAATCAATTTGAGGGCAGTCTTTAATGACTACATATCTCTAATCAATTTGAGGGCAGTCTTTAATGACTACATATCTCTAGTCATTTTGAGGGCAGTCTTTAATTACTACAGTACATATCTCTAATCAATTTGAGGGCAGTCTTTAATGACTACATATCTCTAATCATTTTGAGGGCAGTCTTTAATGACTACATATCTCTAATCAATTTGAGGGCAGTCTTTAATGACTACATATCTCTAATCATTTTGAGGGCAGTCTTTAATGACTACATATCTCTAATCAATTTGAGAGCAGTCTTTAATGACAACATATCTCTAGTCATTTTGAGGGCAGTCTTTAATTACTACAGTACATATCTCTAATCAATTTTAGGGCAGTCTTTAATGACAACATATCTCTAATCATTTTGAGGGCAGTCTTTAATGACTACATATCTCTAATCAATTTGAGGGCAGTCTTTAATGACTACATATCTCTAGTCATTTTGAGGGCAGTCTTTAATTACTACAGTACATATCTCTAATCAATTTGAGGGCAGTCTTTAATGACTACATATCTCTAATCAATTTGAGGGCAGTCTTTAATGACTACATATCTCTAATCAATTTGAGGGCAGTCTTTAATGACTACATATCTCTAATCAATTTGAGGACAGTCTTTAATGACTACATATCTCTAATCTTTTTGAGGGCAGTCTTTAATGACTACATATCTCTAATCATTTTGAGGACAGTCTTTAATGACTACATATCTCTAATCAATTTGAGGGCAGTCTTTAATGACAACATATCTCTAGTCATTTTGAGGGCAGTCTTTAATTACTACAGTACATATCTCTAATCAATTTGAGGGCAGTCTTTAATGACAACATATCTCTAATCATTTTGAGGGCAGTCTTTAATGACTACATATCTCTAATCAATTTGAGGGCAGTCTTTAATGACTACATATCTCTAGTCATTTTGAGGGCAGTCTTTAATTACTACAGTACATATCTCTAATCAATTTGAGGGCAGTCTTTAATGACTACATATCTCTAATCATTTTGAGGGCAGTCTTTAATGACTACATATCTCTAATCAATTTGAGGGCAGTCTTTAATGACTACATATCTCTAATCAATTTGAGGGCAGTCTTTAATGACTACATATCTCTAATCATTTTGAGGGCAGTCTTTAATGACTACATATCTCTAATCATTTTGAGGACAGTCTTTAATGACTACATATCTCTAATCAATTTGAGGGCAGTCTTTAATGACTACATATCTCTAATCAATTTGAGGGCAGTCTTTAATGACTACATATCTCTAATCATTTTGAGGGCAGTCTTTAATGACTACATATCTCTAATCAATTTGAGGGCAGTCTTTAATGACTACATATCTCTAGTCATTTTGAGGGCAGTCTTTAATGACTACATATCTCTAATCAATTTGAGGGCAGTCTTTAATGACTACATATCTCTAATCAATTTGAGGGCAGTCTTTAATTACTACATATCTCTAATCAATTTGAGGGCAGTCTTTAATGACTACATATCTCTAATCATTTGGTCATATCCATTCCAAGCTACTTCCATCTCCACTGATCAACATTCCTGCTTTGGTGGCTATAGCCACAATGTAATTTAATTGCTTACATGATTTGCTAGCAAGGGCGGCGGAAGCACTTTTAATCTGGGGGGCACCGACAGCAAAGGGCACTTTGCAGAAATTTGATTGGACTGATGCAGCCTTATATTTAGTACCCTTTATAACTCTTATTGTATTATCTTTTTTGCGTATACACATCACTCTATCAACGCCCACCCCCCCCCCTCAAGGAAAATATGCATACTAGCACTGCAATATCCAATGGGAAACAAGGAACAAGTTTTCTTTTGAGACAAAATGAGGTGAAATCTTCCGAATTAGAGTTTATTTCTTGTTAATATCTTAACAAATTTTTTCCATTCGAAATAGCTTTGAGTTTGACCCACAGAAACTCATTAAAAAGTCAGGGGCGTAGCCAGGATTTGCAAAGTTGTACGCACGACTATCTGAGCGGAGCGCCACCATCGGTTTGCGCGGAGCGTATAAGAAAATTTTTGGTTTTACAAACCCCTCAGATGGCCGGAAACGGCCCTTCCCGAGTGTTCATTCTGGTTCCCTGGCCTCTTGCTAACTTGAGATACCTCAATTTTTATGTAGAAAAAGGGCACATTTTTATCCTGAGGAAAAGTGGGGGGGCACGTGCCCCCTGTGCCCCCCCGGTTCCGCCGCCCTTGTTTGCTAGTTAATTCGGATGAGCTTCATTGCTTTCTTTCCAGGCTCAAATCAATGAAAGAGTCTATCTTAGAGGACATACCAAATGAGCTGATGAATGGAAGAACTGGATATCTATATGCTCTGATGTTTATCAGATCTTACCTTGGTGTGGAAGAGATATCAGATGATATACCCGATGAGGTAAGGGCAATGTTACCTTGGTGATGCAACTAGTAAGAGATGGTTAAAGAATAAATTTAATGGCCAAGACATTGTTTACTTTGGTGATGCAACCAGTAAGAGATGGTTAAAGAATAAATTTAATGGCCAAGATATTGTTTACTTTGGTGTGGAAGAGATATCAGATGATATACCTGATGAGGTTAGGACATTGTTACCTTGGTGATGCAACTAGTAAGAGATGGTTAAAGAATAAATTTAATGGCCAAGACATTGTTTACTTTGGTGATGCAACCAGTAAGAGATGGTTAAAGAATAAATTTAATGGCCAAGATATTGTTTACTTTGGTGTGGAAGAGATATCAGATGATATACCTGATGAGGTTAGGACATTGTTACCTTGGTGATGCAACTAGTAAGAGATGGTTAAAGAATAAATTTAATGGCCAAGACATTGTTTACTTTGGTGATGCAACCAGTAAGAGATGGTTAAAGAATAAATTTAATGGCCAAGATATTGTTTACTTTGGTGTGGAAGAGATATCAGATGATATACCTGATGAGGTTAGGACATTGTTACCTTGGTGATGCAACTAGTAAGAGATGGTTAAAGAATAAATTTAATGGCCAAGACATTGTTTACTTTGGTGATGCAACCAGTAAGAGATGGTTAAAGAATAAATTTAATGGCCAAGATATTGTTACCTTGGTGATGCAACCAGTAAGAGATGGTTAAATAATGAATTTAATGGCCAAGATATTGTTACCTTGGTGATGCAACTAGTAAGAGATGGTTAAAGAATGAATTTAATGGCCAAGATATTGTTCACTTTGGTGTAGAATATTTGATGATATACCTGATGAGGTAAGGATATGTTACCTTGGTGATGCAACTAGTAAGAGATGGTTCAAGAATAAATTTAATGGCCAAGATATTGTTGCCTTGGTGATGCAACTAGTAAGAGATGGTTAAAGAATGAATTTAATGGCCAAGATATTGTTTACTTTGGTGTAGAAGAAATGTCTGATGAAATACCTGATGAGGTAAGGACATTGTTTACTTTGGTGATGCAACCTGTAAGAGATGGTTAAAGAATAAATTTAATGGCCAAGATATAGTTACCTTGGTGATGCAACCAGTAAGAGATGGTTAAATAATGAATTTATTGGCCAAAATTTTGTTACCTTGGTGATGCAACTAGTAAGAGATGGTTAAAGAATAAATTTAATGGCCAAGATATTGTTACCTTGGTGATGCAACCAGTAAGAGATGGTTAAATAATGAATTTATTGGCCAAGATATTGTTACCTTGGTGATGCAACTAGTAAGAGATGGTTAAAGAATAAATTCAATGGCCAAGATATTGTTTACTTTGGTGTAGAAGATATGTCAGATGATATACCTGATGAGGTAATGACATTGTTACCTTGGTGATGCAACTAGTAAGAGATGGTTAAAGAATATATTTAAAGGCCAAGATATAGTTTACTTTGGTGTAGAATATCTGATGATATACCTGATGAGGTAAGGACATTGTTACCTTGGTGATGCAACTAGTAAGAGTTAGTTGAAGGAAAAATAGGCCAAGATATTGTTAGCCTTGTCAGAAATATGTCAGAATGATGTACCTTGTGAGGTAAGGCCATCTTTACCTTTGTGGATGCAACCAGTGAAAGATGGTTCAGTAATAAATGGGCAAAATATTGTATATCTTGGTGTAGAAGAAAATTCAGATGATAAATATACCTGATGATGTAATGCCATCGTTACATTCCTGCTACTTCTAATCATTAAAGAATAAAAGGAAAAAAGTTGAAGATAAGAAGGGCAGTTGTTCATTTTTATGAAGTATTATAGTCATGATCAGAATTTTTGACATGTTTTAGACTGCTGCACTGGTCCTTGAGCTAGGTCGGAAGTTTGCCACCAAGAAGGGAATCTCTTCGCCACTGATGTATGAATGGCACAGTAAGCTATATCTAGGAGCCTGTCACGGTCTATCTGGGATACTGACTTTGCTCTTACAGGTGAGTCCTTGTCTCTGTTTGTCTCACGATAACAGCCAATTATGATATTCATACGTGTAGAAACTTTATTATGACAATAAATTTGTGTAAAATCTTGGACAAAGAGTCCTTTAGGACAAAATTGGCATCTTTTTTGTATAAATAACTTTACATCACTTTATTGGTTTCAATTTTTAGTGAAGAGTGTCCTTTAATTGCTGCAGTAGTACAATAACATGAAGGTTGATTATGGTCTGTTAATAGGTACTTCGATAACGACTAATAAGTTTAATTGTAATGTAGAGACTGGTTAAGACGGACACAAGTATCCTTGTTCAATTGACCAACGATTCCAGTTGTAGGAACTCCATTGACAGGCTATTAAGTCAGGGACACCATAGGAAGGACATAGTGTCCATTTATTCAAATTCCCTTACTGGGACCATAGTGCTGCTAATAGGGATCCTGTATATGGGACACATTGAAGGGACATAGTGTCCTTTTATTCAGATTCCCTTACTGGGACCATAGTACTGCTAATAGGGACCCTGTATATGGGACACATTGAAGGGATATATTGTCTTTTTATTCAGATTCCCTTACTGGGACCATAGTACTGCTAAAAGGGACCCTGTATATGGGACACATTGGAGGGACATAGTGTCCTTTTATGCAGATACCCTTACTGGGACCATAGTACTGCTAAAAGGGACCCTGTATATGGGACACATTGGAGGGACGTAGTGTCCTTTTATTCAGATTCCCTTACTGGGACCATATACAGTTGCTTATAGGTACCATGCATACGGGCAATAGATGTAGTCTAAGGTAAAGTGGAAGTTAAATTGTGTACCAGACGATGTACACAAAGTAGTGTGCTTATTTCGAACGATCTATTCATAAGCAGAAAATCAGTTGCAGCAAAGTAAGATAAAGAAAGATAGTATATACTTTGAAGTGGCATTAATATCTAATCTAACAAATACAACGTAGGTTGGGGTTCAATATGAGGTAGGAAAATAAATTTGACAGGGACATCCCCCTCCCCTTTCCCTACAATTTCCCTTCTTTTAATCAGCCAAATTTGTGATCACACTTTTGTCAGCATCAGTTGTAAGTAGCAGAGGTGAAGATGCTGGCCAGGTCCATTTCAAGTTCTTGAATTGAAAATATGGTATTTCAGTGTTACAAATAAATTGACACATGCTACATAGAGTTGGCTATTTGAAAGATATATATTACAGAGACAGATTGTAAATGTTTATACGTGTTTATGAACATCTTTTTTTGGTAGTGTCCATTGAAATCTGTTCAGACCCACATGAAAGATCTGATACAACCTAGTGTGGACTACGTACAGAGCCTTCAGTTCCCATCGAGAAATTACCCATCATCCATCGGTAATGATGTCGACCGTCTTGTCCATTGGTGCCATGGTGCTCCAGGAATCATACACATGCTTATTCTTGCCTACAAGGTGAGTCAAATAACATTAAGTACCAACCATCGGTCCTGGTTCCATCATTTAGCTTTAATACAGCCTGTGCCATACTACCATAGAAAGACAAAACTTGGCTTTCCTGTGATGGAAAGATGGATGCACGCACTCTTGCAATGCCTGACCTGTGAAGTATTTATCATACACATGCTTATTCTTGCCTACAAGGTGAGTCAAATAACATTAAGTACCAACCATCAGTCCTGGTTCCATCGTTTAAGCTTTAATACAGCCTGTGCCATACCGTTCCATAGAAAGACAAAACTTGGCCTTTCCTAGTTTTCTGTGATGGATGGATGGATGCACGCACTCTTGCGATGCCTCGTGACCTGTGAAGTATTTATCTCTCGTTTGTCTACTTATAAGTTGTTTTTTTTTCTTTTCCGGTTTATTCTTGATTTCTTCGTAAAAAGGAGTTTAAAGAAGAGAAATACTTGGACTCCGCCAGGAGATGCAGCGACGTCATTTGGAAGTACGGTCTCTTGAAGAAAGGATACGGTCTTTGCCACGGACCGGCAGGCAATGCGTATGCATTCCTGGCGCTGTACCAAGCCACAAACGATCAGAAACAACTTTACCGGGCTTGCAAGGTAAACAGAGTGTTCTGTTTGTTCTTATCAGAATGTTCCAGACCATTCGTTAATCACTAGAGTACTCTTTCTGCTGTATGGAATTTGTGGCGCAAGAAGCGGGAATTTCTCCTCACTGATAATGTCTATGCACTGGCTTGACGTTCGGGCCCATGATATTGCATATAAAGATGATACGTGGAAAAGAGCAAAGAAATTGATGGCTAGAGTGAGATTCAAACAACCAGTGACCAGCTCTGGGGATACTAGCCCAGTACTCTACCAACTGAGCTATCCTTAGTTCAGGGGTTCCCTTACTGGGGTGCATGAACCCCCAGGGGATGCGTGAGTCCATCCCAGGGGGTTCGTGAGACGTTTCTGAAAGTCAAAACTAGAGTACTTTTGGTTGAACTAAAATCTGATATATCATATAATTTAGTAATGTACAAAAGTCGTACCTATCGACAAACTCTTTGCGTTCCATACGCATATGTTGCCATAGTAGTACTGTACCATGCATGTGATAAATAACTGAATTATGAAACAGACACAGGTCGCATGACTTTGGTGAAGTTGGTGTACACATGACCGTACGTCATGAAGATAAAGGGCTGATCTGATCTTGAAGTTTCCAAATAAATATTGGTTCATCTCTTGTTTTTTTTTTCATTACAATATTACACTATTAACTTGATATTTTACGAAGCACTGTTATGAGTATTACGGTATAATAATGACTCAGATTGTGTCTCAAAAGTTTGGGGTTCGTGGACAACTCTGACATCCACAGGGGGTTCGTGGGGGGATAAAGTTAGGGAAACCCTGCTCTAAAGCCATTTCTTTGCTGGTTCTTGCCATGACTTTTCTTTGATCTTCTCTCTATCGTCTTAAATTTCCCCGTCAGTTTTTTGTAAAACTGACTATAAATGTTATGTTCAAAAATGTTTGTTGCTGTGACAACTAATTATTCTGCGTGCACTACTGGCAGATTAAGTATTGGATTATCCAACTGATCCCATACATAAAGAGTTCATTATCAGTATTATCTCTAGTGCTCAACTCCTTCCATTTCTTAATCCCTCAGTTTGCTGAATGGTGTTTGGACTTTGGTACACATGGCTGCTCGGTACCGTCAAGACCACATTCATTGTTTGAAGGTGAGTATAAGTTTTGGTTCTTTTGTGACGACTGTGGTAATGAATATGTTTGGGGGATTAATAACATCCGACTATAGGCGTAGGAGGCAGGTGGGGGGGGGGCTGCAGCCCCCCACCAAAAATATTTTGTGAAAATTCGGGCAATATGCTAAGAATTTTTCGGGCACCTACTGAAAGAAATATTATTTGCAATGTGTTTTTCAATGCTTAAACTTTTATTATTATTATCATTATTATTGTAACAACTCCCCCAATAATTAATACCAACATGGAAGGGTAATAACACAGAAAATTACTGTATGTTATTGGCATGCGGTGTAATAATGGATGCATTACTATATGATATACACATTAACACATTGAATGTCTGCGGAGCGTGGGAAAAATTTTGGTTATATTTTTTGGGCAAGTCATTACAGCCCCCCCCCCCCCCAAATCAAATTGGGCTCCTACGTCTGTGCATGCAACCAATGAGAATCTTGGGAGTCAAAATTTCCGTTAGCGCTAGCTGGTCTTGTGTAAATGGATGCTTCTGTAAAGTATTTTAAGCATAGTTTTCAAGTTGAATATAGACTGATATAACTAATTCTTAAATCACGTTCTGGTCGATTCATGAAGCATTTAAACCTGTTTTTTTTCACAAATCTGGTTTGCTTTCCAGGTTCTGCAGGCACCATTTACTTTTTGGTCGACTTACTTCACCCCTCGAAAGCTAAGTTTCCTTGCTTGTATATTTAAACTCAAAATAACGGGCCACGTCGATCGAGAATGCACTTTCTCATCACAATGTGGCTATAATCATTGTTAAGCTTGAGGAATTCTTCACCGATGTGTTATGTCTCGCTGTTGAGATGACACCTATGACCCTATTGGTCGGAAGTCAGCTCCAAGAAAGCAAACCATGCAATGCAATCTCGAGATACATCTCGGGATACGTCAAGTGTCTGTTAGATGAATGCAGCCATCTGTGGTGTGATGGAAGGAAACTACTTCCATGTCAGCGACGAGTGGAATAATTTACGATAGCAGTTTGCCGACGAGATGCCATGTATAAGTAGAATGTTCAGGGACAAGCCTGGTGTAATAAAAATATCACGGAACTTTGCAAAAATTGCGGTATAGGCTCCAGTTTGCATATGCTACAGTGTGTTAGGATAATAGTTTTTGTCCCAAGGTACAAAAGAAATCACGGATATTCCCAGAATTCGCGAAAAAGCTCATGCCTGAAAGTTACAGACATTAATAAGTTCACTGATTAGTAATAGAGGAGAAGGGTCCTCGCTGACTGGATGACACCTGTAAGTTAAGCTTTTTGATAAGTTTTGTAATCACTGTCAACTTTGTGGCAATAGCTTGCTGATTGGATGACACTTTCACTAGAAACTAGTGAGCCCTGAGAAGGGACGTCAATCACTATCGAGCTTGGGCAGAAGTTCACTGCCTGGATGTCACTCGAAAGTAGAAAGTTAGCTTGCTTGAGAAGTTTGTATTTACTGTCAAGTTTGTGGCAATAGCTTGTTGATTGGATGACACTTTCAAGCAAACATGAGCCTGAGAAGACATCAATCGCTGTCAAGCTATGCCAGAAGCTTGCTGACTGAATGTCACCTGTAATTAGAAAGTTAGCTTGTTTGAGAAGTTTATAATCACTGTAAAAGTTGCGGCAGTAGCTTGTTGATTGGATGAGTTTCAAACAAACGTGAGCTTGAGAAGACATCAATCGCTGTCGAGCCATGGCAGAAGTTCGCTGACTGGATGTCACCTGTAAGTAGAAAGCTTGAGAAGTCTGTTATCGCTATCGAGTTTTGGCAGTAGTTTCCTGATTGGATGGCACTTTAAAGCAGAAAGTTAGCTTGAAAGAAAACAATCATGTCACAGCAACAATCATGTCATTAATGGGCTATAGTGATAGAACTCCATGAAGATGATAATAGAGAGATATGCTGGAGTAATATGCTGGTTAGTTTCCTACCGCTATAGTTTGTGAGTTAGTTCGTCCACCGACTGTGTTTGTTCTTCATTCATTGCTTACCAATGTAATGAATAGCCCGGAAATTACAAAGACACCTTTTTGCAGCCAAAGAAACACCAAAAAAAGAACACCGTAGCATTGTGTGGGGATGTTGTTACATTTTATTCATTTCGGGGGAATACAACTTTTTAACAAAATGCCACAGGATTTAACTTACTTTAAGTCTGTGAAGTTCACACAAAAACCTAAGAGGGATGTACAGTGTTACACCTGCTGTCATCATTTAAAACTGGGCTTATAAGCTACTTCAACATTTATTTTGAAATTGAGTGGAATTTTGCATTAAGACTACAAGTGGCAAAATATTTGACTAAAATTCCATTTATACTCATGACAAATTAAAAAACAAAAATATCTTTCCTTTTTTTGTAGTTGAAATAAATAGTTAAAGAGAAACATGATATGAAGTACTGTAAATACCTTTATGAGAGAGAACAAGATTTTATGGCATAAAAAGGAGCGAGAATTTTTCACTGCAATGATCTTAGGTACCATTTAATCGTGCTTTGCCAAATGTGTTGCGGCGATTACTGTTTCACTTACGTTAGGCTGCTCATTGTTGTGCGAAATGTTC
>TCONS_00033518	evm.TU.Chr20.423
CAACAACTGAATTGTGAGAATTAGACTTGATCAAGCATTATACGCAGCGCTATATCATACCCGCACAGTAGCGTTTAAATAGGACTGGCTACCAACATCAGAGAGGATCAAGGTATCGCAAAGAACTCCCAGAGAAAGATCCAAACCTGGGAAGTGGGATTCGATATGAAGAAACAGAGGACATCGCATGATCCATTCATGGAAGAGAGATCATTTCAAAATAGGTTTCCTGATTATACTGATGAGAAAGAAGAAGAAGAATGTCTTCTGGAAGAAGATGGAAAGCTGAATGGTGTTCTTACAACAAGAATCAATGATGTGGTTGAGAAGTTACTAAAGGCTTTAGAAGATGCTCTACGAAGCTCACCAGAAATTGCCGAAGATACGTCAGTTTATACTGGCATAACAGGAATCTCACTTCTGTACTTGCACTTGTATGAAGTCTATAAGAAGGAAGATTACTTGAAAAGAGCCAAGGAACTCATTCATCAGTCTTTGAAGAAACTAAGAGGCAGGAAAAGTACCTTTCTATTAGGTGACGGAGGTCAGTTGGCAATAGCTGCCGTGGTTTATGATAAACTGGGTCAGAAGAAGAAATCAAGAGAATATGTGACAAGGCTCAAATCAATGAAAGAGTCTATCTTAGAGGACATACCAAATGAGCTGATGAATGGAAGAACTGGATATCTATATGCTCTGATGTTTATCAGATCTTACCTTGGTGTGGAAGAGATATCAGATGATATACCCGATGAGACTGCTGCACTGGTCCTTGAGCTAGGTCGGAAGTTTGCCACCAAGAAGGGAATCTCTTCGCCACTGATGTATGAATGGCACAGTAAGCTATATCTAGGAGCCTGTCACGGTCTATCTGGGATACTGACTTTGCTCTTACAGTGTCCATTGAAATCTGTTCAGACCCACATGAAAGATCTGATACAACCTAGTGTGGACTACGTACAGAGCCTTCAGTTCCCATCGAGAAATTACCCATCATCCATCGGTAATGATGTCGACCGTCTTGTCCATTGGTGCCATGGTGCTCCAGGAATCATACACATGCTTATTCTTGCCTACAAGGAGTTTAAAGAAGAGAAATACTTGGACTCCGCCAGGAGATGCAGCGACGTCATTTGGAAGTACGGTCTCTTGAAGAAAGGATACGGTCTTTGCCACGGACCGGCAGGCAATGCGTATGCATTCCTGGCGCTGTACCAAGCCACAAACGATCAGAAACAACTTTACCGGGCTTGCAAGTTTGCTGAATGGTGTTTGGACTTTGGTACACATGGCTGCTCGGTACCGTCAAGACCACATTCATTGTTTGAAGGTTCTGCAGGCACCATTTACTTTTTGGTCGACTTACTTCACCCCTCGAAAGCTAAGTTTCCTTGCTTGTATATTTAAACTCAAAATAACGGGCCACGTCGATCGAGAATGCACTTTCTCATCACAATGTGGCTATAATCATTGTTAAGCTTGAGGAATTCTTCACCGATGTGTTATGTCTCGCTGTTGAGATGACACCTATGACCCTATTGGTCGGAAGTCAGCTCCAAGAAAGCAAACCATGCAATGCAATCTCGAGATACATCTCGGGATACGTCAAGTGTCTGTTAGATGAATGCAGCCATCTGTGGTGTGATGGAAGGAAACTACTTCCATGTCAGCGACGAGTGGAATAATTTACGATAGCAGTTTGCCGACGAGATGCCATGTATAAGTAGAATGTTCAGGGACAAGCCTGGTGTAATAAAAATATCACGGAACTTTGCAAAAATTGCGGTATAGGCTCCAGTTTGCATATGCTACAGTGTGTTAGGATAATAGTTTTTGTCCCAAGGTACAAAAGAAATCACGGATATTCCCAGAATTCGCGAAAAAGCTCATGCCTGAAAGTTACAGACCTTGCTTGAGAAGTTTGTATTTACTGTCAAGTTTGTGGCAATAGCTTGTTGATTGGATGACACTTTCAAGCAAACGTGAGCTTGAGAAGACATCAATCGCTGTCGAGCCATGGCAGAAGTTCGCTGACTGGATGTCACCTGTAAGTAGAAAGCTTGAGAAGTCTGTTATCGCTATCGAGTTTTGGCAGTAGTTTCCTGATTGGATGGCACTTTAAAGCAGAAAGTTAGCTTGAAAGAAAACAATCATGTCACAGCAACAATCATGTCATTAATGGGCTATAGTGATAGAACTCCATGAAGATGATAATAGAGAGATATGCTGGAGTAATATGCTGGTTAGTTTCCTACCGCTATAGTTTGTGAGTTAGTTCGTCCACCGACTGTGTTTGTTCTTCATTCATTGCTTACCAATGTAATGAATAGCCCGGAAATTACAAAGACACCTTTTTGCAGCCAAAGAAACACCAAAAAAAGAACACCGTAGCATTGTGTGGGGATGTTGTTACATTTTATTCATTTCGGGGGAATACAACTTTTTAACAAAATGCCACAGGATTTAACTTACTTTAAGTCTGTGAAGTTCACACAAAAACCTAAGAGGGATGTACAGTGTTACACCTGCTGTCATCATTTAAAACTGGGCTTATAAGCTACTTCAACATTTATTTTGAAATTGAGTGGAATTTTGCATTAAGACTACAAGTGGCAAAATATTTGACTAAAATTCCATTTATACTCATGACAAATTAAAAAACAAAAATATCTTTCCTTTTTTTGTAGTTGAAATAAATAGTTAAAGAGAAACATGATATGAAGTACTGTAAATACCTTTATGAGAGAGAACAAGATTTTATGGCATAAAAAGGAGCGAGAATTTTTCACTGCAATGATCTTAGGTACCATTTAATCGTGCTTTGCCAAATGTGTTGCGGCGATTACTGTTTCACTTACGTTAGGCTGCTCATTGTTGTGCGAAATGTTCTATGATAAAATATATCTTATTACCAAAAAGTTTATCGTTTGGAGTTATGTTTTTTTTTTGGCGCAGGGAACTGTCAGTGTTGTTGATTAATTTTTGTGTGTCCACATTTGAAGAGAAAACAGATGACCACATCTAAAATGTGACAAGTTATTGTGTTACTATACATTAAATAAATGGGGTGTGGGCATGGGTGGTGTGAAGGCATCAAGTTGTACGAGCATTGAGCAAAAAAAATAATTAAATAACCACTGGAGATTTTGAATAATTTATATCACTGGTTGGTAACTGAGTAGAACTATTAAAAAGAGGAGTTCCATGTATTTTTTCTCAAAGTAATTCAGGATGTTTACGAAACGGTAGATTTGATCATTTAG
>TCONS_00033519	evm.TU.Chr20.423
CTGGCTACCAACATCAGAGAGGATCAAGGTATCGCAAAGAACTCCCAGAGAAAGATCCAAACCTGGGAAGTGGGATTCGATATGAAGAAACAGAGGACATCGCATGATCCATTCATGGAAGAGAGATCATTTCAAAATAGGTTTCCTGATTATACTGATGAGAAAGAAGAAGAAGAATGTCTTCTGGAAGAAGATGGAAAGCTGAATGGTGTTCTTACAACAAGAATCAATGATGTGGTTGAGAAGTTACTAAAGGCTTTAGAAGATGCTCTACGAAGCTCACCAGAAATTGCCGAAGATACGTCAGTTTATACTGGCATAACAGGAATCTCACTTCTGTACTTGCACTTGTATGAAGTCTATAAGAAGGAAGATTACTTGAAAAGAGCCAAGGAACTCATTCATCAGTCTTTGAAGAAACTAAGAGGCAGGAAAAGTACCTTTCTATTAGGTGACGGAGGTCAGTTGGCAATAGCTGCCGTGGTTTATGATAAACTGGGTCAGAAGAAGAAATCAAGAGAATATGTGACAAGGCTCAAATCAATGAAAGAGTCTATCTTAGAGGACATACCAAATGAGCTGATGAATGGAAGAACTGGATATCTATATGCTCTGATGTTTATCAGATCTTACCTTGGTGTGGAAGAGATATCAGATGATATACCCGATGAGACTGCTGCACTGGTCCTTGAGCTAGGTCGGAAGTTTGCCACCAAGAAGGGAATCTCTTCGCCACTGATGTATGAATGGCACAGTAAGCTATATCTAGGAGCCTGTCACGGTCTATCTGGGATACTGACTTTGCTCTTACAGTGTCCATTGAAATCTGTTCAGACCCACATGAAAGATCTGATACAACCTAGTGTGGACTACGTACAGAGCCTTCAGTTCCCATCGAGAAATTACCCATCATCCATCGGTAATGATGTCGACCGTCTTGTCCATTGGTGCCATGGTGCTCCAGGAATCATACACATGCTTATTCTTGCCTACAAGGAGTTTAAAGAAGAGAAATACTTGGACTCCGCCAGGAGATGCAGCGACGTCATTTGGAAGTACGGTCTCTTGAAGAAAGGATACGGTCTTTGCCACGGACCGGCAGGCAATGCGTATGCATTCCTGGCGCTGTACCAAGCCACAAACGATCAGAAACAACTTTACCGGGCTTGCAAGTTTGCTGAATGGTGTTTGGACTTTGGTACACATGGCTGCTCGGTACCGTCAAGACCACATTCATTGTTTGAAGGTTCTGCAGGCACCATTTACTTTTTGGTCGACTTACTTCACCCCTCGAAAGCTAAGTTTCCTTGCTTGTATATTTAAACTCAAAATAACGGGCCACGTCGATCGAGAATGCACTTTCTCATCACAATGTGGCTATAATCATTGTTAAGCTTGAGGAATTCTTCACCGATGTGTTATGTCTCGCTGTTGAGATGACACCTATGACCCTATTGGTCGGAAGTCAGCTCCAAGAAAGCAAACCATGCAATGCAATCTCGAGATACATCTCGGGATACGTCAAGTGTCTGTTAGATGAATGCAGCCATCTGTGGTGTGATGGAAGGAAACTACTTCCATGTCAGCGACGAGTGGAATAATTTACGATAGCAGTTTGCCGACGAGATGCCATGTATAAGTAGAATGTTCAGGGACAAGCCTGGTGTAATAAAAATATCACGGAACTTTGCAAAAATTGCGGTATAGGCTCCAGTTTGCATATGCTACAGTGTGTTAGGATAATAGTTTTTGTCCCAAGGTACAAAAGAAATCACGGATATTCCCAGAATTCGCGAAAAAGCTCATGCCTGAAAGTTACAGACATTAATAAGTTCACTGATTAGTAATAGAGGAGAAGGGTCCTCGCTGACTGGATGACACCTGTAAGTTAAGCTTTTTGATAAGTTTTGTAATCACTGTCAACTTTGTGGCAATAGCTTGCTGATTGGATGACACTTTCACTAGAAACTAGTGAGCCCTGAGAAGGGACGTCAATCACTATCGAGCTTGGGCAGAAGTTCACTGCCTGGATGTCACTCGAAAGTAGAAAGTTAGCTTGCTTGAGAAGTTTGTATTTACTGTCAAGTTTGTGGCAATAGCTTGTTGATTGGATGACACTTTCAAGCAAACGTGAGCTTGAGAAGACATCAATCGCTGTCGAGCCATGGCAGAAGTTCGCTGACTGGATGTCACCTGTAAGTAGAAAGCTTGAGAAGTCTGTTATCGCTATCGAGTTTTGGCAGTAGTTTCCTGATTGGATGGCACTTTAAAGCAGAAAGTTAGCTTGAAAGAAAACAATCATGTCACAGCAACAATCATGTCATTAATGGGCTATAGTGATAGAACTCCATGAAGATGATAATAGAGAGATATGCTGGAGTAATATGCTGGTTAGTTTCCTACCGCTATAGTTTGTGAGTTAGTTCGTCCACCGACTGTGTTTGTTCTTCATTCATTGCTTACCAATGTAATGAATAGCCCGGAAATTACAAAGACACCTTTTTGCAGCCAAAGAAACACCAAAAAAAGAACACCGTAGCATTGTGTGGGGATGTTGTTACATTTTATTCATTTCGGGGGAATACAACTTTTTAACAAAATGCCACAGGATTTAACTTACTTTAAGTCTGTGAAGTTCACACAAAAACCTAAGAGGGATGTACAGTGTTACACCTGCTGTCATCATTTAAAACTGGGCTTATAAGCTACTTCAACATTTATTTTGAAATTGAGTGGAATTTTGCATTAAGACTACAAGTGGCAAAATATTTGACTAAAATTCCATTTATACTCATGACAAATTAAAAAACAAAAATATCTTTCCTTTTTTTGTAGTTGAAATAAATAGTTAAAGAGAAACATGATATGAAGTACTGTAAATACCTTTATGAGAGAGAACAAGATTTTATGGCATAAAAAGGAGCGAGAATTTTTCACTGCAATGATCTTAGGTACCATTTAATCGTGCTTTGCCAAATGTGTTGCGGCGATTACTGTTTCACTTACGTTAGGCTGCTCATTGTTGTGCGAAATGTTCTATGATAAAATATATCTTATTACCAAAAAGTTTATCGTTTGGAGTTATGTTTTTTTTTTGGCGCAGGGAACTGTCAGTGTTGTTGATTAATTTTTGTGTGTCCACATTTGAAGAGAAAACAGATGACCACATCTAAAATGTGACAAGTTATTGTGTTACTATACATTAAATAAATGGGGTGTGGGCATGGGTGGTGTGAAGGCATCAAGTTGTACGAGCATTGAGCAAAAAAAATAATTAAATAACCACTGGAGATTTTGAATAATTTATATCACTGGTTGGTAACTGAGTAGAACTATTAAAAAGAGGAGTTCCATGTATTTTTTCTCAAAGTAATTCAGGATGTTTACGAAACGGTAGATTTGATCATTTAG
>TCONS_00033520	evm.TU.Chr20.423
CCAACATCAGAGAGGATCAAGGTATCGCAAAGAACTCCCAGAGAAAGATCCAAACCTGGGAAGTGGGATTCGATATGAAGAAACAGAGGACATCGCATGATCCATTCATGGAAGAGAGATCATTTCAAAATAGGTTTCCTGATTATACTGATGAGAAAGAAGAAGAAGAATGTCTTCTGGAAGAAGATGGAAAGCTGAATGGTGTTCTTACAACAAGAATCAATGATGTGGTTGAGAAGTTACTAAAGGCTTTAGAAGATGCTCTACGAAGCTCACCAGAAATTGCCGAAGATACGTCAGTTTATACTGGCATAACAGGAATCTCACTTCTGTACTTGCACTTGTATGAAGTCTATAAGAAGGAAGATTACTTGAAAAGAGCCAAGGAACTCATTCATCAGTCTTTGAAGAAACTAAGAGGCAGGAAAAGTACCTTTCTATTAGGTGACGGAGGTCAGTTGGCAATAGCTGCCGTGGTTTATGATAAACTGGGTCAGAAGAAGAAATCAAGAGAATATGTGACAAGGCTCAAATCAATGAAAGAGTCTATCTTAGAGGACATACCAAATGAGCTGATGAATGGAAGAACTGGATATCTATATGCTCTGATGTTTATCAGATCTTACCTTGGTGTGGAAGAGATATCAGATGATATACCCGATGAGGTAAGGGCAATGTTACCTTGGTGATGCAACTAGTAAGAGATGGTTAAAGAATAAATTTAATGGCCAAGACATTGTTTACTTTGGTGATGCAACCAGTAAGAGATGGTTAAAGAATAAATTTAATGGCCAAGATATTGTTTACTTTGGTGTGGAAGAGATATCAGATGATATACCTGATGAGGTTAGGACATTGTTACCTTGGTGATGCAACTAGTAAGAGATGGTTAAAGAATAAATTTAATGGCCAAGACATTGTTTACTTTGGTGATGCAACCAGTAAGAGATGGTTAAAGAATAAATTTAATGGCCAAGATATTGTTTACTTTGGTGTGGAAGAGATATCAGATGATATACCTGATGAGGTTAGGACATTGTTACCTTGGTGATGCAACTAGTAAGAGATGGTTAAAGAATAAATTTAATGGCCAAGACATTGTTTACTTTGGTGATGCAACCAGTAAGAGATGGTTAAAGAATAAATTTAATGGCCAAGATATTGTTTACTTTGGTGTGGAAGAGATATCAGATGATATACCTGATGAGGTTAGGACATTGTTACCTTGGTGATGCAACTAGTAAGAGATGGTTAAAGAATAAATTTAATGGCCAAGACATTGTTTACTTTGGTGATGCAACCAGTAAGAGATGGTTAAAGAATAAATTTAATGGCCAAGATATTGTTACCTTGGTGATGCAACCAGTAAGAGATGGTTAAATAATGAATTTAATGGCCAAGATATTGTTACCTTGGTGATGCAACTAGTAAGAGATGGTTAAAGAATGAATTTAATGGCCAAGATATTGTTCACTTTGGTGTAGAATATTTGATGATATACCTGATGAGGTAAGGATATGTTACCTTGGTGATGCAACTAGTAAGAGATGGTTCAAGAATAAATTTAATGGCCAAGATATTGTTGCCTTGGTGATGCAACTAGTAAGAGATGGTTAAAGAATGAATTTAATGGCCAAGATATTGTTTACTTTGGTGTAGAAGAAATGTCTGATGAAATACCTGATGAGGTAAGGACATTGTTTACTTTGGTGATGCAACCTGTAAGAGATGGTTAAAGAATAAATTTAATGGCCAAGATATAGTTACCTTGGTGATGCAACCAGTAAGAGATGGTTAAATAATGAATTTATTGGCCAAAATTTTGTTACCTTGGTGATGCAACTAGTAAGAGATGGTTAAAGAATAAATTTAATGGCCAAGATATTGTTACCTTGGTGATGCAACCAGTAAGAGATGGTTAAATAATGAATTTATTGGCCAAGATATTGTTACCTTGGTGATGCAACTAGTAAGAGATGGTTAAAGAATAAATTCAATGGCCAAGATATTGTTTACTTTGGTGTAGAAGATATGTCAGATGATATACCTGATGAGGTAATGACATTGTTACCTTGGTGATGCAACTAGTAAGAGATGGTTAAAGAATATATTTAAAGGCCAAGATATAGTTTACTTTGGTGTAGAATATCTGATGATATACCTGATGAGGTAAGGACATTGTTACCTTGGTGATGCAACTAGTAAGAGTTAGTTGAAGGAAAAATAGGCCAAGATATTGTTAGCCTTGTCAGAAATATGTCAGAATGATGTACCTTGTGAGGTAAGGCCATCTTTACCTTTGTGGATGCAACCAGTGAAAGATGGTTCAGTAATAAATGGGCAAAATATTGTATATCTTGGTGTAGAAGAAAATTCAGATGATAAATATACCTGATGATGTAATGCCATCGTTACATTCCTGCTACTTCTAATCATTAAAGAATAAAAGGAAAAAAGTTGAAGATAAGAAGGGCAGTTGTTCATTTTTATGAAGTATTATAGTCATGATCAGAATTTTTGACATGTTTTAGACTGCTGCACTGGTCCTTGAGCTAGGTCGGAAGTTTGCCACCAAGAAGGGAATCTCTTCGCCACTGATGTATGAATGGCACAGTAAGCTATATCTAGGAGCCTGTCACGGTCTATCTGGGATACTGACTTTGCTCTTACAGGTGAGTCCTTGTCTCTGTTTGTCTCACGATAACAGCCAATTATGATATTCATACGTGTAGAAACTTTATTATGACAATAAATTTGTGTAAAATCTTGGACAAAGAGTCCTTTAGGACAAAATTGGCATCTTTTTTGTATAAATAACTTTACATCACTTTATTGGTTTCAATTTTTAGTGAAGAGTGTCCTTTAATTGCTGCAGTAGTACAATAACATGAAGGTTGATTATGGTCTGTTAATAGGTACTTCGATAACGACTAATAAGTTTAATTGTAATGTAGAGACTGGTTAAGACGGACACAAGTATCCTTGTTCAATTGACCAACGATTCCAGTTGTAGGAACTCCATTGACAGGCTATTAAGTCAGGGACACCATAGGAAGGACATAGTGTCCATTTATTCAAATTCCCTTACTGGGACCATAGTGCTGCTAATAGGGATCCTGTATATGGGACACATTGAAGGGACATAGTGTCCTTTTATTCAGATTCCCTTACTGGGACCATAGTACTGCTAATAGGGACCCTGTATATGGGACACATTGAAGGGATATATTGTCTTTTTATTCAGATTCCCTTACTGGGACCATAGTACTGCTAAAAGGGACCCTGTATATGGGACACATTGGAGGGACATAGTGTCCTTTTATGCAGATACCCTTACTGGGACCATAGTACTGCTAAAAGGGACCCTGTATATGGGACACATTGGAGGGACGTAGTGTCCTTTTATTCAGATTCCCTTACTGGGACCATATACAGTTGCTTATAGGTACCATGCATACGGGCAATAGATGTAGTCTAAGGTAAAGTGGAAGTTAAATTGTGTACCAGACGATGTACACAAAGTAGTGTGCTTATTTCGAACGATCTATTCATAAGCAGAAAATCAGTTGCAGCAAAGTAAGATAAAGAAAGATAGTATATACTTTGAAGTGGCATTAATATCTAATCTAACAAATACAACGTAGGTTGGGGTTCAATATGAGGTAGGAAAATAAATTTGACAGGGACATCCCCCTCCCCTTTCCCTACAATTTCCCTTCTTTTAATCAGCCAAATTTGTGATCACACTTTTGTCAGCATCAGTTGTAAGTAGCAGAGGTGAAGATGCTGGCCAGGTCCATTTCAAGTTCTTGAATTGAAAATATGGTATTTCAGTGTTACAAATAAATTGACACATGCTACATAGAGTTGGCTATTTGAAAGATATATATTACAGAGACAGATTGTAAATGTTTATACGTGTTTATGAACATCTTTTTTTGGTAGTGTCCATTGAAATCTGTTCAGACCCACATGAAAGATCTGATACAACCTAGTGTGGACTACGTACAGAGCCTTCAGTTCCCATCGAGAAATTACCCATCATCCATCGGTAATGATGTCGACCGTCTTGTCCATTGGTGCCATGGTGCTCCAGGAATCATACACATGCTTATTCTTGCCTACAAGGTGAGTCAAATAACATTAAGTACCAACCATCGGTCCTGGTTCCATCATTTAGCTTTAATACAGCCTGTGCCATACTACCATAGAAAGACAAAACTTGGCTTTCCTGTGATGGAAAGATGGATGCACGCACTCTTGCAATGCCTGACCTGTGAAGTATTTATCATACACATGCTTATTCTTGCCTACAAGGTGAGTCAAATAACATTAAGTACCAACCATCAGTCCTGGTTCCATCGTTTAAGCTTTAATACAGCCTGTGCCATACCGTTCCATAGAAAGACAAAACTTGGCCTTTCCTAGTTTTCTGTGATGGATGGATGGATGCACGCACTCTTGCGATGCCTCGTGACCTGTGAAGTATTTATCTCTCGTTTGTCTACTTATAAGTTGTTTTTTTTTCTTTTCCGGTTTATTCTTGATTTCTTCGTAAAAAGGAGTTTAAAGAAGAGAAATACTTGGACTCCGCCAGGAGATGCAGCGACGTCATTTGGAAGTACGGTCTCTTGAAGAAAGGATACGGTCTTTGCCACGGACCGGCAGGCAATGCGTATGCATTCCTGGCGCTGTACCAAGCCACAAACGATCAGAAACAACTTTACCGGGCTTGCAAGTTTGCTGAATGGTGTTTGGACTTTGGTACACATGGCTGCTCGGTACCGTCAAGACCACATTCATTGTTTGAAGGTTCTGCAGGCACCATTTACTTTTTGGTCGACTTACTTCACCCCTCGAAAGCTAAGTTTCCTTGCTTGTATATTTAAACTCAAAATAACGGGCCACGTCGATCGAGAATGCACTTTCTCATCACAATGTGGCTATAATCATTGTTAAGCTTGAGGAATTCTTCACCGATGTGTTATGTCTCGCTGTTGAGATGACACCTATGACCCTATTGGTCGGAAGTCAGCTCCAAGAAAGCAAACCATGCAATGCAATCTCGAGATACATCTCGGGATACGTCAAGTGTCTGTTAGATGAATGCAGCCATCTGTGGTGTGATGGAAGGAAACTACTTCCATGTCAGCGACGAGTGGAATAATTTACGATAGCAGTTTGCCGACGAGATGCCATGTATAAGTAGAATGTTCAGGGACAAGCCTGGTGTAATAAAAATATCACGGAACTTTGCAAAAATTGCGGTATAGGCTCCAGTTTGCATATGCTACAGTGTGTTAGGATAATAGTTTTTGTCCCAAGGTACAAAAGAAATCACGGATATTCCCAGAATTCGCGAAAAAGCTCATGCCTGAAAGTTACAGACATTAATAAGTTCACTGATTAGTAATAGAGGAGAAGGGTCCTCGCTGACTGGATGACACCTGTAAGTTAAGCTTTTTGATAAGTTTTGTAATCACTGTCAACTTTGTGGCAATAGCTTGCTGATTGGATGACACTTTCACTAGAAACTAGTGAGCCCTGAGAAGGGACGTCAATCACTATCGAGCTTGGGCAGAAGTTCACTGCCTGGATGTCACTCGAAAGTAGAAAGTTAGCTTGCTTGAGAAGTTTGTATTTACTGTCAAGTTTGTGGCAATAGCTTGTTGATTGGATGACACTTTCAAGCAAACGTGAGCTTGAGAAGACATCAATCGCTGTCGAGCCATGGCAGAAGTTCGCTGACTGGATGTCACCTGTAAGTAGAAAGCTTGAGAAGTCTGTTATCGCTATCGAGTTTTGGCAGTAGTTTCCTGATTGGATGGCACTTTAAAGCAGAAAGTTAGCTTGAAAGAAAACAATCATGTCACAGCAACAATCATGTCATTAATGGGCTATAGTGATAGAACTCCATGAAGATGATAATAGAGAGATATGCTGGAGTAATATGCTGGTTAGTTTCCTACCGCTATAGTTTGTGAGTTAGTTCGTCCACCGACTGTGTTTGTTCTTCATTCATTGCTTACCAATGTAATGAATAGCCCGGAAATTACAAAGACACCTTTTTGCAGCCAAAGAAACACCAAAAAAAGAACACCGTAGCATTGTGTGGGGATGTTGTTACATTTTATTCATTTCGGGGGAATACAACTTTTTAACAAAATGCCACAGGATTTAACTTACTTTAAGTCTGTGAAGTTCACACAAAAACCTAAGAGGGATGTACAGTGTTACACCTGCTGTCATCATTTAAAACTGGGCTTATAAGCTACTTCAACATTTATTTTGAAATTGAGTGGAATTTTGCATTAAGACTACAAGTGGCAAAATATTTGACTAAAATTCCATTTATACTCATGACAAATTAAAAAACAAAAATATCTTTCCTTTTTTTGTAGTTGAAATAAATAGTTAAAGAGAAACATGATATGAAGTACTGTAAATACCTTTATGAGAGAGAACAAGATTTTATGGCATAAAAAGGAGCGAGAATTTTTCACTGCAATGATCTTAGGTACCATTTAATCGTGCTTTGCCAAATGTGTTGCGGCGATTACTGTTTCACTTACGTTAGGCTGCTCATTGTTGTGCGAAATGTTCTATGATAAAATATATCTTATTACCAAAAAGTTTATCGTTTGGAGTTATGTTTTTTTTTTGGCGCAGGGAACTGTCAGTGTTGTTGATTAATTTTTGTGTGTCCACATTTGAAGAGAAAACAGATGACCACATCTAAAATGTGACAAGTTATTGTGTTACTATACATTAAATAAATGGGGTGTGGGCATGGGTGGTGTGAAGGCATCAAGTTGTACGAGCATTGAGCAAAAAAAATAATTAAATAACCACTGGAGATTTTGAATAATTTATATCACTGGTTGGTAACTGAGTAGAACTATTAAAAAGAGGAGTTCCATGTATTTTTTCTCAAAGTAATTCAGGATGTTTACGAAACGGTAGATTTGATCATTTAG
>TCONS_00033522	evm.TU.Chr20.423
CAGAGAAAGATCCAAACCTGGGAAGTGGGATTCGATATGAAGAAACAGAGGACATCGCATGATCCATTCATGGAAGAGAGATCATTTCAAAATAGGTTTCCTGATTATACTGATGAGAAAGAAGAAGAAGAATGTCTTCTGGAAGAAGATGGAAAGGTGACATCAGTAGACATGATAAAGTATGGTAACAATCATCAGACAAAAACATATATATATATTTATTATAGGTCTGCTCTGGCCGATAAGCCTGTACAGTAACTGTTCAATGTGTGCTTTAAAATCCAGGGAAATACCAGAGAAAACTTGGGTTTATAGCCCACATTCACCAGACATTTGAAAAAGGAATTTATCAACTCCTACTAGTATTATATATCTATTCACGTATCCATATCAGCATCATTAGGATATTATTACTGTATATTTAATCCTTCCGTATATACTGTATGATTTATATTTGTACATTTTTCTTTTCTTTTCTCCCAGGGAGTCTCCAACCTTGTTAAGTCTTTTTAAGACCTTATAGGAGACTTAAATTCCCATTGTACACAATTGGCAATAAAACAAATAAATGAATTAAATAGCCAGTTGATTTTTATAAACTTGAATTTTGTTTAGCGAGTAGCTAAATTTCTAGGCGTCTATAATAATATTTTTATTTGCACTCTTCGAGGGTTTTATGTTATATGCCTACTGTACTTTTTTACTTCATGATGGAAATTTTAGCAGCAAGTAAAAAGTAACAGTTTTAGGTTGGTACCACCGTGATTTTGACAAAAAGCAAGGTAAAATGCATTTTAGAGCAATCTTGTCCGATTCTTTATTTAATTTAGCTGAATGGTGTTCTTACAACAAGAATCAATGATGTGGTTGAGAAGTTACTAAAGGCTTTAGAAGATGCTCTACGAAGCTCACCAGAAATTGCCGAAGATACGTCAGTTTATACTGGCATAACAGGAATCTCACTTCTGTACTTGCACTTGTATGAAGTCTATAAGAAGGAAGATTACTTGAAAAGAGCCAAGGAACTCATTCATCAGTCTTTGAAGAAACTAAGAGGCAGGAAAAGTACCTTTCTATTAGGTGACGGAGGTCAGTTGGCAATAGCTGCCGTGGTTTATGATAAACTGGGTCAGAAGAAGAAATCAAGAGAATATGTGACAAGGCTCAAATCAATGAAAGAGTCTATCTTAGAGGACATACCAAATGAGCTGATGAATGGAAGAACTGGATATCTATATGCTCTGATGTTTATCAGATCTTACCTTGGTGTGGAAGAGATATCAGATGATATACCCGATGAGACTGCTGCACTGGTCCTTGAGCTAGGTCGGAAGTTTGCCACCAAGAAGGGAATCTCTTCGCCACTGATGTATGAATGGCACAGTAAGCTATATCTAGGAGCCTGTCACGGTCTATCTGGGATACTGACTTTGCTCTTACAGTGTCCATTGAAATCTGTTCAGACCCACATGAAAGATCTGATACAACCTAGTGTGGACTACGTACAGAGCCTTCAGTTCCCATCGAGAAATTACCCATCATCCATCGGTAATGATGTCGACCGTCTTGTCCATTGGTGCCATGGTGCTCCAGGAATCATACACATGCTTATTCTTGCCTACAAGGAGTTTAAAGAAGAGAAATACTTGGACTCCGCCAGGAGATGCAGCGACGTCATTTGGAAGTACGGTCTCTTGAAGAAAGGATACGGTCTTTGCCACGGACCGGCAGGCAATGCGTATGCATTCCTGGCGCTGTACCAAGCCACAAACGATCAGAAACAACTTTACCGGGCTTGCAAGTTTGCTGAATGGTGTTTGGACTTTGGTACACATGGCTGCTCGGTACCGTCAAGACCACATTCATTGTTTGAAGGTTCTGCAGGCACCATTTACTTTTTGGTCGACTTACTTCACCCCTCGAAAGCTAAGTTTCCTTGCTTGTATATTTAAACTCAAAATAACGGGCCACGTCGATCGAGAATGCACTTTCTCATCACAATGTGGCTATAATCATTGTTAAGCTTGAGGAATTCTTCACCGATGTGTTATGTCTCGCTGTTGAGATGACACCTATGACCCTATTGGTCGGAAGTCAGCTCCAAGAAAGCAAACCATGCAATGCAATCTCGAGATACATCTCGGGATACGTCAAGTGTCTGTTAGATGAATGCAGCCATCTGTGGTGTGATGGAAGGAAACTACTTCCATGTCAGCGACGAGTGGAATAATTTACGATAGCAGTTTGCCGACGAGATGCCATGTATAAGTAGAATGTTCAGGGACAAGCCTGGTGTAATAAAAATATCACGGAACTTTGCAAAAATTGCGGTATAGGCTCCAGTTTGCATATGCTACAGTGTGTTAGGATAATAGTTTTTGTCCCAAGGTACAAAAGAAATCACGGATATTCCCAGAATTCGCGAAAAAGCTCATGCCTGAAAGTTACAGACCTTGCTTGAGAAGTTTGTATTTACTGTCAAGTTTGTGGCAATAGCTTGTTGATTGGATGACACTTTCAAGCAAACGTGAGCTTGAGAAGACATCAATCGCTGTCGAGCCATGGCAGAAGTTCGCTGACTGGATGTCACCTGTAAGTAGAAAGCTTGAGAAGTCTGTTATCGCTATCGAGTTTTGGCAGTAGTTTCCTGATTGGATGGCACTTTAAAGCAGAAAGTTAGCTTGAAAGAAAACAATCATGTCACAGCAACAATCATGTCATTAATGGGCTATAGTGATAGAACTCCATGAAGATGATAATAGAGAGATATGCTGGAGTAATATGCTGGTTAGTTTCCTACCGCTATAGTTTGTGAGTTAGTTCGTCCACCGACTGTGTTTGTTCTTCATTCATTGCTTACCAATGTAATGAATAGCCCGGAAATTACAAAGACACCTTTTTGCAGCCAAAGAAACACCAAAAAAAGAACACCGTAGCATTGTGTGGGGATGTTGTTACATTTTATTCATTTCGGGGGAATACAACTTTTTAACAAAATGCCACAGGATTTAACTTACTTTAAGTCTGTGAAGTTCACACAAAAACCTAAGAGGGATGTACAGTGTTACACCTGCTGTCATCATTTAAAACTGGGCTTATAAGCTACTTCAACATTTATTTTGAAATTGAGTGGAATTTTGCATTAAGACTACAAGTGGCAAAATATTTGACTAAAATTCCATTTATACTCATGACAAATTAAAAAACAAAAATATCTTTCCTTTTTTTGTAGTTGAAATAAATAGTTAAAGAGAAACATGATATGAAGTACTGTAAATACCTTTATGAGAGAGAACAAGATTTTATGGCATAAAAAGGAGCGAGAATTTTTCACTGCAATGATCTTAGGTACCATTTAATCGTGCTTTGCCAAATGTGTTGCGGCGATTACTGTTTCACTTACGTTAGGCTGCTCATTGTTGTGCGAAATGTTCTATGATAAAATATATCTTATTACCAAAAAGTTTATCGTTTGGAGTTATGTTTTTTTTTTGGCGCAGGGAACTGTCAGTGTTGTTGATTAATTTTTGTGTGTCCACATTTGAAGAGAAAACAGATGACCACATCTAAAATGTGACAAGTTATTGTGTTACTATACATTAAATAAATGGGGTGTGGGCATGGGTGGTGTGAAGGCATCAAGTTGTACGAGCATTGAGCAAAAAAAATAATTAAATAACCACTGGAGATTTTGAATAATTTATATCACTGGTTGGTAACTGAGTAGAACTATTAAAAAGAGGAGTTCCATGTATTTTTTCTCAAAGTAATTCAGGATGTTTACGAAACGGTAGATTTGATCATTTAG
>TCONS_00033519	evm.TU.Chr20.423
ATGAAGAAACAGAGGACATCGCATGATCCATTCATGGAAGAGAGATCATTTCAAAATAGGTTTCCTGATTATACTGATGAGAAAGAAGAAGAAGAATGTCTTCTGGAAGAAGATGGAAAGCTGAATGGTGTTCTTACAACAAGAATCAATGATGTGGTTGAGAAGTTACTAAAGGCTTTAGAAGATGCTCTACGAAGCTCACCAGAAATTGCCGAAGATACGTCAGTTTATACTGGCATAACAGGAATCTCACTTCTGTACTTGCACTTGTATGAAGTCTATAAGAAGGAAGATTACTTGAAAAGAGCCAAGGAACTCATTCATCAGTCTTTGAAGAAACTAAGAGGCAGGAAAAGTACCTTTCTATTAGGTGACGGAGGTCAGTTGGCAATAGCTGCCGTGGTTTATGATAAACTGGGTCAGAAGAAGAAATCAAGAGAATATGTGACAAGGCTCAAATCAATGAAAGAGTCTATCTTAGAGGACATACCAAATGAGCTGATGAATGGAAGAACTGGATATCTATATGCTCTGATGTTTATCAGATCTTACCTTGGTGTGGAAGAGATATCAGATGATATACCCGATGAGACTGCTGCACTGGTCCTTGAGCTAGGTCGGAAGTTTGCCACCAAGAAGGGAATCTCTTCGCCACTGATGTATGAATGGCACAGTAAGCTATATCTAGGAGCCTGTCACGGTCTATCTGGGATACTGACTTTGCTCTTACAGTGTCCATTGAAATCTGTTCAGACCCACATGAAAGATCTGATACAACCTAGTGTGGACTACGTACAGAGCCTTCAGTTCCCATCGAGAAATTACCCATCATCCATCGGTAATGATGTCGACCGTCTTGTCCATTGGTGCCATGGTGCTCCAGGAATCATACACATGCTTATTCTTGCCTACAAGGAGTTTAAAGAAGAGAAATACTTGGACTCCGCCAGGAGATGCAGCGACGTCATTTGGAAGTACGGTCTCTTGAAGAAAGGATACGGTCTTTGCCACGGACCGGCAGGCAATGCGTATGCATTCCTGGCGCTGTACCAAGCCACAAACGATCAGAAACAACTTTACCGGGCTTGCAAGTTTGCTGAATGGTGTTTGGACTTTGGTACACATGGCTGCTCGGTACCGTCAAGACCACATTCATTGTTTGAAGGTTCTGCAGGCACCATTTACTTTTTGGTCGACTTACTTCACCCCTCGAAAGCTAAGTTTCCTTGCTTGTATATTTAAA
>TCONS_00033518	evm.TU.Chr20.423
ATGAAGAAACAGAGGACATCGCATGATCCATTCATGGAAGAGAGATCATTTCAAAATAGGTTTCCTGATTATACTGATGAGAAAGAAGAAGAAGAATGTCTTCTGGAAGAAGATGGAAAGCTGAATGGTGTTCTTACAACAAGAATCAATGATGTGGTTGAGAAGTTACTAAAGGCTTTAGAAGATGCTCTACGAAGCTCACCAGAAATTGCCGAAGATACGTCAGTTTATACTGGCATAACAGGAATCTCACTTCTGTACTTGCACTTGTATGAAGTCTATAAGAAGGAAGATTACTTGAAAAGAGCCAAGGAACTCATTCATCAGTCTTTGAAGAAACTAAGAGGCAGGAAAAGTACCTTTCTATTAGGTGACGGAGGTCAGTTGGCAATAGCTGCCGTGGTTTATGATAAACTGGGTCAGAAGAAGAAATCAAGAGAATATGTGACAAGGCTCAAATCAATGAAAGAGTCTATCTTAGAGGACATACCAAATGAGCTGATGAATGGAAGAACTGGATATCTATATGCTCTGATGTTTATCAGATCTTACCTTGGTGTGGAAGAGATATCAGATGATATACCCGATGAGACTGCTGCACTGGTCCTTGAGCTAGGTCGGAAGTTTGCCACCAAGAAGGGAATCTCTTCGCCACTGATGTATGAATGGCACAGTAAGCTATATCTAGGAGCCTGTCACGGTCTATCTGGGATACTGACTTTGCTCTTACAGTGTCCATTGAAATCTGTTCAGACCCACATGAAAGATCTGATACAACCTAGTGTGGACTACGTACAGAGCCTTCAGTTCCCATCGAGAAATTACCCATCATCCATCGGTAATGATGTCGACCGTCTTGTCCATTGGTGCCATGGTGCTCCAGGAATCATACACATGCTTATTCTTGCCTACAAGGAGTTTAAAGAAGAGAAATACTTGGACTCCGCCAGGAGATGCAGCGACGTCATTTGGAAGTACGGTCTCTTGAAGAAAGGATACGGTCTTTGCCACGGACCGGCAGGCAATGCGTATGCATTCCTGGCGCTGTACCAAGCCACAAACGATCAGAAACAACTTTACCGGGCTTGCAAGTTTGCTGAATGGTGTTTGGACTTTGGTACACATGGCTGCTCGGTACCGTCAAGACCACATTCATTGTTTGAAGGTTCTGCAGGCACCATTTACTTTTTGGTCGACTTACTTCACCCCTCGAAAGCTAAGTTTCCTTGCTTGTATATTTAAA
>TCONS_00033520	evm.TU.Chr20.423
ATGAAGAAACAGAGGACATCGCATGATCCATTCATGGAAGAGAGATCATTTCAAAATAGGTTTCCTGATTATACTGATGAGAAAGAAGAAGAAGAATGTCTTCTGGAAGAAGATGGAAAGCTGAATGGTGTTCTTACAACAAGAATCAATGATGTGGTTGAGAAGTTACTAAAGGCTTTAGAAGATGCTCTACGAAGCTCACCAGAAATTGCCGAAGATACGTCAGTTTATACTGGCATAACAGGAATCTCACTTCTGTACTTGCACTTGTATGAAGTCTATAAGAAGGAAGATTACTTGAAAAGAGCCAAGGAACTCATTCATCAGTCTTTGAAGAAACTAAGAGGCAGGAAAAGTACCTTTCTATTAGGTGACGGAGGTCAGTTGGCAATAGCTGCCGTGGTTTATGATAAACTGGGTCAGAAGAAGAAATCAAGAGAATATGTGACAAGGCTCAAATCAATGAAAGAGTCTATCTTAGAGGACATACCAAATGAGCTGATGAATGGAAGAACTGGATATCTATATGCTCTGATGTTTATCAGATCTTACCTTGGTGTGGAAGAGATATCAGATGATATACCCGATGAGGTAAGGGCAATGTTACCTTGGTGAT
>TCONS_00033522	evm.TU.Chr20.423
ATGAAAGAGTCTATCTTAGAGGACATACCAAATGAGCTGATGAATGGAAGAACTGGATATCTATATGCTCTGATGTTTATCAGATCTTACCTTGGTGTGGAAGAGATATCAGATGATATACCCGATGAGACTGCTGCACTGGTCCTTGAGCTAGGTCGGAAGTTTGCCACCAAGAAGGGAATCTCTTCGCCACTGATGTATGAATGGCACAGTAAGCTATATCTAGGAGCCTGTCACGGTCTATCTGGGATACTGACTTTGCTCTTACAGTGTCCATTGAAATCTGTTCAGACCCACATGAAAGATCTGATACAACCTAGTGTGGACTACGTACAGAGCCTTCAGTTCCCATCGAGAAATTACCCATCATCCATCGGTAATGATGTCGACCGTCTTGTCCATTGGTGCCATGGTGCTCCAGGAATCATACACATGCTTATTCTTGCCTACAAGGAGTTTAAAGAAGAGAAATACTTGGACTCCGCCAGGAGATGCAGCGACGTCATTTGGAAGTACGGTCTCTTGAAGAAAGGATACGGTCTTTGCCACGGACCGGCAGGCAATGCGTATGCATTCCTGGCGCTGTACCAAGCCACAAACGATCAGAAACAACTTTACCGGGCTTGCAAGTTTGCTGAATGGTGTTTGGACTTTGGTACACATGGCTGCTCGGTACCGTCAAGACCACATTCATTGTTTGAAGGTTCTGCAGGCACCATTTACTTTTTGGTCGACTTACTTCACCCCTCGAAAGCTAAGTTTCCTTGCTTGTATATTTAA
>TCONS_00033519	evm.TU.Chr20.423
MKKQRTSHDPFMEERSFQNRFPDYTDEKEEEECLLEEDGKLNGVLTTRINDVVEKLLKALEDALRSSPEIAEDTSVYTGITGISLLYLHLYEVYKKEDYLKRAKELIHQSLKKLRGRKSTFLLGDGGQLAIAAVVYDKLGQKKKSREYVTRLKSMKESILEDIPNELMNGRTGYLYALMFIRSYLGVEEISDDIPDETAALVLELGRKFATKKGISSPLMYEWHSKLYLGACHGLSGILTLLLQCPLKSVQTHMKDLIQPSVDYVQSLQFPSRNYPSSIGNDVDRLVHWCHGAPGIIHMLILAYKEFKEEKYLDSARRCSDVIWKYGLLKKGYGLCHGPAGNAYAFLALYQATNDQKQLYRACKFAEWCLDFGTHGCSVPSRPHSLFEGSAGTIYFLVDLLHPSKAKFPCLYI
>TCONS_00033518	evm.TU.Chr20.423
MKKQRTSHDPFMEERSFQNRFPDYTDEKEEEECLLEEDGKLNGVLTTRINDVVEKLLKALEDALRSSPEIAEDTSVYTGITGISLLYLHLYEVYKKEDYLKRAKELIHQSLKKLRGRKSTFLLGDGGQLAIAAVVYDKLGQKKKSREYVTRLKSMKESILEDIPNELMNGRTGYLYALMFIRSYLGVEEISDDIPDETAALVLELGRKFATKKGISSPLMYEWHSKLYLGACHGLSGILTLLLQCPLKSVQTHMKDLIQPSVDYVQSLQFPSRNYPSSIGNDVDRLVHWCHGAPGIIHMLILAYKEFKEEKYLDSARRCSDVIWKYGLLKKGYGLCHGPAGNAYAFLALYQATNDQKQLYRACKFAEWCLDFGTHGCSVPSRPHSLFEGSAGTIYFLVDLLHPSKAKFPCLYI
>TCONS_00033520	evm.TU.Chr20.423
MKKQRTSHDPFMEERSFQNRFPDYTDEKEEEECLLEEDGKLNGVLTTRINDVVEKLLKALEDALRSSPEIAEDTSVYTGITGISLLYLHLYEVYKKEDYLKRAKELIHQSLKKLRGRKSTFLLGDGGQLAIAAVVYDKLGQKKKSREYVTRLKSMKESILEDIPNELMNGRTGYLYALMFIRSYLGVEEISDDIPDEVRAMLPW
>TCONS_00033522	evm.TU.Chr20.423
MKESILEDIPNELMNGRTGYLYALMFIRSYLGVEEISDDIPDETAALVLELGRKFATKKGISSPLMYEWHSKLYLGACHGLSGILTLLLQCPLKSVQTHMKDLIQPSVDYVQSLQFPSRNYPSSIGNDVDRLVHWCHGAPGIIHMLILAYKEFKEEKYLDSARRCSDVIWKYGLLKKGYGLCHGPAGNAYAFLALYQATNDQKQLYRACKFAEWCLDFGTHGCSVPSRPHSLFEGSAGTIYFLVDLLHPSKAKFPCLYI*
