# Supplementary material for: Transcriptomic Analysis Reveals Molecular Mechanisms of Fleeing, Adhesion, and Thanatosis Patterns in Sea Cucumber Apostichopus japonicus
Source: Biology (Basel). 2026 Jun 22;15(12):975. doi: 10.3390/biology15120975 (PMC13295820; doi:10.3390/biology15120975)
Supplement: Supplementary file 1 [file biology-15-00975-s001.zip › Supplementary Materials S2/evm.TU.Chr20.87.txt]

>evm.model.Chr20.87_dup1	evm.TU.Chr20.87
AGTACAGTATACAGTATTAGTAGAACGCGACATTACATAGAGAGTGAAGACAAACGTTAGTTACCAGGAATTAAATCGTACGCGTACGAAAGTTATAACTTCATACAGACTTCGTAATATTTGAAAGCGTGAGAAAGAGGAGGGAACAAACATGACGATAATAGATTGTACCACTGTTCTTGGGGTTATTCTTACTCTATTAATTCAGGTGGTAAGTAAGCATAGGCTATGTCTATTAAAACAAATACCTTAGTCCTAGCACGGGATTAACATATAACGTCAAAAATTACTATTAGCCACGCTAGGCACAACTTAGGCCTAGGCCAAACGTATAACCATACTGTATGTGTTGGTAACTATATTTCGCATGATGCAGTAACTTAGCAATTTATCTAGGGCCTAATCACTTGAGCCTTACTTAATAGTACTATGGTAGGCCCAGCCAAGTCGTAACTTTAGGCCTGCAAAATATTATTAGTACCTAGATTTATCTACCTTTCTTTGCTGAGACTGATGAAATACAGTTTCTGAGTAGTGAGTGTCTCCGATAGACATCTTTGCTTTTCAAAGCATGATACTTTCAAGAAAAGTCAACAAAGAAAAAGCCAGAGAACAAAACTACAACTCCATTCACTCCCAACCCCAGTCCCCTTACATGGATGCTCACTGTATCATGAAGTGTTAGTTGTTACTATGGCTATAGGTCAAGTGAATTTCACGAGTCCCTTGGAAAGGAGAATGGAAGTATAGCATAATCAGGTTAAAGGTTGAGAAAGAACATGCCCTCAAACTGTTCTATAGGCAGCCAGAACAGAGCTCTCTAGTAATGACATAGCCTACTAACTTAGAATGTCAGTTATCCAGCTGAATCTTGACCTGACTGCCCAGTTTTGCTTAAGAAATCAAAGACCTGCATTGGTTGTTAAACAGGAATAAATAGAGAATTGTGGGAGTTAAGTATGAGATATGGTTGATGAATTGTGAAAGGCAGACAAGTATTAAAAGATGGAATCGCTACATTTTGCACAAATCCAAAGAGTTAATGTACATTTTAATCACTCTCTTTTTATGGTACACACAATAATGTTTTCTGTCTTCTTTGTCAGGTTACTGGTGAATACTGTGATAATGGCGAGTAGTAAGTATGCGATACTATCTTTTCAAACTTTTAATACAGTAGCAAGAGAAGTTGAATACAGTCACCATATAACCTAAGAATAACCACCTTTCTGGTTACAGGAAGGTATAGTATATACATGTATAGTAATAGGGTAATAGTTTAATTTTCTCTCCTATAGGCTCCTTGAAGGGGACTTGAGGGTCCCTCCCAATCCCTTTTTTCTACTAAACTAAACTATAGACTTAGATAAATATGAATTATGTTAAGTTAAATGTATCCTTCCTTTTCAACTACTTTGATTTCTAAAATTAGTTTTGTCATTGTACAATGACTAATATGTGTAACTTTCATGTTTAGGTCATTTAAACACGGTGTATTTGTTTCATTCACAGTTGTTCCTTTGATGAATATTGCTGCGGTTCCATGTGCTGTCGTAACAGTTATGGCTACAGCTTTTGGAACCTATGGTATTTCTGGTAAGCAAGCCGAAAAGATTTGTTTGAAGAGTTTTATTTCATAGCCCTGGGGCTTTCTCATTCCAAATGGAAGTCTACAGATCTCAGTTTACAGACATGCTAAAACTATTTGAACAGTGACGATACATATACTCTATCTTACACATTTAAGCATATTAAGGCAGCTTAATTTTCAGTATCAATGCTGTCCATGTTAAACTTTCACACCTATAGAGAAAATGCCCGCTATCCTGACATTTTCCGAATAACGAGCAAAGAGGAGAAGATTTTTGAAAATTTAAACTTTTGCAGTTTTCTGCAGGATTAACACCTCTGTGAAAGTGCCCCTGTGAGACAAATGTTGACAACAGAATTGAATCAGCAATTGCTCACTATTTAACCTTCAGTTGGTGGGAAATATAGGAGGGTGTATTAATTTCATTGCAATGCTATTTGTGGAACACACTGCAGGTTTTGAAAATAGCTGGCAAAATGTAAAATGATACAGTCTCTAAGAAACAGTTGTTGTAGAGATTACAGTTACAGTTATAACCACTTACTGTGTAAGGCCACTGCTTCAAGAACCTACAGTACTAGCTAGAATCAAGTTCTCACTGCTTTTTTCCTGAATATACAATATATCAGTTACTGCAAAGGCCTTTAAGAGCAGCCCGATAATATTTGCTGATAACAAGGCGTATCACAAGGCTTATGCTAGGTACAGGAACCATGCTAATTCTATGACCGAAAAATGTCAGACAACTTATCATGTTTTCAAGTTCTTAACATCTACAGTTTGCAGAAAATTGCCAGTGTCTCATTTGCTGCTGGCAAATGGCAGACTCTACTGCTAGTTAGCCAGTTAATAACCGGAATCAAGGCCTGCAATTGTGAGAGTTACCTGAGACATACATGAGCCCGCTGTTTCTCTGTTAAACAGATAAATAAATATATATCTGTGAGAGAAAGTAAAGTGTTTGGCCTTTTCGTCCTTACGGACATTCACAGTGGGCCTTCATAGACTTGAATGATTTCAAGAGGGACAGTTTCAACATTTAACTACCTTTTCGTATATTTACTGCGTTAATGTATAATTCATAGTGCGGGGAAAAATGCATCTAGATGATTTGCTACATTCATACTGTAGAAACGTATTGTTCTAATAGTTTTGTCTTTAGGTGGTTTCTTCCCTGATCGTTTGTCGTGATGTAGATATTTTTTGCTCACCCATCTTTACAGGTTTGTAATGTTTATAATCATGATGTCATGCTGCGGTATGTGCAGCTATGCTAAACGTCGCCAGTACTACGGGCAACAACATAACCAAATCATCATTCCAGGTGGGCCAGGAAGAACCACAAATATCACAGCTACTGCATACCCTGTCGGTGTTAGACCACCACCTGGACCAGCTGTACATCACCAGCATGCACTACCACCACAGGCCTACCAGAGCCCCCCTCCTTACAGCGAGGTAAAAACATACACAGACTGTATATATATATACCAGTATACCTTAACAGACTTGTGTGATGTGGGATAGGGAACACATATCACTAGCATAAGGCAGCTAATATTAAAAGCAACATCTTCCTGCATCTTTGTTGCCATAACCTGACAAGGTTGCCATAGCTACCAAGTATTAATCGAAACCAAGATTTCAATCGATGAACCTCAAACACCCTTTAAACCTTTAATCCAGGTGTACTGTACTTCACGATTATTTTGACATTTGACACAAATATTTTGACATTCCACAAAAGGGGAACTTGGGCGGGCAGTTGTACCATGTAGTAAGTACCATTAATCGTTGGGTTAATTTTGAAAAATTGAAGTATTTTCATATGAAACTTGAGCAATGATCAACATAACTTATTGCAAAATCCTTTACAACAGAGTTTGTGCGTTAAATCCTAAACTGAAAAATAACTGAAATGAAGCCAAAAGGTGCATTAACAGAGTTAGTTACTCTGCAAATAACTTTGTCATGAATACCTTCAACAGAACATAAATAAGTAAAGATTCCATAATGAATACAGTTAGTATGGCTATCATGCTGCAATCATCCACCCTCACTAGGAAATATCCGTAGGATATCCTCTTCTTTGTTAAGCATATATATGCAGAGGAGGTGTGTTCTTTTGTTCATAGCCATGCACTTTCTGTTAGATCATATCCTTATATTTAAGCAAACCTTGGAGAATACAGGGAACTTTGATAACATCCGTATTTATTCAGTTCTCATTGTTCTTTATATGACAGTGCTTATTTATATCAACTTAGCAGAGATTCATGGCTGAATGAAGTTTAAATTCCGTGCACCTCTGTGTCAAGTTGATCTGTCATAAGGAAATGAAGTTGAAACCACTTTATTGCACATGAAACCCATGGAAGGCAATACATCCATTGTTCTAGATTTAACACCTAGGTAAAACTGACCTGGAAAAAGTGGTTTTGTTGCCACCTTGCATGAAAGAAGCATAGAAGTGCTTTGTTTATCATGTCTGTTAACTCTCTCATGTAAATGCTTTAGAAAGTGAAAGCTATATTCGAATGATAGTAATAAATTAAACAATCAAATATAACGATCAATGCTCAAAGAAGAGTATTGACTTTGAGTGTTATTTTGATCATATTGTCACGATGTAACCTGTGTCCACATAGCATGTGTCCACGCATCACATATGTAATCTGTGTCCACGTTAGACATATCCATACTGTATGTCACACAATGTTCGCGCCAGTGCTCAAGAAGGGTTGTCAATGACGAGTTCAAAAAGCCTATCACAACAAGAGCCCAAGGGCACTGTGGTTCCTTGCTTGGGGTATATGACAATACACATAATATTATCAAGCAAGATTGGGCTTAAATAGTCCAAGTAATTGTGGTCCTACATGTACGCATAAAGTAACCAACACTATAGCCAACACTTTTGTGATCACAAAATGTGATCGGATTTTGATCAAAAGGCACTTCTGAGATCTAAATATGGCGTCGAAAATGTAAGAAGTATAAGGTCACCTACAAGCCGGTCAACAGATATGATAACATTCGTGACCACAGATGACATGATCTTTAAGTTTGAAAATGTTCCAACACCCCATTCACAACTTGTCCCAAATTATCAACCGTGTCACACCTTGGCATTGGAATTTAATTGCATTAAATGTCTGAAAATTAACTTTGAACTTGTATACATAACTTCACACACAAAGGTCACCCGTAGGTCAACCAATTGACATTTTTGATCGGTGAGACCTAAACGGAGCATCAAAACTGTGAAAATTCAAACATGTTTTCTTTGCCCATTTTCTCCCCCTAAAATACTAGTTTTTTAACATTAGCTGACCTTTGGTGACCTTGGATCACATGACCGCTAAGTTTGAAAATATTCCCCTATACCATTCGCAACTTGTCCAAAAAAATCAACCTTGTCACACCTTGGCACTGGGAGTTATTGCATGAAATGTCTGAAAATTAACTTTGACCTCCTATAACTTCACACACAAAGCTCATCCAGGGGTCAACCTATTGACATTTATGATCAGAAGGTACCTTTAACATCTGAAAATAGCATCGAAACTGTAAAAATCCCCAAAACACGAAAAGGTCACCAGAGGTCAAATTGAGGTCAAGGGTCACCCAGATGTGGGTGGACAATTGGATTACGTAGAAGCAACTCCCAACCCTAACTGACAATTCGTTCTCAAGTTATCGCAAAAATACTAGTTTTTTATCATTAATTGACCTTTGGTGACCTTGGATCACATGACCGTTAAGTTTGAAAATAATACCCTATACCATTTGCAACTACTCCAAAAGTATCAACCGTGTCACACCTTGGAACTGGGAGTCATTGCATTAAATGTCTGAAAATTAACTTTGACCTCGTATAACTTCGCACACAAAGGTCACACGGGGGTCAACCCATTGACATTTATGATCAGAAGGTACCTTTAACATCTGAAACTAGCATCGAAACTGTAAAAATCCACAAAACACAAAAAGGTCACCAGAGGTCACCAGAGGTCAAATTTAGGTCAAGGGTCACCCAGATGCGGGTCGACAATTGGATTACATTGAAGCAACTCCCAACCCTAACGGACAATTTGTTCTCAAGTTATCGCAAAAATACTAGTTTTTTATCATTAATTGACCTTTAGTGACCTCGGATCACATGACCGTTAATTTTGAAAATATTCCCCTATACCATTTGCAACTTGTCCCAAAATATCAACCGTGTAATACCTTGGCACTGGGAGTTATTACACTAAATGTCTGAAAATTAACTTTGACCTCATATAACTTAACATACAAAGGTCACCTTGGGTCAACTTATTGACATTTTTGATCGGTGAGACCTAAATAGAGCATCAAACTATACAAATTCAAACATTTTTTTCTTTGCCCATTTTCTCCTCCCAAAATACTAGTTTTTTAACATTAATTGACCTTTGGTGACCTCGGATCACATGACCGTTAAGTTTGAAAATATTCCCCTATACCATTTGCAACTTGTCCAAAAATATCAACCACGTCACACCTTGGAACTGGGAGTTATTGCATTAAATGTCTGAAAATTAACTTTGACCTAGTATAACTTCGCACACGAAGGTCACACGGGTGTCAACCCATTGACATTTTTGATCGGAAGGTACCTTTGGTATCCAAATCTAGCATCAAAACCAAACATTTTCTTTTTTGCTCGTTTCCTCCCAAAATAAGCACATTTTTTCTAATGTGACCTTTGACCTTTTGACCTTGGTTTCAGATGTAGTTTAATCTCCTGATTCCAAAAAACAAAACGAAAAGTCTGTACAACCATCCTAACTCCGACCGAAAAACTTTGACCCCATATAACTTCGCACATAAAGGTCACACGGGGTCAACCTATTGACATTTATGTTCAGAAGGTACCTTTGACATCTGAAAATAGCATCAAAACTGTAAAAATCCCCAAAAACACGTAAAGGTCACCAAAGGTCAAATTGAGGTCAAGGGTCACCCAGGTGCGGGTCGACAATTGGATTACATTGAAGCAACTCCCAACCCTAACGGACATTTCGTTCTCAAGTTATCGCAAAAATACTAGTTTTTTATCATTAATTGACCTTTGTTGACCTTGGATCACATTATCGTTATGTTTCGAAACGATGCATTACCCCATTCACAACTACTCCCAAAATATCAACCATGTCGGACCCTGTCAATGGGAGTTATTGCTGTTTTTAATATATTGGTTTTTGGCATCTAACTGACCTTTGGTGACCTTTGCGGGCACCAAAAACAATAGGGATCTTCCTCTTACTATGGGCTATCCACCCAACAAGTTTCATCATGATACATCATTTCCTTATTGAGATATCGTGTACACAAGCCAAGCGTCACATACACACACACACACACACACACACACACACACACACACACACACACACACACACACACGCCAAGTTGAACGCATAGGTTCCTTGCTTTGCAAAAAGCAAGGAACCAAAAACAAACAAAAATGTCATAATATTAACAAAATGGCACAAAAATTTAAAAAATAACAATGTTACAAACAACAACACGTCTCTTTACCTGCATGTAAATTTGTTCAGTAACGTATTAAAATTGCAATCGGCTGTTGTAAGTTATTATCCTTTGTACGACTCACAAACAGTAAGTTAGTAACCACTTGTAAGTCACACTGAGGATTATTCTGTGTAAATAAACATAAGGTGCACTGTGCAGTATGTGTCACTGAGTGTCTCCCGCAATGAATGGTGCATCTGTGCGTATTCTGTAACACTAGGCCTAACCTCTAGCAATCGTTAAAGCTGACATATTTAGTCTGTTTATAAGTTTTTGATGATAAATGACACTTTCCATACTTACAAAATGGAGCAGGAAACATTTTTCAATGCTTGTTGGAAATTTGTAATATGGAGATCTAGACATATGTGAATGAAATAGGTCAATGGTTATACCAATGGGTCCTACACTGCATCCTTGATCAGTGGTTATATCAATGGGCCCTGCACTATAGCCTTGATCTTGCCTTTATCGCTTCCTACCATTGAATCGGCTAGAAATTGGACAATTGAGCATTTTATTAGCCACGGTGATGTGATGAGGCTGGCCGTAATAATGTCAATGTTGTCATTTGTCATGAAAAACAAGACTGGAAGTTGGTCTGGATCACTCATGTGGCTGAAGTATAATTGTGGTTGAAAGTAAAACCACCTCGAAAGTCAGATAGTACCTGTTTTGGTTAACAACACTTAAAACAAATTTGCAGTATTTCTAACTCATCAAATGAAGAACGGTACATAACATGCTTCTAAGGTACATTCCATAATGGGCCATATTCCAAGAATAATCGTAAATATATATAGTATTTCACTTCGTTGTAGGATTTACTTCACAATTGACCATGTTTCCCCTGATTTTCCTTGTCTTTCATAGTGTGTAAAAGGAAGATCAGGGTATAATTTAGTGCTTACATTTCATACAGTTGGTTTCCAGGTTAATAAATTTCACTCTCATCATATACTGCAGAAAGTGTGCTTCAGACTCGAGTATACAAAACACTGCTATGCATATTTTGCATTTTGCGATACTCGATAAATTATCACCCTCGTTGTTTTGCTTCATAATTTAAATTTAAAGTACTAAACTTTGTAATAAAGCTTATAATCTATTGAAGATGTATCGTTTATCCTCTTTTTCATCGTAGGTTACATCAAAGCCTGACCTATATCCAGCATACCAAGGCCCACCCACTGCTATGCCTTATCCAACCCAGCAGTACGCTTTTTCTCCTGAGTTCCAGCAACAGCCTATGTACCCCCCAGGTCCACCCCCACCAACCAACGCAGGGCAGCCACCCGCATACACACATATGCAAACTCCAACAGCACCTAGCGACAGTTAAAAATCATATCCACTTCTTTTTGTTTGATTTAGCCTCAAGTTGACATAACCATTCTTTCTGTATAACATTGGACATAAGATTACTCACCAAATAGTTAGTCAAATTCAATATTCATATTAATATTCATGTATCAAACATGGACTGTCGATTACGAATGAAAGGGACTTTATATACTGCATTAACTGGCATTGACATACAACATGACAATTCCATTGATTTCAACACAGTTATGTACATTACAAGTGCAAAATGAACTTTTTGTGATTTTATAATGGTTTTCTTACATGAGTATGAGTGCTACTGTTTGTGAATCAACAATGGCTAATTCTGGAACTCTTACAGCTTTATTGTAGTCTAATTTTCTTAATTAAGTACCTTGCTTGAAATCTGGAAATTTGTCTAAAGGCATCGTAAATCTCTGTTGCAGTAGATTAACAGTACAGTTTAAGTCTAGTTGGTGTTTTCACCGACCTATCAAAGTCACATGAAGAATAGTTAATACCTGGGAAGGTAGCATAGAATGGAGGTCTTTGCAGCCGTGGAAAGACACTTTAAAGGGTCTACAGCCAGATGGTGAATCCTTTGAACAGTAATCAGCTCCAAAGTTGTATTGTGAAAAGAGTACTCTTTGCTAAAGCTTTGGTAACATCCTCAATTTATTGATCCCGGCTCAGTTATGTGGTAAACACCGAATCCTGATACTCTTGTGTTCTCCGAAGCCTTGCAGAACTTTTCCACCTGTTACAAGCTACATCTATTAGGGTAAACTGACTTGTCTACAATTCTAGGCATCTACCATTGTTCCAATGTTGTTTCCCTGTAGGTGTTTAACTATGAGATCTCCGTGTTTTGTCACTGCAAACCTTTCCACAGTGTTTTCTGTATAACTCTGTAAGTGTTGCGTCTGTGAAAACTGCCCTGTTTGTCTTTGCATTAGACTACATAGTCCAGTCACTTTAATGGGTGAAGCCAGCTGTTTAAAGGGTCATTTTTCAAATATTAAAAGTGTTATGGAAATACGACCTGGACTGATAATGGTATTTTTTAACATTCTTTAACATAGCAAAATTAATTCTGTGCCTCAAGACATTCTTTAATGTACCAGAACATCCAATCAACATAAAAGTAAAACTAGAACTCTCTGAAAACTACCCCCACTTCCTTTTTGGGAGCATTTTTCCTGACAATTTGTGGATGAATTACAAATCATTTAAGAGTGAATGCTTTTACTAAAGAGGAATCAAATTGTTCATTGAACACTCATTGAACTAGGAAGACTGTTTTATTTACAAGCAAAAAGCCAACCAAACATTTGATTTGGGGTTTTCATATTTGAATGTTTGTCAAAACTGTATAAACTTAAAATTCTTATACAGCTTAAAAGAAAATAAGTATTTCCATTTTCGTTGGAATCTGCAACATGGTTTTCTGCAAACAATTTTGCCGCATTGTAACATTTCATTCTTGAGAAGTATTATCAGCAAATGGTTATGATTCCAGGGTATTGTTTATTATTACAATTGATTTGTGTCACATGGGATACATAAGTCAGATAAGTTGTCTAAATGGTTCCCCTTTTAACTTTGATTTGTTATTGGTGTTATTTCATTTTTCATCTTTGGTGTTTATAATCCAGGTACTTGGTGGTTATACTTACAATGTTATAATGCTTTATTTATACTACTATGAAACGCATTAAGTCCTTCGCCAGTAAACATTTTGGAATAACCAGGTAGGATTGAATAACACACCTTTTTGATAAACGAGGAATTTTGAAACCATGGTTCAGTGCTTTAAAGAAGTTGTGGCTGTTGTGGCTAAGTTTAATGGGTTAAATGAGAGTTCTGTTTTTCATTTGAAAACAAAAATTTGTCAACCCTCTAAAGTGTTTTTGTTTTAAATTCAAGGAGTAGTAAAACCTGGCTAAGCTGAAGGTTCTTTTAACAACTGTTTGGTATAAACTTCTGATTTTCTATAAATGTTATCCACATTGTTTGTGAATTCTGTGAATTCTCCCCTCTATGATTTTTTTGTTGTTTTAATTGGTTCATTTCATTAATGAGAGATATTTTGTACTCGGGCAAGTAAGGGGAGGAGGGAGGGGGGCGGTAGGGAGGGAGCAAGGGTGGTTGTATAAATCAGTACCATTTAAGATTTCTGTGGTAATTATTCTTTTTGTCAATTAATATTAATTGTGTCTGTATATATTTGATCTTTTTACTATGATAGTGAAGTCGTTGGTTATCAAGTGCAAATTATATATTTTTGTGTCTAATATTTCTGTCTGCCATTCATGCAACAATCAATTAGGATATGTGAAGGGTTAATACAATCTGTTTCTTCTTTGAC
>TCONS_00033090	evm.TU.Chr20.87
TTTTTTAATTTATTTAATATAATTGTACCCCACATATAAATGGACTTTACAGGAAAATGGCTTCCAACCCTTACTTAACGTCTGCTCTTCATGCTCAGCAACGATTTCCTCATGCCCAAGGAGGACCAGGAATGAGAGCCTTTCCCCCAACCTCGTATCCTAGACCCCAGCATATGGGTGGGGGTATGCCACCCCCATATGGGGGTGGAAGGCCTGGTATGCACCACAACTTTGTGGAACAGTCAAGGAAGAGACATGCAGCCCAGATGGAAGCCCAGAAGAAATCTCAAAGCGCAAGGAAGAAACGCCGTATGGCAGATAAAGTGCTACCACTCCAGATACGACATCTGGTTCCTGAATCTCAAGCCTACATGGACCTGCTGGCATTTGAGAGAAAGCTGGACTCTACCATCATGAGAAAAAGGCTGGATATTCAAGAAGCATTGAAACGCCCCATGAAACAAAAACGGAAGCTGAGAGTGTTCATCTCCAACACCTACAACCCTGGTAAACCTGATGCCGATGAGAAGGATGAAGGGAGCATCCCATCCTGGGAGCTCAGGGTAGAGGGAAGACTACTTGATGATCCACATGCACCCAAATATGAAGCTAAACAGAAGAGGAAATTTTCATCTTTCTTCAAGAGTCTTGTGATTGAACTTGACAAGGACCTTTATGGACCCGATAATCACCTTGTAGAGTGGCATCGTACCAGCAACACAAACGAAACTGACGGATTCCAGGTGAAGAGACCAGGCAGTGAGAATGTGAAGTGCACCCTCTTGCTCCTGCTGGACCATCAGCCACCACAGTACAAACTGGACCCTCGTCTCGCCCGTCTCCTTGGCGTTCACACTCAGACCCGCCCCGTGATAATTACAGCTTTGTGGCAGTATATCAAGACTCACAAGCTGCAGGATCCACATGAGAGGGAGTACATCAATAATGATAATTACTTCCAGCAGATCTTTGAATGTCAGCGGATGAAATTTTCTGAAATCCCTGAGCGACTTCATCGCCTCCTCCACGCCCCTGACCCAATTGTGATACACCATGTGATCAATGTTGATAGCAAGGACCAGAAGAAGACTGCCTGCTATGATATTGATGTTGAAGTGGATGATACACTGAAGGAGCAGATGAAATCCTTCCTCCTCTCCACTACCAGCCAACAAGAGATTGCTAATCTTGACAACAAGATTCATGAGACCGTCGACACCATCAACCAACTCAAGATTCAGCGACAGTTTATGCTTGGCTTTGCCAGAGATCCCCAAGCATTTATCAGCGAGTTCCTAGTATCCCAGAGTCAGGATCTTAGGACTATGAAAGACATCGTTGGTAACCCGGAGGATGAACGTCACGGTGAGTTTTACCTCCAGCCATGGATCCAGGAAGCCGTACGTCGGTATTTCTATGCCAAGGTCCAACAAAGACGTGCAGAACTGGAGCAAGCTCTAGGAAACTCTTAGTGGAGGAAGAGGGCAGCAGAGTTGAAATCGCTAAGTTTAAACAGTAGTTTGAAATGTAATAGATGTAATTAGCAAAGGCAAAACCCATCACCCCCTTCCCTTGTTGAAAGATTAGCTTGATAGTGATACACATCTTTATTTCATTAATATGTAGTTAAGTGTTAATGAGCTACCATCCCATTTATTGGGGTGGCAAAGGATGTTAGAGAAGTAGAGGGCGGTATGTAAGAATTATTATAGGGAAGCCAGGAGTAGTGTCAGACACATAGTTGGGGCTTAACAGCTTCCTTGTGGTTTTAGAACAACGTAGTGTAGAGTAAAACAAATGTAAATGAACAATGTAGTTGTAGACCAACATATGTGATTTTTGAACAAACTACTATTAAGAAACACCCCCTTCTTTCCCTCACACCTTAGCCATGTTGTATTGATGTGGTGGTCACCTCATTAAATTAACGACATAGATTAAAACCTTTGTCTTCTTAAAATAAAGTATGAGTTGGTTTACTCATGACACTTATTTTCACTCTTTGGCACAATTCCATCATAATTCACCGTTACTTTAAAACTTGGACTGTGATTCCTTAAGCTGATTCCTTAAGCACAGACTGATTCCTTAAGCACAGACTGATTCCTTAAGCACCAGCAAGTGAAATAATGTAATTTGATTGTTTTATAACAACAATAAGTTGGCTTTAATTCCCTGATAATGCTTATTAGTATTGTTCTCTTTGTAAAATGTTTCAACTTTCTGGAGGCTATGTGGTCCAAATTCTCCCCAAACATTGAGTAGTCAATAAACACTGTTAGTGTATTGACAAGATTATAAAATAAGTTAGATGCAACAGTTAAGCAACCCCGTAGTTAAGCAACCCCGTAGTTAAGCAACCCCGCAAAGAATTCTTGCCGGAAAAGTCAAATACGCCTAAAAACTCATTTCAGCTATTATACAAGACAAATCTTCTATACTTTGTTCTACTGGTTGAAGGTTTCTACATCAAAGTCATTCCTTGAGCTGGTAACACCAAACCATCAGTCTCACAAATTTGAATTGGCAAGTATGGTTAAGGAAAGTACTGTGGTAATCGTGTAGTCAGTGAGCACTATATCTGCATTAATGCAGCAACTATACTTTCCTTAACATGGGTCTTTGGATATTAAAATACCTTTTCTAGTGCTAACATAATGTCTGAGTCATGGTATGGTAGGGTTTGTGAAGCAACCAACATCAAGCAAAATGCTCCATATTTGAAACAAGCAAGTTTTGTAACAATTAGTTCAAAATAGTAGTAGGAATCTTTCTGTAATTTGTAAAATAACAAGCATATCATGTTTGGTTCATTTTATTTCTCAGATACCATTTTTAACAATGCCATTGTGTTAAGTAATGCCTTGTTTGCATTGGTTCAGTTTTAAGCACAACCATCTTTTTCTTTTTTTATTGTTTATTTTCCATTTCATTTCCTTTTTATTTAGTTTGTAGTTCCACAGATAACATTTCAAAAGATGAGATCACTGAATGTGTTTGTATTGTCTTCTCTTATTTCTTTACGAAATCGGTTAAAAATCCCTGGTCTATCAGTATGATCCCTGGTTAATCAGTATGATCCCTGGTCTATCAGTATGATTCCTGGTTAATCAGTATCCAAGGTCCATTGCCACCCACTAACAGCTGGATTATTCATTAGGTAGATCATAGGACTTTATGATATGGTTATGATTATGATAGGTCCAAGCCTTATTCCAATCTTATAATTTCTTGGCTTTTTCAAACTTCTTTATAATTTTCTGGTCCATTTGTGATGCTATGTTGTCATATATACATCCCCAATAAATGCACAAGAAGAGTAATG
>TCONS_00033972	evm.TU.Chr20.87
AGTACAGTATACAGTATTAGTAGAACGCGACATTACATAGAGAGTGAAGACAAACGTTAGTTACCAGGAATTAAATCGTACGCGTACGAAAGTTATAACTTCATACAGACTTCGTAATATTTGAAAGCGTGAGAAAGAGGAGGGAACAAACATGACGATAATAGATTGTACCACTGTTCTTGGGGTTATTCTTACTCTATTAATTCAGGTGGTTACTGGTGAATACTGTGATAATGGCGAGTATTGTTCCTTTGATGAATATTGCTGCGGTTCCATGTGCTGTCGTAACAGTTATGGCTACAGCTTTTGGAACCTATGGTATTTCTGGTTTGTAATGTTTATAATCATGATGTCATGCTGCGGTATGTGCAGCTATGCTAAACGTCGCCAGTACTACGGGCAACAACATAACCAAATCATCATTCCAGGTGGGCCAGGAAGAACCACAAATATCACAGCTACTGCATACCCTGTCGGTGTTAGACCACCACCTGGACCAGCTGTACATCACCAGCATGCACTACCACCACAGGCCTACCAGAGCCCCCCTCCTTACAGCGAGGTTACATCAAAGCCTGACCTATATCCAGCATACCAAGGCCCACCCACTGCTATGCCTTATCCAACCCAGCAGTACGCTTTTTCTCCTGAGTTCCAGCAACAGCCTATGTACCCCCCAGGTCCACCCCCACCAACCAACGCAGGGCAGCCACCCGCATACACACATATGCAAACTCCAACAGCACCTAGCGACAGTTAAAAATCATATCCACTTCTTTTTGTTTGATTTAGCCTCAAGTTGACATAACCATTCTTTCTGTATAACATTGGACATAAGATTACTCACCAAATAGTTAGTCAAATTCAATATTCATATTAATATTCATGTATCAAACATGGACTGTCGATTACGAATGAAAGGGACTTTATATACTGCATTAACTGGCATTGACATACAACATGACAATTCCATTGATTTCAACACAGTTATGTACATTACAAGTGCAAAATGAACTTTTTGTGATTTTATAATGGTTTTCTTACATGAGTATGAGTGCTACTGTTTGTGAATCAACAATGGCTAATTCTGGAACTCTTACAGCTTTATTGTAGTCTAATTTTCTTAATTAAGTACCTTGCTTGAAATCTGGAAATTTGTCTAAAGGCATCGTAAATCTCTGTTGCAGTAGATTAACAGTACAGTTTAAGTCTAGTTGGTGTTTTCACCGACCTATCAAAGTCACATGAAGAATAGTTAATACCTGGGAAGGTAGCATAGAATGGAGGTCTTTGCAGCCGTGGAAAGACACTTTAAAGGGTCTACAGCCAGATGGTGAATCCTTTGAACAGTAATCAGCTCCAAAGTTGTATTGTGAAAAGAGTACTCTTTGCTAAAGCTTTGGTAACATCCTCAATTTATTGATCCCGGCTCAGTTATGTGGTAAACACCGAATCCTGATACTCTTGTGTTCTCCGAAGCCTTGCAGAACTTTTCCACCTGTTACAAGCTACATCTATTAGGGTAAACTGACTTGTCTACAATTCTAGGCATCTACCATTGTTCCAATGTTGTTTCCCTGTAGGTGTTTAACTATGAGATCTCCGTGTTTTGTCACTGCAAACCTTTCCACAGTGTTTTCTGTATAACTCTGTAAGTGTTGCGTCTGTGAAAACTGCCCTGTTTGTCTTTGCATTAGACTACATAGTCCAGTCACTTTAATGGGTGAAGCCAGCTGTTTAAAGGGTCATTTTTCAAATATTAAAAGTGTTATGGAAATACGACCTGGACTGATAATGGTATTTTTTAACATTCTTTAACATAGCAAAATTAATTCTGTGCCTCAAGACATTCTTTAATGTACCAGAACATCCAATCAACATAAAAGTAAAACTAGAACTTTTTTGGGAGCATTTTTCCTGACAATTTGTGGATGAATTACAAATCATTTAAGAGTGAATGCTTTTACTAAAGAGGAATCAAATTGTTCATTGAACACTCATTGAACTAGGAAGACTGTTTTATTTACAAGCAAAAAGCCAACCAAACATTTGATTTGGGGTTTTCATATTTGAATGTTTGTCAAAACTGTATAAACTTAAAATTCTTATACAGCTTAAAAGAAAATAAGTATTTCCATTTTCGTTGGAATCTGCAACATGGTTTTCTGCAAACAATTTTGCCGCATTGTAACATTTCATTCTTGAGAAGTATTATCAGCAAATGGTTATGATTCCAGGGTATTGTTTATTATTACAATTGATTTGTGTCACATGGGATACATAAGTCAGATAAGTTGTCTAAATGGTTCCCCTTTTAACTTTGATTTGTTATTGGTGTTATTTCATTTTTCATCTTTGGTGTTTATAATCCAGGTACTTGGTGGTTATACTTACAATGTTATAATGCTTTATTTATACTACTATGAAACGCATTAAGTCCTTCGCCAGTAAACATTTTGGAATAACCAGGTAGGATTGAATAACACACCTTTTTGATAAACGAGGAATTTTGAAACCATGGTTCAGTGCTTTAAAGAAGTTGTGGCTGTTGTGGCTAAGTTTAATGGGTTAAATGAGAGTTCTGTTTTTCATTTGAAAACAAAAATTTGTCAACCCTCTAAAGTGTTTTTGTTTTAAATTCAAGGAGTAGTAAAACCTGGCTAAGCTGAAGGTTCTTTTAACAACTGTTTGGTATAAACTTCTGATTTTCTATAAATGTTATCCACATTGTTTGTGAATTCTGTGAATTCTCCCCTCTATGATTTTTTTGTTGTTTTAATTGGTTCATTTCATTAATGAGAGATATTTTGTACTCGGGCAAGTAAGGGGAGGAGGGAGGGGGGCGGTAGGGAGGGAGCAAGGGTGGTTGTATAAATCAGTACCATTTAAGATTTCTGTGGTAATTATTCTTTTTGTCAATTAATATTAATTGTGTCTGTATATATTTGATCTTTTTACTATGATAGTGAAGTCGTTGGTTATCAAGTGCAAATTATATATTTTTGTGTCTAATATTTCTGTCTGCCATTCATGCAACAATCAATTAGGATATGTGAAGGGTTAATACAATCTGTTTCTTCTTTGAC
>TCONS_00033973	evm.TU.Chr20.87
AGTACAGTATACAGTATTAGTAGAACGCGACATTACATAGAGAGTGAAGACAAACGTTAGTTACCAGGAATTAAATCGTACGCGTACGAAAGTTATAACTTCATACAGACTTCGTAATATTTGAAAGCGTGAGAAAGAGGAGGGAACAAACATGACGATAATAGATTGTACCACTGTTCTTGGGGTTATTCTTACTCTATTAATTCAGGTGGTTACTGGTGAATACTGTGATAATGGCGAGTAGTAATTGTTCCTTTGATGAATATTGCTGCGGTTCCATGTGCTGTCGTAACAGTTATGGCTACAGCTTTTGGAACCTATGGTATTTCTGGTTTGTAATGTTTATAATCATGATGTCATGCTGCGGTATGTGCAGCTATGCTAAACGTCGCCAGTACTACGGGCAACAACATAACCAAATCATCATTCCAGGTGGGCCAGGAAGAACCACAAATATCACAGCTACTGCATACCCTGTCGGTGTTAGACCACCACCTGGACCAGCTGTACATCACCAGCATGCACTACCACCACAGGCCTACCAGAGCCCCCCTCCTTACAGCGAGGTTACATCAAAGCCTGACCTATATCCAGCATACCAAGGCCCACCCACTGCTATGCCTTATCCAACCCAGCAGTACGCTTTTTCTCCTGAGTTCCAGCAACAGCCTATGTACCCCCCAGGTCCACCCCCACCAACCAACGCAGGGCAGCCACCCGCATACACACATATGCAAACTCCAACAGCACCTAGCGACAGTTAAAAATCATATCCACTTCTTTTTGTTTGATTTAGCCTCAAGTTGACATAACCATTCTTTCTGTATAACATTGGACATAAGATTACTCACCAAATAGTTAGTCAAATTCAATATTCATATTAATATTCATGTATCAAACATGGACTGTCGATTACGAATGAAAGGGACTTTATATACTGCATTAACTGGCATTGACATACAACATGACAATTCCATTGATTTCAACACAGTTATGTACATTACAAGTGCAAAATGAACTTTTTGTGATTTTATAATGGTTTTCTTACATGAGTATGAGTGCTACTGTTTGTGAATCAACAATGGCTAATTCTGGAACTCTTACAGCTTTATTGTAGTCTAATTTTCTTAATTAAGTACCTTGCTTGAAATCTGGAAATTTGTCTAAAGGCATCGTAAATCTCTGTTGCAGTAGATTAACAGTACAGTTTAAGTCTAGTTGGTGTTTTCACCGACCTATCAAAGTCACATGAAGAATAGTTAATACCTGGGAAGGTAGCATAGAATGGAGGTCTTTGCAGCCGTGGAAAGACACTTTAAAGGGTCTACAGCCAGATGGTGAATCCTTTGAACAGTAATCAGCTCCAAAGTTGTATTGTGAAAAGAGTACTCTTTGCTAAAGCTTTGGTAACATCCTCAATTTATTGATCCCGGCTCAGTTATGTGGTAAACACCGAATCCTGATACTCTTGTGTTCTCCGAAGCCTTGCAGAACTTTTCCACCTGTTACAAGCTACATCTATTAGGGTAAACTGACTTGTCTACAATTCTAGGCATCTACCATTGTTCCAATGTTGTTTCCCTGTAGGTGTTTAACTATGAGATCTCCGTGTTTTGTCACTGCAAACCTTTCCACAGTGTTTTCTGTATAACTCTGTAAGTGTTGCGTCTGTGAAAACTGCCCTGTTTGTCTTTGCATTAGACTACATAGTCCAGTCACTTTAATGGGTGAAGCCAGCTGTTTAAAGGGTCATTTTTCAAATATTAAAAGTGTTATGGAAATACGACCTGGACTGATAATGGTATTTTTTAACATTCTTTAACATAGCAAAATTAATTCTGTGCCTCAAGACATTCTTTAATGTACCAGAACATCCAATCAACATAAAAGTAAAACTAGAACTCTCTGAAAACTACCCCCACTTCCTTTTTGGGAGCATTTTTCCTGACAATTTGTGGATGAATTACAAATCATTTAAGAGTGAATGCTTTTACTAAAGAGGAATCAAATTGTTCATTGAACACTCATTGAACTAGGAAGACTGTTTTATTTACAAGCAAAAAGCCAACCAAACATTTGATTTGGGGTTTTCATATTTGAATGTTTGTCAAAACTGTATAAACTTAAAATTCTTATACAGCTTAAAAGAAAATAAGTATTTCCATTTTCGTTGGAATCTGCAACATGGTTTTCTGCAAACAATTTTGCCGCATTGTAACATTTCATTCTTGAGAAGTATTATCAGCAAATGGTTATGATTCCAGGGTATTGTTTATTATTACAATTGATTTGTGTCACATGGGATACATAAGTCAGATAAGTTGTCTAAATGGTTCCCCTTTTAACTTTGATTTGTTATTGGTGTTATTTCATTTTTCATCTTTGGTGTTTATAATCCAGGTACTTGGTGGTTATACTTACAATGTTATAATGCTTTATTTATACTACTATGAAACGCATTAAGTCCTTCGCCAGTAAACATTTTGGAATAACCAGGTAGGATTGAATAACACACCTTTTTGATAAACGAGGAATTTTGAAACCATGGTTCAGTGCTTTAAAGAAGTTGTGGCTGTTGTGGCTAAGTTTAATGGGTTAAATGAGAGTTCTGTTTTTCATTTGAAAACAAAAATTTGTCAACCCTCTAAAGTGTTTTTGTTTTAAATTCAAGGAGTAGTAAAACCTGGCTAAGCTGAAGGTTCTTTTAACAACTGTTTGGTATAAACTTCTGATTTTCTATAAATGTTATCCACATTGTTTGTGAATTCTGTGAATTCTCCCCTCTATGATTTTTTTGTTGTTTTAATTGGTTCATTTCATTAATGAGAGATATTTTGTACTCGGGCAAGTAAGGGGAGGAGGGAGGGGGGCGGTAGGGAGGGAGCAAGGGTGGTTGTATAAATCAGTACCATTTAAGATTTCTGTGGTAATTATTCTTTTTGTCAATTAATATTAATTGTGTCTGTATATATTTGATCTTTTTACTATGATAGTGAAGTCGTTGGTTATCAAGTGCAAATTATATATTTTTGTGTCTAATATTTCTGTCTGCCATTCATGCAACAATCAATTAGGATATGTGAAGGGTTAATACAATCTGTTTCTTCTTTGAC
>TCONS_00033973	evm.TU.Chr20.87
ATGGCGAGTAGTAATTGTTCCTTTGATGAATATTGCTGCGGTTCCATGTGCTGTCGTAACAGTTATGGCTACAGCTTTTGGAACCTATGGTATTTCTGGTTTGTAATGTTTATAATCATGATGTCATGCTGCGGTATGTGCAGCTATGCTAAACGTCGCCAGTACTACGGGCAACAACATAACCAAATCATCATTCCAGGTGGGCCAGGAAGAACCACAAATATCACAGCTACTGCATACCCTGTCGGTGTTAGACCACCACCTGGACCAGCTGTACATCACCAGCATGCACTACCACCACAGGCCTACCAGAGCCCCCCTCCTTACAGCGAGGTTACATCAAAGCCTGACCTATATCCAGCATACCAAGGCCCACCCACTGCTATGCCTTATCCAACCCAGCAGTACGCTTTTTCTCCTGAGTTCCAGCAACAGCCTATGTACCCCCCAGGTCCACCCCCACCAACCAACGCAGGGCAGCCACCCGCATACACACATATGCAAACTCCAACAGCACCTAGCGACAGTTAAA
>TCONS_00033972	evm.TU.Chr20.87
ATGACGATAATAGATTGTACCACTGTTCTTGGGGTTATTCTTACTCTATTAATTCAGGTGGTTACTGGTGAATACTGTGATAATGGCGAGTATTGTTCCTTTGATGAATATTGCTGCGGTTCCATGTGCTGTCGTAACAGTTATGGCTACAGCTTTTGGAACCTATGGTATTTCTGGTTTGTAATGTTTATAATCATGATGTCATGCTGCGGTATGTGCAGCTATGCTAAACGTCGCCAGTACTACGGGCAACAACATAACCAAATCATCATTCCAGGTGGGCCAGGAAGAACCACAAATATCACAGCTACTGCATACCCTGTCGGTGTTAGACCACCACCTGGACCAGCTGTACATCACCAGCATGCACTACCACCACAGGCCTACCAGAGCCCCCCTCCTTACAGCGAGGTTACATCAAAGCCTGACCTATATCCAGCATACCAAGGCCCACCCACTGCTATGCCTTATCCAACCCAGCAGTACGCTTTTTCTCCTGAGTTCCAGCAACAGCCTATGTACCCCCCAGGTCCACCCCCACCAACCAACGCAGGGCAGCCACCCGCATACACACATATGCAAACTCCAACAGCACCTAGCGACAGTTAAA
>TCONS_00033090	evm.TU.Chr20.87
ATGGCTTCCAACCCTTACTTAACGTCTGCTCTTCATGCTCAGCAACGATTTCCTCATGCCCAAGGAGGACCAGGAATGAGAGCCTTTCCCCCAACCTCGTATCCTAGACCCCAGCATATGGGTGGGGGTATGCCACCCCCATATGGGGGTGGAAGGCCTGGTATGCACCACAACTTTGTGGAACAGTCAAGGAAGAGACATGCAGCCCAGATGGAAGCCCAGAAGAAATCTCAAAGCGCAAGGAAGAAACGCCGTATGGCAGATAAAGTGCTACCACTCCAGATACGACATCTGGTTCCTGAATCTCAAGCCTACATGGACCTGCTGGCATTTGAGAGAAAGCTGGACTCTACCATCATGAGAAAAAGGCTGGATATTCAAGAAGCATTGAAACGCCCCATGAAACAAAAACGGAAGCTGAGAGTGTTCATCTCCAACACCTACAACCCTGGTAAACCTGATGCCGATGAGAAGGATGAAGGGAGCATCCCATCCTGGGAGCTCAGGGTAGAGGGAAGACTACTTGATGATCCACATGCACCCAAATATGAAGCTAAACAGAAGAGGAAATTTTCATCTTTCTTCAAGAGTCTTGTGATTGAACTTGACAAGGACCTTTATGGACCCGATAATCACCTTGTAGAGTGGCATCGTACCAGCAACACAAACGAAACTGACGGATTCCAGGTGAAGAGACCAGGCAGTGAGAATGTGAAGTGCACCCTCTTGCTCCTGCTGGACCATCAGCCACCACAGTACAAACTGGACCCTCGTCTCGCCCGTCTCCTTGGCGTTCACACTCAGACCCGCCCCGTGATAATTACAGCTTTGTGGCAGTATATCAAGACTCACAAGCTGCAGGATCCACATGAGAGGGAGTACATCAATAATGATAATTACTTCCAGCAGATCTTTGAATGTCAGCGGATGAAATTTTCTGAAATCCCTGAGCGACTTCATCGCCTCCTCCACGCCCCTGACCCAATTGTGATACACCATGTGATCAATGTTGATAGCAAGGACCAGAAGAAGACTGCCTGCTATGATATTGATGTTGAAGTGGATGATACACTGAAGGAGCAGATGAAATCCTTCCTCCTCTCCACTACCAGCCAACAAGAGATTGCTAATCTTGACAACAAGATTCATGAGACCGTCGACACCATCAACCAACTCAAGATTCAGCGACAGTTTATGCTTGGCTTTGCCAGAGATCCCCAAGCATTTATCAGCGAGTTCCTAGTATCCCAGAGTCAGGATCTTAGGACTATGAAAGACATCGTTGGTAACCCGGAGGATGAACGTCACGGTGAGTTTTACCTCCAGCCATGGATCCAGGAAGCCGTACGTCGGTATTTCTATGCCAAGGTCCAACAAAGACGTGCAGAACTGGAGCAAGCTCTAGGAAACTCTTAGT
>TCONS_00033973	evm.TU.Chr20.87
MASSNCSFDEYCCGSMCCRNSYGYSFWNLWYFWFVMFIIMMSCCGMCSYAKRRQYYGQQHNQIIIPGGPGRTTNITATAYPVGVRPPPGPAVHHQHALPPQAYQSPPPYSEVTSKPDLYPAYQGPPTAMPYPTQQYAFSPEFQQQPMYPPGPPPPTNAGQPPAYTHMQTPTAPSDS
>TCONS_00033972	evm.TU.Chr20.87
MTIIDCTTVLGVILTLLIQVVTGEYCDNGEYCSFDEYCCGSMCCRNSYGYSFWNLWYFWFVMFIIMMSCCGMCSYAKRRQYYGQQHNQIIIPGGPGRTTNITATAYPVGVRPPPGPAVHHQHALPPQAYQSPPPYSEVTSKPDLYPAYQGPPTAMPYPTQQYAFSPEFQQQPMYPPGPPPPTNAGQPPAYTHMQTPTAPSDS
>TCONS_00033090	evm.TU.Chr20.87
MASNPYLTSALHAQQRFPHAQGGPGMRAFPPTSYPRPQHMGGGMPPPYGGGRPGMHHNFVEQSRKRHAAQMEAQKKSQSARKKRRMADKVLPLQIRHLVPESQAYMDLLAFERKLDSTIMRKRLDIQEALKRPMKQKRKLRVFISNTYNPGKPDADEKDEGSIPSWELRVEGRLLDDPHAPKYEAKQKRKFSSFFKSLVIELDKDLYGPDNHLVEWHRTSNTNETDGFQVKRPGSENVKCTLLLLLDHQPPQYKLDPRLARLLGVHTQTRPVIITALWQYIKTHKLQDPHEREYINNDNYFQQIFECQRMKFSEIPERLHRLLHAPDPIVIHHVINVDSKDQKKTACYDIDVEVDDTLKEQMKSFLLSTTSQQEIANLDNKIHETVDTINQLKIQRQFMLGFARDPQAFISEFLVSQSQDLRTMKDIVGNPEDERHGEFYLQPWIQEAVRRYFYAKVQQRRAELEQALGNS
