# Supplementary material for: Transcriptomic Analysis Reveals Molecular Mechanisms of Fleeing, Adhesion, and Thanatosis Patterns in Sea Cucumber Apostichopus japonicus
Source: Biology (Basel). 2026 Jun 22;15(12):975. doi: 10.3390/biology15120975 (PMC13295820; doi:10.3390/biology15120975)
Supplement: Supplementary file 1 [file biology-15-00975-s001.zip › Supplementary Materials S2/evm.TU.Chr23.266.txt]

>evm.model.Chr23.266_dup1	evm.TU.Chr23.266
ATGCGATTAAATGATAAAATCAATGATTTTGACTTGACGTTGAGACTGACGTCAAACAAGTCAAGCAATCGCTTCTTTTACGGAGAAAAAGTATGATCGGAAATCTTATAAGTATGGCATATAATTTCAACCTGGACAACCTCTCTGAACCATTTGAACTCAACATCATTTGGAAAGATGCAAGTGATAGTTGTGCAAATTACAGCTCCCTGTGTGCTTTGTCCGCAAAAAATAACAGTGAAGAATACAGAGATGCAAATATATACCAGTTTATTTGCCATTGTATATAACTATACATTGTATATAACTATACATATATATATATATATATATATATATATGTATATATATATATATATAACTATATATATATATATAACTATATATATATATATATATATAGATACATATGTATATATGTATATATATATATATATATATATATATATATATATATATATATGTATATATATATATATATATAACTATATATATATATATATATATATATATAACTATATATATATAACTATATATATATATATATATATATATATATATAGATACATATGTATATATGTATATATATATATATATGTATATATATATATATATATATATAACTATATATATATATATATATAACTATATATATATAACTATATATATATATATATAGATACATATGTATATATGTATATATATATATATATATATATGTATAATTGAAATATATGTAGTGTTGCTCTGATAACCCTTTGTGATATCGGTATCAGCCGATATTTGAAACATCTCCAGCATTATCGGCCTCATTGCCGATAACGGCAAATTAATATTGAACATGTGTCTTCACAACACAGCCAGTCAGGCAACTTAACATTACGTACATAGCAGTCTATGTCGCGGGTTAAAGCAAATTTCACCAGTTTGGCGCACTATTACACAATTGAACGCAATCTTGGCAAGAATCCAAGAAAATTCTTGCACAATCAAAGTTATGAACATGGCATATTCAGACATATTCAGACATACTCACAATGCACCTGGCATAATGAACATGGCATATTCAGACATACGAACAATGCACCGCTCAAACACAATGCAACTTATGTAGGGGGTGGAAAACCTTTTGAAAATACTGTTTATGTCTACTGTAGTAGCCTATCACACTAACATGTACAGTGTTTCTGAGGCTCCACTGAGAATAAAAGTTATAACCCCCTACTAAATCATTCCAAAAATTATCTGAAGTGTTGCTCTGATAACCCTTTGTGATATCGGTATCAGCCGATATTTGAAACATCTCCAGCATTATCGGCCTCATTGCCGCCGATAACGGCAAATTGATATTGAACATGTGTTTCACAACACAGCCAGTCAGGCAACTTATCATTACGTACATTGCAGTCTATGTCGCGGGTTAAAGCAAATTTCACCAGTTTGGCGCACAATTATACAATTGAATGCAATCTTGGCAAGAATCCAAGAAACTTTTTGCACAATCAAAGTTATGAACATGGCATATTCAGACATACGAACAATGCACCGCTCAAACACAATGCAACTTATGTCGGGGGTGGAAAACCTTTTGATAATACTGTTCATAACTACTGTAGTAGCCTATCACACTAACATGTACAGTGTTTCTGAGGCTCCACTGAGAATAAAAGTTATAACATGTTGAAACCCCCTACTAAATCATTCCAAAAATTGTCTATCTTTTAAGAAGCTGCAATGAGTATCATGGAGGCAGTTTGTTAGAACATCAATGACTGATGAAAAGATTGTATTTGAGAATCAAGTTTGCGTATCACAATTTGTTGCTGGTTGGTTTACGAATATTTCAAAACTCAAAGGACTTGCTGTTTTTGGCTAGTGTTAGTTGTTAGTATAGCCAGCTAATGGTAGGATATAATTTTATATGGAAAATAAAAAATTGAAGAAAAATGTTTACGTTCTGGTTCTGGTAAACACAAGGCTAGTAAAAGTTCTTAGCCAGGATGCGCTTATATGTTTTTTCTACCTGAAATCAGTTTATTCATCAAATGATGTCATCTTTTTTAACATTTTTGCTAGGTAATTTGTGGCTCCATTTGACAACAGTTTGTATATAAGACTTGCAACCTAAGTGTCGGTCAAACAGAGTAACGAATCACTCAACAGAAGTTACAGGAAGGATGGGCTTGTGTTTTTCCCAACAATAAAATGCTAGCAAACAGTTACATACATATCAACTTGGTGGTTCATTCAAAGGCATTGAAGACTCGCCCCAAACCGTGTGCCGCCCTCTGTAAAAAAAACTTACTGTTGCTTGCAAGTGAAGTTTTCTTCTTGTGGCTACAAAATGCAGACAGTAATGAAACGTGATATTTTGTTATCTTTTACCTGGACCTCAGATGTCCATCGCTGCTATGTACACTGTGTTGTGGGTATTGACCGTAGCTGCATGTATTGACTGTACATTAGTGTCTAATTACCGACGGTAGCAAGCTGTGTGTGTATTTTCTGGGATCGATGGTGGTGTCGAACACTTCTGTCACACCTCATTCAAAACTAGGTCAGATTACCGGCATCAGACGTTTCTTTGTGCGCGAGTCTTCACTCCCTTTAACAGAGGTTAGGACTAGTGTTAGAGAATACACAAATATTCCGCAAATGAGTGTTTTATAGGTGGTTACTGTTTATCAGTCGTGCAACCGAAAAAAACTTACGATAGCCGTTGATAATTTTGATACTTTATGTATTAATGCATGACTTAAAGTGCGATTTAATTCTGTTTGTTAAAAAATATTGTTATCCTTATTGGTGTTAGGCCGATATCGGGATTGGAATATCAGCTATACCTGCACAACACTATACATGTGATGTAACAAGTAAATTCAATTCAAAGTTGAATCTAGTCATTGCCAGCAATTTTCCTTTGTTAACCATGACTCGAGTCATGGAACCGATTCTCTGCATTATTATCTCTATGCATGGAAGAACTTAACTAATTGTATGAGTCACTACATGTTTGCAATCTAGCAATGACTCATTATATAACAATATATAGCCTATATATATATATATATCAATATATATATATGGGCCTTTACACAGTAAACCAACACGAAAATCAACACATGCAGTTTTCAGTATTGAAATTGGTATTTTCTTTGTTCTATTAGGATGAGTGCTAGTTATTTGAAGCAGAGAGATAGCATAGAAAGTTTCAACATCCTACTTGAATTTTGAAATTTTGGTCCATTGGAATCCTATGGGAAAAATAACGGGCGAACATTGACATACACCAGAAATATATAACGGTTGTAACACATTGACATACATCACATGGCAGGCAATTTTTCATAAAGTTTAAAACATATAGTCTTGGACATTTTCCTATGATGGCATATAGTCATACCTGCCACACAACCAAACGAGAGCAATAGGTGATGCATATCAGGCTTAGTAGCGCATGAAATAGGTAACGGTCGAACAGTATGTCAAAAATGTTTGACCGTTATAAATGTACCACAAAAAATTGCGAAACTCAAAAAGTATACAGTGCATGTAGTTCCTTTTGTGTATACAGATTCCTACCATGAAATAGTTTATGAAAAAGCCATGGAAACTTCATTTGATGATGCACATGGTGGTACAGTGGTACGTGTGAAAAAGATTGACATACACGTGAGTTACATTTTTGTATGTCAAACTTCTTAAAATTTGCCACCTGTGCCCCATGTGCACCAAAAAATGATGTTTTCAGTGTTTATATAAACCACTACTGGCTAAGATTCTAAGTGCAGTTACATGGATCATATACATTTCAAATCTTTTGAATTATGCCATTTCTTAACGTAAATTTATAACAGTCTAACATTTTTTACATGTTCGCCCGTTATCTATTTCATGCTGTACTGAGCGTGATATATACATCATATATTACTCTAATTTGGTTGTGAGTTAAACATGACTGTATGCCATCATAGGAAAAGGTCAAAGACTAAGTATGTTACAAACTTTATGAAAAATTGCCATCTATGTGATGTATGTCAATGTTTTGCAACCGTTGTATTTTCTTGCCGTATGTCAATGTTCAACCGTTATTTTCCTATAGGATTCTAATGGGCCATTTTTTCAAAATTCAAGTAGGAAGTTGAAACTTTTTACTCTAGCTCTTTGCTTCAAATGAGTAATATTGAACATTACAGAACATTGGAAATATCAATTTTAGGGGTGGAAACTTCTATGTTATCATTTTGTGTTGGTTTACTGTGTATTTGCCCATATATATATATATATATATATCTATATATACACTGTATATATATATATATATATATATCTATGTATGTATGTATGTATATATATATATATATATATATATATATATATATATATATATATATATATATATATATATGTAAATATATATATGTATATGTATATATATTATATAAATACAGATATAGATGTAAATATACAGGATAAATACATATATCTGCGCACAGAAACTTGGAAGGTAAATAAAACAAGACCTGTAATAAGTGTGCAAATATTTTCAACAACAAACAATCATTTCCCAACTTTTTGAGTTAACTTTAAATGCTAAATAAATCAATATACAACCACACAAGCATACATACGTGTGTATGTGTGTGTGTTTGTGTTATATAGACTGTCATAAAGAATTGCTTTGTGCGACATTGCTAACGAAAACTATTATGCTTCATCGGGACTGTGATAAACAATACAAATCTTGCATACCTATTGAACATTTGTCCATTCTTGTTAGACTAGTTCAGTCAATCATCGTCAAAAAAATAAATCATTTGATGCATTTCCTTCTCCTCAATGATACATAACAAAATTACTTCACATTGATGAAAGCACAAGTGGATATGCCGTAGGCAGGATGCATGTTGATAGACAAAAAAAAAACCTTCTATACTATAATACACTCAAATTGTATTTAGAGACTCTCTACAACCAGGGAGTCTCTTCAACCATTTAGTACCTTCAACCTGGTATTCACGACAACCGGTGAGTCTCTGCAACCGGGAAGTCTCTTCAACCGAGGAGTCTCTTCAACCGGGAGTCTCTACAATCGGGTAGTCTCTGCAACCGGGTAGTCTCTTCAACCGGGTAGTCACAACAACCGGGGAGTCTCTTTAACACAGGAGTCTCTTCAACTGGGAGTCTCTTCAAACCAAGGAGTCTCTTCAACCGGGAGTCTCTACAATCGGGAGTCTCTGCAACCGGGGAGTCTCTTCAATCGTGGAGTCTCTTCAACCGGGGAGTCTCTTCAACGGGGGAGTCTCTTCAACCAGGTAGTCTCTGCAACCGGGGAGTCTCTTCAACCGGGTAGTCTCTGCAACCGGGTAGTCACTATATCCGGGGAGTCTCTTCAACCGGGTAGTCACGGCAACCGGGTAGTCACAATAACCGGGGAGTCTCTTCAACCGGGTAGTCACAACAACCGGGGAGTCTCTTCAACCGAGGAGTCTCTTCAACAAGAAGTCTCTTCTAAACAGGGAGTCTCTGCAACCAGGTAG
>TCONS_00039796	evm.TU.Chr23.266
TCTACTCAGTGTTGTTGTTCATTACACAGACTTCCTGAGTGTTGACTTGTGAGTACGAATGATTTGGATATCTTTAATCTACAAACGCTTTAGGAAACTTTCCTAGTGAGGATTACCACTTTTGGAGACTGACAGGATTTTGTAGTTCTGGTGGATTCTTCGTATCCATGCCTAATACTTCACGGAGTAGATTTGGTGGGGAGTTCCATATCTGATTTGAAGCCAAACTAGCTGATCATGAGAATCCCCATCCTTCTCCAGTAAGTTCTCCTTACCAGACAGCCAACAGCGACTGGGCCAACCTGAAATTCAAACTAGAGAAGCTCTCCTCCCCTATCCCGTCCCCCACCCCATCCATCATCATGCAGTCCCCGATCCACACAGGGATGGTCATGACCCCCTTCTCCTCAGCCAACCTACCCCCATCGCCGGTCGGGAGCAGCGGAAAGGTCGACTCGCCTCCCGGTCAGCTATCAGTCAAACAAGAGATGGATTTAAATATGAACCTCAGCCCAGGTGCCTTTCCCCACCAGTACAATCCTTATAGTTATACAAGCCAGCCATCCAATCAAGCTCCAACCAGCACCTACCTTCATACCACAGTACCCAACATCTCCTCCCGACCATACTCTCCAAACAGCCCTCCACCTCCAAGGGTATACAAACCATGTTTTGTCTGTCAGGACAAGTCGTCGGGGTATCACTACGGTGTCAGTGCCTGCGAAGGGTGTAAGGGTTTCTTCAGGAGAAGTGTCCAGAAAGCCATGAAGTACACGTGTCACAGAGACAAACAATGTGAAATCAACAAAATCACACGAAATAGATGTCAGTACTGTCGTTTCCAGAAGTGTTTCGCGGTGGGCATGTCCAAAGATTGCGTCAGAAACGACAGAAATAAGAAGAAGAAAGACACAGAAGTGACGCAGAGCGTAACGATTCCGAACGAGATCGAGGAGGTCATCAAGTCGGTCACGAAAGCTCACGACGACACCTTCCTCGCAGAGCCACAAAGTTCAGCATTTCCAGTCCCCGTCGAACCTCAAGCAGACCCAGTCACACAGACAGACACACAGATGCTCGATTGTGTCACGACGGTTTCCACTCGAGCTATAGTCATGGTCGTCGACTTTGCCAAAAAGCTTCCCGGGTTTCTCTCTCTGACGACGTCTGACCAGATCACGCTCCTGAAAGCTGCTTGTTTGGAAATTTTAACGTTACGGATCAGCTCAAAGTTTAACAAAGGAGAGGGAGAGGGCGGCGCTGTGACGTTTTCGAGCGGTATGACGCTGAACAAAACTCAACTGAAGACCGGAGGTTTCGGGTCCTTGATGGACGATATCGTCAAGCTCTCGCAGTCCTTTAAGAAACTGAAGATAGATCATGCGGAGATGGCTCTTCTGGCCGCTGTTTGTCTCATCAGTGGAGATCGGACCGGACTGGAGAACCCCAAGAAGGTGGAGAAGATGCAGGAGCCGTACCTGGAAGGCCTTCGTCTCTACGTGCACAAGAGGAGGCCGAAGGAGAGCAACGCCTTTGCTAAGATTTTAATGAAGATCACAGATGTCAGACATATAAGTGTTATGAGTGCAGAACGGGTGATGAAGCTAAAGGTGGACCTACCGGGGGAAATTCCCGCCCTGATCGACGAGATGGTAGACAGGTTGGATGACGAATAACTCAGAGATTTTGGAAGAAGAAGAAGAAGAAGAAGAGTCTAATGCTGCACATGGTCTCTCCATCTCGAAGAATGTTTCTCCCAAATGAACCTTAACGAAAGAGGCGATCCGAGAGAGTTTGAATCACCACGACGACCAGAGAGGACGCTGATGATGAGTCATCAGCTAGTAACAGAGAGAGACAGGACTCATAAATATAAAAAAAAAAAGGTATATTTTTCTGAAGGCATTCCGATCCTAGTGGAACTTTTCTTTTTTTCTTTTTTGTCGCTGCCGCGGACTGTGGTGTTCAAACCTCTCGGGGACGAGCGGAAAAGAGCAAATTACATGAAGCCTACATCTACCTTATTCTGGCTGTAGGTTGTAAATTTGGAAGTGAAAGATCAAAGAAAGAAAAGAAGGGTGGGTGTGGGGTGGGTGTGGGGTGGGGTGGGGGTTGGGATGGAGAGAGCAAACAGAGGAAGGGTGAGACACCAGAGAGGAGGAAACAGATGGATGAAGTGAACTAATAATATGTAGGGGGACCAGATACTAGCCAAAATAAAGTGTGACCTTTTCTGGAGGGAGAGAGTCGTGAATCAGTCGGTGATTGACGTGAGATTTGATCCGAACTGGAGGAGGATGATAAAAGTATTGAACCAATCAGGTGAAGCCATGCGTACGGGGCAGGTTGTAATTATACTGTTTTTAACGAAAAAACTTGTAAATATCGTTGCACCCAACTTATTTTTTTCCCTTTTTATAAGAATATATATATATTAAATGAGAAATATGATATATATGATATTTTAAACAAATACGGGGGTTGGCAGCTTGTGGAAGAAGGTTTTTTTTGGTCTTGTTTTTTTGTTTTTTTCCTTTCTGTCTTTTCGGTGAGAGATTTAAGTGGATTTTACTCAAAAGTTCAGCTGTTTTTAGTGAATTATAGGGACGGACAGAGAGAGACACAGAGGCAGCTTCGTAGAGATAGTGAATGTTTCAGTCGCAGCTTGTTCAGAATGGATGCATTTAATAAGAATGGATATCTCTATTGATTCGGATGTAGTAACATCCGTCTCTTGAGTACCGAGTACCCATCGGCGTTAGTTAAATCGAGTGACTGCCGGAGTACCGATGTCACCGTGAGAACATTTGTCAGTATCTCTACATCGTGGAGTGCTGCGTGCACGGAAGGAAGGTAGGAAGGAGGAGGGGAAGGCTTCCGTCCGTGGTACTAGGTAACCCGTCAGTACACGATGGTGTGTGTGAGATACTCGCCGGTGTACCTATTTATCATAAAGTGGGGAAGAGACAGTCACATGGTGGTTGGGAATGGAGAACACAGTGGAAACTGAAGAGTAAGTGTGTAGAGTGACCCTGCTAAGTACATGTATGGGGACACCCATTGTGGGTACTCCTCATCTCAAGTGATAAATTACAAGTGAGGAGTCCCAAGTCAGTGAGAAGTAAAAGGGGGGAGGGGGGATTTTCACCAATTGAAGTTAATTTCATTGTCGTTTTTTTCCACCGTCATAAGTTTCCTTGGTAACTTACTAACTTGCGAAAAATTCCAATAGTTGCCGGTGTTGTTTGTGGTTTTGAGTGCGTCAGTAGCAGTATGGGAAGGTACATTAATCACCAACGTGAGAGGTAAAAGGGAAAGGGTTGTTTATACTTACATCAACATCCAGCATCCTTCTGAGGGTCTTGGGTTTCTGTATATCCCTTTGAAAAATGAAGGGAAAAAAGACATATGCGAGGGTAGTTAACAAAGACGAAAAGATGGCATTTCATAATGTCGAAAGAGAAGAAGCCTGCTGTTATTTCCCTTCCGTGTTCAATATGACAGGGTGTCGTAACTGTCGTTAGCTGGATCCCTCGTAATACTTTGAGACAGTAAATCTGTCTGTCTTGTCTGTCTGTGTGTTAACACCAAACAGTTGATTATGAATCTATCATGGATTACCCTGAATGGATGTTTGATAAATTAAACTCTCTGCTTACTTTTCCTGTTTGATGTCTTGTCTTGCAGGACTTGCATGGAGGGGTAAATGGATGTGGGGGGGGGGGGGGTGGGTGGGTGTTGGGGAGGAGTTTATAGGGTGTAGGGACACTAGTCCATGGGGAGTAGCTGACCATGTCAACGATTCCTAGAAAGGAGTGGTTGGCTGGGGGTGGCGGGCTTGACCATTTTATCCTGAAATATGAAATTTCTGGCAGCATCATCTTTTGTTGTGTTTTTGTGCAGCTCATTATCTATAATTAATTCATTACATTACATTTTTTTTTTTTTTTTTTTAGCACCTGAAATATTTAAATTTTTCTCATGTTTCTTGAATGTTTCCTCTATTTGTCGTTTTAAGTGTGGTTTGCTCGTTTTAAATAAAACGAAAATATTGTGGTATGATTGAAAGTAAGTTTTGAAAAAAATGAAACTTTGATAAATGATAAGCAAAGTTGTTTGTCAGGGGTCGTCGAATTGAAATAACACGACCTGTCAATTTTATCCGCCCCTCTGGGGAGGTTTGTAAGAAATTTATTTTGAATTGAACATTTGAAATAATAATGATAATAAATGATAATAATAAAAATAAATGTACACATATAGGAGAGGTAACACTGCCAGCACAACATATAAGTTTCATCTGCCTTGTGTTTATTAATGGTATCCATTGACCAATCATGGTGTTTCATATCTTCAACGATTGATTTTACTTGATTTGATATTTAGCATTTTTGATCCTTCATTCATCGTTTGGTGAACTGCCCGGCTAAGTCATTACATACTGTATAGGAGGAACCAATGGCCAGACGAAGCCATTCAATTGTGTGTTGTTTACTCAGGATATTTCATTTTATGTGATACGAATGAAAAAAACATTATTTTATCATTTAAATTTCTTAAAATTTGGTTCTCCTTGTTTGCCTTTTGTGAGCCCCCCTCCCCAATGCCCATTGACAAATTTTATATTGGTTGTCTTAATTCAGTGTAAAGATCTTACTTATTTTCAGGGATAGTAAAACAATGGTCACGTCAAGTCGATACTTGCCAGAAAGTTTTGTAATATTTTGAAAGAACTCATTGGCCAACAGCAACCATGGAATTATGAAAAACTGAAATCATGTAAAAAAAGAAAAGGAAAAAAAAAATCACAAAAAGAGAGAGATGTAGTTGAACTGAAATAAACCTTTGTGGTAGGTTGTCGAGTGTCAGGGGGTCTTTTAATTCCAATCAATACCCGGGGGGGGTGGGGGGAGGAGTTCAAATTTCTACAAAGCAAAGATGAATCTGTAATCTATATTGATTAACGAGAAAAACTAGCATGGGAGAGCCCCCAAAAAAATGAACTTCAATTTACCACTTAAGCAATGTTTCCTCAGGATTTATTTTTATTATTTTAATTCAGTACAGACATTATCAGACTGATGTCGGTCCAATTATTCTGTCAAAAATGTACACTTTTTCCCGTTTCTCTTAAAAACTTGGAAAGTAATTCTCCCTTTTTTTTATGTCTTTTTTTGTAAGGTCCTTTTAATAATTGTGTTAATAAGTAAATACTCATCAGTACAACCGCTTCACTTTTCTGAGATTCTGTGTTCCTCATTACCTCATTCTCATTCATTAATTTTTCATCCTTTCCACCACACCCTCCCCCCCCAATACCCCCTTCTCCCAGAAGAAATTGCCATGGGTATGTGGAGTATGTGCATGTAATAACTCTCTCTATTCATGATATCATAGCTAATGCTGTTGGTGATATGATATACAAAGATGAATTATGAAAAATATCAGTTGTGTAATTAACAGAAATGTTTGAACATCTTTTACCTTGAAATTAACAATGAACCGGTTAAGTACCAGATGCTCAGGGTAAAGGTCATTTAATCTTAAAATAAAAATGTATTGCAAATATTTAAGAATTTATCGAGATTGTTTTCCATGCTCTTGGAAATGTATTATTCTGACCTTTCTCAATCAGGTTTTCTGTGGGTTTTTGACATTTATTATTTATCTTTTTCTTGAAAATTAAAATCGACTTCAAAGACAGTAAGATAAATCCGAATGGAAATATATTTCATTTGTTAAATTTGTTAAATTCAACAACAAAATTTTTAAATCACAGAAACCAGCCGTTAGATTTTGCTCGAATATAAAATAATAATAAAATTAATAAAGATAAAACATATCATACAAAGGGATCAGCGAAAGCTTAACAATGATTTTATTGTTGATTAATTATCAATCTGGAATATGCACTTTTAATTATAAAAATAACACTTATGTATTAAAAATTTTTTGAGTCATAACTATTTTGATACAATATATGTGTCATGTGAATCCATTTTAATCACGCTGCTAAAAATGTTGTGTTTCTTTCATCAATAAAACCTGTGCATACTTCCTCCACCCCCCCCCCCCTTCTCTTTCCCCAGCTCCCACTCAAAAAAATATCATTTGCAAAAATGATAGTAAAGTATGTAACAATATTTTTGTTCTTTATATATCTAAGTTTTAACCTTTTTAAGACTTTCTTAATCTTGTATTCCTACCCCTATCAATGCATACCCCGTCTTGAAAACCTTTTTGAATATGTTTAATTTTGTATCTCATTTTCAGCTTCAAAAGATAAAAGATAAAAAAAATCAAAAATATATATATAATTTTGAAGAGAATATTGGTTTATAATAAGCTGATCCACCTATAACATACACTGCTGTAGAAAAAAAAAAATGTTTTTTTCAAAATTTTGTCAAGAAAACATGAATTATAGAACCCTGTTGATTTTTTGTTGTTGTTGATCATTTTAATCAGAATTATTGCTGTATATGAGTTTAAATAGCAAGCTAACAATAGCTGCCTGGCTTTTCTGCTAAGTTGGTGGTCAAATGTCACCTCTACCCTCTTGTTTCATTTCCTTGCAGTTTTTCATGTGTTTTTTTCATTTTTTCTTTTCATTTTTTTTTTTAATATACCAAGTTTTGTGTACATATTGCAGCCTACCAGAATAGAGTATCCTTTATAAAGATACTCCTGCAATTGATGAAATATATTTGAGGTATGGGGTATTGCTGTTACTATTTTGTAGCGGCCTTTATCGACTAGCTCAACAAGAAAATTTTGTCTAAATATATTAACTATTTGAAAATGAACATGTATTTCCTGAATAAAAACAAAAATTATAAAGGGAAAAA
>TCONS_00039797	evm.TU.Chr23.266
CCTGAAGCTGTTACAGAAATCATACCATAATCATACCATAAAAAAATATGTAAAATTTATCGACTACAGACGTTTGTAGATGACTTAAGATTGACCTCACATGAACGTACCAGAGGTATCACCTCAAGCAAGTATGTTGTGACCCGTGTGTGAGGGGGACCTCGTAGGTTGTTTGTCAGCAGACGTAAGATTGTCAACAAAACGTTCATTAATGTAACGGTGCACAGTACAATAGAAGGCCTGCTACGTATACACAGTTATATACTCCGACATTGCATATATACGTATCTACTCAGTGTTGTTGTTCATTACACAGACTTCCTGAGTGTTGACTTGTGAGTACGAATGATTTGGATATCTTTAATCTACAAACGCTTTAGGAAACTTTCCTAGTGAGGATTACCACTTTTGGAGACTGACAGGATTTTGTAGTTCTGGTGGATTCTTCGTATCCATGCCTAATACTTCACGGAGTAGATTTGGTGGGGAGTTCCATATCTGATTTGAAGCCAAACTAGCTGATCATGAGAATCCCCATCCTTCTCCAGTAAGTTCTCCTTACCAGACAGCCAACAGCGACTGGGCCAACCTGAAATTCAAACTAGAGAAGCTCTCCTCCCCTATCCCGTCCCCCACCCCATCCATCATCATGCAGTCCCCGATCCACACAGGGATGGTCATGACCCCCTTCTCCTCAGCCAACCTACCCCCATCGCCGGTCGGGAGCAGCGGAAAGGTCGACTCGCCTCCCGGTCAGCTATCAGTCAAACAAGAGATGGATTTAAATATGAACCTCAGCCCAGGTGCCTTTCCCCACCAGTACAATCCTTATAGTTATACAAGCCAGCCATCCAATCAAGCTCCAACCAGCACCTACCTTCATACCACAGTACCCAACATCTCCTCCCGACCATACTCTCCAAACAGCCCTCCACCTCCAAGGGTATACAAACCATGTTTTGTCTGTCAGGACAAGTCGTCGGGGTATCACTACGGTGTCAGTGCCTGCGAAGGGTGTAAGGGTTTCTTCAGGAGAAGTGTCCAGAAAGCCATGAAGTACACGTGTCACAGAGACAAACAATGTGAAATCAACAAAATCACACGAAATAGATGTCAGTACTGTCGTTTCCAGAAGTGTTTCGCGGTGGGCATGTCCAAAGATTGCGTCAGAAACGACAGAAATAAGAAGAAGAAAGACACAGAAGTGACGCAGAGCGTAACGATTCCGAACGAGATCGAGGAGGTCATCAAGTCGGTCACGAAAGCTCACGACGACACCTTCCTCGCAGAGCCACAAAGTTCAGCATTTCCAGTCCCAGAAGCACAATGCTCATCTTCGTCCGCCGACAAATCCAAGGACTCTCCCGTTGATGGCTGCAGTTTGGATCGAACCATTGATTCCATAAGCGAAGACTTTCTGCAATATCTTTGGAGTTCACCCGATTTTACCTCGCCCGTCGAACCTCAAGCAGACCCAGTCACACAGACAGACACACAGATGCTCGATTGTGTCACGACGGTTTCCACTCGAGCTATAGTCATGGTCGTCGACTTTGCCAAAAAGCTTCCCGGGTTTCTCTCTCTGACGACGTCTGACCAGATCACGCTCCTGAAAGCTGCTTGTTTGGAAATTTTAACGTTACGGATCAGCTCAAAGTTTAACAAAGGAGAGGGAGAGGGCGGCGCTGTGACGTTTTCGAGCGGTATGACGCTGAACAAAACTCAACTGAAGACCGGAGGTTTCGGGTCCTTGATGGACGATATCGTCAAGCTCTCGCAGTCCTTTAAGAAACTGAAGATAGATCATGCGGAGATGGCTCTTCTGGCCGCTGTTTGTCTCATCAGTGGAGATCGGACCGGACTGGAGAACCCCAAGAAGGTGGAGAAGATGCAGGAGCCGTACCTGGAAGGCCTTCGTCTCTACGTGCACAAGAGGAGGCCGAAGGAGAGCAACGCCTTTGCTAAGATTTTAATGAAGATCACAGATGTCAGACATATAAGTGTTATGAGTGCAGAACGGGTGATGAAGCTAAAGGTGGACCTACCGGGGGAAATTCCCGCCCTGATCGACGAGATGGTAGACAGGTTGGATGACGAATAACTCAGAGATTTTGGAAGAAGAAGAAGAAGAAGAAGAGTCTAATGCTGCACATGGTCTCTCCATCTCGAAGAATGTTTCTCCCAAATGAACCTTAACGAAAGAGGCGATCCGAGAGAGTTTGAATCACCACGACGACCAGAGAGGACGCTGATGATGAGTCATCAGCTAGTAACAGAGAGAGACAGGACTCATAAATATAAAAAAAAAAAGGTATATTTTTCTGAAGGCATTCCGATCCTAGTGGAACTTTTCTTTTTTTCTTTTTTGTCGCTGCCGCGGACTGTGGTGTTCAAACCTCTCGGGGACGAGCGGAAAAGAGCAAATTACATGAAGCCTACATCTACCTTATTCTGGCTGTAGGTTGTAAATTTGGAAGTGAAAGATCAAAGAAAGAAAAGAAGGGTGGGTGTGGGGTGGGTGTGGGGTGGGGTGGGGGTTGGGATGGAGAGAGCAAACAGAGGAAGGGTGAGACACCAGAGAGGAGGAAACAGATGGATGAAGTGAACTAATAATATGTAGGGGGACCAGATACTAGCCAAAATAAAGTGTGACCTTTTCTGGAGGGAGAGAGTCGTGAATCAGTCGGTGATTGACGTGAGATTTGATCCGAACTGGAGGAGGATGATAAAAGTATTGAACCAATCAGGTGAAGCCATGCGTACGGGGCAGGTTGTAATTATACTGTTTTTAACGAAAAAACTTGTAAATATCGTTGCACCCAACTTATTTTTTTCCCTTTTTATAAGAATATATATATATTAAATGAGAAATATGATATATATGATATTTTAAACAAATACGGGGGTTGGCAGCTTGTGGAAGAAGGTTTTTTTTGGTCTTGTTTTTTTGTTTTTTTCCTTTCTGTCTTTTCGGTGAGAGATTTAAGTGGATTTTACTCAAAAGTTCAGCTGTTTTTAGTGAATTATAGGGACGGACAGAGAGAGACACAGAGGCAGCTTCGTAGAGATAGTGAATGTTTCAGTCGCAGCTTGTTCAGAATGGATGCATTTAATAAGAATGGATATCTCTATTGATTCGGATGTAGTAACATCCGTCTCTTGAGTACCGAGTACCCATCGGCGTTAGTTAAATCGAGTGACTGCCGGAGTACCGATGTCACCGTGAGAACATTTGTCAGTATCTCTACATCGTGGAGTGCTGCGTGCACGGAAGGAAGGTAGGAAGGAGGAGGGGAAGGCTTCCGTCCGTGGTACTAGGTAACCCGTCAGTACACGATGGTGTGTGTGAGATACTCGCCGGTGTACCTATTTATCATAAAGTGGGGAAGAGACAGTCACATGGTGGTTGGGAATGGAGAACACAGTGGAAACTGAAGAGTAAGTGTGTAGAGTGACCCTGCTAAGTACATGTATGGGGACACCCATTGTGGGTACTCCTCATCTCAAGTGATAAATTACAAGTGAGGAGTCCCAAGTCAGTGAGAAGTAAAAGGGGGGAGGGGGGATTTTCACCAATTGAAGTTAATTTCATTGTCGTTTTTTTCCACCGTCATAAGTTTCCTTGGTAACTTACTAACTTGCGAAAAATTCCAATAGTTGCCGGTGTTGTTTGTGGTTTTGAGTGCGTCAGTAGCAGTATGGGAAGGTACATTAATCACCAACGTGAGAGGTAAAAGGGAAAGGGTTGTTTATACTTACATCAACATCCAGCATCCTTCTGAGGGTCTTGGGTTTCTGTATATCCCTTTGAAAAATGAAGGGAAAAAAGACATATGCGAGGGTAGTTAACAAAGACGAAAAGATGGCATTTCATAATGTCGAAAGAGAAGAAGCCTGCTGTTATTTCCCTTCCGTGTTCAATATGACAGGGTGTCGTAACTGTCGTTAGCTGGATCCCTCGTAATACTTTGAGACAGTAAATCTGTCTGTCTTGTCTGTCTGTGTGTTAACACCAAACAGTTGATTATGAATCTATCATGGATTACCCTGAATGGATGTTTGATAAATTAAACTCTCTGCTTACTTTTCCTGTTTGATGTCTTGTCTTGCAGGACTTGCATGGAGGGGTAAATGGATGTGGGGGGGGGGGGGGTGGGTGGGTGTTGGGGAGGAGTTTATAGGGTGTAGGGACACTAGTCCATGGGGAGTAGCTGACCATGTCAACGATTCCTAGAAAGGAGTGGTTGGCTGGGGGTGGCGGGCTTGACCATTTTATCCTGAAATATGAAATTTCTGGCAGCATCATCTTTTGTTGTGTTTTTGTGCAGCTCATTATCTATAATTAATTCATTACATTACATTTTTTTTTTTTTTTTTTTAGCACCTGAAATATTTAAATTTTTCTCATGTTTCTTGAATGTTTCCTCTATTTGTCGTTTTAAGTGTGGTTTGCTCGTTTTAAATAAAACGAAAATATTGTGGTATGATTGAAAGTAAGTTTTGAAAAAAATGAAACTTTGATAAATGATAAGCAAAGTTGTTTGTCAGGGGTCGTCGAATTGAAATAACACGACCTGTCAATTTTATCCGCCCCTCTGGGGAGGTTTGTAAGAAATTTATTTTGAATTGAACATTTGAAATAATAATGATAATAAATGATAATAATAAAAATAAATGTACACATATAGGAGAGGTAACACTGCCAGCACAACATATAAGTTTCATCTGCCTTGTGTTTATTAATGGTATCCATTGACCAATCATGGTGTTTCATATCTTCAACGATTGATTTTACTTGATTTGATATTTAGCATTTTTGATCCTTCATTCATCGTTTGGTGAACTGCCCGGCTAAGTCATTACATACTGTATAGGAGGAACCAATGGCCAGACGAAGCCATTCAATTGTGTGTTGTTTACTCAGGATATTTCATTTTATGTGATACGAATGAAAAAAACATTATTTTATCATTTAAATTTCTTAAAATTTGGTTCTCCTTGTTTGCCTTTTGTGAGCCCCCCTCCCCAATGCCCATTGACAAATTTTATATTGGTTGTCTTAATTCAGTGTAAAGATCTTACTTATTTTCAGGGATAGTAAAACAATGGTCACGTCAAGTCGATACTTGCCAGAAAGTTTTGTAATATTTTGAAAGAACTCATTGGCCAACAGCAACCATGGAATTATGAAAAACTGAAATCATGTAAAAAAAGAAAAGGAAAAAAAAAATCACAAAAAGAGAGAGATGTAGTTGAACTGAAATAAACCTTTGTGGTAGGTTGTCGAGTGTCAGGGGGTCTTTTAATTCCAATCAATACCCGGGGGGGGTGGGGGGAGGAGTTCAAATTTCTACAAAGCAAAGATGAATCTGTAATCTATATTGATTAACGAGAAAAACTAGCATGGGAGAGCCCCCAAAAAAATGAACTTCAATTTACCACTTAAGCAATGTTTCCTCAGGATTTATTTTTATTATTTTAATTCAGTACAGACATTATCAGACTGATGTCGGTCCAATTATTCTGTCAAAAATGTACACTTTTTCCCGTTTCTCTTAAAAACTTGGAAAGTAATTCTCCCTTTTTTTTATGTCTTTTTTTGTAAGGTCCTTTTAATAATTGTGTTAATAAGTAAATACTCATCAGTACAACCGCTTCACTTTTCTGAGATTCTGTGTTCCTCATTACCTCATTCTCATTCATTAATTTTTCATCCTTTCCACCACACCCTCCCCCCCCAATACCCCCTTCTCCCAGAAGAAATTGCCATGGGTATGTGGAGTATGTGCATGTAATAACTCTCTCTATTCATGATATCATAGCTAATGCTGTTGGTGATATGATATACAAAGATGAATTATGAAAAATATCAGTTGTGTAATTAACAGAAATGTTTGAACATCTTTTACCTTGAAATTAACAATGAACCGGTTAAGTACCAGATGCTCAGGGTAAAGGTCATTTAATCTTAAAATAAAAATGTATTGCAAATATTTAAGAATTTATCGAGATTGTTTTCCATGCTCTTGGAAATGTATTATTCTGACCTTTCTCAATCAGGTTTTCTGTGGGTTTTTGACATTTATTATTTATCTTTTTCTTGAAAATTAAAATCGACTTCAAAGACAGTAAGATAAATCCGAATGGAAATATATTTCATTTGTTAAATTTGTTAAATTCAACAACAAAATTTTTAAATCACAGAAACCAGCCGTTAGATTTTGCTCGAATATAAAATAATAATAAAATTAATAAAGATAAAACATATCATACAAAGGGATCAGCGAAAGCTTAACAATGATTTTATTGTTGATTAATTATCAATCTGGAATATGCACTTTTAATTATAAAAATAACACTTATGTATTAAAAATTTTTTGAGTCATAACTATTTTGATACAATATATGTGTCATGTGAATCCATTTTAATCACGCTGCTAAAAATGTTGTGTTTCTTTCATCAATAAAACCTGTGCATACTTCCTCCACCCCCCCCCCCCTTCTCTTTCCCCAGCTCCCACTCAAAAAAATATCATTTGCAAAAATGATAGTAAAGTATGTAACAATATTTTTGTTCTTTATATATCTAAGTTTTAACCTTTTTAAGACTTTCTTAATCTTGTATTCCTACCCCTATCAATGCATACCCCGTCTTGAAAACCTTTTTGAATATGTTTAATTTTGTATCTCATTTTCAGCTTCAAAAGATAAAAGATAAAAAAAATCAAAAATATATATATAATTTTGAAGAGAATATTGGTTTATAATAAGCTGATCCACCTATAACATACACTGCTGTAGAAAAAAAAAAATGTTTTTTTCAAAATTTTGTCAAGAAAACATGAATTATAGAACCCTGTTGATTTTTTGTTGTTGTTGATCATTTTAATCAGAATTATTGCTGTATATGAGTTTAAATAGCAAGCTAACAATAGCTGCCTGGCTTTTCTGCTAAGTTGGTGGTCAAATGTCACCTCTACCCTCTTGTTTCATTTCCTTGCAGTTTTTCATGTGTTTTTTTCATTTTTTCTTTTCATTTTTTTTTTTAATATACCAAGTTTTGTGTACATATTGCAGCCTACCAGAATAGAGTATCCTTTATAAAGATACTCCTGCAATTGATGAAATATATTTGAGGTATGGGGTATTGCTGTTACTATTTTGTAGCGGCCTTTATCGACTAGCTCAACAAGAAAATTTTGTCTAAATATATTAACTATTTGAAAATGAACATGTATTTCCTGAATAAAAACAAAAATTATAAAGGGAAAAA
>TCONS_00039797	evm.TU.Chr23.266
ATGCAGTCCCCGATCCACACAGGGATGGTCATGACCCCCTTCTCCTCAGCCAACCTACCCCCATCGCCGGTCGGGAGCAGCGGAAAGGTCGACTCGCCTCCCGGTCAGCTATCAGTCAAACAAGAGATGGATTTAAATATGAACCTCAGCCCAGGTGCCTTTCCCCACCAGTACAATCCTTATAGTTATACAAGCCAGCCATCCAATCAAGCTCCAACCAGCACCTACCTTCATACCACAGTACCCAACATCTCCTCCCGACCATACTCTCCAAACAGCCCTCCACCTCCAAGGGTATACAAACCATGTTTTGTCTGTCAGGACAAGTCGTCGGGGTATCACTACGGTGTCAGTGCCTGCGAAGGGTGTAAGGGTTTCTTCAGGAGAAGTGTCCAGAAAGCCATGAAGTACACGTGTCACAGAGACAAACAATGTGAAATCAACAAAATCACACGAAATAGATGTCAGTACTGTCGTTTCCAGAAGTGTTTCGCGGTGGGCATGTCCAAAGATTGCGTCAGAAACGACAGAAATAAGAAGAAGAAAGACACAGAAGTGACGCAGAGCGTAACGATTCCGAACGAGATCGAGGAGGTCATCAAGTCGGTCACGAAAGCTCACGACGACACCTTCCTCGCAGAGCCACAAAGTTCAGCATTTCCAGTCCCAGAAGCACAATGCTCATCTTCGTCCGCCGACAAATCCAAGGACTCTCCCGTTGATGGCTGCAGTTTGGATCGAACCATTGATTCCATAAGCGAAGACTTTCTGCAATATCTTTGGAGTTCACCCGATTTTACCTCGCCCGTCGAACCTCAAGCAGACCCAGTCACACAGACAGACACACAGATGCTCGATTGTGTCACGACGGTTTCCACTCGAGCTATAGTCATGGTCGTCGACTTTGCCAAAAAGCTTCCCGGGTTTCTCTCTCTGACGACGTCTGACCAGATCACGCTCCTGAAAGCTGCTTGTTTGGAAATTTTAACGTTACGGATCAGCTCAAAGTTTAACAAAGGAGAGGGAGAGGGCGGCGCTGTGACGTTTTCGAGCGGTATGACGCTGAACAAAACTCAACTGAAGACCGGAGGTTTCGGGTCCTTGATGGACGATATCGTCAAGCTCTCGCAGTCCTTTAAGAAACTGAAGATAGATCATGCGGAGATGGCTCTTCTGGCCGCTGTTTGTCTCATCAGTGGAGATCGGACCGGACTGGAGAACCCCAAGAAGGTGGAGAAGATGCAGGAGCCGTACCTGGAAGGCCTTCGTCTCTACGTGCACAAGAGGAGGCCGAAGGAGAGCAACGCCTTTGCTAAGATTTTAATGAAGATCACAGATGTCAGACATATAAGTGTTATGAGTGCAGAACGGGTGATGAAGCTAAAGGTGGACCTACCGGGGGAAATTCCCGCCCTGATCGACGAGATGGTAGACAGGTTGGATGACGAATAAC
>TCONS_00039796	evm.TU.Chr23.266
ATGCAGTCCCCGATCCACACAGGGATGGTCATGACCCCCTTCTCCTCAGCCAACCTACCCCCATCGCCGGTCGGGAGCAGCGGAAAGGTCGACTCGCCTCCCGGTCAGCTATCAGTCAAACAAGAGATGGATTTAAATATGAACCTCAGCCCAGGTGCCTTTCCCCACCAGTACAATCCTTATAGTTATACAAGCCAGCCATCCAATCAAGCTCCAACCAGCACCTACCTTCATACCACAGTACCCAACATCTCCTCCCGACCATACTCTCCAAACAGCCCTCCACCTCCAAGGGTATACAAACCATGTTTTGTCTGTCAGGACAAGTCGTCGGGGTATCACTACGGTGTCAGTGCCTGCGAAGGGTGTAAGGGTTTCTTCAGGAGAAGTGTCCAGAAAGCCATGAAGTACACGTGTCACAGAGACAAACAATGTGAAATCAACAAAATCACACGAAATAGATGTCAGTACTGTCGTTTCCAGAAGTGTTTCGCGGTGGGCATGTCCAAAGATTGCGTCAGAAACGACAGAAATAAGAAGAAGAAAGACACAGAAGTGACGCAGAGCGTAACGATTCCGAACGAGATCGAGGAGGTCATCAAGTCGGTCACGAAAGCTCACGACGACACCTTCCTCGCAGAGCCACAAAGTTCAGCATTTCCAGTCCCCGTCGAACCTCAAGCAGACCCAGTCACACAGACAGACACACAGATGCTCGATTGTGTCACGACGGTTTCCACTCGAGCTATAGTCATGGTCGTCGACTTTGCCAAAAAGCTTCCCGGGTTTCTCTCTCTGACGACGTCTGACCAGATCACGCTCCTGAAAGCTGCTTGTTTGGAAATTTTAACGTTACGGATCAGCTCAAAGTTTAACAAAGGAGAGGGAGAGGGCGGCGCTGTGACGTTTTCGAGCGGTATGACGCTGAACAAAACTCAACTGAAGACCGGAGGTTTCGGGTCCTTGATGGACGATATCGTCAAGCTCTCGCAGTCCTTTAAGAAACTGAAGATAGATCATGCGGAGATGGCTCTTCTGGCCGCTGTTTGTCTCATCAGTGGAGATCGGACCGGACTGGAGAACCCCAAGAAGGTGGAGAAGATGCAGGAGCCGTACCTGGAAGGCCTTCGTCTCTACGTGCACAAGAGGAGGCCGAAGGAGAGCAACGCCTTTGCTAAGATTTTAATGAAGATCACAGATGTCAGACATATAAGTGTTATGAGTGCAGAACGGGTGATGAAGCTAAAGGTGGACCTACCGGGGGAAATTCCCGCCCTGATCGACGAGATGGTAGACAGGTTGGATGACGAATAAC
>TCONS_00039797	evm.TU.Chr23.266
MQSPIHTGMVMTPFSSANLPPSPVGSSGKVDSPPGQLSVKQEMDLNMNLSPGAFPHQYNPYSYTSQPSNQAPTSTYLHTTVPNISSRPYSPNSPPPPRVYKPCFVCQDKSSGYHYGVSACEGCKGFFRRSVQKAMKYTCHRDKQCEINKITRNRCQYCRFQKCFAVGMSKDCVRNDRNKKKKDTEVTQSVTIPNEIEEVIKSVTKAHDDTFLAEPQSSAFPVPEAQCSSSSADKSKDSPVDGCSLDRTIDSISEDFLQYLWSSPDFTSPVEPQADPVTQTDTQMLDCVTTVSTRAIVMVVDFAKKLPGFLSLTTSDQITLLKAACLEILTLRISSKFNKGEGEGGAVTFSSGMTLNKTQLKTGGFGSLMDDIVKLSQSFKKLKIDHAEMALLAAVCLISGDRTGLENPKKVEKMQEPYLEGLRLYVHKRRPKESNAFAKILMKITDVRHISVMSAERVMKLKVDLPGEIPALIDEMVDRLDDE
>TCONS_00039796	evm.TU.Chr23.266
MQSPIHTGMVMTPFSSANLPPSPVGSSGKVDSPPGQLSVKQEMDLNMNLSPGAFPHQYNPYSYTSQPSNQAPTSTYLHTTVPNISSRPYSPNSPPPPRVYKPCFVCQDKSSGYHYGVSACEGCKGFFRRSVQKAMKYTCHRDKQCEINKITRNRCQYCRFQKCFAVGMSKDCVRNDRNKKKKDTEVTQSVTIPNEIEEVIKSVTKAHDDTFLAEPQSSAFPVPVEPQADPVTQTDTQMLDCVTTVSTRAIVMVVDFAKKLPGFLSLTTSDQITLLKAACLEILTLRISSKFNKGEGEGGAVTFSSGMTLNKTQLKTGGFGSLMDDIVKLSQSFKKLKIDHAEMALLAAVCLISGDRTGLENPKKVEKMQEPYLEGLRLYVHKRRPKESNAFAKILMKITDVRHISVMSAERVMKLKVDLPGEIPALIDEMVDRLDDE
