# Supplementary material for: Transcriptomic Analysis Reveals Molecular Mechanisms of Fleeing, Adhesion, and Thanatosis Patterns in Sea Cucumber Apostichopus japonicus
Source: Biology (Basel). 2026 Jun 22;15(12):975. doi: 10.3390/biology15120975 (PMC13295820; doi:10.3390/biology15120975)
Supplement: Supplementary file 1 [file biology-15-00975-s001.zip › Supplementary Materials S2/evm.TU.Chr3.638.txt]

>evm.model.Chr3.638_dup1	evm.TU.Chr3.638
ATGGCTAACCGTCTAGGAAGGCAGATTTTTCAAAGGTTTCTCAGTATCTTAGCAATCTACAATCTATGTACTGTCCAATGGGTAAGTATTTAAATATTTTACCTAGATTGTTTTATATTGTATTGTCAACCTTATCTCCCACCCCACCCCCCCCCCCCCATCTTCTCTATTGCTATCAGCTATATTTCCTTGCTTGAATTAAACTTTGTCGGATTTTAGGAAATTGAAGTCCGCCAAATTCGAGTTTATTGATCCTGTGAGTATTTTGTACCTATTGGTATCTTTAACTAGAGTAGCAGTAGCCAGAAGAGCAAATATAATATCCATGTGACTATGACGTAGAAATAGTAAAATGATCATTAATGATAATGTTGGAATAACCTGATAATGACTACTGCAGTGATCTATAATGATGTGTTTAAGTTAAGGTGCCCCACACAATCATTAAGGAGGAGAGGGCGGTAGGGGGTTCCATGTTTACATCCTCAGAAGCTGAGGGAAGTTCAATGAAGGTCTAGTGAGCAGGAATAGGTACTATAATAAAACACCTGCCTCGAAGCTCTCTGAATATTCATCGGAAAGAGAAGGTTTGGTATTGGCTAGTCTTCAGTCTAACGGCGTCACATGAGTAAAGTTTTGGGAAGTAATTATTTAGCCATAAATCAAACTGTTACTTTAATGACGTATCTCAATCTAACGAGATTCTTTGCATTGATAACATAATCATCGTGTAATTATCGCACTTTTACCAGTTTAAAGGCATTAATTCATTATTTGTTATTTTGTCGGTTGTTAGAACGAATAATGTTCAAAACTTAACCTAATTTACTTCCTGTTGTTGCAACTGTCATGTGATGAATCAAAGTTTATTTTCAACCACTATTTTTATTTATATTGAATAAGTTTGACACCATTAAGAATGGATACGTGTCTCGTAGTCCTTAAACTATCAATGAATAACACAAACTTCCCACATTTTCGAATAATATCAAAATCAAAATGTGTATATAATGTTCTCACCTGCTTCAAAATATATGTGTGTATACTCCTCAAAGTAACAACACTAGTGCGTCACATATTTTAATTCGTGTTTCACTTTGAAACGTAAAAGCAATTGATGTACTACAGCATATCTTCCGCATTTTCATTTCCTTGTCAAGTGTCTTTGAGACTTTCTCATGTATTACAGTTTATAAAGTTTTCTATTGCGTTAATAATCGTTGTTCATTCAGCCATGTTATACAATGTTTGCATAAACCTAATGAGTGTATATTTTGGTTTTACAATTTCCGTTTCCAAATATACTTTCAGATTGTACTACGAGAAGTGCTAAATAAGTCATTTCTAGCAAAAGTAAAAGTAAATGTTATAAATCTAAACTATCCATTAGTGCAATTAAAAATCAAAGTTTTTTTTTTTTTTTTTTTTTTTGGGGGGGGGGGTGACCGTTGCATTTTATGGGAGAGAAGAGAGAGTGCTCCCTTTACACCAAAACGGAGGAACATGAGAATCAATGATCTTGACTTTTTGGAAATTGTAACCTTTGAAATTCAAATACTTTTTTCAGCTGGAGATTTAAGCTGGAGTTTTTCTTTTTTCCACCAATGAGGCTCGAAGAGAATTACTCCAACAGTTGGATTCGGACTTTTTCTCTCTCTCTCTTTTCTGTGCTGTTCTTCCTTTTACTTCCATCTGTTGTTTTAATGAACTTTACTGATTTATGCTTCATGATCTTTCATTCGTAGTTATACGGTTGAGTGGCTTCAGTATTAGTTTTAAATGTCTGTACAATCCTCTCAGGCGATGACTATTCTGAAGATGATCTCATTTAATGCACAAGGCCTGAGCCAGTATTGAACAAGGCGGCAAGCTTTCATTGTACTTCATAGTCATATCAATATCTCGTTCATTCAGGAGACCCACAGTTGCAATAACGACGAAAATAGTTAGAAAACAAAGTGGCGTAGTAAAGTAGCTTTTGCCCATGATTCTAATGTGAATTGCGGGACTGGGTCCTTGTTAAGCCCTATCTAGTTGTTTTAAGTTGGTAAGATCCAAGCGGACCCACTCGGGAGGCTTATTTTATTAGATGTGAAAGTTTCAATATTTTTACTGACATCGACAACCGGTATTTATGGTCCTAATAAAGGTGATCCCGCCTATTATACCGATGTCAAAAATGGTCTAAGTAGTTTTCATACTGATACTATTATTTGGGCTGGGGATTTTAATTTTCTGTTCACCTTATAGTTTGACAAGACAGAGTAAAATCTACGCACAAATTTTAAAGGTAGGGAAAGGGTGATTGAAATTACAACGTAAGTATTCTTTCAGAGATAAAGGAATTTTTCAGTAGTTTATACACTTCAAGAAATTATTTCCGGACAGATTTCTAGATGATCTGCCCAGCAACAATATTCTAAGTCAGAAGGCTTCCGACTCTTGCAAAGAAGAGCTTAGATGAATGTTTCCGGGCTTTAAGCTCAATGGTTAATGATAAGTCTCCAGGTAGCGATGGGTTTACGGTAAACTTTTATTAGATGTTTTGGCCGCTGATTGCAAATTCGGTTGTGAGTTCTATTAATTATGGAGATTAATTATTAAGATTATCTGTCGTCTAAGTAATCGCAAGGTTTATTGCTCTTTTACCAAAGCTTAACAATGACACCCTTCTTTTTGGTAATTATCGCCCAATCACCCTTCTAAATTGTGACTACAAAATTGGTGCCAATGTCAGACAATTTTGTCCATTGAGCCCTTCTCTTATTATCCTATGTCTAGAAACCTTAGCCTTACAAGTTAATGTAAATAATGGTGTTAGAGATGCCGTGGTTGGAAATTCTATGATTAAGATATTACGATACGCTGATGAAACTCAATTGTTACTGGATGGTACCAAGGACTCTTTGCAAGAGGCGCTACACATTTTCAATATTTTTAATGTGGTTTCCTGTCTCTTTATTAATGTTGAGAAGTCTAGTCTTTTCCCCTTAGGACGGTTAGTGCATATATGACTCCAGCGTTTCGGAAAAAAATATAATATTAGCTTGAATTTTGGAACGTTTGGTACGCTGGATATGGGGATGAGCTCTTTGAATTCAAACTTGCAGCCAAAGTTTTCTCATCTAAAAGACTGTCTCCGTATCTGGTCGCCTCCGGACCTGACTCCTATAGGACGTAATATTATAGTAACAACTTCGGCAATGTCCTAATTATTATTTCTGTTTCTTGTTTTTCCTAGTCCTCCGGATAAATTTATTTAAGTATTAATAAGTGTAATTTTTTAATTCATTTTGGGCAGGAAATTCAGACAAAGTCAAACGGACTCTATGTTAATGATGTGAGTAGAGGGGTCTTAAAATGTGAAGAGTTTAATACAAAGTCTTAAATGTAATTAGGTGTGCCGTTAATGTGATACTCTTTTTTGACTCAGGTATTGGTAAATCTTATTTTTAATTGTAATTCAAAGATGTCGGTTGTGTCCGTTTGAAACACTTTTATCATACAGGTAGTCCATGCTTGGTGTGATGTTTCATTTACTAAGCCAGATAGTGATTTCGGCAATCAAATTATTAAGAACAATTGTTACATTAAAATAATCAAGAACATTGAGCTCGATGAACAACTTTTTAATCAAAGTCTTGTGTATGTTAAAGATGTTTTAAATCATAACGAGAGGCCTTTGGTATGGGAAAGATTTCGTAACAAGTTGCCTGAGGGGTGTTTCATGTATAATTTACTGGGCCTGGTATCTAGTATACCAACAAATTGGTGAGTAGATGCATGTGCACGAGTTGACGCACAAAATCCGAACCAGGTATTCTATTACTATGTAATCCATTCTCCGTCTTTATATCAGTTTGTTTATAGTCGTCTTATTTCGAATGTGGTAAAAACCTCAACAGCTTTGTCAAAGTGGGAAACGAAGTTTACGGACATTTCGATTAATGATTCGAAGCGAATTTTCAGATGTCCTTGGTTCACTACCAGAGATTCCAATATTTTGTTGTTGTTGTTTAACTTAAATTTTATGCATAGAATTCTCCCCACCCATAATTAATAAAGCTGATATGGATTTGTGTACTTTCTATCAGTAAGAGGTTGAGTCGATCGAACATCTCTTTTGGAATTGCACGTTTACTTCTACGTTTCATTTGGATGCGAAGCAAAGGTTCTTAAATAGGCAATATGTGTTTTTCAATGCAAGATACTTTCTTCGGCTCTCAGTAGATGTTTTCCATACTTACAATTGTTGTTTTACATATGAAGTTTGACTTGTTTTCTTGAAAATTGCATTCCATTGTACCTAACATTGATTCATCCTTTTACAAGTTTCAATTCGCCCTTTATGTTGAGTATTGCGTCTTTTATAACACTGATAGAGTGAGTACTAAAGGGGTCCATTAGTTATTTAGATTTGAAAGAGGCTTTCTCTGCGTGAGAGAATTTGTTTTATTTCACCTGAAATGTAGCAATTTAAGACACCGTTAATTTTCTCCTTTGTTTTGTCAGTCAAGTTTGCTTGGTACATATTTTAAGTTCTGTTTCAATTTATATTACGTATAAACTAACCTGGAGGGTTTGATCAATACAAATGTAAGACAAAACACTGATCTTGGTGGTGAAGATGTCTTAAGGGAGGCGTCCGTCTTATAATTCTTTAAATTTAAAAACCATCCTCAAGTTGTTTGTACCAAGTTGCATTCGTTTGGCGTTTTCAATCGTTATCGAGGTCGTATCACTGACTAAGCTCTAATAGTCACGGATGCAAACTATATATATTCGTCTCTATCACAGTGTTTTTGTGATCCCTTTCTTGTTATGGTAAAATATTAGTCAAGTCTTTAGTCATTGAAAAATTGTTCACTTTATTTTTCTGCACAGGTAAATGCAAACCTAGTGGAGTATGGCATACCTTCAGGTTAGTAAAGCTAACATTTTCAAGTTATTTGTTTTGTACACAGTCGAAAACTCGTAAACATATCTTAGTAACAATCACATCGGCTTTCTGTGTCATTCCAAAATAAAATCGAATGAATACAATGCACTTCAGCTTCTACATCAAGTTTCAAATGATGGAGTCAAAGATAAGTAGATTGTGTGTTAGGTTTCCATCTTCACTTCTTTTACATGTCATTCATAATAGCTGTTATGAAACGGTGCAAAGGGATCAAAATTCTGAGACTCCATTCCGATTGCATTCCGAAAGCATTAGAAGAGCTATTAATTGTCATTTTTTATTTTGAGTATTCTCTTTTGATTTTGAGTATTCTCAGTGAAACTACCAATAAAACAGGAGGAATTTCTTGGAAAGTCGAATATTTGGTTCATCTCAGATTCCAACCTCCCAGCACTACTTCTTTTGTGTTTTTTTAATCCGTTAAGTAGGGCAATTACACCCATTCTTTAGTCTCTTGTATTATATCAAAACATTGCGACAACACTTTTGATAAATAAGTGTTCTAGACTGAAAGGTGTATTTTTTAGTACCAGTATCGCAGTATTCAAACATGTCCAATGTGGATGGAACATGGATAACATGCACTAGTTCATACCGACCGTTCATCTAGCATGCAAATTATTATTTGAGGAAGGTTCAATAGCATATTCACGTAATGTTCATGACTAAATTCAATAAAATACCTTAATATTGAAAGGCTGTTCTCAAATTGAGTTTATTTTCTCTATCACTTACTATAGACAACTGCTGTTTCGTCCATAATAGACCAAAGTACCCCAGGGATTGCCACGAAGCTGTTAGCCAATGTCCCAGCATACAGAACACATCATTCGTGTCCCTCATCAAACCTGATGGGTATGAAGAACCATTCGATGTATTCTGCGACAAAGACACAGCTGGAGGATCGACATGGACGGTGGGTGTTACTTTATGTCGTTATAAATTGAAACTGTCCTGTAGAGTTTGAAATGGCCATTTAGGCGATTTGGTCCGGTTCATACATTAGGCCTCCAACAAACGTTCACCGATACGCAACACGTAAACACAATCATACCGTTGTATATAATGGTCTCTTCGAGCATAAATAAATTCATGAATGTGACGTTATATAAACAGGGTCACGTCATCATGTACCTACTTGTTACTGTGTTTTTTCTCTCTTTGGTTTGTTTCTTTGATGTGCAGTGCTCTTTGTTTACCTTCTTCTAAAATGTCAAGCTCTCTTTCACCATTTTTTCTCCACACCTTTCTGTCTTTGTCCTTCTCCAGTTTATTTCCTACCCCCTTCCCTTAATCCTCTCTTTGTCCCTCCACTGTTTATCTCCTACCTCTCCTCTTCCCCTGTTGGTTTCTTTCTTTCTTCTCTCCATCACTTGTCTACTAATCACCTTACATCTATCTCTTTGTGTTCACCATGCTCATTAACATGTTTGTATTCTGTGCGTGTTTTTGTCCCTTCTGTTACTGTTACTTGTCATTTAGCCTTTGAAGAAGATCCTGCTAGGATCGAAACGTCAGGCCAACTTACTTTTACACATTCTCTTACACAGGCTCTCTAGTGGATAAGCAGTTTGCTAACAGTTTTATTTTGTTTTTATTTTAGAATGTCACTTTCTAAGATATCTTTTGATTACATAATAGATAACAACTATTTGCACTAAGTCAGACTAAATTTAAACTATTCAGGTTACGAAAAGTAATATAAGTAATATATATGTCTTTAATCTTGTTTCTTACTTTGTGATACCTCTAGCGTCTCTTTCTCTGTTCCACTTCCTGCCTGCACCAAACATGATATATGTTCGATGATCCCTTGTAAATAATCTTTTCCATGAAGAATAGTAACTAGATTTTACATTACCGATATAAGGTGGGCGCGAGGATGCAAACCATGACTTATAAAATGTAGTCTTTGTATATAAAGTGATAGCTGTTTTCTCTCCGAGACTACACTTCAATAGCCGAAGTTGTTTCTAAACCACCGACTAGCTCATTAAATGAATACCTACAAACATTATTCGTACAGGTGTACTACATAGCTTTCGAAATTTTAATGTCATCTCTTTCTACAGTAAAATAAGTCTCTTGAAACTTTATTTGATGTTGATAAAAAAAAAATTAAAACGAAACTCTTACCTTTTGTAATTATATAAGAAAAGAAACTCGGATGTATCGATGAAAATGATCTCATGCAATGAACATTTATTTCATTTGCCTAATGCGATATATCATACTATTTAAGCGAACGAAGATATGGAATTATGCCATGGTTAGCTGTGGCCATATGTAAGCAGCTGGTTAATTTCCTTTCTACAGGTGATACAAAGACGATTAGGTGAAACAATCATATTCAATCGTAGCTGGAGTGACTTCAAGCACGGATTTGGGTTTCCAGGTCGAGAGTTCTGGATCGGAAATGAAAAGTTAGCTCACCTGACAAATCAGAAGCGGTACGAACTACGCATGGAATTCGAGAATCCTGCTGGCCAATCGTATTATGTGACTTACGAATACTTCCGCATTGATGACGAACTAGGAAATTATGCCATTTCAAGTCTTGGAAATTTTGGTGGAAATGCAGGTGTGTTAATTCAAGCATTTTTTTTTTCGGACTTGATTTATAACAACTCCAGTATTGAGTTTGAGAAAACAATATGTATTTAGTTCTTAATGTTATCTTAATTGAACATGCAACCACTTTATCATATTTGTCATCACGACCCAGTTTTTACTGTGGTACAAAACTTTCAGATTTACAGCAGTTACTGTAATCTCTGTGTGAATCGGTTGATATTAAATGTTATCAAGATGACGAGAAAAGTCCCACTCACGACCCGTTGGATCCGTATTTTGTTCCTTTCGTGTTGATTGTCAGATCCTAAAAGCTACAAAGGTTGTTTCAAGGAAGGTCTCTCTATGCTCTACACGCTAACAAAATGTCCTTACAGAGCAACTTGCCTTTCGGAATGTCACTTGCTACTTGAGACATTCCGAGACTGTGAGTTGCTTCCCGCATATATTACTTGGAAATCTTCCAAAAGCGATGAGTGAAGATAAGAATTAAGGATAAAATAAGAATATGCTAATCTTTGGTAGACACAGTTCAAGTTAGGCGGCGAAGACTAAAGATGTATATTCTTATGTTACAAGTTTGTCTTTGACATACTTTGAGCTTGACTTGTTGCGTTCAAGTTATACTGTTACAGTATAAATCCCGAGTTTCTGCTCTAAACTTGTAATTTTTATAAAACATAGGAGGTAGATTTTTCCTTGGAATTCTCAAACGAAATTATTTCATAAGTAATATTCTTTGTTTCTCTATGTTTCTCTATGTGTCCATACAGGATATCAAAGCTGCCTTAAAAACGCTCTGTTCTTTGCGAATAAATGCGATAAAACTTGTGAGCGCCCTTATACATGTGACATGCCTCCTCAGCAAGGATGTTTCTGTCCTGAAAATTATCTAAGAAAGAACGGAAAATGCGTACCAAAAAGTCGATATGGCTGTTTCCTAAATGAAGAGGACAGAGTATTAGAGGTGAGAAGACGTTTGCCCTGGCAGTTTGGTCTACTATATGTACACTGAATGAATTGTTTCTAGCACCTAAATGATCAATGTTGAATCTCCTAAATTAGTATTACTTGACAGAATAGGTTTGTCCTATCAGTTCTATCAGTAGGTTTGTCCTATCAGGTGAGAAGACGTTTGTCCTGTCAGTTTCGTCTACTGAATGTGTACCGTAGCAATTGTTTACAACACCCAACAGACCAATCTTCTAAATTATTTTGACAATTATTATTTAATACTAGATTAATGAACCAAAAATATAATCAGTTTCAAATAGACCATTGCAGAAATATTGATTCGAATACATGGACGTAGGCATAGAATTAATTTGCTTTACCAACTGAGCTCAGCATCAATGTCATCCATCTGACGACTCATCTATTTTGTGCAGGCGCTACGTCCACATTATTCTCCATTTTGTATAACCAGGTAACACACCTAATATCCCCTATGTAACCCATTGAAAACTTATTTCAAAAGTATTACAAAAATTAATTCTTCAGACAAACCTGTTCGAATCCATTTCTACATTTTTGAATTCCAAACAAGAACGAATCAGAAAAATAGAGAGGGTGCATACGCAATAACGACAGGACCAATCATGACTGAAATTGAATGAAGAAAATTAGCACTTCCTCTAATTGATATTGTTAGCAAACTGTCATTGATAGATGTACACAATGTTGTTATTTAAGCGTGCTAAGTGCAATGTAAATGTACTAAGCGAGTAACAAGAAAACAAGTCGTCGATTTTTACGTTAAAGGGTGAAAATATGTTTATAGCGCTATTCCACAGCACTCTGTCACCCCTTTAAATTTTTCTACATTTTTCTTCATCTCGTTTCGAATAAACTACGGTGATTATATTGCAATATATAGATTTCAGGGACGCATCTAGTAAGTTTACATTATGACGTACTATTCCATCAATTATGTCCACAGCCCGATGAGGTATACATAAATATAGATTGTAGCAGACGATATCAGTGTACCGATAACCGGCTTTCTACTGAACAGAGCTTTGCTTGCAGTACCGACGCAACTTGTGATGAGCGAGATGGACAACGCGGATGTTATTGTAATACTGATTATGTAGGGGACGGTGTAACGTGTGTTTCAGTAATACCTAAAAATTGTAACGATATATTTCTGTCTGGTGTCACTAATAGCGGCAAGTACCCAATTTATCCTACCGCCTATCCAGACGGCATTAATGTGTACTGTGATATGGACATAGACGGTGGAGGATGGACGGTAAGTTAATATGAGGATAATGTTGTCATACATTGAAGTATAAGTATAAAATCATGCTGTATATTTGAGTTGACTACCCAATATATTCAGTCTGTAAACCGTGCACAGTAATTAACATTTTTGTGCTGTTTTAGCATCTTAGCTTTTCATGCAGTTCAACCTTTCTTGAGCACACAGCATTAATTATACGATTAATATTAATCATATTTTAATTAATATAATCGGTGTAAGAGCACAGCTGTTCATCTGGTAAATGGACGTTCGAATCACACCCTTAACCAATGACTTGCTCTTTCTTAAACGAATGTCTTTGTTAATCAAAAATGGGAAGGGAAACTCTGTTTGCCACTTAAACAGTTTAGAACAAAGGCCTTGTAGGAAATGCGGTCACGTTCTTTACAATCACTTGTTTTAGGTCTTTCAGAGACGAACAAAGGCAGTTGTAGACTTTAATCAAGGTTGGAACGAATACAAGATCGGGTTTGGAAGTCCAAAACGAGATCACTGGCTTGGAAATGATAAAATCCACGCACTGACAAACCAAAAAGAATACAAACTTCGTATCGATATGAGGCACACTGATGGTAACCTCTACTACGCCCTCTATTCTAACTTCAGCATCCGTGATGAGTCCGATAAATATCGACTTTCTCTTGGCGATTACAGTGGAAATGCAGGTATGTGTCAGTTGAGAGAAGCAACTTTAAATGAAAGAACATTATAATGAAATATAACATATATGGTAATTTTCACACGAAGCAACTGTGAACTGTAACTTATTATAGTAGGGGACATTCCTGTATCATAATCCTTAAATTTCCGTTAGCACTAAAGCCGGATAATCCACCAAGCATATCAACCTCCATGAGTGCAGATGAGAAACTTTTTCTGCTTTCCACTATAAACACGCACAAACCGAGTACTATATTGAAGTCCTATGTTATTCATCTCTCTCGATATTGAAATAGTCCTTACAACTACCTGCATTAATATGACGAAGTGAATTAGCCATTTTTGCATAGAATCAGTTTTTTTTTTTAGAAACTGACAGGCCTGGTTGAAAGGCATGTTGATGAACCAACAGACAAATCCCATTCACGGATCATGTAAGTTTTACCCGTATTCATCAAATGCGATAGAAATGCTTTAACTTTGTAAAATTTATCAGTAATTAAGAGGTTTTTTTTTTTTGAAATATGGGTTTCTTTGTTTGCAGGTAAGAATGCTATGTCTTATAGTAACGGGCAACAATTCAGTACACATGATGAGGACCACGATGGTTGGAGAAGGTATAACTGCGCTGATAACCATCGAGGCGCCTGGTGGTTCGGGTTCCACACCGTGGTCTGCTCAGCCTGTGATACGAAAGAGGAACACTGTCACTATCGCCCTGAAAATCAAAGATGTTGTGTTAGTTGCAATTTGGCTAATCTCAATGGAGAATACAATGGTACTACACGAGGAACGAATATCTATTGGGGAAATGCCAATAGAGGTATTGGGTGTGGTCTTACATTTACCGAAATGA
>TCONS_00041450	evm.TU.Chr3.638
GTAAATGTTCAGTGATCTGCTTGTCTGTAAAGGATAACCATATAAAACTTCAAAGAAACGGGAAAGTTTGCCAGATTTTGTCCACCTTTTCAAACACACATCTAATTTTAGTTGGATAACCAAAAATATCTAGTACATTGACAGTTGAAAAATATTGTATGAATGGCTAACCGTCTAGGAAGGCAGATTTTTCAAAGGTTTCTCAGTATCTTAGCAATCTACAATCTATGTACTGTCCAATGGGTAAATGCAAACCTAGTGGAGTATGGCATACCTTCAGACAACTGCTGTTTCGTCCATAATAGACCAAAGTACCCCAGGGATTGCCACGAAGCTGTTAGCCAATGTCCCAGCATACAGAACACATCATTCGTGTCCCTCATCAAACCTGATGGGTATGAAGAACCATTCGATGTATTCTGCGACAAAGACACAGCTGGAGGATCGACATGGACGGTGATACAAAGACGATTAGGTGAAACAATCATATTCAATCGTAGCTGGAGTGACTTCAAGCACGGATTTGGGTTTCCAGGTCGAGAGTTCTGGATCGGAAATGAAAAGTTAGCTCACCTGACAAATCAGAAGCGGTACGAACTACGCATGGAATTCGAGAATCCTGCTGGCCAATCGTATTATGTGACTTACGAATACTTCCGCATTGATGACGAACTAGGAAATTATGCCATTTCAAGTCTTGGAAATTTTGGTGGAAATGCAGGATATCAAAGCTGCCTTAAAAACGCTCTGTTCTTTGCGAATAAATGCGATAAAACTTGTGAGCGCCCTTATACATGTGACATGCCTCCTCAGCAAGGATGTTTCTGTCCTGAAAATTATCTAAGAAAGAACGGAAAATGCGTACCAAAAAGTCGATATGGCTGTTTCCTAAATGAAGAGGACAGAGTATTAGAGCCCGATGAGGTATACATAAATATAGATTGTAGCAGACGATATCAGTGTACCGATAACCGGCTTTCTACTGAACAGAGCTTTGCTTGCAGTACCGACGCAACTTGTGATGAGCGAGATGGACAACGCGGATGTTATTGTAATACTGATTATGTAGGGGACGGTGTAACGTGTGTTTCAGTAATACCTAAAAATTGTAACGATATATTTCTGTCTGGTGTCACTAATAGCGGCAAGTACCCAATTTATCCTACCGCCTATCCAGACGGCATTAATGTGTACTGTGATATGGACATAGACGGTGGAGGATGGACGGTCTTTCAGAGACGAACAAAGGCAGTTGTAGACTTTAATCAAGGTTGGAACGAATACAAGATCGGGTTTGGAAGTCCAAAACGAGATCACTGGCTTGGAAATGATAAAATCCACGCACTGACAAACCAAAAAGAATACAAACTTCGTATCGATATGAGGCACACTGATGGTAACCTCTACTACGCCCTCTATTCTAACTTCAGCATCCGTGATGAGTCCGATAAATATCGACTTTCTCTTGGCGATTACAGTGGAAATGCAGGTAAGAATGCTATGTCTTATAGTAACGGGCAACAATTCAGTACACATGATGAGGACCACGATGGTTGGAGAAGGTATAACTGCGCTGATAACCATCGAGGCGCCTGGTGGTTCGGGTTCCACACCGTGGTCTGCTCAGCCTGTGATACGAAAGAGGAACACTGTCACTATCGCCCTGAAAATCAAAGATGTTGTGTTAGTTGCAATTTGGCTAATCTCAATGGAGAATACAATGGTACTACACGAGGAACGAATATCTATTGGGGAAATGCCAATAGAGGTATTGGGTGTGGTCTTACATTTACCGAAATGAAGATAAAACCTGTATAAATGATAAAAGAAGTACAACCTTTTAATTACGCGCGGCTACAATGAATATATACTTGTTAGCATGTTTTAGTTTGTAGTACGATCCTGCTTGAATTTAACTATGTTATATCTGCAAGATGGTATATTAAATGGTAATGGCATTTTAGCCAATTAGAACGTCAATATTTTAATTTATTAAATTAAGTGAATATTGATTAGTATATAGTTCATTGTTATTCTACATTTATAACTTGATAGAAGATTCCAACCGCTTAAGATGATAGAAGGAATCACAATGGGGTATATCGATTTGATTTCTGATCATTATCATAGACTTCTTAAACGATATATTACGTAATATAATTATGTCATACTAATGGAGATTAAAATAGTATACAATTTTAGATTTGAGTTTTCTATAGGCTAACACTGATCATAGCTAATCCACTATCTTCACACCTTACATATTTAAGACGATTTTGGTGCTCATTGACCTGACATGTCTGTATTCTGTGCGTGTTTTTGTCCCTTCTGTTACTTTTACTTGTCATTTAGCCTCTGAAGAAGATCCTGCTAGGATCGAAACGTCAGGCAAACTTACTTTTACACATCCTCTTACACAGACTCTCTAGTGGATAAGCAGTTTGTTACAGTTTTATTTTGTTTTTATTACGATTTTGGTAAAATAGAAACTTATTTCACCTTTCCCAGTGCTTTCAATATGTCTTTTTTCTCTCTGTGTTTTTTGCTTGTTTTTCATTAAATTAATTCGTGTAAGCTGTTAATAGTACAAAACAGTACAACTGTATGCTAAGTTACGGCCAATTCAGTGAAAAGGAAGTTGTGCCAAGCGTTAATACACTTGGTTAGTTCAAGCTCAGTAATTCTTTCCCTACCCTTGTTTCTCAAAACTTACGCAGGGCGTTTTGTTCAATATCAGTATTGCATCTTAGACAAAATCGCAAATGACCGAATATATTTGAATACAACCTTAGTGACAAGAAATTTGCATAAAGTATTGGTGTATGAAGTATAAAGGATGACTCACAATGATTGAACGAGAATTACTTGCGTGATTTAAAGTAATATTCATTTTAAGATTTAATATTATTAGTAATCTCTTCATGGAAATGTGTTGCAAACGATGAGCTTAAATTTATGACAAAATTAAA
>TCONS_00041452	evm.TU.Chr3.638
ATGGCTAACCGTCTAGGAAGGCAGATTTTTCAAAGGTTTCTCAGTATCTTAGCAATCTACAATCTATGTACTGTCCAATGGGTAAGTATTTAAATATTTTACCTAGATTGTTTTATATTGTATTGTCAACCTTATCTCCCACCCCACCCCCCCCCCCCCATCTTCTCTATTGCTATCAGCTATATTTCCTTGCTTGAATTAAACTTTGTCGGATTTTAGGAAATTGAAGTCCGCCAAATTCGAGTTTATTGATCCTGTGAGTATTTTGTACCTATTGGTATCTTTAACTAGAGTAGCAGTAGCCAGAAGAGCAAATATAATATCCATGTGACTATGACGTAGAAATAGTAAAATGATCATTAATGATAATGTTGGAATAACCTGATAATGACTACTGCAGTGATCTATAATGATGTGTTTAAGTTAAGGTGCCCCACACAATCATTAAGGAGGAGAGGGCGGTAGGGGGTTCCATGTTTACATCCTCAGAAGCTGAGGGAAGTTCAATGAAGGTCTAGTGAGCAGGAATAGGTACTATAATAAAACACCTGCCTCGAAGCTCTCTGAATATTCATCGGAAAGAGAAGGTTTGGTATTGGCTAGTCTTCAGTCTAACGGCGTCACATGAGTAAAGTTTTGGGAAGTAATTATTTAGCCATAAATCAAACTGTTACTTTAATGACGTATCTCAATCTAACGAGATTCTTTGCATTGATAACATAATCATCGTGTAATTATCGCACTTTTACCAGTTTAAAGGCATTAATTCATTATTTGTTATTTTGTCGGTTGTTAGAACGAATAATGTTCAAAACTTAACCTAATTTACTTCCTGTTGTTGCAACTGTCATGTGATGAATCAAAGTTTATTTTCAACCACTATTTTTATTTATATTGAATAAGTTTGACACCATTAAGAATGGATACGTGTCTCGTAGTCCTTAAACTATCAATGAATAACACAAACTTCCCACATTTTCGAATAATATCAAAATCAAAATGTGTATATAATGTTCTCACCTGCTTCAAAATATATGTGTGTATACTCCTCAAAGTAACAACACTAGTGCGTCACATATTTTAATTCGTGTTTCACTTTGAAACGTAAAAGCAATTGATGTACTACAGCATATCTTCCGCATTTTCATTTCCTTGTCAAGTGTCTTTGAGACTTTCTCATGTATTACAGTTTATAAAGTTTTCTATTGCGTTAATAATCGTTGTTCATTCAGCCATGTTATACAATGTTTGCATAAACCTAATGAGTGTATATTTTGGTTTTACAATTTCCGTTTCCAAATATACTTTCAGATTGTACTACGAGAAGTGCTAAATAAGTCATTTCTAGCAAAAGTAAAAGTAAATGTTATAAATCTAAACTATCCATTAGTGCAATTAAAAATCAAAGTTTTTTTTTTTTTTTTTTTTTTTGGGGGGGGGGGTGACCGTTGCATTTTATGGGAGAGAAGAGAGAGTGCTCCCTTTACACCAAAACGGAGGAACATGAGAATCAATGATCTTGACTTTTTGGAAATTGTAACCTTTGAAATTCAAATACTTTTTTCAGCTGGAGATTTAAGCTGGAGTTTTTCTTTTTTCCACCAATGAGGCTCGAAGAGAATTACTCCAACAGTTGGATTCGGACTTTTTCTCTCTCTCTCTTTTCTGTGCTGTTCTTCCTTTTACTTCCATCTGTTGTTTTAATGAACTTTACTGATTTATGCTTCATGATCTTTCATTCGTAGTTATACGGTTGAGTGGCTTCAGTATTAGTTTTAAATGTCTGTACAATCCTCTCAGGCGATGACTATTCTGAAGATGATCTCATTTAATGCACAAGGCCTGAGCCAGTATTGAACAAGGCGGCAAGCTTTCATTGTACTTCATAGTCATATCAATATCTCGTTCATTCAGGAGACCCACAGTTGCAATAACGACGAAAATAGTTAGAAAACAAAGTGGCGTAGTAAAGTAGCTTTTGCCCATGATTCTAATGTGAATTGCGGGACTGGGTCCTTGTTAAGCCCTATCTAGTTGTTTTAAGTTGGTAAGATCCAAGCGGACCCACTCGGGAGGCTTATTTTATTAGATGTGAAAGTTTCAATATTTTTACTGACATCGACAACCGGTATTTATGGTCCTAATAAAGGTGATCCCGCCTATTATACCGATGTCAAAAATGGTCTAAGTAGTTTTCATACTGATACTATTATTTGGGCTGGGGATTTTAATTTTCTGTTCACCTTATAGTTTGACAAGACAGAGTAAAATCTACGCACAAATTTTAAAGGTAGGGAAAGGGTGATTGAAATTACAACGTAAGTATTCTTTCAGAGATAAAGGAATTTTTCAGTAGTTTATACACTTCAAGAAATTATTTCCGGACAGATTTCTAGATGATCTGCCCAGCAACAATATTCTAAGTCAGAAGGCTTCCGACTCTTGCAAAGAAGAGCTTAGATGAATGTTTCCGGGCTTTAAGCTCAATGGTTAATGATAAGTCTCCAGGTAGCGATGGGTTTACGGTAAACTTTTATTAGATGTTTTGGCCGCTGATTGCAAATTCGGTTGTGAGTTCTATTAATTATGGAGATTAATTATTAAGATTATCTGTCGTCTAAGTAATCGCAAGGTTTATTGCTCTTTTACCAAAGCTTAACAATGACACCCTTCTTTTTGGTAATTATCGCCCAATCACCCTTCTAAATTGTGACTACAAAATTGGTGCCAATGTCAGACAATTTTGTCCATTGAGCCCTTCTCTTATTATCCTATGTCTAGAAACCTTAGCCTTACAAGTTAATGTAAATAATGGTGTTAGAGATGCCGTGGTTGGAAATTCTATGATTAAGATATTACGATACGCTGATGAAACTCAATTGTTACTGGATGGTACCAAGGACTCTTTGCAAGAGGCGCTACACATTTTCAATATTTTTAATGTGGTTTCCTGTCTCTTTATTAATGTTGAGAAGTCTAGTCTTTTCCCCTTAGGACGGTTAGTGCATATATGACTCCAGCGTTTCGGAAAAAAATATAATATTAGCTTGAATTTTGGAACGTTTGGTACGCTGGATATGGGGATGAGCTCTTTGAATTCAAACTTGCAGCCAAAGTTTTCTCATCTAAAAGACTGTCTCCGTATCTGGTCGCCTCCGGACCTGACTCCTATAGGACGTAATATTATAGTAACAACTTCGGCAATGTCCTAATTATTATTTCTGTTTCTTGTTTTTCCTAGTCCTCCGGATAAATTTATTTAAGTATTAATAAGTGTAATTTTTTAATTCATTTTGGGCAGGAAATTCAGACAAAGTCAAACGGACTCTATGTTAATGATGTGAGTAGAGGGGTCTTAAAATGTGAAGAGTTTAATACAAAGTCTTAAATGTAATTAGGTGTGCCGTTAATGTGATACTCTTTTTTGACTCAGGTATTGGTAAATCTTATTTTTAATTGTAATTCAAAGATGTCGGTTGTGTCCGTTTGAAACACTTTTATCATACAGGTAGTCCATGCTTGGTGTGATGTTTCATTTACTAAGCCAGATAGTGATTTCGGCAATCAAATTATTAAGAACAATTGTTACATTAAAATAATCAAGAACATTGAGCTCGATGAACAACTTTTTAATCAAAGTCTTGTGTATGTTAAAGATGTTTTAAATCATAACGAGAGGCCTTTGGTATGGGAAAGATTTCGTAACAAGTTGCCTGAGGGGTGTTTCATGTATAATTTACTGGGCCTGGTATCTAGTATACCAACAAATTGGTGAGTAGATGCATGTGCACGAGTTGACGCACAAAATCCGAACCAGGTATTCTATTACTATGTAATCCATTCTCCGTCTTTATATCAGTTTGTTTATAGTCGTCTTATTTCGAATGTGGTAAAAACCTCAACAGCTTTGTCAAAGTGGGAAACGAAGTTTACGGACATTTCGATTAATGATTCGAAGCGAATTTTCAGATGTCCTTGGTTCACTACCAGAGATTCCAATATTTTGTTGTTGTTGTTTAACTTAAATTTTATGCATAGAATTCTCCCCACCCATAATTAATAAAGCTGATATGGATTTGTGTACTTTCTATCAGTAAGAGGTTGAGTCGATCGAACATCTCTTTTGGAATTGCACGTTTACTTCTACGTTTCATTTGGATGCGAAGCAAAGGTTCTTAAATAGGCAATATGTGTTTTTCAATGCAAGATACTTTCTTCGGCTCTCAGTAGATGTTTTCCATACTTACAATTGTTGTTTTACATATGAAGTTTGACTTGTTTTCTTGAAAATTGCATTCCATTGTACCTAACATTGATTCATCCTTTTACAAGTTTCAATTCGCCCTTTATGTTGAGTATTGCGTCTTTTATAACACTGATAGAGTGAGTACTAAAGGGGTCCATTAGTTATTTAGATTTGAAAGAGGCTTTCTCTGCGTGAGAGAATTTGTTTTATTTCACCTGAAATGTAGCAATTTAAGACACCGTTAATTTTCTCCTTTGTTTTGTCAGTCAAGTTTGCTTGGTACATATTTTAAGTTCTGTTTCAATTTATATTACGTATAAACTAACCTGGAGGGTTTGATCAATACAAATGTAAGACAAAACACTGATCTTGGTGGTGAAGATGTCTTAAGGGAGGCGTCCGTCTTATAATTCTTTAAATTTAAAAACCATCCTCAAGTTGTTTGTACCAAGTTGCATTCGTTTGGCGTTTTCAATCGTTATCGAGGTCGTATCACTGACTAAGCTCTAATAGTCACGGATGCAAACTATATATATTCGTCTCTATCACAGTGTTTTTGTGATCCCTTTCTTGTTATGGTAAAATATTAGTCAAGTCTTTAGTCATTGAAAAATTGTTCACTTTATTTTTCTGCACAGGTAAATGCAAACCTAGTGGAGTATGGCATACCTTCAGGTTAGTAAAGCTAACATTTTCAAGTTATTTGTTTTGTACACAGTCGAAAACTCGTAAACATATCTTAGTAACAATCACATCGGCTTTCTGTGTCATTCCAAAATAAAATCGAATGAATACAATGCACTTCAGCTTCTACATCAAGTTTCAAATGATGGAGTCAAAGATAAGTAGATTGTGTGTTAGGTTTCCATCTTCACTTCTTTTACATGTCATTCATAATAGCTGTTATGAAACGGTGCAAAGGGATCAAAATTCTGAGACTCCATTCCGATTGCATTCCGAAAGCATTAGAAGAGCTATTAATTGTCATTTTTTATTTTGAGTATTCTCTTTTGATTTTGAGTATTCTCAGTGAAACTACCAATAAAACAGGAGGAATTTCTTGGAAAGTCGAATATTTGGTTCATCTCAGATTCCAACCTCCCAGCACTACTTCTTTTGTGTTTTTTTAATCCGTTAAGTAGGGCAATTACACCCATTCTTTAGTCTCTTGTATTATATCAAAACATTGCGACAACACTTTTGATAAATAAGTGTTCTAGACTGAAAGGTGTATTTTTTAGTACCAGTATCGCAGTATTCAAACATGTCCAATGTGGATGGAACATGGATAACATGCACTAGTTCATACCGACCGTTCATCTAGCATGCAAATTATTATTTGAGGAAGGTTCAATAGCATATTCACGTAATGTTCATGACTAAATTCAATAAAATACCTTAATATTGAAAGGCTGTTCTCAAATTGAGTTTATTTTCTCTATCACTTACTATAGACAACTGCTGTTTCGTCCATAATAGACCAAAGTACCCCAGGGATTGCCACGAAGCTGTTAGCCAATGTCCCAGCATACAGAACACATCATTCGTGTCCCTCATCAAACCTGATGGGTATGAAGAACCATTCGATGTATTCTGCGACAAAGACACAGCTGGAGGATCGACATGGACGGTGATACAAAGACGATTAGGTGAAACAATCATATTCAATCGTAGCTGGAGTGACTTCAAGCACGGATTTGGGTTTCCAGGTCGAGAGTTCTGGATCGGAAATGAAAAGTTAGCTCACCTGACAAATCAGAAGCGGTACGAACTACGCATGGAATTCGAGAATCCTGCTGGCCAATCGTATTATGTGACTTACGAATACTTCCGCATTGATGACGAACTAGGAAATTATGCCATTTCAAGTCTTGGAAATTTTGGTGGAAATGCAGGATATCAAAGCTGCCTTAAAAACGCTCTGTTCTTTGCGAATAAATGCGATAAAACTTGTGAGCGCCCTTATACATGTGACATGCCTCCTCAGCAAGGATGTTTCTGTCCTGAAAATTATCTAAGAAAGAACGGAAAATGCGTACCAAAAAGTCGATATGGCTGTTTCCTAAATGAAGAGGACAGAGTATTAGAGCCCGATGAGGTATACATAAATATAGATTGTAGCAGACGATATCAGTGTACCGATAACCGGCTTTCTACTGAACAGAGCTTTGCTTGCAGTACCGACGCAACTTGTGATGAGCGAGATGGACAACGCGGATGTTATTGTAATACTGATTATGTAGGGGACGGTGTAACGTGTGTTTCAGTAATACCTAAAAATTGTAACGATATATTTCTGTCTGGTGTCACTAATAGCGGCAAGTACCCAATTTATCCTACCGCCTATCCAGACGGCATTAATGTGTACTGTGATATGGACATAGACGGTGGAGGATGGACGGTCTTTCAGAGACGAACAAAGGCAGTTGTAGACTTTAATCAAGGTTGGAACGAATACAAGATCGGGTTTGGAAGTCCAAAACGAGATCACTGGCTTGGAAATGATAAAATCCACGCACTGACAAACCAAAAAGAATACAAACTTCGTATCGATATGAGGCACACTGATGGTAACCTCTACTACGCCCTCTATTCTAACTTCAGCATCCGTGATGAGTCCGATAAATATCGACTTTCTCTTGGCGATTACAGTGGAAATGCAGGTAAGAATGCTATGTCTTATAGTAACGGGCAACAATTCAGTACACATGATGAGGACCACGATGGTTGGAGAAGGTATAACTGCGCTGATAACCATCGAGGCGCCTGGTGGTTCGGGTTCCACACCGTGGTCTGCTCAGCCTGTGATACGAAAGAGGAACACTGTCACTATCGCCCTGAAAATCAAAGATGTTGTGTTAGTTGCAATTTGGCTAATCTCAATGGAGAATACAATGGTACTACACGAGGAACGAATATCTATTGGGGAAATGCCAATAGAGGTATTGGGTGTGGTCTTACATTTACCGAAATGAAGATAAAACCTGTATAAATGATAAAAGAAGTACAACCTTTTAATTACGCGCGGCTACAATGAATATATACTTGTTAGCATGTTTTAGTTTGTAGTACGATCCTGCTTGAATTTAACTATGTTATATCTGCAAGATGGTATATTAAATGGTAATGGCATTTTAGCCAATTAGAACGTCAATATTTTAATTTATTAAATTAAGTGAATATTGATTAGTATATAGTTCATTGTTATTCTACATTTATAACTTGATAGAAGATTCCAACCGCTTAAGATGATAGAAGGAATCACAATGGGGTATATCGATTTGATTTCTGATCATTATCATAGACTTCTTAAACGATATATTACGTAATATAATTATGTCATACTAATGGAGATTAAAATAGTATACAATTTTAGATTTGAGTTTTCTATAGGCTAACACTGATCATAGCTAATCCACTATCTTCACACCTTACATATTTAAGACGATTTTGGTGCTCATTGACCTGACATGTCTGTATTCTGTGCGTGTTTTTGTCCCTTCTGTTACTTTTACTTGTCATTTAGCCTCTGAAGAAGATCCTGCTAGGATCGAAACGTCAGGCAAACTTACTTTTACACATCCTCTTACACAGACTCTCTAGTGGATAAGCAGTTTGTTACAGTTTTATTTTGTTTTTATTACGATTTTGGTAAAATAGAAACTTATTTCACCTTTCCCAGTGCTTTCAATATGTCTTTTTTCTCTCTGTGTTTTTTGCTTGTTTTTCATTAAATTAATTCGTGTAAGCTGTTAATAGTACAAAACAGTACAACTGTATGCTAAGTTACGGCCAATTCAGTGAAAAGGAAGTTGTGCCAAGCGTTAATACACTTGGTTAGTTCAAGCTCAGTAATTCTTTCCCTACCCTTGTTTCTCAAAACTTACGCAGGGCGTTTTGTTCAATATCAGTATTGCATCTTAGACAAAATCGCAAATGACCGAATATATTTGAATACAACCTTAGTGACAAGAAATTTGCATAAAGTATTGGTGTATGAAGTATAAAGGATGACTCACAATGATTGAACGAGAATTACTTGCGTGATTTAAAGTAATATTCATTTTAAGATTTAATATTATTAGTAATCTCTTCATGGAAATGTGTTGCAAACGATGAGCTTAAATTTATGACAAAATTAAA
>TCONS_00041453	evm.TU.Chr3.638
ATGGCTAACCGTCTAGGAAGGCAGATTTTTCAAAGGTTTCTCAGTATCTTAGCAATCTACAATCTATGTACTGTCCAATGGGTAAGTATTTAAATATTTTACCTAGATTGTTTTATATTGTATTGTCAACCTTATCTCCCACCCCACCCCCCCCCCCCCATCTTCTCTATTGCTATCAGCTATATTTCCTTGCTTGAATTAAACTTTGTCGGATTTTAGGAAATTGAAGTCCGCCAAATTCGAGTTTATTGATCCTGTGAGTATTTTGTACCTATTGGTATCTTTAACTAGAGTAGCAGTAGCCAGAAGAGCAAATATAATATCCATGTGACTATGACGTAGAAATAGTAAAATGATCATTAATGATAATGTTGGAATAACCTGATAATGACTACTGCAGTGATCTATAATGATGTGTTTAAGTTAAGGTGCCCCACACAATCATTAAGGAGGAGAGGGCGGTAGGGGGTTCCATGTTTACATCCTCAGAAGCTGAGGGAAGTTCAATGAAGGTCTAGTGAGCAGGAATAGGTACTATAATAAAACACCTGCCTCGAAGCTCTCTGAATATTCATCGGAAAGAGAAGGTTTGGTATTGGCTAGTCTTCAGTCTAACGGCGTCACATGAGTAAAGTTTTGGGAAGTAATTATTTAGCCATAAATCAAACTGTTACTTTAATGACGTATCTCAATCTAACGAGATTCTTTGCATTGATAACATAATCATCGTGTAATTATCGCACTTTTACCAGTTTAAAGGCATTAATTCATTATTTGTTATTTTGTCGGTTGTTAGAACGAATAATGTTCAAAACTTAACCTAATTTACTTCCTGTTGTTGCAACTGTCATGTGATGAATCAAAGTTTATTTTCAACCACTATTTTTATTTATATTGAATAAGTTTGACACCATTAAGAATGGATACGTGTCTCGTAGTCCTTAAACTATCAATGAATAACACAAACTTCCCACATTTTCGAATAATATCAAAATCAAAATGTGTATATAATGTTCTCACCTGCTTCAAAATATATGTGTGTATACTCCTCAAAGTAACAACACTAGTGCGTCACATATTTTAATTCGTGTTTCACTTTGAAACGTAAAAGCAATTGATGTACTACAGCATATCTTCCGCATTTTCATTTCCTTGTCAAGTGTCTTTGAGACTTTCTCATGTATTACAGTTTATAAAGTTTTCTATTGCGTTAATAATCGTTGTTCATTCAGCCATGTTATACAATGTTTGCATAAACCTAATGAGTGTATATTTTGGTTTTACAATTTCCGTTTCCAAATATACTTTCAGATTGTACTACGAGAAGTGCTAAATAAGTCATTTCTAGCAAAAGTAAAAGTAAATGTTATAAATCTAAACTATCCATTAGTGCAATTAAAAATCAAAGTTTTTTTTTTTTTTTTTTTTTTTGGGGGGGGGGGTGACCGTTGCATTTTATGGGAGAGAAGAGAGAGTGCTCCCTTTACACCAAAACGGAGGAACATGAGAATCAATGATCTTGACTTTTTGGAAATTGTAACCTTTGAAATTCAAATACTTTTTTCAGCTGGAGATTTAAGCTGGAGTTTTTCTTTTTTCCACCAATGAGGCTCGAAGAGAATTACTCCAACAGTTGGATTCGGACTTTTTCTCTCTCTCTCTTTTCTGTGCTGTTCTTCCTTTTACTTCCATCTGTTGTTTTAATGAACTTTACTGATTTATGCTTCATGATCTTTCATTCGTAGTTATACGGTTGAGTGGCTTCAGTATTAGTTTTAAATGTCTGTACAATCCTCTCAGGCGATGACTATTCTGAAGATGATCTCATTTAATGCACAAGGCCTGAGCCAGTATTGAACAAGGCGGCAAGCTTTCATTGTACTTCATAGTCATATCAATATCTCGTTCATTCAGGAGACCCACAGTTGCAATAACGACGAAAATAGTTAGAAAACAAAGTGGCGTAGTAAAGTAGCTTTTGCCCATGATTCTAATGTGAATTGCGGGACTGGGTCCTTGTTAAGCCCTATCTAGTTGTTTTAAGTTGGTAAGATCCAAGCGGACCCACTCGGGAGGCTTATTTTATTAGATGTGAAAGTTTCAATATTTTTACTGACATCGACAACCGGTATTTATGGTCCTAATAAAGGTGATCCCGCCTATTATACCGATGTCAAAAATGGTCTAAGTAGTTTTCATACTGATACTATTATTTGGGCTGGGGATTTTAATTTTCTGTTCACCTTATAGTTTGACAAGACAGAGTAAAATCTACGCACAAATTTTAAAGGTAGGGAAAGGGTGATTGAAATTACAACGTAAGTATTCTTTCAGAGATAAAGGAATTTTTCAGTAGTTTATACACTTCAAGAAATTATTTCCGGACAGATTTCTAGATGATCTGCCCAGCAACAATATTCTAAGTCAGAAGGCTTCCGACTCTTGCAAAGAAGAGCTTAGATGAATGTTTCCGGGCTTTAAGCTCAATGGTTAATGATAAGTCTCCAGGTAGCGATGGGTTTACGGTAAACTTTTATTAGATGTTTTGGCCGCTGATTGCAAATTCGGTTGTGAGTTCTATTAATTATGGAGATTAATTATTAAGATTATCTGTCGTCTAAGTAATCGCAAGGTTTATTGCTCTTTTACCAAAGCTTAACAATGACACCCTTCTTTTTGGTAATTATCGCCCAATCACCCTTCTAAATTGTGACTACAAAATTGGTGCCAATGTCAGACAATTTTGTCCATTGAGCCCTTCTCTTATTATCCTATGTCTAGAAACCTTAGCCTTACAAGTTAATGTAAATAATGGTGTTAGAGATGCCGTGGTTGGAAATTCTATGATTAAGATATTACGATACGCTGATGAAACTCAATTGTTACTGGATGGTACCAAGGACTCTTTGCAAGAGGCGCTACACATTTTCAATATTTTTAATGTGGTTTCCTGTCTCTTTATTAATGTTGAGAAGTCTAGTCTTTTCCCCTTAGGACGGTTAGTGCATATATGACTCCAGCGTTTCGGAAAAAAATATAATATTAGCTTGAATTTTGGAACGTTTGGTACGCTGGATATGGGGATGAGCTCTTTGAATTCAAACTTGCAGCCAAAGTTTTCTCATCTAAAAGACTGTCTCCGTATCTGGTCGCCTCCGGACCTGACTCCTATAGGACGTAATATTATAGTAACAACTTCGGCAATGTCCTAATTATTATTTCTGTTTCTTGTTTTTCCTAGTCCTCCGGATAAATTTATTTAAGTATTAATAAGTGTAATTTTTTAATTCATTTTGGGCAGGAAATTCAGACAAAGTCAAACGGACTCTATGTTAATGATGTGAGTAGAGGGGTCTTAAAATGTGAAGAGTTTAATACAAAGTCTTAAATGTAATTAGGTGTGCCGTTAATGTGATACTCTTTTTTGACTCAGGTATTGGTAAATCTTATTTTTAATTGTAATTCAAAGATGTCGGTTGTGTCCGTTTGAAACACTTTTATCATACAGGTAGTCCATGCTTGGTGTGATGTTTCATTTACTAAGCCAGATAGTGATTTCGGCAATCAAATTATTAAGAACAATTGTTACATTAAAATAATCAAGAACATTGAGCTCGATGAACAACTTTTTAATCAAAGTCTTGTGTATGTTAAAGATGTTTTAAATCATAACGAGAGGCCTTTGGTATGGGAAAGATTTCGTAACAAGTTGCCTGAGGGGTGTTTCATGTATAATTTACTGGGCCTGGTATCTAGTATACCAACAAATTGGTGAGTAGATGCATGTGCACGAGTTGACGCACAAAATCCGAACCAGGTATTCTATTACTATGTAATCCATTCTCCGTCTTTATATCAGTTTGTTTATAGTCGTCTTATTTCGAATGTGGTAAAAACCTCAACAGCTTTGTCAAAGTGGGAAACGAAGTTTACGGACATTTCGATTAATGATTCGAAGCGAATTTTCAGATGTCCTTGGTTCACTACCAGAGATTCCAATATTTTGTTGTTGTTGTTTAACTTAAATTTTATGCATAGAATTCTCCCCACCCATAATTAATAAAGCTGATATGGATTTGTGTACTTTCTATCAGTAAGAGGTTGAGTCGATCGAACATCTCTTTTGGAATTGCACGTTTACTTCTACGTTTCATTTGGATGCGAAGCAAAGGTTCTTAAATAGGCAATATGTGTTTTTCAATGCAAGATACTTTCTTCGGCTCTCAGTAGATGTTTTCCATACTTACAATTGTTGTTTTACATATGAAGTTTGACTTGTTTTCTTGAAAATTGCATTCCATTGTACCTAACATTGATTCATCCTTTTACAAGTTTCAATTCGCCCTTTATGTTGAGTATTGCGTCTTTTATAACACTGATAGAGTGAGTACTAAAGGGGTCCATTAGTTATTTAGATTTGAAAGAGGCTTTCTCTGCGTGAGAGAATTTGTTTTATTTCACCTGAAATGTAGCAATTTAAGACACCGTTAATTTTCTCCTTTGTTTTGTCAGTCAAGTTTGCTTGGTACATATTTTAAGTTCTGTTTCAATTTATATTACGTATAAACTAACCTGGAGGGTTTGATCAATACAAATGTAAGACAAAACACTGATCTTGGTGGTGAAGATGTCTTAAGGGAGGCGTCCGTCTTATAATTCTTTAAATTTAAAAACCATCCTCAAGTTGTTTGTACCAAGTTGCATTCGTTTGGCGTTTTCAATCGTTATCGAGGTCGTATCACTGACTAAGCTCTAATAGTCACGGATGCAAACTATATATATTCGTCTCTATCACAGTGTTTTTGTGATCCCTTTCTTGTTATGGTAAAATATTAGTCAAGTCTTTAGTCATTGAAAAATTGTTCACTTTATTTTTCTGCACAGGTAAATGCAAACCTAGTGGAGTATGGCATACCTTCAGGTTAGTAAAGCTAACATTTTCAAGTTATTTGTTTTGTACACAGTCGAAAACTCGTAAACATATCTTAGTAACAATCACATCGGCTTTCTGTGTCATTCCAAAATAAAATCGAATGAATACAATGCACTTCAGCTTCTACATCAAGTTTCAAATGATGGAGTCAAAGATAAGTAGATTGTGTGTTAGGTTTCCATCTTCACTTCTTTTACATGTCATTCATAATAGCTGTTATGAAACGGTGCAAAGGGATCAAAATTCTGAGACTCCATTCCGATTGCATTCCGAAAGCATTAGAAGAGCTATTAATTGTCATTTTTTATTTTGAGTATTCTCTTTTGATTTTGAGTATTCTCAGTGAAACTACCAATAAAACAGGAGGAATTTCTTGGAAAGTCGAATATTTGGTTCATCTCAGATTCCAACCTCCCAGCACTACTTCTTTTGTGTTTTTTTAATCCGTTAAGTAGGGCAATTACACCCATTCTTTAGTCTCTTGTATTATATCAAAACATTGCGACAACACTTTTGATAAATAAGTGTTCTAGACTGAAAGGTGTATTTTTTAGTACCAGTATCGCAGTATTCAAACATGTCCAATGTGGATGGAACATGGATAACATGCACTAGTTCATACCGACCGTTCATCTAGCATGCAAATTATTATTTGAGGAAGGTTCAATAGCATATTCACGTAATGTTCATGACTAAATTCAATAAAATACCTTAATATTGAAAGGCTGTTCTCAAATTGAGTTTATTTTCTCTATCACTTACTATAGACAACTGCTGTTTCGTCCATAATAGACCAAAGTACCCCAGGGATTGCCACGAAGCTGTTAGCCAATGTCCCAGCATACAGAACACATCATTCGTGTCCCTCATCAAACCTGATGGGTATGAAGAACCATTCGATGTATTCTGCGACAAAGACACAGCTGGAGGATCGACATGGACGGTGGGTGTTACTTTATGTCGTTATAAATTGAAACTGTCCTGTAGAGTTTGAAATGGCCATTTAGGCGATTTGGTCCGGTTCATACATTAGGCCTCCAACAAACGTTCACCGATACGCAACACGTAAACACAATCATACCGTTGTATATAATGGTCTCTTCGAGCATAAATAAATTCATGAATGTGACGTTATATAAACAGGGTCACGTCATCATGTACCTACTTGTTACTGTGTTTTTTCTCTCTTTGGTTTGTTTCTTTGATGTGCAGTGCTCTTTGTTTACCTTCTTCTAAAATGTCAAGCTCTCTTTCACCATTTTTTCTCCACACCTTTCTGTCTTTGTCCTTCTCCAGTTTATTTCCTACCCCCTTCCCTTAATCCTCTCTTTGTCCCTCCACTGTTTATCTCCTACCTCTCCTCTTCCCCTGTTGGTTTCTTTCTTTCTTCTCTCCATCACTTGTCTACTAATCACCTTACATCTATCTCTTTGTGTTCACCATGCTCATTAACATGTTTGTATTCTGTGCGTGTTTTTGTCCCTTCTGTTACTGTTACTTGTCATTTAGCCTTTGAAGAAGATCCTGCTAGGATCGAAACGTCAGGCCAACTTACTTTTACACATTCTCTTACACAGGCTCTCTAGTGGATAAGCAGTTTGCTAACAGTTTTATTTTGTTTTTATTTTAGAATGTCACTTTCTAAGATATCTTTTGATTACATAATAGATAACAACTATTTGCACTAAGTCAGACTAAATTTAAACTATTCAGGTTACGAAAAGTAATATAAGTAATATATATGTCTTTAATCTTGTTTCTTACTTTGTGATACCTCTAGCGTCTCTTTCTCTGTTCCACTTCCTGCCTGCACCAAACATGATATATGTTCGATGATCCCTTGTAAATAATCTTTTCCATGAAGAATAGTAACTAGATTTTACATTACCGATATAAGGTGGGCGCGAGGATGCAAACCATGACTTATAAAATGTAGTCTTTGTATATAAAGTGATAGCTGTTTTCTCTCCGAGACTACACTTCAATAGCCGAAGTTGTTTCTAAACCACCGACTAGCTCATTAAATGAATACCTACAAACATTATTCGTACAGGTGTACTACATAGCTTTCGAAATTTTAATGTCATCTCTTTCTACAGTAAAATAAGTCTCTTGAAACTTTATTTGATGTTGATAAAAAAAAAATTAAAACGAAACTCTTACCTTTTGTAATTATATAAGAAAAGAAACTCGGATGTATCGATGAAAATGATCTCATGCAATGAACATTTATTTCATTTGCCTAATGCGATATATCATACTATTTAAGCGAACGAAGATATGGAATTATGCCATGGTTAGCTGTGGCCATATGTAAGCAGCTGGTTAATTTCCTTTCTACAGGTGATACAAAGACGATTAGGTGAAACAATCATATTCAATCGTAGCTGGAGTGACTTCAAGCACGGATTTGGGTTTCCAGGTCGAGAGTTCTGGATCGGAAATGAAAAGTTAGCTCACCTGACAAATCAGAAGCGGTACGAACTACGCATGGAATTCGAGAATCCTGCTGGCCAATCGTATTATGTGACTTACGAATACTTCCGCATTGATGACGAACTAGGAAATTATGCCATTTCAAGTCTTGGAAATTTTGGTGGAAATGCAGGTGTGTTAATTCAAGCATTTTTTTTTTCGGACTTGATTTATAACAACTCCAGTATTGAGTTTGAGAAAACAATATGTATTTAGTTCTTAATGTTATCTTAATTGAACATGCAACCACTTTATCATATTTGTCATCACGACCCAGTTTTTACTGTGGTACAAAACTTTCAGATTTACAGCAGTTACTGTAATCTCTGTGTGAATCGGTTGATATTAAATGTTATCAAGATGACGAGAAAAGTCCCACTCACGACCCGTTGGATCCGTATTTTGTTCCTTTCGTGTTGATTGTCAGATCCTAAAAGCTACAAAGGTTGTTTCAAGGAAGGTCTCTCTATGCTCTACACGCTAACAAAATGTCCTTACAGAGCAACTTGCCTTTCGGAATGTCACTTGCTACTTGAGACATTCCGAGACTGTGAGTTGCTTCCCGCATATATTACTTGGAAATCTTCCAAAAGCGATGAGTGAAGATAAGAATTAAGGATAAAATAAGAATATGCTAATCTTTGGTAGACACAGTTCAAGTTAGGCGGCGAAGACTAAAGATGTATATTCTTATGTTACAAGTTTGTCTTTGACATACTTTGAGCTTGACTTGTTGCGTTCAAGTTATACTGTTACAGTATAAATCCCGAGTTTCTGCTCTAAACTTGTAATTTTTATAAAACATAGGAGGTAGATTTTTCCTTGGAATTCTCAAACGAAATTATTTCATAAGTAATATTCTTTGTTTCTCTATGTTTCTCTATGTGTCCATACAGGATATCAAAGCTGCCTTAAAAACGCTCTGTTCTTTGCGAATAAATGCGATAAAACTTGTGAGCGCCCTTATACATGTGACATGCCTCCTCAGCAAGGATGTTTCTGTCCTGAAAATTATCTAAGAAAGAACGGAAAATGCGTACCAAAAAGTCGATATGGCTGTTTCCTAAATGAAGAGGACAGAGTATTAGAGGTGAGAAGACGTTTGCCCTGGCAGTTTGGTCTACTATATGTACACTGAATGAATTGTTTCTAGCACCTAAATGATCAATGTTGAATCTCCTAAATTAGTATTACTTGACAGAATAGGTTTGTCCTATCAGTTCTATCAGTAGGTTTGTCCTATCAGGTGAGAAGACGTTTGTCCTGTCAGTTTCGTCTACTGAATGTGTACCGTAGCAATTGTTTACAACACCCAACAGACCAATCTTCTAAATTATTTTGACAATTATTATTTAATACTAGATTAATGAACCAAAAATATAATCAGTTTCAAATAGACCATTGCAGAAATATTGATTCGAATACATGGACGTAGGCATAGAATTAATTTGCTTTACCAACTGAGCTCAGCATCAATGTCATCCATCTGACGACTCATCTATTTTGTGCAGGCGCTACGTCCACATTATTCTCCATTTTGTATAACCAGGTAACACACCTAATATCCCCTATGTAACCCATTGAAAACTTATTTCAAAAGTATTACAAAAATTAATTCTTCAGACAAACCTGTTCGAATCCATTTCTACATTTTTGAATTCCAAACAAGAACGAATCAGAAAAATAGAGAGGGTGCATACGCAATAACGACAGGACCAATCATGACTGAAATTGAATGAAGAAAATTAGCACTTCCTCTAATTGATATTGTTAGCAAACTGTCATTGATAGATGTACACAATGTTGTTATTTAAGCGTGCTAAGTGCAATGTAAATGTACTAAGCGAGTAACAAGAAAACAAGTCGTCGATTTTTACGTTAAAGGGTGAAAATATGTTTATAGCGCTATTCCACAGCACTCTGTCACCCCTTTAAATTTTTCTACATTTTTCTTCATCTCGTTTCGAATAAACTACGGTGATTATATTGCAATATATAGATTTCAGGGACGCATCTAGTAAGTTTACATTATGACGTACTATTCCATCAATTATGTCCACAGCCCGATGAGGTATACATAAATATAGATTGTAGCAGACGATATCAGTGTACCGATAACCGGCTTTCTACTGAACAGAGCTTTGCTTGCAGTACCGACGCAACTTGTGATGAGCGAGATGGACAACGCGGATGTTATTGTAATACTGATTATGTAGGGGACGGTGTAACGTGTGTTTCAGTAATACCTAAAAATTGTAACGATATATTTCTGTCTGGTGTCACTAATAGCGGCAAGTACCCAATTTATCCTACCGCCTATCCAGACGGCATTAATGTGTACTGTGATATGGACATAGACGGTGGAGGATGGACGGTCTTTCAGAGACGAACAAAGGCAGTTGTAGACTTTAATCAAGGTTGGAACGAATACAAGATCGGGTTTGGAAGTCCAAAACGAGATCACTGGCTTGGAAATGATAAAATCCACGCACTGACAAACCAAAAAGAATACAAACTTCGTATCGATATGAGGCACACTGATGGTAACCTCTACTACGCCCTCTATTCTAACTTCAGCATCCGTGATGAGTCCGATAAATATCGACTTTCTCTTGGCGATTACAGTGGAAATGCAGGTAAGAATGCTATGTCTTATAGTAACGGGCAACAATTCAGTACACATGATGAGGACCACGATGGTTGGAGAAGGTATAACTGCGCTGATAACCATCGAGGCGCCTGGTGGTTCGGGTTCCACACCGTGGTCTGCTCAGCCTGTGATACGAAAGAGGAACACTGTCACTATCGCCCTGAAAATCAAAGATGTTGTGTTAGTTGCAATTTGGCTAATCTCAATGGAGAATACAATGGTACTACACGAGGAACGAATATCTATTGGGGAAATGCCAATAGAGGTATTGGGTGTGGTCTTACATTTACCGAAATGAAGATAAAACCTGTATAAATGATAAAAGAAGTACAACCTTTTAATTACGCGCGGCTACAATGAATATATACTTGTTAGCATGTTTTAGTTTGTAGTACGATCCTGCTTGAATTTAACTATGTTATATCTGCAAGATGGTATATTAAATGGTAATGGCATTTTAGCCAATTAGAACGTCAATATTTTAATTTATTAAATTAAGTGAATATTGATTAGTATATAGTTCATTGTTATTCTACATTTATAACTTGATAGAAGATTCCAACCGCTTAAGATGATAGAAGGAATCACAATGGGGTATATCGATTTGATTTCTGATCATTATCATAGACTTCTTAAACGATATATTACGTAATATAATTATGTCATACTAATGGAGATTAAAATAGTATACAATTTTAGATTTGAGTTTTCTATAGGCTAACACTGATCATAGCTAATCCACTATCTTCACACCTTACATATTTAAGACGATTTTGGTGCTCATTGACCTGACATGTCTGTATTCTGTGCGTGTTTTTGTCCCTTCTGTTACTTTTACTTGTCATTTAGCCTCTGAAGAAGATCCTGCTAGGATCGAAACGTCAGGCAAACTTACTTTTACACATCCTCTTACACAGACTCTCTAGTGGATAAGCAGTTTGTTACAGTTTTATTTTGTTTTTATTACGATTTTGGTAAAATAGAAACTTATTTCACCTTTCCCAGTGCTTTCAATATGTCTTTTTTCTCTCTGTGTTTTTTGCTTGTTTTTCATTAAATTAATTCGTGTAAGCTGTTAATAGTACAAAACAGTACAACTGTATGCTAAGTTACGGCCAATTCAGTGAAAAGGAAGTTGTGCCAAGCGTTAATACACTTGGTTAGTTCAAGCTCAGTAATTCTTTCCCTACCCTTGTTTCTCAAAACTTACGCAGGGCGTTTTGTTCAATATCAGTATTGCATCTTAGACAAAATCGCAAATGACCGAATATATTTGAATACAACCTTAGTGACAAGAAATTTGCATAAAGTATTGGTGTATGAAGTATAAAGGATGACTCACAATGATTGAACGAGAATTACTTGCGTGATTTAAAGTAATATTCATTTTAAGATTTAATATTATTAGTAATCTCTTCATGGAAATGTGTTGCAAACGATGAGCTTAAATTTATGACAAAATTAAA
>TCONS_00041450	evm.TU.Chr3.638
ATGGCTAACCGTCTAGGAAGGCAGATTTTTCAAAGGTTTCTCAGTATCTTAGCAATCTACAATCTATGTACTGTCCAATGGGTAAATGCAAACCTAGTGGAGTATGGCATACCTTCAGACAACTGCTGTTTCGTCCATAATAGACCAAAGTACCCCAGGGATTGCCACGAAGCTGTTAGCCAATGTCCCAGCATACAGAACACATCATTCGTGTCCCTCATCAAACCTGATGGGTATGAAGAACCATTCGATGTATTCTGCGACAAAGACACAGCTGGAGGATCGACATGGACGGTGATACAAAGACGATTAGGTGAAACAATCATATTCAATCGTAGCTGGAGTGACTTCAAGCACGGATTTGGGTTTCCAGGTCGAGAGTTCTGGATCGGAAATGAAAAGTTAGCTCACCTGACAAATCAGAAGCGGTACGAACTACGCATGGAATTCGAGAATCCTGCTGGCCAATCGTATTATGTGACTTACGAATACTTCCGCATTGATGACGAACTAGGAAATTATGCCATTTCAAGTCTTGGAAATTTTGGTGGAAATGCAGGATATCAAAGCTGCCTTAAAAACGCTCTGTTCTTTGCGAATAAATGCGATAAAACTTGTGAGCGCCCTTATACATGTGACATGCCTCCTCAGCAAGGATGTTTCTGTCCTGAAAATTATCTAAGAAAGAACGGAAAATGCGTACCAAAAAGTCGATATGGCTGTTTCCTAAATGAAGAGGACAGAGTATTAGAGCCCGATGAGGTATACATAAATATAGATTGTAGCAGACGATATCAGTGTACCGATAACCGGCTTTCTACTGAACAGAGCTTTGCTTGCAGTACCGACGCAACTTGTGATGAGCGAGATGGACAACGCGGATGTTATTGTAATACTGATTATGTAGGGGACGGTGTAACGTGTGTTTCAGTAATACCTAAAAATTGTAACGATATATTTCTGTCTGGTGTCACTAATAGCGGCAAGTACCCAATTTATCCTACCGCCTATCCAGACGGCATTAATGTGTACTGTGATATGGACATAGACGGTGGAGGATGGACGGTCTTTCAGAGACGAACAAAGGCAGTTGTAGACTTTAATCAAGGTTGGAACGAATACAAGATCGGGTTTGGAAGTCCAAAACGAGATCACTGGCTTGGAAATGATAAAATCCACGCACTGACAAACCAAAAAGAATACAAACTTCGTATCGATATGAGGCACACTGATGGTAACCTCTACTACGCCCTCTATTCTAACTTCAGCATCCGTGATGAGTCCGATAAATATCGACTTTCTCTTGGCGATTACAGTGGAAATGCAGGTAAGAATGCTATGTCTTATAGTAACGGGCAACAATTCAGTACACATGATGAGGACCACGATGGTTGGAGAAGGTATAACTGCGCTGATAACCATCGAGGCGCCTGGTGGTTCGGGTTCCACACCGTGGTCTGCTCAGCCTGTGATACGAAAGAGGAACACTGTCACTATCGCCCTGAAAATCAAAGATGTTGTGTTAGTTGCAATTTGGCTAATCTCAATGGAGAATACAATGGTACTACACGAGGAACGAATATCTATTGGGGAAATGCCAATAGAGGTATTGGGTGTGGTCTTACATTTACCGAAATGAAGATAAAACCTGTATAAA
>TCONS_00041453	evm.TU.Chr3.638
ATGGACATAGACGGTGGAGGATGGACGGTCTTTCAGAGACGAACAAAGGCAGTTGTAGACTTTAATCAAGGTTGGAACGAATACAAGATCGGGTTTGGAAGTCCAAAACGAGATCACTGGCTTGGAAATGATAAAATCCACGCACTGACAAACCAAAAAGAATACAAACTTCGTATCGATATGAGGCACACTGATGGTAACCTCTACTACGCCCTCTATTCTAACTTCAGCATCCGTGATGAGTCCGATAAATATCGACTTTCTCTTGGCGATTACAGTGGAAATGCAGGTAAGAATGCTATGTCTTATAGTAACGGGCAACAATTCAGTACACATGATGAGGACCACGATGGTTGGAGAAGGTATAACTGCGCTGATAACCATCGAGGCGCCTGGTGGTTCGGGTTCCACACCGTGGTCTGCTCAGCCTGTGATACGAAAGAGGAACACTGTCACTATCGCCCTGAAAATCAAAGATGTTGTGTTAGTTGCAATTTGGCTAATCTCAATGGAGAATACAATGGTACTACACGAGGAACGAATATCTATTGGGGAAATGCCAATAGAGGTATTGGGTGTGGTCTTACATTTACCGAAATGAAGATAAAACCTGTATAA
>TCONS_00041452	evm.TU.Chr3.638
ATGGAATTCGAGAATCCTGCTGGCCAATCGTATTATGTGACTTACGAATACTTCCGCATTGATGACGAACTAGGAAATTATGCCATTTCAAGTCTTGGAAATTTTGGTGGAAATGCAGGATATCAAAGCTGCCTTAAAAACGCTCTGTTCTTTGCGAATAAATGCGATAAAACTTGTGAGCGCCCTTATACATGTGACATGCCTCCTCAGCAAGGATGTTTCTGTCCTGAAAATTATCTAAGAAAGAACGGAAAATGCGTACCAAAAAGTCGATATGGCTGTTTCCTAAATGAAGAGGACAGAGTATTAGAGCCCGATGAGGTATACATAAATATAGATTGTAGCAGACGATATCAGTGTACCGATAACCGGCTTTCTACTGAACAGAGCTTTGCTTGCAGTACCGACGCAACTTGTGATGAGCGAGATGGACAACGCGGATGTTATTGTAATACTGATTATGTAGGGGACGGTGTAACGTGTGTTTCAGTAATACCTAAAAATTGTAACGATATATTTCTGTCTGGTGTCACTAATAGCGGCAAGTACCCAATTTATCCTACCGCCTATCCAGACGGCATTAATGTGTACTGTGATATGGACATAGACGGTGGAGGATGGACGGTCTTTCAGAGACGAACAAAGGCAGTTGTAGACTTTAATCAAGGTTGGAACGAATACAAGATCGGGTTTGGAAGTCCAAAACGAGATCACTGGCTTGGAAATGATAAAATCCACGCACTGACAAACCAAAAAGAATACAAACTTCGTATCGATATGAGGCACACTGATGGTAACCTCTACTACGCCCTCTATTCTAACTTCAGCATCCGTGATGAGTCCGATAAATATCGACTTTCTCTTGGCGATTACAGTGGAAATGCAGGTAAGAATGCTATGTCTTATAGTAACGGGCAACAATTCAGTACACATGATGAGGACCACGATGGTTGGAGAAGGTATAACTGCGCTGATAACCATCGAGGCGCCTGGTGGTTCGGGTTCCACACCGTGGTCTGCTCAGCCTGTGATACGAAAGAGGAACACTGTCACTATCGCCCTGAAAATCAAAGATGTTGTGTTAGTTGCAATTTGGCTAATCTCAATGGAGAATACAATGGTACTACACGAGGAACGAATATCTATTGGGGAAATGCCAATAGAGGTATTGGGTGTGGTCTTACATTTACCGAAATGAAGATAAAACCTGTATAA
>TCONS_00041450	evm.TU.Chr3.638
MANRLGRQIFQRFLSILAIYNLCTVQWVNANLVEYGIPSDNCCFVHNRPKYPRDCHEAVSQCPSIQNTSFVSLIKPDGYEEPFDVFCDKDTAGGSTWTVIQRRLGETIIFNRSWSDFKHGFGFPGREFWIGNEKLAHLTNQKRYELRMEFENPAGQSYYVTYEYFRIDDELGNYAISSLGNFGGNAGYQSCLKNALFFANKCDKTCERPYTCDMPPQQGCFCPENYLRKNGKCVPKSRYGCFLNEEDRVLEPDEVYINIDCSRRYQCTDNRLSTEQSFACSTDATCDERDGQRGCYCNTDYVGDGVTCVSVIPKNCNDIFLSGVTNSGKYPIYPTAYPDGINVYCDMDIDGGGWTVFQRRTKAVVDFNQGWNEYKIGFGSPKRDHWLGNDKIHALTNQKEYKLRIDMRHTDGNLYYALYSNFSIRDESDKYRLSLGDYSGNAGKNAMSYSNGQQFSTHDEDHDGWRRYNCADNHRGAWWFGFHTVVCSACDTKEEHCHYRPENQRCCVSCNLANLNGEYNGTTRGTNIYWGNANRGIGCGLTFTEMKIKPV
>TCONS_00041453	evm.TU.Chr3.638
MDIDGGGWTVFQRRTKAVVDFNQGWNEYKIGFGSPKRDHWLGNDKIHALTNQKEYKLRIDMRHTDGNLYYALYSNFSIRDESDKYRLSLGDYSGNAGKNAMSYSNGQQFSTHDEDHDGWRRYNCADNHRGAWWFGFHTVVCSACDTKEEHCHYRPENQRCCVSCNLANLNGEYNGTTRGTNIYWGNANRGIGCGLTFTEMKIKPV*
>TCONS_00041452	evm.TU.Chr3.638
MEFENPAGQSYYVTYEYFRIDDELGNYAISSLGNFGGNAGYQSCLKNALFFANKCDKTCERPYTCDMPPQQGCFCPENYLRKNGKCVPKSRYGCFLNEEDRVLEPDEVYINIDCSRRYQCTDNRLSTEQSFACSTDATCDERDGQRGCYCNTDYVGDGVTCVSVIPKNCNDIFLSGVTNSGKYPIYPTAYPDGINVYCDMDIDGGGWTVFQRRTKAVVDFNQGWNEYKIGFGSPKRDHWLGNDKIHALTNQKEYKLRIDMRHTDGNLYYALYSNFSIRDESDKYRLSLGDYSGNAGKNAMSYSNGQQFSTHDEDHDGWRRYNCADNHRGAWWFGFHTVVCSACDTKEEHCHYRPENQRCCVSCNLANLNGEYNGTTRGTNIYWGNANRGIGCGLTFTEMKIKPV*
