# Supplementary material for: Transcriptomic Analysis Reveals Molecular Mechanisms of Fleeing, Adhesion, and Thanatosis Patterns in Sea Cucumber Apostichopus japonicus
Source: Biology (Basel). 2026 Jun 22;15(12):975. doi: 10.3390/biology15120975 (PMC13295820; doi:10.3390/biology15120975)
Supplement: Supplementary file 1 [file biology-15-00975-s001.zip › Supplementary Materials S2/evm.TU.Chr3.646.txt]

>evm.model.Chr3.646_dup1	evm.TU.Chr3.646
ATGGTGTCCAGACCACCTATACACTTGAAAGGTGTCAATTGACACCCAATTTTATTTTCAGTGTATCCAGTATTATATATAATAGCTATTTAATTTTCCTTGCCGTCCCATTTTTCTTCCTTGAAAATGTTTTGTGTGTGTAGGAGGGAGAGCTTTTCCTCTACCTCTAGCTACGCCACTGTCAGCTAGATAATAGGATGGCTTAGGCATGCTGATATTAATAAAAATTATTCATGCAAAGTCATGACTGGCAGTGTCTCTGTTGGCTAAAACTGTTAGCAGCCAACCATCTGGACCCCCTGAGAAGACGGGGCCACTGTTAAATTAACCACTTATAGCTACGCCTATAAAGTAGCTCTACGCCTCCAAATAAGCTCTAGCTTTGCCTCTGCTGGTTATTAGATATAAATTTCATTTAAAAATTTGTATAGAAAAATCTAATATCAACCTACCTTTTTATAAGTCAAACAATGCTCCTTTGAATATATATTGTTATGAAATAGTAATACCATCTCTTTGATGTTACCGAAAAACTCCATCGAGATACCTTACAGGCCTCTTATGTATTTATCTAGGTCATGGATTCAGTTTTCCCACGAGAAGTTTTTAACTATCTTATTGAATCTTGGTACAGGGCCTTTTCCCAAAATAGATTCCATTATGTCTGTGGAACATTCGAGAAGGTTCTCTCACGTGGTATGGAAGTTTCCATAGAAAGGGGATGGACTTCCAAACTCCCAACCAATCAGGGCAGATCAGTGCCAGTGCACTTATTTTTATATCATTAAGTTAATACAGGATGGTCAGGTTATTGGCTGCCTACTGATTATGCGCAGTGAGATTTTTATGGAAGTAAGGTTTAAAAGAAAAAGGAGGTCAGAAATTTATCACTCCGTCAGCGTTCCGTGATCAGTTCGTTGCTTCGTCACCATTTCATCACTCTTTCTAATTGTTTAATTGACGGAGTCAAGTCAAGTCAAATCATTGTAATTTAGTTGTATTTGTAAAGAGAATCGACAGAGAAGAAATTATACCGAATCATCAAATCAAATCCTATCTCGTCAAATTGTTTTTTGTGTGAAGTCATTGTTTTCTTCCGTTCGAGACATCTCCTGAAGAAGCATAAATACGGCATCAAGATATCCCAGTACCTTTCTATCGCGAGTCCCGATATACTATCACTAGCGGAGGAGCCGGGCTCGTCACAATATTACATGGTGGAGATCGGTTGCTTTCTTTCAGGAACAAAACGGTAACGGAACTTTTCACAACTTTCGTTCGTTACGTTCAATAACGAACAGGTGATTTTTTTTTTTTTTGGCCCGAAGACCTAACGAGGAACACATCGTATGTTCACGACCTAGCCTAACATACACACTCTACGAGGGAAGTCAGCCTATACTGGCCTAAGTCTGTACACCGGAACCACTGATCTGTACACTAACGATTAATCAACCCAGCATGCAGTTCGCGTTTGAACGTTCGCGCAACTAGTACTTAGAATACTACAGCTCTAAACATCAGAACTGAACATTTTCGCGATCTAAGCCTAGACTCGACCCGATGTAAACGGCGAACGAATCTGCAGTATACGAGATGTAGGCCTACCTGCTACTACCTACCTGCTGCTACTACTACTACTACTACTAACCGAGGGACTTCAATCGTCGTTTGCAGTTCCACTACCAGTTCTTAGTTAAACTTAAGGGTGAGTGAAATCATGCCAATTTGTATCCCAACCCCTATTTGAGATCAGAGTGTGCCGATAAGTTATTTTAATCGTGTCCATGTATTGCATATTTGTTATTTGTATTTAATTGCGGTCGATAGTGTGTTCAATTAAGTAAAGGCTCATGTTGTAAACTCGTAACTAGCCTAGGATTGTATGCGGCATAATGTCCGTCAGTAAACAGGAAACTTCTACCTCTGTTAATGTTATGCAGAAACATAGGCCCACTGATTTTTTGCCATCACGATTTCAGGGCGATGTAATTGATGCAGATTTAGCCGAAGCTCATTATTTGGGATTTGAAGATTATTTAGAAGTGCATAAATTGCCGTCCCAAACCACCCCTGAGGCTGTAGCGGAAGAATTTAATGAAATATGTCGCATATTTAAGCGAACACTTAAAGGCCAGGCCAGACTCTGGATTGAAAAGAAAAAAAATTTCAACTATTGCTGATCTGCGCAAGCAATTCCTTGCTCGTTTCAGTCCAGGCACTTCTTCCTACGCTAAATCACAGGCATTTCACGCATTAAGCTATACGCCAGGTGATACAGCTCAAGCTCATTTGGCCAAAATTTCCAAAGCTGCAGCACAATTAAGTTATGGCGAGGACCAAATTAGAGATAAATTCATCTCGACCCTGCCTATGCAATGTCGCTCAGCAGTGTTAATGTCTGCATCACCACAAGCAACAATTGCAGATTTGGTCATGAAAGTACAGTGCTATTTTGACTTACAAATACAAAGTCAACCCCCAGCTTCTTCCGAACTATTTATGGCAATGCATGACAAAGCGTCTTCTGTTCAGACTCCTACTATTTCTGCATCTTCTGAGATACACGAGTTGTGTACCAAAATTCAGGAATTAGAAACCAAGTTTGATCAGTCACGTAGGTCAGAATCGCAAGACAATCCAAAAGAGATGAGGCAAAGATATAGTTCTCGTGATTCTCGTGGTCCTAGGACAGGTCAGAATAATAACAGGAGAAGGTTACCGTATTTTAATCCTTCAATCACATGTTACTACTGTCAAAATCGAGGTCATTTTGCACAATACTGCCAAATTCGCCTAAGCCATGAAATGGAGGCTAATGTAAAGAGAGTACCAACACAGAATTTTCAGTAGGGAGCACTTATGATTGCACTCATCATACAGTGACTCCAGACAAAGTACCAAGTAAAGGAAGATCGAAACGTAAAGCAAACAATATTTGGAAGAATAGTAATATTCCTAGTTCTAGATATACAGGGAACGACCGTAATGTGGATATTCAACTGGACACACGTAATTTTGTAAGAGGTACTTTACATGATGGTAAAGGAATTTCATTGTTGTTTGATAGTGGAGCAACACGCTCTATCATTTCTTCTTCTACAGTGCAAAATTCAAAGTATTTATCCTCTATACAACCAGTCTCAGTTGATGTAGTAAACCTAAAGTTGGGTAACGGTCAGTTTATTCATGCGTATAGCACGATAACATTTCAGGTCAAAATTCAGGGTCATGAATTTCAGCTTTCTGCTTTAACTGCTGCAAACCTGACAGGTATTGACTTAATATTAGGTAGTCATACTCTGAAGGAATTGAATGGATCTTTGGACTTTACCACAAACTGTTTTAGAATTAAACAAGCCAAAGTTTTCCTTAGGCCAGTGCAGAGATTTGTTATTTACCCAGGTCAGCAAAGATACATTACTGTACAGGGACGTCTTCCACTATATGCACGAAATGCAGATGTAGTTATTAAACCGTTTCCTCTGATATCTCGTATGTGTCCTTCACGAATGTTAGTGAAAATGCATAAAGGTAGAACAAAGATTCTACTAAGGAACATGGGTAACCAGAAATTTTGTCTGAATCCTTCTCGCACAGTGGCTCATTTAAATTTAGCAGATATCATTACGGTCACAGAAGACATACCTACTGATTCTCTAGATTTTCTCAATGTCATGAGAGACATCGCAAAACCGTCTCTTTTTCGAACCAATTCAAACTCTAAAGAGAATCGTGATGAAATCACACGATATAATTTACATCGATATCCACATTTAACAGCTGATGATCCCCTGGTTTCCAAATCCGAACAGGAAATCATGAGAGAAAACATTAATTTGGAACAAAGTATTCTGAATGCTTCAGAAACAGAAAGCATTTATGAATTTCTAGACTCACATAGAGATGCATTTTCTCTTTATGGTGAATTATCTCACTGTCCAAATTATGAGGCTGATATTACTCTTACTAATGATGAGCCATTTTACATACGTCCCTATAGACTTTCAGATGAGGACAAAGTCATTGTCGCCAGTGAGCTTGACAAATTAGTGCGATTAGGAATCTTAGCGGTAGGACATCAGTCTTATACCTCACCGGTTTTCCTCATTCCAAAGAAGGGAACAAAAGACAAAAGGGTTGTCACAGATTTTCGCTACTTGAATAGTAGAATAAAACGTCTCAATCACCCATTTCCATTACTGAATGAGACTATCCGTACCATAGGGTACTCTGGAGCCAAAATTTTGGGTGTTCTTGATTTAAAGTCTGCATTCTTCTGTCTGCCACTTAGTGTTCATGCACAACAATATACAGGTATTGCTTCATTTCATGGAGGAAAGCATTATTATTATAAACGCTTACCACAGGGATTGAATTTATCTCCAGCGATCTTTCAGTCGCAAATTAATGATATTTTGGCAACGATCCCAAATTCAAATAAGTTCTGTATTGCTCATCATGACGATATTATTGTGTACAGTGCAGACAAACGATCTCACAAACAACACCTAAAGGCAATTTTTAAGGTTTTAATGGACAACGGATTGAAAATCTCTCCGAAAAAGTGTAGCATTTTTCAGAATTCAGTCCGATATATGGGACATTTGCTCTCAATAACCCCAGAAGGTGAGGCTTGTATCCAACCTTTGCATGACAGATGTGCAGCGATTAGGAACACACCGAAACCACACAATGTTAAGTCAGTAAGACGATTTGTAGGTGCAGTTAATTATGTGGCTTCGTTTTTCCCAAATATTCAAGCACTATTGAGACCATTACATCATTTGAGTCGTAAGAGAAAGGTATTTAAATGGACAGAGGAACATCAGTGTGCATTTCAAAGTATTAAAGAGTTGTTGTGTAATCCACCTATATTGCATATGCCACAGAAATATGGTCGTTTTGTATTATATAGCGACACATCACGAGTAGCAACAGGATCATACCTGACACAAAGAGTTAATGGCAAAGAGAATATTATTGCATATTACTCTAAGATATTACCACCAGCATGTCAGAGGTATAGTGTAACTGAATTAGAAATGATGGGTCTATTTATTAATGTGACAGCATTCAAACATTTATTGCAAAATGTAGAATTTGAGGCATATGTTGATCACTCAGCCATTGTTGAATTGTTTAAATCAAAACAAGAACCAGCAACTTCACGCTTACGTAAGCTTCTGTTCAAATTATCAGAATATACATTTCAGGTTGGTTATAGAAAGGGCTCAGAATTGGTTTTGGCAGATTATTTGTCTAGAGCACCACAGGAATTTCACTCTGAAATAGATCAGGTTGCTCAAGAGGTCAATTCTTGTGAGGATTTTTCAACTCCACCGAAGGAGACATTTAATCCAATCATGACAAGGTCAATGGCAAGGTCAATGGGAGTCAAAGTTCCAGATTTCTTTCCAAATAAATTCATTAAGGAGTCCAAGCAGGATTCCCCAGCCAAAGAATCAACAAATAGAGTTAATAGGACATCCATTCCTAAGGCAACACATTCTAATGAGCATGCTACACAGAGACCACAATCTGAGTCACAGAAGAGGACTACACCAGTAATTTCTACTGATAAGAGAGAAACATATATTCAAAGACCTATTACTATGCCGAGTGAAAATAGACATACATATAGTCCTGACATATTAGTTGGGCCAAATTTTACAAGTGTTTCTCAACCTTCAGAGCCAAGATTAGTGGATCAGAGTAGACATAGAGTGCAAGAGGTAATCAGAGAACCACCTCCAGAATTATTTGCTCAGCCGAAGCCAGTAATAACAAACATTGATCATTTGGTTACAGGGCACATTCCAAAACAAAAGGAATTGAATAAAGTCATGAAGGCAATTCAAGGAAAGCTGATCAAAAACTATGATCTGCCATTTGATGTAAAAGAGTTGCAAATTCAACAACAAACTTGTCCTTACTACAAACCAATTTATGATTTTCTTGCACATGACATTATTCCAAGTAATGCTAAGCATGCTAGAACTGTTCGTTCTCAAGCAGAGGATTATTTGTTATGTAATAGTTTGTTATTCAGGATATTTTTGCATGAGACTAATGATGCTAAGATGACTCTTCAGTTAGTCGTACCTGAGACTATGGTAGAACAGATAATATCTCGTTATCATGATGACTTGTTAAGTAATCATCAGGGTGTAATGCGTACATATTTGACCATTAGACAGCATTTCTATCTGCGCAATATGTTTCAACGCATCAGTAATTATATTCAGGCATGTCTCCGTTGTCAAGAATTCCGTAAGAAACCGGACAAATTGAGACAATATCATGCTCGCATTCCTGATTCTTATCGTCCTTTTGACAGACTTAGTCTGGATTTCAAGACTATGCCCATGACGGCTACAGGATTTAAACATTTGATGGTTGTTTGTGATGAGATCACTAGATTTGTTGTATGTGTTTCTCTTAAGACTCTTGATGCTGAAACAATATGTGAAGCATTATTGCAGAGGGTAGTTACAACCTTTGGTCCACCGTCTTGTATCATAAGTGATGCGGCAGCTTCTCTTACAGGAAAATTAGTGGAGCTCTTAAGTAAAGCTTTAGGCATTGAACAAAAGTTCATCAGTGTAAGCAATCATGGAAGCTTACAGGTTGAAAGACACATTCAGACTCTTTCAAATTTCCTCAAAGTGAACTTGAATCAGTTTGGTACGGATTGGGTACGATTTGTCCCAACATCAGCCTATGCATATAACACATTTTCCTCTCCTCAGTTAGGTAGCTATAGCCCATTTGAACTTGCATTTGGACGTAAGCCACCAAATCTTACAAATTTATCATTCAATCCAATGGCAGGATTATCACAATCTCATGGAGAATATGCTGCATTGTTAAAGAAACGATTTGATCATTTGTCTAGGGTAATGTTGGTCTTGCAAAAGAAGCAACAAGATGCTCAAAATGTTAAGATAAGTGCAAAACTGGACAAAGGTGCAATTTATTCAACGGGTCAATTAGTGTATCTATATAAGCCAACGTCTTCCTCCTTGACTGCGAACTCTCGCAAAATTGCTGCAGAATGGTGTGGACCACTAGTGATCCATCAAGTTTTGGATAGGACTCATTATTTGTTGGCCACTCTCAAAGGAGAAATTCTTAGTGATGTATTCAATTATAACAGGCTTAAACCATGTTTTGTAAGAGCATCTTCTGAGACTAAGAATATCACCAACATTCAGAAATTGCGAAATGTCTTGAAAACAAAGGGTTCATCAAGTGAAAAGGTTGCACGAATGAGAAATGTTTTGAGTAGTAACACTTCTAATGCAGAAAATGTTAATGTCATGCAAGATGCACATATTGAGTTTCATGATGAGTTTGGTAACATTTTGCCAGGGGTAACTTCAGATCACATCATGTGTCTTATGACTACTAAGCCAATGAATGTTGCATCCTTTCTAGAGAATAGAGCACATAATGAAGGATTAGCACTTCCATATCCTTCCATTAAAGATAGCATATTAAGGCAAAAGAAAGTTTTTGCAAATGCTCCACAAGGAGACATGAAAGTCCAACGTGCTCGATACAAATTGGGTGAATTACAGGTTCTGGTCACCTATCAGACACCATGTTTTCCAACAGGCTTTAAGAGTCATGATTTTTGGTGGAATGTAGGAAAATATTCCAACACAGGGGAAATAATGAATTTTCTCCATGAAAAGGGATTGAACATTACAGGCAATCCAGGCAGGATGTTGCAAACATTATATGGTTAATATGTATAACTGCATATTGCTTTAAGTTCAGATGAACAGGTGTTTTACCCACGATTGTATGAATGGAATGCGTCATTGCAATTACCTGCATACCTATTAAGTGGAAGTCATTGTACTATATGGTGTAACAATATAAGCTTTATTGTTAAAAAACGCCACCAAGTGACCTACTTTCATCTTTTATAACAAATGTGTAATGAGTATACCTTATTTCTCCTTATGAATTCGTTCAAACGTTTACCCGGCAATTAGAACATATCCGGAATATTAGCAACATGGGTTTTCATATATTGAGAAATATTTTAAGGATATTTACATTGCATCATTTATGTTATATATTGAAGGCTATTTAGAGACAGCATTGGTGATATGCAACTTTTGCTTACAGCAACAGTTATCGAAGCAAATGAAAGTATAGATGTTTTGTATAGATGAAAGTATAGATCTTTTGAGGAAGTTATGTATATATTTTCTTTTCCTCAATTATTCATGCAAAGGTAAATTTCTTTAATGATGAAGCAAGAAGTTTAAAAGACAAGATGTTAAGTAATATGTTAATTTGAAGAAAGATTTGTTGATGTCATAGTCTATGGGGTCTCTTTTATGGTATCGAATATCTAGTACTTTGGTACTTTACTAGACTATCAATTCGGAGTGCATACCTAGGGTCACCATGCTATCGAGTCACATTTTGTTGATTTTCTTGAGGTGAATGTATATGATTAACAAGGTTTCAAAGCAGTTTTGAAACTATGACTTCATTAAAGAGGAGGTTTTGTAAATGAGTTTGTAATATTTTAAGGTTCTTTTTTTTGCGTACGAATTTTGCATGGAACGTCAAGGTGTTCTGTTCAGTTAAAAGATAACTAAGTCTAGTATTCTCTGATCTCTCCCCAATTCACGGCATGATTTCACTTTTGATATAAATGTATTATTGATGTATGAAATGCATAAATGTCTTTTGTAAGAGATACTGCATATTTTGCTGTGTCATGTAACTTTAAGATATATCTTAATGATATTTTTTTTTTAGATTACATCATATGATGTCATCAATATTGAAGAGGTACACAATATTTTCATGGAGATAGTGTCAATGTATATACCGTATGATCATTTTTAATAATTCGTAACCTAGATGTTAACCTTTGAGATATATGTAGACCATTTATTGAAGTCAATGAATATTAGTGAATGTGCTTACAGTACTCTACCTTCTTGAGATAATGATAAGTTAAAGCGGTATGATGTTAAAATTTTGGAGTATCCAAAAATTTTAAAAGATTGAGGGGGATGTTATGAAATAGTAATACCATCTCTTTGATGTTACCGAAAAACTCCATCGAGATACCTTACAGGCCTCTTATGTATTTATCTAGGTCATGGATTCAGTTTTCCCACGAGAAGTTTTTAACTATCTTATTGAATCTTGGTACAGGGCCTTTTCCCAAAATAGATTCCATTATGTCTGTGGAACATTCGAGAAGGTTCTCTCACGTGGTATGGAAGTTTCCATAGAAAGGGGATGGACTTCCAAACTCCCAACCAATCAGGGCAGATCAGTGCCAGTGCACTTATTTTTATATCATTAAGTTAATACAGGATGGTCAGGTTATTGGCTGCCTACTGATTATGCGCAGTGAGATTTTTATGGAAGTAAGGTTTAAAAGAAAAAGGAGGTCAGAAATTTATCACTCCGTCAGCGTTCCGTGATCAGTTCGTTGCTTCGTCACCATTTCATCACTCTTTCTAATTGTTTAATTGACGGAGTCAAGTCAAGTCAAATCATTGTAATTTAGTTGTATTTGTAAAGAGAATCGACAGAGAAGAAATTATACCGAATCATCAAATCAAATCCTATCTCGTCAAATTGTTTTTTGTGTGAAGTCATTGTTTTCTTCCGTTCGAGACATCTCCTGAAGAAGCATAAATACGGCATCAAGATATCCCAGTACCTTTCTATCGCGAGTCCCGATATACTATCACTAGCGGAGGAGCCGGGCTCGTCACAATATTACAATATCTTATATAAATGAGCAATATTTTTCCTTATAATTTATAGTCATTATTGATGTAATTCTTTCAGTCAATAAACAAATGAATAGTCAAAACCCAATGAAACAGCTGATATGTTGATTCAATCAGATGATAGTCGATTCCGCAAACAGGGTGTGACGTAGGCATCATAAAACAAGGAAGTTTGGTTCATTTAGCATACCACTGACAAACTTCGAATGTTCCAAATATTGAGATATTTGTACATACATATTGATACTGTAGAATATATTATTCATTACATTTCACGGTATGTAAGATGTATTGTACTAGTCAATGTATGTTATATAGTGCTGATTAGTAGTATCACTTCCTGTCCTTTCGATACTGCTTTAATTTTGCCTTCCAACCAAAAGCGAAGTAACTTAGCTAAAATAATCACTCATAAATGTTTCTTAAAAATATCGGTAATAGCAGCTTAACCAGAACAAGTATATCAACATTCTTTTTTTTTTCATCGGCTTAGTAGCGATGACGTCGTTTGGCACACAACTATAGAACATTTAACATGAACCACACTAAATGTATTATGTATTAAAAGTCATCATCGTGATTGATATTCGTGTTATAAACAAAATACCTTTACATGTATTGAGTTGCAATACCGTTGCTGTCATTGGAACTAGAGGCACGATAGTCAATAAGTATACAGTAGGTGTTATGCTGTATGGATCGGAACAAGGACAATTCAACATAATGCAACTGAAGCTTACTGCACTATTGAAAGTTCAAGATACAAAGATACAAATAGCTGTACAAAATATTAAGTTGGACTGTGGATGTAGAATAGTCTTCTTTACACATAAGCCAACAATACTATAGATGTGCAGCACATTTGTATAAGCTGTTCACCAAATCATATTTTAAATAAAATGATGGCATTAATGGACATCCATACTTCTACGGTCATTCCAATATGGTGTTGGCCACCCCTAAATAGATACCATATGTCATTTGCCATGTTGCACTTCATCGAATATATTTTCGCGTGTCATTTAAACAAACTTAAAATCATGGAGAAGTGTTTCAAAATTTGTTTGACTGTTTTGACGATATGGAACTCGTTTGGAACAGAAATGGTAAGTCTTTCTATTATTTAATATATTTTATATTTTACTGAATATTTTCTGTTTCGCAAATAACATAAGTTGCGTCAATGTATTGTTGAGGTAACTGTTCATATTAAATTATGTGACAAAGTGAAGAGTTAGCGTCTTCGAAGAAATAGGAAAGTATCGATAAAAAATCCTGATAAATATCAGTTAGTAGACCTTCAATTAAAAATACTCAGAATTTTTAACTTCGCGAAAGGACAGCAGTGTTACGAAAAATAACAAAACGTCTTTAATTTAACCACATGTATTGGAATAAAAACAAAAGATTACCTCTAATCGGTTCTTCTATGCTTAAATTCAGTTTTCTTTAAAATTTGCTCTCATGTAAAATACTTAGAGGTAAAGCTAATTCATACATCCCAAACGTGTTTTCATTACACACCAATTTTTCAAAGTCAATCAAGTTTCGTGATATGGCCAGGAAAAAGTAATCTCGTTTCAAACTTATGAGTATACCGCTCCCCAAATATCATTTACAGCACGTCAGTTCACATGGTTTCCCTCCAGTAGCCAACCCCACTTTTCAAAGATACAAATTAAAGCTTTACTCTACAATTTTGGCTACGAGTACGATAACTAAAAACAGAAATTCATTTATCTCAGCGATAACTAAAAACTAAACTATAATATTTTATTGTTTTCAGATTATCGAGTTTACATTTTCTTTTTGTTAAAAATCCAATCATGAGATTTCCTCTTGAAACAGAGCGATATTCGGCACCTTTGTTAAAATGTTTTAATTTTTTTTTTTTGCATTTGTTATAATGCCTTGCTTATAGTTTATATTTTGATATAAACTACATACTAATAACTTGATATTCATATGCATGAAGGCAACATCGCTTTCAGCTCTGTTGTTATGAAATGATTTCCGAACAGACACTTGATTGCTCGTCTTTGTTCATTTTATTCTTATGAATACATTAAAGCAACATCTGCGTTACTAATCTAAAATAAGACATTTCTATGTGATAATCCAATCACAAAGATGCTTAATTAACTTTCATTTCAAATAGTCAACAGTTGGGAAACTACAGTTAACAAAACTATAACAAGGTACATCCTTTAAATTAGGTATCTATTACTTGAAAGGGTGGTTCAGGTTTATTCAAATTTGAGGAAATGGTCAGCTTTACGTTTGATTATATTGTTGTAAACTATCATTAAAACGCAAAAGTTTCAGATTTAAAATTCTAAAGAGCACCTAAATATTTACTTTCACATATGCTCATAGAGATCTCTTTAATAGATATCGTTATACGTGTGCCAAAGTTGAAAACAGTCTGCAACAACATTTCAAAACGAATTATTATAGATTAAAGACTTCCACACAGCCAGAAAAAATCACAAATCTAATTTTCAGGTATTGCGTTGTTGGTTTAATTGCTTATACGAAAGAATGGTACGATAAGCGATCATGCAAATGTCTCCGGCGATTTAAGTGGCTACCTTCCAATTTTCTCTCTTTATGTGTTTCTCATTTCCTTCAGTTAGGCTATATATTGTTAGATATTCCCAGGAAATATAATCTCAAAACTCCGTCATTTTAAATATGATGGATATTAGAGCAGAAAAAATGGAAGACATGTTTATTTATTTTATTTTTCTTAAAATGATAAAGTTTGTAAAGAAAAAACTCAGTCACAAGCCTTTTAAAGTAACAGTTAAATATGATTGATTTCCTGAATGATTATTTCGAGGAGTAATATAACTTGACCAAAGGTCAACTCCTTGATACCGACTCAGACTTAATGTCGTTCTACAATGCCAAGATAAGAGGTAAATTTAAAGGAAGAAATACTGTTTTGATTGTGAATGGGAAACTTAATTGAGATATTTTTACATATCGTTAGCTAAATAAAAGAGTAACAGAAAATGTGCACGTCCCTAAATATTCTCATATGGCATTCAATAAATTAATATAAGAAACATAAAATAACTTTCGTTTAAGTTACTTTGATGAACATTGAACTGTTTTAACTTGTGTTTTGAAACAAAATGGACATCTATAAAGTATCGTATTGTTTGTCGAATGTGTGCGACTTGTTTAATTGTGTATTTATAATTTACGTGTCGCTTTATAATAATCACATGTGTAACGACGTTTACGTCTAGAAAGCATTAGCGATTAAGTGATAATAATTACAACTAATAGTATTGTAAAAGCTTTTTTTTAAGTGATATTGTTATTACAGCATCTTTAATTGAATAAACTAGAAGATTAAGTGGATTGGAAGTCTCTTTCTAATGGAATAGACGTTTACAAATCACACTCAAATTAAAATCGTAGTAGGATGTTTCATTAGTATTTGTGTATTCAATCCAGACAAAAAGTAAGACAATAACAACTGTCTAAAAGCTGTATGCCTTATCAAATAAAAACAATTTAATGGAAGAATTCTATTTTTCTTCCATTAAATCAGTTATATTACATTATAGCTACAAATTAAAGCCGTATTCTGGATATAGTGCGACAAGCAAATCTAAAATTCACACGATCATACAAAAAGCACTTAAGGTCTTATTACTAGCGGTATAACTTAGTGCAGATGCAGAGAAAGTTTCTAAAACTAAACTGATTATTATTCTGGTTGATTATCTCTTAAATAGTAATACTTTTCAGTTTAAAGCTTCTTTTTTTTACCTAGACATAATCTTTAACAGTAAAACAAAACAGAAAACAAGTAATACATTATGATTGGAGTGAGAAAATTCACACCAAAATAAATTACACTTCATTTTTATTGACACAATAGTTTACCAACATTCTTAAAAAAAAAACTAACCGTTTCTTATCTTGTTTACAGTAAAATGTAATGTAATTCAGACGACCCATGTGCAAACATAATTTTGAAGCATTTTCACAAATTTGATGGAGACGAAAAACATCAGAGAACTGCTAAAATTTCAGGAATGATCGTAAGCTTGTTCTCTGTTTTTTTCAGAGAATTGTCTAAATTCACTACTGGAAATGTTATACAATATGTTTTTGTCTTGACAGATAACATCGTTTTTTTAAACTGTCATATGTTTGAATGTTCTAACATGTCTATGTCAATATTATTCTGAATTACCAAACAAGAAAAATGTATTTGTTGAAGCTGCTTCCGATCTTTTAATCTTTTACAAATTTAAAGCCGAGTATGTTCAATTCTATAATCCTCTATAGCAGAGTAATATCACACTATGGAATTTTGGTCATGAATGAATTTGGTCTGAAAGAAAAAAGATTAAATTCCTCATTTCTTCCTTAACTTCCTCTTTTTCTTTTGTCCTTTCTGTTGACATTCTTTATCTTTTGCAATTTTTATCATCATCATCATGTTATAAAAGACACAATTTTAATGCTAAAAGTCTATTTTTCTTACTGTTCCACGTAGATTTGTTGAGGTAGCGTTACTAGGGTTGTCATACATTCGCTGTGCCTTAACGTACTTCTACCATTTGGCATTGTAGATAAGTTTGAATGGCGGTGAACCAAAAATATAAAAAAATGTACAGGAAGAATATTTTTGTCGTCATGTGAGGGTTCAAAACAGGGGGTTTCAGTTATCATGAAATGTGGGCCACAATCATATGCAATGATAATGTTATTTGTTTTGCCAATATTTTAGTATTCGTAACCAGTATGCGTTTTGATGTGAGTAGCAAAATGTCTTCTATCTTAATTTCCTGTCATTGTGGGATATAATTCCACCCGTGGGAGACTTGATCCAGTCCAACCTAGCTCGATGTTACTCTTTGCAAAAGGACTACATATTTCCAATTTGACCTTTGTCACAGTTTGTGTGTGCAATACGTGTGAGAATAACCCATATTGTTGGAGCCGATTCCGATTTTTTCTTTTATCGTTTTTCTGTGGTACGTCGAGTGAAGTTTTAGGTCGTTCTATAATGGTATGTGTACAATTTTCGTGAGCAATTTGGGTCAGCACAGTTCAAACGTAATATCCACAAGATTAAGGAGGTTTATGAGTTGCATGAACATTAATTACGAAGTGCAATGTTGTTGGTTCTTTGTCTTTGCAATGGAGCATATTTTATTCATAGCAATAAGAAAAACGATATATTGCATAAAGTAAGGTCGTGACAGTGTTTCCACTTTGAAGAAATTCCACTTTATAACAAACTAGGTCTGCTATAAGAAGGAGCTTAATGCAAAAAGAAAAAGGAGATAGCTGGAAAGGAATTGACATCGTTATCCCCGTTACCTTTCCACGACAAAGCCACATCTTGTTTCTTGCGGTGATTTATTAATCTGTTCTAGCTGGTCAAACAAACATGACGCAAGTTATGAAAACTATTTACCGCTCTAATGATATAACGATCTGTAAGCATACCAGTCAGGCTACCTAACGCTACGTACATAGCAGTCTTTGTAGCGCTTTAAAGTAAATTTCACCAGTCTATGTGACTATATGAATATAACTATACAGTAGTAGCTCATCACTCTTATTTGCACACTGCTTCTAAGTCCTCAGCTGAGAATAACAGTTATAACACGTGGACATCCCCTATTGAATCATTCCCAAAAAAAATGTATCTTTTAAAAAGCTGAAAAGACTATCATGGGTGTATTTTGTTAAAACATAAATTACTCTTGAAAAGATTTTATTTTGACAATCAGAGTTTGTGTATCACAATTTGGTACCGGTTAGTTAACGAATAATTCAAGGACGAGGCACTTGTTAATTGGCTAGGCTAGTTGTCAATATAGCCGGCAAATGGTAGGATATAATATTTACGAAAGTTAAAAAAATAAAGAAAATGTTGTAGTTTTGGTTCTGTTAAGCACAAACAGTATTGAAAGTTCTTAGCCAGGATATGCTAATATCTTTTCTACATGAAGTCAGTTTTATTCTAATACGATGTTATCTTTTAATACTTTTTGCTAAGAAATTCGTGGCGAAATGTGACGACAATTTGTATAATACTTGCAGCTTAAGTTTTGAACATAGTGGGTCAAACAGAGTAACGAATCGTTCAACAGCAGTAACAGGAAGAGTAGACTTGTTTTTCCAAGAGCAAAATGCTAGCACACAATGTCTATAGCATATCATATTGTTGGGGACTATGATCGTTCAGTTAAAAAGAGGTTAGGGCTAGTATTATAGAATAGGCACAAGTGAGTTATCAAGTGGTTACTGTTTGTGAGTTGTGCAATATAATATTTTACGATAGCCGATAATAATTCTGATACTTTATGTATTAAAGTATGACTTATAGTGCAATTTGACATTCATTCTGGCTGTTTAAAAATATCGGTATCGGTATGGGTCCGATATTGGGATTGAAATATCGGATATCTACCAAATTCGATATTGGCGATACCGGCACAACACTAGAAACAATGATTTCAAATAGAAGCTTAACTGAGCTTGTGCAGCGCTGCTACAATTGTTTATTTAGTAAGATACATTAATACATGACTATGAACTTACCTTACAAGAAAAATGACACATTTTAAAGCTCATTGTGCACGTAAGTATCAATACACGGTAATCTTAGTCAAACAGGAATAGCTGGGACGATGTAAATGATCCCTACGTCTAATTGTGGACTGTGAAACACAAATGCGTTACAACTCATGTCTGAAATGTTCTAATGTCAAAATATAACTTGAACAAAGAACATCTGTCTGCATTAGGCAACAAAGCTGTTTAAGGAAGCAGCCATATATTGCCTTTGTTCCTAACGTGAAATTACGTATCATACGATAGAGTATAGCTGTAAAACCAGAAGAAAAAAAACAATAATATAATGTTTCCTGGAAGAAAGTTGTACTCTATAAGTGATCATTGACCTGTGAAACAGATATGGAATATAGACGAAAGAAAAACATTATTAAAAGTGGAGATCCAGAGAATTTACCAAAGTTTAAATCGACTTTACTCTTTTAAACTAACATACTTTGGACTAGTTTGCGAAAAGGTCAATCTTTCCCTAAAACTGGTTTTATTAACATTTGATTTAATCTGAACCTGCTTCGTGTTGGCTGCAATACTCTATATGTCTTGTAATGTATTCAGTAAATGTCTTTTTTTTTACACAGATAATCGTCAGTGCCGAGGAAATTTCTTCAGGTTGGTTTTTTTTTTATCTTATTTTATTTATCTTATAATAAGAAGTAACCTCTGTAAGTAACATCACTTATGTATTATAAACCATGATACCTCAGTTGGACAACTTGGGTGGTTGGAAATGTTAGCTTTTTAGTGATTGCTCTTGACGTTTTATTTTTCAATCCTGTCACTATTTCCGAATATCTATTTCGAGGTTGATTTCCTCTGAGTAGTTTCCTTTTGATCTTTTCATATCCTACGTGCCACATCGATATTTTCTCAGGTATGGTAAACGAATGGGATTTGCCTGTTTCCGTGAGTCTTTTGATCTCACTTGGATATGATTGATAACTACGGAAGCTTGGTAAAACAGAAATTCAAGTTACTTAGTCTCTGAATTTCCATTGCAGGCTGAAAACTATCAGATATCAAATATCAAATATAAGTTACATCTGAGAATTCAATAACGTTTATCTCATTTAATTTTAGTCGCGATATCTTCGACTGAATGGTAGTTGGGTAATAGTTGGTATTTAAACTGATGTATTGCCTTAACTCACTTCGTAACGAAACCGGTTTACTTACAACTGGCCCAGAATCTTATATTAATAAAAAAAAATAATATTTGATTCATTTAGCTCTTTTTAACAGCGATATGTTTCAATGCGCTTTACAGACGTTATATTACCCCTGTTCAATAATAACACGTCCCAGAGAGAGTCCCTCCAAACAGCTGCAGCTATATACTGCGCCCAATGAAAAGTTACCTCACATGTTCCCATTTAACCCCTGGATGAAGAGTGGAAATTAAAGATAAAACATCTTAGGCCATATTTTCGTTAGATGAAATTATTTTTCAGTCACAATAAAATTTTAAATTTGTTTTTACTTTCCATCCAGGGTCTTTATACTTTGGCTTTCAACAACCTGCGTATCCGAGAGACTGCAAAGAAGTATCGAATGCATGTTCCTCTACCCAAAATACATCTGGAGTGTATCTTATTAAACCAGATGGCTATCCGGAACCATTTGAGGCTTACTGTGATAATGATCTTGATACTGGTGGATGGACGGTAGGGATGATTACTTGATGTCTCATTTTCAACAAGTTTTGTAAAAAATTACTTCAATTTTGATTACAGCAATATATAGCAATGAAATACAAAGTCGTTATTCTAGAAATAATCTTGATATTTTTATCGAAACGAAAGTTTGAATCAATTTTTTTCAATATTGTGAAATTTAAGAACAAGGCTGTACTTAGGTACACTGTAGTTCTTCTTTTTAAGGAAAATGAAGACCTTTAGCTAAAACTACAAACTGTGGTTAGAAATATAAGTTCTAATTTCTGTGTAGTTGTTAGCAACAAATCGCATTGCAGTAGGGAACGAATAATAATTATTCAATCACGTCCCACTTAACGCTTAACTTCTTCGGTATTCGTTGAAGGTATTACAGCGACGAAGATCGGATTCTGTAAATTTTTATAGAAGTTGGAAAGACTTCAGAAATGGCTTTGGCTTTCTAGGGAGTGCGTTTTGGATCGGAAATGAGAACATTGCCTACTTAACAAATCAAAAGCGGTACCAACTGAGGATGGACTTTGAGAACGTTGCTGGAGAAACTTACTATGTAACATACGACGAGTTTCGTATCTCAGATGAATGGGGGGATTATTATATCTCTAGTTTAGGTACATTCGAAAGATCAGATGGTAAGTGCCTTTTACATTATTATTATTATTATTAACTATACAGCCAAAATATTCAAACAAATCGTAATCACTTATTAAATGAGAAACGTAAACGTGCAGAAAATGAAAGGTTTATTCTGAAAACGAAGGGATATTTTGCAAGTAAATTACATGTCAAATATGTTTTGAAGAAACTGCTACAATATATATAGTGTACGAGTATACATATAGTATAGGCTATCAGCGAGTACAACGGCGCTACAATACATATCTTAGCAATTACAACATGATATGAATATGAGTGCGAGAACAAGCTTTTAGTGAGAGTTCAAATACTTAATCTTACATTAGTATCCATACTAGACTTCCAAAATGCCTCTATTAGCTACAGTGTGATTACGCACTCACTACAAGACTGCTTCGTACAACACCGACCATGGCTCTGAACAAGGAACTGTACCTAACATTTGTACAACAGTAAGTTACACTTACACCAGGTACGTCTCCCAGTTTGATCAGAACAACCAACGAACAGAAATTTGATGTTGTATTAATTATCATTGTCGTCAGAAATCAGGACACTCACACCGAGAGAACTCTGAAGGCATGACTACCTGGTTTCAGACGAATTGCACAACAAATTATAGTATTTTATCTCGTTATATGGAATAAATATTAACATTAATGTGACTAAGGAACGGCCACTAACTATTTAAAATGTTCTACATTTATTCGAGCAGCGTCTGAATGTATGTTTCTTTCCTTTAACATTCTGACAATCACGTATTTAATGATAACAAACTATGCTATGCCACACATGTCCTATTTGCCGTGGCTGTATCAGGTTACTATTATTTAAGTTTTTTTCTTTTCTCTTTTTTTCCTGTTCTCTAGCAACAATCCCTGAATGGTGTCCAGCTAATGAGATATTTAGCAATGAGACCTGTGAGAGGACTTGTGATGACCCCGATACTTGCATCTTGGCTACATCTCGCACAGAATCAGAGCAATGTGTTTGCGTCGGTGAATATCTGAGACAGCAAGAAGAATGCATCCCTCTCAACCAATGCAACTGTTTCGTTGCTGACAAAAGAAGTGTGTTAGGGGTAAGTACGGTTCTTTAA
>TCONS_00043310	evm.TU.Chr3.646
AACCTGTGCTGAGAGGAGCGGTGTCCGTAAATGTTACTGCAATGCAAACTACGAAGGGGACGGAGTGACGTGCACCCGCGAGGTGATCCCAAAAGATTGCTACGAGCTTTATGTTTCCGGTACACGCAGTGATGGTGTTTACACCATTTACCCTGATGGTTGGTCAAGCGGCATTCAGGTTTACTGTGAGATGGAAAGTAACGGAGGAGGATGGACGGTTTTCCAGCGACGATCGAGTGCCTCCGTTGACTTTTATCGTGGTTGGTCGGACTACAAGAACGGTTTTGGTAATAAAAATCATGACCACTGGCTAGGTAACAAATATATCCACTCTCTGACCAACCAGAAAACGTACCAGCTTCGTATTGATCTAAGGGATTCCGCTTCATCATCGTATTACGCCGTCTATTCAACTTTTAGTATTAATAACGAGGCAGACAAGTATCGACTATCAATTGGATCACACAGTAGAGGAAATACAGGTTATGATAGTTTGTCTGATAGCAACAACAAACAATTCAGTACAAAAGACCGGGACAACGATGGATGGAGCAGCTACGACTGTGCTGAGAGACACAGAGGAGCCTGGTGGTTCTTCGATTATTATGACTGTGTACGTGAATACTCTGCTTCTCAATGTCGGCCCTTCTGTCCCAGTTATAGTTATTATTGTATATTGTTTCTCGTTGGGAGCGACAACTGCGCTTATTGCGCTAATTCTAACCTCAACGGGGACTACGACGGCTCTACTCAAGGAACTAACATCTACTGGGCTACTTATAGTGATAGTGATACTTTGGACAGTTACGGATGTAGCCTGCAATACACAGACATGAAAATACGGCCGGTGTAGACAAAACACCGTATAACACAGTGTCCGACAGTGCAGGCGTTACTTAGAAAGTAGGGAAAGATCCATACAAATCTTTGAGTGTCGGAACCAGGACGGGCTGAAGACAAGAAAGAAGCAGAAAATGCATCAAAATTCCAACCAGAGCAATTTGACAAATAATTCATTTGTAAGGGAATGAGAAGATTTATAGCAGTAATTGAGATCAATGTCAAATTGTAAATGTTAACAAGCTTACTGTTGTTTGATAGTTTTCAATTGATTATTGTATGAGTCTCACAAAAGAATAAAAAAAAGTGAACTTGTC
>TCONS_00043311	evm.TU.Chr3.646
AATGAGATATTTAGCAATGCGACATGTGAGAGGACTTGCGATGACCCTGACACTTGCATCTCGGCTACCTCTCGCACAGAAACAGAGCAATGTGTTTGTGTCGGTGATTATCTGAGACAGCAAGAACAATGCATCCCTCTCAACCAATGCAACTGCTTCGTCGATGAAAAAGGAAGTGTATTAACGGAGGGCAACTATTACATCAGTTCAAGATGTACACGAAATTCAACTTGTAAGAACAACCAGCTTCATATAGATCAGAGTTACCAGTGTAGTGAACACGCAACCTGTGATGAAAGGAACGATGTCCGCAAATGTTACTGTAATAATGGCTACGAAGGGGACGGAGTGACGTGCACATTGTTCCAAAAAGATTGCTACGAGCTTTATGTTTCCGGTGCACTCAGTGATGGAGTTTACACCATTTACCCTGATGGTTGGCCAAGCGGCATTCAGGTTTACTGTGAGATGGAAAGTAACGGGGGAGGATGGACGGTTTTCCAGCGACGATCGAGTGCCTCCGTTGACTTTTATCGTGGTTGGTTGGACTACAAGAACGGTTTTGGTAATAAGAATCAAGACCACTGGCTAGGTAACAAATATATCCACTCTCTTACCAACCAGAAAACGTACCAGCTTCGTATTGATCTAAGGGATTCCGCTTCTTCGTCGTACTACTCCGTCCATTCGGATTTTAGTATTAATAACGAGGCAGACAAGTATCGACTATCAATTGGATCATCCTATGGAAATACAGGTTATGATAATGTGGTTTATAGCAACAATAGTCAATTCAGTACAAAAGACCAGGACAACGATGGATGGAGCAGCTACGACTGTGCTGAGAGACACAGAGGAGCCTGGTGGTTCTTCGATTATTATGACTGTGTACGTGAATACTCTGCTTCTCAATGTCGGCCCTTCTGTCCCAGTTATAGTTATTATTGTATATTGTTTCTCGTTGGGAGCGACAACTGCGCTTATTGCGCTAATTCTAACCTCAACGGGGACTACGACGGCTCTACTCAAGGAACTAACATCTACTGGGCTACTTATAGTGATAGTGATACTTTGGACAGTTACGGATGTAGCCTGCAATACACAGACATGAAAATACGGCCGGTGTAGACAAAACACCGTATAACACAGTGTCCGACAGTGCAGGCGTTACTTAGAAAGTAGGGAAAGATCCATACAAATCTTTGAGTGTCGGAACCAGGACGGGCTGAAGACAAGAAAGAAGCAGAAAATGCATCAAAATTCCAACCAGAGCAATTTGACAAATAATTCATTTGTAAGGGAATGAGAAGATTTATAGCAGTAATTGAGATCAATGTCAAATTGTAAATGTTAACAAGCTTACTGTTGTTTGATAGTTTTCAATTGATTATTGTATGAGTCTCACAAAAGAATAAAAAAAAGTGAACTTGTC
>TCONS_00043313	evm.TU.Chr3.646
GGTTCTCCATACTTTGTTTTTCAACAACCTGAGTATCCGAGAGATTGCAAAGAATTATTGAATAGCTGTTCCTCTGCCTACAATACATCTGCAGTGTACCTTATTAAACCAGATGGCTATCCGGAACCGTTTGAGGCTTACTGTGATAATGATCTTGATGCTGGTGGATGGACGGTACTACAGCGACGAAGATTGGATTCCGTCAATTTTAATAGAAGTTGGAAAGACTTCAGAAATGGATTTGGCTTTCTAGGGAGTGAGTTTTGGATCGGAAATGAGAAAATTGCCTACTTAACAAATCAAAAGCGGTACCAACTGAGAATGGACTTTGAGAACGTTGCTGGAGAAACTTACTTTGTAACATACGACGATTTTCGTATCTCAGATGAATGGGGGAAATATTATATATCAAGTTTAGGTACATTCGCAATATCAGATGAATTAAAAATTGAATGGTGTCCATCTAATGAAATATTTAGCAATGAGACATGTGAGAGGATTTGTGAAGACCCTGATACTTGCATCTCGGCTACCTCTCGCTCAGAAATAGAGCAATGTGTTTGTGTCGGTGATTATCTGAAACAGCAAGAACAATGCATTCCTCTTAATCAATGCAACTGCTTCGTTGACGAAAAAGGAAGTGTATTAACGGAGGGCAAGTTTTACATCAATTCAAGATGTACGCGAAAATCAACTTGTAGGAACAACCAGCTTAATATAGATCAGAGTTACCAGTGTAGTGAACACGCAACCTGTGATGAGAGAAACGATGTCCGCAAATGTTACTGTAATGATGGCTACGA
>TCONS_00043316	evm.TU.Chr3.646
TTCAGCGTGACATTTCTTCAAACCCGAAATCATGGAGAATTTTTTCAAAGTTTGTTTAACTGTTTTGACGATTTGGAACTCGTTTGGAACAGAAATGATTATCGTCAGTGCCGAGGTACGGTCTTCAGGTTCTTCATACTTCGTTTTTCAACAACCTGCGTATCCGAGAGATTGCAAAGAAGTATCGAATGCATGTTCCTCTACACACAATACATCTGGAGTGTACCTAATTAAACCAGATGGCTATCCAGAACCGTTTGAGGCTTACTGTGATAATGATCTTGATACTGGTGGTTGGACGGTACTACAGCGACGAAGATTGGATTCTGTCAAATTTAATAGAAGTTGGAAAGACTTCAGAAATGGATTTGGCTTTCTAGGGAGTGAGTTTTGGATCGGAAATGAGAAAATTGCCTACTTAACAAATCAAAAGCGGTACCAACTGAGAATGGACTTTGAGAACGTTGCTGGAGAAACTTACTATGTAACATACGACGATTTTCGTATCTCAGATGAATGGGGGAAATATTATATATCAAGTTTAGGTACATTCCTGATATCAGATGAATTAAAAATTGAATGGTGTCCATCTAATGAAATATTTAGCAATGAGACATGTGAGAGGATTTGTGAAGACCCTGATACTTGCATCTCGGCTACCTCTCGCTCAGAAATAGAGCAATGTGTTTGTGTCGGTGATTATCTGAAACAGCAAGAA
>TCONS_00043317	evm.TU.Chr3.646
ATGGTGTCCAGACCACCTATACACTTGAAAGGTGTCAATTGACACCCAATTTTATTTTCAGTGTATCCAGTATTATATATAATAGCTATTTAATTTTCCTTGCCGTCCCATTTTTCTTCCTTGAAAATGTTTTGTGTGTGTAGGAGGGAGAGCTTTTCCTCTACCTCTAGCTACGCCACTGTCAGCTAGATAATAGGATGGCTTAGGCATGCTGATATTAATAAAAATTATTCATGCAAAGTCATGACTGGCAGTGTCTCTGTTGGCTAAAACTGTTAGCAGCCAACCATCTGGACCCCCTGAGAAGACGGGGCCACTGTTAAATTAACCACTTATAGCTACGCCTATAAAGTAGCTCTACGCCTCCAAATAAGCTCTAGCTTTGCCTCTGCTGGTTATTAGATATAAATTTCATTTAAAAATTTGTATAGAAAAATCTAATATCAACCTACCTTTTTATAAGTCAAACAATGCTCCTTTGAATATATATTGTTATGAAATAGTAATACCATCTCTTTGATGTTACCGAAAAACTCCATCGAGATACCTTACAGGCCTCTTATGTATTTATCTAGGTCATGGATTCAGTTTTCCCACGAGAAGTTTTTAACTATCTTATTGAATCTTGGTACAGGGCCTTTTCCCAAAATAGATTCCATTATGTCTGTGGAACATTCGAGAAGGTTCTCTCACGTGGTATGGAAGTTTCCATAGAAAGGGGATGGACTTCCAAACTCCCAACCAATCAGGGCAGATCAGTGCCAGTGCACTTATTTTTATATCATTAAGTTAATACAGGATGGTCAGGTTATTGGCTGCCTACTGATTATGCGCAGTGAGATTTTTATGGAAGTAAGGTTTAAAAGAAAAAGGAGGTCAGAAATTTATCACTCCGTCAGCGTTCCGTGATCAGTTCGTTGCTTCGTCACCATTTCATCACTCTTTCTAATTGTTTAATTGACGGAGTCAAGTCAAGTCAAATCATTGTAATTTAGTTGTATTTGTAAAGAGAATCGACAGAGAAGAAATTATACCGAATCATCAAATCAAATCCTATCTCGTCAAATTGTTTTTTGTGTGAAGTCATTGTTTTCTTCCGTTCGAGACATCTCCTGAAGAAGCATAAATACGGCATCAAGATATCCCAGTACCTTTCTATCGCGAGTCCCGATATACTATCACTAGCGGAGGAGCCGGGCTCGTCACAATATTACATGGTGGAGATCGGTTGCTTTCTTTCAGGAACAAAACGGTAACGGAACTTTTCACAACTTTCGTTCGTTACGTTCAATAACGAACAGGTGATTTTTTTTTTTTTTGGCCCGAAGACCTAACGAGGAACACATCGTATGTTCACGACCTAGCCTAACATACACACTCTACGAGGGAAGTCAGCCTATACTGGCCTAAGTCTGTACACCGGAACCACTGATCTGTACACTAACGATTAATCAACCCAGCATGCAGTTCGCGTTTGAACGTTCGCGCAACTAGTACTTAGAATACTACAGCTCTAAACATCAGAACTGAACATTTTCGCGATCTAAGCCTAGACTCGACCCGATGTAAACGGCGAACGAATCTGCAGTATACGAGATGTAGGCCTACCTGCTACTACCTACCTGCTGCTACTACTACTACTACTACTAACCGAGGGACTTCAATCGTCGTTTGCAGTTCCACTACCAGTTCTTAGTTAAACTTAAGGGTGAGTGAAATCATGCCAATTTGTATCCCAACCCCTATTTGAGATCAGAGTGTGCCGATAAGTTATTTTAATCGTGTCCATGTATTGCATATTTGTTATTTGTATTTAATTGCGGTCGATAGTGTGTTCAATTAAGTAAAGGCTCATGTTGTAAACTCGTAACTAGCCTAGGATTGTATGCGGCATAATGTCCGTCAGTAAACAGGAAACTTCTACCTCTGTTAATGTTATGCAGAAACATAGGCCCACTGATTTTTTGCCATCACGATTTCAGGGCGATGTAATTGATGCAGATTTAGCCGAAGCTCATTATTTGGGATTTGAAGATTATTTAGAAGTGCATAAATTGCCGTCCCAAACCACCCCTGAGGCTGTAGCGGAAGAATTTAATGAAATATGTCGCATATTTAAGCGAACACTTAAAGGCCAGGCCAGACTCTGGATTGAAAAGAAAAAAAATTTCAACTATTGCTGATCTGCGCAAGCAATTCCTTGCTCGTTTCAGTCCAGGCACTTCTTCCTACGCTAAATCACAGGCATTTCACGCATTAAGCTATACGCCAGGTGATACAGCTCAAGCTCATTTGGCCAAAATTTCCAAAGCTGCAGCACAATTAAGTTATGGCGAGGACCAAATTAGAGATAAATTCATCTCGACCCTGCCTATGCAATGTCGCTCAGCAGTGTTAATGTCTGCATCACCACAAGCAACAATTGCAGATTTGGTCATGAAAGTACAGTGCTATTTTGACTTACAAATACAAAGTCAACCCCCAGCTTCTTCCGAACTATTTATGGCAATGCATGACAAAGCGTCTTCTGTTCAGACTCCTACTATTTCTGCATCTTCTGAGATACACGAGTTGTGTACCAAAATTCAGGAATTAGAAACCAAGTTTGATCAGTCACGTAGGTCAGAATCGCAAGACAATCCAAAAGAGATGAGGCAAAGATATAGTTCTCGTGATTCTCGTGGTCCTAGGACAGGTCAGAATAATAACAGGAGAAGGTTACCGTATTTTAATCCTTCAATCACATGTTACTACTGTCAAAATCGAGGTCATTTTGCACAATACTGCCAAATTCGCCTAAGCCATGAAATGGAGGCTAATGTAAAGAGAGTACCAACACAGAATTTTCAGTAGGGAGCACTTATGATTGCACTCATCATACAGTGACTCCAGACAAAGTACCAAGTAAAGGAAGATCGAAACGTAAAGCAAACAATATTTGGAAGAATAGTAATATTCCTAGTTCTAGATATACAGGGAACGACCGTAATGTGGATATTCAACTGGACACACGTAATTTTGTAAGAGGTACTTTACATGATGGTAAAGGAATTTCATTGTTGTTTGATAGTGGAGCAACACGCTCTATCATTTCTTCTTCTACAGTGCAAAATTCAAAGTATTTATCCTCTATACAACCAGTCTCAGTTGATGTAGTAAACCTAAAGTTGGGTAACGGTCAGTTTATTCATGCGTATAGCACGATAACATTTCAGGTCAAAATTCAGGGTCATGAATTTCAGCTTTCTGCTTTAACTGCTGCAAACCTGACAGGTATTGACTTAATATTAGGTAGTCATACTCTGAAGGAATTGAATGGATCTTTGGACTTTACCACAAACTGTTTTAGAATTAAACAAGCCAAAGTTTTCCTTAGGCCAGTGCAGAGATTTGTTATTTACCCAGGTCAGCAAAGATACATTACTGTACAGGGACGTCTTCCACTATATGCACGAAATGCAGATGTAGTTATTAAACCGTTTCCTCTGATATCTCGTATGTGTCCTTCACGAATGTTAGTGAAAATGCATAAAGGTAGAACAAAGATTCTACTAAGGAACATGGGTAACCAGAAATTTTGTCTGAATCCTTCTCGCACAGTGGCTCATTTAAATTTAGCAGATATCATTACGGTCACAGAAGACATACCTACTGATTCTCTAGATTTTCTCAATGTCATGAGAGACATCGCAAAACCGTCTCTTTTTCGAACCAATTCAAACTCTAAAGAGAATCGTGATGAAATCACACGATATAATTTACATCGATATCCACATTTAACAGCTGATGATCCCCTGGTTTCCAAATCCGAACAGGAAATCATGAGAGAAAACATTAATTTGGAACAAAGTATTCTGAATGCTTCAGAAACAGAAAGCATTTATGAATTTCTAGACTCACATAGAGATGCATTTTCTCTTTATGGTGAATTATCTCACTGTCCAAATTATGAGGCTGATATTACTCTTACTAATGATGAGCCATTTTACATACGTCCCTATAGACTTTCAGATGAGGACAAAGTCATTGTCGCCAGTGAGCTTGACAAATTAGTGCGATTAGGAATCTTAGCGGTAGGACATCAGTCTTATACCTCACCGGTTTTCCTCATTCCAAAGAAGGGAACAAAAGACAAAAGGGTTGTCACAGATTTTCGCTACTTGAATAGTAGAATAAAACGTCTCAATCACCCATTTCCATTACTGAATGAGACTATCCGTACCATAGGGTACTCTGGAGCCAAAATTTTGGGTGTTCTTGATTTAAAGTCTGCATTCTTCTGTCTGCCACTTAGTGTTCATGCACAACAATATACAGGTATTGCTTCATTTCATGGAGGAAAGCATTATTATTATAAACGCTTACCACAGGGATTGAATTTATCTCCAGCGATCTTTCAGTCGCAAATTAATGATATTTTGGCAACGATCCCAAATTCAAATAAGTTCTGTATTGCTCATCATGACGATATTATTGTGTACAGTGCAGACAAACGATCTCACAAACAACACCTAAAGGCAATTTTTAAGGTTTTAATGGACAACGGATTGAAAATCTCTCCGAAAAAGTGTAGCATTTTTCAGAATTCAGTCCGATATATGGGACATTTGCTCTCAATAACCCCAGAAGGTGAGGCTTGTATCCAACCTTTGCATGACAGATGTGCAGCGATTAGGAACACACCGAAACCACACAATGTTAAGTCAGTAAGACGATTTGTAGGTGCAGTTAATTATGTGGCTTCGTTTTTCCCAAATATTCAAGCACTATTGAGACCATTACATCATTTGAGTCGTAAGAGAAAGGTATTTAAATGGACAGAGGAACATCAGTGTGCATTTCAAAGTATTAAAGAGTTGTTGTGTAATCCACCTATATTGCATATGCCACAGAAATATGGTCGTTTTGTATTATATAGCGACACATCACGAGTAGCAACAGGATCATACCTGACACAAAGAGTTAATGGCAAAGAGAATATTATTGCATATTACTCTAAGATATTACCACCAGCATGTCAGAGGTATAGTGTAACTGAATTAGAAATGATGGGTCTATTTATTAATGTGACAGCATTCAAACATTTATTGCAAAATGTAGAATTTGAGGCATATGTTGATCACTCAGCCATTGTTGAATTGTTTAAATCAAAACAAGAACCAGCAACTTCACGCTTACGTAAGCTTCTGTTCAAATTATCAGAATATACATTTCAGGTTGGTTATAGAAAGGGCTCAGAATTGGTTTTGGCAGATTATTTGTCTAGAGCACCACAGGAATTTCACTCTGAAATAGATCAGGTTGCTCAAGAGGTCAATTCTTGTGAGGATTTTTCAACTCCACCGAAGGAGACATTTAATCCAATCATGACAAGGTCAATGGCAAGGTCAATGGGAGTCAAAGTTCCAGATTTCTTTCCAAATAAATTCATTAAGGAGTCCAAGCAGGATTCCCCAGCCAAAGAATCAACAAATAGAGTTAATAGGACATCCATTCCTAAGGCAACACATTCTAATGAGCATGCTACACAGAGACCACAATCTGAGTCACAGAAGAGGACTACACCAGTAATTTCTACTGATAAGAGAGAAACATATATTCAAAGACCTATTACTATGCCGAGTGAAAATAGACATACATATAGTCCTGACATATTAGTTGGGCCAAATTTTACAAGTGTTTCTCAACCTTCAGAGCCAAGATTAGTGGATCAGAGTAGACATAGAGTGCAAGAGGTAATCAGAGAACCACCTCCAGAATTATTTGCTCAGCCGAAGCCAGTAATAACAAACATTGATCATTTGGTTACAGGGCACATTCCAAAACAAAAGGAATTGAATAAAGTCATGAAGGCAATTCAAGGAAAGCTGATCAAAAACTATGATCTGCCATTTGATGTAAAAGAGTTGCAAATTCAACAACAAACTTGTCCTTACTACAAACCAATTTATGATTTTCTTGCACATGACATTATTCCAAGTAATGCTAAGCATGCTAGAACTGTTCGTTCTCAAGCAGAGGATTATTTGTTATGTAATAGTTTGTTATTCAGGATATTTTTGCATGAGACTAATGATGCTAAGATGACTCTTCAGTTAGTCGTACCTGAGACTATGGTAGAACAGATAATATCTCGTTATCATGATGACTTGTTAAGTAATCATCAGGGTGTAATGCGTACATATTTGACCATTAGACAGCATTTCTATCTGCGCAATATGTTTCAACGCATCAGTAATTATATTCAGGCATGTCTCCGTTGTCAAGAATTCCGTAAGAAACCGGACAAATTGAGACAATATCATGCTCGCATTCCTGATTCTTATCGTCCTTTTGACAGACTTAGTCTGGATTTCAAGACTATGCCCATGACGGCTACAGGATTTAAACATTTGATGGTTGTTTGTGATGAGATCACTAGATTTGTTGTATGTGTTTCTCTTAAGACTCTTGATGCTGAAACAATATGTGAAGCATTATTGCAGAGGGTAGTTACAACCTTTGGTCCACCGTCTTGTATCATAAGTGATGCGGCAGCTTCTCTTACAGGAAAATTAGTGGAGCTCTTAAGTAAAGCTTTAGGCATTGAACAAAAGTTCATCAGTGTAAGCAATCATGGAAGCTTACAGGTTGAAAGACACATTCAGACTCTTTCAAATTTCCTCAAAGTGAACTTGAATCAGTTTGGTACGGATTGGGTACGATTTGTCCCAACATCAGCCTATGCATATAACACATTTTCCTCTCCTCAGTTAGGTAGCTATAGCCCATTTGAACTTGCATTTGGACGTAAGCCACCAAATCTTACAAATTTATCATTCAATCCAATGGCAGGATTATCACAATCTCATGGAGAATATGCTGCATTGTTAAAGAAACGATTTGATCATTTGTCTAGGGTAATGTTGGTCTTGCAAAAGAAGCAACAAGATGCTCAAAATGTTAAGATAAGTGCAAAACTGGACAAAGGTGCAATTTATTCAACGGGTCAATTAGTGTATCTATATAAGCCAACGTCTTCCTCCTTGACTGCGAACTCTCGCAAAATTGCTGCAGAATGGTGTGGACCACTAGTGATCCATCAAGTTTTGGATAGGACTCATTATTTGTTGGCCACTCTCAAAGGAGAAATTCTTAGTGATGTATTCAATTATAACAGGCTTAAACCATGTTTTGTAAGAGCATCTTCTGAGACTAAGAATATCACCAACATTCAGAAATTGCGAAATGTCTTGAAAACAAAGGGTTCATCAAGTGAAAAGGTTGCACGAATGAGAAATGTTTTGAGTAGTAACACTTCTAATGCAGAAAATGTTAATGTCATGCAAGATGCACATATTGAGTTTCATGATGAGTTTGGTAACATTTTGCCAGGGGTAACTTCAGATCACATCATGTGTCTTATGACTACTAAGCCAATGAATGTTGCATCCTTTCTAGAGAATAGAGCACATAATGAAGGATTAGCACTTCCATATCCTTCCATTAAAGATAGCATATTAAGGCAAAAGAAAGTTTTTGCAAATGCTCCACAAGGAGACATGAAAGTCCAACGTGCTCGATACAAATTGGGTGAATTACAGGTTCTGGTCACCTATCAGACACCATGTTTTCCAACAGGCTTTAAGAGTCATGATTTTTGGTGGAATGTAGGAAAATATTCCAACACAGGGGAAATAATGAATTTTCTCCATGAAAAGGGATTGAACATTACAGGCAATCCAGGCAGGATGTTGCAAACATTATATGGTTAATATGTATAACTGCATATTGCTTTAAGTTCAGATGAACAGGTGTTTTACCCACGATTGTATGAATGGAATGCGTCATTGCAATTACCTGCATACCTATTAAGTGGAAGTCATTGTACTATATGGTGTAACAATATAAGCTTTATTGTTAAAAAACGCCACCAAGTGACCTACTTTCATCTTTTATAACAAATGTGTAATGAGTATACCTTATTTCTCCTTATGAATTCGTTCAAACGTTTACCCGGCAATTAGAACATATCCGGAATATTAGCAACATGGGTTTTCATATATTGAGAAATATTTTAAGGATATTTACATTGCATCATTTATGTTATATATTGAAGGCTATTTAGAGACAGCATTGGTGATATGCAACTTTTGCTTACAGCAACAGTTATCGAAGCAAATGAAAGTATAGATGTTTTGTATAGATGAAAGTATAGATCTTTTGAGGAAGTTATGTATATATTTTCTTTTCCTCAATTATTCATGCAAAGGTAAATTTCTTTAATGATGAAGCAAGAAGTTTAAAAGACAAGATGTTAAGTAATATGTTAATTTGAAGAAAGATTTGTTGATGTCATAGTCTATGGGGTCTCTTTTATGGTATCGAATATCTAGTACTTTGGTACTTTACTAGACTATCAATTCGGAGTGCATACCTAGGGTCACCATGCTATCGAGTCACATTTTGTTGATTTTCTTGAGGTGAATGTATATGATTAACAAGGTTTCAAAGCAGTTTTGAAACTATGACTTCATTAAAGAGGAGGTTTTGTAAATGAGTTTGTAATATTTTAAGGTTCTTTTTTTTGCGTACGAATTTTGCATGGAACGTCAAGGTGTTCTGTTCAGTTAAAAGATAACTAAGTCTAGTATTCTCTGATCTCTCCCCAATTCACGGCATGATTTCACTTTTGATATAAATGTATTATTGATGTATGAAATGCATAAATGTCTTTTGTAAGAGATACTGCATATTTTGCTGTGTCATGTAACTTTAAGATATATCTTAATGATATTTTTTTTTTAGATTACATCATATGATGTCATCAATATTGAAGAGGTACACAATATTTTCATGGAGATAGTGTCAATGTATATACCGTATGATCATTTTTAATAATTCGTAACCTAGATGTTAACCTTTGAGATATATGTAGACCATTTATTGAAGTCAATGAATATTAGTGAATGTGCTTACAGTACTCTACCTTCTTGAGATAATGATAAGTTAAAGCGGTATGATGTTAAAATTTTGGAGTATCCAAAAATTTTAAAAGATTGAGGGGGATGTTATGAAATAGTAATACCATCTCTTTGATGTTACCGAAAAACTCCATCGAGATACCTTACAGGCCTCTTATGTATTTATCTAGGTCATGGATTCAGTTTTCCCACGAGAAGTTTTTAACTATCTTATTGAATCTTGGTACAGGGCCTTTTCCCAAAATAGATTCCATTATGTCTGTGGAACATTCGAGAAGGTTCTCTCACGTGGTATGGAAGTTTCCATAGAAAGGGGATGGACTTCCAAACTCCCAACCAATCAGGGCAGATCAGTGCCAGTGCACTTATTTTTATATCATTAAGTTAATACAGGATGGTCAGGTTATTGGCTGCCTACTGATTATGCGCAGTGAGATTTTTATGGAAGTAAGGTTTAAAAGAAAAAGGAGGTCAGAAATTTATCACTCCGTCAGCGTTCCGTGATCAGTTCGTTGCTTCGTCACCATTTCATCACTCTTTCTAATTGTTTAATTGACGGAGTCAAGTCAAGTCAAATCATTGTAATTTAGTTGTATTTGTAAAGAGAATCGACAGAGAAGAAATTATACCGAATCATCAAATCAAATCCTATCTCGTCAAATTGTTTTTTGTGTGAAGTCATTGTTTTCTTCCGTTCGAGACATCTCCTGAAGAAGCATAAATACGGCATCAAGATATCCCAGTACCTTTCTATCGCGAGTCCCGATATACTATCACTAGCGGAGGAGCCGGGCTCGTCACAATATTACAATATCTTATATAAATGAGCAATATTTTTCCTTATAATTTATAGTCATTATTGATGTAATTCTTTCAGTCAATAAACAAATGAATAGTCAAAACCCAATGAAACAGCTGATATGTTGATTCAATCAGATGATAGTCGATTCCGCAAACAGGGTGTGACGTAGGCATCATAAAACAAGGAAGTTTGGTTCATTTAGCATACCACTGACAAACTTCGAATGTTCCAAATATTGAGATATTTGTACATACATATTGATACTGTAGAATATATTATTCATTACATTTCACGGTATGTAAGATGTATTGTACTAGTCAATGTATGTTATATAGTGCTGATTAGTAGTATCACTTCCTGTCCTTTCGATACTGCTTTAATTTTGCCTTCCAACCAAAAGCGAAGTAACTTAGCTAAAATAATCACTCATAAATGTTTCTTAAAAATATCGGTAATAGCAGCTTAACCAGAACAAGTATATCAACATTCTTTTTTTTTTCATCGGCTTAGTAGCGATGACGTCGTTTGGCACACAACTATAGAACATTTAACATGAACCACACTAAATGTATTATGTATTAAAAGTCATCATCGTGATTGATATTCGTGTTATAAACAAAATACCTTTACATGTATTGAGTTGCAATACCGTTGCTGTCATTGGAACTAGAGGCACGATAGTCAATAAGTATACAGTAGGTGTTATGCTGTATGGATCGGAACAAGGACAATTCAACATAATGCAACTGAAGCTTACTGCACTATTGAAAGTTCAAGATACAAAGATACAAATAGCTGTACAAAATATTAAGTTGGACTGTGGATGTAGAATAGTCTTCTTTACACATAAGCCAACAATACTATAGATGTGCAGCACATTTGTATAAGCTGTTCACCAAATCATATTTTAAATAAAATGATGGCATTAATGGACATCCATACTTCTACGGTCATTCCAATATGGTGTTGGCCACCCCTAAATAGATACCATATGTCATTTGCCATGTTGCACTTCATCGAATATATTTTCGCGTGTCATTTAAACAAACTTAAAATCATGGAGAAGTGTTTCAAAATTTGTTTGACTGTTTTGACGATATGGAACTCGTTTGGAACAGAAATGATAATCGTCAGTGCCGAGGAAATTTCTTCAGGTTCTACGTACTTCTTTTTTCAACAACCTGCGTATCCGAGAGATTGCAAAGAAGTATCGAATACCTGTTCCTCTACCCACAATTCATCTGGAGTGAACCTTATTAAACCAGATGGTTATCCGGAACCGTTTGAGGCTTACTGTGATAATGATCTTGATACTGGTGGATGGACGATACTACAGCGACGAAGATTGGATTCTGTCAACTTTAATAGAAATTGGAAAGACTTCAGAAATGGCTTTGGCTTTCTAGGGAGTGAGTTTTGGATGGGAAATGAGAAAATTGCCTACTTAACAAATCAAAAGCGGTACCAACTGAGGATGGACTTTGAGAACATTGCTGGAGAAACTTACTATGTAACATACGACGATTTTCGTATCT
>TCONS_00043318	evm.TU.Chr3.646
GTTTACACCATTTACCCTGATGGTTGGCCACGCGGCATTCAGGTTTACTGTGAGATGGAAAGTAACGGAGGAGGGTGGACGGTTTTCCAGCGACGATCGAGTGCCTCCGTTGACTTTTATCGTGGTTGGTTGGACTACAAGAACGGTTTTGGTAATAAGAATCAAGACCACTGGCTAGGTAACAAATATATCCACTCTTTGACCAACCAGAAAACGTACCAGCTTCGTATTGATCTAAGGGACTCTGGTTCATCATCGTATTACGCCATTTATTCGACTTTTACCATTAATAATGAGGCAGACAAGTATCGACTATCAATTGGATCACACAGTGGAAATACAGGTTATGATAGTTTGTCTGATAGCAACAACAAACAATTCAGTACAAAAGACCGGGACCACGATGGATGGAGCAGCTACGACTGTGCTGAGAGACATCGAGGAGCCTGGTGGTTCTA
>TCONS_00043319	evm.TU.Chr3.646
TAAAGATCGGAGTTACCAGTGTAGTGAACACGCAACCTGTGATGAGAGGAACGGTGTCCACAAATGTTACTGTAATGATGGCTACGAAGGGGACGGAGTGACGTGCACCCGCGAGGTAATCCCGAGAGATTGCTACGAGCTTTATGTTTCCGGTACACTCAGTGATGGAGTTTACACCATTTACCCTGATGGTTGGCCACGCGGCATTCAGGTTTACTGTGAGATGGAAAGTAACGGAGGAGGATGGACGGTTCTCCAGCGACGATCGAGTGCCTCCGTTGACTTTTATCGTGGTTGGTCGGACTACAAGAACGGTTTTGGTAATAAAAATCATGACCACTGGCTAGGTAACAAATATATCCACTCTATGACCAACCAGAAAACGTACCAGCTTCGTATTGATCTAAGGGATTCCGTTTCCTCGTCGTATTACGCCGTCTATTCGAATTTTAGTACTAATAACGAGGCAGACAAGTATCGACTATCAATTGGATCACACAGTGGAAATACAGGTTATGATAGTTTGTCTGATAGCAACAACAAACAATTCAGTACAAAAGACCGGGACCACGATGGATGGAGCAGCTACGACTGTGCTGAGAGACATCGAGGAGCCTGGTGGTTCTA
>TCONS_00043316	evm.TU.Chr3.646
ATGGAGAATTTTTTCAAAGTTTGTTTAACTGTTTTGACGATTTGGAACTCGTTTGGAACAGAAATGATTATCGTCAGTGCCGAGGTACGGTCTTCAGGTTCTTCATACTTCGTTTTTCAACAACCTGCGTATCCGAGAGATTGCAAAGAAGTATCGAATGCATGTTCCTCTACACACAATACATCTGGAGTGTACCTAATTAAACCAGATGGCTATCCAGAACCGTTTGAGGCTTACTGTGATAATGATCTTGATACTGGTGGTTGGACGGTACTACAGCGACGAAGATTGGATTCTGTCAAATTTAATAGAAGTTGGAAAGACTTCAGAAATGGATTTGGCTTTCTAGGGAGTGAGTTTTGGATCGGAAATGAGAAAATTGCCTACTTAACAAATCAAAAGCGGTACCAACTGAGAATGGACTTTGAGAACGTTGCTGGAGAAACTTACTATGTAACATACGACGATTTTCGTATCTCAGATGAATGGGGGAAATATTATATATCAAGTTTAGGTACATTCCTGATATCAGATGAATTAAAAATTGAATGGTGTCCATCTAATGAAATATTTAGCAATGAGACATGTGAGAGGATTTGTGAAGACCCTGATACTTGCATCTCGGCTACCTCTCGCTCAGAAATAGAGCAATGTGTTTGTGTCGGTGATTATCTGAAACAGCAAGAA
>TCONS_00043311	evm.TU.Chr3.646
ATGGAAAGTAACGGGGGAGGATGGACGGTTTTCCAGCGACGATCGAGTGCCTCCGTTGACTTTTATCGTGGTTGGTTGGACTACAAGAACGGTTTTGGTAATAAGAATCAAGACCACTGGCTAGGTAACAAATATATCCACTCTCTTACCAACCAGAAAACGTACCAGCTTCGTATTGATCTAAGGGATTCCGCTTCTTCGTCGTACTACTCCGTCCATTCGGATTTTAGTATTAATAACGAGGCAGACAAGTATCGACTATCAATTGGATCATCCTATGGAAATACAGGTTATGATAATGTGGTTTATAGCAACAATAGTCAATTCAGTACAAAAGACCAGGACAACGATGGATGGAGCAGCTACGACTGTGCTGAGAGACACAGAGGAGCCTGGTGGTTCTTCGATTATTATGACTGTGTACGTGAATACTCTGCTTCTCAATGTCGGCCCTTCTGTCCCAGTTATAGTTATTATTGTATATTGTTTCTCGTTGGGAGCGACAACTGCGCTTATTGCGCTAATTCTAACCTCAACGGGGACTACGACGGCTCTACTCAAGGAACTAACATCTACTGGGCTACTTATAGTGATAGTGATACTTTGGACAGTTACGGATGTAGCCTGCAATACACAGACATGAAAATACGGCCGGTGTAGA
>TCONS_00043317	evm.TU.Chr3.646
ATGCATAAAGGTAGAACAAAGATTCTACTAAGGAACATGGGTAACCAGAAATTTTGTCTGAATCCTTCTCGCACAGTGGCTCATTTAAATTTAGCAGATATCATTACGGTCACAGAAGACATACCTACTGATTCTCTAGATTTTCTCAATGTCATGAGAGACATCGCAAAACCGTCTCTTTTTCGAACCAATTCAAACTCTAAAGAGAATCGTGATGAAATCACACGATATAATTTACATCGATATCCACATTTAACAGCTGATGATCCCCTGGTTTCCAAATCCGAACAGGAAATCATGAGAGAAAACATTAATTTGGAACAAAGTATTCTGAATGCTTCAGAAACAGAAAGCATTTATGAATTTCTAGACTCACATAGAGATGCATTTTCTCTTTATGGTGAATTATCTCACTGTCCAAATTATGAGGCTGATATTACTCTTACTAATGATGAGCCATTTTACATACGTCCCTATAGACTTTCAGATGAGGACAAAGTCATTGTCGCCAGTGAGCTTGACAAATTAGTGCGATTAGGAATCTTAGCGGTAGGACATCAGTCTTATACCTCACCGGTTTTCCTCATTCCAAAGAAGGGAACAAAAGACAAAAGGGTTGTCACAGATTTTCGCTACTTGAATAGTAGAATAAAACGTCTCAATCACCCATTTCCATTACTGAATGAGACTATCCGTACCATAGGGTACTCTGGAGCCAAAATTTTGGGTGTTCTTGATTTAAAGTCTGCATTCTTCTGTCTGCCACTTAGTGTTCATGCACAACAATATACAGGTATTGCTTCATTTCATGGAGGAAAGCATTATTATTATAAACGCTTACCACAGGGATTGAATTTATCTCCAGCGATCTTTCAGTCGCAAATTAATGATATTTTGGCAACGATCCCAAATTCAAATAAGTTCTGTATTGCTCATCATGACGATATTATTGTGTACAGTGCAGACAAACGATCTCACAAACAACACCTAAAGGCAATTTTTAAGGTTTTAATGGACAACGGATTGAAAATCTCTCCGAAAAAGTGTAGCATTTTTCAGAATTCAGTCCGATATATGGGACATTTGCTCTCAATAACCCCAGAAGGTGAGGCTTGTATCCAACCTTTGCATGACAGATGTGCAGCGATTAGGAACACACCGAAACCACACAATGTTAAGTCAGTAAGACGATTTGTAGGTGCAGTTAATTATGTGGCTTCGTTTTTCCCAAATATTCAAGCACTATTGAGACCATTACATCATTTGAGTCGTAAGAGAAAGGTATTTAAATGGACAGAGGAACATCAGTGTGCATTTCAAAGTATTAAAGAGTTGTTGTGTAATCCACCTATATTGCATATGCCACAGAAATATGGTCGTTTTGTATTATATAGCGACACATCACGAGTAGCAACAGGATCATACCTGACACAAAGAGTTAATGGCAAAGAGAATATTATTGCATATTACTCTAAGATATTACCACCAGCATGTCAGAGGTATAGTGTAACTGAATTAGAAATGATGGGTCTATTTATTAATGTGACAGCATTCAAACATTTATTGCAAAATGTAGAATTTGAGGCATATGTTGATCACTCAGCCATTGTTGAATTGTTTAAATCAAAACAAGAACCAGCAACTTCACGCTTACGTAAGCTTCTGTTCAAATTATCAGAATATACATTTCAGGTTGGTTATAGAAAGGGCTCAGAATTGGTTTTGGCAGATTATTTGTCTAGAGCACCACAGGAATTTCACTCTGAAATAGATCAGGTTGCTCAAGAGGTCAATTCTTGTGAGGATTTTTCAACTCCACCGAAGGAGACATTTAATCCAATCATGACAAGGTCAATGGCAAGGTCAATGGGAGTCAAAGTTCCAGATTTCTTTCCAAATAAATTCATTAAGGAGTCCAAGCAGGATTCCCCAGCCAAAGAATCAACAAATAGAGTTAATAGGACATCCATTCCTAAGGCAACACATTCTAATGAGCATGCTACACAGAGACCACAATCTGAGTCACAGAAGAGGACTACACCAGTAATTTCTACTGATAAGAGAGAAACATATATTCAAAGACCTATTACTATGCCGAGTGAAAATAGACATACATATAGTCCTGACATATTAGTTGGGCCAAATTTTACAAGTGTTTCTCAACCTTCAGAGCCAAGATTAGTGGATCAGAGTAGACATAGAGTGCAAGAGGTAATCAGAGAACCACCTCCAGAATTATTTGCTCAGCCGAAGCCAGTAATAACAAACATTGATCATTTGGTTACAGGGCACATTCCAAAACAAAAGGAATTGAATAAAGTCATGAAGGCAATTCAAGGAAAGCTGATCAAAAACTATGATCTGCCATTTGATGTAAAAGAGTTGCAAATTCAACAACAAACTTGTCCTTACTACAAACCAATTTATGATTTTCTTGCACATGACATTATTCCAAGTAATGCTAAGCATGCTAGAACTGTTCGTTCTCAAGCAGAGGATTATTTGTTATGTAATAGTTTGTTATTCAGGATATTTTTGCATGAGACTAATGATGCTAAGATGACTCTTCAGTTAGTCGTACCTGAGACTATGGTAGAACAGATAATATCTCGTTATCATGATGACTTGTTAAGTAATCATCAGGGTGTAATGCGTACATATTTGACCATTAGACAGCATTTCTATCTGCGCAATATGTTTCAACGCATCAGTAATTATATTCAGGCATGTCTCCGTTGTCAAGAATTCCGTAAGAAACCGGACAAATTGAGACAATATCATGCTCGCATTCCTGATTCTTATCGTCCTTTTGACAGACTTAGTCTGGATTTCAAGACTATGCCCATGACGGCTACAGGATTTAAACATTTGATGGTTGTTTGTGATGAGATCACTAGATTTGTTGTATGTGTTTCTCTTAAGACTCTTGATGCTGAAACAATATGTGAAGCATTATTGCAGAGGGTAGTTACAACCTTTGGTCCACCGTCTTGTATCATAAGTGATGCGGCAGCTTCTCTTACAGGAAAATTAGTGGAGCTCTTAAGTAAAGCTTTAGGCATTGAACAAAAGTTCATCAGTGTAAGCAATCATGGAAGCTTACAGGTTGAAAGACACATTCAGACTCTTTCAAATTTCCTCAAAGTGAACTTGAATCAGTTTGGTACGGATTGGGTACGATTTGTCCCAACATCAGCCTATGCATATAACACATTTTCCTCTCCTCAGTTAGGTAGCTATAGCCCATTTGAACTTGCATTTGGACGTAAGCCACCAAATCTTACAAATTTATCATTCAATCCAATGGCAGGATTATCACAATCTCATGGAGAATATGCTGCATTGTTAAAGAAACGATTTGATCATTTGTCTAGGGTAATGTTGGTCTTGCAAAAGAAGCAACAAGATGCTCAAAATGTTAAGATAAGTGCAAAACTGGACAAAGGTGCAATTTATTCAACGGGTCAATTAGTGTATCTATATAAGCCAACGTCTTCCTCCTTGACTGCGAACTCTCGCAAAATTGCTGCAGAATGGTGTGGACCACTAGTGATCCATCAAGTTTTGGATAGGACTCATTATTTGTTGGCCACTCTCAAAGGAGAAATTCTTAGTGATGTATTCAATTATAACAGGCTTAAACCATGTTTTGTAAGAGCATCTTCTGAGACTAAGAATATCACCAACATTCAGAAATTGCGAAATGTCTTGAAAACAAAGGGTTCATCAAGTGAAAAGGTTGCACGAATGAGAAATGTTTTGAGTAGTAACACTTCTAATGCAGAAAATGTTAATGTCATGCAAGATGCACATATTGAGTTTCATGATGAGTTTGGTAACATTTTGCCAGGGGTAACTTCAGATCACATCATGTGTCTTATGACTACTAAGCCAATGAATGTTGCATCCTTTCTAGAGAATAGAGCACATAATGAAGGATTAGCACTTCCATATCCTTCCATTAAAGATAGCATATTAAGGCAAAAGAAAGTTTTTGCAAATGCTCCACAAGGAGACATGAAAGTCCAACGTGCTCGATACAAATTGGGTGAATTACAGGTTCTGGTCACCTATCAGACACCATGTTTTCCAACAGGCTTTAAGAGTCATGATTTTTGGTGGAATGTAGGAAAATATTCCAACACAGGGGAAATAATGAATTTTCTCCATGAAAAGGGATTGAACATTACAGGCAATCCAGGCAGGATGTTGCAAACATTATATGGTTAAT
>TCONS_00043310	evm.TU.Chr3.646
ATGGAAAGTAACGGAGGAGGATGGACGGTTTTCCAGCGACGATCGAGTGCCTCCGTTGACTTTTATCGTGGTTGGTCGGACTACAAGAACGGTTTTGGTAATAAAAATCATGACCACTGGCTAGGTAACAAATATATCCACTCTCTGACCAACCAGAAAACGTACCAGCTTCGTATTGATCTAAGGGATTCCGCTTCATCATCGTATTACGCCGTCTATTCAACTTTTAGTATTAATAACGAGGCAGACAAGTATCGACTATCAATTGGATCACACAGTAGAGGAAATACAGGTTATGATAGTTTGTCTGATAGCAACAACAAACAATTCAGTACAAAAGACCGGGACAACGATGGATGGAGCAGCTACGACTGTGCTGAGAGACACAGAGGAGCCTGGTGGTTCTTCGATTATTATGACTGTGTACGTGAATACTCTGCTTCTCAATGTCGGCCCTTCTGTCCCAGTTATAGTTATTATTGTATATTGTTTCTCGTTGGGAGCGACAACTGCGCTTATTGCGCTAATTCTAACCTCAACGGGGACTACGACGGCTCTACTCAAGGAACTAACATCTACTGGGCTACTTATAGTGATAGTGATACTTTGGACAGTTACGGATGTAGCCTGCAATACACAGACATGAAAATACGGCCGGTGTAGA
>TCONS_00043313	evm.TU.Chr3.646
GGTTCTCCATACTTTGTTTTTCAACAACCTGAGTATCCGAGAGATTGCAAAGAATTATTGAATAGCTGTTCCTCTGCCTACAATACATCTGCAGTGTACCTTATTAAACCAGATGGCTATCCGGAACCGTTTGAGGCTTACTGTGATAATGATCTTGATGCTGGTGGATGGACGGTACTACAGCGACGAAGATTGGATTCCGTCAATTTTAATAGAAGTTGGAAAGACTTCAGAAATGGATTTGGCTTTCTAGGGAGTGAGTTTTGGATCGGAAATGAGAAAATTGCCTACTTAACAAATCAAAAGCGGTACCAACTGAGAATGGACTTTGAGAACGTTGCTGGAGAAACTTACTTTGTAACATACGACGATTTTCGTATCTCAGATGAATGGGGGAAATATTATATATCAAGTTTAGGTACATTCGCAATATCAGATGAATTAAAAATTGAATGGTGTCCATCTAATGAAATATTTAGCAATGAGACATGTGAGAGGATTTGTGAAGACCCTGATACTTGCATCTCGGCTACCTCTCGCTCAGAAATAGAGCAATGTGTTTGTGTCGGTGATTATCTGAAACAGCAAGAACAATGCATTCCTCTTAATCAATGCAACTGCTTCGTTGACGAAAAAGGAAGTGTATTAACGGAGGGCAAGTTTTACATCAATTCAAGATGTACGCGAAAATCAACTTGTAGGAACAACCAGCTTAATATAGATCAGAGTTACCAGTGTAGTGAACACGCAACCTGTGATGAGAGAAACGATGTCCGCAAATGTTACTGTAATGATGGCTAC
>TCONS_00043316	evm.TU.Chr3.646
MENFFKVCLTVLTIWNSFGTEMIIVSAEVRSSGSSYFVFQQPAYPRDCKEVSNACSSTHNTSGVYLIKPDGYPEPFEAYCDNDLDTGGWTVLQRRRLDSVKFNRSWKDFRNGFGFLGSEFWIGNEKIAYLTNQKRYQLRMDFENVAGETYYVTYDDFRISDEWGKYYISSLGTFLISDELKIEWCPSNEIFSNETCERICEDPDTCISATSRSEIEQCVCVGDYLKQQE
>TCONS_00043311	evm.TU.Chr3.646
MESNGGGWTVFQRRSSASVDFYRGWLDYKNGFGNKNQDHWLGNKYIHSLTNQKTYQLRIDLRDSASSSYYSVHSDFSINNEADKYRLSIGSSYGNTGYDNVVYSNNSQFSTKDQDNDGWSSYDCAERHRGAWWFFDYYDCVREYSASQCRPFCPSYSYYCILFLVGSDNCAYCANSNLNGDYDGSTQGTNIYWATYSDSDTLDSYGCSLQYTDMKIRPV
>TCONS_00043317	evm.TU.Chr3.646
MHKGRTKILLRNMGNQKFCLNPSRTVAHLNLADIITVTEDIPTDSLDFLNVMRDIAKPSLFRTNSNSKENRDEITRYNLHRYPHLTADDPLVSKSEQEIMRENINLEQSILNASETESIYEFLDSHRDAFSLYGELSHCPNYEADITLTNDEPFYIRPYRLSDEDKVIVASELDKLVRLGILAVGHQSYTSPVFLIPKKGTKDKRVVTDFRYLNSRIKRLNHPFPLLNETIRTIGYSGAKILGVLDLKSAFFCLPLSVHAQQYTGIASFHGGKHYYYKRLPQGLNLSPAIFQSQINDILATIPNSNKFCIAHHDDIIVYSADKRSHKQHLKAIFKVLMDNGLKISPKKCSIFQNSVRYMGHLLSITPEGEACIQPLHDRCAAIRNTPKPHNVKSVRRFVGAVNYVASFFPNIQALLRPLHHLSRKRKVFKWTEEHQCAFQSIKELLCNPPILHMPQKYGRFVLYSDTSRVATGSYLTQRVNGKENIIAYYSKILPPACQRYSVTELEMMGLFINVTAFKHLLQNVEFEAYVDHSAIVELFKSKQEPATSRLRKLLFKLSEYTFQVGYRKGSELVLADYLSRAPQEFHSEIDQVAQEVNSCEDFSTPPKETFNPIMTRSMARSMGVKVPDFFPNKFIKESKQDSPAKESTNRVNRTSIPKATHSNEHATQRPQSESQKRTTPVISTDKRETYIQRPITMPSENRHTYSPDILVGPNFTSVSQPSEPRLVDQSRHRVQEVIREPPPELFAQPKPVITNIDHLVTGHIPKQKELNKVMKAIQGKLIKNYDLPFDVKELQIQQQTCPYYKPIYDFLAHDIIPSNAKHARTVRSQAEDYLLCNSLLFRIFLHETNDAKMTLQLVVPETMVEQIISRYHDDLLSNHQGVMRTYLTIRQHFYLRNMFQRISNYIQACLRCQEFRKKPDKLRQYHARIPDSYRPFDRLSLDFKTMPMTATGFKHLMVVCDEITRFVVCVSLKTLDAETICEALLQRVVTTFGPPSCIISDAAASLTGKLVELLSKALGIEQKFISVSNHGSLQVERHIQTLSNFLKVNLNQFGTDWVRFVPTSAYAYNTFSSPQLGSYSPFELAFGRKPPNLTNLSFNPMAGLSQSHGEYAALLKKRFDHLSRVMLVLQKKQQDAQNVKISAKLDKGAIYSTGQLVYLYKPTSSSLTANSRKIAAEWCGPLVIHQVLDRTHYLLATLKGEILSDVFNYNRLKPCFVRASSETKNITNIQKLRNVLKTKGSSSEKVARMRNVLSSNTSNAENVNVMQDAHIEFHDEFGNILPGVTSDHIMCLMTTKPMNVASFLENRAHNEGLALPYPSIKDSILRQKKVFANAPQGDMKVQRARYKLGELQVLVTYQTPCFPTGFKSHDFWWNVGKYSNTGEIMNFLHEKGLNITGNPGRMLQTLYG
>TCONS_00043310	evm.TU.Chr3.646
MESNGGGWTVFQRRSSASVDFYRGWSDYKNGFGNKNHDHWLGNKYIHSLTNQKTYQLRIDLRDSASSSYYAVYSTFSINNEADKYRLSIGSHSRGNTGYDSLSDSNNKQFSTKDRDNDGWSSYDCAERHRGAWWFFDYYDCVREYSASQCRPFCPSYSYYCILFLVGSDNCAYCANSNLNGDYDGSTQGTNIYWATYSDSDTLDSYGCSLQYTDMKIRPV
>TCONS_00043313	evm.TU.Chr3.646
GSPYFVFQQPEYPRDCKELLNSCSSAYNTSAVYLIKPDGYPEPFEAYCDNDLDAGGWTVLQRRRLDSVNFNRSWKDFRNGFGFLGSEFWIGNEKIAYLTNQKRYQLRMDFENVAGETYFVTYDDFRISDEWGKYYISSLGTFAISDELKIEWCPSNEIFSNETCERICEDPDTCISATSRSEIEQCVCVGDYLKQQEQCIPLNQCNCFVDEKGSVLTEGKFYINSRCTRKSTCRNNQLNIDQSYQCSEHATCDERNDVRKCYCNDGY
