# Supplementary material for: Transcriptomic Analysis Reveals Molecular Mechanisms of Fleeing, Adhesion, and Thanatosis Patterns in Sea Cucumber Apostichopus japonicus
Source: Biology (Basel). 2026 Jun 22;15(12):975. doi: 10.3390/biology15120975 (PMC13295820; doi:10.3390/biology15120975)
Supplement: Supplementary file 1 [file biology-15-00975-s001.zip › Supplementary Materials S2/evm.TU.Chr3.7.txt]

>evm.model.Chr3.7_dup1	evm.TU.Chr3.7
ATGCCATTCATTGGTAAAGATTGGCGAAGCCCAGGAGGCCTGTGGGTGCGAACAAACTCTGGGTGGCAGAAAATATCTGCGATTCGGAAGAACCTTAATCGACATATCAAGAGAGTAGCATTGGAAAGGTAAGCTTTTGTGATAGGCCACTCGATACTACTACTAGTACTACTAGTAGTACTAGGCCAATTACTAAGTTCTATTGGAACTGTGGTAATGAAAGTGTTTAATAATAATATACAACTTGCCTGAAGTTAGGCTAAAGATGTACCTGTAGCCTAACTACTGTAGGCCTTAAGTAATTGTTAAGTCATCTGTGAAGTTATTACTTGCTCACAACTGCATGTAAAGCTCATCCAACATTGTATTCTAATGATAACTAACCACAAGGTAATAGCATTGTAGGTTATGGTGCTTTGTACAGCTATATATGAAGTGTACGTATAGGCCTTAGTGTCACAACATGTAGTATAAGTTCTCAAACACTGCTATTGTATAGGAGAGTAGAAGATTGAACTACTTGAACATGGGTGCATGACTAGCAACACAGTGAAGATATAATTACAGACCGATCTCAAAACAGACACTCATGCTATGGCCTACCCTCTTAAAATACTGTAAGCATATTTTGTCTAAATACTGGAGCTTTTTGTAAACTTCTGTAATTTTCATTTTTACAGAATCTCTGGAGCACAGGATTCAGATACAAACCTGAAAGATCAAGACAAAGCATCCAAACTATTGACAGCAAAGAATGTTTCCAAAACTGTGAAGTTTACTGGTAAGAATAATCCTCTCAAACTTCTACTTCAATGTCATTTTGCTCCTGTATGTACTGATCAGAGATATTAGTTGTGTCAGATAGTCCTATAAACATCAAGTGGGTTTCTTTTATCAATTTGTTTCATTGTTAAAGTGATCCATAAGTAGTGTAGATAGATAAACAAAAGACAAATTTTGCAATAAACAGAATGTAAATCACCAGACTGGCAAGTTCTAGTGACTCTTCCTGTTTTTGTTTTTACTTTGGATGAACACAACCCAGTTCTTTCCTAGTATGATCCCCATTATAAGAGTCATGGTTCCGTTAGCTACCAGTTCAAGGTTTAATGTGCATAATAGGAAGATGGCGGGTGGGAGGGGGGGGGGGGTTCGCTAAATTACAGTATGAAATACAATTGTTTAAATTTGGAGTGAGAAACATCAGAGACAAGTTGCAGCTTAAAGTATGTTTACAGACATATGAAAATAGGTGCTGGGGCCATTCAATTGGGTCCATCAGCTTAGGAAAAGCTTTACAAAAAAGTGAACTATAAAGGTTATGCATCGCCATTATGAGACTCATATTGCATTAAGCATACAGCATTTCATTAACATTGCAAAATCAAGAGTTTGTTCAAGAAAAGCAGTTAAAACCAGCTTTTGTTTAGTATTTGCAGGTCTCTGGATTAACTTATGTTAATAATAACAATCATACTCTACTTTATGTGTGTTACAATTCTAATATTAAGTGGTCATTAAGTGGTTATTAATTGAATATTATCACTGTCTGTATCTGATGACTTGATACAGATCTAAGATGACAATACAGCTGTAAAGTGTAGCTGGAGGAATGTAGGATTTGACCAAAAATAGGCTGTGGCCTAGCTAGCTCTGAACCATAATTAATTTCATGAAAGAAGTACAATAGAACAATGGGTCCTTTTTTAAATTTGTCATGAACCCCACTGTTCTGTTTGCAATCATTTACATAATGTAGTGATGCAACTTCATTCTATATCATCATAATTGTTTCTATTGTATTGCAGAAAGGCCAAAGAGGCACTACCTTTTCTTGCCAACAAAATGTCTGACATCAAAGCAGGTAACAATTGAATGACATACAATGCTCTAGCTGCTAGCATAAATTCACATCTTATTTATCATGTTTTGGAGATTCCTTGCACCATAAAGCTATAGAAAGGCATTGCAATGGTGGAGGGATAGCTATTGTATCTGGTGGTGGTACAGTTTTGTACAGTAGCTATTGTTGTATTGTTGTTTTATAATGAATACTATACATTGTTTTCCCATTGTCACCTTATGTTAGGATAAAGCTGTACATTCTGTATTCCATATCAAATGCCCAGTAACATTGCACACACAATGTTAAAACAGACGTACGTAGTGCTAGTATGTATAATTTATCATTAGAAATCTGCCCAAAGAAAACAGGTAGCATGGTGACTTCGAAGTTCGGACACTTAAGACTTAAAACACCCCAAAACTAAATCTTCTGGTATAAATCATTTGAAAATATACTTCATAAGGTGGGAGAATTTTGTTATAGTACGATACACGGCCAAACTTTCTTTCCTGCAAACTGTTTTCACGTTGTTTTCCAAGAAGATTCTTCGTGATTGTGGAACTGGTATTTCTTTGCTAGAGTATTGCGAAGTTCGGACACGCAACCCACAGTGTGGCGCTGGTGATAAAATTGGTGGCGCAGTTGCTCTTTCAGTAATTATAACAGACTTCATAGATCTTCGTCATTTTATTGACAAATATGTAAGTAATTTCTTGCACGCGGGTCATTTTGGAGAGAAAATAACTGTAGCTTCGTACTTTTTGGTGAAATTTGACTCTTCCTGTAGATTTTCATGGTGAAATCGTGTATTTCTTAGGGTGGTCCGAACATCGCAGTATGCCAAACTTCGCAATACTGACTATACTACAGTGTGCATATAGCATGCCTGTCCTCGCTGTCAAACTTTGACAGGACAAGCAAGAATGGAGCAGCAAGAAATTACAGATCGTCAATTAATCAATGAAGGTATAAGCTACAGGTACATAGTAAAATGTTTTATCTTGTAATGAAATTTTGAATATTCATGACTTCTGGTTTTATTATTAATTTTTGCTTCTGTATTCAGAGAGGAAAGTACTTGACAGTTGGAGAAGTTCTCTGCAGTCTGGATTTTTGCACCGCTCTCAGTGATCCAAGACGTTTTCATTATGTTTGCAAGGTAGAATACAGCAATTCAATTTGAAAGGTAGAATTTACTCTGAGGTCTGATAGCATACCTCAAGTTTAGTAATTAGTTAGTGATTGTATTTTAATTTAGGTATTGTCTGATTGGAGCATAAATAGTGTTTATTGCTGAAGTGGAAAATTGAATTGTAATGGCACTTAATTAATAAGTGTCAATACGGAAATGTAAGTTTATCGTATACATGATAACCTTTCTGTATTGGTTACGATGCAGAATGCTCAGTAACCTTTGCAACGGTGCTAGGGTGTCTGCGTGGGTGTGCGTGTGTGTGAGTATATGACGGCCAGCTTGTAAACATGATATCCCAAAACACAAGTTGAAGCAATGTCATAATTGGTAGGTAGATGCCCCATGATGGGTAGATGTGCATTATTGTTTGTCATCTTATGAATATTAATACATTGGCTTATCATAAATTCTTAAATGTCGGTATCTCTTCAACAGTATGTCCGATTTAGTTCACACTTGTTAAACACAATATCTCATCAACCACAAGTTAAATCAATGTCATACTTGGGAGACAGATGCCCCATGATTGAAATTGGTAGAGGTCAAAAGTCAAAGGAGGTAAAGAGGTGCCAAATCTGAAAATCTTTTAAACACTTCAAAATTATAGCTACAATAAATCTGTCCATTCTCCAATGCTATGATTTTGTTTTGGTGAACATAGTTTGGTCAAATTCAGTTCAGTTGAGTTTTGTGATGGGGCTCTATAAGTATTAACAGAACATACAGTCATCCAGGAAAGTTCAAGTTTAATAATCTGAATTATTTACATATAACTTTATGTGGAATTTAGCAAAGTGTATGGGCAAGAATCACAAAGCCTACTGTCTGTCTGGTTGAACTATGTCACTAAACAGACTTTGTCAACATAATAACTGATTTCTGGTACCTTCCTTAGTATGTTGCTGCATTAGTCAATAGATAATCCTGTTCATATTTGGGTGCACAAGTTCAAGTATATTAACATGTAGGTCTTACCACAATATGAATATTTTTAGGCATGGCAACCACTAAACAGTTTCTTTTTCTGGTCGTTTCCTCTTTTAGGTCATTGAGTTAATCATTGAAGAACATTTTTCTACCCTGTGTGGATCTGCCATGAAATACCTATTTTGTATTTTAGAAGAAGGGGTTAATATCGGTGAGTTCTTAAATTATATCATATCATTTGAGTGTTCTCGTTTTTATCCTTAGCAATATTTAAAATATTAAAATTCTTTCAAAGACCCACGTCCCACTCCACTTTTCCAACTCCCCTCCTCCCACTCCTTTCCTCACACTCCCCTCCTCACACTCCCCTCCTTCATCCCTCCTCACACTCCCCTCCTCCTACTTCCCTCCTCACACTCCCTCCTCACACTCTCCTCCCTCCCACATCCCTCCTCACATTCCCCTCCTCACACTCCCCTCCTCCCACATCCCTCCTCACACTCCCCCCTCACACTCTCCTCCCTCCCACATTCCTCCTCACACTCCCCTCCTCCCACTCCCCTCCTCCAACATCCCTCCTCACACTCCCCTCTGCCCACATCCCTCCTCACATTACCCTCCTCCTACTTCCCTCCTCACACTCCCTCCTCACACTCTCCTCCCTCCCACATTCCTCCTCATATTCCCCTCCTCACACTCCCCTCCTCCCACATCCCTCCTCACACTCCCCTCCTCCCACTCCCCTCCTCCAACATCCCTCCTCACACTCCCCTCCACCCACATCCCTCCTCACACTCCCCTCCACCCACATCCCTCCTCACACTCCCCTCCTCCCACATCCCTCCTCACATTCCCCTCACACTCCCTTCCTCCCACATCCCTCCTCACATTCCCCTCCTCACACTCCCTTCCTCCCACATCCCTCCTCCCACTCCCCTCCTCCCACATCCCTCCTCACATTCCCTTCCTCACACTCCCCTCCTCCCACATCCCTCCTCACACTCCCTTCCTCCCACATCCCTCCTCCCACTCCCCTCCTCCCTCATTCCTCCTCACACTCCCCTCCTCCCTCATTCCTCCTCACACTCCCCTCCTCCCACGTCCCTCCTCCCAATCCCATCCTGCCACTTCCCTCCTCCCACTCCCCTCCTCCCTCATTCCTCCTCACACTCCCCTCCTCCCACATCCCTCCTCCCACATCCCGTCCTGCCACTTCCCTCCTCACACTCCCCTCCTCCCTCATTCCTCCTCCCTCTCCCCTCCTCCCACATCCCTCCTCCCACATCCCTCCTCCCAATCCTGTCCTCCCACATCCCTCCTCCCAATCCCGTCCTGCCACTTCCCTCCTCCCACTCCCCTCCTCCCTCATTCCTCCCACACTCCCCTCCTCCCACATCCCTCCTCCCAATCCCGTCCTGCCACTTCCCTCCTCCCACTCCCCTCCTCCCTCATTCCTCCTCACATTCCCCTCCTCCCACATCCCTCCTCCCACATCCCGTCCTGCCACTTCCCTCCTCACACTCCCCTCCTCCCTCATTCCTCCTCCCTCTCCCCTCCTCCCACATCACTCCTCCCAATCCCATCCTCCCACATCCCTCCTTGCACTCCTCCCACTCCCCTCCTCCCACTCCCCTCCTCACACTCCCCTCCTCTCATTCCTTTGACCTTGCTGTTTGAAACTGCCATTGTAAATTTGTGCACATTTCTGTGATCAATGTTTCTTGTTCACTTTGTATCATTATACAGTTGAATTGTCACATCTGTTTATTCATCGGTTATCTACTCTCTTGAAGAGGACAAAGGACAAAATGCTCTCTGATAAGAACAAGCAAATTGGCTGTCAAGCACTCTATAATTGCAGACTTCACTTGCTTGGTCTATGGGAGAAACGGCTCCAAGAGATATCACTTGTTGAGGTAGTGAATTTGTCAATCAAAAATTATCATCTATTAAACATAAACATTTGTCAGTATTTGTCTCCATTCCATCCATGTGCAAGTGCTAGCTGCCTCAATATTGCAAAAGACTCACAAGTCAAGAAAAGAGGTACAAATCTGTGGTGTCTTGGATTCCGAGTCTATTCAATTAAACGCACAGATCCACTGAATCTCACAGTGTACAGATGAGTACATGGAGTTAAAGAGACTCCTTGATGAGTACACTTACATATAACACAGTTTAACAGAGTGCATAACACAGGAGATAAAGTGTTTCATACTGTGTTTAATGAGAATACAGAGGGTGCATAGAAAATACAAGGTGCAAGTAACACAAGTACTTTTACAGTGAAAATGGTATTTTAATCAATATATCCATTTTACATTTTACACATGGATGCCTATGCTGATTTGAATTTACCCTCTACCACAGAGGATGTAACTTTGGTTACAGAGAAGACACATTGAAAGGTGTAAGGTTACCTACCATTTCTCAAGTTACCATGGTAACCATGCTATTGTGTTTAATACAGAGGGAGGATGATGGGAAACCAACACTCCAGGACTTGCCTGTGAATTGTCAGAGGTTTTTGCTCCAGTGCTTCTCTGATCCAGCAGATGTGATCCATGTGGCAGAGACAAATAAACACTTTTACATACTTGGCAGTGATCCATTACTCTGGGAAAAGCTGTTCTTCTATCATTTCACAGAAGCACAAGTGAGTGAATTTACTATCATATATTTAATTACAGGGGTAGAGATTAGGAGGGGGGAGGGTGTGGTTCTGCAGATGAAACACTCAAAGTTGCTGCCAAAAGTGAGTTACCATTAAAGTTAAATAGATGAAACTGCTATGCCTAAGCAGAGGCCATAGAGACACTCATAACTGAGTGTAAGTCCTCTGCTGCCTATTCTAGCTAATTCACTTCCAAATTCTAAGTTTAGGGGAAACTGCAATTCATCACAGTTTTCACTGCTCTCAGATGGAAATAAATGGCTTGATGGCAATTGTTGAACTAAGGCTTTAATTCAAGGGATGATCACAGACAAGGGCGTAGGAACCGGTGAAAAATGTGGAGGGGCGGAAGTATCATTCCGCCCCCCCCCCCCCGCTTCGCAAGTCAGAAAACCCCTTTTCAATTTCCAAATGAGAAAAAAAATCTCATTTGGAGCACTAAATTGCATCTAAGGCCAGGTGAAAATACAAAATTAAGTTTACAAAATGGAGTGGGTGTTGAAGTGTGCTATATTGCACCAAATTGCATCTGAGGCCACCTGGAAATGCAAAAAATTCCAAAGGGGAGGGGGACACCCCGTCCCCTTAGACCCCTCCCCAGGCCGGCCATCAGTCTTCAGCCCCCCACTCAAAAGTACCTTCCTACGCCACTGATCAGAGACCTTTGGTTTAAATTGTTTTTTTGCCAGTAGAGTTCAAATATCCGAGGGTTCTCATTTCAGAATCAAATTCCATGCAAAGGCTGGCAGGCAATGCTTTAGCCTACAGTATATTGTATGGTGGCCATTATTGCAGTGGATGCATAACAGCAAACAAAATGCACTGTATATTTTTATGGTATGATAACAGCTCTCTAGTCACTATCCTACAAACCCAGCTACCACTCTACTCTCTGTCTGTGTTTTTCCCTAACACTATAACAATCCTAACATTACTTAGTTTACCTGGCCATAGTTTGGTCTATGTTTATAATTTAATTGTTTTTACTTGCTTCCCACTGGGTCCCCCCTCCAAAGAGGATGATTGGGGCAGTGGCGGAGCTAGGGGTATTGGTCAGAGGGGGGCAAGAATGGTCTGTAGGGGCGCTTTCAACACCATGTAAGGGGTGCGCCACCACAGGTTGGCGCGGAGCGTACAGATTTTTTTTCAGTAAAGATACTCCCTAGATCGCCGGAAATTACCCTTTCCGGGCCTTGCTAATTTGCAGATAAACAAAGAATTAATAGCCCTTAGGGCATTTTTCCAGAAAATTACACCAAATTTATGTGACAAATGTCAATAGGTAGATGAGAGCGCAGTAAAAATGTCAATAATCTCGAATAAGTAAAAATGGGTAAAAATCTGAAAAGGGCGCCAGCAGTCCATTTGAGTCCGTCAGGGAGGGCATCCGCCCCCCCTGACTGTATGGATGCTCCGCCACTGGATTGGGGGGTGGGGGTTGTATTATAAAACTTTATTTGTAGTACATCTGTAGATTACTGTTATGGATTGAATTCCCAATGCAATCACTTCTCACTTTTGATAGTGTAATTGTGGCACAATATGCATCACTAACAGCAAGGTCATCAAGGCCCCACCATTTCTTCCTATGTAACAATGTTCTTAATGCTAGATATACCATTTAGCTTCTCTGTTGAATTAACTTATTGTCGTATTTTTTGTTCATCATACATTTGCAGGCCAGACAAGAGTAAGGGGGCGGGGATGTGGGGGAACTAGTGCCCTTGGACCCAGGGGAAGCATGAGATAACGAATATAAAGTTACATAGCTTTAGGTCCAAAATGAAGAATTCAAAAGGTAGCCTGTTGGTGTCATTGTTCCCAGGCCCAGTCTGGCTCTGGATGTCACTGTACATTTTGTTTGCCAGTAGACTAATGTTGAATTTCGTATGTTTATAGCTCCAAGCAGTGCTCAGGGGGCCCATTACTGAACAGAAGATTGACTGGAAACTAATGTTCAAGAGACTGATGAAACGTTATGAACAGACAGAAGAATACACCAGCATGCTTCAGCAATGTATGCGTTGTAACTGTATCTTCTGGCAGGTAAGCTACAGGACTAGAAGAAATTGAGATTGCTAAAGGCATATTAAAAGGAAATGATATGAAATATTGCTATAGTGTCCTTCAAGTTTACCAACATGTATATACTGTCTACATCCCTTAATTGATAATCAAAAGTCATCTGTAGTCAGCAAAATCTTGAAACCTTGTTAACAAGATAAACACATCTAAAGGAGGGAAGCTAAGATGGGTCTTACACTTTAGTTCTCAGTTTAGACAGCATATTCAGTACATAAAGCTTAGAACATTTAATGGATTTCAAAGATCCGTTTACTTACATAAAAATATTGAATCCTTGTGCACAAAGTATCTCAAGAAAAGAAACTGGACGTTTATCTGTGGATGCCCCATACTGAGTAGATGAAGCCTTTTGCAGTTGTGAAAGCCAAAGGTCATTTGAGTTAGCAGAGGCCAAAATGAGAAAACCTTGAAAAGACAATATCTCTTGAGGGCAAGATGGACGGTTCCAATTCTGAGTAAAAGAATTGGTGTGTGTAGTGTAGGTGAAAGATCATTTCAGGTCACCAGATGTCCACAAGTAAAACCCTTGTAAACCAAGTCTCTCATGAATGGAATATTTACGTATATCTGATTCATTAAAAGGCAACTTTGTTTTCATATAAGACCTCAATAACATTCTTGCATCTGTAGTTATATATTTACAGATGTTATATTTTTCCTTCAAGGAGGATGGACATCCTTGCTGTCACTTTTCTTTGGATGAAACATTGAGGGATACCACCATTCTCTGTACTAAAGATCTGAGCCCGAAAGATCTCATTGCCATTATTACTGACTAGAGCAAAGCAGTATTTACTCTTGCGAATAGGTTTGTGGGGTATTTCAAGATGACTCTCTCTGCAGAAATAACCAGAGGCTTACTTAACTTTGTGATTACGTACATTTACCTGGTCTTGCATTGTTTCTTCGTCTTGTGAAGTTGGTATTACATAATCTGTCAATCGTCCTGTTTCTGTAACTGTTAACTAAAATTTGTGAACTAAAATTTGTAACTTTTGTACGGTTTGTTTCATAACTCGGAATGTCTGTTACAACTGAATAACAAGATTCTCCGAGTATTTATGTTATTTTCTGGAGCATCAATATCTATAATTCTTTACTTGTATCTGGCATTTATTGATAGAAAAAACAAACATTTATCTCCCTCTCCTCTTTTAGGGTCTAGGGCTTGTAGGCTGATTTACTTATTTGAAATTATCAGTAATCCAACCACGCTGCTTCTAATAATTGTATAATACTGCAAGTATTTCTTCCTTATCGTCCAGTACATACAGTACTACAAATTCCATTGCACAAATGCTGTGTGTCTTCCTTATCTATTTGTTGCTTATATAAAGTACAGAAACACCCTTTAGGTGAATTTGATCCAGAACTAATACTAAGCACATCTCAAACAAATTGTACTACTGTATGTGTTAATAATTACAAGGGCAGTCTAGGGTATGAGAAAATTTACTATGTGGATTTTGTTGATATCTGCCGAACCTTTAATCCCAAAGGGTCCAGATAAAGTAAGAGACTAATCCATTAAACAAAGACCATCATCATGCAGTGGAGCCACAGTTTAGGGCATGAACAGCTAAGTGCAGGGGTGCCACAGTCTGGGGCATGAACAGCAAAGGTGCAGGGATGCCAGTCTGGGGAATTAACAGCTTCGGTGTGCCACAGCCAGTGTTCGATTTTTCCGGTATCGCATCGCAAAATGCGATCCAAAACGACAAACTTGCGAGACGTTTCCAAATCAGCATCGCACATTGTGCCGATTTGTGCGAT
>TCONS_00041872	evm.TU.Chr3.7
AATGTCTGCGCAATAAAGTACGTCGTACGAATGCTGAAATTTCCGTGCAACAAACGACAGTAACGATCCATTTGACTTCTTTAGTAGTCGCGCTTGATAAATATATTTTATTTAAAAGGACTGATTATCACGTTCGCAAAGATTATGTTGATTTCTTTGGAAGCCTTCTCACCATCATTCTTCAAAAAATCAGCTGCTTTCGTGAAGAGCTAGCCTTACATCTGGAAAATACAGTTAAGGTCTACCTTACAACAATACAACCGAGTGAACCATTATAAATATTACTACTATCAGCTTAACTTTTGTAGGCTCAGTTAGCCTAACACTAGTAACAACTAACACTAGGTATGCTGTAAGTTTAGTACATTGAAACGACATTCAACCGAGCAAAATCGCAACTGTCTTCGTAATAGGCTACGAAGTACGAGTGTCCGCCTGTTATTTGGCTGGCCTGAGGCCCTAGGCCATTGTGCTAATGACAACCAAAATAGGGCCAAGCATCATTCTCTGTGCAACAAAGTTTGCTTCAGACCTAGGCTGAAGCTCTGCAATTATGTCAGACCTATTTACCAGAACATAGGGATTCAAGTGTCATTTACATCCTTATTACTTGTCTGTAAGTGTCACCTAACTTAAGTATAACTCCCATAGCTTATGTGCATCTAGCCTAATTAACTTGATTTCTGCCAATTTTGGAAGTTACTCTAACTTTAGTCTACCAAACCTATAATGCCATTCATTGGTAAAGATTGGCGAAGCCCAGGAGGCCTGTGGGTGCGAACAAACTCTGGGTGGCAGAAAATATCTGCGATTCGGAAGAACCTTAATCGACATATCAAGAGAGTAGCATTGGAAAGAATCTCTGGAGCACAGGATTCAGATACAAACCTGAAAGATCAAGACAAAGCATCCAAACTATTGACAGCAAAGAATGTTTCCAAAACTGTGAAGTTTACTGAAAGGCCAAAGAGGCACTACCTTTTCTTGCCAACAAAATGTCTGACATCAAAGCAGAGAGGAAAGTACTTGACAGTTGGAGAAGTTCTCTGCAGTCTGGATTTTTGCACCGCTCTCAGTGATCCAAGACGTTTTCATTATGTTTGCAAGGTCATTGAGTTAATCATTGAAGAACATTTTTCTACCCTGTGTGGATCTGCCATGAAATACCTATTTTGTATTTTAGAAGAAGGGGTTAATATCGTTGAATTGTCACATCTGTTTATTCATCGGTTATCTACTCTCTTGAAGAGGACAAAGGACAAAATGCTCTCTGATAAGAACAAGCAAATTGGCTGTCAAGCACTCTATAATTGCAGACTTCACTTGCTTGGTCTATGGGAGAAACGGCTCCAAGAGATATCACTTGTTGAGAGGGAGGATGATGGGAAACCAACACTCCAGGACTTGCCTGTGAATTGTCAGAGGTTTTTGCTCCAGTGCTTCTCTGATCCAGCAGATGTGATCCATGTGGCAGAGACAAATAAACACTTTTACATACTTGGCAGTGATCCATTACTCTGGGAAAAGCTGTTCTTCTATCATTTCACAGAAGCACAACTCCAAGCAGTGCTCAGGGGGCCCATTACTGAACAGAAGATTGACTGGAAACTAATGTTCAAGAGACTGATGAAACGTTATGAACAGACAGAAGAATACACCAGCATGCTTCAGCAATGTATGCGTTGTAACTGTATCTTCTGGCAGGAGGATGGACATCCTTGCTGTCACTTTTCTTTGGATGAAACATTGAGGGATACCACCATTCTCTGTACTAAAGATCTGAGCCCGAAAGATCTCATTGCCATTATTACTGACTAGAGCAAAGCAGTATTTACTCTTGCGAATAGGTTTGTGGGGTATTTCAAGATGACTCTCTCTGCAGAAATAACCAGAGGCTTACTTAACTTTGTGATTACGTACATTTACCTGGTCTTGCATTGTTTCTTCGTCTTGTGAAGTTGGTATTACATAATCTGTCAATCGTCCTGTTTCTGTAACTGTTAACTAAAATTTGTGAACTAAAATTTGTAACTTTTGTACGGTTTGTTTCATAACTCGGAATGTCTGTTACAACTGAATAACAAGATTCTCCGAGTATTTATGTTATTTTCTGGAGCATCAATATCTATAATTCTTTACTTGTATCTGGCATTTATTGATAGAAAAAACAAACATTTATCTCCCTCTCCTCTTTTAGGGTCTAGGGCTTGTAGGCTGATTTACTTATTTGAAATTATCAGTAATCCAACCACGCTGCTTCTAATAATTGTATAATACTGCAAGTATTTCTTCCTTATCGTCCAGTACATACAGTACTACAAATTCCATTGCACAAATGCTGTGTGTCTTCCTTATCTATTTGTTGCTTATATAAAGTACAGAAACACCCTTTAGGTGAATTTGATCCAGAACTAATACTAAGCACATCTCAAACAAATTGTACTACTGTATGTGTTAATAATTACAAGGGCAGTCTAGGGTATGAGAAAATTTACTATGTGGATTTTGTTGATATCTGCCGAACCTTTAATCCCAAAGGGTCCAGATAAAGTAAGAGACTAATCCATTAAACAAAGACCATCATCATGCAGTGGAGCCACAGTTTAGGGCATGAACAGCTAAGTGCAGGGGTGCCACAGTCTGGGGCATGAACAGCAAAGGTGCAGGGATGCCAGTCTGGGGAATTAACATCGAACACTGGCCACAGCTATTGTGCATGGGTGCCACAGTCTGGGGCTCTATCTACCGTGCAGGGGTGCTACAGTCTGGTTTTAAACACTACAGTGCAGGGGTGCCACAGTCTGGGGCATTAACAGACTCGGTGCAGGGATGCCACAGTCTGGGGCATTAACAGCTATGGTGTGCCACAGTCAGGGGCATTAACAGCTATGGTACATGGGTGCCACAGTCTGGGGCTCTATCTACCGTGCAGGGGTGCTACAGTCTGGTTTTAAAAACTACGGTGCAGGGATGCCAGTCTGGGGCATTAACAGCTACGGTGCAGGGGTGCCATAGTCTGGGACATTAATAGCTATGGTGCAGGGGTGCCACAGTCTGGGGCTCTATCTACCGTGCAGGGGTGCTACAGTCTGGTTTTAAACACTATGGTGCAGGGGTGCCACAGTCTGGGGCATTGACAGCTACTGCACAGAGGTGCCAGTCTGGGATTTTAACAGCTACTCTGCAAGGGTGCCACAGTCTGGGGCATTAACAGTTACATTGCAGGGCAGCAACAGTGTGGTCCAGTCTTTGACTTTACATTCACATTCATAGCTTCATTCCACCTATTTTCAAATTATGCTGAAATATATATTTGAGGAAAGCTTGGCTGAAATGATACCAGTATTCAGTGAATTGTTCAATTGGTGATATTTATTTTCATTTAAGTGGTCTATAGCAAATGATTGAAAATAGCCTCACAAATGAGACCAGAACAGTAGTGACAAAAATATCCAAAGTAAGTAATGGTATTTTGGAAAGCCAAACTCAAGCTTGTGGACTGATAATAAAAATTATTACATTGTCATCACAAGCTAGATGAGGCATTCAGGGATTGAGAGTAATCAACCAGTCAGAACACTTGTTCCAAAGTAATTATTAATTGGAAGGCCAAGAGCATGGTAATGATTAGTCATTTCTAGTTCGGAGAGGCATTCATTATTCAAGCCACAGATTTTGTCGAAAGTAAATTATAATAATACATCATCTGATTTTTATAAAAGACTACATATTATTACTTGTGTTTCAGAGATTTTAATAGTGATTTTAGTACTGTGTGTTCCTTCTTTCACAATGGTTTTGTTAATGGTTTAGTCAGTGGAAAGGAAGTCCATAGTTTGTTGAACTCAGTGCAGCTGGTTGGTGGATGGCTTACATACGTAAATGAAATATAAACTAAAATACTTGGAATTCAACAGATGAAGTTCAAAGAATTAGATGAAAAGATGAAAAGAATTACTACATACCCTAGTAACAGTGAATAAATGCACAGTTTTGTTTGTTGATTAACCATGTATTCTATTCTAGACTTTTTGACCAGCAGTCATGCTAGGTATTAG
>TCONS_00041873	evm.TU.Chr3.7
CAATGTCTGCGCAATAAAGTACGTCGTACGAATGCTGAAATTTCCGTGCAACAAACGACAGTAACGATCCATTTGACTTCTTTAGTAGTCGCGCTTGATAAATATATTTTATTTAAAAGGACTGATTATCACGTTCGCAAAGATTATGTTGATTTCTTTGGAAGCCTTCTCACCATCATTCTTCAAAAAATCAGCTGCTTTCGTGAAGAGCTAGCCTTACATCTGGAAAATACAGTTAAGGTCTACCTTACAACAATACAACCGAGTGAACCATTATAAATATTACTACTATCAGCTTAACTTTTGTAGGCTCAGTTAGCCTAACACTAGTAACAACTAACACTAGGTATGCTGTAAGTTTAGTACATTGAAACGACATTCAACCGAGCAAAATCGCAACTGTCTTCGTAATAGGCTACGAAGTACGAGTGTCCGCCTGTTATTTGGCTGGCCTGAGGCCCTAGGCCATTGTGCTAATGACAACCAAAATAGGGCCAAGCATCATTCTCTGTGCAACAAAGTTTGCTTCAGACCTAGGCTGAAGCTCTGCAATTATGTCAGACCTATTTACCAGAACATAGGGATTCAAGTGTCATTTACATCCTTATTACTTGTCTGTAAGTGTCACCTAACTTAAGTATAACTCCCATAGCTTATGTGCATCTAGCCTAATTAACTTGATTTCTGCCAATTTTGGAAGTTACTCTAACTTTAGTCTACCAAACCTATAATGCCATTCATTGGTAAAGATTGGCGAAGCCCAGGAGGCCTGTGGGTGCGAACAAACTCTGGGTGGCAGAAAATATCTGCGATTCGGAAGAACCTTAATCGACATATCAAGAGAGTAGCATTGGAAAGAATCTCTGGAGCACAGGATTCAGATACAAACCTGAAAGATCAAGACAAAGCATCCAAACTATTGACAGCAAAGAATGTTTCCAAAACTGTGAAGTTTACTGAAAGGCCAAAGAGGCACTACCTTTTCTTGCCAACAAAATGTCTGACATCAAAGCAGAGAGGAAAGTACTTGACAGTTGGAGAAGTTCTCTGCAGTCTGGATTTTTGCACCGCTCTCAGTGATCCAAGACGTTTTCATTATGTTTGCAAGGTCATTGAGTTAATCATTGAAGAACATTTTTCTACCCTGTGTGGATCTGCCATGAAATACCTATTTTGTATTTTAGAAGAAGGGGTTAATATCGTTGAATTGTCACATCTGTTTATTCATCGGTTATCTACTCTCTTGAAGAGGACAAAGGACAAAATGCTCTCTGATAAGAACAAGCAAATTGGCTGTCAAGCACTCTATAATTGCAGACTTCACTTGCTTGGTCTATGGGAGAAACGGCTCCAAGAGATATCACTTGTTGAGAGGGAGGATGATGGGAAACCAACACTCCAGGACTTGCCTGTGAATTGTCAGAGGTTTTTGCTCCAGTGCTTCTCTGATCCAGCAGATGTGATCCATGTGGCAGAGACAAATAAACACTTTTACATACTTGGCAGTGATCCATTACTCTGGGAAAAGCTGTTCTTCTATCATTTCACAGAAGCACAACTCCAAGCAGTGCTCAGGGGGCCCATTACTGAACAGAAGATTGACTGGAAACTAATGTTCAAGAGACTGATGAAACGTTATGAACAGACAGAAGAATACACCAGCATGCTTCAGCAATGTATGCGTTGTAACTGTATCTTCTGGCAGGAGGATGGACATCCTTGCTGTCACTTTTCTTTGGATGAAACATTGAGGGATACCACCATTCTCTGTACTAAAGATCTGAGCCCGAAAGATCTCATTGCCATTATTACTGACTAGAGCAAAGCAGTATTTACTCTTGCGAATAGGTTTGTGGGGTATTTCAAGATGACTCTCTCTGCAGAAATAACCAGAGGCTTACTTAACTTTGTGATTACGTACATTTACCTGGTCTTGCATTGTTTCTTCGTCTTGTGAAGTTGGTATTACATAATCTGTCAATCGTCCTGTTTCTGTAACTGTTAACTAAAATTTGTGAACTAAAATTTGTAACTTTTGTACGGTTTGTTTCATAACTCGGAATGTCTGTTACAACTGAATAACAAGATTCTCCGAGTATTTATGTTATTTTCTGGAGCATCAATATCTATAATTCTTTACTTGTATCTGGCATTTATTGATAGAAAAAACAAACATTTATCTCCCTCTCCTCTTTTAGGGTCTAGGGCTTGTAGGCTGATTTACTTATTTGAAATTATCAGTAATCCAACCACGCTGCTTCTAATAATTGTATAATACTGCAAGTATTTCTTCCTTATCGTCCAGTACATACAGTACTACAAATTCCATTGCACAAATGCTGTGTGTCTTCCTTATCTATTTGTTGCTTATATAAAGTACAGAAACACCCTTTAGGTGAATTTGATCCAGAACTAATACTAAGCACATCTCAAACAAATTGTACTACTGTATGTGTTAATAATTACAAGGGCAGTCTAGGGTATGAGAAAATTTACTATGTGGATTTTGTTGATATCTGCCGAACCTTTAATCCCAAAGGGTCCAGATAAAGTAAGAGACTAATCCATTAAACAAAGACCATCATCATGCAGTGGAGCCACAGTTTAGGGCATGAACAGCTAAGTGCAGGGGTGCCACAGTCTGGGGCATGAACAGCAAAGGTGCAGGGATGCCAGTCTGGGGAATTAACAGCTTCGGTGTGCCACAGCTATGGTGCAGGGGTGCCACAGTCTGGGGCTCTATCTACCGTGCAGGGGTGCTACAGTCTGGTTTTAAACACTATGGTGCAGGGGTGCCACAGTCTGGGGCATTGACAGCTACTGCACAGAGGTGCCAGTCTGGGATTTTAACAGCTACTCTGCAAGGGTGCCACAGTCTGGGGCATTAACAGTTACATTGCAGGGCAGCAACAGTGTGGTCCAGTCTTTGACTTTACATTCACATTCATAGCTTCATTCCACCTATTTTCAAATTATGCTGAAATATATATTTGAGGAAAGCTTGGCTGAAATGATACCAGTATTCAGTGAATTGTTCAATTGGTGATATTTATTTTCATTTAAGTGGTCTATAGCAAATGATTGAAAATAGCCTCACAAATGAGACCAGAACAGTAGTGACAAAAATATCCAAAGTAAGTAATGGTATTTTGGAAAGCCAAACTCAAGCTTGTGGACTGATAATAAAAATTATTACATTGTCATCACAAGCTAGATGAGGCATTCAGGGATTGAGAGTAATCAACCAGTCAGAACACTTGTTCCAAAGTAATTATTAATTGGAAGGCCAAGAGCATGGTAATGATTAGTCATTTCTAGTTCGGAGAGGCATTCATTATTCAAGCCACAGATTTTGTCGAAAGTAAATTATAATAATACATCATCTGATTTTTATAAAAGACTACATATTATTACTTGTGTTTCAGAGATTTTAATAGTGATTTTAGTACTGTGTGTTCCTTCTTTCACAATGGTTTTGTTAATGGTTTAGTCAGTGGAAAGGAAGTCCATAGTTTGTTGAACTCAGTGCAGCTGGTTGGTGGATGGCTTACATACGTAAATGAAATATAAACTAAAATACTTGGAATTCAACAGATGAAGTTCAAAGAATTAGATGAAAAGATGAAAAGAATTACTACATACCCTAGTAACAGTGAATAAATGCACAGTTTTGTTTGTTGATTAACCATGTATTCTATTCTAGACTTTTTGACCAGCAGTCATGCTAGGTATTAG
>TCONS_00041874	evm.TU.Chr3.7
CAATGTCTGCGCAATAAAGTACGTCGTACGAATGCTGAAATTTCCGTGCAACAAACGACAGTAACGATCCATTTGACTTCTTTAGTAGTCGCGCTTGATAAATATATTTTATTTAAAAGGACTGATTATCACGTTCGCAAAGATTATGTTGATTTCTTTGGAAGCCTTCTCACCATCATTCTTCAAAAAATCAGCTGCTTTCGTGAAGAGCTAGCCTTACATCTGGAAAATACAGTTAAGGTCTACCTTACAACAATACAACCGAGTGAACCATTATAAATATTACTACTATCAGCTTAACTTTTGTAGGCTCAGTTAGCCTAACACTAGTAACAACTAACACTAGGTATGCTGTAAGTTTAGTACATTGAAACGACATTCAACCGAGCAAAATCGCAACTGTCTTCGTAATAGGCTACGAAGTACGAGTGTCCGCCTGTTATTTGGCTGGCCTGAGGCCCTAGGCCATTGTGCTAATGACAACCAAAATAGGGCCAAGCATCATTCTCTGTGCAACAAAGTTTGCTTCAGACCTAGGCTGAAGCTCTGCAATTATGTCAGACCTATTTACCAGAACATAGGGATTCAAGTGTCATTTACATCCTTATTACTTGTCTGTAAGTGTCACCTAACTTAAGTATAACTCCCATAGCTTATGTGCATCTAGCCTAATTAACTTGATTTCTGCCAATTTTGGAAGTTACTCTAACTTTAGTCTACCAAACCTATAATGCCATTCATTGGTAAAGATTGGCGAAGCCCAGGAGGCCTGTGGGTGCGAACAAACTCTGGGTGGCAGAAAATATCTGCGATTCGGAAGAACCTTAATCGACATATCAAGAGAGTAGCATTGGAAAGAATCTCTGGAGCACAGGATTCAGATACAAACCTGAAAGATCAAGACAAAGCATCCAAACTATTGACAGCAAAGAATGTTTCCAAAACTGTGAAGTTTACTGAAAGGCCAAAGAGGCACTACCTTTTCTTGCCAACAAAATGTCTGACATCAAAGCAGAGAGGAAAGTACTTGACAGTTGGAGAAGTTCTCTGCAGTCTGGATTTTTGCACCGCTCTCAGTGATCCAAGACGTTTTCATTATGTTTGCAAGGTCATTGAGTTAATCATTGAAGAACATTTTTCTACCCTGTGTGGATCTGCCATGAAATACCTATTTTGTATTTTAGAAGAAGGGGTTAATATCGTTGAATTGTCACATCTGTTTATTCATCGGTTATCTACTCTCTTGAAGAGGACAAAGGACAAAATGCTCTCTGATAAGAACAAGCAAATTGGCTGTCAAGCACTCTATAATTGCAGACTTCACTTGCTTGGTCTATGGGAGAAACGGCTCCAAGAGATATCACTTGTTGAGAGGGAGGATGATGGGAAACCAACACTCCAGGACTTGCCTGTGAATTGTCAGAGGTTTTTGCTCCAGTGCTTCTCTGATCCAGCAGATGTGATCCATGTGGCAGAGACAAATAAACACTTTTACATACTTGGCAGTGATCCATTACTCTGGGAAAAGCTGTTCTTCTATCATTTCACAGAAGCACAACTCCAAGCAGTGCTCAGGGGGCCCATTACTGAACAGAAGATTGACTGGAAACTAATGTTCAAGAGACTGATGAAACGTTATGAACAGACAGAAGAATACACCAGCATGCTTCAGCAATGTATGCGTTGTAACTGTATCTTCTGGCAGGAGGATGGACATCCTTGCTGTCACTTTTCTTTGGATGAAACATTGAGGGATACCACCATTCTCTGTACTAAAGATCTGAGCCCGAAAGATCTCATTGCCATTATTACTGACTAGAGCAAAGCAGTATTTACTCTTGCGAATAGGTTTGTGGGGTATTTCAAGATGACTCTCTCTGCAGAAATAACCAGAGGCTTACTTAACTTTGTGATTACGTACATTTACCTGGTCTTGCATTGTTTCTTCGTCTTGTGAAGTTGGTATTACATAATCTGTCAATCGTCCTGTTTCTGTAACTGTTAACTAAAATTTGTGAACTAAAATTTGTAACTTTTGTACGGTTTGTTTCATAACTCGGAATGTCTGTTACAACTGAATAACAAGATTCTCCGAGTATTTATGTTATTTTCTGGAGCATCAATATCTATAATTCTTTACTTGTATCTGGCATTTATTGATAGAAAAAACAAACATTTATCTCCCTCTCCTCTTTTAGGGTCTAGGGCTTGTAGGCTGATTTACTTATTTGAAATTATCAGTAATCCAACCACGCTGCTTCTAATAATTGTATAATACTGCAAGTATTTCTTCCTTATCGTCCAGTACATACAGTACTACAAATTCCATTGCACAAATGCTGTGTGTCTTCCTTATCTATTTGTTGCTTATATAAAGTACAGAAACACCCTTTAGGTGAATTTGATCCAGAACTAATACTAAGCACATCTCAAACAAATTGTACTACTGTATGTGTTAATAATTACAAGGGCAGTCTAGGGTATGAGAAAATTTACTATGTGGATTTTGTTGATATCTGCCGAACCTTTAATCCCAAAGGGTCCAGATAAAGTAAGAGACTAATCCATTAAACAAAGACCATCATCATGCAGTGGAGCCACAGTTTAGGGCATGAACAGCTAAGTGCAGGGGTGCCACAGTCTGGGGCATGAACAGCAAAGGTGCAGGGATGCCAGTCTGGGGAATTAACAGCTTCGGTGTGCCACAGCTATGGTACATGGGTGCCACAGTCTGGGGCTCTATCTACCGTGCAGGGGTGCTACAGTCTGGTTTTAAAAACTACGGTGCAGGGATGCCAGTCTGGGGCATTAACAGCTACGGTGCAGGGGTGCCATAGTCTGGGACATTAATAGCTATGGTGCAGGGGTGCCACAGTCTGGGGCTCTATCTACCGTGCAGGGGTGCTACAGTCTGGTTTTAAACACTATGGTGCAGGGGTGCCACAGTCTGGGGCATTGACAGCTACTGCACAGAGGTGCCAGTCTGGGATTTTAACAGCTACTCTGCAAGGGTGCCACAGTCTGGGGCATTAACAGTTACATTGCAGGGCAGCAACAGTGTGGTCCAGTCTTTGACTTTACATTCACATTCATAGCTTCATTCCACCTATTTTCAAATTATGCTGAAATATATATTTGAGGAAAGCTTGGCTGAAATGATACCAGTATTCAGTGAATTGTTCAATTGGTGATATTTATTTTCATTTAAGTGGTCTATAGCAAATGATTGAAAATAGCCTCACAAATGAGACCAGAACAGTAGTGACAAAAATATCCAAAGTAAGTAATGGTATTTTGGAAAGCCAAACTCAAGCTTGTGGACTGATAATAAAAATTATTACATTGTCATCACAAGCTAGATGAGGCATTCAGGGATTGAGAGTAATCAACCAGTCAGAACACTTGTTCCAAAGTAATTATTAATTGGAAGGCCAAGAGCATGGTAATGATTAGTCATTTCTAGTTCGGAGAGGCATTCATTATTCAAGCCACAGATTTTGTCGAAAGTAAATTATAATAATACATCATCTGATTTTTATAAAAGACTACATATTATTACTTGTGTTTCAGAGATTTTAATAGTGATTTTAGTACTGTGTGTTCCTTCTTTCACAATGGTTTTGTTAATGGTTTAGTCAGTGGAAAGGAAGTCCATAGTTTGTTGAACTCAGTGCAGCTGGTTGGTGGATGGCTTACATACGTAAATGAAATATAAACTAAAATACTTGGAATTCAACAGATGAAGTTCAAAGAATTAGATGAAAAGATGAAAAGAATTACTACATACCCTAGTAACAGTGAATAAATGCACAGTTTTGTTTGTTGATTAACCATGTATTCTATTCTAGACTTTTTGACCAGCAGTCATGCTAGGTATTAG
>TCONS_00041875	evm.TU.Chr3.7
ATGCCATTCATTGGTAAAGATTGGCGAAGCCCAGGAGGCCTGTGGGTGCGAACAAACTCTGGGTGGCAGAAAATATCTGCGATTCGGAAGAACCTTAATCGACATATCAAGAGAGTAGCATTGGAAAGGTAAGCTTTTGTGATAGGCCACTCGATACTACTACTAGTACTACTAGTAGTACTAGGCCAATTACTAAGTTCTATTGGAACTGTGGTAATGAAAGTGTTTAATAATAATATACAACTTGCCTGAAGTTAGGCTAAAGATGTACCTGTAGCCTAACTACTGTAGGCCTTAAGTAATTGTTAAGTCATCTGTGAAGTTATTACTTGCTCACAACTGCATGTAAAGCTCATCCAACATTGTATTCTAATGATAACTAACCACAAGGTAATAGCATTGTAGGTTATGGTGCTTTGTACAGCTATATATGAAGTGTACGTATAGGCCTTAGTGTCACAACATGTAGTATAAGTTCTCAAACACTGCTATTGTATAGGAGAGTAGAAGATTGAACTACTTGAACATGGGTGCATGACTAGCAACACAGTGAAGATATAATTACAGACCGATCTCAAAACAGACACTCATGCTATGGCCTACCCTCTTAAAATACTGTAAGCATATTTTGTCTAAATACTGGAGCTTTTTGTAAACTTCTGTAATTTTCATTTTTACAGAATCTCTGGAGCACAGGATTCAGATACAAACCTGAAAGATCAAGACAAAGCATCCAAACTATTGACAGCAAAGAATGTTTCCAAAACTGTGAAGTTTACTGGTAAGAATAATCCTCTCAAACTTCTACTTCAATGTCATTTTGCTCCTGTATGTACTGATCAGAGATATTAGTTGTGTCAGATAGTCCTATAAACATCAAGTGGGTTTCTTTTATCAATTTGTTTCATTGTTAAAGTGATCCATAAGTAGTGTAGATAGATAAACAAAAGACAAATTTTGCAATAAACAGAATGTAAATCACCAGACTGGCAAGTTCTAGTGACTCTTCCTGTTTTTGTTTTTACTTTGGATGAACACAACCCAGTTCTTTCCTAGTATGATCCCCATTATAAGAGTCATGGTTCCGTTAGCTACCAGTTCAAGGTTTAATGTGCATAATAGGAAGATGGCGGGTGGGAGGGGGGGGGGGGTTCGCTAAATTACAGTATGAAATACAATTGTTTAAATTTGGAGTGAGAAACATCAGAGACAAGTTGCAGCTTAAAGTATGTTTACAGACATATGAAAATAGGTGCTGGGGCCATTCAATTGGGTCCATCAGCTTAGGAAAAGCTTTACAAAAAAGTGAACTATAAAGGTTATGCATCGCCATTATGAGACTCATATTGCATTAAGCATACAGCATTTCATTAACATTGCAAAATCAAGAGTTTGTTCAAGAAAAGCAGTTAAAACCAGCTTTTGTTTAGTATTTGCAGGTCTCTGGATTAACTTATGTTAATAATAACAATCATACTCTACTTTATGTGTGTTACAATTCTAATATTAAGTGGTCATTAAGTGGTTATTAATTGAATATTATCACTGTCTGTATCTGATGACTTGATACAGATCTAAGATGACAATACAGCTGTAAAGTGTAGCTGGAGGAATGTAGGATTTGACCAAAAATAGGCTGTGGCCTAGCTAGCTCTGAACCATAATTAATTTCATGAAAGAAGTACAATAGAACAATGGGTCCTTTTTTAAATTTGTCATGAACCCCACTGTTCTGTTTGCAATCATTTACATAATGTAGTGATGCAACTTCATTCTATATCATCATAATTGTTTCTATTGTATTGCAGAAAGGCCAAAGAGGCACTACCTTTTCTTGCCAACAAAATGTCTGACATCAAAGCAGGTAACAATTGAATGACATACAATGCTCTAGCTGCTAGCATAAATTCACATCTTATTTATCATGTTTTGGAGATTCCTTGCACCATAAAGCTATAGAAAGGCATTGCAATGGTGGAGGGATAGCTATTGTATCTGGTGGTGGTACAGTTTTGTACAGTAGCTATTGTTGTATTGTTGTTTTATAATGAATACTATACATTGTTTTCCCATTGTCACCTTATGTTAGGATAAAGCTGTACATTCTGTATTCCATATCAAATGCCCAGTAACATTGCACACACAATGTTAAAACAGACGTACGTAGTGCTAGTATGTATAATTTATCATTAGAAATCTGCCCAAAGAAAACAGGTAGCATGGTGACTTCGAAGTTCGGACACTTAAGACTTAAAACACCCCAAAACTAAATCTTCTGGTATAAATCATTTGAAAATATACTTCATAAGGTGGGAGAATTTTGTTATAGTACGATACACGGCCAAACTTTCTTTCCTGCAAACTGTTTTCACGTTGTTTTCCAAGAAGATTCTTCGTGATTGTGGAACTGGTATTTCTTTGCTAGAGTATTGCGAAGTTCGGACACGCAACCCACAGTGTGGCGCTGGTGATAAAATTGGTGGCGCAGTTGCTCTTTCAGTAATTATAACAGACTTCATAGATCTTCGTCATTTTATTGACAAATATGTAAGTAATTTCTTGCACGCGGGTCATTTTGGAGAGAAAATAACTGTAGCTTCGTACTTTTTGGTGAAATTTGACTCTTCCTGTAGATTTTCATGGTGAAATCGTGTATTTCTTAGGGTGGTCCGAACATCGCAGTATGCCAAACTTCGCAATACTGACTATACTACAGTGTGCATATAGCATGCCTGTCCTCGCTGTCAAACTTTGACAGGACAAGCAAGAATGGAGCAGCAAGAAATTACAGATCGTCAATTAATCAATGAAGGTATAAGCTACAGGTACATAGTAAAATGTTTTATCTTGTAATGAAATTTTGAATATTCATGACTTCTGGTTTTATTATTAATTTTTGCTTCTGTATTCAGAGAGGAAAGTACTTGACAGTTGGAGAAGTTCTCTGCAGTCTGGATTTTTGCACCGCTCTCAGTGATCCAAGACGTTTTCATTATGTTTGCAAGGTCATTGAGTTAATCATTGAAGAACATTTTTCTACCCTGTGTGGATCTGCCATGAAATACCTATTTTGTATTTTAGAAGAAGGGGTTAATATCGTTGAATTGTCACATCTGTTTATTCATCGGTTATCTACTCTCTTGAAGAGGACAAAGGACAAAATGCTCTCTGATAAGAACAAGCAAATTGGCTGTCAAGCACTCTATAATTGCAGACTTCACTTGCTTGGTCTATGGGAGAAACGGCTCCAAGAGATATCACTTGTTGAGAGGGAGGATGATGGGAAACCAACACTCCAGGACTTGCCTGTGAATTGTCAGAGGTTTTTGCTCCAGTGCTTCTCTGATCCAGCAGATGTGATCCATGTGGCAGAGACAAATAAACACTTTTACATACTTGGCAGTGATCCATTACTCTGGGAAAAGCTGTTCTTCTATCATTTCACAGAAGCACAACTCCAAGCAGTGCTCAGGGGGCCCATTACTGAACAGAAGATTGACTGGAAACTAATGTTCAAGAGACTGATGAAACGTTATGAACAGACAGAAGAATACACCAGCATGCTTCAGCAATGTATGCGTTGTAACTGTATCTTCTGGCAGGAGGATGGACATCCTTGCTGTCACTTTTCTTTGGATGAAACATTGAGGGATACCACCATTCTCTGTACTAAAGATCTGAGCCCGAAAGATCTCATTGCCATTATTACTGACTAGAGCAAAGCAGTATTTACTCTTGCGAATAGGTTTGTGGGGTATTTCAAGATGACTCTCTCTGCAGAAATAACCAGAGGCTTACTTAACTTTGTGATTACGTACATTTACCTGGTCTTGCATTGTTTCTTCGTCTTGTGAAGTTGGTATTACATAATCTGTCAATCGTCCTGTTTCTGTAACTGTTAACTAAAATTTGTGAACTAAAATTTGTAACTTTTGTACGGTTTGTTTCATAACTCGGAATGTCTGTTACAACTGAATAACAAGATTCTCCGAGTATTTATGTTATTTTCTGGAGCATCAATATCTATAATTCTTTACTTGTATCTGGCATTTATTGATAGAAAAAACAAACATTTATCTCCCTCTCCTCTTTTAGGGTCTAGGGCTTGTAGGCTGATTTACTTATTTGAAATTATCAGTAATCCAACCACGCTGCTTCTAATAATTGTATAATACTGCAAGTATTTCTTCCTTATCGTCCAGTACATACAGTACTACAAATTCCATTGCACAAATGCTGTGTGTCTTCCTTATCTATTTGTTGCTTATATAAAGTACAGAAACACCCTTTAGGTGAATTTGATCCAGAACTAATACTAAGCACATCTCAAACAAATTGTACTACTGTATGTGTTAATAATTACAAGGGCAGTCTAGGGTATGAGAAAATTTACTATGTGGATTTTGTTGATATCTGCCGAACCTTTAATCCCAAAGGGTCCAGATAAAGTAAGAGACTAATCCATTAAACAAAGACCATCATCATGCAGTGGAGCCACAGTTTAGGGCATGAACAGCTAAGTGCAGGGGTGCCACAGTCTGGGGCATGAACAGCAAAGGTGCAGGGATGCCAGTCTGGGGAATTAACAGCTTCGGTGTGCCACAGCCAGTGTTCGATTTTTCCGGTATCGCATCGCAAAATGCGATCCAAAACGACAAACTTGCGAGACGTTTCCAAATCAGCATCGCACATTGTGCCGATTTGTGCGATACAAATTCCTAGTCAGATTTGGGAGCAAACACTCAAACCTTAACTTACGAACTGTCGATCACAATGTAGGAGTTATAATTTATTGAGTTTATACTCAATGTACAACTTATTCACTTGACCGTATAGCGGAAAAAAACCCTGAAAAAATAATATCCTACCATAGTTAAGTGTAAAGCAAATAGCCTAACCACCTCGGCGGTTACGGATCTCACGTAACTAAAAGGTTCCCTGGCAACGTGCCAAAAAAATGTTAACAAACAGGTGTTACACAGGGGATGAGCTCACAGTTGTTGGGAAGGGCAGTCTAGAAACGGGGCTTTGCTGAACGTTGTTTGTTTCATAATATCGGAAGTTTTGTAAGTTGCACTTTTTAAAGATTGAAAGACAGATTAAATCTCTTTTCATTTTATAACATAATAGAGCTACTTTAACTTGTCATTTTAAAATTTTCATC
>TCONS_00041876	evm.TU.Chr3.7
AATGTCTGCGCAATAAAGTACGTCGTACGAATGCTGAAATTTCCGTGCAACAAACGACAGTAACGATCCATTTGACTTCTTTAGTAGTCGCGCTTGATAAATATATTTTATTTAAAAGGACTGATTATCACGTTCGCAAAGATTATGTTGATTTCTTTGGAAGCCTTCTCACCATCATTCTTCAAAAAATCAGCTGCTTTCGTGAAGAGCTAGCCTTACATCTGGAAAATACAGTTAAGGTCTACCTTACAACAATACAACCGAGTGAACCATTATAAATATTACTACTATCAGCTTAACTTTTGTAGGCTCAGTTAGCCTAACACTAGTAACAACTAACACTAGGTATGCTGTAAGTTTAGTACATTGAAACGACATTCAACCGAGCAAAATCGCAACTGTCTTCGTAATAGGCTACGAAGTACGAGTGTCCGCCTGTTATTTGGCTGGCCTGAGGCCCTAGGCCATTGTGCTAATGACAACCAAAATAGGGCCAAGCATCATTCTCTGTGCAACAAAGTTTGCTTCAGACCTAGGCTGAAGCTCTGCAATTATGTCAGACCTATTTACCAGAACATAGGGATTCAAGTGTCATTTACATCCTTATTACTTGTCTGTAAGTGTCACCTAACTTAAGTATAACTCCCATAGCTTATGTGCATCTAGCCTAATTAACTTGATTTCTGCCAATTTTGGAAGTTACTCTAACTTTAGTCTACCAAACCTATAATGCCATTCATTGGTAAAGATTGGCGAAGCCCAGGAGGCCTGTGGGTGCGAACAAACTCTGGGTGGCAGAAAATATCTGCGATTCGGAAGAACCTTAATCGACATATCAAGAGAGTAGCATTGGAAAGAATCTCTGGAGCACAGGATTCAGATACAAACCTGAAAGATCAAGACAAAGCATCCAAACTATTGACAGCAAAGAATGTTTCCAAAACTGTGAAGTTTACTGAAAGGCCAAAGAGGCACTACCTTTTCTTGCCAACAAAATGTCTGACATCAAAGCAGAGAGGAAAGTACTTGACAGTTGGAGAAGTTCTCTGCAGTCTGGATTTTTGCACCGCTCTCAGTGATCCAAGACGTTTTCATTATGTTTGCAAGGTCATTGAGTTAATCATTGAAGAACATTTTTCTACCCTGTGTGGATCTGCCATGAAATACCTATTTTGTATTTTAGAAGAAGGGGTTAATATCGTTGAATTGTCACATCTGTTTATTCATCGGTTATCTACTCTCTTGAAGAGGACAAAGGACAAAATGCTCTCTGATAAGAACAAGCAAATTGGCTGTCAAGCACTCTATAATTGCAGACTTCACTTGCTTGGTCTATGGGAGAAACGGCTCCAAGAGATATCACTTGTTGAGAGGGAGGATGATGGGAAACCAACACTCCAGGACTTGCCTGTGAATTGTCAGAGGTTTTTGCTCCAGTGCTTCTCTGATCCAGCAGATGTGATCCATGTGGCAGAGACAAATAAACACTTTTACATACTTGGCAGTGATCCATTACTCTGGGAAAAGCTGTTCTTCTATCATTTCACAGAAGCACAACTCCAAGCAGTGCTCAGGGGGCCCATTACTGAACAGAAGATTGACTGGAAACTAATGTTCAAGAGACTGATGAAACGTTATGAACAGACAGAAGAATACACCAGCATGCTTCAGCAATGTATGCGTTGTAACTGTATCTTCTGGCAGGAGGATGGACATCCTTGCTGTCACTTTTCTTTGGATGAAACATTGAGGGATACCACCATTCTCTGTACTAAAGATCTGAGCCCGAAAGATCTCATTGCCATTATTACTGACTAGAGCAAAGCAGTATTTACTCTTGCGAATAGGTTTGTGGGGTATTTCAAGATGACTCTCTCTGCAGAAATAACCAGAGGCTTACTTAACTTTGTGATTACGTACATTTACCTGGTCTTGCATTGTTTCTTCGTCTTGTGAAGTTGGTATTACATAATCTGTCAATCGTCCTGTTTCTGTAACTGTTAACTAAAATTTGTGAACTAAAATTTGTAACTTTTGTACGGTTTGTTTCATAACTCGGAATGTCTGTTACAACTGAATAACAAGATTCTCCGAGTATTTATGTTATTTTCTGGAGCATCAATATCTATAATTCTTTACTTGTATCTGGCATTTATTGATAGAAAAAACAAACATTTATCTCCCTCTCCTCTTTTAGGGTCTAGGGCTTGTAGGCTGATTTACTTATTTGAAATTATCAGTAATCCAACCACGCTGCTTCTAATAATTGTATAATACTGCAAGTATTTCTTCCTTATCGTCCAGTACATACAGTACTACAAATTCCATTGCACAAATGCTGTGTGTCTTCCTTATCTATTTGTTGCTTATATAAAGTACAGAAACACCCTTTAGGTGAATTTGATCCAGAACTAATACTAAGCACATCTCAAACAAATTGTACTACTGTATGTGTTAATAATTACAAGGGCAGTCTAGGGTATGAGAAAATTTACTATGTGGATTTTGTTGATATCTGCCGAACCTTTAATCCCAAAGGGTCCAGATAAAGTAAGAGACTAATCCATTAAACAAAGACCATCATCATGCAGTGGAGCCACAGTTTAGGGCATGAACAGCTAAGTGCAGGGGTGCCACAGTCTGGGGCATGAACAGCAAAGGTGCAGGGATGCCAGTCTGGGGAATTAACAGCTTCGGTGTGCCACAGCCAGTGTTCGATTTTTCCGGTATCGCATCGCAAAATGCGATCCAAAACGACAAACTTGCGAGACGTTTCCAAATCAGCATCGCACATTGTGCCGATTTGTGCGATACAAATTCCTAGTCAGATTTGGGAGCAAACACTCAAACCTTAACTTACGAACTGTCGATCACAATGTAGGAGTTATAATTTATTGAGTTTATACTCAATGTACAACTTATTCACTTGACCGTATAGCGGAAAAAAACCCTGAAAAAATAATATCCTACCATAGTTAAGTGTAAAGCAAATAGCCTAACCACCTCGGCGGTTACGGATCTCACGTAACTAAAAGGTTCCCTGGCAACGTGCCAAAAAAATGTTAACAAACAGGTGTTACACAGGGGATGAGCTCACAGTTGTTGGGAAGGGCAGTCTAGAAACGGGGCTTTGCTGAACGTTGTTTGTTTCATAATATCGGAAGTTTTGTAAGTTGCACTTTTTAAAGATTGAAAGACAGATTAAATCTCTTTTCATTTTATAACATAATAGAGCTACTTTAACTTGTCATTTTAAAATTTTCATC
>TCONS_00041876	evm.TU.Chr3.7
ATGCCATTCATTGGTAAAGATTGGCGAAGCCCAGGAGGCCTGTGGGTGCGAACAAACTCTGGGTGGCAGAAAATATCTGCGATTCGGAAGAACCTTAATCGACATATCAAGAGAGTAGCATTGGAAAGAATCTCTGGAGCACAGGATTCAGATACAAACCTGAAAGATCAAGACAAAGCATCCAAACTATTGACAGCAAAGAATGTTTCCAAAACTGTGAAGTTTACTGAAAGGCCAAAGAGGCACTACCTTTTCTTGCCAACAAAATGTCTGACATCAAAGCAGAGAGGAAAGTACTTGACAGTTGGAGAAGTTCTCTGCAGTCTGGATTTTTGCACCGCTCTCAGTGATCCAAGACGTTTTCATTATGTTTGCAAGGTCATTGAGTTAATCATTGAAGAACATTTTTCTACCCTGTGTGGATCTGCCATGAAATACCTATTTTGTATTTTAGAAGAAGGGGTTAATATCGTTGAATTGTCACATCTGTTTATTCATCGGTTATCTACTCTCTTGAAGAGGACAAAGGACAAAATGCTCTCTGATAAGAACAAGCAAATTGGCTGTCAAGCACTCTATAATTGCAGACTTCACTTGCTTGGTCTATGGGAGAAACGGCTCCAAGAGATATCACTTGTTGAGAGGGAGGATGATGGGAAACCAACACTCCAGGACTTGCCTGTGAATTGTCAGAGGTTTTTGCTCCAGTGCTTCTCTGATCCAGCAGATGTGATCCATGTGGCAGAGACAAATAAACACTTTTACATACTTGGCAGTGATCCATTACTCTGGGAAAAGCTGTTCTTCTATCATTTCACAGAAGCACAACTCCAAGCAGTGCTCAGGGGGCCCATTACTGAACAGAAGATTGACTGGAAACTAATGTTCAAGAGACTGATGAAACGTTATGAACAGACAGAAGAATACACCAGCATGCTTCAGCAATGTATGCGTTGTAACTGTATCTTCTGGCAGGAGGATGGACATCCTTGCTGTCACTTTTCTTTGGATGAAACATTGAGGGATACCACCATTCTCTGTACTAAAGATCTGAGCCCGAAAGATCTCATTGCCATTATTACTGACTAGA
>TCONS_00041872	evm.TU.Chr3.7
ATGCCATTCATTGGTAAAGATTGGCGAAGCCCAGGAGGCCTGTGGGTGCGAACAAACTCTGGGTGGCAGAAAATATCTGCGATTCGGAAGAACCTTAATCGACATATCAAGAGAGTAGCATTGGAAAGAATCTCTGGAGCACAGGATTCAGATACAAACCTGAAAGATCAAGACAAAGCATCCAAACTATTGACAGCAAAGAATGTTTCCAAAACTGTGAAGTTTACTGAAAGGCCAAAGAGGCACTACCTTTTCTTGCCAACAAAATGTCTGACATCAAAGCAGAGAGGAAAGTACTTGACAGTTGGAGAAGTTCTCTGCAGTCTGGATTTTTGCACCGCTCTCAGTGATCCAAGACGTTTTCATTATGTTTGCAAGGTCATTGAGTTAATCATTGAAGAACATTTTTCTACCCTGTGTGGATCTGCCATGAAATACCTATTTTGTATTTTAGAAGAAGGGGTTAATATCGTTGAATTGTCACATCTGTTTATTCATCGGTTATCTACTCTCTTGAAGAGGACAAAGGACAAAATGCTCTCTGATAAGAACAAGCAAATTGGCTGTCAAGCACTCTATAATTGCAGACTTCACTTGCTTGGTCTATGGGAGAAACGGCTCCAAGAGATATCACTTGTTGAGAGGGAGGATGATGGGAAACCAACACTCCAGGACTTGCCTGTGAATTGTCAGAGGTTTTTGCTCCAGTGCTTCTCTGATCCAGCAGATGTGATCCATGTGGCAGAGACAAATAAACACTTTTACATACTTGGCAGTGATCCATTACTCTGGGAAAAGCTGTTCTTCTATCATTTCACAGAAGCACAACTCCAAGCAGTGCTCAGGGGGCCCATTACTGAACAGAAGATTGACTGGAAACTAATGTTCAAGAGACTGATGAAACGTTATGAACAGACAGAAGAATACACCAGCATGCTTCAGCAATGTATGCGTTGTAACTGTATCTTCTGGCAGGAGGATGGACATCCTTGCTGTCACTTTTCTTTGGATGAAACATTGAGGGATACCACCATTCTCTGTACTAAAGATCTGAGCCCGAAAGATCTCATTGCCATTATTACTGACTAGA
>TCONS_00041873	evm.TU.Chr3.7
ATGCCATTCATTGGTAAAGATTGGCGAAGCCCAGGAGGCCTGTGGGTGCGAACAAACTCTGGGTGGCAGAAAATATCTGCGATTCGGAAGAACCTTAATCGACATATCAAGAGAGTAGCATTGGAAAGAATCTCTGGAGCACAGGATTCAGATACAAACCTGAAAGATCAAGACAAAGCATCCAAACTATTGACAGCAAAGAATGTTTCCAAAACTGTGAAGTTTACTGAAAGGCCAAAGAGGCACTACCTTTTCTTGCCAACAAAATGTCTGACATCAAAGCAGAGAGGAAAGTACTTGACAGTTGGAGAAGTTCTCTGCAGTCTGGATTTTTGCACCGCTCTCAGTGATCCAAGACGTTTTCATTATGTTTGCAAGGTCATTGAGTTAATCATTGAAGAACATTTTTCTACCCTGTGTGGATCTGCCATGAAATACCTATTTTGTATTTTAGAAGAAGGGGTTAATATCGTTGAATTGTCACATCTGTTTATTCATCGGTTATCTACTCTCTTGAAGAGGACAAAGGACAAAATGCTCTCTGATAAGAACAAGCAAATTGGCTGTCAAGCACTCTATAATTGCAGACTTCACTTGCTTGGTCTATGGGAGAAACGGCTCCAAGAGATATCACTTGTTGAGAGGGAGGATGATGGGAAACCAACACTCCAGGACTTGCCTGTGAATTGTCAGAGGTTTTTGCTCCAGTGCTTCTCTGATCCAGCAGATGTGATCCATGTGGCAGAGACAAATAAACACTTTTACATACTTGGCAGTGATCCATTACTCTGGGAAAAGCTGTTCTTCTATCATTTCACAGAAGCACAACTCCAAGCAGTGCTCAGGGGGCCCATTACTGAACAGAAGATTGACTGGAAACTAATGTTCAAGAGACTGATGAAACGTTATGAACAGACAGAAGAATACACCAGCATGCTTCAGCAATGTATGCGTTGTAACTGTATCTTCTGGCAGGAGGATGGACATCCTTGCTGTCACTTTTCTTTGGATGAAACATTGAGGGATACCACCATTCTCTGTACTAAAGATCTGAGCCCGAAAGATCTCATTGCCATTATTACTGACTAGA
>TCONS_00041874	evm.TU.Chr3.7
ATGCCATTCATTGGTAAAGATTGGCGAAGCCCAGGAGGCCTGTGGGTGCGAACAAACTCTGGGTGGCAGAAAATATCTGCGATTCGGAAGAACCTTAATCGACATATCAAGAGAGTAGCATTGGAAAGAATCTCTGGAGCACAGGATTCAGATACAAACCTGAAAGATCAAGACAAAGCATCCAAACTATTGACAGCAAAGAATGTTTCCAAAACTGTGAAGTTTACTGAAAGGCCAAAGAGGCACTACCTTTTCTTGCCAACAAAATGTCTGACATCAAAGCAGAGAGGAAAGTACTTGACAGTTGGAGAAGTTCTCTGCAGTCTGGATTTTTGCACCGCTCTCAGTGATCCAAGACGTTTTCATTATGTTTGCAAGGTCATTGAGTTAATCATTGAAGAACATTTTTCTACCCTGTGTGGATCTGCCATGAAATACCTATTTTGTATTTTAGAAGAAGGGGTTAATATCGTTGAATTGTCACATCTGTTTATTCATCGGTTATCTACTCTCTTGAAGAGGACAAAGGACAAAATGCTCTCTGATAAGAACAAGCAAATTGGCTGTCAAGCACTCTATAATTGCAGACTTCACTTGCTTGGTCTATGGGAGAAACGGCTCCAAGAGATATCACTTGTTGAGAGGGAGGATGATGGGAAACCAACACTCCAGGACTTGCCTGTGAATTGTCAGAGGTTTTTGCTCCAGTGCTTCTCTGATCCAGCAGATGTGATCCATGTGGCAGAGACAAATAAACACTTTTACATACTTGGCAGTGATCCATTACTCTGGGAAAAGCTGTTCTTCTATCATTTCACAGAAGCACAACTCCAAGCAGTGCTCAGGGGGCCCATTACTGAACAGAAGATTGACTGGAAACTAATGTTCAAGAGACTGATGAAACGTTATGAACAGACAGAAGAATACACCAGCATGCTTCAGCAATGTATGCGTTGTAACTGTATCTTCTGGCAGGAGGATGGACATCCTTGCTGTCACTTTTCTTTGGATGAAACATTGAGGGATACCACCATTCTCTGTACTAAAGATCTGAGCCCGAAAGATCTCATTGCCATTATTACTGACTAGA
>TCONS_00041875	evm.TU.Chr3.7
ATGACTTCTGGTTTTATTATTAATTTTTGCTTCTGTATTCAGAGAGGAAAGTACTTGACAGTTGGAGAAGTTCTCTGCAGTCTGGATTTTTGCACCGCTCTCAGTGATCCAAGACGTTTTCATTATGTTTGCAAGGTCATTGAGTTAATCATTGAAGAACATTTTTCTACCCTGTGTGGATCTGCCATGAAATACCTATTTTGTATTTTAGAAGAAGGGGTTAATATCGTTGAATTGTCACATCTGTTTATTCATCGGTTATCTACTCTCTTGAAGAGGACAAAGGACAAAATGCTCTCTGATAAGAACAAGCAAATTGGCTGTCAAGCACTCTATAATTGCAGACTTCACTTGCTTGGTCTATGGGAGAAACGGCTCCAAGAGATATCACTTGTTGAGAGGGAGGATGATGGGAAACCAACACTCCAGGACTTGCCTGTGAATTGTCAGAGGTTTTTGCTCCAGTGCTTCTCTGATCCAGCAGATGTGATCCATGTGGCAGAGACAAATAAACACTTTTACATACTTGGCAGTGATCCATTACTCTGGGAAAAGCTGTTCTTCTATCATTTCACAGAAGCACAACTCCAAGCAGTGCTCAGGGGGCCCATTACTGAACAGAAGATTGACTGGAAACTAATGTTCAAGAGACTGATGAAACGTTATGAACAGACAGAAGAATACACCAGCATGCTTCAGCAATGTATGCGTTGTAACTGTATCTTCTGGCAGGAGGATGGACATCCTTGCTGTCACTTTTCTTTGGATGAAACATTGAGGGATACCACCATTCTCTGTACTAAAGATCTGAGCCCGAAAGATCTCATTGCCATTATTACTGACTAG
>TCONS_00041876	evm.TU.Chr3.7
MPFIGKDWRSPGGLWVRTNSGWQKISAIRKNLNRHIKRVALERISGAQDSDTNLKDQDKASKLLTAKNVSKTVKFTERPKRHYLFLPTKCLTSKQRGKYLTVGEVLCSLDFCTALSDPRRFHYVCKVIELIIEEHFSTLCGSAMKYLFCILEEGVNIVELSHLFIHRLSTLLKRTKDKMLSDKNKQIGCQALYNCRLHLLGLWEKRLQEISLVEREDDGKPTLQDLPVNCQRFLLQCFSDPADVIHVAETNKHFYILGSDPLLWEKLFFYHFTEAQLQAVLRGPITEQKIDWKLMFKRLMKRYEQTEEYTSMLQQCMRCNCIFWQEDGHPCCHFSLDETLRDTTILCTKDLSPKDLIAIITD
>TCONS_00041872	evm.TU.Chr3.7
MPFIGKDWRSPGGLWVRTNSGWQKISAIRKNLNRHIKRVALERISGAQDSDTNLKDQDKASKLLTAKNVSKTVKFTERPKRHYLFLPTKCLTSKQRGKYLTVGEVLCSLDFCTALSDPRRFHYVCKVIELIIEEHFSTLCGSAMKYLFCILEEGVNIVELSHLFIHRLSTLLKRTKDKMLSDKNKQIGCQALYNCRLHLLGLWEKRLQEISLVEREDDGKPTLQDLPVNCQRFLLQCFSDPADVIHVAETNKHFYILGSDPLLWEKLFFYHFTEAQLQAVLRGPITEQKIDWKLMFKRLMKRYEQTEEYTSMLQQCMRCNCIFWQEDGHPCCHFSLDETLRDTTILCTKDLSPKDLIAIITD
>TCONS_00041873	evm.TU.Chr3.7
MPFIGKDWRSPGGLWVRTNSGWQKISAIRKNLNRHIKRVALERISGAQDSDTNLKDQDKASKLLTAKNVSKTVKFTERPKRHYLFLPTKCLTSKQRGKYLTVGEVLCSLDFCTALSDPRRFHYVCKVIELIIEEHFSTLCGSAMKYLFCILEEGVNIVELSHLFIHRLSTLLKRTKDKMLSDKNKQIGCQALYNCRLHLLGLWEKRLQEISLVEREDDGKPTLQDLPVNCQRFLLQCFSDPADVIHVAETNKHFYILGSDPLLWEKLFFYHFTEAQLQAVLRGPITEQKIDWKLMFKRLMKRYEQTEEYTSMLQQCMRCNCIFWQEDGHPCCHFSLDETLRDTTILCTKDLSPKDLIAIITD
>TCONS_00041874	evm.TU.Chr3.7
MPFIGKDWRSPGGLWVRTNSGWQKISAIRKNLNRHIKRVALERISGAQDSDTNLKDQDKASKLLTAKNVSKTVKFTERPKRHYLFLPTKCLTSKQRGKYLTVGEVLCSLDFCTALSDPRRFHYVCKVIELIIEEHFSTLCGSAMKYLFCILEEGVNIVELSHLFIHRLSTLLKRTKDKMLSDKNKQIGCQALYNCRLHLLGLWEKRLQEISLVEREDDGKPTLQDLPVNCQRFLLQCFSDPADVIHVAETNKHFYILGSDPLLWEKLFFYHFTEAQLQAVLRGPITEQKIDWKLMFKRLMKRYEQTEEYTSMLQQCMRCNCIFWQEDGHPCCHFSLDETLRDTTILCTKDLSPKDLIAIITD
>TCONS_00041875	evm.TU.Chr3.7
MTSGFIINFCFCIQRGKYLTVGEVLCSLDFCTALSDPRRFHYVCKVIELIIEEHFSTLCGSAMKYLFCILEEGVNIVELSHLFIHRLSTLLKRTKDKMLSDKNKQIGCQALYNCRLHLLGLWEKRLQEISLVEREDDGKPTLQDLPVNCQRFLLQCFSDPADVIHVAETNKHFYILGSDPLLWEKLFFYHFTEAQLQAVLRGPITEQKIDWKLMFKRLMKRYEQTEEYTSMLQQCMRCNCIFWQEDGHPCCHFSLDETLRDTTILCTKDLSPKDLIAIITD*
