# Supplementary material for: Transcriptomic Analysis Reveals Molecular Mechanisms of Fleeing, Adhesion, and Thanatosis Patterns in Sea Cucumber Apostichopus japonicus
Source: Biology (Basel). 2026 Jun 22;15(12):975. doi: 10.3390/biology15120975 (PMC13295820; doi:10.3390/biology15120975)
Supplement: Supplementary file 1 [file biology-15-00975-s001.zip › Supplementary Materials S2/evm.TU.Chr3.723.txt]

>evm.model.Chr3.723_dup1	evm.TU.Chr3.723
ATGAAGACAGACTATTCTATGCCACATGTCATATTTGTCGTGACTGTACCAGGTTACTATTATTTTCATTTCTTTTTCTTTCCTGTTCTCTAGAAACAATCCCTGAATGGTGTCCAGCCAATGAGATATTTAGCGATGAGACCTGTGAGAGGACTTGTGACGACCCTGATACTTGCATCTCAGCTACCTCTCGCACAAAATCAGAGCAATGTGTTTGTGTCGGTGATTATCTGAGACAGCAAGAACAATGCATCCCTCTCAACCAATGCAACTGCTTCGTTGCTGACAAAGGAGGTGTACTAATGGTCAGTACGGTTCTTTCATTTTAAGTGCTTGCTCTTAATGATTTTTTTCCACATAATAAGAAGCAAATATTTTACTTACATTTAGTCAGGAAGCACAAGACTACTCCTTCAGATGTCATTCCCTTATAAACCTTACACAAAAATGCACGGATACTACTAACGATAGTTTTATGGTGAGAACCAATTGTTGGCCTAATGTATAGTCGCGATAGGCCGTTTTAATGCAACATTTGACAAAAATGCAACATGCTACCTTTTCATGGCAAACCCCGTGGACCCCTACATCGGAGTTGGCTTCAAAGACCACTTGTCAATAAAAACATTACATTTACAGATAATCGAGTGGCGTGCATCCTGGTTAGGGAGGGGCCGTTTACCCATTTTTTTTTTGGGGGGGGGGGTCTCCAGATCAGTCAAAACTGTCAGTCGAGGGAAATATTACGTTTAGTCGGGAATCACGAGGCCACTCCCTACAAGTGTGCATCCACTCATACGCCTGACACAAACATCCATAGATACTTTTTTTTCACAGTCTTGCGGTTAGAATTATTTGTAGGCCTAATATATAGTCGCAATAAGCCGTTGAATGCAATATTTGCAGCCACTTTTTATAAAGGCGGATCTCTTCGCTCCCTACATCGGAGTTGGCTTCAAACACTTTATAAAACTTTCATAAAGGTGATACCTATTCCTAGATCATTCGAGGGGATTTATCATTGGCCACCTACCGTTGAAATCCTGTACATTTCACTGTGACAACCGCAAATTCATAATTCATTTTAGTTGTAAATTTTCTTTTTGCTGTATATCTTAAATTAGGAGGGCCACTTTTACATCAATTCAAGATGCACACGGAAATCAACTTGTAGGAACAACCGGCTTGTAGATGAGAGTTACAAGTGTGGTAGTCACGCAACCTGTGCTGCGAAGAGTGGTGTCCGTAAATGTTACTGCAATACAAACTACCAAGGGGACGGAGTGACGTGCACAAGCCTCCCAAAAGATTGCCACGAGCTTTATGTTTCCGGTACACGCAGTGATGGTGTTTACACCATTTACCCTGATGGTTGGCCAAGCGGCATTCAGGTTTACTGTGAGATGGGAAGTAACGGAGGAGGATGGACGGTGAGTTACACAAGCCTCCCAAGGATTTAAATTCTTAACTTCCTAACAGTATACTTTACTTTACTCAAAATGATGCACTGCAGATCTCGTGGAGATGAACTTGACCATTTAAGGAAGAACCAAAATCAAGAAACAAAACACTATTGCAAATTATCTCACTTTCACAGTATCCATATCTTTGTTAACTATCTAACGGCGTTGAATGTTATGCTCTTGCGGATAACTAGATTATATAGCTGGATTCACTTTTTCTTATTTCATAGGTTTTCCAGCGACGATCGAGTGCCTACGTTGACTTTTATCGTGGTTGGTCGGACTACAAGAACGGTTTCGGTAATAAAAATCATGACCACTGGCTAGGTAATAAATATATCCACTCTATGACCAACCAGAAAACTTACCAGCTTCGTATTGATCTAAGGGACTCCGGCTCATCATCAAAATACGCCGTCTATTCGACTTTTAGGATTAATAACGAAGCAGACAAGTATCGACTATCAGTTGGATCACACAGGGGAAATACAGGTGAGTAATTGATGGTTCTAATCATTGACGCAAACATAAATCTGGACCGATTACGTGAATTAGGAGAGGCAACTAACAACTAATGTCCTGATCTCATAGCTACCGCATTCCTGGCTAAATGATATATAAGTTCAAGGTTCACAGCAATTTAAAATTCCAAACATTGCTATTTTCTTTCAAGCGTTTGAAGTACAGCTGGAACGCACGTAGGTTTCAGGACTGTATACAATGTGTACAGACATGAGAAGCAGACGATAAGATCCGCTTTTCATTGGCAACACAAGTCTCTTGGCCGTGTTTGCACGTAACAAGCACCTAACAATATATAAAACTATGGCAGTAGATATTATAATAGTAGCCAGTGTCCATGTATTTCTGACACAGAGAAAGTAAATCTCAACATCACTATCATCCCAACCTAAACGAGTATTCTGAAAATTATCGTAAATGTCTGTTGCCTTGCCGCTTGCTGTTGTCTACCAAGCTCGCATCATTTCAAACTTACAAAGGGGTTAATATCATATTAGTAGTACCTGGAAGCATGCCACGTGTGCCTTCTCGTTACTGTATAGTGTGACTTTAAGTGGTAAGTATTTTCGATGATTCTCATATGTGAAAACTTTGAGGCGCTATTGAAATTTAATCATGTTATGTGTAAAGTCATCTAAGGTTTATCATGCATAGAACATTGAAATAGAGGAATCAGAAATTATTTATTTGAAATATTCGTCTGTATAGATTCGATAAATTTTAATCAATCAATCAGTCTGTTCAAAGAAGTTATACGTACGAGACTAGAAGTACATGTCGATAAGAACTAAATAATAAAAAGACGATAATCAATATCATTCAAGATTTTCATAAGTGTAATACATCGAATTTTGGTTACTTTGTCGAAACCTAAAATATTAGCTACTACATTAATAGTAAATTCCGTTTATACAATGTCGGTTCTATTCATCATTTAAAAGTATTGATTTCATGGTTTGTGTATAGTGTAATTTCAATCTACGTTTATAGTCCAACGTATGAGCTCAGGTTGAAAGATACAAAACTTACACAGTGTTATAGATATAGGTTAAAGAATTGACCAATCGATGACTATAACACCCTGCATACCCTGTAAACAGTAGAACAGGGTGATATTATTCAACAAACAAGAAATTTATAACTACAGTTTTGACAGAGTAGGAAACTAATCAGTTGTGAACTTAGAAATAACAATCAAATAGTTAAATGAATGAATAGTAATGTAAATACTTGCGGATGAATAAATATAAATAAAGAGCGAGATTAGCGACCCTAGTAACCCAAACCTAGTATTTGGTTAAAGTGGTTTCCCCATCTGTATTTTACACCTGTTGTGGTGCTGTATTTCAAACGGAACAACAACAAAAATATATAAAAACTCCCTTGCAAAGACAAAATACCACCTTATGTATCGTAAATATTGAAAACAAAATACAAAACATTCGGGGAACTGACGTTTTCATGTTGGTAGGACAAAAACGCACTGCCCTCTATCTAGCATCCGATATTGGATTCGTTCAAAGTATATAAAATGACCGATTTATTTACTCTTTCTTGTTTCTTGCAGGTTATGATAGTTTGTCTGGTAGCAACAATAAACCGTTCAGTACAAAAGACCGGGACAACGATGGATGGAGCAGCTACGACTGTGCGGAGGGACACAGAGGAGCCTGGTGGTTCTACGATTACTATCACTGTAGACGTTATTATTCTGCTTCTTATTGTCGGTCCAACTGTCCCAGTTATTATCACCATTGCAAGACATTTCCCAATGGTGACATCGACTGTGCTCAGTGCGCATATACACACCTCAACGGAGACTACGACGGCTCTACTCCAGGAACGAACATGTTCTGGGAGAGTTATAATTTGAATGGTTACGGATGTAGCCTGAAATACACAGATATGAAAATAAAGCCGGTGTAGACAAAAAAACCATATCAAGAAAACACTGCCCTAAAAGCAGGGTTTACTAAAAAGATAAAAGAAAGACTGATCATTCCGCTCAAATCTTCGAGCGTCCTACCGTAGAAATAGCGACATACCAGAACGAAGAACAACATGTAACAAAAAAAAGAGAGCGATTCGACAAATAATTCATTATTAAGTGAATGAGATGATAGTATTAATTGAAATTGATGTAGCATTATGAATGCTGACCAGCATACTGTTGTTTGATAGTTTGCAATCTAATTATAGTGTGAGTCTCACAAAAGAATAAAAATTAAAGTTAACTTGTCACTGTTTTTTATATGTATTGTATCCCTCGTAGTCCATCTCTACCCCCTCCCCCCCCCAAGAAAAAAGTATTGGTATTATGGAAACTAAGATTTGCGTGAAAGTGGATACGTAACGATTCTTGGTTTCTTTGACAAACATACATCAGGACTAGGAGACTTCATTTTTTACCAATCGCTTCAGATTTAGCACGGTCGACAAGTCACCTGATGACAACGATTAAATTCATTATCAGGGTTGTCGTGGAACTACTCACAAAAAGAACCTAATCAAAGAGAAGAAAATACACACAATTTAGAAACCGCAAACAATCTACTACAATGCTTTAAACACTCAATCACGCCATACTTTTGGACTACACAATACAGTAACGGCAAACCACTCAATTAAATAACAACCAGAACCATAACATTTATTCTGTAACGAATATTCTGACTTGTGTCTGCTAGTAATGTTGTCAAGTTCATATACCCATAGAATGATAACAAGACATCAGGAGGTAAGATAACTAAAACTTGAAGCTCTTCTTTCAGGTTCTCACATATATTTACATTTTAAAGACATTGTGTTAATGGATTAGTTGATATACAAATGCCTATATTCACAGTATAACAACGGGTATCAATTATCCAAATCACTCGATATATTCAGTTACAAAAGGATACTTTTGTAAAGTAATATTAATCTTCTTCTATTTCACTTTATTTCTTTACCCATTACCCCACTCTCTCCCATAACGTCTTCACTTCACCCCCTACTTTCCCTATCTTGCGACAACATTGTGCTTAATAGTATTATCATTAACTAACAGCATCAGTATTATTCGATCTTCTGCTGCTTCTATTTTGTTTGGGGGGGGGGGGTATGGCCAATTTTACATATTAATGGCAAACAAATAAAAAATATGCTACTCAAAAACCAATACAAAGCTAATTAATTTCTCTCTTTGATCACATTTGGTTTGATAAAAAGGGAAAAAAATCGGGTCTCACTTCTTTGCAGCTTTTTTAGCCTCCTCAGCCACTCGTCTCTCTTCTGCATTCTTGGTTTGTTTTACAGCTTCTTGAGCTTTCCCTGCTACCTATTCTGCTTCCTTTGTTAGCTCTGCTGCCCTCTAATTTAGCCAAAATTAAATATAAATAGTTAAATATTGACGTAATAAATACAAAAGACGAGATAACATATTTACTTTAAATAGGAACCAAATTTGAATTTTTAAAATAGACTTTGATCTTATCAAACCCCGAATTTCTTCTTTAATTTCTGACAAGTCTGTTACATTAAAAAAAAATATTGAAATCTATTGTCAAACTTAATTTATTTTACTGATGCTATTTTGTTCGAAATATCTGTGAACTCTGCAATTTCCCCAAGGGTTTGAATTTTGTCGCATGAAACAATTAGTTTAATGTGGAGGTCAATTTCACCCATAGAAATTGGAAAATGTGTTCAATCACATTACAAAATCTGCTACATTATTCAAATGGAAGGTCTATAGTAGGATTCATAGTTCAAAAAAAAGTGTAAATTAAACATACAAAACGGCACTATTATAGTTTCTGTTCCTCGCCCGAACAGGGCCGCTCACATAGGATATCCTGTTCTATTTTCTCCCAACTATAGTAACCACAGAAATAACGAGGAATACTAGCAAATTTGCATGATTTATTCATTTTTTTCCTACAAAATGTCTACTTAACGTGCTCAAAACTTAAGCATTCCGCTTTTTATTTCAATGGTATCCTAAAACTTCAATTGGGTTACGTAATTTATCTATAAAATGTACACAGGTAGAGCTAGACGATATAACACTGCTATGGATTGCACCTTTATAGTTGAAAAGAGTATCATTTTATTTATATTTTTAATTTTTTATGTGCATGAGAGGCATCGACAAGGAAAATTTCGATGTATTAAATACTGTACTATTTCAGACCGGCTCACGGAATGTGCGTTAATTGCAAGGGCGTAGGAACCGGGGGGCTGGGGGGCGCCAGCCCCCCCCCCAGAGAAAAATATGGGGGCGGAAGTATCGTTCCGCCCCCCCCCCCCTCGCTCCGCAAGTCAGAAAACCCCTTTTTCATTTCCAAATGAAAAAAAAATCTCATTTGAAGCACCTAAGGCCAGGTGAAAATGCAAAATTCTTTACAAAATGGAGTGGGTGTTGAAGTGTGCTATATTGCACCAAATTGCATCTGAGGCCACCTGGAAATGCAAAAAAAATCCAAAGGGGAGGGGGACACCCCCTCCCCTTAGACCCTTCCCCCAGGCCGGCCATCAGTCTTCAGCCCCCCCCCCGCCCCACTCAAAAGTACCTTCCTACGCCACTGGTTAATTGCATAACTACGAAAGACATTCAATTGTCAGAGAGACAAACTTGTTCTGACGTCCGTACATGGAGGGGCTTAAGGGGCGGGCTACGGGGAGTACCGCCACTCGCCTTTCGATAAGAGATCTTAAAAGCAAAATGATACTATCATTACCATTATTTGAACTACATTAAGGTGCTTTATAAAATGCTGACTTTTGCAAAAAAACTATGGGAACGCGGCAGGTACTTGTTGCCGTGGTCCCAATTGCTACTGCCTTGTATATATTAACGATATAAACCTTTATAAAAAATAGCCATACTCGTAGGTAGGTATACACATTTATCTCCTTTCTAAGTAATCTTATATTAAAGATGACAATCCAGTGTCACATGACTCACGAAACTTTGACAACAGGTATCAATTATTGACTCAAAGTTAACTTGTTGAGGTGCATATCTTTCTATGCTAAGTAGGCCTATAGCGAAAGAGGGAAACCTTCTGAGTAGCAGATGTCACCGTGCTGTAAAATCAAGTAGCCTATCCGATATCATATATCAAAACTATTTATTCTTTTGCCAAATTTCTATGCCGTCCCAGTGTCTTCCCTAAAATCCTGTGGCTTATGGGGGGGGCACATTCCCTCTACCCCTGGCTACGCCACTGTCAGGGAAATAATACTTATTGTAGGCACGCTGACACTCATTTAATTACTCATTCAAAAACATTACTGGCAGTTAACTGCGGGCAAGGGTTGAATGAACCTCTTGAACCGCCTATAGAACGTATAAAAGATAAACAGTAAATATTATAGTTCATAAAAATTCCTTGTCCAATGAAACAGCTGACATTGTTATACAATCAGATGTGGGATTACTCTATTTCCCAAACAGGATGTACCATAGTACACTAATTAAGGAAGTATTGTTCATATCTATATATCGTCAGTGCTTAACTACCAGTATTTTCTGAAGGATTGAGATATCGATACCAAGATTGATTCTACACTTCCATTCAGAAGTTTGAAGAGGACTTTACTGTGATACTACAGTTTTCCAGTCGTTATTGCGGAGAAGGTGAAGAATTTCTGTCACTGTTGAGGAAGTTCGTTACGCCAGGAGTTAGTGGCTATAAAGCTGATTTTGGACTGACTCTGGTAATATTTAGTCGGCGAGAAGTTCGACTTGTGCTTCACTCTATTGTGGCTGGAAGTCCGTCTTCTATTTTGGAGCATCGCCGGAAAGAAGGTGACTGCTGTTTCTGGGATCGCGAGAAACTTCGTCGAGGACCAGTGAATTTCGCGGTACAACGGACCGAGAATCGTCGTCATCAAGGTCGTGGCCGCTGAGGGATATTGCCGTTGGAAGAGACCAGCGTGTTTTAAAGTAAATCCTATCTTGTTAAGTTTGTGAGTAATTTTCTATATATTTGTAATTACCACTTGTTGTTGTTGGTTCGAAATCCATTGTTCAATATAGTTTACGTTCTCATTCAAATTTTCTAGACTCGTCAATTTGTCTGTGTTCCTTACGGAAACGAACCCAGGCTTGTGTCTCGTAAAAAATTAATTATCGAGACCTCTCGCATTCCAACGTAACAGTGTGGGAGTGAACCCATATGAATTTGATGGGAGTTAACCCCAAGGATTTAAGTGGGAGAATGAACCCCTAAGAGGGTGGGGAGAGTTTGAACCCAAAGGAGTTGTGTGGAGGTAGTGTGACAACTGCTTGGACCTTCCCCTAGATATTGTGTTATGGTATCACGTGTTCCTTTATTTTACGTAATTAACTTCCGCTGCCATGAACATGCGAATTCTTGAAATGGCCCTGGTCCAAACATAACATCAATTTAAGGATATGTGTACCAAATGCTAGCAAGCGATCAAGAATTATGTTCAGTTGGTCAAGATAACATAACATAAATGTATGATGCACTTTAGATAATACACATGCTTAGTTGACTTTTGCACCGACGCCTGTCACTATTAACCAGGCCAACTTGAGTGGCACTGTACACATTTGGCAGATGTAGTCAAGAGTGTTTATAGAAACATTTGAAAAAAATATTTTTTTCGTGGAAGTGATATACTTTTAATACAAAACAAGATTAATAAACAAAATTACTTCAACGTAACTTTAATTATTTTTATCATATGCACGTTATTATTTTTATTTCACCAATTTATATAGCGCTCTTTCATGCTTAAGATTGTTCAACAGCGCTTTACAATGACAACAAAATGACAAAACCCTTAAAATAAGAATATGAAGAATAAATGTGACACAGCTTAAATATTAATATAAAATATACATGTGTATATATATATATATATATATATATATATATATATAAAGAGGAGTGTGAGAGAGTACAAGAGGAGGTGGATATCGGAGAAAGCAGAAATCGGAGAAAGCAGAAAGAGCACAGAATGCAGCGGAGAACGGAAGGCAGAAAGAACTGTACAGCATAGTGTGAAACAGCTGACAAGACAAAACACCAGACAAGCAGCAGCAGTGAAGAACAAGAATGGAGAGCTGCTAAAGAATAAAGTGGCCAGGTTAGGGAGTTGGAAAGAAAATTTCCAGGAAGTGCTCAACAGAGATGCACCAGAGGAACCACCACAAGGAGAAGAGGAAGAGACAGAAGAGCTTGACATCTCAGTGGAAGCACCAACTATCCAAGAAATAAAAACTGCACTGAAGGCCCTCAGAGACGGAAAAACCCCTGGAGCAGACCAAATTTCAGCAGAAATGCTCAAAGCAGACATTGAGCACACCAGCCTAGAACTAAAGCGGATTTCTGACCGCATTTGGGAGAAAGAGACGGTTCCTACACAATGGACAAAAGGACTCATATGCAAAATTCCGAAAAAAAGTAACCTTCAAGGGTGTAACAATTGGCGAGGAGTTACTTTACTGCCTATGGCCAGCAAGATCCATATCACCAGGATACAGACAGGTGTTGATTCATCACTTAGGAAGGAACAAGCCGGCTTTAGGTCTGGAAGGGGAACTGTCAACCAGATATTCATTCTCAGGAATATTCTGGAGCAAGTTAACGAATGGAATGCTATACTGTTCATCCACTTCGTCGACTTTGGAAAAGCCTTCGATTCCATACATCGAGACAGCCTTTGGAACATCATGCTGCAGTATGAAATCCCCCAGAAATTGATCCAGATGGTCAAGACTCTTTATGAGGACTTCCAGTGCTCTGTCATTGATGAAAATGAAACAACAGACTGGTTCCCAGTGATGACGGGAGTGAAACAGGGCTGCTGCATGTCAGGTTTACTCTTCCTATTGGTAATTGACTGGGTCATGAGGAAAACTGTAGAGGGTGACAGGACCGGAATCCGAGGGAACTTTGCTGGAGGACCTCGACTTCGCAGATGACCTCGCCCTTCTATTCTCAACAATGAATCACCTTCAGCACAAGACAACCAAACTGGAAGACAATGCAGCCAAAGTTGGACTTCAACTGAATAGCAAGAAATGCAAAGTCGAAATAAATAAGATCCAAAAGATAACTGACACGGCTATGCATATATTCGATTGTATATCCCTTCCTCTATTTAGTAATGTTTAATGGTCTCTTCATTGCGGTACTGTAAATATTGTGATTCCCCCCCCCCCCCCTCTATTTTCAATTCTATGGCAACATGACCTATTTCTTAATCTTCGGTTGTTTGTTCTATTGTGGAGTTAAACCAAACCACACACCGCTGTGGTCTCGATGTAAGGGGACTGGGCTTAAGGTGGACTTTTCTTACAAAGTAAAGACTTGCTGTTTATGCATCTGTTGATGGCAGACTTGTTCTTGCAGATCGTAGAAACTGCAACCATGTACCTAAGCTGTAGGCCAACATTGAAGAAGTAACCTATATATCAGTTATCTAAATATCTAGGAAAATTATTGATTGCTGCCGTTGGTTTCAATGAAAAAAGTTTTCCATAGAGATTTTCAAATTGAGTCAATAGTCAGTTGTAGAGATAATTGGAGACAATTTAAACCAATTAAGCAAATGATCCGATTGTTCTATAGACACTGGGCATTGATCTGTTCATGGAAGTCATAAATTAATAACGTCATCTAACTGACTAATTACATTGAGTAATGATTGCTACACTATTGATAATTACATTATTAAAATAAAATGAGTAACGAATGTAATTTGATGGTCAATGTCACAAATCTCTATCATTTCATTAATGGTTTTCACCCCCCCCCCCCCGAAACCATCCCCTCACCGCTAGAACACTTTAGGTCTGTAACTGTTACATAACATTATCATGTTTAATCGCTTGTTCGTAACTTGCATAATTAAATTATTAGCCCAGCTTTCTTGTTATCATTTTATGACTTTACCAAGAACCTTAAACAGAACTTAACCGAAGTTCATCAATAACAATTACAAGACTGTATTATCTCATACATTAGTTCAATTCCTCAGATGCAAGATTAAACGTTAGAAGCTTCTAACCTCAAATGACATCATGTTTAAAATACATTAGCAATTTCTGAATGGCATATGAAGGTACTATTTACATGATATTAAAAACACAAAACATGTTTTTCTTCGAGTTATTAGGGTTTTGAAAACATTTTTTATTGTTGAAATTCTGCCTAAATTCATCCATTACGGAAAAGAAAGACATAATCCACTTGATCCCATAACCCATGATTGAAGGAGAACACACATTATTTTGCCTTTATCTGCTCTAAGCTTCCAAATATTTGTCAGCCTCCCCAAAACCAGTATTGTAACCTTGGTATATTAATCTTCATAATAGCCGGTCTAATCTCTAAGTAGGCCTAATGCCGTTTTAGTTTTCGTGATATTTGATTACTTTTTTTCATGAAGATGGAAATCTTTGTTACCAGCTTCATTAACTATGGAATATTTACCGTAGCAATAATTAACCGCCTTTATCATTGTAATTAATCCTTGCTCTGGACGATAAAACTCGGTTAAAAAAGAAATGTTTGCCAAATGTATTCTTAACATCGCCTGAGTTTCTGAAAGAATGATAATAAACCCCATTTTGTTAAGCAATCCAAAGACTTGATTTTTGACAAATTGAGTGACATTTAATTAAAACTATGCATACATAATTTGTTGATAGACCCTCTAAGCTCGGAGTATCAAACTAATTATAATGCAGTTATTAGTTATCGCGATGTTTGATTAGTTTTATATTACTATCGTAAATTTGTGTTACCAGCTTCATATACCATGTAATTTTAACTGTAGCAATCATTAACCACATCAATACTTTTGTATCCTTTATTCTGGACGATACAACTTGGTTTGAAATAGAAATGTTACTATGCACATGGACGTTGCATTCAACTCAAAGGGGTTACTTTAACCTAAAGTAAAATGTAAAAATTATTTTCAGGGGTGTAAACTTACATATTTTGGAGCTCTTACATCTTAAAACGACTCCACTGAACTTATTGGAAAATAAAATACTTATCGGTCCCAACGAAATAAAAACAAAATCGCGGCGCGAGTAGACCAAATGTAATTGAAAATGAAGTTGTCTCATTAGGAAACTTCGAGGGCGGTTCCCTTAGTTGGGGACGTCTCTGGAGTAGGGTGGCTCTCTGGGTAGCTCGCTACTCGGGGGAAAAATAACCCCTTGGGGCATCTCGGTCTCTAGAAGGGGCTGTTCATCACTGGTGTTGGGTCGTCGCAGGGCTTCACGTAAGGTGCCAAACAAGGACGTAGAATTGAAAAGAGGATTTATAGTTCCATCACAACTGAAAATTAGCACAACAAATAGTATGGTTGCCAGATATTAGAACAGGATGAAATGTAGGTCTGCCTCCATGGCTACAACTTCGGGTGATAAACTTTTATTGAATATAAAATCTCCATGTAAAACAGTTTCAGGTGTTTACTAAAATAAAATATCCATTTAAAGAACTAGCTCCAGGTATTCACAAAACATCTATAAAAACGCTTCAAGTGTCCACTTAACTTTAAATTAATTTTATACTAGTCCTCTATTCTAATACTGGTGAAGTTAGTCTTAGAAAATAATTATGATCTCGTGCCCAACCATCTCAAACTTAATCCTTCCTCTCTTCTACTCTATCTATAAGCAACTCAGCTTCAGTAACTATTCTTAACTTTGTCCCCCTACCATCATACCCTATTTAATCCATCCCATAATTCCTAAAATACATCCCATAATAATAAGAATACATCCCATAATAATAAGAATACATTCTATAATAATTGTTCAAGGCAACTCACACATGACCACCTTAAACCAATCAAACACAAAGGTTGGTTCATTGAATATTCATAATTTAGCCTTTGTCTCAACTTCCCCCTCCAACCCTATGCCCTTCACTCCCTGGTATCTGGGGTCCAGTGACCTACCAGCTGTCAATTAATTCTTAATAAATAAATTACCAGACACATTACTTAACATATAAATGGGTTTCGGTGTCCATAGGCACATTTTAAACTAAACATCTATCACCAAAAATATTCCTACTTAACCAAAAATAGCTATTAAACTGTCTATTTCACCCACAGTGCTAAAAAGAGATAGACTCTTTGGGAGCCAGCACATGTATTCCTAGAAAAATGGACAAAATAAAAAAAAATACTTAGTTTAAGAAAAAAACAGGTCACACCAAGTACTAGTTTTGAGGCAAACCTGAGAGAGGGAACAAGGGGGTGCCCCCACCCCTCTTGAGAAATTTAGGTTTCTAGTTGTGTATTTGAAAATTTGCTCTAGTTCTGGGAAATGTGGAAGGAGACATAATCTGCCCCTCTCCCAACCCTCATAGTCCCACCAGTGGGTTTGTTTGTATTTTAACCATACAAAGCTGGTAATGAGCTTTAACAACACCAGTTCCTATTCTTTATTTACAAAAGGGGGGGGGGCACTGTCTCATTTAAGTGTTAATGTATGTGTTGTTGAAAAATTATGAAATGTTTACCAATTGTACACATATACTGTCACATAGTTGTAACAAGCTAACTGTACATTAAGAGATCTTTTTGTACTGGCATTGCCCCTTCCAGAGTATAGTGAGCAGAATTTGACCACAAAATGTCTGCCGTGTCAAGTATTTTATACCCGATATTGAGCCTCTCAACTCAGACAGACCAGGTCCCTGAGAGTAGTGGTTTCATGTTTAGGTAATTTTGGTTATTTGTAGGAAGTTAGATTTCTAAATGCCAAAAGTACGTGCAAAACTTTAGAGAGGATGTCAAAAGATTAAAAAAAAACAACAATTTGATCAGCATATACCTGAAGTGGATTCAAACTCATGAAATATGTAACTCTGCTTTTCTGCCTGCTGAATCGTTGCTAGCAAAATTTGAAGATGCGTCAATTACGAAGGTGCGTCAATTATGATGCATTTACTAATTTACACATTGATCGCTTTGCCAATTGTCATACAAAATTTCTATCATAGGATTAGCCATTTTTCTATATCAAATCACATTAAGTGCTCAAAAGTTTGATATTCTTCTTGGAAAGTGAGTGGCTTAATGTTATCTGTTGGTGGACTTGAACCACCTGCTGAATAAATTCTGCATCACCTGAACAGATTTTTATCATGGCCAAACAAATTCCAGAGATGAAATCATTTGATTAGCCGAAAGTTCACTGGCACCTTGCATATTGAATAACCTACAACGAGACTTCTAATCATTGGGTCTCTTAACCAACCTTTTGACTGAACTCTTCTGTGCAACTTCCATTCCTAATCCAGCAAAACGAATATGCACCGTGTGATATGGTTGTTTCTAATGTAAGTACAGGGGCGAAAATCCTTCCTATTTCAAGGGAAATGTAGATTCAATTCGAGAACGACCAGACTGGCGCAATTTGTGTCGACTCTGTGATTATTAAATATTTTATTTCTTTTTGTTTTCACATGCAATGATTGATTTAATACGGGATCCAATTTCACCCACAGAAATTGCCAAATGTGTTTCCATCTTTATTTGTCACAATTTGTTATGGCATTCAAAGCCAAGGAATACGAAGATTCATATATTGAAGAGTGAGTAAACCAGGCACAACATCCAATATTTAGTTTCTCTTTCGCGCAACGTCAATGGGATATCCTGTTCTTTTTTCGTGCAACAATAGTCACCCCGGCAGTACGCGGAATACTTCGAAGGTTTGACGTATTGTATCAAGAGTTATTTTAAAACTGCAATTATATTATCCCACAGATTTCTATTGATTATGCTCGTTTTATTTTAAAAGTTTCATTTGTTACCTCCAACGTATCCGAAAAGTTCAACTGGTTTACATAACAATGTTTTTTTTCTAAAATAATAAAAGAGTAAGCTAAAAGATTAAGTACTGCCGTGGAATGCATCGCTATAGTAGAAAAGAGTATCAATTTTATTTTGTTTATTTAATATGTCTGGAATAACTGGCATTGGCAAAACAAGTTTCAATTAATTCATACTGTACTATGTCTGACGGTTCACAGAGTGTGCGTGAACTACCGATAACTACTAATGTTGACTTAACGCCTGTACCGATATGCAATTGCATTAAAATGTACAGTCTGTACACCCTGTTACGAAATTCAATTCAAATTTTAGGTGGACGCCCGTACTAGGAAGGGATCTTAAGAGAGGGTGGGGCTTAAGGGGTGGAGTGTATTCTCACCTTTCTGAACATTGTGTCTCGGTAAGGGTGTTTAGAAGCATGATGCTATCATTTTCATTATATATTAAATACATTTGCGTTCGGGTGTTATAAAAATTTGTTTACCACTTGCTAGAAACTTTCGGGGTAGGGGGTGTGGTCAGGTTCGTGTTCCCATGGTCCCTGTGTCTACGGCCTTGTATATATTGAATACATAAAACATTTAAAATACATAATAGGGCATGGGGGTAGGTATACGCATTTATCTCCTTTCTCAATGGAGATGTGTTTTTATTAAAGACGACAATCCAGTGCCGTGCAACTCACGGAACTTTGTCTAGAAATGATTATAACTGACTAGAAGTGAACTTGTTCATAGAAACCTATTTCTGTGCTTAGTGGGCATATAGCTAAAGAGAGAATCCTCCTGAGAAGCAGTCTTAACGTTGTGCTGTAACATAAAGTAACCGGACCAGTATCATTTATGATAGCTATTGGTTAATTTTCCTTGCCGTCCCAGTTTACGTCCATGAAAATGTTTTGTGTGTGGGAGGGACAGCTTTTCCTCTACCTCTGGCTACTCCACTGTCAGCTAAATAATAGAATGACGTAGGCATGCTGGTACTAAAATATTTATTCATGCAAAATCATGACTGGCAGTTGTCTCCGTTGTCTGAAACTATTCGTAACCAACCCTCCGGAACCTGAGAAATGGGGCTACTTTTAAACGAACCACTTATAGCTACGCCTATACAGTAGCTCTACGCCTCCAAATAAGCTCTAGCTACGCCTCTGCTGGTTAACAGATATAAATTGCATTTAACAATTTGTATCAAATAAAAATCTAATATCAACCTACCTTTTCGTAGGTCAAAACATGCTCGTTTGATTAAATATCTTATATAAATGAAAAATATTTTCCTTATAATTTACAGTCAGTATTGATGTAATTGTTACATTCAGTAAAACAAATTCGTCAAAGCCCAGTGAAACAGCTGACATGTTTATTCAATCAGATGTGAGGATACTCGATTCCGCAAACAGGGTGTGACGTAGGCATCATAAAACAAGGAAGTATTGTTCATATAGCATACCGCTGACCAACTTCGAATGTTCCAAACTGTGTTAATTAGATATTTGTACATACATATTGATAGTGTAAAATAGATCATACCGTACATTTCGCGGTATATAGGATGTATTGCACTAGTTCATGCATGTTATAAAGTGCTGATTAGTAGTATCACTTCCTGTCCTTTCGATACTGCTTTAATTTGCCTTCCAATCCAAAAGCGAAGTAACTTAGCTAAAATAATCACTCATAAGTGTTTCTTAAAATATTGGCAATAGCAGCTTAACCAGAAAAAGTAAATCAACATACCTACTAACTTCATCGGCTTACTAGCATTGACGTTGTTTGACACACAACCAGGGGCGGCGATCTGTTTCAAATATTGGGGGGGGGGGGGGACATTTGCTTGGTTGCAGGCGCGTAGCAACTTTCATCCCCAAAATTGTTCGCGCGCTTCGTGATATTTAATATATTACTATATAAGTTTTTCCCAATAGTTTTTTTTTTTTTTAATCCATAACCTTTTTCAAGATCGTCACCAGTCACACATCATGTTCGATCTCATCGCATCTCCTGTGGATCATTGCTTTTGTAGGTAATACTACATAACGGCCCACAATACCCGTCAGCCCGAGGTTTTAAGCCCATTATTTGTTCAGAATTTGAATAATAAATTCACTTAAAAAAATGCACAAACTATCATGTATGGACAACCAATATAGAAAAACAACCTTCAACCCCTAACAGACCGGTCAAAATTGTACGAGTAGAGGGTAGTATGATGAAGAATGTCGGTCAGGGAATTTTCGAAAATTCATACACAGTTAATTTATTGGTATACAAAAATTAGAACCTCTTATAGTGGCTACTATAAAACTTCGATATCATAGAAAAATATGCTTGAGGGGGGGGGGGGGCGGTCTCCCCCTTCGCCCCCCTGGCTACGTGCCTGCGGTTAGAAATCTTGTAGGAAACAGGTCAAATGGAAAAACATTGAACCCATATCTATGTCGATCATATATATGATTGTACGTACTTACACTCTTACATAAGGGATGTACAGACATTATGATAATAATCATGAGTGACAACATGCTATACGGTCACAGGTCACAGAAACGACCACGAAGAGTCATTTACCTCATGCAGAATGTGTTGGATGAAGTTTTAGCCACCGCCAAATATGATTTGGATAAATAATCTCATTATTTTCTAATTATAGCCACACAAAAAGACTATGCCACCAACTATTGGGGGATATTAGATACTATAATATTGGGGGACATGTCCCCCCGTCCCCCCCCCCCCCATGATCGCCGCCCGTGCACACATTCACATAACCTTTAACATAAACCACACTAAATGTATTGTGGATTCAAAGTGATCATTGTAATTAATATTCGTTTAATAAACAAATACATTTACATGTATTGAATTGCAATACAGTTGCTGTCGTTGGAACTAGAGGCACGATAGTCAATAAGTATACAGTAGGTGGTATGCTGTATTTATCGGAAAAAGGACAATTTAACATAATGCAACTGAAGCTTACTGCACTATTGACTGAAAGTTCAAGATATATATAGCTGTAAATAATATTAAGTTGGATTGAGCATGTCGAATAGTCTTCTTTACACACAAACCAATGATACTATAGATGTGCAGTACATTTGTATAAGCTGTTCACCAAATCATATTTCAAATAAAATGATGGCATTAATGGACATCCATACTACTACGGTCATTTCAATAGGGTGTTGGTAACCCCTAAATGGAGACCATGTGTCATTTGCTATCTTGCACTTCATCGAATATATTTTTGCATGTCATTTATACAAACTCGAAATCATGGAGAATTGTTTCAAAGTTTGTTTGACTGTTTTGACGATGTGGAACTCGTTTGGAACAGAAATGGTAAGTCTTTCTATTGTTTAATATATTTTATATTTTACTCCATTGAAATATTTTCTGTTTCGAAAAAAATAACATAAGTTGCATCAATGTGTTGTTGAGCTAACTCTGTTAATATTAAATTATGTGACAAAGTGAAGAGTTAGCGTCTTCGAAATAATAGGAAAATATCGATAAAAAATCAAGATAAATTACAGTTAGAAGGCCTTCAATTAGAAATATTCAGAATTTTTAACTTCGCGAAAAGACAGCACTTTTTCGATCAAAATAACGAAACGTCTTTTAATTTAACCGCATATATTGGAATAAAAACAAAAGATTAGCTCTAATCGGTTCTTCTTTGCTTATATACAGTATTCTTTAAAATTTGCTCACATGTAAAATACTTAGAAGAAAAGCTCATTCATACATCTCAAACGTGTTTTCGTTACACACCAATTTTTCAAAGTCAATCAAGTTTCGTGATAAGGCCAGGAAAAAGTAATCCTTTTTTCAAACTTATGAGTATATCGTTCCCAACATATCCTTTACAGCACATCTGTTCACAAGGTTTCCCTCCAATGGCCAACCCTACCTTTCACAGATCCATACCATCACGTTACAACGTTCAATTCATATTAACAATTAGTGAGCTTAAATTCAAATGTAAATCATTCTAGCTCATAAATGTATACTCCATAATATTGGCTACGAGTACGATAACTAAAAACAAGAAATTCATTTATTTCAGCGATAACTAAAACACTATACAATAACTTTAAAGAAAAAAGTTCTTCTTGTTAAAAATCCAATCATGAGATTCCCTTTTGAAACAGAGCGATATTCGATAAGCTTTGTATAGTTAAATGTTTTCAATGTTTTCTTTATATTTGTTATAATGCCTTGCTTTTATTTTTCGATATAAACTACATACGAATAATTTGGTTTTCATCTGCGTAAAGGCAACTTCCTTTGTCAGCTCTATTATTTTGATATGATTTCCGAACAGACATTTTATTGCTCGTCTTTGTCCAAGTTATCCTGATGAATACATTAACGCAACATATGCGTTAACTACTCAAATACAAAACAATTTCTATGTGATAATCCAATCACAAAGTTGCTTAATTGGGTAACTACAGTGAACAAAACTATAATGACAAGGTACATCCTTTAAATTAGAAATCTATAACTTTAAACTGTTGTTCGGGTTTAATCAAATTAGAAGAAATGCTCAGTTGTACGTTTGATTATATTGTTTGAACTATCATCCAAACACGAAAGTTTCAGATATAAATTTCTAAAGAGCACCTAAATATTTACTTCCTTTACATGCTCATAGAGATCTCTTTAATAGATATCGTTATATGTGTGCCAAAGTTTGAGAAAACAGTCTTCAACAAAAAAAAAAAAGGTACTCTGAATGTATTTTGAAAATATCATATTATTCAAGGAAACAAAGTTGAATAACAATAAATCCAACTTGTGTACACGTCAATCTAATTTAAAACTAATTTATGGAAACTGAAATTAATGCTAAAAATAGAAAACTTAGGTTACACGGATTTATCGCAGAACGAATTATCAAAGATAAAATACTTCCACAAAGCCAGAAAAAAAAATAACAACTGTTATTTTTCAGGCAGTACGTTCTGGTTTCAAATTGCTTACATTAAAGCATGGTATGATACGCGATCATGAAAATGTCTCCGGCGGTTTAAGTGGCTAGCTTCTAATTTTTCTCTCTTTTTGTGTTTCTCATTTCCTTCAGTTACGCTATATATTGTCAGAGATTCCAAAGAAATATAATCCCAATATTCCGTTATTCTAAATATGACGGATATTAGAGCAGAACAAATGTAAGACATGTTCCTTTATTTTATTTGAAATGATAAAGTTTGTAAAGAAAAACTCTGTCGATTTTTTTTTAAAGTGACAGTTAAACGAGGCTGATTTCGTTAATGATTATGTCGAGAAGTAATATAACTTGACCAAAGGAAACTCCTTGATACCGACTCATACCTAATGTCGTATCACAATGCCAAGATAAGAGGGAAATTAAAAGGAAAAAAAAGATTATGATTCCGAATGGGAAACTTAATTGAGATATATTTAGATATCGTTAACTAACTAAAACAGTAACAGAAAATGTGCACATCCCTTAATATGCTCATATGGCATTCAATACATACATTTAAGAAACGATAAAATAGCTTTTCGTTTAACGTACTTCTTTGTGTAGTCTTTGTGTAATCAATCCAGACTAAAAATAAGAAAACTCAAAAGCTGCATAAATGCCTTATTAAATAAAAGACAAATGCACGAATGCACGAAGGAATTGTATTTTTTTTCTTCCATTTATTCAGTTTTTTTGACATTATACCTCCAAATTTAGGCTGCATTCTAGACAAAGTGCGACAGCCAAATCTAAAATTTCACCCGATCATACGAATAACACTAAAGGCCAATATTACTAGCGGAATAACTCAGTGCAGATGCAGAGAACGTTTCTATAACTTTTTAAAAATAAACTGATTCTTATTCTAGTTGATTGTCCTTTAAATATTTATACTTTTCAATTTATAGCTTTGTTGTTTTTTGTTTGTCTTTCTTTATTTACTTAGACATAATCTATAACAGTAAAAAAAAAACAGAGAACAAGTAATACAACATAATTGGAGTGAGAAAATTATCACCAAATTTAAATTACATTTCATTTTTATTAAAAAAAAAACCTTTTGACACAATCCAGTTCACCAACATTCTAATGACAATCCAAAGTGATGTTTTCTGTCAAATATTGAAATATTTAAGGCTAGTTAACCATGTAAAGAACTAAATATCTAATTCATATATTAACTAAAACTGTGCGAAATAGTGTACTATGTGTTAACGTATAACCTGGAAATAGACTACTACGAGAAAGACAGATATTCATTCAGATCCTTTAAGTTATTTTTTAATTCTCTAAACACAAAAACCGTAGTTTATTTTGATTTCCACACAAGGTGTTCCATAAAGTCGTGGCGATCATGTAAACGTTCTTGTAACGTTTATTAGTCTCAATTTGAATACAGTAATTAAATGTAAAACCAACGCGAATATATTCTCATGTATGTTGTCTTTCAAACTTGATAACAAGGCTACTTAACCTAGGACCACTGAAAATGTACTCCATCTACAACATGTATGCGATGGGAGTAGTCACCGATCCCCACCCATATACTCTCCTTCTTCGCTGCCCTCAATCACTCCCTCCTACCCGACGCACACCCTCCCTTCGTGATAGGGCTGTTTGGTGTAGTATAAAACTTAACATTTCTTATATCGTTTACAGTAACATATAATATAATTCAGTATACAAAGGAAACCCTCCCTGTACTTAACAAACATCGATGATAGACTTTTACAAATTAAACAACATAAAATACATGACGCTGTATTTAAAGGTCTCTTTTCTAACACGTTGCAAAAACCTAGAAAGTATTATCATAACATCTATCACTACTCAATGTATGGTAATAATTCGCTTTATATGTTGAAGGATATCGAGTTAAATTCCTCCATTATATTCAAGGGAACAATCGGCATGTGATACTCAGCATACGGTGACAATAAACACAATGTTTTATACAGATACAACAAAAACGTCGCACACCGTCTGTGCTTCCTGAATAACATTCTCGACGACAAAAAAGACTTCGGCTATATCCCAAACATATCGCCTTGAACGCTTCAATCTGTTGACAACGGCAAAGTATAAAATGTAGATTATAATTTTTTCATGACTTTAGGTAAGTGTGATACCATTTTCTGTATCCAAGGAAAATATTCTTCTAAAAGGATACTAAATCGTGCCAAAAAGTCATTCCTGACATGTTCGACATGTAAAAACTATCACCCATGTGCATTCACAGTTTTGAAGCATTTTTTTAAAATTTGATGGAGAGAAAAACATCAGAGAACTGCTAAAATTGCAGGAATGATCTAAACTTTGTTTCTGGTTATTCAGAGAATTGTCTATTTCACTACTGGAAATGCTATACAATATGTGTTTGTCTTGAAAGACAACATTGTCATTAAATAAACTTTTAACTGTCATATGCTCGGCTGTTCTAACATGTTTATATCATAATTATTCGGCATTAACAAACAAGAAAAAAATGTGTGTAAGCTGCTTCCGATCCTTCATACTTTTACAAATTTAAAGCCGAGTATTGGTTCAATCCTTTTCCCCTATGGCAGAACAATATCACACTAGGGAATTTTGGTCATGAATGACTTGGTCTGAAAGAAAAGAGATTAAATTCCTTCATTCTTCCTTAACTTCTTCTTTTTATATTGTCCTTTCTGTTGACATTCTTTATCTCTTGCAATTTGTATCATCATCATGATCATCATGTTATAACAGATACAATTAAATTGCTAAAAGTCTATTCTTCTTACTGCACCACGTAGATTTGTTGAGGTAGCGTTACTAAGGTTGTCTTACATTTGCTGTGCCATAACGTACTTCTACCATTTTGCATTGAAGATATAAGTTTGAATGGCGGTGAACCAAAATTGTACACGAATAATTTTTGTCGTCATGTGAGGACTCAAATCAGGGGCTTCTGTAAAGATTTAAGTTATAATGAAATGTGGGCCACAATCATATGCCATGATCATGTTATTTGTTTTTTAACCTTTCAGTATTCATGACCAGCATGCGTTTTGATGTGAGTAGCTAAATGTCTTCCATCTTAACTTCCCGTCATTGTGGGACATAATTCCGCCCGTGGGATACTCGATCAACTCCAATCTAGTTCGATGTTATTCTCTGTAAAAGGACTACATATTTCCAATTTGACCCTTTTCACAGTTTGTGTGTGTAATACGTGTGAGAATGACCTATATTGTTGGAGCCAATTCCAATTTCTGCTCTGTTTTCCCACATTAAAGCCACTTCTTGTTTCTTGCGATGATTTATTAATCTGTTCTAGCTGGTCAAACATACATGACGAAATGTTCTAAAAAAAATATTTACCGATCTAATGATATAACAATCTGTAAGCAGACCAGACAAGCCACTTAACGTTACGTACATACCAGTCTTTGTAGCGCTTTAAAGTAAATTTCACAAGTCTATGTGACTATATGTTTATAACTACAGGAGTAGCTTACAGGGACGTAGCCAGGGGGAGCAGGGGAGCGACCGATCCCCTCCCCCCTTTCAGTGTCGATTTTTTTTTTAAATTGTCGTTTTTTTAGCATGGTATTTTGTCATTGCTCTTTTGATCTTGAATACTCGTCAGCTCCGTTAACTCGATTGTAATCGTAGTAACATTCACGCCTACTGATTCAACTACTTACTTAGTTTGGCAGATGCAATTAGCTAAATTAAGCTTATAGCCAATTACAAGCCTACAGTTGGCCACTGCGTAATAAAATACATATTGCCTACCTAACCGCACTCGATGGAATGTCACGAACTGTATGCACAACGACGTCGACAACGTTCGTTCTATGAGTCGTCCTATGTTGTTGCACGAACAGCATGTTATGAAGCTAAGCTAGCAATCGTACGTGATACGCACTTCCTATAATAAGTATTACACTGCTAATACACTGCGATAACGATACTTGTTTTTAGGCCACTGCATATCTGGCTATATTACAAAATATGAAAGTTTATATTGTCCATCAGTTAAGTTCGTCAAATGTATTAAAGTCCAGACATTGGACAATAAACAAGAATCATCCTACTGGAAAAATTGTAAAAGAGCACTATGTTTGTCTTTCTGATATATTATGTAAAAGAACATGTAAAAGAATTCAAACAGGAAACAAAATCTGCTGATAATGATATCATATGATCTGGGGCGTAGCCAGTATATAGCACTGTAGGCCCGGGCCTACATTATTTTGGCCAAGTTATCTTTTTTTAAAAACACCCATAATTCAAATCGATAAGCTTGCTGGACGAGTTTAAGAGTCTATAGACAGGAAAAACTATTGAAATGAACGTAGCAAGAATATGGCTAAATTAGGTGACCTATTCTTCTGTCATCCAGGCTGTCATTTCTATCGTGCCGGAAAAGACTAGGATCCGATCTTGTCAGTTTTTTAACATGTAGTTAAGAACCCGTTTACGCAGATATTATTTCAGTTGAGAAAACAGTTGAGAAATTTGCATCAGATGGCAATCGTCGGATAGCTCTCGCCTTCTCTTATTAGGCTAACTTAAACATTTACTAGCTACAGTTGTATCAAAGACAACTGCTGGCTATAGTTGTATCAAAGACATTTCTGGCCTATCTTTGTATCTACAAGTATCAGAAGTTGAAAAGTAAGACTACTCTGTACATGTACCTTGCTGATTTTAAGTGACATTATGTAGTATTGAATTACGTACTATTTTTACTCGTTTGTATTGTGGGTTTAAAAGTGATATTGTGTGAGGTGTCTCAAGTTTAGCAAGAGGCCAGGGAACCAGAATGAACACTCGGGAAGGGCCGTTTCCGACCATCTGAGGGGTTTGTAAAACCAAAAATTTTCTTGTACGCTCTGCGCCGACCGATGGTGGCGCTCCGCTCAGATAGTCGTGCCTACAATTTTGAAAATCCATATCAATCGCAAAAAGTGCTCCCCCCTTTCAAATTCCTGGCTACGTCGCTGGTAGCTTATCACACTAACTTGCACAGTGCTTCTGTGTCCTCAACTGAGAATAACATTTATAACACGTGGACAACCCTACTGAATCATTCCAAAAATTGTGTATCTTTTAAAAAGCTGCAATGAGTATCATGGATGCATTTTGTTAAAACATAAATGACTGTTGAAAAGATTGTATTTTGAGAATTTTGTTTGAAACAATTTGTCGAATAATTCAAGGACTAGGCACTTGCTAATTTTGGATAGGCTTAGTTTTCAGTACAACCGGCAAATGGTAGGATACATTTTTTACGGAAGGTAAAAAAAAATAAAGAAAATGTCTTGGTTTTGGTTCTGTTAGTCACTAAGAGTAGTAAAAGTTCTTAGCCAGGATACGCTAATGTCTTTTCTATATGAAGTCAGTTTTATTCATAACTTGTCGTCATCTTTTAACATTCTTTGCTAAGAATGACGGGGCTCTATGTGACAACAATTTGTATAAGACTTGCAGCTTAAGTTTTGAACGTAGTGGGTCAAACAGAGTAACGAACCGTTCAACAGAAGTAACAGGAAGAATGGACTTGTGTTGTTCCAAGAACAAAATGCTAGCACATATAGTTTCTTACATATCATCTTGTTGGGGACTATGATTATTCAGTTAAAAAGAGGTTAGGGCTAATGTTATAGAATAGGCACAAAGGAATTATCAATTGGTTACTGTTTGTGTGCTGTGCAATATAATATTTTACGATAGCCGATGATAATTCTGATTCTTTATGAAGTGCGATTTGACATTCATATTGGCTGTTGAAAAATATCGGTAACGGTATGGGGCCGATTTTGAGATTGAAAAAATCGGATATCGGCCAGGTCCGATATTGGCGATATCAGCACAACACAAGATAATAATGATTTCAAATAGAAGCTTAGCTGAGCTTCTGTAGCGCTGCTACAATTGTTTAGTTAGCAAGATATACAAATCTATGGCTATGAACTTACCTTACAAGTAAAATGACACCATTAAAAACTCAGAGTTTCATTGTGCACGGTAAGTATCAAGACACGGTAATCTTCGTCCAACAAGAATAGCTGTTAATGATCCCTACGTGTTATTAAGGACTGTTAAACACAAATGTGTTACAACCCATGTTTGAAATGTTCTAATGTCAAAATATAACTTGAACAAAGAACATCTGTCTGCATTAAGCAACAAAGCTGTTTAAGGAAGCAGCCGGCCATTGCCTTTGTTCTTTACGTGAACTTACGTATCATGTGCCCGAGTAGCTGAAAACCGGAAAAATACCAATAATCTAATGTTTCTTGGAAGAAAGTTGTACCCTGTAAGTGATCATTGACCTGTAAATCAGATATGGAATATAGACAAAAGAAAAACATCATTGTAAGTGGTTATCCGGAGAATTTACCAAAGTATAAATCGACTTTACTCTTATTTTAGACCACTTTACGAAAGGTTCTTTCTTTCCCTCAAACTGGTTTTATTAACATTAGATTTAATCTGATCCTGCTTTATGTTGACTGCAATACTCTGTATGTCTTGTAATGTATTCAGTAAATGTCTTTTATTACACAGATAATCGTCAGTGCCGAGGGAAGATCTTCAGGTAGGTGTATTATTTATATCATATGATTTTTCTTATTTTAAGAAGTAACCTCTGTAAGGTATATAACTTATGTAATGTAAACGTTAACACCTCAGTTGGACAACTTGATCGGCTGGAAATGTTAGCTTTTTAATGGTCGCTCTTGACGTTTTGTTTTTCAATCGTGTTACTTTTTCCGAATATCTATTTTGTGGTTGATTTCCTCTGAGTAGTATACTTTCGATCTTTTTATATCCTACGATATTTTCTCAGGTACTTTAAACAAAAGAGATTTTCCTGTTTTCGTGAGTCTTTTGATCTCACTTGGATATGATTGATAACTACGGAAGCTTGGTTAAAAAGAAATCAAGTTACTTGGTCTTTGAATTTCCATTGCAGGCTGAAAACTAATCACATATAATGATTCAAATCACTTGCATCTAAGAATTCAATAACGATTACTTCATTTAACTTTAGTCGTGATATATTCGACTATATGGTTGGTGAGTAATAGTTGATATTTAAACTGATGCATTGCCTTAACTCGCTTAGTAACGAAACCAGTTCTCTTACAATTAGCTAAAAAGTCTTATAGTAAAAATATTAATAATAATATTCGATTCATGTAGCGCTTTTAAACAGCGATAGGTTTCAAAGAGCTTTCCAGACGTTATATTACCCCTGTTCAGTAATAACCTGTCCCAAAGACAATCCTTCCAGACGGCTGCAGTTTTATACTGCGCCCAATGACAAGTTACCTCACATGTACCCATTAACCCCTGGGTGGAGAGAGGCAATTGAGATAAAGCATCTTAGGCGATATTTTCGTTAGCTGAAATGACTTTTCAGTCACAATAAAATGTTGACCTTGTTTTACTTTCCATCCTGGTTCTTCATACTTTGTTTTTCAACAACCTGCGTATCCGAGAGATTGCAAAGAAGTATCGAATGCATGTTCCTCTACCCACAATACATCTAGAGTGTACCTTATTAAACCAGATGGCTATCCGGAACCGTTTGAGGCTTACTGTAATAATGATCTTGATACTGGTGGATGGACGGTATGGCTGATTACTTGATGTTTTCTTTTCAAGTTTAAATAGTTTTGTACAAATTTACTTCAGATTTTGATTGCAGCAATATAAAGCGATGTAATACAAAGTCGTTATTTCAAATAGAATCTCGCTTTTTAATCGAAACGAAAGTTTGAATCAATTATTTTTAATATTGTGGAATTTAAGTACAGATTGTACTTAGGTACATGCAGTTCTTCTTCCAAGGAAACTGTAAACATCTAGCCCAAACTACAAACTGAAGTTAGAAATATAAAAGTATTTCTGTGTAATAGTTGTTAGCAACAAATCGCATTGCAGTAGGGAACAAATAATAATAATTCAATCACGTCCTAGTTAACTTCTTTGATATTATTTGAAGGTATTACAGCGACGAAGATCGGATTCTGTAAATTTTAGTAGAAGTTGGAAAGACTTCAGAAATGGCTTTGGCTTTCTAGAGAGTGACTTTTGGATCGGAAATGAGAAAATTGCCGTCTTAACAAATCAAAAGCGATACCAACTGCGAATGGACTTTGAGAGCGTTGCTGGAGAAACTTTCTATGTAACATACGACGAGTTTCGTATCTCAGATGAATGGGGGGATTATCATATATCTAGTTTAGGTACATTCGAAATATCAGATG
>TCONS_00043624	evm.TU.Chr3.723
CTTGCACTTCATCGTATATATTTTCGCGTCTCATTTATACAAACTCGAAATCATGGAGAAGTGTTTCAAAGTTTGTTTTACTGTTTTGACGATTTGGAACTCGTTTGGAACAGAAATGATAATTGTCAGTGCCGAGGGAAGATCTTCAGGTTCTTCATACTTTGTTTTTCAACAACCTGCGTATCCGAAAGATTGCAAAGAAGTATCGAATGCATGTTCCTCTACCCACAATACATCTGGAGTGTACCTTATTAAACCAGATGGCTATCCGGAACCGTTTGAGGCTTACTGTAACAATGATCTTGATACTGGTGGATGGACGGTATTACAGCGACGAAGATCGGATTCTGTAAATTTTAGTAGAAGTTGGAAAGACTTCAGAAATGGCTTTGGCTTTCTAGGGAGTGAGTTTTGGATCGGAAATGAGAAAATTGCCGTCTTAACAAATCAAAAGCGATACCAACTGCGAATGGACTTTGAGAACGTTGCTGGAGAAACTTACTATGTAACATACGACGAGTTTCGTATCTCAGATGAATGGGGGGATTATTATATATCTAGTTTAGGAACATTCGAAAGATCAGATGAAACAATCCCTGAATGGTGTCCAGCTAATGAGATATTTAGCAATGAGACATGTGAGAGGACTTGTGACGACCCTAATACTTGCATCTCGGCTACCTCTCGAAGCGAAACAGAGCAATGTGTCTGCGTCGGTGATTATCTGAGACAGCAAGAACAATGCATCCCTCTGAACCAATGTAACTGCTTCGTTGCTGACAAAGGAGGTGTATTAATGGTTGGCGATTTTTACGTCAATTCGAGATGTACACAAAAATCAACTTGCCGAAACAACCAGATTATACAAGCGAGTTACCAGTGTAGTGATCACGCAACCTGTGCTGAGAGGAACGGTGTCCGTAAATGTTACTGCAATACAAACTACGAAGGGGACGGAGAGACGTGCAGATTGATCCCAAAAGATTGCTACGAGCTTTATGTTTCCGGTACACGCAGTGATGGTGTCTACACCATTTACCCTGATGGTTGGTCACGCGGCATTCAGGTTTTCTGTGAGATGGAAAGTAACGGAGGCGGATGGACAGTTTTCCAGCGACGATCGAGTGCCTCTACTGACTTTTATCGTGGTTGGTCGGACTACAAGAACGGTTTTGGTAATAAAAATCAAGACCACTGGCTAGGTAATAAATATATCCACTCTCTGACCAACCAGAAAACGTACCAGCTTCGAATTGATCTAAGGGACTCCGGCTCATCATCGAAATATGCCGTTTATTCGACTTTTAGCATTAATAACGAGGCCGACAAGTATCGACTATCAATTGGATCACACAGTGGAAATACAGGTTATGATAGTTTGTCTGGTAGCAACAATAAACCGTTCAGTACAAAAGACCGGGACAACGATGGATGGAGCAGCTACGACTGTGCTGAGAAACACAGAGGAGCCTGGTGGTTCTACAACCGTTTTGACTGTAGACGTTATTATTCTGCTTCTTATTGTCGGTCTTACTGTCCCAGTTATAGTTACTATTGTGCATTGTTTCCCGATGGCAGCGACAACTGCGCTATATGCGCTAATTCTCACCTCAACGGAGACTACGACGGCTCTACTCGAGGAACGAACATCTACTGGGATAGTTATAGTTTGAACAGTTACGGATGTAGCCTGCAATACACAGATATGAAAATACGTCCTGTGTAGACAAAACACTGTATAAAAAAAAAGTTGCACAAAAGAGCAGTTTTTACTTAGAAATAAGAAAATATCCATACAGATCTTCGAGCATCGGACAGCTGGACGTGCCATAGACAAGAAAGAAGAAGAAGAAAAGCAACAAAATTTACGAATGGGACCATTCAACAAATAATTCATTTGCTAAGGGAATGAGAAGATATTAATTGAAATTGATGTCAAATTATTAATATTAACCAGCTTACTGTTGTTTGATAGTTTGAAAATTGATTATTGCACGAGTCTCACAAA
>TCONS_00043638	evm.TU.Chr3.723
GTTGGTGATTTTTACGTCAATTCAAGATGTACACGAAAATCAACTTGCCAAAACAACCAGATTATACAAGCGAGTTACCAGTGTAGTGATCACGCAACCTGTGCTGAGAGGAACGGTGTCCGTAAATGTTACTGCAATTCAAACTACCAAGGGGACGGAGAGACGTGCACCCACAACTGCTTCGTTGCTGACATAGGAAGTGTATTAGGGGTTGGCGATTTTTACGTCAATTCGAGATGTACACGAAAATCAACTTGCCGAAACAACCAGATTATACAAGCGAGTTACCAGTGTAGTGATCACGCAACCTGTGCTGAGAGGAACGGTGTCCGTAAATGTTACTGCAATTCAAACTACCAAGGGGACGGAGAGACGTGCACCCACAACTGCTTCGTTGCTGACATAGGAAGTGTATTAGGGGTTGGCGATTTTTACGTCAATTCGAGATGTACACAAAAATCAACTTGCCGAAACAACCAGATTATACAAGCGAGTTACCAGTGTAGTGATCACGCAACCTGTGCTGAGAGGAACGGTGTCCGTAAATGTTACTGCAATACAAACTACGAAGGGGACGGAGAGACGTGCAGATTGATCCCAAAAGATTGCTACGAGCTTTATGTTTCCGGTACACGCAGTGATGGTGTCTACACCATTTACCCTGATGGTTGGTCACGCGGCATTCAGGTTTTCTGTGAGATGGAAAGTAACGGAGGCGGATGGACAGTTTTCCAGCGACGATCGAGTGCCTCTACTGACTTTTATCGTGGTTGGTCGGACTACAAGAACGGTTTTGGTAATAAAAATCAAGACCACTGGCTAGGTAATAAATATATCCACTCTCTGACCAACCAGAAAACGTACCAGCTTCGAATTGATCTAAGGGACTCCGGCTCATCATCGAAATATGCCGTTTATTCGACTTTTAGCATTAATAACGAGGCCGACAAGTATCGACTATCAATTGGATCACACAGTGGAAATACAGGTTATAATGCTTTGTTTTATAGCAACAATAAACAGTTCAGTACAAAAGACCAGGATAACGACAAATCGAGTAGTTACGACTGTGCGGAGGGACATCGTGGAGCCTGGTGGTACGGTCATTATGACTATTATTATGGTAGTTACTGCCGTCGTGATTACTATTGCTATTATTACCCTGATGGCAATTACTGTCGTCTTTGTACAGGTTCAAATCTCAACGGAGACTACGACGGCTCTACTCGAGGAACGCACATGTTCTGGTATAGTTATAGTTTGAACGGTTACGGATGCAGCCTGCAATACACAGATATGAAAATACGACCGGTGTAGACATAACACATTATAAATAACAAATTGCCCAAAAGAGCAGTTTTTACTGAGAAAGGTAAGAAAATATCCATACAGATTTTCAAGCGTCGGACAGTTAGACGTGCCACAGACAAGAAAGAAGAAGAACATGCAACCAAAATTACAAACGGGACGATTCCACAAATAATTTTTCTAAGGGAATGAGAAGAAATTAATTGAAATTGATATCAAATAATAAATTTAACCAGCTTACTGTTGTTTGATAATTTGAAAATTGAATATTGCATGAG
>TCONS_00043644	evm.TU.Chr3.723
TGCACTTCATCGAATATATTTTTGCATGTCATTTATACAAACTCGAAATCATGGAGAATTGTTTCAAAGTTTGTTTGACTGTTTTGACGATTTGGAACTCGTTTGGAACAGAAATGATAATCGTCAGTGCCGAGGGAAGATCTTCAGGTTCTTCATACTTTGTTTTTCAACAACCTGCGTATCCGAAAGATTGCAAAGAAGTATCGAATGCATGTTCCTCTACCCACAATACATCTGGAGTGTACCTTATTAAACCAGATGGCTATCCGGAACCGTTTGAGGCTTACTGTAACAATGATCTTGATACTGGTGGATGGACGGTATTACAGCGACGAAGATCGGATTCTGTAAATTTTAGTAGAAGTTGGAAAGACTTCAGAAATGGCTTTGGCTTTCTAGGGAGTGAGTTTTGGATCGGAAATGAGAAAATTGCCGTCTTAACAAATCAAAAGCGATACCAACTGCGAATGGACTTTGAGAACGTTGCTGGAGAAACTTACTATGTAACATACGACGAGTTTCGTATCTCAGATGAATGGGGGGATTATTATATATCTAGTTTAGGAACATTCGAAAGATCAGATGAAACAATCCCTGAATGGTGTCCAGCTAATGAGATATTTAGCAATGAGACATGTGAGAGGACTTGTGACGACCCTAATACTTGCATCTCGGCTACCTCTCGAAGCGAAACAGAGCAATGTGTCTGCGTCGGTGATTATCTGAGACAGCAAGAACAATGCATCCCTCTGAACCAATGTAACTGCTTCGTTGCTGACAAAGGAGGTGTATTAATGGTTGGCGATTTTTACGTCAATTCGAGATGTACACAAAAATCAACTTGCCGAAACAACCAGATTATACAAGCGAGTTACCAGTGTAGTGATCACGCAACCTGTGCTGAGAGGAACGGTGTCCGTAAATGTTACTGCAATACAAACTACGAAGGGGACGGAGAGACGTGCAGATTGATCCCAAAAGATTGCTACGAGCTTTATGTTTCCGGTACACGCAGTGATGGTGTCTACACCATTTACCCTGATGGTTGGTCACGCGGCATTCAGGTTTTCTGTGAGATGGAAAGTAACGGAGGCGGATGGACAGTTTTCCAGCGACGATCGAGTGCCTCTACTGACTTTTATCGTGGTTGGTCGGACTACAAGAACGGTTTTGGTAATAAAAATCAAGACCACTGGCTAGGTAATAAATATATCCACTCTCTGACCAACCAGAAAACGTACCAGCTTCGAATTGATCTAAGGGACTCCGGCTCATCATCGAAATATGCCGTTTATTCGACTTTTAGCATTAATAACGAGGCCGACAAGTATCGACTATCAATTGGATCACACAGTGGAAATACAGGTTATGATAGTTTGTCTGGTAGCAACAATAAACCGTTCAGTACAAAAGACCGGGACAACGATGGATGGAGCAGCTACGACTGTGCGGAGGGACACAGAGGAGCCTGGTGGTTCTACGATTACTATCACTGTAGACGTTATTATTCTGCTTCTTATTGTCGGTCCAACTGTCCCAGTTATTATCACCATTGCAAGACATTTCCCAATGGTGACATCGACTGTGCTCAGTGCGCATATACACACCTCAACGGAGACTACGACGGCTCTACTCCAGGAACGAACATGTTCTGGGAGAGTTATAATTTGAATGGTTACGGATGTAGCCTGAAATACACAGATATGAAAATAAAGCCGGTGTAGACAAAAAAACCATATCAAGAAAACACTGCCCTAAAAGCAGGGTTTACTAAAAAGATAAAAGAAAGACTGATCATTCCGCTCAAATCTTCGAGCGTCCTACCGTAGAAATAGCGACATACCAGAACGAAGAACAACATGTAACAAAAAAAAGAGAGCGATTCGACAAATAATTCATTATTAAGTGAATGAGATGATAGTATTAATTGAAATTGATGTAGCATTATGAATGCTGACCAGCATACTGTTGTTTGATAGTTTGCAATCTAATTATAGTGTGAGTCTCACAAAAGAATAAAAATTAAAGTTAACTTGTCACTGTTTTTTATATGTATTGTATCCCTCGTAGTCCATCTCTACCCCCTCCCCCCCCCAAGAAAAAAGTATTGGTATTATGGAAACTAAGATTTGCGTGAAAGTGGATACGTAACGATTCTTGGTTTCTTTGACAAACATACATCAGGACTAGGAGACTTCATTTTTTACCAATCGCTTCAGATTTAGCACGGTCGACAAGTCACCTGATGACAACGATTAAATTCATTATCAGGGTTGTCGTGGAACTACTCACAAAAAGAACCTAATCAAAGAGAAGAAAATACACACAATTTAGAAACCGCAAACAATCTACTACAATGCTTTAAACACTCAATCACGCCATACTTTTGGACTACACAATACAGTAACGGCAAACCACTCAATTAAATAACAACCAGAACCATAACATTTATTCTGTAACGAATATTCTGACTTGTGTCTGCTAGTAATGTTGTCAAGTTCATATACCCATAGAATGATAACAAGACATCAGGAGGTAAGATAACTAAAACTTGAAGCTCTTCTTTCAGGTTCTCACATATATTTACATTTTAAAGACATTGTGTTAATGGATTAGTTGATATACAAATGCCTATATTCACAGTATAACAACGGGTATCAATTATCCAAATCACTCGATATATTCAGTTACAAAAGGATACTTTTGTAAAGTAATATTAATCTTCTTCTATTTCACTTTATTTCTTTACCCATTACCCCACTCTCTCCCATAACGTCTTCACTTCACCCCCTACTTTCCCTATCTTGCGACAACATTGTGCTTAATAGTATTATCATTAACTAACAGCATCAGTATTATTCGATCTTCTGCTGCTTCTATTTTGTTTGGGGGGGGGGGGTATGGCCAATTTTACATATTAATGGCAAACAAATAAAAAATATGCTACTCAAAAACCAATACAAAGCTAATTAATTTCTCTCTTTGATCACATTTGGTTTGATAAAAAGGGAAAAAAATCGGGTCTCACTTCTTTGCAGCTTTTTTAGCCTCCTCAGCCACTCGTCTCTCTTCTGCATTCTTGGTTTGTTTTACAGCTTCTTGAGCTTTCCCTGCTACCTATTCTGCTTCCTTTGTTAGCTCTGCTGCCCTCTAATTTAGCCAAAATTAAATATAAATAGTTAAATATTGACGTAATAAATACAAAAGACGAGATAACATATTTACTTTAAATAGGAACCAAATTTGAATTTTTAAAATAGACTTTGATCTTATCAAACCCCGAATTTCTTCTTTAATTTCTGACAAGTCTGTTACATTAAAAAAAAATATTGAAATCTATTGTCAAACTTAATTTATTTTACTGATGCTATTTTGTTCGAAATATCTGTGAACTCTGCAATTTCCCCAAGGGTTTGAATTTTGTCGCATGAAACAATTAGTTTAATGTGGAGGTCAATTTCACCCATAGAAATTGGAAAATGTGTTCAATCACATTACAAAATCTGCTACATTATTCAAATGGAAGGTCTATAGTAGGATTCATAGTTCAAAAAAAAGTGTAAATTAAACATACAAAACGGCACTATTATAGTTTCTGTTCCTCGCCCGAACAGGGCCGCTCACATAGGATATCCTGTTCTATTTTCTCCCAACTATAGTAACCACAGAAATAACGAGGAATACTAGCAAATTTGCATGATTTATTCATTTTTTTCCTACAAAATGTCTACTTAACGTGCTCAAAACTTAAGCATTCCGCTTTTTATTTCAATGGTATCCTAAAACTTCAATTGGGTTACGTAATTTATCTATAAAATGTACACAGGTAGAGCTAGACGATATAACACTGCTATGGATTGCACCTTTATAGTTGAAAAGAGTATCATTTTATTTATATTTTTAATTTTTTATGTGCATGAGAGGCATCGACAAGGAAAATTTCGATGTATTAAATACTGTACTATTTCAGACCGGCTCACGGAATGTGCGTTAATTGCAAGGGCGTAGGAACCGGGGGGCTGGGGGGCGCCAGCCCCCCCCCCAGAGAAAAATATGGGGGCGGAAGTATCGTTCCGCCCCCCCCCCCCTCGCTCCGCAAGTCAGAAAACCCCTTTTTCATTTCCAAATGAAAAAAAAATCTCATTTGAAGCACCTAAGGCCAGGTGAAAATGCAAAATTCTTTACAAAATGGAGTGGGTGTTGAAGTGTGCTATATTGCACCAAATTGCATCTGAGGCCACCTGGAAATGCAAAAAAAATCCAAAGGGGAGGGGGACACCCCCTCCCCTTAGACCCTTCCCCCAGGCCGGCCATCAGTCTTCAGCCCCCCCCCCGCCCCACTCAAAAGTACCTTCCTACGCCACTGGTTAATTGCATAACTACGAAAGACATTCAATTGTCAGAGAGACAAACTTGTTCTGACGTCCGTACATGGAGGGGCTTAAGGGGCGGGCTACGGGGAGTACCGCCACTCGCCTTTCGATAAGAGATCTTAAAAGCAAAATGATACTATCATTACCATTATTTGAACTACATTAAGGTGCTTTATAAAATGCTGACTTTTGCAAAAAAACTATGGGAACGCGGCAGGTACTTGTTGCCGTGGTCCCAATTGCTACTGCCTTGTATATATTAACGATATAAACCTTTATAAAAAATAGCCATACTCGTAGGTAGGTATACACATTTATCTCCTTTCTAAGTAATCTTATATTAAAGATGACAATCCAGTGTCACATGACTCACGAAACTTTGACAACAGGTATCAATTATTGACTCAAAGTTAACTTGTTGAGGTGCATATCTTTCTATGCTAAGTAGGCCTATAGCGAAAGAGGGAAACCTTCTGAGTAGCAGATGTCACCGTGCTGTAAAATCAAGTAGCCTATCCGATATCATATATCAAAACTATTTATTCTTTTGCCAAATTTCTATGCCGTCCCAGTGTCTTCCCTAAAATCCTGTGGCTTATGGGGGGGGCACATTCCCTCTACCCCTGGCTACGCCACTGTCAGGGAAATAATACTTATTGTAGGCACGCTGACACTCATTTAATTACTCATTCAAAAACATTACTGGCAGTTAACTGCGGGCAAGGGTTGAATGAACCTCTTGAACCGCCTATAGAACGTATAAAAGATAAACAGTAAATATTATAGTTCATAAAAATTCCTTGTCCAATGAAACAGCTGACATTGTTATACAATCAGATGTGGGATTACTCTATTTCCCAAACAGGATGTACCATAGTACACTAATTAAGGAAGTATTGTTCATATCTATATATCGTCAGTGCTTAACTACCAGTATTTTCTGAAGGATTGAGATATCGATACCAAGATTGATTCTACACTTCCATTCAGAAGTTTGAAGAGGACTTTACTGTGATACTACAGTTTTCCAGTCGTTATTGCGGAGAAGGTGAAGAATTTCTGTCACTGTTGAGGAAGTTCGTTACGCCAGGAGTTAGTGGCTATAAAGCTGATTTTGGACTGACTCTGGTAATATTTAGTCGGCGAGAAGTTCGACTTGTGCTTCACTCTATTGTGGCTGGAAGTCCGTCTTCTATTTTGGAGCATCGCCGGAAAGAAGGTGACTGCTGTTTCTGGGATCGCGAGAAACTTCGTCGAGGACCAGTGAATTTCGCGGTACAACGGACCGAGAATCGTCGTCATCAAGGTCGTGGCCGCTGAGGGATATTGCCGTTGGAAGAGACCAGCGTGTTTTAAAGTAAATCCTATCTTGTTAAGTTTGTGAGTAATTTTCTATATATTTGTAATTACCACTTGTTGTTGTTGGTTCGAAATCCATTGTTCAATATAGTTTACGTTCTCATTCAAATTTTCTAGACTCGTCAATTTGTCTGTGTTCCTTACGGAAACGAACCCAGGCTTGTGTCTCGTAAAAAATTAATTATCGAGACCTCTCGCATTCCAACGTAACAGTGTGGGAGTGAACCCATATGAATTTGATGGGAGTTAACCCCAAGGATTTAAGTGGGAGAATGAACCCCTAAGAGGGTGGGGAGAGTTTGAACCCAAAGGAGTTGTGTGGAGGTAGTGTGACAACTGCTTGGACCTTCCCCTAGATATTGTGTTATGGTATCACGTGTTCCTTTATTTTACGTAATTAACTTCCGCTGCCATGAACATGCGAATTCTTGAAATGGCCCTGGTCCAAACATAACATCAATTTAAGGATATGTGTACCAAATGCTAGCAAGCGATCAAGAATTATGTTCAGTTGGTCAAGATAACATAACATAAATGTATGATGCACTTTAGATAATACACATGCTTAGTTGACTTTTGCACCGACGCCTGTCACTATTAACCAGGCCAACTTGAGTGGCACTGTACACATTTGGCAGATGTAGTCAAGAGTGTTTATAGAAACATTTGAAAAAAATATTTTTTTCGTGGAAGTGATATACTTTTAATACAAAACAAGATTAATAAACAAAATTACTTCAACGTAACTTTAATTATTTTTATCATATGCACGTTATTATTTTTATTTCACCAATTTATATAGCGCTCTTTCATGCTTAAGATTGTTCAACAGCGCTTTACAATGACAACAAAATGACAAAACCCTTAAAATAAGAATATGAAGAATAAATGTGACACAGCTTAAATATTAATATAAAATATACATGTGTATATATATATATATATATATATATATATATATATAAAGAGGAGTGTGAGAGAGTACAAGAGGAGGTGGATATCGGAGAAAGCAGAAATCGGAGAAAGCAGAAAGAGCACAGAATGCAGCGGAGAACGGAAGGCAGAAAGAACTGTACAGCATAGTGTGAAACAGCTGACAAGACAAAACACCAGACAAGCAGCAGCAGTGAAGAACAAGAATGGAGAGCTGCTAAAGAATAAAGTGGCCAGGTTAGGGAGTTGGAAAGAAAATTTCCAGGAAGTGCTCAACAGAGATGCACCAGAGGAACCACCACAAGGAGAAGAGGAAGAGACAGAAGAGCTTGACATCTCAGTGGAAGCACCAACTATCCAAGAAATAAAAACTGCACTGAAGGCCCTCAGAGACGGAAAAACCCCTGGAGCAGACCAAATTTCAGCAGAAATGCTCAAAGCAGACATTGAGCACACCAGCCTAGAACTAAAGCGGATTTCTGACCGCATTTGGGAGAAAGAGACGGTTCCTACACAATGGACAAAAGGACTCATATGCAAAATTCCGAAAAAAAGTAACCTTCAAGGGTGTAACAATTGGCGAGGAGTTACTTTACTGCCTATGGCCAGCAAGATCCATATCACCAGGATACAGACAGGTGTTGATTCATCACTTAGGAAGGAACAAGCCGGCTTTAGGTCTGGAAGGGGAACTGTCAACCAGATATTCATTCTCAGGAATATTCTGGAGCAAGTTAACGAATGGAATGCTATACTGTTCATCCACTTCGTCGACTTTGGAAAAGCCTTCGATTCCATACATCGAGACAGCCTTTGGAACATCATGCTGCAGTATGAAATCCCCCAGAAATTGATCCAGATGGTCAAGACTCTTTATGAGGACTTCCAGTGCTCTGTCATTGATGAAAATGAAACAACAGACTGGTTCCCAGTGATGACGGGAGTGAAACAGGGCTGCTGCATGTCAGGTTTACTCTTCCTATTGGTAATTGACTGGGTCATGAGGAAAACTGTAGAGGGTGACAGGACCGGAATCCGAGGGAACTTTGCTGGAGGACCTCGACTTCGCAGATGACCTCGCCCTTCTATTCTCAACAATGAATCACCTTCAGCACAAGACAACCAAACTGGAAGACAATGCAGCCAAAGTTGGACTTCAACTGAATAGCAAGAAATGCAAAGTCGAAATAAATAAGATCCAAAAGATAACTGACACGGCTATGCATATATTCGATTGTATATCCCTTCCTCTATTTAGTAATGTTTAATGGTCTCTTCATTGCGGTACTGTAAATATTGTGATTCCCCCCCCCCCCCCTCTATTTTCAATTCTATGGCAACATGACCTATTTCTTAATCTTCGGTTGTTTGTTCTATTGTGGAGTTAAACCAAACCACACACCGCTGTGGTCTCGATGTAAGGGGACTGGGCTTAAGGTGGACTTTTCTTACAAAGTAAAGACTTGCTGTTTATGCATCTGTTGATGGCAGACTTGTTCTTGCAGATCGTAGAAACTGCAACCATGTACCTAAGCTGTAGGCCAACATTGAAGAAGTAACCTATATATCAGTTATCTAAATATCTAGGAAAATTATTGATTGCTGCCGTTGGTTTCAATGAAAAAAGTTTTCCATAGAGATTTTCAAATTGAGTCAATAGTCAGTTGTAGAGATAATTGGAGACAATTTAAACCAATTAAGCAAATGATCCGATTGTTCTATAGACACTGGGCATTGATCTGTTCATGGAAGTCATAAATTAATAACGTCATCTAACTGACTAATTACATTGAGTAATGATTGCTACACTATTGATAATTACATTATTAAAATAAAATGAGTAACGAATGTAATTTGATGGTCAATGTCACAAATCTCTATCATTTCATTAATGGTTTTCACCCCCCCCCCCCCGAAACCATCCCCTCACCGCTAGAACACTTTAGGTCTGTAACTGTTACATAACATTATCATGTTTAATCGCTTGTTCGTAACTTGCATAATTAAATTATTAGCCCAGCTTTCTTGTTATCATTTTATGACTTTACCAAGAACCTTAAACAGAACTTAACCGAAGTTCATCAATAACAATTACAAGACTGTATTATCTCATACATTAGTTCAATTCCTCAGATGCAAGATTAAACGTTAGAAGCTTCTAACCTCAAATGACATCATGTTTAAAATACATTAGCAATTTCTGAATGGCATATGAAGGTACTATTTACATGATATTAAAAACACAAAACATGTTTTTCTTCGAGTTATTAGGGTTTTGAAAACATTTTTTATTGTTGAAATTCTGCCTAAATTCATCCATTACGGAAAAGAAAGACATAATCCACTTGATCCCATAACCCATGATTGAAGGAGAACACACATTATTTTGCCTTTATCTGCTCTAAGCTTCCAAATATTTGTCAGCCTCCCCAAAACCAGTATTGTAACCTTGGTATATTAATCTTCATAATAGCCGGTCTAATCTCTAAGTAGGCCTAATGCCGTTTTAGTTTTCGTGATATTTGATTACTTTTTTTCATGAAGATGGAAATCTTTGTTACCAGCTTCATTAACTATGGAATATTTACCGTAGCAATAATTAACCGCCTTTATCATTGTAATTAATCCTTGCTCTGGACGATAAAACTCGGTTAAAAAAGAAATGTTTGCCAAATGTATTCTTAACATCGCCTGAGTTTCTGAAAGAATGATAATAAACCCCATTTTGTTAAGCAATCCAAAGACTTGATTTTTGACAAATTGAGTGACATTTAATTAAAACTATGCATACATAATTTGTTGATAGACCCTCTAAGCTCGGAGTATCAAACTAATTATAATGCAGTTATTAGTTATCGCGATGTTTGATTAGTTTTATATTACTATCGTAAATTTGTGTTACCAGCTTCATATACCATGTAATTTTAACTGTAGCAATCATTAACCACATCAATACTTTTGTATCCTTTATTCTGGACGATACAACTTGGTTTGAAATAGAAATGTTACTATGCACATGGACGTTGCATTCAACTCAAAGGGGTTACTTTAACCTAAAGTAAAATGTAAAAATTATTTTCAGGGGTGTAAACTTACATATTTTGGAGCTCTTACATCTTAAAACGACTCCACTGAACTTATTGGAAAATAAAATACTTATCGGTCCCAACGAAATAAAAACAAAATCGCGGCGCGAGTAGACCAAATGTAATTGAAAATGAAGTTGTCTCATTAGGAAACTTCGAGGGCGGTTCCCTTAGTTGGGGACGTCTCTGGAGTAGGGTGGCTCTCTGGGTAGCTCGCTACTCGGGGGAAAAATAACCCCTTGGGGCATCTCGGTCTCTAGAAGGGGCTGTTCATCACTGGTGTTGGGTCGTCGCAGGGCTTCACGTAAGGTGCCAAACAAGGACGTAGAATTGAAAAGAGGATTTATAGTTCCATCACAACTGAAAATTAGCACAACAAATAGTATGGTTGCCAGATATTAGAACAGGATGAAATGTAGGTCTGCCTCCATGGCTACAACTTCGGGTGATAAACTTTTATTGAATATAAAATCTCCATGTAAAACAGTTTCAGGTGTTTACTAAAATAAAATATCCATTTAAAGAACTAGCTCCAGGTATTCACAAAACATCTATAAAAACGCTTCAAGTGTCCACTTAACTTTAAATTAATTTTATACTAGTCCTCTATTCTAATACTGGTGAAGTTAGTCTTAGAAAATAATTATGATCTCGTGCCCAACCATCTCAAACTTAATCCTTCCTCTCTTCTACTCTATCTATAAGCAACTCAGCTTCAGTAACTATTCTTAACTTTGTCCCCCTACCATCATACCCTATTTAATCCATCCCATAATTCCTAAAATACATCCCATAATAATAAGAATACATCCCATAATAATAAGAATACATTCTATAATAATTGTTCAAGGCAACTCACACATGACCACCTTAAACCAATCAAACACAAAGGTTGGTTCATTGAATATTCATAATTTAGCCTTTGTCTCAACTTCCCCCTCCAACCCTATGCCCTTCACTCCCTGGTATCTGGGGTCCAGTGACCTACCAGCTGTCAATTAATTCTTAATAAATAAATTACCAGACACATTACTTAACATATAAATGGGTTTCGGTGTCCATAGGCACATTTTAAACTAAACATCTATCACCAAAAATATTCCTACTTAACCAAAAATAGCTATTAAACTGTCTATTTCACCCACAGTGCTAAAAAGAGATAGACTCTTTGGGAGCCAGCACATGTATTCCTAGAAAAATGGACAAAATAAAAAAAAATACTTAGTTTAAGAAAAAAACAGGTCACACCAAGTACTAGTTTTGAGGCAAACCTGAGAGAGGGAACAAGGGGGTGCCCCCACCCCTCTTGAGAAATTTAGGTTTCTAGTTGTGTATTTGAAAATTTGCTCTAGTTCTGGGAAATGTGGAAGGAGACATAATCTGCCCCTCTCCCAACCCTCATAGTCCCACCAGTGGGTTTGTTTGTATTTTAACCATACAAAGCTGGTAATGAGCTTTAACAACACCAGTTCCTATTCTTTATTTACAAAAGGGGGGGGGGCACTGTCTCATTTAAGTGTTAATGTATGTGTTGTTGAAAAATTATGAAATGTTTACCAATTGTACACATATACTGTCACATAGTTGTAACAAGCTAACTGTACATTAAGAGATCTTTTTGTACTGGCATTGCCCCTTCCAGAGTATAGTGAGCAGAATTTGACCACAAAATGTCTGCCGTGTCAAGTATTTTATACCCGATATTGAGCCTCTCAACTCAGACAGACCAGGTCCCTGAGAGTAGTGGTTTCATGTTTAGGTAATTTTGGTTATTTGTAGGAAGTTAGATTTCTAAATGCCAAAAGTACGTGCAAAACTTTAGAGAGGATGTCAAAAGATTAAAAAAAAACAACAATTTGATCAGCATATACCTGAAGTGGATTCAAACTCATGAAATATGTAACTCTGCTTTTCTGCCTGCTGAATCGTTGCTAGCAAAATTTGAAGATGCGTCAATTACGAAGGTGCGTCAATTATGATGCATTTACTAATTTACACATTGATCGCTTTGCCAATTGTCATACAAAATTTCTATCATAGGATTAGCCATTTTTCTATATCAAATCACATTAAGTGCTCAAAAGTTTGATATTCTTCTTGGAAAGTGAGTGGCTTAATGTTATCTGTTGGTGGACTTGAACCACCTGCTGAATAAATTCTGCATCACCTGAACAGATTTTTATCATGGCCAAACAAATTCCAGAGATGAAATCATTTGATTAGCCGAAAGTTCACTGGCACCTTGCATATTGAATAACCTACAACGAGACTTCTAATCATTGGGTCTCTTAACCAACCTTTTGACTGAACTCTTCTGTGCAACTTCCATTCCTAATCCAGCAAAACGAATATGCACCGTGTGATATGGTTGTTTCTAATGTAAGTACAGGGGCGAAAATCCTTCCTATTTCAAGGGAAATGTAGATTCAATTCGAGAACGACCAGACTGGCGCAATTTGTGTCGACTCTGTGATTATTAAATATTTTATTTCTTTTTGTTTTCACATGCAATGATTGATTTAATACGGGATCCAATTTCACCCACAGAAATTGCCAAATGTGTTTCCATCTTTATTTGTCACAATTTGTTATGGCATTCAAAGCCAAGGAATACGAAGATTCATATATTGAAGAGTGAGTAAACCAGGCACAACATCCAATATTTAGTTTCTCTTTCGCGCAACGTCAATGGGATATCCTGTTCTTTTTTCGTGCAACAATAGTCACCCCGGCAGTACGCGGAATACTTCGAAGGTTTGACGTATTGTATCAAGAGTTATTTTAAAACTGCAATTATATTATCCCACAGATTTCTATTGATTATGCTCGTTTTATTTTAAAAGTTTCATTTGTTACCTCCAACGTATCCGAAAAGTTCAACTGGTTTACATAACAATGTTTTTTTTCTAAAATAATAAAAGAGTAAGCTAAAAGATTAAGTACTGCCGTGGAATGCATCGCTATAGTAGAAAAGAGTATCAATTTTATTTTGTTTATTTAATATGTCTGGAATAACTGGCATTGGCAAAACAAGTTTCAATTAATTCATACTGTACTATGTCTGACGGTTCACAGAGTGTGCGTGAACTACCGATAACTACTAATGTTGACTTAACGCCTGTACCGATATGCAATTGCATTAAAATGTACAGTCTGTACACCCTGTTACGAAATTCAATTCAAATTTTAGGTGGACGCCCGTACTAGGAAGGGATCTTAAGAGAGGGTGGGGCTTAAGGGGTGGAGTGTATTCTCACCTTTCTGAACATTGTGTCTCGGTAAGGGTGTTTAGAAGCATGATGCTATCATTTTCATTATATATTAAATACATTTGCGTTCGGGTGTTATAAAAATTTGTTTACCACTTGCTAGAAACTTTCGGGGTAGGGGGTGTGGTCAGGTTCGTGTTCCCATGGTCCCTGTGTCTACGGCCTTGTATATATTGAATACATAAAACATTTAAAATACATAATAGGGCATGGGGGTAGGTATACGCATTTATCTCCTTTCTCAATGGAGATGTGTTTTTATTAAAGACGACAATCCAGTGCCGTGCAACTCACGGAACTTTGTCTAGAAATGATTATAACTGACTAGAAGTGAACTTGTTCATAGAAACCTATTTCTGTGCTTAGTGGGCATATAGCTAAAGAGAGAATCCTCCTGAGAAGCAGTCTTAACGTTGTGCTGTAACATAAAGTAACCGGACCAGTATCATTTATGATAGCTATTGGTTAATTTTCCTTGCCGTCCCAGTTTACGTCCATGAAAATGTTTTGTGTGTGGGAGGGACAGCTTTTCCTCTACCTCTGGCTACTCCACTGTCAGCTAAATAATAGAATGACGTAGGCATGCTGGTACTAAAATATTTATTCATGCAAAATCATGACTGGCAGTTGTCTCCGTTGTCTGAAACTATTCGTAACCAACCCTCCGGAACCTGAGAAATGGGGCTACTTTTAAACGAACCACTTATAGCTACGCCTATACAGTAGCTCTACGCCTCCAAATAAGCTCTAGCTACGCCTCTGCTGGTTAACAGATATAAATTGCATTTAACAATTTGTATCAAATAAAAATCTAATATCAACCTACCTTTTCGTAGGTCAAAACATGCTCGTTTGATTAAATATCTTATATAAATGAAAAATATTTTCCTTATAATTTACAGTCAGTATTGATGTAATTGTTACATTCAGTAAAACAAATTCGTCAAAGCCCAGTGAAACAGCTGACATGTTTATTCAATCAGATGTGAGGATACTCGATTCCGCAAACAGGGTGTGACGTAGGCATCATAAAACAAGGAAGTATTGTTCATATAGCATACCGCTGACCAACTTCGAATGTTCCAAACTGTGTTAATTAGATATTTGTACATACATATTGATAGTGTAAAATAGATCATACCGTACATTTCGCGGTATATAGGATGTATTGCACTAGTTCATGCATGTTATAAAGTGCTGATTAGTAGTATCACTTCCTGTCCTTTCGATACTGCTTTAATTTGCCTTCCAATCCAAAAGCGAAGTAACTTAGCTAAAATAATCACTCATAAGTGTTTCTTAAAATATTGGCAATAGCAGCTTAACCAGAAAAAGTAAATCAACATACCTACTAACTTCATCGGCTTACTAGCATTGACGTTGTTTGACACACAACCAGGGGCGGCGATCTGTTTCAAATATTGGGGGGGGGGGGGGACATTTGCTTGGTTGCAGGCGCGTAGCAACTTTCATCCCCAAAATTGTTCGCGCGCTTCGTGATATTTAATATATTACTATATAAGTTTTTCCCAATAGTTTTTTTTTTTTTTAATCCATAACCTTTTTCAAGATCGTCACCAGTCACACATCATGTTCGATCTCATCGCATCTCCTGTGGATCATTGCTTTTGTAGGTAATACTACATAACGGCCCACAATACCCGTCAGCCCGAGGTTTTAAGCCCATTATTTGTTCAGAATTTGAATAATAAATTCACTTAAAAAAATGCACAAACTATCATGTATGGACAACCAATATAGAAAAACAACCTTCAACCCCTAACAGACCGGTCAAAATTGTACGAGTAGAGGGTAGTATGATGAAGAATGTCGGTCAGGGAATTTTCGAAAATTCATACACAGTTAATTTATTGGTATACAAAAATTAGAACCTCTTATAGTGGCTACTATAAAACTTCGATATCATAGAAAAATATGCTTGAGGGGGGGGGGGGGCGGTCTCCCCCTTCGCCCCCCTGGCTACGTGCCTGCGGTTAGAAATCTTGTAGGAAACAGGTCAAATGGAAAAACATTGAACCCATATCTATGTCGATCATATATATGATTGTACGTACTTACACTCTTACATAAGGGATGTACAGACATTATGATAATAATCATGAGTGACAACATGCTATACGGTCACAGGTCACAGAAACGACCACGAAGAGTCATTTACCTCATGCAGAATGTGTTGGATGAAGTTTTAGCCACCGCCAAATATGATTTGGATAAATAATCTCATTATTTTCTAATTATAGCCACACAAAAAGACTATGCCACCAACTATTGGGGGATATTAGATACTATAATATTGGGGGACATGTCCCCCCGTCCCCCCCCCCCCCATGATCGCCGCCCGTGCACACATTCACATAACCTTTAACATAAACCACACTAAATGTATTGTGGATTCAAAGTGATCATTGTAATTAATATTCGTTTAATAAACAAATACATTTACATGTATTGAATTGCAATACAGTTGCTGTCGTTGGAACTAGAGGCACGATAGTCAATAAGTATACAGTAGGTGGTATGCTGTATTTATCGGAAAAAGGACAATTTAACATAATGCAACTGAAGCTTACTGCACTATTGACTGAAAGTTCAAGATATATATAGCTGTAAATAATATTAAGTTGGATTGAGCATGTCGAATAGTCTTCTTTACACACAAACCAATGATACTATAGATGTGCAGTACATTTGTATAAGCTGTTCACCAAATCATATTTCAAATAAAATGATGGCATTAATGGACATCCATACTACTACGGTCATTTCAATAGGGTGTTGGTAACCCCTAAATGGAGACCATGTGTCATTTGCTATCTTGCACTTCATCGAATATATTTTTGCATGTCATTTATACAAACTCGAAATCATGGAGAATTGTTTCAAAGTTTGTTTGACTGTTTTGACGATGTGGAACTCGTTTGGAACAGAAATGGTAAGTCTTTCTATTGTTTAATATATTTTATATTTTACTCCATTGAAATATTTTCTGTTTCGAAAAAAATAACATAAGTTGCATCAATGTGTTGTTGAGCTAACTCTGTTAATATTAAATTATGTGACAAAGTGAAGAGTTAGCGTCTTCGAAATAATAGGAAAATATCGATAAAAAATCAAGATAAATTACAGTTAGAAGGCCTTCAATTAGAAATATTCAGAATTTTTAACTTCGCGAAAAGACAGCACTTTTTCGATCAAAATAACGAAACGTCTTTTAATTTAACCGCATATATTGGAATAAAAACAAAAGATTAGCTCTAATCGGTTCTTCTTTGCTTATATACAGTATTCTTTAAAATTTGCTCACATGTAAAATACTTAGAAGAAAAGCTCATTCATACATCTCAAACGTGTTTTCGTTACACACCAATTTTTCAAAGTCAATCAAGTTTCGTGATAAGGCCAGGAAAAAGTAATCCTTTTTTCAAACTTATGAGTATATCGTTCCCAACATATCCTTTACAGCACATCTGTTCACAAGGTTTCCCTCCAATGGCCAACCCTACCTTTCACAGATCCATACCATCACGTTACAACGTTCAATTCATATTAACAATTAGTGAGCTTAAATTCAAATGTAAATCATTCTAGCTCATAAATGTATACTCCATAATATTGGCTACGAGTACGATAACTAAAAACAAGAAATTCATTTATTTCAGCGATAACTAAAACACTATACAATAACTTTAAAGAAAAAAGTTCTTCTTGTTAAAAATCCAATCATGAGATTCCCTTTTGAAACAGAGCGATATTCGATAAGCTTTGTATAGTTAAATGTTTTCAATGTTTTCTTTATATTTGTTATAATGCCTTGCTTTTATTTTTCGATATAAACTACATACGAATAATTTGGTTTTCATCTGCGTAAAGGCAACTTCCTTTGTCAGCTCTATTATTTTGATATGATTTCCGAACAGACATTTTATTGCTCGTCTTTGTCCAAGTTATCCTGATGAATACATTAACGCAACATATGCGTTAACTACTCAAATACAAAACAATTTCTATGTGATAATCCAATCACAAAGTTGCTTAATTGGGTAACTACAGTGAACAAAACTATAATGACAAGGTACATCCTTTAAATTAGAAATCTATAACTTTAAACTGTTGTTCGGGTTTAATCAAATTAGAAGAAATGCTCAGTTGTACGTTTGATTATATTGTTTGAACTATCATCCAAACACGAAAGTTTCAGATATAAATTTCTAAAGAGCACCTAAATATTTACTTCCTTTACATGCTCATAGAGATCTCTTTAATAGATATCGTTATATGTGTGCCAAAGTTTGAGAAAACAGTCTTCAACAAAAAAAAAAAAGGTACTCTGAATGTATTTTGAAAATATCATATTATTCAAGGAAACAAAGTTGAATAACAATAAATCCAACTTGTGTACACGTCAATCTAATTTAAAACTAATTTATGGAAACTGAAATTAATGCTAAAAATAGAAAACTTAGGTTACACGGATTTATCGCAGAACGAATTATCAAAGATAAAATACTTCCACAAAGCCAGAAAAAAAAATAACAACTGTTATTTTTCAGGCAGTACGTTCTGGTTTCAAATTGCTTACATTAAAGCATGGTATGATACGCGATCATGAAAATGTCTCCGGCGGTTTAAGTGGCTAGCTTCTAATTTTTCTCTCTTTTTGTGTTTCTCATTTCCTTCAGTTACGCTATATATTGTCAGAGATTCCAAAGAAATATAATCCCAATATTCCGTTATTCTAAATATGACGGATATTAGAGCAGAACAAATGTAAGACATGTTCCTTTATTTTATTTGAAATGATAAAGTTTGTAAAGAAAAACTCTGTCGATTTTTTTTTAAAGTGACAGTTAAACGAGGCTGATTTCGTTAATGATTATGTCGAGAAGTAATATAACTTGACCAAAGGAAACTCCTTGATACCGACTCATACCTAATGTCGTATCACAATGCCAAGATAAGAGGGAAATTAAAAGGAAAAAAAAGATTATGATTCCGAATGGGAAACTTAATTGAGATATATTTAGATATCGTTAACTAACTAAAACAGTAACAGAAAATGTGCACATCCCTTAATATGCTCATATGGCATTCAATACATACATTTAAGAAACGATAAAATAGCTTTTCGTTTAACGTACTTCTTTGTGTAGTCTTTGTGTAATCAATCCAGACTAAAAATAAGAAAACTCAAAAGCTGCATAAATGCCTTATTAAATAAAAGACAAATGCACGAATGCACGAAGGAATTGTATTTTTTTTCTTCCATTTATTCAGTTTTTTTGACATTATACCTCCAAATTTAGGCTGCATTCTAGACAAAGTGCGACAGCCAAATCTAAAATTTCACCCGATCATACGAATAACACTAAAGGCCAATATTACTAGCGGAATAACTCAGTGCAGATGCAGAGAACGTTTCTATAACTTTTTAAAAATAAACTGATTCTTATTCTAGTTGATTGTCCTTTAAATATTTATACTTTTCAATTTATAGCTTTGTTGTTTTTTGTTTGTCTTTCTTTATTTACTTAGACATAATCTATAACAGTAAAAAAAAAACAGAGAACAAGTAATACAACATAATTGGAGTGAGAAAATTATCACCAAATTTAAATTACATTTCATTTTTATTAAAAAAAAAACCTTTTGACACAATCCAGTTCACCAACATTCTAATGACAATCCAAAGTGATGTTTTCTGTCAAATATTGAAATATTTAAGGCTAGTTAACCATGTAAAGAACTAAATATCTAATTCATATATTAACTAAAACTGTGCGAAATAGTGTACTATGTGTTAACGTATAACCTGGAAATAGACTACTACGAGAAAGACAGATATTCATTCAGATCCTTTAAGTTATTTTTTAATTCTCTAAACACAAAAACCGTAGTTTATTTTGATTTCCACACAAGGTGTTCCATAAAGTCGTGGCGATCATGTAAACGTTCTTGTAACGTTTATTAGTCTCAATTTGAATACAGTAATTAAATGTAAAACCAACGCGAATATATTCTCATGTATGTTGTCTTTCAAACTTGATAACAAGGCTACTTAACCTAGGACCACTGAAAATGTACTCCATCTACAACATGTATGCGATGGGAGTAGTCACCGATCCCCACCCATATACTCTCCTTCTTCGCTGCCCTCAATCACTCCCTCCTACCCGACGCACACCCTCCCTTCGTGATAGGGCTGTTTGGTGTAGTATAAAACTTAACATTTCTTATATCGTTTACAGTAACATATAATATAATTCAGTATACAAAGGAAACCCTCCCTGTACTTAACAAACATCGATGATAGACTTTTACAAATTAAACAACATAAAATACATGACGCTGTATTTAAAGGTCTCTTTTCTAACACGTTGCAAAAACCTAGAAAGTATTATCATAACATCTATCACTACTCAATGTATGGTAATAATTCGCTTTATATGTTGAAGGATATCGAGTTAAATTCCTCCATTATATTCAAGGGAACAATCGGCATGTGATACTCAGCATACGGTGACAATAAACACAATGTTTTATACAGATACAACAAAAACGTCGCACACCGTCTGTGCTTCCTGAATAACATTCTCGACGACAAAAAAGACTTCGGCTATATCCCAAACATATCGCCTTGAACGCTTCAATCTGTTGACAACGGCAAAGTATAAAATGTAGATTATAATTTTTTCATGACTTTAGGTAAGTGTGATACCATTTTCTGTATCCAAGGAAAATATTCTTCTAAAAGGATACTAAATCGTGCCAAAAAGTCATTCCTGACATGTTCGACATGTAAAAACTATCACCCATGTGCATTCACAGTTTTGAAGCATTTTTTTAAAATTTGATGGAGAGAAAAACATCAGAGAACTGCTAAAATTGCAGGAATGATCTAAACTTTGTTTCTGGTTATTCAGAGAATTGTCTATTTCACTACTGGAAATGCTATACAATATGTGTTTGTCTTGAAAGACAACATTGTCATTAAATAAACTTTTAACTGTCATATGCTCGGCTGTTCTAACATGTTTATATCATAATTATTCGGCATTAACAAACAAGAAAAAAATGTGTGTAAGCTGCTTCCGATCCTTCATACTTTTACAAATTTAAAGCCGAGTATTGGTTCAATCCTTTTCCCCTATGGCAGAACAATATCACACTAGGGAATTTTGGTCATGAATGACTTGGTCTGAAAGAAAAGAGATTAAATTCCTTCATTCTTCCTTAACTTCTTCTTTTTATATTGTCCTTTCTGTTGACATTCTTTATCTCTTGCAATTTGTATCATCATCATGATCATCATGTTATAACAGATACAATTAAATTGCTAAAAGTCTATTCTTCTTACTGCACCACGTAGATTTGTTGAGGTAGCGTTACTAAGGTTGTCTTACATTTGCTGTGCCATAACGTACTTCTACCATTTTGCATTGAAGATATAAGTTTGAATGGCGGTGAACCAAAATTGTACACGAATAATTTTTGTCGTCATGTGAGGACTCAAATCAGGGGCTTCTGTAAAGATTTAAGTTATAATGAAATGTGGGCCACAATCATATGCCATGATCATGTTATTTGTTTTTTAACCTTTCAGTATTCATGACCAGCATGCGTTTTGATGTGAGTAGCTAAATGTCTTCCATCTTAACTTCCCGTCATTGTGGGACATAATTCCGCCCGTGGGATACTCGATCAACTCCAATCTAGTTCGATGTTATTCTCTGTAAAAGGACTACATATTTCCAATTTGACCCTTTTCACAGTTTGTGTGTGTAATACGTGTGAGAATGACCTATATTGTTGGAGCCAATTCCAATTTCTGCTCTGTTTTCCCACATTAAAGCCACTTCTTGTTTCTTGCGATGATTTATTAATCTGTTCTAGCTGGTCAAACATACATGACGAAATGTTCTAAAAAAAATATTTACCGATCTAATGATATAACAATCTGTAAGCAGACCAGACAAGCCACTTAACGTTACGTACATACCAGTCTTTGTAGCGCTTTAAAGTAAATTTCACAAGTCTATGTGACTATATGTTTATAACTACAGGAGTAGCTTACAGGGACGTAGCCAGGGGGAGCAGGGGAGCGACCGATCCCCTCCCCCCTTTCAGTGTCGATTTTTTTTTTAAATTGTCGTTTTTTTAGCATGGTATTTTGTCATTGCTCTTTTGATCTTGAATACTCGTCAGCTCCGTTAACTCGATTGTAATCGTAGTAACATTCACGCCTACTGATTCAACTACTTACTTAGTTTGGCAGATGCAATTAGCTAAATTAAGCTTATAGCCAATTACAAGCCTACAGTTGGCCACTGCGTAATAAAATACATATTGCCTACCTAACCGCACTCGATGGAATGTCACGAACTGTATGCACAACGACGTCGACAACGTTCGTTCTATGAGTCGTCCTATGTTGTTGCACGAACAGCATGTTATGAAGCTAAGCTAGCAATCGTACGTGATACGCACTTCCTATAATAAGTATTACACTGCTAATACACTGCGATAACGATACTTGTTTTTAGGCCACTGCATATCTGGCTATATTACAAAATATGAAAGTTTATATTGTCCATCAGTTAAGTTCGTCAAATGTATTAAAGTCCAGACATTGGACAATAAACAAGAATCATCCTACTGGAAAAATTGTAAAAGAGCACTATGTTTGTCTTTCTGATATATTATGTAAAAGAACATGTAAAAGAATTCAAACAGGAAACAAAATCTGCTGATAATGATATCATATGATCTGGGGCGTAGCCAGTATATAGCACTGTAGGCCCGGGCCTACATTATTTTGGCCAAGTTATCTTTTTTTAAAAACACCCATAATTCAAATCGATAAGCTTGCTGGACGAGTTTAAGAGTCTATAGACAGGAAAAACTATTGAAATGAACGTAGCAAGAATATGGCTAAATTAGGTGACCTATTCTTCTGTCATCCAGGCTGTCATTTCTATCGTGCCGGAAAAGACTAGGATCCGATCTTGTCAGTTTTTTAACATGTAGTTAAGAACCCGTTTACGCAGATATTATTTCAGTTGAGAAAACAGTTGAGAAATTTGCATCAGATGGCAATCGTCGGATAGCTCTCGCCTTCTCTTATTAGGCTAACTTAAACATTTACTAGCTACAGTTGTATCAAAGACAACTGCTGGCTATAGTTGTATCAAAGACATTTCTGGCCTATCTTTGTATCTACAAGTATCAGAAGTTGAAAAGTAAGACTACTCTGTACATGTACCTTGCTGATTTTAAGTGACATTATGTAGTATTGAATTACGTACTATTTTTACTCGTTTGTATTGTGGGTTTAAAAGTGATATTGTGTGAGGTGTCTCAAGTTTAGCAAGAGGCCAGGGAACCAGAATGAACACTCGGGAAGGGCCGTTTCCGACCATCTGAGGGGTTTGTAAAACCAAAAATTTTCTTGTACGCTCTGCGCCGACCGATGGTGGCGCTCCGCTCAGATAGTCGTGCCTACAATTTTGAAAATCCATATCAATCGCAAAAAGTGCTCCCCCCTTTCAAATTCCTGGCTACGTCGCTGGTAGCTTATCACACTAACTTGCACAGTGCTTCTGTGTCCTCAACTGAGAATAACATTTATAACACGTGGACAACCCTACTGAATCATTCCAAAAATTGTGTATCTTTTAAAAAGCTGCAATGAGTATCATGGATGCATTTTGTTAAAACATAAATGACTGTTGAAAAGATTGTATTTTGAGAATTTTGTTTGAAACAATTTGTCGAATAATTCAAGGACTAGGCACTTGCTAATTTTGGATAGGCTTAGTTTTCAGTACAACCGGCAAATGGTAGGATACATTTTTTACGGAAGGTAAAAAAAAATAAAGAAAATGTCTTGGTTTTGGTTCTGTTAGTCACTAAGAGTAGTAAAAGTTCTTAGCCAGGATACGCTAATGTCTTTTCTATATGAAGTCAGTTTTATTCATAACTTGTCGTCATCTTTTAACATTCTTTGCTAAGAATGACGGGGCTCTATGTGACAACAATTTGTATAAGACTTGCAGCTTAAGTTTTGAACGTAGTGGGTCAAACAGAGTAACGAACCGTTCAACAGAAGTAACAGGAAGAATGGACTTGTGTTGTTCCAAGAACAAAATGCTAGCACATATAGTTTCTTACATATCATCTTGTTGGGGACTATGATTATTCAGTTAAAAAGAGGTTAGGGCTAATGTTATAGAATAGGCACAAAGGAATTATCAATTGGTTACTGTTTGTGTGCTGTGCAATATAATATTTTACGATAGCCGATGATAATTCTGATTCTTTATGAAGTGCGATTTGACATTCATATTGGCTGTTGAAAAATATCGGTAACGGTATGGGGCCGATTTTGAGATTGAAAAAATCGGATATCGGCCAGGTCCGATATTGGCGATATCAGCACAACACAAGATAATAATGATTTCAAATAGAAGCTTAGCTGAGCTTCTGTAGCGCTGCTACAATTGTTTAGTTAGCAAGATATACAAATCTATGGCTATGAACTTACCTTACAAGTAAAATGACACCATTAAAAACTCAGAGTTTCATTGTGCACGGTAAGTATCAAGACACGGTAATCTTCGTCCAACAAGAATAGCTGTTAATGATCCCTACGTGTTATTAAGGACTGTTAAACACAAATGTGTTACAACCCATGTTTGAAATGTTCTAATGTCAAAATATAACTTGAACAAAGAACATCTGTCTGCATTAAGCAACAAAGCTGTTTAAGGAAGCAGCCGGCCATTGCCTTTGTTCTTTACGTGAACTTACGTATCATGTGCCCGAGTAGCTGAAAACCGGAAAAATACCAATAATCTAATGTTTCTTGGAAGAAAGTTGTACCCTGTAAGTGATCATTGACCTGTAAATCAGATATGGAATATAGACAAAAGAAAAACATCATTGTAAGTGGTTATCCGGAGAATTTACCAAAGTATAAATCGACTTTACTCTTATTTTAGACCACTTTACGAAAGGTTCTTTCTTTCCCTCAAACTGGTTTTATTAACATTAGATTTAATCTGATCCTGCTTTATGTTGACTGCAATACTCTGTATGTCTTGTAATGTATTCAGTAAATGTCTTTTATTACACAGATAATCGTCAGTGCCGAGGGAAGATCTTCAGGTAGGTGTATTATTTATATCATATGATTTTTCTTATTTTAAGAAGTAACCTCTGTAAGGTATATAACTTATGTAATGTAAACGTTAACACCTCAGTTGGACAACTTGATCGGCTGGAAATGTTAGCTTTTTAATGGTCGCTCTTGACGTTTTGTTTTTCAATCGTGTTACTTTTTCCGAATATCTATTTTGTGGTTGATTTCCTCTGAGTAGTATACTTTCGATCTTTTTATATCCTACGATATTTTCTCAGGTACTTTAAACAAAAGAGATTTTCCTGTTTTCGTGAGTCTTTTGATCTCACTTGGATATGATTGATAACTACGGAAGCTTGGTTAAAAAGAAATCAAGTTACTTGGTCTTTGAATTTCCATTGCAGGCTGAAAACTAATCACATATAATGATTCAAATCACTTGCATCTAAGAATTCAATAACGATTACTTCATTTAACTTTAGTCGTGATATATTCGACTATATGGTTGGTGAGTAATAGTTGATATTTAAACTGATGCATTGCCTTAACTCGCTTAGTAACGAAACCAGTTCTCTTACAATTAGCTAAAAAGTCTTATAGTAAAAATATTAATAATAATATTCGATTCATGTAGCGCTTTTAAACAGCGATAGGTTTCAAAGAGCTTTCCAGACGTTATATTACCCCTGTTCAGTAATAACCTGTCCCAAAGACAATCCTTCCAGACGGCTGCAGTTTTATACTGCGCCCAATGACAAGTTACCTCACATGTACCCATTAACCCCTGGGTGGAGAGAGGCAATTGAGATAAAGCATCTTAGGCGATATTTTCGTTAGCTGAAATGACTTTTCAGTCACAATAAAATGTTGACCTTGTTTTACTTTCCATCCTGGTTCTTCATACTTTGTTTTTCAACAACCTGCGTATCCGAGAGATTGCAAAGAAGTATCGAATGCATGTTCCTCTACCCACAATACATCTAGAGTGTACCTTATTAAACCAGATGGCTATCCGGAACCGTTTGAGGCTTACTGTAATAATGATCTTGATACTGGTGGATGGACGGTATGGCTGATTACTTGATGTTTTCTTTTCAAGTTTAAATAGTTTTGTACAAATTTACTTCAGATTTTGATTGCAGCAATATAAAGCGATGTAATACAAAGTCGTTATTTCAAATAGAATCTCGCTTTTTAATCGAAACGAAAGTTTGAATCAATTATTTTTAATATTGTGGAATTTAAGTACAGATTGTACTTAGGTACATGCAGTTCTTCTTCCAAGGAAACTGTAAACATCTAGCCCAAACTACAAACTGAAGTTAGAAATATAAAAGTATTTCTGTGTAATAGTTGTTAGCAACAAATCGCATTGCAGTAGGGAACAAATAATAATAATTCAATCACGTCCTAGTTAACTTCTTTGATATTATTTGAAGGTATTACAGCGACGAAGATCGGATTCTGTAAATTTTAGTAGAAGTTGGAAAGACTTCAGAAATGGCTTTGGCTTTCTAGAGAGTGACTTTTGGATCGGAAATGAGAAAATTGCCGTCTTAACAAATCAAAAGCGATACCAACTGCGAATGGACTTTGAGAGCGTTGCTGGAGAAACTTTCTATGTAACATACGACGAGTTTCGTATCTCAGATGAATGGGGGGATTATCATATATCTAGTTTAGGTACATTCGAAATATCAGATG
>TCONS_00043628	evm.TU.Chr3.723
CCATCTTGCACTTCATCGAATATATTTTTGCATGTCATTTATACAAACTCGAAATCATGGAGAATTGTTTCAAAGTTTGTTTGACTGTTTTGACGATTTGGAACTCGTTTGGAACAGAAATGATAATCGTCAGTGCCGAGGGAAGATCTTCAGGTTCTTCATACTTTGTTTTTCAACAACCTGCGTATCCGAGAGATTGCAAAGAAGTATCGAATGCATGTTCCTCTACCCACAATACATCTGGAGTGTACCTTATTAAACCAGATGGCCATCCGGAACCGTTTGAGGCTTACTGTAACAATGATCTTGATACTGGTGGATGGACGGTATTACAGCGACGAAGATCGGATTCTGTAAATTTTAGTAGAAGTTGGAAAGACTTCAGAAATGGCTTTGGCTTTCTAGGGAGTGAGTTTTGGATCGGAAATGAGAAAATTGCCGTCTTAACAAATCAAAAGCGATACCAACTGCGAATGGACTTTGAGAACGTTGCTGGAGAAACTTACTATGTAACATACGACGAGTTTCGTATCTCAGATGAATGGGGGGATTATTATAT
>TCONS_00043629	evm.TU.Chr3.723
CACTTCATCGTATATATTTTCGCGTCTCATTTATACAAACTCGAAATCATGGAGAAGTGTTTCAAAGTTTGTTTTACTGTTTTGACGATTTGGAACTCGTTTGGAACAGAAATGATAATCGTCAGTGCCGAGGGAAGATCTTCAGGTTCTTCATACTTTGTTTTTCAACAACCTGCGTATCCGAGAGATTGCAAAGAAGTATCGAATGCATGTTCCTCTACCCACAATACATCTGGAGTGTACCTTATTAAACCAGATGGCCATCCGGAACCGTTTGAGGCTTACTGTAACAATGATCTTGATACTGGTGGATGGACGGTATTACAGCGACGAAGATCGGATTCTGTAAATTTTAGTAGAAGTTGGAAAGACTTCAGAAATGGCTTTGGCTTTCTAGGGAGTGAGTTTTGGATCGGAAATGAGAAAATTGCCGTCTTAACAAATCAAAAGCGATACCAACTGCGAATGGACTTTGAGAACGTTGCTGGAGAAACTTACTATGTAACATACGACGAGTTTCGTATCTCAGATGAATGGGGGGATTATTATAT
>TCONS_00043641	evm.TU.Chr3.723
ATTTATACAAACTCGAAATCATGGAGAATTGTTTCAAAGTTTGTTTGACTGTTTTGACGATTTGGAACTCGTTTGGAACAGAAATGATAATCGTCAGTGCCGAGGGAAGATCTTCAGGTACTTCATACTTTGTTTTTCAACAACCTGCGTATCCGAGAGATTGCAAAGAAGTATCGAATGCATGTTCCTCTACCCACAATACATCTAGAGTGTACCTTATTAAACCAGATGGCTATCCGGAACCGTTTGAGGCTTACTGTAATAATGATCTTGATACTGGTGGATGGACGGTATGGCTGATTACTTGATGTTTTCTTTTCAAGTTTAAATAGTTTTGTACAAATTTACTTCAGATTTTGATTGCAGCAATATAAAGCGATGTAATACAAAGTCGTTATTTCAAATAGAATCTCGCTTTTTAATCGAAACGAAAGTTTGAATCAATTATTTTTAATATTGTGGAATTTAAGTACAGATTGTACTTAGGTACATGCAGTTCTTCTTCCAAGGAAACTGTAAACATCTAGCCCAAACTACAAACTGAAGTTAGAAATATAAAAGTATTTCTGTGTAATAGTTGTTAGCAACAAATCGCATTGCAGTAGGGAACAAATAATAATAATTCAATCACGTCCTAGTTAACTTCTTTGATATTATTTGAAGGTATTACAGCGACGAAGATCGGATTCTGTAAATTTTAGTAGAAGTTGGAAAGACTTCAGAAATGGCTTTGGCTTTCTAGAGAGTGACTTTTGGATCGGAAATGAGAAAATTGCCGTCTTAACAAATCAAAAGCGATACCAACTGCGAATGGACTTTGAGAGCGTTGCTGGAGAAACTTTCTATGTAACATACGACGAGTTTCGTATCTCAGATGAATGGGGGGATTATCATATATCTAGTTTAGGTACATTCGAAATATCAGATG
>TCONS_00043642	evm.TU.Chr3.723
TTCATCGAATATATTTTTGCATGTCATTTATACAAACTCGAAATCATGGAGAATTGTTTCAAAGTTTGTTTGACTGTTTTGACGATTTGGAACTCGTTTGGAACAGAAATGATAATCGTCAGTGCCGAGGGAAGATCTTCAGGTTCTTCATACTTTGTTTTTCAACAACCTGCGTATCCGAGAGATTGCAAAGAAGTATCGAATGCATGTTCCTCTACCCACAATACATCTGGAGTGTACCTTATTAAACCAGATGGCCATCCGGAACCGTTTGAGGCTTAATGTGATAATGATCTTGATACTGGTGGATGGACGGTATTACAGCGACGAAGATCGGATTCTGTAAATTTTAGTAGAAGTTGGAAAGACTTCAGAAATGGCTTTGGCTTTCTAGAGAGTGACTTTTGGATCGGAAATGAGAAAATTGCCGTCTTAACAAATCAAAAGCGATACCAACTGCGAATGGACTTTGAGAGCGTTGCTGGAGAAACTTTCTATGTAACATACGACGAGTTTCGTATCTCAGATGAATGGGGGGATTATCATATATCTAGTTTAGGTACATTCGAAATATCAGATG
>TCONS_00043644	evm.TU.Chr3.723
ATGGAGAATTGTTTCAAAGTTTGTTTGACTGTTTTGACGATTTGGAACTCGTTTGGAACAGAAATGATAATCGTCAGTGCCGAGGGAAGATCTTCAGGTTCTTCATACTTTGTTTTTCAACAACCTGCGTATCCGAAAGATTGCAAAGAAGTATCGAATGCATGTTCCTCTACCCACAATACATCTGGAGTGTACCTTATTAAACCAGATGGCTATCCGGAACCGTTTGAGGCTTACTGTAACAATGATCTTGATACTGGTGGATGGACGGTATTACAGCGACGAAGATCGGATTCTGTAAATTTTAGTAGAAGTTGGAAAGACTTCAGAAATGGCTTTGGCTTTCTAGGGAGTGAGTTTTGGATCGGAAATGAGAAAATTGCCGTCTTAACAAATCAAAAGCGATACCAACTGCGAATGGACTTTGAGAACGTTGCTGGAGAAACTTACTATGTAACATACGACGAGTTTCGTATCTCAGATGAATGGGGGGATTATTATATATCTAGTTTAGGAACATTCGAAAGATCAGATGAAACAATCCCTGAATGGTGTCCAGCTAATGAGATATTTAGCAATGAGACATGTGAGAGGACTTGTGACGACCCTAATACTTGCATCTCGGCTACCTCTCGAAGCGAAACAGAGCAATGTGTCTGCGTCGGTGATTATCTGAGACAGCAAGAACAATGCATCCCTCTGAACCAATGTAACTGCTTCGTTGCTGACAAAGGAGGTGTATTAATGGTTGGCGATTTTTACGTCAATTCGAGATGTACACAAAAATCAACTTGCCGAAACAACCAGATTATACAAGCGAGTTACCAGTGTAGTGATCACGCAACCTGTGCTGAGAGGAACGGTGTCCGTAAATGTTACTGCAATACAAACTACGAAGGGGACGGAGAGACGTGCAGATTGATCCCAAAAGATTGCTACGAGCTTTATGTTTCCGGTACACGCAGTGATGGTGTCTACACCATTTACCCTGATGGTTGGTCACGCGGCATTCAGGTTTTCTGTGAGATGGAAAGTAACGGAGGCGGATGGACAGTTTTCCAGCGACGATCGAGTGCCTCTACTGACTTTTATCGTGGTTGGTCGGACTACAAGAACGGTTTTGGTAATAAAAATCAAGACCACTGGCTAGGTAATAAATATATCCACTCTCTGACCAACCAGAAAACGTACCAGCTTCGAATTGATCTAAGGGACTCCGGCTCATCATCGAAATATGCCGTTTATTCGACTTTTAGCATTAATAACGAGGCCGACAAGTATCGACTATCAATTGGATCACACAGTGGAAATACAGGTTATGATAGTTTGTCTGGTAGCAACAATAAACCGTTCAGTACAAAAGACCGGGACAACGATGGATGGAGCAGCTACGACTGTGCGGAGGGACACAGAGGAGCCTGGTGGTTCTACGATTACTATCACTGTAGACGTTATTATTCTGCTTCTTATTGTCGGTCCAACTGTCCCAGTTATTATCACCATTGCAAGACATTTCCCAATGGTGACATCGACTGTGCTCAGTGCGCATATACACACCTCAACGGAGACTACGACGGCTCTACTCCAGGAACGAACATGTTCTGGGAGAGTTATAATTTGAATGGTTACGGATGTAGCCTGAAATACACAGATATGAAAATAAAGCCGGTGTAGA
>TCONS_00043624	evm.TU.Chr3.723
ATGGAGAAGTGTTTCAAAGTTTGTTTTACTGTTTTGACGATTTGGAACTCGTTTGGAACAGAAATGATAATTGTCAGTGCCGAGGGAAGATCTTCAGGTTCTTCATACTTTGTTTTTCAACAACCTGCGTATCCGAAAGATTGCAAAGAAGTATCGAATGCATGTTCCTCTACCCACAATACATCTGGAGTGTACCTTATTAAACCAGATGGCTATCCGGAACCGTTTGAGGCTTACTGTAACAATGATCTTGATACTGGTGGATGGACGGTATTACAGCGACGAAGATCGGATTCTGTAAATTTTAGTAGAAGTTGGAAAGACTTCAGAAATGGCTTTGGCTTTCTAGGGAGTGAGTTTTGGATCGGAAATGAGAAAATTGCCGTCTTAACAAATCAAAAGCGATACCAACTGCGAATGGACTTTGAGAACGTTGCTGGAGAAACTTACTATGTAACATACGACGAGTTTCGTATCTCAGATGAATGGGGGGATTATTATATATCTAGTTTAGGAACATTCGAAAGATCAGATGAAACAATCCCTGAATGGTGTCCAGCTAATGAGATATTTAGCAATGAGACATGTGAGAGGACTTGTGACGACCCTAATACTTGCATCTCGGCTACCTCTCGAAGCGAAACAGAGCAATGTGTCTGCGTCGGTGATTATCTGAGACAGCAAGAACAATGCATCCCTCTGAACCAATGTAACTGCTTCGTTGCTGACAAAGGAGGTGTATTAATGGTTGGCGATTTTTACGTCAATTCGAGATGTACACAAAAATCAACTTGCCGAAACAACCAGATTATACAAGCGAGTTACCAGTGTAGTGATCACGCAACCTGTGCTGAGAGGAACGGTGTCCGTAAATGTTACTGCAATACAAACTACGAAGGGGACGGAGAGACGTGCAGATTGATCCCAAAAGATTGCTACGAGCTTTATGTTTCCGGTACACGCAGTGATGGTGTCTACACCATTTACCCTGATGGTTGGTCACGCGGCATTCAGGTTTTCTGTGAGATGGAAAGTAACGGAGGCGGATGGACAGTTTTCCAGCGACGATCGAGTGCCTCTACTGACTTTTATCGTGGTTGGTCGGACTACAAGAACGGTTTTGGTAATAAAAATCAAGACCACTGGCTAGGTAATAAATATATCCACTCTCTGACCAACCAGAAAACGTACCAGCTTCGAATTGATCTAAGGGACTCCGGCTCATCATCGAAATATGCCGTTTATTCGACTTTTAGCATTAATAACGAGGCCGACAAGTATCGACTATCAATTGGATCACACAGTGGAAATACAGGTTATGATAGTTTGTCTGGTAGCAACAATAAACCGTTCAGTACAAAAGACCGGGACAACGATGGATGGAGCAGCTACGACTGTGCTGAGAAACACAGAGGAGCCTGGTGGTTCTACAACCGTTTTGACTGTAGACGTTATTATTCTGCTTCTTATTGTCGGTCTTACTGTCCCAGTTATAGTTACTATTGTGCATTGTTTCCCGATGGCAGCGACAACTGCGCTATATGCGCTAATTCTCACCTCAACGGAGACTACGACGGCTCTACTCGAGGAACGAACATCTACTGGGATAGTTATAGTTTGAACAGTTACGGATGTAGCCTGCAATACACAGATATGAAAATACGTCCTGTGTAGA
>TCONS_00043638	evm.TU.Chr3.723
GTTGGTGATTTTTACGTCAATTCAAGATGTACACGAAAATCAACTTGCCAAAACAACCAGATTATACAAGCGAGTTACCAGTGTAGTGATCACGCAACCTGTGCTGAGAGGAACGGTGTCCGTAAATGTTACTGCAATTCAAACTACCAAGGGGACGGAGAGACGTGCACCCACAACTGCTTCGTTGCTGACATAGGAAGTGTATTAGGGGTTGGCGATTTTTACGTCAATTCGAGATGTACACGAAAATCAACTTGCCGAAACAACCAGATTATACAAGCGAGTTACCAGTGTAGTGATCACGCAACCTGTGCTGAGAGGAACGGTGTCCGTAAATGTTACTGCAATTCAAACTACCAAGGGGACGGAGAGACGTGCACCCACAACTGCTTCGTTGCTGACATAGGAAGTGTATTAGGGGTTGGCGATTTTTACGTCAATTCGAGATGTACACAAAAATCAACTTGCCGAAACAACCAGATTATACAAGCGAGTTACCAGTGTAGTGATCACGCAACCTGTGCTGAGAGGAACGGTGTCCGTAAATGTTACTGCAATACAAACTACGAAGGGGACGGAGAGACGTGCAGATTGATCCCAAAAGATTGCTACGAGCTTTATGTTTCCGGTACACGCAGTGATGGTGTCTACACCATTTACCCTGATGGTTGGTCACGCGGCATTCAGGTTTTCTGTGAGATGGAAAGTAACGGAGGCGGATGGACAGTTTTCCAGCGACGATCGAGTGCCTCTACTGACTTTTATCGTGGTTGGTCGGACTACAAGAACGGTTTTGGTAATAAAAATCAAGACCACTGGCTAGGTAATAAATATATCCACTCTCTGACCAACCAGAAAACGTACCAGCTTCGAATTGATCTAAGGGACTCCGGCTCATCATCGAAATATGCCGTTTATTCGACTTTTAGCATTAATAACGAGGCCGACAAGTATCGACTATCAATTGGATCACACAGTGGAAATACAGGTTATAATGCTTTGTTTTATAGCAACAATAAACAGTTCAGTACAAAAGACCAGGATAACGACAAATCGAGTAGTTACGACTGTGCGGAGGGACATCGTGGAGCCTGGTGGTACGGTCATTATGACTATTATTATGGTAGTTACTGCCGTCGTGATTACTATTGCTATTATTACCCTGATGGCAATTACTGTCGTCTTTGTACAGGTTCAAATCTCAACGGAGACTACGACGGCTCTACTCGAGGAACGCACATGTTCTGGTATAGTTATAGTTTGAACGGTTACGGATGCAGCCTGCAATACACAGATATGAAAATACGACCGGTGTAG
>TCONS_00043644	evm.TU.Chr3.723
MENCFKVCLTVLTIWNSFGTEMIIVSAEGRSSGSSYFVFQQPAYPKDCKEVSNACSSTHNTSGVYLIKPDGYPEPFEAYCNNDLDTGGWTVLQRRRSDSVNFSRSWKDFRNGFGFLGSEFWIGNEKIAVLTNQKRYQLRMDFENVAGETYYVTYDEFRISDEWGDYYISSLGTFERSDETIPEWCPANEIFSNETCERTCDDPNTCISATSRSETEQCVCVGDYLRQQEQCIPLNQCNCFVADKGGVLMVGDFYVNSRCTQKSTCRNNQIIQASYQCSDHATCAERNGVRKCYCNTNYEGDGETCRLIPKDCYELYVSGTRSDGVYTIYPDGWSRGIQVFCEMESNGGGWTVFQRRSSASTDFYRGWSDYKNGFGNKNQDHWLGNKYIHSLTNQKTYQLRIDLRDSGSSSKYAVYSTFSINNEADKYRLSIGSHSGNTGYDSLSGSNNKPFSTKDRDNDGWSSYDCAEGHRGAWWFYDYYHCRRYYSASYCRSNCPSYYHHCKTFPNGDIDCAQCAYTHLNGDYDGSTPGTNMFWESYNLNGYGCSLKYTDMKIKPV
>TCONS_00043624	evm.TU.Chr3.723
MEKCFKVCFTVLTIWNSFGTEMIIVSAEGRSSGSSYFVFQQPAYPKDCKEVSNACSSTHNTSGVYLIKPDGYPEPFEAYCNNDLDTGGWTVLQRRRSDSVNFSRSWKDFRNGFGFLGSEFWIGNEKIAVLTNQKRYQLRMDFENVAGETYYVTYDEFRISDEWGDYYISSLGTFERSDETIPEWCPANEIFSNETCERTCDDPNTCISATSRSETEQCVCVGDYLRQQEQCIPLNQCNCFVADKGGVLMVGDFYVNSRCTQKSTCRNNQIIQASYQCSDHATCAERNGVRKCYCNTNYEGDGETCRLIPKDCYELYVSGTRSDGVYTIYPDGWSRGIQVFCEMESNGGGWTVFQRRSSASTDFYRGWSDYKNGFGNKNQDHWLGNKYIHSLTNQKTYQLRIDLRDSGSSSKYAVYSTFSINNEADKYRLSIGSHSGNTGYDSLSGSNNKPFSTKDRDNDGWSSYDCAEKHRGAWWFYNRFDCRRYYSASYCRSYCPSYSYYCALFPDGSDNCAICANSHLNGDYDGSTRGTNIYWDSYSLNSYGCSLQYTDMKIRPV
>TCONS_00043638	evm.TU.Chr3.723
VGDFYVNSRCTRKSTCQNNQIIQASYQCSDHATCAERNGVRKCYCNSNYQGDGETCTHNCFVADIGSVLGVGDFYVNSRCTRKSTCRNNQIIQASYQCSDHATCAERNGVRKCYCNSNYQGDGETCTHNCFVADIGSVLGVGDFYVNSRCTQKSTCRNNQIIQASYQCSDHATCAERNGVRKCYCNTNYEGDGETCRLIPKDCYELYVSGTRSDGVYTIYPDGWSRGIQVFCEMESNGGGWTVFQRRSSASTDFYRGWSDYKNGFGNKNQDHWLGNKYIHSLTNQKTYQLRIDLRDSGSSSKYAVYSTFSINNEADKYRLSIGSHSGNTGYNALFYSNNKQFSTKDQDNDKSSSYDCAEGHRGAWWYGHYDYYYGSYCRRDYYCYYYPDGNYCRLCTGSNLNGDYDGSTRGTHMFWYSYSLNGYGCSLQYTDMKIRPV*
