# Supplementary material for: Transcriptomic Analysis Reveals Molecular Mechanisms of Fleeing, Adhesion, and Thanatosis Patterns in Sea Cucumber Apostichopus japonicus
Source: Biology (Basel). 2026 Jun 22;15(12):975. doi: 10.3390/biology15120975 (PMC13295820; doi:10.3390/biology15120975)
Supplement: Supplementary file 1 [file biology-15-00975-s001.zip › Supplementary Materials S2/evm.TU.Chr4.1281.txt]

>evm.model.Chr4.1281_dup1	evm.TU.Chr4.1281
ATGGAGTCATCGTCTGAAATTTCGGTGAAAGATATCTCACATGATCCAAGCTATTATTCCAAGGCCTTCAACGTCTTCGTTCGACATTCCACAGAGCACCAGATGATAACTACTTGGGCTGAAACAATATTCCCTCGGACAGTTGTCGAAAAGATCCCGATTAGTAAGCACAACCGAGAGAAGAAACTTGAGATACTGGGATTTGGAAGTGGAACAGGTTAGTCATGTTAGGATGTATCCATTCTCCCACTATCTTCTTTTGTTCTCAGTCATTTCTCATTTTGTCAATACCTCCTCCTGTTGTCACCCACAAAAAGAATGCAAGTGGCAATGCGACACATTCGCCTAGCGGCTATCCAAAATCAATATGCAATGTTAAAAAGAAATACTCCAACCAACTAATGATACAGAACAAGTTTTATAAATTCAACTTCTTAAGTGAATATGTATTTATTGAGGAGGAACTTTCTCCTTAAAATAAAAAAAAAAGAGAACATGGAAAAATAAAGGTTACAACGTTCTGTAATACTGCTTAAGAACACATATGACTCCTGAATACTTATAGATAACGGATTGCTTTGGCGCAATCTTTACCAGAGGATGACATATGCTAGATTTAGCTTAACTACTGAAAAGTTTAAGACTTTCCAAAGTTTTGATACCCCTAGATCTTTTTCAATTGCGAGAGAGCAAACTGGTACGTATAAATTTAGTCTTAATATATATATATATATATATATATATATATATATATATATATATATATATATATATATATATATATATATATAGGATATTCTTTACTCTACAAAAGAATGAGATTACCTCTTCTAGTCTGAAGAGCTTTCCCCCCTTTTACATCATGAAATTCTGATTTAACATTTATCTAAAAAAAAAGTGAATTCTGAGTATTTTGGAGAGTGAATAAAAATCTTATCCAACACTCACTTCACTGGCTGGATGTGATGTCACGCATAAACTACTAGTGCATCAATTTGCATAACTTGGCAATACAATACATTGTCATCTTGACTATTTCCTGCCCTGGTAGGTTTCCTTTGTGTGCACTAGCTATGCTATGCTACCCTGTACTGTTGTAGTGAATGGAGGGATTAGGGCTTATGTAAATTGTCCTACATCCCTGAATCTTACTTTCCAACAACAACAACCAGGGTTGACTAAAGTAAAAGTTACTTGAAAAAACTTTCTAAAATTAACAGCTGACAGATTGACTTCTTCTGTCATAAAAATTCAAATTAACTAAATTATACTATTCTAATGTGACACCTGTTGTAATTAACCCTCCCGTAACTACACCTCAAATGTCATTTAACCATTACTTATTTCTCTCATAACTCTCTTTACAACCGCAGTTAATGCAACCTCAGTTTTCTCTTTAGTCTTCCTTAATACTCTCTTCATTTCTCCCATAATTCTTTTATATCCCTTAAATTCCCATAATTTTCCTTTCGGCCTTAATTTTCCCTATTCCGTCCCTTTTTTCTTCCTTTATGCTCCCATACTTTCTCCTTTACAGCTCCTTATATCTCCCTTAGTCCTCACCCATCCCTCAATAATTTCCCCTCCTCTGTTTGCCACCCCCCCATCCCTCTATAATTTCCCCTCGTCCATGCTATCTAATTTATCATTTTCATGATCGTTTGTCTGCATACTTTCTTGAAGACTAGTAAAAGAAACCCAGCAATTTGTTGGGGGGTTTCCCTAAAGGGAAACTGGGGTCTCTCTTACACACTTTGCAAAGTCGAAAATGACTATAACGCGGATTGCAAAGCCCTTTATCACTGTTACGGATATATTCGTCCAACACGACAACATACTGAAACGATGTCCTCAAAGCGGCCGAAGACTTCGTTGGTACAAATTGTTTGGCCAACGGCGAATAGACCGTCATTTCGCAGAGAAGTTGCTATTACTATAAAGTCTTAGGGTCTGCACTGTTGGTCAATGTTAGAAAAAAAAACATTTAACAAGTACAATAAAATAAATAAAATAACCTCTCCCTTAATTCCCCCACACTTCTCCCGTGTTTCATCATTCTCCCTTAAATCTCCCAAACTTCTTCCGTGTCTCATCAATCTCACATAGATTCTCCCACACTTGTTCCGTTTCCCCTACATCTCCATATTTATTCCCTATTTCTCCCTTTTCCATAACTCTTCCAACTCCATACTATCTCCTTTAAACTTACTTTGATTTCCCCTCCTCACCTATTTCTCCGCTTTCCATAATCTCAATTGTCTAATGAGAGCGATTCTTTCGATCACCCTTCTGTTTTATCTTGCAGGTGATTTGGACTTTAAAATGATAGCTCAACTGTTGAAGAAATTCCCTTCGATATCCAACACAGTCGTAGAACCAAATCCAGACCACATCGTTGAGTATAAGAAGTTGGTGGACAGTAAAAGCTTCGGTAGTGATGTCGATTTTAATTGGCGGCAGCAGACGTGGCAGGAATATTATAAAGAGTGTCAGCAGCCCAACAAAGTCAAGAAGTTTCATTTCATCAGCGCTATTCATTCTTTGTATTACGTCGAAGATCCAGAGGCCACAATTTTGGATATAGTTAGCTGCCTAGACGAAGGAGGGATTCTATTGCTGGTTTTAATTTCAGGTTAGCTTATTCACCGCAAACTGTTTCAAAGTTTCGGTGGTTGAATTAATACTCAGTACATAACACAAAAAGCTAGCATAGCATAGATACCGAACGATGAGCAGTGATATATACAGTAGGATAAGGGGTGACAAAGGCGGTGTCTTCACCCATATCATTATCATAATATCATAATAGGAGTGTGTCTCTGCCCCCCCCCCACCCCACCCCTCCCCTCCTCAGTTCTCAGGTGACAGTTTCGCTCATCCAATTTCTCACGCTCTTATGTACGCTAACCTTTTAGGCCGGAATTGTTTTCCATAAGCACACAGAATGGGATCCCGCAGAAGTCAATTTTGTGAATATTAACAATGGTTATATAGTTGTACTAACGCAAAGAATATTCCCGATTCTGTTTTTCAGAGAATGATGGTGGCATTCGTCAACATAAACGTTTTCTAAGCGATGCTCAACAATTGGTCAGCTCTGAGACCATTCGTAAGATATTAGAAAAATGTCAATTAAAATTTGAAGCTTTCACGGAAAATTCTACGGTCGACATTACTTGTTGCTATGAAGCTGGGAACCAGGACGGTGTGTTATTGGCGGATTTTATCAATAACGTCAAACTACAAGAATCAGGACCACCGAGTTTTGTCGAGGAAGTGCTGTCGTACATGCGGGAAGGTGCCATCCAAAATGGCGACCAAATACTGCTAGTCACCGAGTGGCAGGTTATTGTTGTTACTAAGTAA
>TCONS_00047011	evm.TU.Chr4.1281
TCCCACATAAAATTAGTAAAATTCATATGACACCACAGAAAACAGCGAAGGATAGGTCACATACTGCATGAAGCAAAGTACATTCAAAAGTGCAACGAAATGGTTTAAACTGGCAGAAAGTATCATCCATACACAAAACGACTCGACCAGGCAACCATTTAATTGTACCATTTCCAAATGATGGAATTTTTGTCTCTTTGAACGAGCCTAAAAGCTTGATGACGTCACTGACTGATAGCGAAAACACATATATATGAAAGTAATTCCATTTAACCATATCGATATGCCGATGTTGACAGGAAAGGTATGTGACTTAAACTTATGCACCCGTGCATATTTAGCGGAAGTGATCCAAATGATATAATTGCATCAGTATATTAGACTTATCATTTAAAGATTTTCAATATTGCGTTGACCGTAAAAAAAAATCTACCGTCAGATTCAACAACGGTTTGATGTAAATGATGATAAATACCCGATATGGATTATCATATTGGCTAATATTCAGGACATAATGTTTGAGCATTTGTTTTTATCTTATCTTAGATTAAAAGATTATTAGTACCACTGAAGCAGACAGTCTGTCTATATAGACGTCCATTTTTGTCTAGGTCTGTCTGTCTGTATGTCTGTCATTAGGCTGTATGATTACACCAAAACAAAAAGGCTTTACATGTTAATTATACACTTTGCTTAGACTAATGTTACGTTGTTCAGTTGAAGATTAAATGTAAAGAATTTGTTATAATTATTCCGTCAGTTTCTGTATCAATATTATAGTAAAGAATATACACTCGTTTTGAAAGCAATAAATACATACCCCTCACTCTACCCTGGGAATGTTGAAAACCCAGGGTATCGTGAGTACCTTTCCCAATTAATGATTGTGGCAGTAAAATGGCACCAATTGCTGGAAGAGGCCTTCAGCATATATCATATGAACTTTAAGTTAGTTTAATCAAAAGCAATAACGAACTATGAACATATGCATAGGGATATTAAATTGTGATCAGCACTACCTCCCACCCTTCTCACCCCCCCCCTCCCTAAACACACATAACCAAATGATATATAAATTCAAATTGTGGTTCCCCATGGTCATGCACGCGTTTAACAACCAAGAATTATGGACAGTTGTCGCCAGTAAAGATTCTAACTTTTGAAAAGTTATCTTCTATGGTTCCTTTGTATA
>TCONS_00047012	evm.TU.Chr4.1281
CCCGTTTAGTCGATGACAATTAAGGCCTTAAAACTCTATTGAGTATTCTGTTCGAATGTATTCAATACTTTTTAAAAGATTTGATGACCTTGATGAAATAAATAGCTTCTGAATAACAGAAGGTTTATAGATAATCTTAGCTACACGATCAGAAGAAGAGTTAAAACTCAGGAATTCTAAGCTTTGTCACAAAACCCGGCTTGGATTATGTTGAAATGAGAAAAGGAGAGAGAGAGAGTATAGAGGAGATCATACATGGCTTAGGCAAGGTTCCTGGTACAATCATTATTTTCACAAATTAACGCTACTCGTCAAAAATCAAATGACGTTACCAAACGTACACACGGAAATAGGATTATGTGCAGACATTACACAGTGTAAAGGCTAGCTGAAGAAAAAAAAGGATGTCCTTGAAAAGTTTGTTCATTCTGGAGAATAACAAGGATGAACAGTCATGACAAATACAGTGTGTCCATTACACTCATTGTATCTGAGACCAGTTGTTACCCATCTCCATTCAGTATTTTACAATTTAGGTCGTACGTTTTCAGCTTATCATTTAGAGTTTTCAAATTCACATTTAAATGGTGGCGCACTTTCAGATTTGTATCGATGTAATCATGCATTCATGTGACTTGTTAAGATTCCAGTGCATTCAAACTGTTTGAACTAACCACACCATTAGACAAAGTATATATATCATACTATGGACTATACAACCAGCCAATGACGTCACTATAATGGGACTAGTGCGAGAGAGGGAAGGAGGGCCTTTCACCTACGACGATAGTTCGCCTACCAAAGCTACTTAGCTTCTTAAACATGTTTTAAGTACAGCAATATATTCTTCTCTGTAAAACACTCTCCGAACTACCGTATAAATGTCAAACCCTCTATAATATCCCTCCCCCCTCCCTCCCACATAAAATTAGTAAAATTCATATGACACCACAGAAAACAGAGAAGGATAGGTCACATACTGCATGAAGCAAAGTACATTCAAAAGTGCAACGAAATGGTTTAAACTGGCAGAAAGTATCATCCATACACAAAACGACTCGACCAGGCAACCATTTAATTGTACCATTTCCAAATGATGGAATTTTTGTCTCTTTGAACGAGCCTAAAAGCTTGATGACGTCACTGACTGATAGCGAAAACACATATATATGAAAGTAATTCCATTTAACCATATCGATATGCCGATGTTGACAGGAAAGGTATGTGACTTAAACTTATGCACCCGTGCATATTTAGCGGAAGTGATCCAAATGATATAATTGCATCAGTATATTAGACTTATCATTTAAAGATTTTCAATATTGCGTTGACCGTAAAAAAAAATCTACCGTCAGATTCAACAACGGTTTGATGTAAATGATGATAAATACCCGATATGGATTATCATATTGGCTAATATTCAGGACATAATGTTTGAGCATTTGTTTTTATCTTATCTTAGATTAAAAGATTATTAGTACCACTGAAGCAGACAGTCTGTCTATATAGACGTCCATTTTTGTCTAGGTCTGTCTGTCTGTATGTCTGTCATTAGGCTGTATGATTACACCAAAACAAAAAGGCTTTACATGTTAATTATACACTTTGCTTAGACTAATGTTACGTTGTTCAGTTGAAGATTAAATGTAAAGAATTTGTTATAATTATTCCGTCAGTTTCTGTATCAATATTATAGTAAAGAATATACACTCGTTTTGAAAGCAATAAATACATACCCCTCACTCTACCCTGGGAATGTTGAAAACCCAGGGTATCGTGAGTACCTTTCCCAATTAATGATTGTGGCAGTAAAATGGCACCAATTGCTGGAAGAGGCCTTCAGCATATATCATATGAACTTTAAGTTAGTTTAATCAAAAGCAATAACGAACTATGAACATATGCATAGGGATATTAAATTGTGATCAGCACTACCTCCCACCCTTCTCACCCCCCCCCTCCCTAAACACACATAACCAAATGATATATAAATTCAAATTGTGGTTCCCCATGGTCATGCACGCGTTTAACAACCAAGAATTATGGACAGTTGTCGCCAGTAAAGATTCTAACTTTTGAAAAGTTATCTTCTATGGTTCCTTTGTATA
>TCONS_00047013	evm.TU.Chr4.1281
GTTCAAAAGCTTACTTCTTGATCAGTAGACCTAAGCATAATATTTATCTGTCTATCACTATTTTATAAGGCTATATTTTTATTTTGGTCTTGTAGTTCATTTATTATGTTGTCATACACTGTACCGTCATGTACTTTTGTGTTACTTCCCTATAATCTATAAAGATCTTTCGTCACTTTGATCATAATCTGGGAAACATTTGAAAATGGTAGCGATAGCCCATAACACTGTAACATATAGATGAAAGATTTTCAAATTGAAAAGTTGAGGGCGTCATAATGTATTAAGATCTCTAACACAACTCAAAATGGCCGCCTGATAATCTGATAACAAATATCTGATTTAAAAACGCGTGTTCCTGTGAACTGTGCTCATATTTTGAATATTTTTAGACATTAATTCCCCGTTTAGTTAATTGAATGTATTGACGCAGTTCTTAGCTATATCGTCTCTCCAATGAGCATGCGCATACACGGATTCATATGAGTTTGCGCGTATATGAATTCACCACCACGAGTTACTATATAGTTTCACCATATGTGCGATATACATTAAGTAATGCTACATATTAATGATCTATAAACATTGGAACAACCCTAGATGATCTTTCACCTGAAATAAATTAAGTTCTTGAGAAGGAAACTTTCTTTCCAGATGTTTTCTTGTTTTTGCTTAACTTTTCACAGATTAATTCCATCCAATAACAACAACAACACGTGCAATGAGCTGTGATCGTTAAAAGACGTTAAAGGACTTGATAAGTTATACGGTAAGGTGTAAACACTTGTCCCTGAATTAAGTTCGTAACCTTTCTTTAGAAGCACATATATATTGTACACTGTATAGGACCAGTATATAGGACCATGGCTCAAAACACCATTCAAGGTGAGGAATTTGCCTATTGGGCTGGCTTTATGGTCGAGAGAATACTGAAAAGCACAAATGACCCTGTCAACAAACAGGAATATAACTGATTTTATTGCCTTGATTCAGTGATCACATCTTAACTGCTAATAACTGACTCATTCTTCTTCTTCTTCTGCGAAACAAACAAACTATATACGCAGAAATCAACAAACTTGTGCATGAAGTATATACGCAAGGCACGTCCAAACATTAGTGACCATTATTGAACCTTCTAGCAGTTTTGGAACACAAGTGGAAAACCATTAATTATATTGACATGGTGCGTCGATTAATTGCACATATATACTATATGTATAGATAAGCATTTGCGTACTGTATGTCCACGCAAGGTTAACCGGTAATTGTTGAATCGGACAATTATTGAGATTTAAGTGAACATTCCCTCAGTCGTCATTAGGTTGTTATCCATTTTTGACCTGTTCGTGCAGTAGATGTCTCACAATAGCCCGTTTAGTCGATGACAATTAAGGCCTTAAAACTCTATTGAGTATTCTGTTCGAATGTATTCAATACTTTTTAAAAGATTTGATGGCCTTGATGAAATAAATAGCTTCTGAATAACAGAAGGTTTATAGATAATCTTAACTACACGATCAGAAGAAGAGTTAAAACTCAGGAATTCTAAGCTTTGTCACAAAACCCGGCTTGGATTATGTTGAAATGAGAAAAGGAGAGAGAGAGAGAGAGTATAGAGGAGATCATAAATGGCTTAGGCAAGGTTCCTGGTACAATCATTATTTTCACAAATTAACGCTACTCGTCGAAAATCAAATGACGTTACCAAACGTACACACGGAAATGGGATTATGTGCAGACATTGCACAGTGTAAAGGCTAGCTGAAGAAAAAAAAGGATGTCCTTGAAAAGTTTGTTCATTCTGGAGAATAACAAGGATGAACAGTCATGACAAATACAGTGTGTCCATTACACTCATTGTATCTGAGACCAGTTGTTACCCATCTCCATTCAGTATTTTACAATTTAGGTCGTACGTTTTCAGCTTATCATTTAGAGTTTTCAAATTCACATTTAAATGGTGGCGCACTTTCAGATTTGTATCGATGTAATCATGCATTCATGTGACTTGTTAAGATTCCAGTGCATTCAAACTGTTTGAACTAACCACACCATTAGACAAAGTATATATATCATACTATGGACTATACAACCAGCCAATGACGTCACTATAATGGGACTAGTGCGAGAGAGGGAAGGAGGGCCTTTCACCTACGACGATAGTTCGCCTACCAAAGCTACTTAGCTTCTTAAACATGTTTTAAGTACAGCAATATATTCTTCTCTGTAAAACACTCTCCGAACTACCGTATAAATGTCAAACCCTCTATAATATCCCTCCCCCCTCCCTCCCACATAAAATTAGTAAAATTCATATGACACCACAGAAAACAGAGAAGGATAGGTCACATACTGCATGAAGCAAAGTACATTCAAAAGTGCAACGAAATGGTTTAAACTGGCAGAAAGTATCATCCATACACAAAACGACTCGACCAGGCAACCATTTAATTGTACCATTTCCAAATGATGGAATTTTTGTCTCTTTGAACGAGCCTAAAAGCTTGATGACGTCACTGACTGATAGCGAAAACACATATATATGAAAGTAATTCCATTTAACCATATCGATATGCCGATGTTGACAGGAAAGGTATGTGACTTAAACTTATGCACCCGTGCATATTTAGCGGAAGTGATCCAAATGATATAATTGCATCAGTATATTAGACTTATCATTTAAAGATTTTCAATATTGCGTTGACCGTAAAAAAAAATCTACCGTCAGATTCAACAACGGTTTGATGTAAATGATGATAAATACCCGATATGGATTATCATATTGGCTAATATTCAGGACATAATGTTTGAGCATTTGTTTTTATCTTATCTTAGATTAAAAGATTATTAGTACCACTGAAGCAGACAGTCTGTCTATATAGACGTCCATTTTTGTCTAGGTCTGTCTGTCTGTATGTCTGTCATTAGGCTGTATGATTACACCAAAACAAAAAGGCTTTACATGTTAATTATACACTTTGCTTAGACTAATGTTACGTTGTTCAGTTGAAGATTAAATGTAAAGAATTTGTTATAATTATTCCGTCAGTTTCTGTATCAATATTATAGTAAAGAATATACACTCGTTTTGAAAGCAATAAATACATACCCCTCACTCTACCCTGGGAATGTTGAAAACCCAGGGTATCGTGAGTACCTTTCCCAATTAATGATTGTGGCAGTAAAATGGCACCAATTGCTGGAAGAGGCCTTCAGCATATATCATATGAACTTTAAGTTAGTTTAATCAAAAGCAATAACGAACTATGAACATATGCATAGGGATATTAAATTGTGATCAGCACTACCTCCCACCCTTCTCACCCCCCCCCTCCCTAAACACACATAACCAAATGATATATAAATTCAAATTGTGGTTCCCCATGGTCATGCACGCGTTTAACAACCAAGAATTATGGACAGTTGTCGCCAGTAAAGATTCTAACTTTTGAAAAGTTATCTTCTATGGTTCCTTTGTATA
>TCONS_00047014	evm.TU.Chr4.1281
TCATGTTTTATTTGTCTTTTTTATATAAAAATCATAATTTAAAGCGTTAAAGCTAATTGGATACCGTCTATTAATGTTTTTTATTACTAACAAATTTCAAGATTAAGTTAACAAAAGGTGTGAACATACTTTTTTTTCTAATTATTAATATTATTATTATTAAATAATTACTATTAAACAATAACATTTTATTCCATTTGCAGGTCCGACCATACCTTCAATCATATCGATTACGTCATATTCCGAAAATAACAACAGCAGTAATGAAATTTAATTTTTACCTTTTTTAGCAAGACATAACAAAAAATAACTGCAATTAATTAAAGTGACTTATATCCGAATTTAAGCAATATATGATTGAAAAATAAAGTATTTCAATAAATATTTATTCAATTATACTTAACATAATGAATATTCACAGCGTTGATATAGTATGTATGATTATTACTTCAATATGATTTGTTACTGCAACAACGACTACTACATTATCGATAATAATAACACTTTTTTTTACTGGTTCAACGTATCTGTATAGATATTTATACCTCAAGAGTTTCTTTTAAGAACTTTCTGAGATCATAAAAATATGGAAGGTTATTTGCCCTCTCGGGTAAGCTGGCTATTAGAGGGCCGGCTGAGTCGTATATTCAACAGCCTGCAAGACAACTTAATGACAAATTTATTTTATTTAAGACCAAAAAGACACTTTTTACTTACAAACTTGGGGGAAAAGGTATTTTTTTTTTCAAAAGTGTCCTTGCCCTGGATATTTAGCGGGAACATTGCCATCGTAACCAACTCGTATGATATTAACTGGCAATACGCTAATAAAAAACTACATGAAGCTCATTGTTAATGCATATAACGCTATATTCACCCCTACATATGTGCGTCTCAGCTGATATTCACGAACAATTAATGACTTAAAATTAACTTAAATGAAATGGCAAGTTTAATTTTTCGCATTTTCCGTCCCTGCTCTTTCCTATCTCGTTCGTCTTCATATTTTTCCATGCTCACATCTGTTTAATTTGTGTGATGAAAAAGTTATACTAAATTATAATAATGGAGTAAATTATTGCGTTCAAATGCTTACTTCTTAATCAGCAGGCCTAAGCATAATATGTATCTGTCTATCACTATTTTATAAGGCTATATTTTTATTTTGGTCTTGTAGTTCATTTATTATGTTGTCATACACTGTACCGTCATGTACTTTTGTGTTACTTCCCTATAATCTATAAAGATCTTTCGTCACTTTGATCATAATCTGCGAAACATTTGAAAATGGTAGCGATAGCCCATAACACTGTAACATATAGATGAAAGATTTTCAAATTGAAACGTTGAGGGCGTCATAATGTATTAAGATCTCTAACACAACTCAAAATGGCCGCCTTTTAATCTGATAACAAATATCTGATTTAAAAACGCGTGATCCTGTGAACTGTGCTCATATTTTGAATATTTTTAGACATTAATGCCCCGTTTAGTTAATTGCATGTATTGACGCAGTTCTTAGCTATATCGTCTCTCCAATGAGCATGCGCATACACGGATTCATCTGAGTTTGCGCGTAAATGAATTCACCACCACGAGTTACTATATAGGTTCACCATATGTGCGATATGCATTAAGTAATGCCACATATAAATGATCTATAAACATTGGAACAACCCTAGATGATCTTTCACCTGAAATAAAAATTAAGTCCTTGCGAAGGAAACTTTCTTTCCAGATGTTTTCTTGTTTTTGCTTAACTTTTCACAGATTAATTCCATCCAATAACAACAACAACACGTGCAATGAGCTGTGATCGTTAAAAGACGTTAAAGGACTTGATAAGTTATACGGTAAGGTGTAAACACTTGTCCCTGAATTAAGTTCGTAACCTTTCTTTAGAAGCACATATAGTACACTGTAGGACAGTATATAGGACCATGGCTCAAAACACCATTCAAGGTGAGGAATTTGCCTATTGGGCTGGCTTCATGGTCGAGAGAATACTGAAAAGCACAAATGACCCTGTCAACAAACAGGAATATAACTGGTTTTATTGCCTTGATTCAGTGATCACATCTTAACTGCTAATAACTGACTCATTCTTCTTCTTCTTCTGCGAAACAAACAAACTATATACGCAGAAATCAACAAACTTGTGCATGAAGTATATACGCAAGGCACGTCCAAACATTAGTGACCATTATTGAACCTTCTAGCAGTTTTGGAACACAACTGGAAAACCATTAATTATATTGACATGGTGCGTCGATTAACTGCACATATATACTATATGTATAGATAAGCATTTGTGTACTGTATGTCCACGCAAGGTTAACCGGTAATTGTTGAATCGGACAATTATTGAGATTTAAGTGAACATTCCCTCAGTCGTCATTAGGTTGTTATCCATTTTTGACCTGTTCGTGCAGTAGATGTCTCACAATAGCCCGTTTAGTCGATGACAATTAAGGCCTTAAAACTCTATTGAGTATTCTGTTCGAATGTATTCAATACTTTTTAAAAGATTTGATGGCCTTGATGAAATAAATAGCTTCTGAATAACAGAAGGTTTATAGATAATCTTAACTACACGATCAGAAGAAGAGTTAAAACTCAGGAATTCTAAGCTTTGTCACAAAACCCGGCTTGGATTATGTTGAAATGAGAAAAGGAGAGAGAGAGAGAGAGTATAGAGGAGATCATAAATGGCTTAGGCAAGGTTCCTGGTACAATCATTATTTTCACAAATTAACGCTACTCGTCGAAAATCAAATGACGTTACCAAACGTACACACGGAAATGGGATTATGTGCAGACATTGCACAGTGTAAAGGCTAGCTGAAGAAAAAAAAGGATGTCCTTGAAAAGTTTGTTCATTCTGGAGAATAACAAGGATGAACAGTCATGACAAATACAGTGTGTCCATTACACTCATTGTATCTGAGACCAGTTGTTACCCATCTCCATTCAGTATTTTACAATTTAGGTCGTACGTTTTCAGCTTATCATTTAGAGTTTTCAAATTCACATTTAAATGGTGGCGCACTTTCAGATTTGTATCGATGTAATCATGCATTCATGTGACTTGTTAAGATTCCAGTGCATTCAAACTGTTTGAACTAACCACACCATTAGACAAAGTATATATATCATACTATGGACTATACAACCAGCCAATGACGTCACTATAATGGGACTAGTGCGAGAGAGGGAAGGAGGGCCTTTCACCTACGACGATAGTTCGCCTACCAAAGCTACTTAGCTTCTTAAACATGTTTTAAGTACAGCAATATATTCTTCTCTGTAAAACACTCTCCGAACTACCGTATAAATGTCAAACCCTCTATAATATCCCTCCCCCCTCCCTCCCACATAAAATTAGTAAAATTCATATGACACCACAGAAAACAGAGAAGGATAGGTCACATACTGCATGAAGCAAAGTACATTCAAAAGTGCAACGAAATGGTTTAAACTGGCAGAAAGTATCATCCATACACAAAACGACTCGACCAGGCAACCATTTAATTGTACCATTTCCAAATGATGGAATTTTTGTCTCTTTGAACGAGCCTAAAAGCTTGATGACGTCACTGACTGATAGCGAAAACACATATATATGAAAGTAATTCCATTTAACCATATCGATATGCCGATGTTGACAGGAAAGGTATGTGACTTAAACTTATGCACCCGTGCATATTTAGCGGAAGTGATCCAAATGATATAATTGCATCAGTATATTAGACTTATCATTTAAAGATTTTCAATATTGCGTTGACCGTAAAAAAAAATCTACCGTCAGATTCAACAACGGTTTGATGTAAATGATGATAAATACCCGATATGGATTATCATATTGGCTAATATTCAGGACATAATGTTTGAGCATTTGTTTTTATCTTATCTTAGATTAAAAGATTATTAGTACCACTGAAGCAGACAGTCTGTCTATATAGACGTCCATTTTTGTCTAGGTCTGTCTGTCTGTATGTCTGTCATTAGGCTGTATGATTACACCAAAACAAAAAGGCTTTACATGTTAATTATACACTTTGCTTAGACTAATGTTACGTTGTTCAGTTGAAGATTAAATGTAAAGAATTTGTTATAATTATTCCGTCAGTTTCTGTATCAATATTATAGTAAAGAATATACACTCGTTTTGAAAGCAATAAATACATACCCCTCACTCTACCCTGGGAATGTTGAAAACCCAGGGTATCGTGAGTACCTTTCCCAATTAATGATTGTGGCAGTAAAATGGCACCAATTGCTGGAAGAGGCCTTCAGCATATATCATATGAACTTTAAGTTAGTTTAATCAAAAGCAATAACGAACTATGAACATATGCATAGGGATATTAAATTGTGATCAGCACTACCTCCCACCCTTCTCACCCCCCCCCTCCCTAAACACACATAACCAAATGATATATAAATTCAAATTGTGGTTCCCCATGGTCATGCACGCGTTTAACAACCAAGAATTATGGACAGTTGTCGCCAGTAAAGATTCTAACTTTTGAAAAGTTATCTTCTATGGTTCCTTTGTATA
>TCONS_00047015	evm.TU.Chr4.1281
TCGACAAATGTCATGTTTTATTTGTCTTTTTTATATAAAAATCATAATTTAAAGCGTTAAAGCTAATTGGATACCGTCTATTAATGTTTTTTATTACTAACAAATTTCAAGATTAAGTTAACAAAAGGTGTGAACATACTTTTTTTTCTAATTATTAATATTATTATTATTAAATAATTACTATTAAACAATAACATTTTATTCCATTTGCAGGTCCGACCATACCTTCAATCATATCGATTACGTCATATTCCGAAAATAACAACAGCAGTAATGAAATTTAATTTTTACCTTTTTTAGCAAGACATAACAAAAAATAACTGCAATTAATTAAAGTGACTTATATCCGAATTTAAGCAATATATGATTGAAAAATAAAGTATTTCAATAAATATTTATTCAATTATACTTAACATAATGAATATTCACAGCGTTGATATAGTATGTATGATTATTACTTCAATATGATTTGTTACTGCAACAACGACTACTACATTATCGATAATAATAACACTTTTTTTTACTGGTTCAACGTATCTGTATAGATATTTATACCTCAAGAGTTTCTTTTAAGAACTTTCTGAGATCATAAAAATATGGAAGGTTATTTGCCCTCTCGGGTAAGCTGGCTATTAGAGGGCCGGCTGAGTCGTATATTCAACAGCCTGCAAGACAACTTAATGACAAATTTATTTTATTTAAGACCAAAAAGACACTTTTTACTTACAAACTTGGGGGAAAAGGTATTTTTTTTTTCAAAAGTGTCCTTGCCCTGGATATTTAGCGGGAACATTGCCATCGTAACCAACTCGTATGATATTAACTGGCAATACGCTAATAAAAAACTACATGAAGCTCATTGTTAATGCATATAATGTTTTATTCACCCCTACATATGTGCGTCTCAGCTGATATTCATGAACAATTAATGGCTTAAAATTAACTTAAATGAAATGGCAAGTTTAATTTTTCTCATTTTCCGTCCCTGCTGCCCTTTCTTATCTCGTTCGTCTTCATATGTTTCCATGCTCCCATCTGTTTAATTTGTGTGATGAAAAAGTTATACTAAATTATAATAATGGAATAAATTATTGCGTTCAAAAGCTTACTTCTTGATCAGTAGACCTAAGCATAATATTTATCTGTCTATCACTATTTTATAAGGCTATATTTTTATTTTGGTCTTGTAGTTCATTTATTATGTTGTCATACACTGTACCGTCATGTACTTTTGTGTTACTTCCCTATAATCTATAAAGATCTTTCGTCACTTTGATCATAATCTGGGAAACATTTGAAAATGGTAGCGATAGCCCATAACACTGTAACATATAGATGAAAGATTTTCAAATTGAAAAGTTGAGGGCGTCATAATGTATTAAGATCTCTAACACAACTCAAAATGGCCGCCTGATAATCTGATAACAAATATCTGATTTAAAAACGCGTGTTCCTGTGAACTGTGCTCATATTTTGAATATTTTTAGACATTAATTCCCCGTTTAGTTAATTGAATGTATTGACGCAGTTCTTAGCTATATCGTCTCTCCAATGAGCATGCGCATACACGGATTCATATGAGTTTGCGCGTATATGAATTCACCACCACGAGTTACTATATAGTTTCACCATATGTGCGATATACATTAAGTAATGCTACATATTAATGATCTATAAACATTGGAACAACCCTAGATGATCTTTCACCTGAAATAAATTAAGTTCTTGAGAAGGAAACTTTCTTTCCAGATGTTTTCTTGTTTTTGCTTAACTTTTCACAGATTAATTCCATCCAATAACAACAACAACACGTGCAATGAGCTGTGATCGTTAAAAGACGTTAAAGGACTTGATAAGTTATACGGTAAGGTGTAAACACTTGTCCCTGAATTAAGTTCGTAACCTTTCTTTAGAAGCACATATATATTGTACACTGTATAGGACCAGTATATAGGACCATGGCTCAAAACACCATTCAAGGTGAGGAATTTGCCTATTGGGCTGGCTTCATGGTCGAGAGAATACTGAAAAGCACAAATGACCCTGTCAACAAACAGGAATATAACTGGTTTTATTGCCTTGATTCAGTGATCACATCTTAACTGCTAATAACTGACTCATTCTTCTTCTTCTTCTGCGAAACAAACAAACTATATACGCAGAAATCAACAAACTTGTGCATGAAGTATATACGCAAGGCACGTCCAAACATTAGTGACCATTATTGAACCTTCTAGCAGTTTTGGAACACAACTGGAAAACCATTAATTATATTGACATGGTGCGTCGATTAACTGCACATATATACTATATGTATAGATAAGCATTTGTGTACTGTATGTCCACGCAAGGTTAACCGGTAATTGTTGAATCGGACAATTATTGAGATTTAAGTGAACATTCCCTCAGTCGTCATTAGGTTGTTATCCATTTTTGACCTGTTCGTGCAGTAGATGTCTCACAATAGCCCGTTTAGTCGATGACAATTAAGGCCTTAAAACTCTATTGAGTATTCTGTTCGAATGTATTCAATACTTTTTAAAAGATTTGATGGCCTTGATGAAATAAATAGCTTCTGAATAACAGAAGGTTTATAGATAATCTTAACTACACGATCAGAAGAAGAGTTAAAACTCAGGAATTCTAAGCTTTGTCACAAAACCCGGCTTGGATTATGTTGAAATGAGAAAAGGAGAGAGAGAGAGAGAGTATAGAGGAGATCATAAATGGCTTAGGCAAGGTTCCTGGTACAATCATTATTTTCACAAATTAACGCTACTCGTCGAAAATCAAATGACGTTACCAAACGTACACACGGAAATGGGATTATGTGCAGACATTGCACAGTGTAAAGGCTAGCTGAAGAAAAAAAAGGATGTCCTTGAAAAGTTTGTTCATTCTGGAGAATAACAAGGATGAACAGTCATGACAAATACAGTGTGTCCATTACACTCATTGTATCTGAGACCAGTTGTTACCCATCTCCATTCAGTATTTTACAATTTAGGTCGTACGTTTTCAGCTTATCATTTAGAGTTTTCAAATTCACATTTAAATGGTGGCGCACTTTCAGATTTGTATCGATGTAATCATGCATTCATGTGACTTGTTAAGATTCCAGTGCATTCAAACTGTTTGAACTAACCACACCATTAGACAAAGTATATATATCATACTATGGACTATACAACCAGCCAATGACGTCACTATAATGGGACTAGTGCGAGAGAGGGAAGGAGGGCCTTTCACCTACGACGATAGTTCGCCTACCAAAGCTACTTAGCTTCTTAAACATGTTTTAAGTACAGCAATATATTCTTCTCTGTAAAACACTCTCCGAACTACCGTATAAATGTCAAACCCTCTATAATATCCCTCCCCCCTCCCTCCCACATAAAATTAGTAAAATTCATATGACACCACAGAAAACAGAGAAGGATAGGTCACATACTGCATGAAGCAAAGTACATTCAAAAGTGCAACGAAATGGTTTAAACTGGCAGAAAGTATCATCCATACACAAAACGACTCGACCAGGCAACCATTTAATTGTACCATTTCCAAATGATGGAATTTTTGTCTCTTTGAACGAGCCTAAAAGCTTGATGACGTCACTGACTGATAGCGAAAACACATATATATGAAAGTAATTCCATTTAACCATATCGATATGCCGATGTTGACAGGAAAGGTATGTGACTTAAACTTATGCACCCGTGCATATTTAGCGGAAGTGATCCAAATGATATAATTGCATCAGTATATTAGACTTATCATTTAAAGATTTTCAATATTGCGTTGACCGTAAAAAAAAATCTACCGTCAGATTCAACAACGGTTTGATGTAAATGATGATAAATACCCGATATGGATTATCATATTGGCTAATATTCAGGACATAATGTTTGAGCATTTGTTTTTATCTTATCTTAGATTAAAAGATTATTAGTACCACTGAAGCAGACAGTCTGTCTATATAGACGTCCATTTTTGTCTAGGTCTGTCTGTCTGTATGTCTGTCATTAGGCTGTATGATTACACCAAAACAAAAAGGCTTTACATGTTAATTATACACTTTGCTTAGACTAATGTTACGTTGTTCAGTTGAAGATTAAATGTAAAGAATTTGTTATAATTATTCCGTCAGTTTCTGTATCAATATTATAGTAAAGAATATACACTCGTTTTGAAAGCAATAAATACATACCCCTCACTCTACCCTGGGAATGTTGAAAACCCAGGGTATCGTGAGTACCTTTCCCAATTAATGATTGTGGCAGTAAAATGGCACCAATTGCTGGAAGAGGCCTTCAGCATATATCATATGAACTTTAAGTTAGTTTAATCAAAAGCAATAACGAACTATGAACATATGCATAGGGATATTAAATTGTGATCAGCACTACCTCCCACCCTTCTCACCCCCCCCCTCCCTAAACACACATAACCAAATGATATATAAATTCAAATTGTGGTTCCCCATGGTCATGCACGCGTTTAACAACCAAGAATTATGGACAGTTGTCGCCAGTAAAGATTCTAACTTTTGAAAAGTTATCTTCTATGGTTCCTTTGTATA
>TCONS_00047016	evm.TU.Chr4.1281
CTTATTATTATCGACAAATGTCATGTTTTATTTGTCTTTTTTATATAAAAATCATAATTTAAAGCGTTAAAGCTAATTGGATACCGTCTATTAATGTTTTTTATTACTAACAAATTTCAAGATTAAGTTAACAAAAGGTGTGAACATACTTTTTTTTCTAATTATTAATATTATTATTATTAAATAATTACTATTAAACAATAACATTTTATTCCATTTGCAGGTCCGACCATATACCTTCAATCATATTGATTACGTCAGATTCCGAAAATAACAACAGCAGTAATGAAATTTAAATTGTACCTTTTTTAGCAAGACATAACAAAAAATAACTGCAATTAAGTAAAGTGACTAATATCCGAATTAAAGCAATATATGATTGAAAAATAAAGTATTTCAATAAATATTTATTCAATTATACTTAACATAATGAATATTCACAGCGTTGATATGATTATTACTTCAATATGATTTGTTACTGCAACAACTACTACATTATCGATAATATTAATAATAACACTTTTTTTGACTGGTTCAACGTATCTGTATAGATATTTATACCTCGGGAGTTTCTTTTAAGAACTTTCTGAGATCATAAAAATATGGAAGGTTATTTGCCCTCTCGGGTAAGCTGGCTATTAGAGGGCCGGCTGAGTCGTTATGAAATTACTCGTATATTCAACAGCCTACAAGAAAACTTAATGACAAATTTATTTTATTTAACACCAAAAAGACACTTTGTACTTACAAACTTGGGGGAAAAGGTAATTTTTTTTCAAAAGTGTCCTTGCCCTGGATATTTAGCGGGTACATTGCCATCGTAACCAACTCGTATGATATTAACTGGCAATATACTAATACAAAACAACTCGAAGCTCATTGTTAATGCATATAACGCTATATTCACCCCTACATATGTGCGTCTCAGCTGATATTCACGAACAATTAATGACTTAAAATTAACTTAAATGAAATGGCAAGTTTAATTTTTCGCATTTTCCGTCCCTGCTCTTTCCTATCTCGTTCGTCTTCATATTTTTCCATGCTCACATCTGTTTAATTTGTGTGATGAAAAAGTTATACTAAATTATAATAATGGAGTAAATTATTGCGTTCAAATGCTTACTTCTTAATCAGCAGGCCTAAGCATAATATGTATCTGTCTATCACTATTTTATAAGGCTATATTTTTATTTTGGTCTTGTAGTTCATTTATTATGTTGTCATACACTGTACCGTCATGTACTTTTGTGTTACTTCCCTATAATCTATAAAGATCTTTCGTCACTTTGATCATAATCTGCGAAACATTTGAAAATGGTAGCGATAGCCCATAACACTGTAACATATAGATGAAAGATTTTCAAATTGAAACGTTGAGGGCGTCATAATGTATTAAGATCTCTAACACAACTCAAAATGGCCGCCTTTTAATCTGATAACAAATATCTGATTTAAAAACGCGTGATCCTGTGAACTGTGCTCATATTTTGAATATTTTTAGACATTAATGCCCCGTTTAGTTAATTGCATGTATTGACGCAGTTCTTAGCTATATCGTCTCTCCAATGAGCATGCGCATACACGGATTCATCTGAGTTTGCGCGTAAATGAATTCACCACCACGAGTTACTATATAGGTTCACCATATGTGCGATATGCATTAAGTAATGCCACATATAAATGATCTATAAACATTGGAACAACCCTAGATGATCTTTCACCTGAAATAAAAATTAAGTCCTTGCGAAGGAAACTTTCTTTCCAGATGTTTTCTTGTTTTTGCTTAACTTTTCACAGATTAATTCCATCCAATAACAACAACAACACGTGCAATGAGCTGTGATCGTTAAAAGACGTTAAAGGACTTGATAAGTTATACGGTAAGGTGTAAACACTTGTCCCTGAATTAAGTTCGTAACCTTTCTTTAGAAGCACATATAGTACACTGTAGGACAGTATATAGGACCATGGCTCAAAACACCATTCAAGGTGAGGAATTTGCCTATTGGGCTGGCTTCATGGTCGAGAGAATACTGAAAAGCACAAATGACCCTGTCAACAAACAGGAATATAACTGGTTTTATTGCCTTGATTCAGTGATCACATCTTAACTGCTAATAACTGACTCATTCTTCTTCTTCTTCTGCGAAACAAACAAACTATATACGCAGAAATCAACAAACTTGTGCATGAAGTATATACGCAAGGCACGTCCAAACATTAGTGACCATTATTGAACCTTCTAGCAGTTTTGGAACACAACTGGAAAACCATTAATTATATTGACATGGTGCGTCGATTAACTGCACATATATACTATATGTATAGATAAGCATTTGTGTACTGTATGTCCACGCAAGGTTAACCGGTAATTGTTGAATCGGACAATTATTGAGATTTAAGTGAACATTCCCTCAGTCGTCATTAGGTTGTTATCCATTTTTGACCTGTTCGTGCAGTAGATGTCTCACAATAGCCCGTTTAGTCGATGACAATTAAGGCCTTAAAACTCTATTGAGTATTCTGTTCGAATGTATTCAATACTTTTTAAAAGATTTGATGGCCTTGATGAAATAAATAGCTTCTGAATAACAGAAGGTTTATAGATAATCTTAACTACACGATCAGAAGAAGAGTTAAAACTCAGGAATTCTAAGCTTTGTCACAAAACCCGGCTTGGATTATGTTGAAATGAGAAAAGGAGAGAGAGAGAGAGAGTATAGAGGAGATCATAAATGGCTTAGGCAAGGTTCCTGGTACAATCATTATTTTCACAAATTAACGCTACTCGTCGAAAATCAAATGACGTTACCAAACGTACACACGGAAATGGGATTATGTGCAGACATTGCACAGTGTAAAGGCTAGCTGAAGAAAAAAAAGGATGTCCTTGAAAAGTTTGTTCATTCTGGAGAATAACAAGGATGAACAGTCATGACAAATACAGTGTGTCCATTACACTCATTGTATCTGAGACCAGTTGTTACCCATCTCCATTCAGTATTTTACAATTTAGGTCGTACGTTTTCAGCTTATCATTTAGAGTTTTCAAATTCACATTTAAATGGTGGCGCACTTTCAGATTTGTATCGATGTAATCATGCATTCATGTGACTTGTTAAGATTCCAGTGCATTCAAACTGTTTGAACTAACCACACCATTAGACAAAGTATATATATCATACTATGGACTATACAACCAGCCAATGACGTCACTATAATGGGACTAGTGCGAGAGAGGGAAGGAGGGCCTTTCACCTACGACGATAGTTCGCCTACCAAAGCTACTTAGCTTCTTAAACATGTTTTAAGTACAGCAATATATTCTTCTCTGTAAAACACTCTCCGAACTACCGTATAAATGTCAAACCCTCTATAATATCCCTCCCCCCTCCCTCCCACATAAAATTAGTAAAATTCATATGACACCACAGAAAACAGAGAAGGATAGGTCACATACTGCATGAAGCAAAGTACATTCAAAAGTGCAACGAAATGGTTTAAACTGGCAGAAAGTATCATCCATACACAAAACGACTCGACCAGGCAACCATTTAATTGTACCATTTCCAAATGATGGAATTTTTGTCTCTTTGAACGAGCCTAAAAGCTTGATGACGTCACTGACTGATAGCGAAAACACATATATATGAAAGTAATTCCATTTAACCATATCGATATGCCGATGTTGACAGGAAAGGTATGTGACTTAAACTTATGCACCCGTGCATATTTAGCGGAAGTGATCCAAATGATATAATTGCATCAGTATATTAGACTTATCATTTAAAGATTTTCAATATTGCGTTGACCGTAAAAAAAAATCTACCGTCAGATTCAACAACGGTTTGATGTAAATGATGATAAATACCCGATATGGATTATCATATTGGCTAATATTCAGGACATAATGTTTGAGCATTTGTTTTTATCTTATCTTAGATTAAAAGATTATTAGTACCACTGAAGCAGACAGTCTGTCTATATAGACGTCCATTTTTGTCTAGGTCTGTCTGTCTGTATGTCTGTCATTAGGCTGTATGATTACACCAAAACAAAAAGGCTTTACATGTTAATTATACACTTTGCTTAGACTAATGTTACGTTGTTCAGTTGAAGATTAAATGTAAAGAATTTGTTATAATTATTCCGTCAGTTTCTGTATCAATATTATAGTAAAGAATATACACTCGTTTTGAAAGCAATAAATACATACCCCTCACTCTACCCTGGGAATGTTGAAAACCCAGGGTATCGTGAGTACCTTTCCCAATTAATGATTGTGGCAGTAAAATGGCACCAATTGCTGGAAGAGGCCTTCAGCATATATCATATGAACTTTAAGTTAGTTTAATCAAAAGCAATAACGAACTATGAACATATGCATAGGGATATTAAATTGTGATCAGCACTACCTCCCACCCTTCTCACCCCCCCCCTCCCTAAACACACATAACCAAATGATATATAAATTCAAATTGTGGTTCCCCATGGTCATGCACGCGTTTAACAACCAAGAATTATGGACAGTTGTCGCCAGTAAAGATTCTAACTTTTGAAAAGTTATCTTCTATGGTTCCTTTGTATA
>TCONS_00047017	evm.TU.Chr4.1281
CAAAGGAAGACTTATTATTATCGACAAATGTCATGTTTTATTTGTCTTTTTTATATAAAAATCATAATTTAAAGCGTTAAAGCTAATTGGATACCGTCTATTAATGTTTTTTATTACTAACAAATTTCAAGATTAAGTTAACAAAAGGTGTGAACATACTTTTTTTTCTAATTATTAATATTATTATTATTAAATAATTACTATTAAACAATAACATTTTATTCCATTTGCAGGTCCGACCATACCTTCAATCATATCGATTACGTCATATTCCGAAAATAACAACAGCAGTAATGAAATTTAATTTTTACCTTTTTTAGCAAGACATAACAAAAAATAACTGCAATTAATTAAAGTGACTTATATCCGAATTTAAGCAATATATGATTGAAAAATAAAGTATTTCAATAAATATTTATTCAATTATACTTAACATAATGAATATTCACAGCGTTGATATAGTATGTATGATTATTACTTCAATATGATTTGTTACTGCAACAACGACTACTACATTATCGATAATAATAACACTTTTTTTTACTGGTTCAACGTATCTGTATAGATATTTATACCTCAAGAGTTTCTTTTAAGAACTTTCTGAGATCATAAAAATATGGAAGGTTATTTGCCCTCTCGGGTAAGCTGGCTATTAGAGGGCCGGCTGAGTCGTATATTCAACAGCCTGCAAGACAACTTAATGACAAATTTATTTTATTTAAGACCAAAAAGACACTTTTTACTTACAAACTTGGGGGAAAAGGTAATTTTTTTTCAAAAGTGTCCTTGCCCTGGATATTTAGCGGGTACATTGCCATCGTAACCAACTCGTATGATATTAACTGGCAATATACTAATACAAAACAACTCGAAGCTCATTGTTAATGCATATAACGCTATATTCACCCCTACATATGTGCGTCTCAGCTGATATTCACGAACAATTAATGACTTAAAATTAACTTAAATGAAATGGCAAGTTTAATTTTTCGCATTTTCCGTCCCTGCTCTTTCCTATCTCGTTCGTCTTCATATTTTTCCATGCTCACATCTGTTTAATTTGTGTGATGAAAAAGTTATACTAAATTATAATAATGGAGTAAATTATTGCGTTCAAATGCTTACTTCTTAATCAGCAGGCCTAAGCATAATATGTATCTGTCTATCACTATTTTATAAGGCTATATTTTTATTTTGGTCTTGTAGTTCATTTATTATGTTGTCATACACTGTACCGTCATGTACTTTTGTGTTACTTCCCTATAATCTATAAAGATCTTTCGTCACTTTGATCATAATCTGCGAAACATTTGAAAATGGTAGCGATAGCCCATAACACTGTAACATATAGATGAAAGATTTTCAAATTGAAACGTTGAGGGCGTCATAATGTATTAAGATCTCTAACACAACTCAAAATGGCCGCCTTTTAATCTGATAACAAATATCTGATTTAAAAACGCGTGATCCTGTGAACTGTGCTCATATTTTGAATATTTTTAGACATTAATGCCCCGTTTAGTTAATTGCATGTATTGACGCAGTTCTTAGCTATATCGTCTCTCCAATGAGCATGCGCATACACGGATTCATCTGAGTTTGCGCGTAAATGAATTCACCACCACGAGTTACTATATAGGTTCACCATATGTGCGATATGCATTAAGTAATGCCACATATAAATGATCTATAAACATTGGAACAACCCTAGATGATCTTTCACCTGAAATAAAAATTAAGTCCTTGCGAAGGAAACTTTCTTTCCAGATGTTTTCTTGTTTTTGCTTAACTTTTCACAGATTAATTCCATCCAATAACAACAACAACACGTGCAATGAGCTGTGATCGTTAAAAGACGTTAAAGGACTTGATAAGTTATACGGTAAGGTGTAAACACTTGTCCCTGAATTAAGTTCGTAACCTTTCTTTAGAAGCACATATAGTACACTGTAGGACAGTATATAGGACCATGGCTCAAAACACCATTCAAGGTGAGGAATTTGCCTATTGGGCTGGCTTCATGGTCGAGAGAATACTGAAAAGCACAAATGACCCTGTCAACAAACAGGAATATAACTGGTTTTATTGCCTTGATTCAGTGATCACATCTTAACTGCTAATAACTGACTCATTCTTCTTCTTCTTCTGCGAAACAAACAAACTATATACGCAGAAATCAACAAACTTGTGCATGAAGTATATACGCAAGGCACGTCCAAACATTAGTGACCATTATTGAACCTTCTAGCAGTTTTGGAACACAACTGGAAAACCATTAATTATATTGACATGGTGCGTCGATTAACTGCACATATATACTATATGTATAGATAAGCATTTGTGTACTGTATGTCCACGCAAGGTTAACCGGTAATTGTTGAATCGGACAATTATTGAGATTTAAGTGAACATTCCCTCAGTCGTCATTAGGTTGTTATCCATTTTTGACCTGTTCGTGCAGTAGATGTCTCACAATAGCCCGTTTAGTCGATGACAATTAAGGCCTTAAAACTCTATTGAGTATTCTGTTCGAATGTATTCAATACTTTTTAAAAGATTTGATGGCCTTGATGAAATAAATAGCTTCTGAATAACAGAAGGTTTATAGATAATCTTAACTACACGATCAGAAGAAGAGTTAAAACTCAGGAATTCTAAGCTTTGTCACAAAACCCGGCTTGGATTATGTTGAAATGAGAAAAGGAGAGAGAGAGAGAGAGTATAGAGGAGATCATAAATGGCTTAGGCAAGGTTCCTGGTACAATCATTATTTTCACAAATTAACGCTACTCGTCGAAAATCAAATGACGTTACCAAACGTACACACGGAAATGGGATTATGTGCAGACATTGCACAGTGTAAAGGCTAGCTGAAGAAAAAAAAGGATGTCCTTGAAAAGTTTGTTCATTCTGGAGAATAACAAGGATGAACAGTCATGACAAATACAGTGTGTCCATTACACTCATTGTATCTGAGACCAGTTGTTACCCATCTCCATTCAGTATTTTACAATTTAGGTCGTACGTTTTCAGCTTATCATTTAGAGTTTTCAAATTCACATTTAAATGGTGGCGCACTTTCAGATTTGTATCGATGTAATCATGCATTCATGTGACTTGTTAAGATTCCAGTGCATTCAAACTGTTTGAACTAACCACACCATTAGACAAAGTATATATATCATACTATGGACTATACAACCAGCCAATGACGTCACTATAATGGGACTAGTGCGAGAGAGGGAAGGAGGGCCTTTCACCTACGACGATAGTTCGCCTACCAAAGCTACTTAGCTTCTTAAACATGTTTTAAGTACAGCAATATATTCTTCTCTGTAAAACACTCTCCGAACTACCGTATAAATGTCAAACCCTCTATAATATCCCTCCCCCCTCCCTCCCACATAAAATTAGTAAAATTCATATGACACCACAGAAAACAGAGAAGGATAGGTCACATACTGCATGAAGCAAAGTACATTCAAAAGTGCAACGAAATGGTTTAAACTGGCAGAAAGTATCATCCATACACAAAACGACTCGACCAGGCAACCATTTAATTGTACCATTTCCAAATGATGGAATTTTTGTCTCTTTGAACGAGCCTAAAAGCTTGATGACGTCACTGACTGATAGCGAAAACACATATATATGAAAGTAATTCCATTTAACCATATCGATATGCCGATGTTGACAGGAAAGGTATGTGACTTAAACTTATGCACCCGTGCATATTTAGCGGAAGTGATCCAAATGATATAATTGCATCAGTATATTAGACTTATCATTTAAAGATTTTCAATATTGCGTTGACCGTAAAAAAAAATCTACCGTCAGATTCAACAACGGTTTGATGTAAATGATGATAAATACCCGATATGGATTATCATATTGGCTAATATTCAGGACATAATGTTTGAGCATTTGTTTTTATCTTATCTTAGATTAAAAGATTATTAGTACCACTGAAGCAGACAGTCTGTCTATATAGACGTCCATTTTTGTCTAGGTCTGTCTGTCTGTATGTCTGTCATTAGGCTGTATGATTACACCAAAACAAAAAGGCTTTACATGTTAATTATACACTTTGCTTAGACTAATGTTACGTTGTTCAGTTGAAGATTAAATGTAAAGAATTTGTTATAATTATTCCGTCAGTTTCTGTATCAATATTATAGTAAAGAATATACACTCGTTTTGAAAGCAATAAATACATACCCCTCACTCTACCCTGGGAATGTTGAAAACCCAGGGTATCGTGAGTACCTTTCCCAATTAATGATTGTGGCAGTAAAATGGCACCAATTGCTGGAAGAGGCCTTCAGCATATATCATATGAACTTTAAGTTAGTTTAATCAAAAGCAATAACGAACTATGAACATATGCATAGGGATATTAAATTGTGATCAGCACTACCTCCCACCCTTCTCACCCCCCCCCTCCCTAAACACACATAACCAAATGATATATAAATTCAAATTGTGGTTCCCCATGGTCATGCACGCGTTTAACAACCAAGAATTATGGACAGTTGTCGCCAGTAAAGATTCTAACTTTTGAAAAGTTATCTTCTATGGTTCCTTTGTATA
