# Supplementary material for: Transcriptomic Analysis Reveals Molecular Mechanisms of Fleeing, Adhesion, and Thanatosis Patterns in Sea Cucumber Apostichopus japonicus
Source: Biology (Basel). 2026 Jun 22;15(12):975. doi: 10.3390/biology15120975 (PMC13295820; doi:10.3390/biology15120975)
Supplement: Supplementary file 1 [file biology-15-00975-s001.zip › Supplementary Materials S2/evm.TU.Chr5.1082.txt]

>evm.model.Chr5.1082.1_dup1	evm.TU.Chr5.1082
GTTAATTTAAGCTGGATCAAGGTTGGCCATTTCATTCAAACAATACTGAAGAGGCCAAAGAACAAGTCTAAATTCATTTGTTTCATTCATCAATATTCTGCCTTATTTATTTCGCTTGGTCTGTTTCTACACTACTGCAGTAAGTACTTATTTCTTCATGTTTGTTATAAATTTTGAATCAATTGTTTCATTTTCTTGTAATGTTACCATTTATTATATACGGTAATTAAAAGAGTATAAAAAATGTGCATAGTTAGAATAGCTTATGTATACTCGGTTAAGAAGACATCAATACAGACAGACACTGGGATTTGCGTATTAATGTAAGAAGGAATTACACTGTAACGTGAACATTACAGTATGTACTCGTGTAAGAAGACAATCAGCCAGACACCGGGATTTACATATTAATGTAAGAAGGAATTACACTATGACGTGTACACTACAGTATATGTACTCTTGTAAAGACAATCAGACAGACACTGGGATTTGCATATTAATGTAAGAAGGAATTACACTATAACGTGTACACTACAGTATATGTACTCGTGTAAGAAGACAATCAGCCAGACACTGGGATTTGCATATTAATGTAAGAGGGAATTACAATGTAAAGTGAACGTGAACGTTACAGTATGTACTCGGTTAAGAACACATAAGACAGACATTGGAATTTGCATATTAATGTAAGAGGGAATTACACTATAACGTGAACATTACAGTATGCACTCGTGTAAGAAGACAATCAGTCAGACACTGGGATTTGCATATTAATGTAAGAGGGAATTACAATGTAACGTGAACGTGAACGTTACAGTATGTACTCGGTTAAGAACACATAAGACAGACATTGGAATTTGCATATTAATGTAAGAGGGAATTACACTATAACGTGAACGATTTTCTTCGTCCTCGTCTGCCTTTGCTTCTTGCTATGAATTTTCGGTATTCCAAACTCATGTTGTGTTAGGACGGCCTAATGTTTTGATAATGTTGTGTTAATGTTGTGTGACTTTATGTTGTATTAGGAACTAATATAACCCAAACCATTGTATAGGAGTTGAAGACACTATAACATGTGCGTTTCATATCTCTCTTGCCGCATTGCACTTGTTTAGCGCTGCATTGATTGACCCGAAAGACCTATATCCTTGATGTTAACATTTCCTGTATTGAAATATTCATCACTAATCGATGTTTAACTTGGTCAGATGTGTTTGACTACTAGTAACAAAATTCATAAATACATTCCATTCCCAGCTTAACTCAGCAGCTGGAATCTGCGATGATGATCGCTATAGGAATTGTATGCAATTAGTGTCAGTAATTTGTAACGTCCTAATTTCATTATACAAATTAGGTTAAATACGTCTGACATTACGGTGACGTGGCATAATATATACTTATGTGCCAAAAAAATGTGCAGACGTAGGCTTACGTCAAATTGTATACATTTAAATGTATATATTAACATTAACAATGAGACTATATAATAAATAATAATAATAAATACCATATATTAAAGTGCTGTTATAGACAAAGGGGTCGACAATATCATCGACGTGACCATGGAGAAATATTCCAGACATTAAAAATATCATAAATGTAAATACTGTGGAACATTTAGACCCGTATCAGTTCTTTCTATCAGTAAACATAAACCAGGGGAGATGTTATAATAACACTCTCTGCATAAACGCAGAGCTTACATGAATATGGTCATACTCAGTTGAACTATCGTTGCTGTAGGGAGTTGTAACAACTTCCTGGTTCCTGTGCCTCCGATTTTGAAGTGGCATTTAATCAAACTATACATGTTCTTCTCATATCAATTGTCTCTAGCGATCTGTAATGTAGCAAACAAAATTTGTTTGTTGCCATGTGCCATTCTGAATTTCAAGCATGTGGTTTTCCTCCGCATACTTATCACAGTAAGATTATAGTTGACCAAACAAAAACGCCCTCTAAGCTTTAAGTAACGGAAGTTGAATAATGAAAGAGTGACCAGTGACTTCGATTCCGATTGTCAACATTTAAAAGCCTAGACACTTTTCGAATTAGTAATAATAGCGTACAAAAAAGTGGATTGTTAAACTTCAAAATGTTGTCAACTTAATTTGAATTTCGCTGGGCGGGTCTTGTATAAAACGCCACATTATTTTTCATCAACTTTTCATCGGCTCAAACATTTGGTGTAAATCTGATTATTACAACATTGTGCGTGACACCTAAACCTATGATTAACAAATCGTAAAATTTAACGGTGTATATTGAATAGCTCAAAAGGTCTATTGTTACATATCGCTACATGCCAAGACCGTATAATGAAGCGATCAAAATATGTTTAACATGTTTCGTTGTGCTCTTATATTTACAGAACAACATGAAATATTTTGCGTACTTTGCACTGTTTCTAATCGTCGTCCAGCTTTGTCTTTGTAACGCAGACTCGAGTTCAGACGAGGATGACAGTTCTGAAGAAAATAACAATGATGGCCAGAGAGGGGCAGGTAGAGGAGGTAAGAATGGAATGAGCAAAAATGGGAGGAGAAAGAACCAAAACAGGAAAGATAATAAAGGCAATAATGGTAATGGAGGGGGAAATGAAAAACCACAGAGTGGTGGGGATAACACAAATCAAAATGGCGATCGAGGTGAAAATGAACAAGATGGTGGCAAAAACACAAATGGTAAAAGTGGTAGTGATGCAAGTCAAAATGACGGTGGTAATACAAATCGAGAAGACAGGCAAAATGGAAATGGACAAAGCGGAAATAGACAAAATGGAAATGGACAAAATGGACAAAATGGAAATGGCGGTAATCAACCAGGAAACGGGAACAACAGAACTCCTAATGTTGACATGTCAGACCGGCGAGAAGAAACTGAAGGAGAGCTTGATAATGATAGAGACGCCGATATGGAAGAGGAAGAACCAGCCAACAACAACAACAAAAATGGTAAATTGACACTTGTAACATTTACAGGTTTAATTTGATCAATTTGCATGGATTTGATACCAACCGTATGGACACCAGCAACGACTTGTGCAGCAAAATTGTCTTCCTGAACGTTTTCAGCCTGAGTGAGGGAGAGAAGGGAGCCGGTGAGAGGGAGATAAACGTAGGACCAAGATCAAACAATTAGTTCTATTATTTCTTCCACAATTCGCGCAATTTGACCTAACTTAACATGACTTAGCAATAGCACACCAGAACGTAACGAAATGAGAGAGAAACCGACGTAACAGAAACTCACAAACTGGACAAACATAGAAACCGTTTGGTTAAATATCTACATGGTTGGGCAAGACTGGTATCATGTAATAATCAGCCCCCTCCCCACCCCTAACACGCTAGGTAGCATATCAAACTCAAATTTTGTTTCTTTGTTTTTGTTTATATGGTTTTATCAAAATCACCGAAGCATGGCGATAAAAACCAAAATAAAAGCACTGTAGTCAATTTATACACTCAGAGGAAGGTGCCCTCGCATTTGGACGATGGTCATGTGATCATGACGGTGTTATGGTGTAAGTGGTGAACTATAATTCCACCCCCTGTGTGAATAAACCATATACTAACTTTTATCTGACCGACGAATTGATCAGTTGTCGAAGAAAAAAAGGTCCATTGGTGTAGCCATTTTCTTTTTCAATGATAGTGCAGTGTGCGACTGTTTGTAGTTGGGTGTGTTTACGCCGCCTGTTGTCTTACATACCCGATAACCCAACATGAACACGGTAATTAGGTTTACACTTTTACAAACACATTTATGTTGTCACCGGGTGCAGAATCAGGAATGATATTGATGCCAGCGAACAAACAAAGGGATATAATATGACTACATTGTAATCCTTACATTGAAGGTCAATAAATCTTCGCTAATGATGGCCCTAACATCATAAAATGATAACTGAAATTGGCAAATTGTAAGAGACGATATCTGTGAGGAAGAGCTCATTACAACAGATCAACAGATCATGAGTGTGACAGCCGTTTTGCCATACATTGTAAAATAATCAAATTGTATCTTCCGATTCATGGCTAGGTCCATGATGACTTAAATGAGGAACCCATCAGTCTGATTGCTAGTTCAGTATAAGAAGGTTTAAATTAATATTTCTGTAATATATTTTGCATCATAAGATATTCATGTGAGTATATTCATGTGAGTTTCAAAATTATTGTCAACTCTATTCAGAGATTGTCCTTGCCATTTAGAAATTAAGTCCGTTAAGAACAAATTTATGGTAATTTGTGTTAGAAACAAATGAAACAGCTCTCTTAACAAATAAGCTATAAATTGTTAGTATTAATTGATGTGATTAAACAATCCAAACCTTTCGACAATATACAATAAACTCAGTCGACTTCTTTACAGATCATCCTTGCGACTTAGAATGCAAGTACATTGAAAACCCACGTAGACGTGTGTGTGGTTCAGACGGAATCACTTACCCCACCCACTGTTGGCTGAAACACGCTCGCTGTACGAACAAGAACCTCCGCTTCGTTAGGCGTGGCGATTGTCCAGAACCAACAACAACAACAGGTTTGTTACAATATTCATCACTTTTATTTGGTGGCGCCTTGTCATGCATAGTTGATAAAAGCTTAGAGCTTTTAGCTCCTAAATGGTGGCGTTCGTGTACCTTTACATTATCAAGGTGGTTTAATTCTTTCTGATATGTGTGCGTATGTTTGTATGGGTGTTTAGGTGTGTGTGTTTGTTTTAATCAATTTGCGTATAAACTTGAAAGTTACTACTATTTGCCAGTCTGGTTGATGCCTGGATTGTCGAAGCGAGCAGTATCAAAGGAAGTTATCAGTAGGGGGGGGGGGCGGATCTCGAGTGGAGACGAAACGATCTCACTTGACATATACTTCCCCGCTACTGATATACATATACGTGACATGAGAACGCTTTGATCACCATGGCAACAGTGGGATTAATAACATGTGTTACAACATCCAATTAAAATACCTTTGTTTCAACAGACTAAAGAAATGTTGACGTTTGAATGCATCTTCACACCATGACCATTGTTTCTTGTAAATTTATATCACCGATGTTTGAATTCTGTTTGTCGTACACAATTTACATGTTTCCACTTGTGCTCTATAGAATAACATCAATTCTTTCACGAGACGATACTGAAATGACCTTAATTCTTTCACATTACGATATAAATATGACATTATTGGTCAGAATGTTTCTCTTGATATTTCATAGTCCGAGAAAAAAGCAAACATTTGAGTGTTACAAATGTTGTTATAGTAATACAGTAATTCCAATTTTCAAGTTATTCAGATTATAATATGCTTCATCTCTGTGGTGCTCATTCAAGGCTAAGTTCGGGATGACTTCTGCTTCTCTGTGCGGCAGGCCTAAATGTTAATGATAACTAATTGTTTTAACGAGTAAATTAATGCCTATTCCAAACCTGGTAATTGAGCCTCATATCAACAACGTCGTTAGCAAATTTGTTATACATTGCAAAGATGTCATTTTATATCATAAAATTGTCATGTCATCCTATTGAATTTTATGTTGCACATCAGGACTGACTTGTAGGTCTATGTCACTGTTAGAATAAGAAGCCCATCCGCTTAAAGTTATGAGCTCAGATGTTAACAGATTCATCTGTCAAACATTAAACGTGATATAAAAATACAATATGCACTGACAAAAATCATCATTTAAAGGTGTCGACCTGGGTAGGATGTCGAAGACTATTCCGCTATCTGAGCAGTTTGATTACAAGAACAGAGATCTGTTCACACCTTGCGAGAGGGGTTCGGGTGAGGATGCTAGTGTCCCAGAGCCAGGCAAATTAGTGGTTTATGGAAATATGGGGAAAAGAGTCCTGTATGATTTTCTCAATAATATACGGTACTTATGTGAAAATGAAGATTTCAATGGTGGCAGGGGGTGACGTAAGAGTCCCGACTGTTGACGCACCTCGATCTGTTTGAGCCATCTGACAAGACCGAGTGAAATTTTCCCATAATTTGTGTCATAATAAAAAAATCACAATATACGTAATAATTCAACATTTGTAAGTAATATCGCGTTTCCCTCTCATTAAACAACAGAGACGACTCCAAAGATTTCCACATTAAGAAGCATGAGTAGCAGAAATCCAACATCAGTTGCTACCACAACTTCGGCGTCTTCATCATCTTCGCCTACTACGTCACGTTTATTCACAACCTTGATTCTTACAGAAAAGGCTACAACGAATCCAACACCTACAGCCTCCAGTACAGATGCGCCAGCTACCACACGAGTTGCGAGCACACAACCTACCACCGTAACGATGCGCGCAGAAACAACGGCTCCAGGACAAGCTACAACTAAAGCAGAGAGTACCTCCGTTGCTGCAGGGACGACGCAGCCATTTGTGGTGGAGTGTCCAGATGTGTGCCCGTTGATTATACAACGTGTGTGCGCCACTGATGGAGTTACTTATCAATCGCCCTGTGTTCTTCAATTGGTAGCCTGTGTTAGAAACGATCCTACCCTTATGGTGGCCAGCATTGGGCCCTGCCCAGTATCCACGATGGCACCATGAAGTACCCATACCATACACACTTTTATCTACCTATGTACACTAACATCCCCACCCACAACCCCAACCTCACCCTTCTTGTAACGACTGTATGCTCAATGAATACAACCATATATAACTAACAGTGGCCTGATATGCGGGTAGATGAATGCTAACGTAACTCAAATTCCACTACTCAATATAAACGGCCTCATGTTATGTGTGTTGAGCTATGTGCGGTTGTTCTCCCACGTTTCCTATATGGTAATACATTACGATTGAAGATTCAAGACTTTGTAAGTAGTGACATTTTAAGCAATTTTGTCAGAAATAATGTAACATATAAATGAACAAACATTCAATTTTCATGGTTTGAAAAATGGTTCAAATTAAATTTGACGATGTTTTTATACTGCCAAAAACGAAAGGTTTTGGACAATTTTCCATGAAACAGGTCAGATCATTTTATTTATTTATTTTGCAAACTTTTTTTTTTTTTAATATCAATATCACTAGCCGGCTGGGAGATAATCTGAATACGCATGCGCACGTACTCATAAATGTTAGACTTTCTGTATAACGTATAAGTTGTACATTGCTAAGTTTTCGTGCATGATATATGAAATGGGTGTATTCATTTTCGTATTTCATGAAAAATGCATGGTTTT
>TCONS_00050381	evm.TU.Chr5.1082
GGAACAGGGTTAATTTAAGCTGGATCAAGGTTGGCCATTTCATTCAAACAATACTGAAGAGGCCAAAGAACAAGTCTAAATTCATTTGTTTCATTCATCAATATTCTGCCTTATTTATTTCGCTTGGTCTGTTTCTACACTACTGCAAACAACATGAAATATTTTGCGTACTTTGCACTGTTTCTAATCGTCGTCCAGCTTTGTCTTTGTAACGCAGACTCGAGTTCAGACGAGGATGACAGTTCTGAAGAAAATAACAATGATGGCCAGAGAGGGGCAGGTAGAGGAGGTAAGAATGGAATGAGCAAAAATGGGAGGAGAAAGAACCAAAACAGGAAAGATAATAAAGGCAATAATGGTAATGGAGGGGGAAATGAAAAACCACAGAGTGGTGGGGATAACACAAATCAAAATGGCGATCGAGGTGAAAATGAACAAGATGGTGGCAAAAACACAAATGGTAAAAGTGGTAGTGATGCAAGTCAAAATGACGGTGGTAATACAAATCGAGAAGACAGGCAAAATGGAAATGGACAAAGCGGAAATAGACAAAATGGAAATGGACAAAATGGACAAAATGGAAATGGCGGTAATCAACCAGGAAACGGGAACAACAGAACTCCTAATGTTGACATGTCAGACCGGCGAGAAGAAACTGAAGGAGAGCTTGATAATGATAGAGACGCCGATATGGAAGAGGAAGAACCAGCCAACAACAACAACAAAAATGATCATCCTTGCGACTTAGAATGCAAGTACATTGAAAACCCACGTAGACGTGTGTGTGGTTCAGACGGAATCACTTACCCCACCCACTGTTGGCTGAAACACGCTCGCTGTACGAACAAGAACCTCCGCTTCGTTAGGCGTGGCGATTGTCCAGAACCAACAACAACAACAGAAAAGGCTACAACGAATCCAACACCTACAGCCTCCAGTACAGATGCGCCAGCTACCACACGAGTTGCGAGCACACAACCTACCACCGTAACGATGCGCGCAGAAACAACGGCTCCAGGACAAGCTACAACTAAAGCAGAGAGTACCTCCGTTGCTGCAGGGACGACGCAGCCATTTGTGGTGGAGTGTCCAGATGTGTGCCCGTTGATTATACAACGTGTGTGCGCCACTGATGGAGTTACTTATCAATCGCCCTGTGTTCTTCAATTGGTAGCCTGTGTTAGAAACGATCCTACCCTTATGGTGGCCAGCATTGGGCCCTGCCCAGTATCCACGATGGCACCATGAAGTACCCATACCATACACACTTTTATCTACCTATGTACACTAACATCCCCACCCACAACCCCAACCTCACCCTTCTTGTAACGACTGTATGCTCAATGAATACAACCATATATAACTAACAGTGGCCTGATATGCGGGTAGATGAATGCTAACGTAACTCAAATTCCACTACTCAATATAAACGGCCTCATGTTATGTGTGTTGAGCTATGTGCGGTTGTTCTCCCACGTTTCCTATATGGTAATACATTACGATTGAAGATTCAAGACTTTGTAAGTAGTGACATTTTAAGCAATTTTGTCAGAAATAATGTAACATATAAATGAACAAACATTCAATTTTCATGGTTTGAAAAATGGTTCAAATTAAATTTGACGATGTTTTTATACTGCCAAAAACGAAAGGTTTTGGACAATTTTCCATGAAACAGGTCAGATCATTTTATTTATTTATTTTGCAAACTTTTTTTTTTTTTAATATCAATATCACTAGCCGGCTGGGAGATAATCTGAATACGCATGCGCACGTACTCATAAATGTTAGACTTTCTGTATAACGTATAAGTTGTACATTGCTAAGTTTTCGTGCATGATATATGAAATGGGTGTATTCATTTTCGTATTTCATGAAAAATGCATGGTTTTATCGAAATGAACAATATATCTTATGAAAGACA
>TCONS_00050382	evm.TU.Chr5.1082
CCCATACATAGCAACTATCAGCTGCAGTGGAACAGGGTTAATTTAAGCTGGATCAAGGTTGGCCATTTCATTCAAACAATACTGAAGAGGCCAAAGAACAAGTCTAAATTCATTTGTTTCATTCATCAATATTCTGCCTTATTTATTTCGCTTGGTCTGTTTCTACACTACTGCAAACAACATGAAATATTTTGCGTACTTTGCACTGTTTCTAATCGTCGTCCAGCTTTGTCTTTGTAACGCAGACTCGAGTTCAGACGAGGATGACAGTTCTGAAGAAAATAACAATGATGGCCAGAGAGGGGCAGGTAGAGGAGATCATCCTTGCGACTTAGAATGCAAGTACATTGAAAACCCACGTAGACGTGTGTGTGGTTCAGACGGAATCACTTACCCCACCCACTGTTGGCTGAAACACGCTCGCTGTACGAACAAGAACCTCCGCTTCGTTAGGCGTGGCGATTGTCCAGAACCAACAACAACAACAACAGAAAAGGCTACAACGAATCCAACACCTACAGCCTCCAGTACAGATGCGCCAGCTACCACACGAGTTGCGAGCACACAACCTACCACCGTAACGATGCGCGCAGAAACAACGGCTCCAGGACAAGCTACAACTAAAGCAGAGAGTACCTCCGTTGCTGCAGGGACGACGCAGCCATTTGTGGTGGAGTGTCCAGATGTGTGCCCGTTGATTATACAACGTGTGTGCGCCACTGATGGAGTTACTTATCAATCGCCCTGTGTTCTTCAATTGGTAGCCTGTGTTAGAAACGATCCTACCCTTATGGTGGCCAGCATTGGGCCCTGCCCAGTATCCACGATGGCACCATGAAGTACCCATACCATACACACTTTTATCTACCTATGTACACTAACATCCCCACCCACAACCCCAACCTCACCCTTCTTGTAACGACTGTATGCTCAATGAATACAACCATATATAACTAACAGTGGCCTGATATGCGGGTAGATGAATGCTAACGTAACTCAAATTCCACTACTCAATATAAACGGCCTCATGTTATGTGTGTTGAGCTATGTGCGGTTGTTCTCCCACGTTTCCTATATGGTAATACATTACGATTGAAGATTCAAGACTTTGTAAGTAGTGACATTTTAAGCAATTTTGTCAGAAATAATGTAACATATAAATGAACAAACATTCAATTTTCATGGTTTGAAAAATGGTTCAAATTAAATTTGACGATGTTTTTATACTGCCAAAAACGAAAGGTTTTGGACAATTTTCCATGAAACAGGTCAGATCATTTTATTTATTTATTTTGCAAACTTTTTTTTTTTTTAATATCAATATCACTAGCCGGCTGGGAGATAATCTGAATACGCATGCGCACGTACTCATAAATGTTAGACTTTCTGTATAACGTATAAGTTGTACATTGCTAAGTTTTCGTGCATGATATATGAAATGGGTGTATTCATTTTCGTATTTCATGAAAAATGCATGGTTTTATCGAAATGAACAATATATCTTATGAAAGACA
>TCONS_00050383	evm.TU.Chr5.1082
CCCATACATAGCAACTATCAGCTGCAGTGGAACAGGGTTAATTTAAGCTGGATCAAGGTTGGCCATTTCATTCAAACAATACTGAAGAGGCCAAAGAACAAGTCTAAATTCATTTGTTTCATTCATCAATATTCTGCCTTATTTATTTCGCTTGGTCTGTTTCTACACTACTGCAAACAACATGAAATATTTTGCGTACTTTGCACTGTTTCTAATCGTCGTCCAGCTTTGTCTTTGTAACGCAGACTCGAGTTCAGACGAGGATGACAGTTCTGAAGAAAATAACAATGATGGCCAGAGAGGGGCAGGTAGAGGAGATCATCCTTGCGACTTAGAATGCAAGTACATTGAAAACCCACGTAGACGTGTGTGTGGTTCAGACGGAATCACTTACCCCACCCACTGTTGGCTGAAACACGCTCGCTGTACGAACAAGAACCTCCGCTTCGTTAGGCGTGGCGATTGTCCAGAACCAACAACAACAACAGAAAAGGCTACAACGAATCCAACACCTACAGCCTCCAGTACAGATGCGCCAGCTACCACACGAGTTGCGAGCACACAACCTACCACCGTAACGATGCGCGCAGAAACAACGGCTCCAGGACAAGCTACAACTAAAGCAGAGAGTACCTCCGTTGCTGCAGGGACGACGCAGCCATTTGTGGTGGAGTGTCCAGATGTGTGCCCGTTGATTATACAACGTGTGTGCGCCACTGATGGAGTTACTTATCAATCGCCCTGTGTTCTTCAATTGGTAGCCTGTGTTAGAAACGATCCTACCCTTATGGTGGCCAGCATTGGGCCCTGCCCAGTATCCACGATGGCACCATGAAGTACCCATACCATACACACTTTTATCTACCTATGTACACTAACATCCCCACCCACAACCCCAACCTCACCCTTCTTGTAACGACTGTATGCTCAATGAATACAACCATATATAACTAACAGTGGCCTGATATGCGGGTAGATGAATGCTAACGTAACTCAAATTCCACTACTCAATATAAACGGCCTCATGTTATGTGTGTTGAGCTATGTGCGGTTGTTCTCCCACGTTTCCTATATGGTAATACATTACGATTGAAGATTCAAGACTTTGTAAGTAGTGACATTTTAAGCAATTTTGTCAGAAATAATGTAACATATAAATGAACAAACATTCAATTTTCATGGTTTGAAAAATGGTTCAAATTAAATTTGACGATGTTTTTATACTGCCAAAAACGAAAGGTTTTGGACAATTTTCCATGAAACAGGTCAGATCATTTTATTTATTTATTTTGCAAACTTTTTTTTTTTTTAATATCAATATCACTAGCCGGCTGGGAGATAATCTGAATACGCATGCGCACGTACTCATAAATGTTAGACTTTCTGTATAACGTATAAGTTGTACATTGCTAAGTTTTCGTGCATGATATATGAAATGGGTGTATTCATTTTCGTATTTCATGAAAAATGCATGGTTTTATCGAAATGAACAATATATCTTATGAAAGACA
>TCONS_00050384	evm.TU.Chr5.1082
CCCATACATAGCAACTATCAGCTGCAGTGGAACAGGGTTAATTTAAGCTGGATCAAGGTTGGCCATTTCATTCAAACAATACTGAAGAGGCCAAAGAACAAGTCTAAATTCATTTGTTTCATTCATCAATATTCTGCCTTATTTATTTCGCTTGGTCTGTTTCTACACTACTGCAAACAACATGAAATATTTTGCGTACTTTGCACTGTTTCTAATCGTCGTCCAGCTTTGTCTTTGTAACGCAGACTCGAGTTCAGACGAGGATGACAGTTCTGAAGAAAATAACAATGATGGCCAGAGAGGGGCAGGTAGAGGAGGTAAGAATGGAATGAGCAAAAATGGGAGGAGAAAGAACCAAAACAGGAAAGATAATAAAGGCAATAATGGTAATGGAGGGGGAAATGAAAAACCACAGAGTGGTGGGGATAACACAAATCAAAATGGCGATCGAGGTGAAAATGAACAAGATGGTGGCAAAAACACAAATGGTAAAAGTGGTAGTGATGCAAGTCAAAATGACGGTGGTAATACAAATCGAGAAGACAGGCAAAATGGAAATGGACAAAGCGGAAATAGACAAAATGGAAATGGACAAAATGGACAAAATGGAAATGGCGGTAATCAACCAGGAAACGGGAACAACAGAACTCCTAATGTTGACATGTCAGACCGGCGAGAAGAAACTGAAGGAGAGCTTGATAATGATAGAGACGCCGATATGGAAGAGGAAGAACCAGCCAACAACAACAACAAAAATGATCATCCTTGCGACTTAGAATGCAAGTACATTGAAAACCCACGTAGACGTGTGTGTGGTTCAGACGGAATCACTTACCCCACCCACTGTTGGCTGAAACACGCTCGCTGTACGAACAAGAACCTCCGCTTCGTTAGGCGTGGCGATTGTCCAGAACCAACAACAACAACAGAGACGACTCCAAAGATTTCCACATTAAGAAGCATGAGTAGCAGAAATCCAACATCAGTTGCTACCACAACTTCGGCGTCTTCATCATCTTCGCCTACTACGTCACGTTTATTCACAACCTTGATTCTTACAGAAAAGGCTACAACGAATCCAACACCTACAGCCTCCAGTACAGATGCGCCAGCTACCACACGAGTTGCGAGCACACAACCTACCACCGTAACGATGCGCGCAGAAACAACGGCTCCAGGACAAGCTACAACTAAAGCAGAGAGTACCTCCGTTGCTGCAGGGACGACGCAGCCATTTGTGGTGGAGTGTCCAGATGTGTGCCCGTTGATTATACAACGTGTGTGCGCCACTGATGGAGTTACTTATCAATCGCCCTGTGTTCTTCAATTGGTAGCCTGTGTTAGAAACGATCCTACCCTTATGGTGGCCAGCATTGGGCCCTGCCCAGTATCCACGATGGCACCATGAAGTACCCATACCATACACACTTTTATCTACCTATGTACACTAACATCCCCACCCACAACCCCAACCTCACCCTTCTTGTAACGACTGTATGCTCAATGAATACAACCATATATAACTAACAGTGGCCTGATATGCGGGTAGATGAATGCTAACGTAACTCAAATTCCACTACTCAATATAAACGGCCTCATGTTATGTGTGTTGAGCTATGTGCGGTTGTTCTCCCACGTTTCCTATATGGTAATACATTACGATTGAAGATTCAAGACTTTGTAAGTAGTGACATTTTAAGCAATTTTGTCAGAAATAATGTAACATATAAATGAACAAACATTCAATTTTCATGGTTTGAAAAATGGTTCAAATTAAATTTGACGATGTTTTTATACTGCCAAAAACGAAAGGTTTTGGACAATTTTCCATGAAACAGGTCAGATCATTTTATTTATTTATTTTGCAAACTTTTTTTTTTTTTAATATCAATATCACTAGCCGGCTGGGAGATAATCTGAATACGCATGCGCACGTACTCATAAATGTTAGACTTTCTGTATAACGTATAAGTTGTACATTGCTAAGTTTTCGTGCATGATATATGAAATGGGTGTATTCATTTTCGTATTTCATGAAAAATGCATGGTTTTATCGAAATGAACAATATATCTTATGAAAGACA
>TCONS_00050385	evm.TU.Chr5.1082
CGGGAAGTGACATCACCCATACATAGCAACTATCAGCTGCAGTGGAACAGGGTTAATTTAAGCTGGATCAAGGTTGGCCATTTCATTCAAACAATACTGAAGAGGCCAAAGAACAAGTCTAAATTCATTTGTTTCATTCATCAATATTCTGCCTTATTTATTTCGCTTGGTCTGTTTCTACACTACTGCAAACAACATGAAATATTTTGCGTACTTTGCACTGTTTCTAATCGTCGTCCAGCTTTGTCTTTGTAACGCAGACTCGAGTTCAGACGAGGATGACAGTTCTGAAGAAAATAACAATGATGGCCAGAGAGGGGCAGGTAGAGGAGATCATCCTTGCGACTTAGAATGCAAGTACATTGAAAACCCACGTAGACGTGTGTGTGGTTCAGACGGAATCACTTACCCCACCCACTGTTGGCTGAAACACGCTCGCTGTACGAACAAGAACCTCCGCTTCGTTAGGCGTGGCGATTGTCCAGAACCAACAACAACAACAGAGACGACTCCAAAGATTTCCACATTAAGAAGCATGAGTAGCAGAAATCCAACATCAGTTGCTACCACAACTTCGGCGTCTTCATCATCTTCGCCTACTACGTCACGTTTATTCACAACCTTGATTCTTACAGAAAAGGCTACAACGAATCCAACACCTACAGCCTCCAGTACAGATGCGCCAGCTACCACACGAGTTGCGAGCACACAACCTACCACCGTAACGATGCGCGCAGAAACAACGGCTCCAGGACAAGCTACAACTAAAGCAGAGAGTACCTCCGTTGCTGCAGGGACGACGCAGCCATTTGTGGTGGAGTGTCCAGATGTGTGCCCGTTGATTATACAACGTGTGTGCGCCACTGATGGAGTTACTTATCAATCGCCCTGTGTTCTTCAATTGGTAGCCTGTGTTAGAAACGATCCTACCCTTATGGTGGCCAGCATTGGGCCCTGCCCAGTATCCACGATGGCACCATGAAGTACCCATACCATACACACTTTTATCTACCTATGTACACTAACATCCCCACCCACAACCCCAACCTCACCCTTCTTGTAACGACTGTATGCTCAATGAATACAACCATATATAACTAACAGTGGCCTGATATGCGGGTAGATGAATGCTAACGTAACTCAAATTCCACTACTCAATATAAACGGCCTCATGTTATGTGTGTTGAGCTATGTGCGGTTGTTCTCCCACGTTTCCTATATGGTAATACATTACGATTGAAGATTCAAGACTTTGTAAGTAGTGACATTTTAAGCAATTTTGTCAGAAATAATGTAACATATAAATGAACAAACATTCAATTTTCATGGTTTGAAAAATGGTTCAAATTAAATTTGACGATGTTTTTATACTGCCAAAAACGAAAGGTTTTGGACAATTTTCCATGAAACAGGTCAGATCATTTTATTTATTTATTTTGCAAACTTTTTTTTTTTTTAATATCAATATCACTAGCCGGCTGGGAGATAATCTGAATACGCATGCGCACGTACTCATAAATGTTAGACTTTCTGTATAACGTATAAGTTGTACATTGCTAAGTTTTCGTGCATGATATATGAAATGGGTGTATTCATTTTCGTATTTCATGAAAAATGCATGGTTTTATCGAAATGAACAATATATCTTATGAAAGACA
>TCONS_00050386	evm.TU.Chr5.1082
CGGGAAGTGACATCACCCATACATAGCAACTATCAGCTGCAGTGGAACAGGGTTAATTTAAGCTGGATCAAGGTTGGCCATTTCATTCAAACAATACTGAAGAGGCCAAAGAACAAGTCTAAATTCATTTGTTTCATTCATCAATATTCTGCCTTATTTATTTCGCTTGGTCTGTTTCTACACTACTGCAAACAACATGAAATATTTTGCGTACTTTGCACTGTTTCTAATCGTCGTCCAGCTTTGTCTTTGTAACGCAGACTCGAGTTCAGACGAGGATGACAGTTCTGAAGAAAATAACAATGATGGCCAGAGAGGGGCAGGTAGAGGAGGTAAGAATGGAATGAGCAAAAATGGGAGGAGAAAGAACCAAAACAGGAAAGATAATAAAGGCAATAATGGTAATGGAGGGGGAAATGAAAAACCACAGAGTGGTGGGGATAACACAAATCAAAATGGCGATCGAGGTGAAAATGAACAAGATGGTGGCAAAAACACAAATGGTAAAAGTGGTAGTGATGCAAGTCAAAATGACGGTGGTAATACAAATCGAGAAGACAGGCAAAATGGAAATGGACAAAGCGGAAATAGACAAAATGGAAATGGACAAAATGGACAAAATGGAAATGGCGGTAATCAACCAGGAAACGGGAACAACAGAACTCCTAATGTTGACATGTCAGACCGGCGAGAAGAAACTGAAGGAGAGCTTGATAATGATAGAGACGCCGATATGGAAGAGGAAGAACCAGCCAACAACAACAACAAAAATGATCATCCTTGCGACTTAGAATGCAAGTACATTGAAAACCCACGTAGACGTGTGTGTGGTTCAGACGGAATCACTTACCCCACCCACTGTTGGCTGAAACACGCTCGCTGTACGAACAAGAACCTCCGCTTCGTTAGGCGTGGCGATTGTCCAGAACCAACAACAACAACAACAGAAAAGGCTACAACGAATCCAACACCTACAGCCTCCAGTACAGATGCGCCAGCTACCACACGAGTTGCGAGCACACAACCTACCACCGTAACGATGCGCGCAGAAACAACGGCTCCAGGACAAGCTACAACTAAAGCAGAGAGTACCTCCGTTGCTGCAGGGACGACGCAGCCATTTGTGGTGGAGTGTCCAGATGTGTGCCCGTTGATTATACAACGTGTGTGCGCCACTGATGGAGTTACTTATCAATCGCCCTGTGTTCTTCAATTGGTAGCCTGTGTTAGAAACGATCCTACCCTTATGGTGGCCAGCATTGGGCCCTGCCCAGTATCCACGATGGCACCATGAAGTACCCATACCATACACACTTTTATCTACCTATGTACACTAACATCCCCACCCACAACCCCAACCTCACCCTTCTTGTAACGACTGTATGCTCAATGAATACAACCATATATAACTAACAGTGGCCTGATATGCGGGTAGATGAATGCTAACGTAACTCAAATTCCACTACTCAATATAAACGGCCTCATGTTATGTGTGTTGAGCTATGTGCGGTTGTTCTCCCACGTTTCCTATATGGTAATACATTACGATTGAAGATTCAAGACTTTGTAAGTAGTGACATTTTAAGCAATTTTGTCAGAAATAATGTAACATATAAATGAACAAACATTCAATTTTCATGGTTTGAAAAATGGTTCAAATTAAATTTGACGATGTTTTTATACTGCCAAAAACGAAAGGTTTTGGACAATTTTCCATGAAACAGGTCAGATCATTTTATTTATTTATTTTGCAAACTTTTTTTTTTTTTAATATCAATATCACTAGCCGGCTGGGAGATAATCTGAATACGCATGCGCACGTACTCATAAATGTTAGACTTTCTGTATAACGTATAAGTTGTACATTGCTAAGTTTTCGTGCATGATATATGAAATGGGTGTATTCATTTTCGTATTTCATGAAAAATGCATGGTTTTATCGAAATGAACAATATATCTTATGAAAGACA
>TCONS_00050386	evm.TU.Chr5.1082
ATGAAATATTTTGCGTACTTTGCACTGTTTCTAATCGTCGTCCAGCTTTGTCTTTGTAACGCAGACTCGAGTTCAGACGAGGATGACAGTTCTGAAGAAAATAACAATGATGGCCAGAGAGGGGCAGGTAGAGGAGGTAAGAATGGAATGAGCAAAAATGGGAGGAGAAAGAACCAAAACAGGAAAGATAATAAAGGCAATAATGGTAATGGAGGGGGAAATGAAAAACCACAGAGTGGTGGGGATAACACAAATCAAAATGGCGATCGAGGTGAAAATGAACAAGATGGTGGCAAAAACACAAATGGTAAAAGTGGTAGTGATGCAAGTCAAAATGACGGTGGTAATACAAATCGAGAAGACAGGCAAAATGGAAATGGACAAAGCGGAAATAGACAAAATGGAAATGGACAAAATGGACAAAATGGAAATGGCGGTAATCAACCAGGAAACGGGAACAACAGAACTCCTAATGTTGACATGTCAGACCGGCGAGAAGAAACTGAAGGAGAGCTTGATAATGATAGAGACGCCGATATGGAAGAGGAAGAACCAGCCAACAACAACAACAAAAATGATCATCCTTGCGACTTAGAATGCAAGTACATTGAAAACCCACGTAGACGTGTGTGTGGTTCAGACGGAATCACTTACCCCACCCACTGTTGGCTGAAACACGCTCGCTGTACGAACAAGAACCTCCGCTTCGTTAGGCGTGGCGATTGTCCAGAACCAACAACAACAACAACAGAAAAGGCTACAACGAATCCAACACCTACAGCCTCCAGTACAGATGCGCCAGCTACCACACGAGTTGCGAGCACACAACCTACCACCGTAACGATGCGCGCAGAAACAACGGCTCCAGGACAAGCTACAACTAAAGCAGAGAGTACCTCCGTTGCTGCAGGGACGACGCAGCCATTTGTGGTGGAGTGTCCAGATGTGTGCCCGTTGATTATACAACGTGTGTGCGCCACTGATGGAGTTACTTATCAATCGCCCTGTGTTCTTCAATTGGTAGCCTGTGTTAGAAACGATCCTACCCTTATGGTGGCCAGCATTGGGCCCTGCCCAGTATCCACGATGGCACCATGAA
>TCONS_00050381	evm.TU.Chr5.1082
ATGAAATATTTTGCGTACTTTGCACTGTTTCTAATCGTCGTCCAGCTTTGTCTTTGTAACGCAGACTCGAGTTCAGACGAGGATGACAGTTCTGAAGAAAATAACAATGATGGCCAGAGAGGGGCAGGTAGAGGAGGTAAGAATGGAATGAGCAAAAATGGGAGGAGAAAGAACCAAAACAGGAAAGATAATAAAGGCAATAATGGTAATGGAGGGGGAAATGAAAAACCACAGAGTGGTGGGGATAACACAAATCAAAATGGCGATCGAGGTGAAAATGAACAAGATGGTGGCAAAAACACAAATGGTAAAAGTGGTAGTGATGCAAGTCAAAATGACGGTGGTAATACAAATCGAGAAGACAGGCAAAATGGAAATGGACAAAGCGGAAATAGACAAAATGGAAATGGACAAAATGGACAAAATGGAAATGGCGGTAATCAACCAGGAAACGGGAACAACAGAACTCCTAATGTTGACATGTCAGACCGGCGAGAAGAAACTGAAGGAGAGCTTGATAATGATAGAGACGCCGATATGGAAGAGGAAGAACCAGCCAACAACAACAACAAAAATGATCATCCTTGCGACTTAGAATGCAAGTACATTGAAAACCCACGTAGACGTGTGTGTGGTTCAGACGGAATCACTTACCCCACCCACTGTTGGCTGAAACACGCTCGCTGTACGAACAAGAACCTCCGCTTCGTTAGGCGTGGCGATTGTCCAGAACCAACAACAACAACAGAAAAGGCTACAACGAATCCAACACCTACAGCCTCCAGTACAGATGCGCCAGCTACCACACGAGTTGCGAGCACACAACCTACCACCGTAACGATGCGCGCAGAAACAACGGCTCCAGGACAAGCTACAACTAAAGCAGAGAGTACCTCCGTTGCTGCAGGGACGACGCAGCCATTTGTGGTGGAGTGTCCAGATGTGTGCCCGTTGATTATACAACGTGTGTGCGCCACTGATGGAGTTACTTATCAATCGCCCTGTGTTCTTCAATTGGTAGCCTGTGTTAGAAACGATCCTACCCTTATGGTGGCCAGCATTGGGCCCTGCCCAGTATCCACGATGGCACCATGAA
>TCONS_00050383	evm.TU.Chr5.1082
ATGAAATATTTTGCGTACTTTGCACTGTTTCTAATCGTCGTCCAGCTTTGTCTTTGTAACGCAGACTCGAGTTCAGACGAGGATGACAGTTCTGAAGAAAATAACAATGATGGCCAGAGAGGGGCAGGTAGAGGAGATCATCCTTGCGACTTAGAATGCAAGTACATTGAAAACCCACGTAGACGTGTGTGTGGTTCAGACGGAATCACTTACCCCACCCACTGTTGGCTGAAACACGCTCGCTGTACGAACAAGAACCTCCGCTTCGTTAGGCGTGGCGATTGTCCAGAACCAACAACAACAACAGAAAAGGCTACAACGAATCCAACACCTACAGCCTCCAGTACAGATGCGCCAGCTACCACACGAGTTGCGAGCACACAACCTACCACCGTAACGATGCGCGCAGAAACAACGGCTCCAGGACAAGCTACAACTAAAGCAGAGAGTACCTCCGTTGCTGCAGGGACGACGCAGCCATTTGTGGTGGAGTGTCCAGATGTGTGCCCGTTGATTATACAACGTGTGTGCGCCACTGATGGAGTTACTTATCAATCGCCCTGTGTTCTTCAATTGGTAGCCTGTGTTAGAAACGATCCTACCCTTATGGTGGCCAGCATTGGGCCCTGCCCAGTATCCACGATGGCACCATGAA
>TCONS_00050385	evm.TU.Chr5.1082
ATGAAATATTTTGCGTACTTTGCACTGTTTCTAATCGTCGTCCAGCTTTGTCTTTGTAACGCAGACTCGAGTTCAGACGAGGATGACAGTTCTGAAGAAAATAACAATGATGGCCAGAGAGGGGCAGGTAGAGGAGATCATCCTTGCGACTTAGAATGCAAGTACATTGAAAACCCACGTAGACGTGTGTGTGGTTCAGACGGAATCACTTACCCCACCCACTGTTGGCTGAAACACGCTCGCTGTACGAACAAGAACCTCCGCTTCGTTAGGCGTGGCGATTGTCCAGAACCAACAACAACAACAGAGACGACTCCAAAGATTTCCACATTAAGAAGCATGAGTAGCAGAAATCCAACATCAGTTGCTACCACAACTTCGGCGTCTTCATCATCTTCGCCTACTACGTCACGTTTATTCACAACCTTGATTCTTACAGAAAAGGCTACAACGAATCCAACACCTACAGCCTCCAGTACAGATGCGCCAGCTACCACACGAGTTGCGAGCACACAACCTACCACCGTAACGATGCGCGCAGAAACAACGGCTCCAGGACAAGCTACAACTAAAGCAGAGAGTACCTCCGTTGCTGCAGGGACGACGCAGCCATTTGTGGTGGAGTGTCCAGATGTGTGCCCGTTGATTATACAACGTGTGTGCGCCACTGATGGAGTTACTTATCAATCGCCCTGTGTTCTTCAATTGGTAGCCTGTGTTAGAAACGATCCTACCCTTATGGTGGCCAGCATTGGGCCCTGCCCAGTATCCACGATGGCACCATGAA
>TCONS_00050382	evm.TU.Chr5.1082
ATGAAATATTTTGCGTACTTTGCACTGTTTCTAATCGTCGTCCAGCTTTGTCTTTGTAACGCAGACTCGAGTTCAGACGAGGATGACAGTTCTGAAGAAAATAACAATGATGGCCAGAGAGGGGCAGGTAGAGGAGATCATCCTTGCGACTTAGAATGCAAGTACATTGAAAACCCACGTAGACGTGTGTGTGGTTCAGACGGAATCACTTACCCCACCCACTGTTGGCTGAAACACGCTCGCTGTACGAACAAGAACCTCCGCTTCGTTAGGCGTGGCGATTGTCCAGAACCAACAACAACAACAACAGAAAAGGCTACAACGAATCCAACACCTACAGCCTCCAGTACAGATGCGCCAGCTACCACACGAGTTGCGAGCACACAACCTACCACCGTAACGATGCGCGCAGAAACAACGGCTCCAGGACAAGCTACAACTAAAGCAGAGAGTACCTCCGTTGCTGCAGGGACGACGCAGCCATTTGTGGTGGAGTGTCCAGATGTGTGCCCGTTGATTATACAACGTGTGTGCGCCACTGATGGAGTTACTTATCAATCGCCCTGTGTTCTTCAATTGGTAGCCTGTGTTAGAAACGATCCTACCCTTATGGTGGCCAGCATTGGGCCCTGCCCAGTATCCACGATGGCACCATGAA
>TCONS_00050384	evm.TU.Chr5.1082
ATGAAATATTTTGCGTACTTTGCACTGTTTCTAATCGTCGTCCAGCTTTGTCTTTGTAACGCAGACTCGAGTTCAGACGAGGATGACAGTTCTGAAGAAAATAACAATGATGGCCAGAGAGGGGCAGGTAGAGGAGGTAAGAATGGAATGAGCAAAAATGGGAGGAGAAAGAACCAAAACAGGAAAGATAATAAAGGCAATAATGGTAATGGAGGGGGAAATGAAAAACCACAGAGTGGTGGGGATAACACAAATCAAAATGGCGATCGAGGTGAAAATGAACAAGATGGTGGCAAAAACACAAATGGTAAAAGTGGTAGTGATGCAAGTCAAAATGACGGTGGTAATACAAATCGAGAAGACAGGCAAAATGGAAATGGACAAAGCGGAAATAGACAAAATGGAAATGGACAAAATGGACAAAATGGAAATGGCGGTAATCAACCAGGAAACGGGAACAACAGAACTCCTAATGTTGACATGTCAGACCGGCGAGAAGAAACTGAAGGAGAGCTTGATAATGATAGAGACGCCGATATGGAAGAGGAAGAACCAGCCAACAACAACAACAAAAATGATCATCCTTGCGACTTAGAATGCAAGTACATTGAAAACCCACGTAGACGTGTGTGTGGTTCAGACGGAATCACTTACCCCACCCACTGTTGGCTGAAACACGCTCGCTGTACGAACAAGAACCTCCGCTTCGTTAGGCGTGGCGATTGTCCAGAACCAACAACAACAACAGAGACGACTCCAAAGATTTCCACATTAAGAAGCATGAGTAGCAGAAATCCAACATCAGTTGCTACCACAACTTCGGCGTCTTCATCATCTTCGCCTACTACGTCACGTTTATTCACAACCTTGATTCTTACAGAAAAGGCTACAACGAATCCAACACCTACAGCCTCCAGTACAGATGCGCCAGCTACCACACGAGTTGCGAGCACACAACCTACCACCGTAACGATGCGCGCAGAAACAACGGCTCCAGGACAAGCTACAACTAAAGCAGAGAGTACCTCCGTTGCTGCAGGGACGACGCAGCCATTTGTGGTGGAGTGTCCAGATGTGTGCCCGTTGATTATACAACGTGTGTGCGCCACTGATGGAGTTACTTATCAATCGCCCTGTGTTCTTCAATTGGTAGCCTGTGTTAGAAACGATCCTACCCTTATGGTGGCCAGCATTGGGCCCTGCCCAGTATCCACGATGGCACCATGAA
>TCONS_00050386	evm.TU.Chr5.1082
MKYFAYFALFLIVVQLCLCNADSSSDEDDSSEENNNDGQRGAGRGGKNGMSKNGRRKNQNRKDNKGNNGNGGGNEKPQSGGDNTNQNGDRGENEQDGGKNTNGKSGSDASQNDGGNTNREDRQNGNGQSGNRQNGNGQNGQNGNGGNQPGNGNNRTPNVDMSDRREETEGELDNDRDADMEEEEPANNNNKNDHPCDLECKYIENPRRRVCGSDGITYPTHCWLKHARCTNKNLRFVRRGDCPEPTTTTTEKATTNPTPTASSTDAPATTRVASTQPTTVTMRAETTAPGQATTKAESTSVAAGTTQPFVVECPDVCPLIIQRVCATDGVTYQSPCVLQLVACVRNDPTLMVASIGPCPVSTMAP
>TCONS_00050381	evm.TU.Chr5.1082
MKYFAYFALFLIVVQLCLCNADSSSDEDDSSEENNNDGQRGAGRGGKNGMSKNGRRKNQNRKDNKGNNGNGGGNEKPQSGGDNTNQNGDRGENEQDGGKNTNGKSGSDASQNDGGNTNREDRQNGNGQSGNRQNGNGQNGQNGNGGNQPGNGNNRTPNVDMSDRREETEGELDNDRDADMEEEEPANNNNKNDHPCDLECKYIENPRRRVCGSDGITYPTHCWLKHARCTNKNLRFVRRGDCPEPTTTTEKATTNPTPTASSTDAPATTRVASTQPTTVTMRAETTAPGQATTKAESTSVAAGTTQPFVVECPDVCPLIIQRVCATDGVTYQSPCVLQLVACVRNDPTLMVASIGPCPVSTMAP
>TCONS_00050383	evm.TU.Chr5.1082
MKYFAYFALFLIVVQLCLCNADSSSDEDDSSEENNNDGQRGAGRGDHPCDLECKYIENPRRRVCGSDGITYPTHCWLKHARCTNKNLRFVRRGDCPEPTTTTEKATTNPTPTASSTDAPATTRVASTQPTTVTMRAETTAPGQATTKAESTSVAAGTTQPFVVECPDVCPLIIQRVCATDGVTYQSPCVLQLVACVRNDPTLMVASIGPCPVSTMAP
>TCONS_00050385	evm.TU.Chr5.1082
MKYFAYFALFLIVVQLCLCNADSSSDEDDSSEENNNDGQRGAGRGDHPCDLECKYIENPRRRVCGSDGITYPTHCWLKHARCTNKNLRFVRRGDCPEPTTTTETTPKISTLRSMSSRNPTSVATTTSASSSSSPTTSRLFTTLILTEKATTNPTPTASSTDAPATTRVASTQPTTVTMRAETTAPGQATTKAESTSVAAGTTQPFVVECPDVCPLIIQRVCATDGVTYQSPCVLQLVACVRNDPTLMVASIGPCPVSTMAP
>TCONS_00050382	evm.TU.Chr5.1082
MKYFAYFALFLIVVQLCLCNADSSSDEDDSSEENNNDGQRGAGRGDHPCDLECKYIENPRRRVCGSDGITYPTHCWLKHARCTNKNLRFVRRGDCPEPTTTTTEKATTNPTPTASSTDAPATTRVASTQPTTVTMRAETTAPGQATTKAESTSVAAGTTQPFVVECPDVCPLIIQRVCATDGVTYQSPCVLQLVACVRNDPTLMVASIGPCPVSTMAP
>TCONS_00050384	evm.TU.Chr5.1082
MKYFAYFALFLIVVQLCLCNADSSSDEDDSSEENNNDGQRGAGRGGKNGMSKNGRRKNQNRKDNKGNNGNGGGNEKPQSGGDNTNQNGDRGENEQDGGKNTNGKSGSDASQNDGGNTNREDRQNGNGQSGNRQNGNGQNGQNGNGGNQPGNGNNRTPNVDMSDRREETEGELDNDRDADMEEEEPANNNNKNDHPCDLECKYIENPRRRVCGSDGITYPTHCWLKHARCTNKNLRFVRRGDCPEPTTTTETTPKISTLRSMSSRNPTSVATTTSASSSSSPTTSRLFTTLILTEKATTNPTPTASSTDAPATTRVASTQPTTVTMRAETTAPGQATTKAESTSVAAGTTQPFVVECPDVCPLIIQRVCATDGVTYQSPCVLQLVACVRNDPTLMVASIGPCPVSTMAP
